# Supplementary material for: 13C-metabolic flux ratio and novel carbon path analyses confirmed that Trichoderma reesei uses primarily the respirative pathway also on the preferred carbon source glucose
Source: BMC Syst Biol. 2009 Oct 29;3:104. doi: 10.1186/1752-0509-3-104 (PMC2776023; doi:10.1186/1752-0509-3-104)
Supplement: Additional file 1 — Pathways discovered in ReTrace carbon path analysis. Graphical and tabular representations of amino acid synthesis pathways discovered in ReTrace carbon path analysis [21]. Self-contained web site: unpack zip archive and open index.html with a web browser. [file 1752-0509-3-104-S1.zip]

Archive with 92 entries (91 files):
- AF1-treesei/
- AF1-treesei/pathways-C00024-to-C00031.txt
- AF1-treesei/pathways-C00026-to-C00624.html
- AF1-treesei/pathways-C00031-to-C00183.html
- AF1-treesei/pathways-C00026-to-C00148.html
- AF1-treesei/pathways-C00022-to-C00041.html
- AF1-treesei/pathways-C00031-to-C00078.html
- AF1-treesei/pathways-C00117-to-C00135.html
- AF1-treesei/pathways-C00031-to-C00049.txt
- AF1-treesei/pathways-C00031-to-C00251.html
- AF1-treesei/pathways-C00031-to-C00123.html
- AF1-treesei/pathways-C00279-C00074-to-C00079.html
- AF1-treesei/pathways-C00031-to-C00135.txt
- AF1-treesei/pathways-C00026-to-C00062.txt
- AF1-treesei/pathways-C00031-to-C00082.html
- AF1-treesei/pathways-C00624-to-C00062.txt
- AF1-treesei/pathways-C00026-to-C00148.txt
- AF1-treesei/pathways-C00117-to-C00002.html
- AF1-treesei/pathways-C00031-to-C00037.html
- AF1-treesei/pathways-C00117-to-C00130.txt
- AF1-treesei/pathways-C00031-to-C00152.html
- AF1-treesei/pathways-C00031-to-C00097.html
- AF1-treesei/pathways-C00031-to-C00049.html
- AF1-treesei/webtoolkit.sortabletable.js
- AF1-treesei/paths.html
- AF1-treesei/pathways-C00022-to-C00183.txt
- AF1-treesei/pathways-C00117-to-C00002.txt
- AF1-treesei/pathways-C00031-to-C00062.txt
- AF1-treesei/pathways-C00031-to-C00407.txt
- AF1-treesei/pathways-C00031-to-C00065.html
- AF1-treesei/pathways-C00036-to-C00049.html
- AF1-treesei/pathways-C00031-to-C00041.txt
- AF1-treesei/pathways-C00031-to-C00407.html
- AF1-treesei/pathways-C00031-to-C00183.txt
- AF1-treesei/pathways-C00031-to-C00188.txt
- AF1-treesei/pathways-C00031-to-C00073.txt
- AF1-treesei/pathways-C00031-to-C00065.txt
- AF1-treesei/pathways-C00279-C00074-to-C00082.html
- AF1-treesei/pathways-C00024-to-C00668.txt
- AF1-treesei/pathways-C00031-to-C00251.txt
- AF1-treesei/pathways-C00022-C00024-to-C00123.html
- AF1-treesei/pathways-C00026-to-C00624.txt
- AF1-treesei/pathways-C00031-to-C00062.html
- AF1-treesei/pathways-C00117-to-C00130.html
- AF1-treesei/pathways-C00049-to-C00188.txt
- AF1-treesei/pathways-C00031-to-C00047.txt
- AF1-treesei/pathways-C00031-to-C00037.txt
- AF1-treesei/pathways-C00036-to-C00188.txt
- AF1-treesei/pathways-C00049-to-C00188.html
- AF1-treesei/pathways-C00031-to-C00073.html
- AF1-treesei/pathways-C00036-to-C00188.html
- AF1-treesei/pathways-C00026-to-C00025.html
- AF1-treesei/pathways-C00031-to-C00148.html
- AF1-treesei/pathways-C00031-to-C00025.html
- AF1-treesei/pathways-C00065-to-C00037.txt
- AF1-treesei/pathways-C00024-to-C00031.html
- AF1-treesei/pathways-C00031-to-C00152.txt
- AF1-treesei/pathways-C00031-to-C00025.txt
- AF1-treesei/pathways-C00036-to-C00049.txt
- AF1-treesei/pathways-C00065-to-C00037.html
- AF1-treesei/pathways-C00024-to-C00668.html
- AF1-treesei/pathways-C00031-to-C00047.html
- AF1-treesei/pathways-C00197-to-C00065.html
- AF1-treesei/pathways-C00031-to-C00148.txt
- AF1-treesei/pathways-C00022-to-C00041.txt
- AF1-treesei/pathways-C00022-C00036-to-C00407.html
- AF1-treesei/pathways-C00026-to-C00062.html
- AF1-treesei/pathways-C00031-to-C00188.html
- AF1-treesei/pathways-C00279-C00074-to-C00079.txt
- AF1-treesei/pathways-C00031-to-C00097.txt
- AF1-treesei/pathways-C00031-to-C00078.txt
- AF1-treesei/pathways-C00117-to-C00135.txt
- AF1-treesei/pathways-C00022-C00036-to-C00407.txt
- AF1-treesei/pathways-C00279-C00074-to-C00082.txt
- AF1-treesei/pathways-C00026-to-C00025.txt
- AF1-treesei/pathways-C00188-to-C00037.html
- AF1-treesei/pathways-C00197-to-C00065.txt
- AF1-treesei/pathways-C00031-to-C00002.txt
- AF1-treesei/pathways-C00624-to-C00062.html
- AF1-treesei/pathways-C00031-to-C00123.txt
- AF1-treesei/pathways-C00031-to-C00079.html
- AF1-treesei/pathways-C00031-to-C00135.html
- AF1-treesei/pathways-C00031-to-C00082.txt
- AF1-treesei/pathways-C00024-C00026-to-C00047.html
- AF1-treesei/pathways-C00188-to-C00037.txt
- AF1-treesei/pathways-C00031-to-C00079.txt
- AF1-treesei/pathways-C00031-to-C00002.html
- AF1-treesei/pathways-C00031-to-C00041.html
- AF1-treesei/pathways-C00024-C00026-to-C00047.txt
- AF1-treesei/index.html
- AF1-treesei/pathways-C00022-C00024-to-C00123.txt
- AF1-treesei/pathways-C00022-to-C00183.html
