# Supplementary material for: 13C-metabolic flux ratio and novel carbon path analyses confirmed that Trichoderma reesei uses primarily the respirative pathway also on the preferred carbon source glucose
Source: BMC Syst Biol. 2009 Oct 29;3:104. doi: 10.1186/1752-0509-3-104 (PMC2776023; doi:10.1186/1752-0509-3-104)
Supplement: Additional file 1 — Pathways discovered in ReTrace carbon path analysis. Graphical and tabular representations of amino acid synthesis pathways discovered in ReTrace carbon path analysis [21]. Self-contained web site: unpack zip archive and open index.html with a web browser. [file 1752-0509-3-104-S1.zip › AF1-treesei/pathways-C00024-to-C00031.txt]

# Pathways from Acetyl-CoA; (C00024) to D-Glucose; (C00031)
# CPU time, time/path:	4.23981308411
# CPU time, total:	1814.64
# Computation time, time/path:	0:00:04.245900
# Computation time, total:	0:30:17.245231
# Database (-d):	/home/group/icomic/data/kegg/ligand/2009.03.30
# GreedyFinish (-g):	False
# KDiminish (-n):	('list', [50, 10, 1])
# MaxDepth (-m):	6
# NumPaths (-k):	10
# PathwayAvgLen:	19.9906542056
# PathwayLenStdDev:	5.05945090867
# Pathways (complete) found:	83
# Pathways (incomplete) found:	345
# Pathways found:	428
# PruneToSize (-p):	None
# Scores (-c):	treesei.reaction_max_scores_kegg
# Sources:	C00024
# StorePartials (-i):	True
# Target dir (-o):	/fs-1/2/epitkane/public_html/pub/retrace/run090623-scores_maps_images
# Targets:	C00031
# UseDijkstra (-q):	False
#PathIndex ZoScore AvgReactionScore NumRpairs NumReactions ZeroScores ScoresUnderThr CompositeMap Rpairs Reactions
1	1.00	315	17	157	0	0	C00024->C00031:[10->1,11->2,15->4,49->9,50->7,6->5]	RP00026,RP00007,RP06299,RP04092,RP01093,RP06639,RP00180,RP00649,RP02707,RP03722,RP00060,RP08343,RP01255,RP01654,RP06427,RP04833,RP06726	R00743,R01323,R01179,R05508,R00393,R04057,R02955,R05336,R01359,R05509,R00928,R04000,R00229,R07832,R03884,R00227,R03153,R00235,R02837,R04723,R06635,R05672,R01556,R00228,R00229,R00227,R01023,R02772,R06643,R01850,R02152,R05537,R04364,R00586,R01889,R03230,R00627,R00706,R00705,R02481,R04348,R01624,R08530,R08531,R05351,R01154,R08332,R08331,R03621,R01204,R03437,R00271,R07833,R00234,R00230,R04466,R00236,R03065,R03064,R05188,R01196,R04192,R03668,R04316,R02191,R00370,R00371,R02396,R02058,R00235,R01808,R01807,R01806,R01213,R05876,R05190,R06453,R05870,R01160,R08532,R08248,R03903,R07251,R07252,R07253,R03056,R06510,R02911,R00487,R00209,R01089,R02616,R01978,R04024,R01776,R02387,R06311,R05063,R08036,R08213,R00472,R08250,R04950,R03910,R04484,R00211,R00210,R00998,R00212,R07249,R05332,R02569,R03455,R00259,R06978,R03552,R03760,R00351,R00352,R00399,R00693,R03767,R08433,R00238,R06307,R03017,R07399,R00454,R00927,R03168,R00761,R00190,R00771,R01621,R00315,R00317,R00320,R00761,R01067,R03036,R00130,R00725,R01139,R00299,R08404,R02185,R05804,R00303,R00850,R00236,R01049,R06590,R06863,R01641,R01067,R00316,R01827
2	1.00	338	27	88	0	1	C00024->C00031:[49->1,49->2,49->9,50->4,50->5,50->7]	RP13340,RP09828,RP09657,RP06172,RP00395,RP01790,RP01093,RP05698,RP00026,RP00060,RP00285,RP01568,RP06101,RP00113,RP00164,RP06639,RP06299,RP01788,RP04232,RP00180,RP00649,RP01033,RP00078,RP01787,RP11137,RP00109,RP03735	R01827,R06862,R06861,R00472,R01061,R01063,R01830,R00771,R01196,R00006,R00014,R00211,R00210,R01699,R00207,R00224,R00226,R00209,R05636,R03145,R00743,R01323,R01179,R05508,R00393,R04057,R02955,R05336,R01359,R05509,R00928,R04000,R00229,R07832,R03884,R00227,R03153,R00235,R00725,R01139,R00299,R08404,R02185,R05804,R00303,R00850,R00211,R00210,R00209,R01196,R00212,R01518,R00214,R00216,R02188,R01512,R01515,R01517,R01660,R01010,R01011,R01012,R01621,R00761,R01829,R00212,R00315,R00317,R00320,R00761,R01067,R00658,R00431,R00346,R00345,R00726,R00341,R01827,R01843,R01845,R00344,R00930,R00217,R00353,R00134,R03215,R03146,R00519
3	1.00	489	28	74	0	1	C00024->C00031:[49->1,49->2,49->9,50->4,50->5,50->7]	RP06172,RP00395,RP01926,RP00180,RP00649,RP05698,RP06639,RP01095,RP00060,RP05201,RP00285,RP05200,RP01568,RP01033,RP00036,RP01572,RP00113,RP01790,RP01576,RP04232,RP06101,RP02940,RP02450,RP01133,RP08343,RP06727,RP03735,RP04833	R00472,R01061,R01063,R02036,R00315,R00317,R00320,R00761,R01067,R01196,R00006,R00014,R00211,R00210,R01699,R00207,R00224,R00226,R00209,R05636,R03145,R01621,R05339,R00725,R01139,R00299,R08404,R02185,R05804,R00303,R00850,R05605,R00211,R00210,R00209,R01196,R00212,R05605,R01518,R00658,R00199,R01858,R02628,R01138,R00659,R00724,R00200,R00206,R02320,R00430,R00208,R01012,R00572,R01528,R02188,R01512,R01515,R01517,R01660,R01830,R05338,R00212,R00214,R00216,R03321,R02736,R00835,R00236,R01830,R00134,R03215,R03146,R00519,R00316
4	1.00	338	15	138	0	0	C00024->C00031:[10->1,11->2,15->4,49->9,50->7,6->5]	RP01255,RP02707,RP04092,RP01093,RP00180,RP00649,RP00007,RP06639,RP03722,RP00060,RP08343,RP01654,RP06427,RP04833,RP06726	R01049,R03036,R00190,R00771,R00315,R00317,R00320,R00761,R01067,R02837,R04723,R06635,R05672,R01556,R00228,R00229,R00227,R01023,R02772,R06643,R01850,R02152,R05537,R04364,R00586,R01889,R03230,R00627,R00706,R00705,R02481,R04348,R01624,R08530,R08531,R05351,R01154,R08332,R08331,R03621,R01204,R03437,R00271,R07833,R00234,R00230,R04466,R00236,R03065,R03064,R05188,R01196,R04192,R03668,R04316,R02191,R00370,R00371,R02396,R02058,R00235,R01808,R01807,R01806,R01213,R05876,R05190,R06453,R05870,R01160,R08532,R08248,R03903,R07251,R07252,R07253,R03056,R06510,R02911,R00487,R00209,R01089,R02616,R01978,R04024,R01776,R02387,R06311,R05063,R08036,R08213,R00472,R08250,R04950,R03910,R04484,R00211,R00210,R00998,R00212,R07249,R05332,R02569,R03455,R00259,R06978,R03552,R03760,R00351,R00352,R00399,R00693,R03767,R08433,R00238,R06307,R03017,R07399,R00454,R00927,R03168,R01621,R00130,R00725,R01139,R00299,R08404,R02185,R05804,R00303,R00850,R00236,R06590,R06863,R01641,R01067,R00316,R01827
5	1.00	325	24	171	0	0	C00024->C00031:[10->1,11->2,15->4,49->9,50->7,6->5]	RP00287,RP01093,RP06639,RP04092,RP06101,RP00007,RP03722,RP00060,RP01255,RP01654,RP06427,RP11137,RP00285,RP06172,RP03973,RP00026,RP06299,RP01319,RP00180,RP00649,RP01789,RP02707,RP06373,RP08184	R00214,R00216,R00771,R01621,R00190,R00214,R00216,R02837,R04723,R06635,R05672,R01556,R00228,R00229,R00227,R01023,R02772,R06643,R01850,R02152,R05537,R04364,R00586,R01889,R03230,R00627,R00706,R00705,R02481,R04348,R01624,R08530,R08531,R05351,R01154,R08332,R08331,R03621,R01204,R03437,R00271,R07833,R00234,R00230,R04466,R00236,R03065,R03064,R05188,R01196,R04192,R03668,R04316,R02191,R00370,R00371,R02396,R02058,R00235,R01808,R01807,R01806,R01213,R05876,R05190,R06453,R05870,R01160,R08532,R08248,R03903,R07251,R07252,R07253,R03056,R06510,R02911,R00487,R00209,R01089,R02616,R01978,R04024,R01776,R02387,R06311,R05063,R08036,R08213,R00472,R08250,R04950,R03910,R04484,R00211,R00210,R00998,R00212,R07249,R05332,R02569,R03455,R00259,R06978,R03552,R03760,R00351,R00352,R00399,R00693,R03767,R08433,R00238,R06307,R03017,R07399,R00454,R00927,R03168,R00130,R00725,R01139,R00299,R08404,R02185,R05804,R00303,R00850,R01049,R06590,R06863,R01641,R01067,R01843,R01845,R00211,R00210,R00209,R01196,R00212,R00472,R00181,R00743,R01323,R01179,R05508,R00393,R04057,R02955,R05336,R01359,R05509,R00928,R04000,R00229,R07832,R03884,R00227,R03153,R00235,R00761,R01127,R00315,R00317,R00320,R00761,R01067,R01829,R03036,R00941,R04560
6	1.00	328	14	135	0	0	C00024->C00031:[10->1,11->2,15->4,49->9,50->7,6->5]	RP02707,RP01255,RP06299,RP01093,RP04092,RP00649,RP00007,RP10730,RP03722,RP00060,RP01654,RP10741,RP04202,RP06726	R03036,R01049,R00761,R00771,R00190,R00761,R01067,R02837,R04723,R06635,R05672,R01556,R00228,R00229,R00227,R01023,R02772,R06643,R01850,R02152,R05537,R04364,R00586,R01889,R03230,R00627,R00706,R00705,R02481,R04348,R01624,R08530,R08531,R05351,R01154,R08332,R08331,R03621,R01204,R03437,R00271,R07833,R00234,R00230,R04466,R00236,R03065,R03064,R05188,R01196,R04192,R03668,R04316,R02191,R00370,R00371,R02396,R02058,R00235,R01808,R01807,R01806,R01213,R05876,R05190,R06453,R05870,R01160,R08532,R08248,R03903,R07251,R07252,R07253,R03056,R06510,R02911,R00487,R00209,R01089,R02616,R01978,R04024,R01776,R02387,R06311,R05063,R08036,R08213,R00472,R08250,R04950,R03910,R04484,R00211,R00210,R00998,R00212,R07249,R05332,R02569,R03455,R00259,R06978,R03552,R03760,R00351,R00352,R00399,R00693,R03767,R08433,R00238,R06307,R03017,R07399,R00454,R00927,R03168,R01699,R00130,R00725,R01139,R00299,R08404,R02185,R05804,R00303,R00850,R06590,R06863,R01641,R02569,R00207,R01827
7	1.00	425	29	96	0	1	C00024->C00031:[49->1,49->2,49->9,50->4,50->5,50->7]	RP01271,RP09828,RP09657,RP06172,RP01590,RP06101,RP00649,RP05698,RP06639,RP00052,RP00285,RP01270,RP01568,RP00216,RP00036,RP00113,RP00164,RP01790,RP00026,RP00395,RP04232,RP00180,RP02961,RP02454,RP01033,RP08343,RP06727,RP03735,RP04833	R01068,R06862,R06861,R00472,R01555,R05196,R00214,R00216,R00761,R01067,R01196,R00006,R00014,R00211,R00210,R01699,R00207,R00224,R00226,R00209,R05636,R03145,R01621,R00756,R00769,R05805,R00770,R00762,R00764,R00767,R00211,R00210,R00209,R01196,R00212,R01068,R01518,R01788,R02189,R01786,R00199,R01858,R02628,R01138,R00659,R00724,R00200,R00206,R02320,R00430,R00208,R01012,R00572,R02188,R01512,R01515,R01517,R01660,R01010,R01011,R01012,R01830,R00743,R01323,R01179,R05508,R00393,R04057,R02955,R05336,R01359,R05509,R00928,R04000,R00229,R07832,R03884,R00227,R03153,R00235,R01061,R01063,R00212,R00315,R00317,R00320,R00028,R02740,R00658,R00236,R01830,R00134,R03215,R03146,R00519,R00316
8	1.00	336	13	134	0	0	C00024->C00031:[10->1,11->2,15->4,49->9,50->7,6->5]	RP02707,RP03722,RP00007,RP06299,RP01093,RP04092,RP00649,RP01255,RP06166,RP01640,RP00060,RP01654,RP06726	R03036,R00130,R02837,R04723,R06635,R05672,R01556,R00228,R00229,R00227,R01023,R02772,R06643,R01850,R02152,R05537,R04364,R00586,R01889,R03230,R00627,R00706,R00705,R02481,R04348,R01624,R08530,R08531,R05351,R01154,R08332,R08331,R03621,R01204,R03437,R00271,R07833,R00234,R00230,R04466,R00236,R03065,R03064,R05188,R01196,R04192,R03668,R04316,R02191,R00370,R00371,R02396,R02058,R00235,R01808,R01807,R01806,R01213,R05876,R05190,R06453,R05870,R01160,R08532,R08248,R03903,R07251,R07252,R07253,R03056,R06510,R02911,R00487,R00209,R01089,R02616,R01978,R04024,R01776,R02387,R06311,R05063,R08036,R08213,R00472,R08250,R04950,R03910,R04484,R00211,R00210,R00998,R00212,R07249,R05332,R02569,R03455,R00259,R06978,R03552,R03760,R00351,R00352,R00399,R00693,R03767,R08433,R00238,R06307,R03017,R07399,R00454,R00927,R03168,R00761,R00771,R00190,R00761,R01067,R01049,R00454,R01620,R00725,R01139,R00299,R08404,R02185,R05804,R00303,R00850,R06590,R06863,R01641,R01827
9	1.00	298	13	153	0	0	C00024->C00031:[10->1,11->2,15->4,49->9,50->7,6->5]	RP02707,RP01255,RP06299,RP04092,RP01093,RP00180,RP00649,RP00007,RP00026,RP03722,RP00060,RP01654,RP06726	R03036,R01049,R00761,R00190,R00771,R00315,R00317,R00320,R00761,R01067,R02837,R04723,R06635,R05672,R01556,R00228,R00229,R00227,R01023,R02772,R06643,R01850,R02152,R05537,R04364,R00586,R01889,R03230,R00627,R00706,R00705,R02481,R04348,R01624,R08530,R08531,R05351,R01154,R08332,R08331,R03621,R01204,R03437,R00271,R07833,R00234,R00230,R04466,R00236,R03065,R03064,R05188,R01196,R04192,R03668,R04316,R02191,R00370,R00371,R02396,R02058,R00235,R01808,R01807,R01806,R01213,R05876,R05190,R06453,R05870,R01160,R08532,R08248,R03903,R07251,R07252,R07253,R03056,R06510,R02911,R00487,R00209,R01089,R02616,R01978,R04024,R01776,R02387,R06311,R05063,R08036,R08213,R00472,R08250,R04950,R03910,R04484,R00211,R00210,R00998,R00212,R07249,R05332,R02569,R03455,R00259,R06978,R03552,R03760,R00351,R00352,R00399,R00693,R03767,R08433,R00238,R06307,R03017,R07399,R00454,R00927,R03168,R00743,R01323,R01179,R05508,R00393,R04057,R02955,R05336,R01359,R05509,R00928,R04000,R00229,R07832,R03884,R00227,R03153,R00235,R00130,R00725,R01139,R00299,R08404,R02185,R05804,R00303,R00850,R06590,R06863,R01641,R01827
10	1.00	503	28	70	0	1	C00024->C00031:[49->1,49->2,49->9,50->4,50->5,50->7]	RP04232,RP06172,RP01590,RP01926,RP00180,RP00649,RP05698,RP06639,RP01095,RP05201,RP00285,RP05200,RP01568,RP00216,RP00036,RP01572,RP00113,RP01790,RP01576,RP00395,RP06101,RP02961,RP02454,RP01033,RP08343,RP06727,RP03735,RP04833	R00212,R00472,R01555,R05196,R02036,R00315,R00317,R00320,R00761,R01067,R01196,R00006,R00014,R00211,R00210,R01699,R00207,R00224,R00226,R00209,R05636,R03145,R01621,R05339,R05605,R00211,R00210,R00209,R01196,R00212,R05605,R01518,R01788,R02189,R01786,R00199,R01858,R02628,R01138,R00659,R00724,R00200,R00206,R02320,R00430,R00208,R01012,R00572,R01528,R02188,R01512,R01515,R01517,R01660,R01830,R05338,R01061,R01063,R00214,R00216,R00028,R02740,R00658,R00236,R01830,R00134,R03215,R03146,R00519,R00316
11	1.00	408	28	95	0	1	C00024->C00031:[49->1,49->2,49->9,50->4,50->5,50->7]	RP01271,RP04232,RP09657,RP06172,RP01590,RP00180,RP00649,RP05698,RP09828,RP06639,RP00052,RP00285,RP01270,RP01568,RP04202,RP00216,RP00036,RP00113,RP00164,RP01790,RP00026,RP00395,RP06101,RP02961,RP02454,RP01033,RP06727,RP03735	R01068,R00212,R06861,R00472,R01555,R05196,R00315,R00317,R00320,R00761,R01067,R01196,R00006,R00014,R00211,R00210,R01699,R00207,R00224,R00226,R00209,R05636,R03145,R06862,R01621,R00756,R00769,R05805,R00770,R00762,R00764,R00767,R00211,R00210,R00209,R01196,R00212,R01068,R01518,R00207,R01788,R02189,R01786,R00199,R01858,R02628,R01138,R00659,R00724,R00200,R00206,R02320,R00430,R00208,R01012,R00572,R02188,R01512,R01515,R01517,R01660,R01010,R01011,R01012,R01830,R00743,R01323,R01179,R05508,R00393,R04057,R02955,R05336,R01359,R05509,R00928,R04000,R00229,R07832,R03884,R00227,R03153,R00235,R01061,R01063,R00214,R00216,R00028,R02740,R00658,R01830,R00134,R03215,R03146,R00519
12	1.00	359	32	96	0	1	C00024->C00031:[49->1,49->2,49->9,50->4,50->5,50->7]	RP00128,RP09828,RP09657,RP06172,RP00395,RP01787,RP01093,RP05698,RP13340,RP06639,RP00060,RP04318,RP00285,RP04202,RP01568,RP00113,RP00164,RP00026,RP00180,RP06299,RP01788,RP04232,RP06101,RP00649,RP01033,RP00078,RP08343,RP01790,RP11137,RP00109,RP03735,RP04833	R00710,R00711,R01019,R00326,R06862,R06861,R00472,R01061,R01063,R01827,R00771,R01196,R00006,R00014,R00211,R00210,R01699,R00207,R00224,R00226,R00209,R05636,R03145,R01827,R01621,R00725,R01139,R00299,R08404,R02185,R05804,R00303,R00850,R00224,R00211,R00210,R00209,R01196,R00212,R00207,R01518,R02188,R01512,R01515,R01517,R01660,R01010,R01011,R01012,R00743,R01323,R01179,R05508,R00393,R04057,R02955,R05336,R01359,R05509,R00928,R04000,R00229,R07832,R03884,R00227,R03153,R00235,R00315,R00317,R00320,R00761,R01829,R00212,R00214,R00216,R00761,R01067,R00658,R00431,R00346,R00345,R00726,R00341,R00236,R01830,R01843,R01845,R00344,R00930,R00217,R00353,R00134,R03215,R03146,R00519,R00316
13	1.00	342	17	135	0	0	C00024->C00031:[10->1,11->2,15->4,49->9,50->7,6->5]	RP00216,RP01790,RP01255,RP02707,RP04092,RP00180,RP00007,RP02454,RP06639,RP01684,RP08343,RP01654,RP06727,RP06726,RP04833,RP00439,RP03722	R01788,R02189,R01786,R01830,R01049,R03036,R00190,R00315,R00317,R00320,R02837,R04723,R06635,R05672,R01556,R00228,R00229,R00227,R01023,R02772,R06643,R01850,R02152,R05537,R04364,R00586,R01889,R03230,R00627,R00706,R00705,R02481,R04348,R01624,R08530,R08531,R05351,R01154,R08332,R08331,R03621,R01204,R03437,R00271,R07833,R00234,R00230,R04466,R00236,R03065,R03064,R05188,R01196,R04192,R03668,R04316,R02191,R00370,R00371,R02396,R02058,R00235,R01808,R01807,R01806,R01213,R05876,R05190,R06453,R05870,R01160,R08532,R08248,R03903,R07251,R07252,R07253,R03056,R06510,R02911,R00487,R00209,R01089,R02616,R01978,R04024,R01776,R02387,R06311,R05063,R08036,R08213,R00472,R08250,R04950,R03910,R04484,R00211,R00210,R00998,R00212,R07249,R05332,R02569,R03455,R00259,R06978,R03552,R03760,R00351,R00352,R00399,R00693,R03767,R08433,R00238,R06307,R03017,R07399,R00454,R00927,R03168,R02740,R01621,R01678,R00236,R06590,R06863,R01641,R01830,R01827,R00316,R01100,R00503,R00130
14	1.00	295	18	107	0	0	C00024->C00031:[10->1,11->2,15->4,49->9,50->7,6->5]	RP01093,RP06639,RP04092,RP01255,RP03722,RP00060,RP01654,RP06427,RP00051,RP00124,RP00026,RP06299,RP00180,RP00649,RP02707,RP08343,RP04833,RP06726	R00771,R01621,R00190,R01049,R00130,R00725,R01139,R00299,R08404,R02185,R05804,R00303,R00850,R06590,R06863,R01641,R01067,R04709,R07741,R06635,R07884,R06637,R06636,R06459,R06458,R07938,R00989,R07251,R06800,R06801,R07254,R07255,R07721,R06510,R06511,R06512,R07910,R06821,R02505,R07987,R07989,R00740,R07757,R02447,R07886,R06797,R02482,R01626,R07754,R07731,R06799,R06796,R04618,R06448,R04356,R05331,R06817,R06641,R06643,R06644,R06645,R07250,R05188,R06482,R06483,R06480,R06481,R05464,R04050,R01613,R07253,R01614,R07719,R07988,R07885,R00233,R00742,R00353,R04386,R00743,R01323,R01179,R05508,R00393,R04057,R02955,R05336,R01359,R05509,R00928,R04000,R00229,R07832,R03884,R00227,R03153,R00235,R00761,R00315,R00317,R00320,R00761,R01067,R03036,R00236,R00316,R01827
15	1.00	336	17	137	0	0	C00024->C00031:[10->1,11->2,15->4,49->9,50->7,6->5]	RP00216,RP01790,RP00205,RP02707,RP01109,RP04092,RP00180,RP00007,RP02454,RP06639,RP03722,RP08343,RP01255,RP01654,RP06727,RP04833,RP06726	R01788,R02189,R01786,R01830,R00801,R00015,R04194,R05140,R03036,R00802,R00190,R00315,R00317,R00320,R02837,R04723,R06635,R05672,R01556,R00228,R00229,R00227,R01023,R02772,R06643,R01850,R02152,R05537,R04364,R00586,R01889,R03230,R00627,R00706,R00705,R02481,R04348,R01624,R08530,R08531,R05351,R01154,R08332,R08331,R03621,R01204,R03437,R00271,R07833,R00234,R00230,R04466,R00236,R03065,R03064,R05188,R01196,R04192,R03668,R04316,R02191,R00370,R00371,R02396,R02058,R00235,R01808,R01807,R01806,R01213,R05876,R05190,R06453,R05870,R01160,R08532,R08248,R03903,R07251,R07252,R07253,R03056,R06510,R02911,R00487,R00209,R01089,R02616,R01978,R04024,R01776,R02387,R06311,R05063,R08036,R08213,R00472,R08250,R04950,R03910,R04484,R00211,R00210,R00998,R00212,R07249,R05332,R02569,R03455,R00259,R06978,R03552,R03760,R00351,R00352,R00399,R00693,R03767,R08433,R00238,R06307,R03017,R07399,R00454,R00927,R03168,R02740,R01621,R00130,R00236,R01049,R06590,R06863,R01641,R01830,R00316,R01827
16	1.00	350	29	93	0	1	C00024->C00031:[49->1,49->2,49->9,50->4,50->5,50->7]	RP13340,RP09828,RP09657,RP06172,RP00395,RP01790,RP01093,RP05698,RP06705,RP00060,RP06427,RP00143,RP00285,RP01568,RP06101,RP00113,RP00164,RP00026,RP06639,RP01788,RP04232,RP00180,RP00649,RP01033,RP00078,RP01787,RP11137,RP00109,RP03735	R01827,R06862,R06861,R00472,R01061,R01063,R01830,R00771,R01196,R00006,R00014,R00211,R00210,R01699,R00207,R00224,R00226,R00209,R05636,R03145,R01776,R00725,R01139,R00299,R08404,R02185,R05804,R00303,R00850,R01067,R00651,R01287,R02026,R03217,R00211,R00210,R00209,R01196,R00212,R01518,R00214,R00216,R02188,R01512,R01515,R01517,R01660,R01010,R01011,R01012,R00743,R01323,R01179,R05508,R00393,R04057,R02955,R05336,R01359,R05509,R00928,R04000,R00229,R07832,R03884,R00227,R03153,R00235,R01621,R01829,R00212,R00315,R00317,R00320,R00761,R01067,R00658,R00431,R00346,R00345,R00726,R00341,R01827,R01843,R01845,R00344,R00930,R00217,R00353,R00134,R03215,R03146,R00519
17	1.00	307	26	233	0	0	C00024->C00031:[10->1,11->2,15->4,49->9,50->7,6->5]	RP00287,RP01093,RP06639,RP04092,RP06101,RP00007,RP03722,RP00060,RP01255,RP01654,RP06427,RP11137,RP00051,RP00124,RP00285,RP06172,RP03973,RP00026,RP06299,RP01319,RP00180,RP00649,RP01789,RP02707,RP06373,RP08184	R00214,R00216,R00771,R01621,R00190,R00214,R00216,R02837,R04723,R06635,R05672,R01556,R00228,R00229,R00227,R01023,R02772,R06643,R01850,R02152,R05537,R04364,R00586,R01889,R03230,R00627,R00706,R00705,R02481,R04348,R01624,R08530,R08531,R05351,R01154,R08332,R08331,R03621,R01204,R03437,R00271,R07833,R00234,R00230,R04466,R00236,R03065,R03064,R05188,R01196,R04192,R03668,R04316,R02191,R00370,R00371,R02396,R02058,R00235,R01808,R01807,R01806,R01213,R05876,R05190,R06453,R05870,R01160,R08532,R08248,R03903,R07251,R07252,R07253,R03056,R06510,R02911,R00487,R00209,R01089,R02616,R01978,R04024,R01776,R02387,R06311,R05063,R08036,R08213,R00472,R08250,R04950,R03910,R04484,R00211,R00210,R00998,R00212,R07249,R05332,R02569,R03455,R00259,R06978,R03552,R03760,R00351,R00352,R00399,R00693,R03767,R08433,R00238,R06307,R03017,R07399,R00454,R00927,R03168,R00130,R00725,R01139,R00299,R08404,R02185,R05804,R00303,R00850,R01049,R06590,R06863,R01641,R01067,R01843,R01845,R04709,R07741,R06635,R07884,R06637,R06636,R06459,R06458,R07938,R00989,R07251,R06800,R06801,R07254,R07255,R07721,R06510,R06511,R06512,R07910,R06821,R02505,R07987,R07989,R00740,R07757,R02447,R07886,R06797,R02482,R01626,R07754,R07731,R06799,R06796,R04618,R06448,R04356,R05331,R06817,R06641,R06643,R06644,R06645,R07250,R05188,R06482,R06483,R06480,R06481,R05464,R04050,R01613,R07253,R01614,R07719,R07988,R07885,R00233,R00742,R00353,R04386,R00211,R00210,R00209,R01196,R00212,R00472,R00181,R00743,R01323,R01179,R05508,R00393,R04057,R02955,R05336,R01359,R05509,R00928,R04000,R00229,R07832,R03884,R00227,R03153,R00235,R00761,R01127,R00315,R00317,R00320,R00761,R01067,R01829,R03036,R00941,R04560
18	1.00	320	18	159	0	0	C00024->C00031:[10->1,11->2,15->4,49->9,50->7,6->5]	RP01093,RP06639,RP04092,RP00007,RP03722,RP00060,RP01654,RP06427,RP11137,RP00026,RP01255,RP06299,RP00180,RP00649,RP01789,RP02707,RP08343,RP04833	R00771,R01621,R00190,R02837,R04723,R06635,R05672,R01556,R00228,R00229,R00227,R01023,R02772,R06643,R01850,R02152,R05537,R04364,R00586,R01889,R03230,R00627,R00706,R00705,R02481,R04348,R01624,R08530,R08531,R05351,R01154,R08332,R08331,R03621,R01204,R03437,R00271,R07833,R00234,R00230,R04466,R00236,R03065,R03064,R05188,R01196,R04192,R03668,R04316,R02191,R00370,R00371,R02396,R02058,R00235,R01808,R01807,R01806,R01213,R05876,R05190,R06453,R05870,R01160,R08532,R08248,R03903,R07251,R07252,R07253,R03056,R06510,R02911,R00487,R00209,R01089,R02616,R01978,R04024,R01776,R02387,R06311,R05063,R08036,R08213,R00472,R08250,R04950,R03910,R04484,R00211,R00210,R00998,R00212,R07249,R05332,R02569,R03455,R00259,R06978,R03552,R03760,R00351,R00352,R00399,R00693,R03767,R08433,R00238,R06307,R03017,R07399,R00454,R00927,R03168,R00130,R00725,R01139,R00299,R08404,R02185,R05804,R00303,R00850,R06590,R06863,R01641,R01067,R01843,R01845,R00743,R01323,R01179,R05508,R00393,R04057,R02955,R05336,R01359,R05509,R00928,R04000,R00229,R07832,R03884,R00227,R03153,R00235,R01049,R00761,R00315,R00317,R00320,R00761,R01067,R01829,R03036,R00236,R00316
19	1.00	352	29	90	0	1	C00024->C00031:[49->1,49->2,49->9,50->4,50->5,50->7]	RP13340,RP09828,RP09657,RP06172,RP00395,RP01790,RP01093,RP05698,RP06639,RP01640,RP00060,RP00285,RP01568,RP00113,RP00164,RP00026,RP00180,RP06299,RP01788,RP04232,RP06101,RP00649,RP01033,RP06166,RP00078,RP01787,RP11137,RP00109,RP03735	R01827,R06862,R06861,R00472,R01061,R01063,R01830,R00771,R01196,R00006,R00014,R00211,R00210,R01699,R00207,R00224,R00226,R00209,R05636,R03145,R01621,R01620,R00725,R01139,R00299,R08404,R02185,R05804,R00303,R00850,R00211,R00210,R00209,R01196,R00212,R01518,R02188,R01512,R01515,R01517,R01660,R01010,R01011,R01012,R00743,R01323,R01179,R05508,R00393,R04057,R02955,R05336,R01359,R05509,R00928,R04000,R00229,R07832,R03884,R00227,R03153,R00235,R00315,R00317,R00320,R00761,R01829,R00212,R00214,R00216,R00761,R01067,R00658,R00454,R00431,R00346,R00345,R00726,R00341,R01827,R01843,R01845,R00344,R00930,R00217,R00353,R00134,R03215,R03146,R00519
20	1.00	495	28	70	0	1	C00024->C00031:[49->1,49->2,49->9,50->4,50->5,50->7]	RP06172,RP00395,RP01926,RP00180,RP00649,RP05698,RP06639,RP01095,RP05201,RP00285,RP05200,RP01568,RP00216,RP00036,RP01572,RP00113,RP01790,RP01576,RP04232,RP06101,RP02454,RP01033,RP01684,RP00439,RP06727,RP03735,RP04833,RP08343	R00472,R01061,R01063,R02036,R00315,R00317,R00320,R00761,R01067,R01196,R00006,R00014,R00211,R00210,R01699,R00207,R00224,R00226,R00209,R05636,R03145,R01621,R05339,R05605,R00211,R00210,R00209,R01196,R00212,R05605,R01518,R01788,R02189,R01786,R00199,R01858,R02628,R01138,R00659,R00724,R00200,R00206,R02320,R00430,R00208,R01012,R00572,R01528,R02188,R01512,R01515,R01517,R01660,R01830,R05338,R00212,R00214,R00216,R02740,R00658,R01678,R01100,R00503,R01830,R00134,R03215,R03146,R00519,R00316,R00236
21	1.00	303	25	231	0	0	C00024->C00031:[10->1,11->2,15->4,49->9,50->7,6->5]	RP00287,RP00180,RP01093,RP06639,RP04092,RP06101,RP00007,RP03722,RP00060,RP01654,RP06427,RP00051,RP00124,RP00285,RP06172,RP03973,RP00026,RP06299,RP01319,RP01255,RP00649,RP02707,RP06373,RP08184,RP06726	R00214,R00216,R00315,R00317,R00320,R00771,R01621,R00190,R00214,R00216,R02837,R04723,R06635,R05672,R01556,R00228,R00229,R00227,R01023,R02772,R06643,R01850,R02152,R05537,R04364,R00586,R01889,R03230,R00627,R00706,R00705,R02481,R04348,R01624,R08530,R08531,R05351,R01154,R08332,R08331,R03621,R01204,R03437,R00271,R07833,R00234,R00230,R04466,R00236,R03065,R03064,R05188,R01196,R04192,R03668,R04316,R02191,R00370,R00371,R02396,R02058,R00235,R01808,R01807,R01806,R01213,R05876,R05190,R06453,R05870,R01160,R08532,R08248,R03903,R07251,R07252,R07253,R03056,R06510,R02911,R00487,R00209,R01089,R02616,R01978,R04024,R01776,R02387,R06311,R05063,R08036,R08213,R00472,R08250,R04950,R03910,R04484,R00211,R00210,R00998,R00212,R07249,R05332,R02569,R03455,R00259,R06978,R03552,R03760,R00351,R00352,R00399,R00693,R03767,R08433,R00238,R06307,R03017,R07399,R00454,R00927,R03168,R00130,R00725,R01139,R00299,R08404,R02185,R05804,R00303,R00850,R06590,R06863,R01641,R01067,R04709,R07741,R06635,R07884,R06637,R06636,R06459,R06458,R07938,R00989,R07251,R06800,R06801,R07254,R07255,R07721,R06510,R06511,R06512,R07910,R06821,R02505,R07987,R07989,R00740,R07757,R02447,R07886,R06797,R02482,R01626,R07754,R07731,R06799,R06796,R04618,R06448,R04356,R05331,R06817,R06641,R06643,R06644,R06645,R07250,R05188,R06482,R06483,R06480,R06481,R05464,R04050,R01613,R07253,R01614,R07719,R07988,R07885,R00233,R00742,R00353,R04386,R00211,R00210,R00209,R01196,R00212,R00472,R00181,R00743,R01323,R01179,R05508,R00393,R04057,R02955,R05336,R01359,R05509,R00928,R04000,R00229,R07832,R03884,R00227,R03153,R00235,R00761,R01127,R01049,R00761,R01067,R03036,R00941,R04560,R01827
22	1.00	387	28	97	0	1	C00024->C00031:[49->1,49->2,49->9,50->4,50->5,50->7]	RP13340,RP09828,RP09657,RP06172,RP00395,RP01790,RP01093,RP05698,RP06705,RP00060,RP06427,RP00143,RP00285,RP01568,RP00036,RP06101,RP00113,RP00164,RP00026,RP06639,RP01788,RP04232,RP00180,RP00649,RP01033,RP01787,RP11137,RP03735	R01827,R06862,R06861,R00472,R01061,R01063,R01830,R00771,R01196,R00006,R00014,R00211,R00210,R01699,R00207,R00224,R00226,R00209,R05636,R03145,R01776,R00725,R01139,R00299,R08404,R02185,R05804,R00303,R00850,R01067,R00651,R01287,R02026,R03217,R00211,R00210,R00209,R01196,R00212,R01518,R00199,R01858,R02628,R01138,R00659,R00724,R00200,R00206,R02320,R00430,R00208,R01012,R00572,R00214,R00216,R02188,R01512,R01515,R01517,R01660,R01010,R01011,R01012,R00743,R01323,R01179,R05508,R00393,R04057,R02955,R05336,R01359,R05509,R00928,R04000,R00229,R07832,R03884,R00227,R03153,R00235,R01621,R01829,R00212,R00315,R00317,R00320,R00761,R01067,R00658,R01827,R01843,R01845,R00134,R03215,R03146,R00519
23	1.00	415	29	99	0	1	C00024->C00031:[49->1,49->2,49->9,50->4,50->5,50->7]	RP01271,RP09828,RP09657,RP06172,RP01590,RP06101,RP00649,RP05698,RP06705,RP00052,RP00143,RP00285,RP01270,RP01568,RP00216,RP00036,RP00113,RP00164,RP01790,RP06639,RP00395,RP04232,RP00180,RP02961,RP02454,RP01033,RP00026,RP06727,RP03735	R01068,R06862,R06861,R00472,R01555,R05196,R00214,R00216,R00761,R01067,R01196,R00006,R00014,R00211,R00210,R01699,R00207,R00224,R00226,R00209,R05636,R03145,R01776,R00756,R00769,R05805,R00770,R00762,R00764,R00767,R00651,R01287,R02026,R03217,R00211,R00210,R00209,R01196,R00212,R01068,R01518,R01788,R02189,R01786,R00199,R01858,R02628,R01138,R00659,R00724,R00200,R00206,R02320,R00430,R00208,R01012,R00572,R02188,R01512,R01515,R01517,R01660,R01010,R01011,R01012,R01830,R01621,R01061,R01063,R00212,R00315,R00317,R00320,R00028,R02740,R00658,R00743,R01323,R01179,R05508,R00393,R04057,R02955,R05336,R01359,R05509,R00928,R04000,R00229,R07832,R03884,R00227,R03153,R00235,R01830,R00134,R03215,R03146,R00519
24	1.00	338	17	142	0	0	C00024->C00031:[10->1,11->2,15->4,49->9,50->7,6->5]	RP01790,RP06639,RP02707,RP04092,RP00180,RP02940,RP00007,RP02450,RP06705,RP01133,RP03722,RP00060,RP01255,RP01654,RP00143,RP06727,RP06726	R01830,R01621,R03036,R00190,R00315,R00317,R00320,R03321,R02837,R04723,R06635,R05672,R01556,R00228,R00229,R00227,R01023,R02772,R06643,R01850,R02152,R05537,R04364,R00586,R01889,R03230,R00627,R00706,R00705,R02481,R04348,R01624,R08530,R08531,R05351,R01154,R08332,R08331,R03621,R01204,R03437,R00271,R07833,R00234,R00230,R04466,R00236,R03065,R03064,R05188,R01196,R04192,R03668,R04316,R02191,R00370,R00371,R02396,R02058,R00235,R01808,R01807,R01806,R01213,R05876,R05190,R06453,R05870,R01160,R08532,R08248,R03903,R07251,R07252,R07253,R03056,R06510,R02911,R00487,R00209,R01089,R02616,R01978,R04024,R01776,R02387,R06311,R05063,R08036,R08213,R00472,R08250,R04950,R03910,R04484,R00211,R00210,R00998,R00212,R07249,R05332,R02569,R03455,R00259,R06978,R03552,R03760,R00351,R00352,R00399,R00693,R03767,R08433,R00238,R06307,R03017,R07399,R00454,R00927,R03168,R02736,R01776,R00835,R00130,R00725,R01139,R00299,R08404,R02185,R05804,R00303,R00850,R01049,R06590,R06863,R01641,R00651,R01287,R02026,R03217,R01830,R01827
25	1.00	300	17	161	0	0	C00024->C00031:[10->1,11->2,15->4,49->9,50->7,6->5]	RP06427,RP00026,RP00007,RP06299,RP00180,RP01093,RP06639,RP04092,RP00649,RP02707,RP03722,RP00060,RP01255,RP01654,RP00285,RP04202,RP06726	R01067,R00743,R01323,R01179,R05508,R00393,R04057,R02955,R05336,R01359,R05509,R00928,R04000,R00229,R07832,R03884,R00227,R03153,R00235,R02837,R04723,R06635,R05672,R01556,R00228,R00229,R00227,R01023,R02772,R06643,R01850,R02152,R05537,R04364,R00586,R01889,R03230,R00627,R00706,R00705,R02481,R04348,R01624,R08530,R08531,R05351,R01154,R08332,R08331,R03621,R01204,R03437,R00271,R07833,R00234,R00230,R04466,R00236,R03065,R03064,R05188,R01196,R04192,R03668,R04316,R02191,R00370,R00371,R02396,R02058,R00235,R01808,R01807,R01806,R01213,R05876,R05190,R06453,R05870,R01160,R08532,R08248,R03903,R07251,R07252,R07253,R03056,R06510,R02911,R00487,R00209,R01089,R02616,R01978,R04024,R01776,R02387,R06311,R05063,R08036,R08213,R00472,R08250,R04950,R03910,R04484,R00211,R00210,R00998,R00212,R07249,R05332,R02569,R03455,R00259,R06978,R03552,R03760,R00351,R00352,R00399,R00693,R03767,R08433,R00238,R06307,R03017,R07399,R00454,R00927,R03168,R00761,R00315,R00317,R00320,R00771,R01621,R00190,R00761,R01067,R03036,R00130,R00725,R01139,R00299,R08404,R02185,R05804,R00303,R00850,R01049,R06590,R06863,R01641,R00211,R00210,R00209,R01196,R00212,R00207,R01827
26	1.00	313	23	172	0	0	C00024->C00031:[10->1,11->2,15->4,49->9,50->7,6->5]	RP00287,RP01093,RP10097,RP04092,RP06101,RP00007,RP03722,RP00060,RP01255,RP01654,RP03735,RP06427,RP00285,RP06172,RP03973,RP00026,RP06299,RP01319,RP00180,RP00649,RP02707,RP06639,RP06726	R00214,R00216,R00771,R06975,R00190,R00214,R00216,R02837,R04723,R06635,R05672,R01556,R00228,R00229,R00227,R01023,R02772,R06643,R01850,R02152,R05537,R04364,R00586,R01889,R03230,R00627,R00706,R00705,R02481,R04348,R01624,R08530,R08531,R05351,R01154,R08332,R08331,R03621,R01204,R03437,R00271,R07833,R00234,R00230,R04466,R00236,R03065,R03064,R05188,R01196,R04192,R03668,R04316,R02191,R00370,R00371,R02396,R02058,R00235,R01808,R01807,R01806,R01213,R05876,R05190,R06453,R05870,R01160,R08532,R08248,R03903,R07251,R07252,R07253,R03056,R06510,R02911,R00487,R00209,R01089,R02616,R01978,R04024,R01776,R02387,R06311,R05063,R08036,R08213,R00472,R08250,R04950,R03910,R04484,R00211,R00210,R00998,R00212,R07249,R05332,R02569,R03455,R00259,R06978,R03552,R03760,R00351,R00352,R00399,R00693,R03767,R08433,R00238,R06307,R03017,R07399,R00454,R00927,R03168,R00130,R00725,R01139,R00299,R08404,R02185,R05804,R00303,R00850,R01049,R06590,R06863,R01641,R00134,R03215,R03146,R00519,R01067,R00211,R00210,R00209,R01196,R00212,R00472,R00181,R00743,R01323,R01179,R05508,R00393,R04057,R02955,R05336,R01359,R05509,R00928,R04000,R00229,R07832,R03884,R00227,R03153,R00235,R00761,R01127,R00315,R00317,R00320,R00761,R01067,R03036,R01621,R01827
27	1.00	348	29	93	0	1	C00024->C00031:[49->1,49->2,49->9,50->4,50->5,50->7]	RP13340,RP09828,RP09657,RP06172,RP00395,RP01790,RP01093,RP05698,RP06705,RP00060,RP00143,RP00285,RP01568,RP06101,RP00113,RP00164,RP00026,RP06639,RP06299,RP01788,RP04232,RP00180,RP00649,RP01033,RP00078,RP01787,RP11137,RP00109,RP03735	R01827,R06862,R06861,R00472,R01061,R01063,R01830,R00771,R01196,R00006,R00014,R00211,R00210,R01699,R00207,R00224,R00226,R00209,R05636,R03145,R01776,R00725,R01139,R00299,R08404,R02185,R05804,R00303,R00850,R00651,R01287,R02026,R03217,R00211,R00210,R00209,R01196,R00212,R01518,R00214,R00216,R02188,R01512,R01515,R01517,R01660,R01010,R01011,R01012,R00743,R01323,R01179,R05508,R00393,R04057,R02955,R05336,R01359,R05509,R00928,R04000,R00229,R07832,R03884,R00227,R03153,R00235,R01621,R00761,R01829,R00212,R00315,R00317,R00320,R00761,R01067,R00658,R00431,R00346,R00345,R00726,R00341,R01827,R01843,R01845,R00344,R00930,R00217,R00353,R00134,R03215,R03146,R00519
28	1.00	328	21	162	0	0	C00024->C00031:[10->1,11->2,15->4,2->5,49->9,50->7]	RP13340,RP01790,RP01093,RP06639,RP04092,RP00007,RP02139,RP03722,RP00060,RP01255,RP01654,RP06427,RP03120,RP01280,RP03121,RP00026,RP06299,RP00180,RP00649,RP02707,RP01787	R01827,R01830,R00771,R01621,R00190,R02837,R04723,R06635,R05672,R01556,R00228,R00229,R00227,R01023,R02772,R06643,R01850,R02152,R05537,R04364,R00586,R01889,R03230,R00627,R00706,R00705,R02481,R04348,R01624,R08530,R08531,R05351,R01154,R08332,R08331,R03621,R01204,R03437,R00271,R07833,R00234,R00230,R04466,R00236,R03065,R03064,R05188,R01196,R04192,R03668,R04316,R02191,R00370,R00371,R02396,R02058,R00235,R01808,R01807,R01806,R01213,R05876,R05190,R06453,R05870,R01160,R08532,R08248,R03903,R07251,R07252,R07253,R03056,R06510,R02911,R00487,R00209,R01089,R02616,R01978,R04024,R01776,R02387,R06311,R05063,R08036,R08213,R00472,R08250,R04950,R03910,R04484,R00211,R00210,R00998,R00212,R07249,R05332,R02569,R03455,R00259,R06978,R03552,R03760,R00351,R00352,R00399,R00693,R03767,R08433,R00238,R06307,R03017,R07399,R00454,R00927,R03168,R02340,R02722,R00130,R00725,R01139,R00299,R08404,R02185,R05804,R00303,R00850,R01049,R06590,R06863,R01641,R01067,R03508,R01073,R03509,R00743,R01323,R01179,R05508,R00393,R04057,R02955,R05336,R01359,R05509,R00928,R04000,R00229,R07832,R03884,R00227,R03153,R00235,R00761,R00315,R00317,R00320,R00761,R01067,R03036,R01827
29	1.00	378	26	92	0	1	C00024->C00031:[49->1,49->2,49->9,50->4,50->5,50->7]	RP13340,RP09828,RP09657,RP06172,RP00395,RP01790,RP01093,RP05698,RP00026,RP00060,RP00285,RP01568,RP00036,RP06101,RP00113,RP00164,RP06639,RP06299,RP01788,RP04232,RP00180,RP00649,RP01033,RP01787,RP11137,RP03735	R01827,R06862,R06861,R00472,R01061,R01063,R01830,R00771,R01196,R00006,R00014,R00211,R00210,R01699,R00207,R00224,R00226,R00209,R05636,R03145,R00743,R01323,R01179,R05508,R00393,R04057,R02955,R05336,R01359,R05509,R00928,R04000,R00229,R07832,R03884,R00227,R03153,R00235,R00725,R01139,R00299,R08404,R02185,R05804,R00303,R00850,R00211,R00210,R00209,R01196,R00212,R01518,R00199,R01858,R02628,R01138,R00659,R00724,R00200,R00206,R02320,R00430,R00208,R01012,R00572,R00214,R00216,R02188,R01512,R01515,R01517,R01660,R01010,R01011,R01012,R01621,R00761,R01829,R00212,R00315,R00317,R00320,R00761,R01067,R00658,R01827,R01843,R01845,R00134,R03215,R03146,R00519
30	1.00	351	18	136	0	0	C00024->C00031:[10->1,11->2,15->4,49->9,50->7,6->5]	RP00216,RP01790,RP01590,RP02707,RP04092,RP00180,RP02940,RP02961,RP00007,RP06639,RP03722,RP08343,RP01255,RP01654,RP02453,RP06727,RP04833,RP06726	R01788,R02189,R01786,R01830,R01555,R05196,R03036,R00190,R00315,R00317,R00320,R03321,R00028,R02837,R04723,R06635,R05672,R01556,R00228,R00229,R00227,R01023,R02772,R06643,R01850,R02152,R05537,R04364,R00586,R01889,R03230,R00627,R00706,R00705,R02481,R04348,R01624,R08530,R08531,R05351,R01154,R08332,R08331,R03621,R01204,R03437,R00271,R07833,R00234,R00230,R04466,R00236,R03065,R03064,R05188,R01196,R04192,R03668,R04316,R02191,R00370,R00371,R02396,R02058,R00235,R01808,R01807,R01806,R01213,R05876,R05190,R06453,R05870,R01160,R08532,R08248,R03903,R07251,R07252,R07253,R03056,R06510,R02911,R00487,R00209,R01089,R02616,R01978,R04024,R01776,R02387,R06311,R05063,R08036,R08213,R00472,R08250,R04950,R03910,R04484,R00211,R00210,R00998,R00212,R07249,R05332,R02569,R03455,R00259,R06978,R03552,R03760,R00351,R00352,R00399,R00693,R03767,R08433,R00238,R06307,R03017,R07399,R00454,R00927,R03168,R01621,R00130,R00236,R01049,R06590,R06863,R01641,R02739,R01830,R00316,R01827
31	1.00	333	15	141	0	0	C00024->C00031:[10->1,11->2,15->4,49->9,50->7,6->5]	RP06705,RP02707,RP04092,RP01093,RP00180,RP00649,RP00007,RP06639,RP03722,RP00060,RP01255,RP01654,RP00143,RP06427,RP06726	R01776,R03036,R00190,R00771,R00315,R00317,R00320,R00761,R01067,R02837,R04723,R06635,R05672,R01556,R00228,R00229,R00227,R01023,R02772,R06643,R01850,R02152,R05537,R04364,R00586,R01889,R03230,R00627,R00706,R00705,R02481,R04348,R01624,R08530,R08531,R05351,R01154,R08332,R08331,R03621,R01204,R03437,R00271,R07833,R00234,R00230,R04466,R00236,R03065,R03064,R05188,R01196,R04192,R03668,R04316,R02191,R00370,R00371,R02396,R02058,R00235,R01808,R01807,R01806,R01213,R05876,R05190,R06453,R05870,R01160,R08532,R08248,R03903,R07251,R07252,R07253,R03056,R06510,R02911,R00487,R00209,R01089,R02616,R01978,R04024,R01776,R02387,R06311,R05063,R08036,R08213,R00472,R08250,R04950,R03910,R04484,R00211,R00210,R00998,R00212,R07249,R05332,R02569,R03455,R00259,R06978,R03552,R03760,R00351,R00352,R00399,R00693,R03767,R08433,R00238,R06307,R03017,R07399,R00454,R00927,R03168,R01621,R00130,R00725,R01139,R00299,R08404,R02185,R05804,R00303,R00850,R01049,R06590,R06863,R01641,R00651,R01287,R02026,R03217,R01067,R01827
32	1.00	408	29	103	0	1	C00024->C00031:[49->1,49->2,49->9,50->4,50->5,50->7]	RP01271,RP09828,RP09657,RP06172,RP00395,RP06101,RP00649,RP05698,RP06705,RP00060,RP00052,RP00143,RP00285,RP01270,RP01568,RP01033,RP00036,RP00113,RP00164,RP01790,RP06639,RP04232,RP00180,RP02940,RP02450,RP01133,RP00026,RP06727,RP03735	R01068,R06862,R06861,R00472,R01061,R01063,R00214,R00216,R00761,R01067,R01196,R00006,R00014,R00211,R00210,R01699,R00207,R00224,R00226,R00209,R05636,R03145,R01776,R00725,R01139,R00299,R08404,R02185,R05804,R00303,R00850,R00756,R00769,R05805,R00770,R00762,R00764,R00767,R00651,R01287,R02026,R03217,R00211,R00210,R00209,R01196,R00212,R01068,R01518,R00658,R00199,R01858,R02628,R01138,R00659,R00724,R00200,R00206,R02320,R00430,R00208,R01012,R00572,R02188,R01512,R01515,R01517,R01660,R01010,R01011,R01012,R01830,R01621,R00212,R00315,R00317,R00320,R03321,R02736,R00835,R00743,R01323,R01179,R05508,R00393,R04057,R02955,R05336,R01359,R05509,R00928,R04000,R00229,R07832,R03884,R00227,R03153,R00235,R01830,R00134,R03215,R03146,R00519
33	1.00	305	18	163	0	0	C00024->C00031:[10->1,11->2,15->4,49->9,50->7,6->5]	RP06427,RP00026,RP00007,RP06299,RP00180,RP01093,RP06639,RP04092,RP00649,RP01789,RP02707,RP03722,RP00060,RP01255,RP01654,RP00285,RP11137,RP04202	R01067,R00743,R01323,R01179,R05508,R00393,R04057,R02955,R05336,R01359,R05509,R00928,R04000,R00229,R07832,R03884,R00227,R03153,R00235,R02837,R04723,R06635,R05672,R01556,R00228,R00229,R00227,R01023,R02772,R06643,R01850,R02152,R05537,R04364,R00586,R01889,R03230,R00627,R00706,R00705,R02481,R04348,R01624,R08530,R08531,R05351,R01154,R08332,R08331,R03621,R01204,R03437,R00271,R07833,R00234,R00230,R04466,R00236,R03065,R03064,R05188,R01196,R04192,R03668,R04316,R02191,R00370,R00371,R02396,R02058,R00235,R01808,R01807,R01806,R01213,R05876,R05190,R06453,R05870,R01160,R08532,R08248,R03903,R07251,R07252,R07253,R03056,R06510,R02911,R00487,R00209,R01089,R02616,R01978,R04024,R01776,R02387,R06311,R05063,R08036,R08213,R00472,R08250,R04950,R03910,R04484,R00211,R00210,R00998,R00212,R07249,R05332,R02569,R03455,R00259,R06978,R03552,R03760,R00351,R00352,R00399,R00693,R03767,R08433,R00238,R06307,R03017,R07399,R00454,R00927,R03168,R00761,R00315,R00317,R00320,R00771,R01621,R00190,R00761,R01067,R01829,R03036,R00130,R00725,R01139,R00299,R08404,R02185,R05804,R00303,R00850,R01049,R06590,R06863,R01641,R00211,R00210,R00209,R01196,R00212,R01843,R01845,R00207
34	1.00	298	25	234	0	0	C00024->C00031:[10->1,11->2,15->4,49->9,50->7,6->5]	RP00287,RP00180,RP01093,RP10097,RP04092,RP06101,RP00007,RP03722,RP00060,RP01654,RP03735,RP06427,RP00051,RP00124,RP00285,RP06172,RP03973,RP00026,RP06299,RP01319,RP01255,RP00649,RP02707,RP06639,RP06726	R00214,R00216,R00315,R00317,R00320,R00771,R06975,R00190,R00214,R00216,R02837,R04723,R06635,R05672,R01556,R00228,R00229,R00227,R01023,R02772,R06643,R01850,R02152,R05537,R04364,R00586,R01889,R03230,R00627,R00706,R00705,R02481,R04348,R01624,R08530,R08531,R05351,R01154,R08332,R08331,R03621,R01204,R03437,R00271,R07833,R00234,R00230,R04466,R00236,R03065,R03064,R05188,R01196,R04192,R03668,R04316,R02191,R00370,R00371,R02396,R02058,R00235,R01808,R01807,R01806,R01213,R05876,R05190,R06453,R05870,R01160,R08532,R08248,R03903,R07251,R07252,R07253,R03056,R06510,R02911,R00487,R00209,R01089,R02616,R01978,R04024,R01776,R02387,R06311,R05063,R08036,R08213,R00472,R08250,R04950,R03910,R04484,R00211,R00210,R00998,R00212,R07249,R05332,R02569,R03455,R00259,R06978,R03552,R03760,R00351,R00352,R00399,R00693,R03767,R08433,R00238,R06307,R03017,R07399,R00454,R00927,R03168,R00130,R00725,R01139,R00299,R08404,R02185,R05804,R00303,R00850,R06590,R06863,R01641,R00134,R03215,R03146,R00519,R01067,R04709,R07741,R06635,R07884,R06637,R06636,R06459,R06458,R07938,R00989,R07251,R06800,R06801,R07254,R07255,R07721,R06510,R06511,R06512,R07910,R06821,R02505,R07987,R07989,R00740,R07757,R02447,R07886,R06797,R02482,R01626,R07754,R07731,R06799,R06796,R04618,R06448,R04356,R05331,R06817,R06641,R06643,R06644,R06645,R07250,R05188,R06482,R06483,R06480,R06481,R05464,R04050,R01613,R07253,R01614,R07719,R07988,R07885,R00233,R00742,R00353,R04386,R00211,R00210,R00209,R01196,R00212,R00472,R00181,R00743,R01323,R01179,R05508,R00393,R04057,R02955,R05336,R01359,R05509,R00928,R04000,R00229,R07832,R03884,R00227,R03153,R00235,R00761,R01127,R01049,R00761,R01067,R03036,R01621,R01827
35	1.00	324	25	176	0	0	C00024->C00031:[10->1,11->2,15->4,49->9,50->7,6->5]	RP00300,RP00287,RP01093,RP06639,RP04092,RP06101,RP00007,RP03722,RP00060,RP01255,RP01654,RP03735,RP06427,RP11137,RP00285,RP06172,RP03973,RP00026,RP06299,RP01319,RP00180,RP00649,RP01789,RP02707,RP08184	R00944,R00943,R00214,R00216,R00771,R01621,R00190,R00214,R00216,R02837,R04723,R06635,R05672,R01556,R00228,R00229,R00227,R01023,R02772,R06643,R01850,R02152,R05537,R04364,R00586,R01889,R03230,R00627,R00706,R00705,R02481,R04348,R01624,R08530,R08531,R05351,R01154,R08332,R08331,R03621,R01204,R03437,R00271,R07833,R00234,R00230,R04466,R00236,R03065,R03064,R05188,R01196,R04192,R03668,R04316,R02191,R00370,R00371,R02396,R02058,R00235,R01808,R01807,R01806,R01213,R05876,R05190,R06453,R05870,R01160,R08532,R08248,R03903,R07251,R07252,R07253,R03056,R06510,R02911,R00487,R00209,R01089,R02616,R01978,R04024,R01776,R02387,R06311,R05063,R08036,R08213,R00472,R08250,R04950,R03910,R04484,R00211,R00210,R00998,R00212,R07249,R05332,R02569,R03455,R00259,R06978,R03552,R03760,R00351,R00352,R00399,R00693,R03767,R08433,R00238,R06307,R03017,R07399,R00454,R00927,R03168,R00130,R00725,R01139,R00299,R08404,R02185,R05804,R00303,R00850,R01049,R06590,R06863,R01641,R00134,R03215,R03146,R00519,R01067,R01843,R01845,R00211,R00210,R00209,R01196,R00212,R00472,R00181,R00743,R01323,R01179,R05508,R00393,R04057,R02955,R05336,R01359,R05509,R00928,R04000,R00229,R07832,R03884,R00227,R03153,R00235,R00761,R01127,R00315,R00317,R00320,R00761,R01067,R01829,R03036,R04560
36	1.00	279	16	105	0	0	C00024->C00031:[10->1,11->2,15->4,49->9,50->7,6->5]	RP01093,RP06639,RP04092,RP00026,RP03722,RP00060,RP01654,RP06427,RP00051,RP00124,RP01255,RP06299,RP00180,RP00649,RP02707,RP06726	R00771,R01621,R00190,R00743,R01323,R01179,R05508,R00393,R04057,R02955,R05336,R01359,R05509,R00928,R04000,R00229,R07832,R03884,R00227,R03153,R00235,R00130,R00725,R01139,R00299,R08404,R02185,R05804,R00303,R00850,R06590,R06863,R01641,R01067,R04709,R07741,R06635,R07884,R06637,R06636,R06459,R06458,R07938,R00989,R07251,R06800,R06801,R07254,R07255,R07721,R06510,R06511,R06512,R07910,R06821,R02505,R07987,R07989,R00740,R07757,R02447,R07886,R06797,R02482,R01626,R07754,R07731,R06799,R06796,R04618,R06448,R04356,R05331,R06817,R06641,R06643,R06644,R06645,R07250,R05188,R06482,R06483,R06480,R06481,R05464,R04050,R01613,R07253,R01614,R07719,R07988,R07885,R00233,R00742,R00353,R04386,R01049,R00761,R00315,R00317,R00320,R00761,R01067,R03036,R01827
37	1.00	508	29	71	0	1	C00024->C00031:[49->1,49->2,49->9,50->4,50->5,50->7]	RP04232,RP06172,RP01590,RP01926,RP00180,RP00649,RP05698,RP01095,RP05201,RP00285,RP05200,RP01568,RP00216,RP00036,RP01572,RP00113,RP01790,RP06299,RP01576,RP00395,RP06101,RP02961,RP02454,RP01033,RP08343,RP06427,RP06727,RP03735,RP04833	R00212,R00472,R01555,R05196,R02036,R00315,R00317,R00320,R00761,R01067,R01196,R00006,R00014,R00211,R00210,R01699,R00207,R00224,R00226,R00209,R05636,R03145,R05339,R05605,R00211,R00210,R00209,R01196,R00212,R05605,R01518,R01788,R02189,R01786,R00199,R01858,R02628,R01138,R00659,R00724,R00200,R00206,R02320,R00430,R00208,R01012,R00572,R01528,R02188,R01512,R01515,R01517,R01660,R01830,R00761,R05338,R01061,R01063,R00214,R00216,R00028,R02740,R00658,R00236,R01067,R01830,R00134,R03215,R03146,R00519,R00316
38	1.00	336	28	89	0	1	C00024->C00031:[49->1,49->2,49->9,50->4,50->5,50->7]	RP13340,RP09828,RP09657,RP06172,RP00395,RP01787,RP01093,RP05698,RP06639,RP00060,RP00285,RP04202,RP01568,RP00113,RP00164,RP00026,RP00180,RP06299,RP01788,RP04232,RP06101,RP00649,RP01033,RP00078,RP01790,RP11137,RP00109,RP03735	R01827,R06862,R06861,R00472,R01061,R01063,R01827,R00771,R01196,R00006,R00014,R00211,R00210,R01699,R00207,R00224,R00226,R00209,R05636,R03145,R01621,R00725,R01139,R00299,R08404,R02185,R05804,R00303,R00850,R00211,R00210,R00209,R01196,R00212,R00207,R01518,R02188,R01512,R01515,R01517,R01660,R01010,R01011,R01012,R00743,R01323,R01179,R05508,R00393,R04057,R02955,R05336,R01359,R05509,R00928,R04000,R00229,R07832,R03884,R00227,R03153,R00235,R00315,R00317,R00320,R00761,R01829,R00212,R00214,R00216,R00761,R01067,R00658,R00431,R00346,R00345,R00726,R00341,R01830,R01843,R01845,R00344,R00930,R00217,R00353,R00134,R03215,R03146,R00519
39	1.00	342	16	140	0	0	C00024->C00031:[10->1,11->2,15->4,49->9,50->7,6->5]	RP02707,RP00128,RP00007,RP06299,RP01093,RP04092,RP00649,RP01255,RP03722,RP00060,RP08343,RP04318,RP01654,RP04833,RP04202,RP06726	R03036,R00710,R00711,R01019,R00326,R02837,R04723,R06635,R05672,R01556,R00228,R00229,R00227,R01023,R02772,R06643,R01850,R02152,R05537,R04364,R00586,R01889,R03230,R00627,R00706,R00705,R02481,R04348,R01624,R08530,R08531,R05351,R01154,R08332,R08331,R03621,R01204,R03437,R00271,R07833,R00234,R00230,R04466,R00236,R03065,R03064,R05188,R01196,R04192,R03668,R04316,R02191,R00370,R00371,R02396,R02058,R00235,R01808,R01807,R01806,R01213,R05876,R05190,R06453,R05870,R01160,R08532,R08248,R03903,R07251,R07252,R07253,R03056,R06510,R02911,R00487,R00209,R01089,R02616,R01978,R04024,R01776,R02387,R06311,R05063,R08036,R08213,R00472,R08250,R04950,R03910,R04484,R00211,R00210,R00998,R00212,R07249,R05332,R02569,R03455,R00259,R06978,R03552,R03760,R00351,R00352,R00399,R00693,R03767,R08433,R00238,R06307,R03017,R07399,R00454,R00927,R03168,R00761,R00771,R00190,R00761,R01067,R01049,R00130,R00725,R01139,R00299,R08404,R02185,R05804,R00303,R00850,R00236,R00224,R06590,R06863,R01641,R00316,R00207,R01827
40	1.00	428	17	60	0	1	C00024->C00031:[49->1,49->2,49->7,49->9,50->4,50->5]	RP06172,RP00395,RP01926,RP05698,RP00060,RP00285,RP05200,RP01568,RP01925,RP00036,RP00113,RP04232,RP06101,RP01033,RP01133,RP05201,RP03735	R00472,R01061,R01063,R02036,R01196,R00006,R00014,R00211,R00210,R01699,R00207,R00224,R00226,R00209,R05636,R03145,R00725,R01139,R00299,R08404,R02185,R05804,R00303,R00850,R00211,R00210,R00209,R01196,R00212,R05605,R01518,R02035,R00199,R01858,R02628,R01138,R00659,R00724,R00200,R00206,R02320,R00430,R00208,R01012,R00572,R02188,R01512,R01515,R01517,R01660,R00212,R00214,R00216,R00658,R00835,R05605,R00134,R03215,R03146,R00519
41	1.00	310	16	157	0	0	C00024->C00031:[10->1,11->2,15->4,49->9,50->7,6->5]	RP01093,RP04092,RP00007,RP00026,RP03722,RP00060,RP01255,RP01654,RP06427,RP11137,RP06639,RP06299,RP00180,RP00649,RP01789,RP02707	R00771,R00190,R02837,R04723,R06635,R05672,R01556,R00228,R00229,R00227,R01023,R02772,R06643,R01850,R02152,R05537,R04364,R00586,R01889,R03230,R00627,R00706,R00705,R02481,R04348,R01624,R08530,R08531,R05351,R01154,R08332,R08331,R03621,R01204,R03437,R00271,R07833,R00234,R00230,R04466,R00236,R03065,R03064,R05188,R01196,R04192,R03668,R04316,R02191,R00370,R00371,R02396,R02058,R00235,R01808,R01807,R01806,R01213,R05876,R05190,R06453,R05870,R01160,R08532,R08248,R03903,R07251,R07252,R07253,R03056,R06510,R02911,R00487,R00209,R01089,R02616,R01978,R04024,R01776,R02387,R06311,R05063,R08036,R08213,R00472,R08250,R04950,R03910,R04484,R00211,R00210,R00998,R00212,R07249,R05332,R02569,R03455,R00259,R06978,R03552,R03760,R00351,R00352,R00399,R00693,R03767,R08433,R00238,R06307,R03017,R07399,R00454,R00927,R03168,R00743,R01323,R01179,R05508,R00393,R04057,R02955,R05336,R01359,R05509,R00928,R04000,R00229,R07832,R03884,R00227,R03153,R00235,R00130,R00725,R01139,R00299,R08404,R02185,R05804,R00303,R00850,R01049,R06590,R06863,R01641,R01067,R01843,R01845,R01621,R00761,R00315,R00317,R00320,R00761,R01067,R01829,R03036
42	1.00	498	26	66	0	1	C00024->C00031:[49->1,49->2,49->9,50->4,50->5,50->7]	RP04232,RP06172,RP01590,RP01926,RP00649,RP05698,RP06639,RP01095,RP05201,RP00285,RP05200,RP04202,RP01568,RP00216,RP00036,RP01572,RP00113,RP01790,RP01576,RP00395,RP06101,RP02961,RP02454,RP01033,RP06727,RP03735	R00212,R00472,R01555,R05196,R02036,R00761,R01067,R01196,R00006,R00014,R00211,R00210,R01699,R00207,R00224,R00226,R00209,R05636,R03145,R01621,R05339,R05605,R00211,R00210,R00209,R01196,R00212,R05605,R00207,R01518,R01788,R02189,R01786,R00199,R01858,R02628,R01138,R00659,R00724,R00200,R00206,R02320,R00430,R00208,R01012,R00572,R01528,R02188,R01512,R01515,R01517,R01660,R01830,R05338,R01061,R01063,R00214,R00216,R00028,R02740,R00658,R01830,R00134,R03215,R03146,R00519
43	1.00	343	17	139	0	0	C00024->C00031:[10->1,11->2,15->4,49->9,50->7,6->5]	RP01790,RP01255,RP02707,RP04092,RP00180,RP02940,RP00007,RP02450,RP06639,RP01133,RP03722,RP00060,RP08343,RP01654,RP06727,RP04833,RP06726	R01830,R01049,R03036,R00190,R00315,R00317,R00320,R03321,R02837,R04723,R06635,R05672,R01556,R00228,R00229,R00227,R01023,R02772,R06643,R01850,R02152,R05537,R04364,R00586,R01889,R03230,R00627,R00706,R00705,R02481,R04348,R01624,R08530,R08531,R05351,R01154,R08332,R08331,R03621,R01204,R03437,R00271,R07833,R00234,R00230,R04466,R00236,R03065,R03064,R05188,R01196,R04192,R03668,R04316,R02191,R00370,R00371,R02396,R02058,R00235,R01808,R01807,R01806,R01213,R05876,R05190,R06453,R05870,R01160,R08532,R08248,R03903,R07251,R07252,R07253,R03056,R06510,R02911,R00487,R00209,R01089,R02616,R01978,R04024,R01776,R02387,R06311,R05063,R08036,R08213,R00472,R08250,R04950,R03910,R04484,R00211,R00210,R00998,R00212,R07249,R05332,R02569,R03455,R00259,R06978,R03552,R03760,R00351,R00352,R00399,R00693,R03767,R08433,R00238,R06307,R03017,R07399,R00454,R00927,R03168,R02736,R01621,R00835,R00130,R00725,R01139,R00299,R08404,R02185,R05804,R00303,R00850,R00236,R06590,R06863,R01641,R01830,R00316,R01827
44	1.00	409	29	98	0	1	C00024->C00031:[49->1,49->2,49->9,50->4,50->5,50->7]	RP01271,RP09828,RP09657,RP06172,RP00395,RP01109,RP00649,RP05698,RP06639,RP00052,RP00285,RP01270,RP01568,RP00216,RP00036,RP06101,RP00113,RP00164,RP01790,RP00026,RP04232,RP00180,RP02454,RP01033,RP08343,RP00205,RP06727,RP03735,RP04833	R01068,R06862,R06861,R00472,R01061,R01063,R00802,R00761,R01067,R01196,R00006,R00014,R00211,R00210,R01699,R00207,R00224,R00226,R00209,R05636,R03145,R01621,R00756,R00769,R05805,R00770,R00762,R00764,R00767,R00211,R00210,R00209,R01196,R00212,R01068,R01518,R01788,R02189,R01786,R00199,R01858,R02628,R01138,R00659,R00724,R00200,R00206,R02320,R00430,R00208,R01012,R00572,R00214,R00216,R02188,R01512,R01515,R01517,R01660,R01010,R01011,R01012,R01830,R00743,R01323,R01179,R05508,R00393,R04057,R02955,R05336,R01359,R05509,R00928,R04000,R00229,R07832,R03884,R00227,R03153,R00235,R00212,R00315,R00317,R00320,R02740,R00658,R00236,R00801,R00015,R04194,R05140,R01830,R00134,R03215,R03146,R00519,R00316
45	1.00	376	27	93	0	1	C00024->C00031:[49->1,49->2,49->9,50->4,50->5,50->7]	RP13340,RP09828,RP09657,RP06172,RP00395,RP01790,RP01093,RP05698,RP06639,RP00060,RP00285,RP04202,RP01568,RP00036,RP00113,RP00164,RP00026,RP00180,RP06299,RP01788,RP04232,RP06101,RP00649,RP01033,RP01787,RP11137,RP03735	R01827,R06862,R06861,R00472,R01061,R01063,R01830,R00771,R01196,R00006,R00014,R00211,R00210,R01699,R00207,R00224,R00226,R00209,R05636,R03145,R01621,R00725,R01139,R00299,R08404,R02185,R05804,R00303,R00850,R00211,R00210,R00209,R01196,R00212,R00207,R01518,R00199,R01858,R02628,R01138,R00659,R00724,R00200,R00206,R02320,R00430,R00208,R01012,R00572,R02188,R01512,R01515,R01517,R01660,R01010,R01011,R01012,R00743,R01323,R01179,R05508,R00393,R04057,R02955,R05336,R01359,R05509,R00928,R04000,R00229,R07832,R03884,R00227,R03153,R00235,R00315,R00317,R00320,R00761,R01829,R00212,R00214,R00216,R00761,R01067,R00658,R01827,R01843,R01845,R00134,R03215,R03146,R00519
46	1.00	303	24	119	0	0	C00024->C00031:[10->1,11->2,15->4,49->9,50->7,6->5]	RP00287,RP01093,RP06639,RP04092,RP06101,RP01255,RP03722,RP00060,RP01654,RP06427,RP00051,RP00124,RP00285,RP06172,RP03973,RP00026,RP06299,RP01319,RP00180,RP00649,RP02707,RP06373,RP08184,RP06726	R00214,R00216,R00771,R01621,R00190,R00214,R00216,R01049,R00130,R00725,R01139,R00299,R08404,R02185,R05804,R00303,R00850,R06590,R06863,R01641,R01067,R04709,R07741,R06635,R07884,R06637,R06636,R06459,R06458,R07938,R00989,R07251,R06800,R06801,R07254,R07255,R07721,R06510,R06511,R06512,R07910,R06821,R02505,R07987,R07989,R00740,R07757,R02447,R07886,R06797,R02482,R01626,R07754,R07731,R06799,R06796,R04618,R06448,R04356,R05331,R06817,R06641,R06643,R06644,R06645,R07250,R05188,R06482,R06483,R06480,R06481,R05464,R04050,R01613,R07253,R01614,R07719,R07988,R07885,R00233,R00742,R00353,R04386,R00211,R00210,R00209,R01196,R00212,R00472,R00181,R00743,R01323,R01179,R05508,R00393,R04057,R02955,R05336,R01359,R05509,R00928,R04000,R00229,R07832,R03884,R00227,R03153,R00235,R00761,R01127,R00315,R00317,R00320,R00761,R01067,R03036,R00941,R04560,R01827
47	1.00	341	17	138	0	0	C00024->C00031:[10->1,11->2,15->4,49->9,50->7,6->5]	RP00216,RP01790,RP01590,RP02707,RP04092,RP06705,RP00180,RP02961,RP02454,RP06639,RP03722,RP01255,RP01654,RP00143,RP06727,RP00007,RP06726	R01788,R02189,R01786,R01830,R01555,R05196,R03036,R00190,R01776,R00315,R00317,R00320,R00028,R02740,R01621,R00130,R01049,R06590,R06863,R01641,R00651,R01287,R02026,R03217,R01830,R02837,R04723,R06635,R05672,R01556,R00228,R00229,R00227,R01023,R02772,R06643,R01850,R02152,R05537,R04364,R00586,R01889,R03230,R00627,R00706,R00705,R02481,R04348,R01624,R08530,R08531,R05351,R01154,R08332,R08331,R03621,R01204,R03437,R00271,R07833,R00234,R00230,R04466,R00236,R03065,R03064,R05188,R01196,R04192,R03668,R04316,R02191,R00370,R00371,R02396,R02058,R00235,R01808,R01807,R01806,R01213,R05876,R05190,R06453,R05870,R01160,R08532,R08248,R03903,R07251,R07252,R07253,R03056,R06510,R02911,R00487,R00209,R01089,R02616,R01978,R04024,R01776,R02387,R06311,R05063,R08036,R08213,R00472,R08250,R04950,R03910,R04484,R00211,R00210,R00998,R00212,R07249,R05332,R02569,R03455,R00259,R06978,R03552,R03760,R00351,R00352,R00399,R00693,R03767,R08433,R00238,R06307,R03017,R07399,R00454,R00927,R03168,R01827
48	1.00	508	29	71	0	1	C00024->C00031:[49->1,49->2,49->9,50->4,50->5,50->7]	RP04232,RP06172,RP01590,RP01926,RP00180,RP00649,RP05698,RP06639,RP01095,RP05201,RP02453,RP00285,RP05200,RP01568,RP00216,RP00036,RP01572,RP00113,RP01790,RP01576,RP00395,RP06101,RP02940,RP02961,RP01033,RP08343,RP06727,RP03735,RP04833	R00212,R00472,R01555,R05196,R02036,R00315,R00317,R00320,R00761,R01067,R01196,R00006,R00014,R00211,R00210,R01699,R00207,R00224,R00226,R00209,R05636,R03145,R01621,R05339,R05605,R02739,R00211,R00210,R00209,R01196,R00212,R05605,R01518,R01788,R02189,R01786,R00199,R01858,R02628,R01138,R00659,R00724,R00200,R00206,R02320,R00430,R00208,R01012,R00572,R01528,R02188,R01512,R01515,R01517,R01660,R01830,R05338,R01061,R01063,R00214,R00216,R03321,R00028,R00658,R00236,R01830,R00134,R03215,R03146,R00519,R00316
49	1.00	320	23	169	0	0	C00024->C00031:[10->1,11->2,15->4,49->9,50->7,6->5]	RP00287,RP01093,RP06639,RP04092,RP06101,RP00007,RP03722,RP00060,RP01255,RP01654,RP06427,RP00285,RP06172,RP03973,RP00026,RP06299,RP01319,RP00180,RP00649,RP02707,RP06373,RP08184,RP06726	R00214,R00216,R00771,R01621,R00190,R00214,R00216,R02837,R04723,R06635,R05672,R01556,R00228,R00229,R00227,R01023,R02772,R06643,R01850,R02152,R05537,R04364,R00586,R01889,R03230,R00627,R00706,R00705,R02481,R04348,R01624,R08530,R08531,R05351,R01154,R08332,R08331,R03621,R01204,R03437,R00271,R07833,R00234,R00230,R04466,R00236,R03065,R03064,R05188,R01196,R04192,R03668,R04316,R02191,R00370,R00371,R02396,R02058,R00235,R01808,R01807,R01806,R01213,R05876,R05190,R06453,R05870,R01160,R08532,R08248,R03903,R07251,R07252,R07253,R03056,R06510,R02911,R00487,R00209,R01089,R02616,R01978,R04024,R01776,R02387,R06311,R05063,R08036,R08213,R00472,R08250,R04950,R03910,R04484,R00211,R00210,R00998,R00212,R07249,R05332,R02569,R03455,R00259,R06978,R03552,R03760,R00351,R00352,R00399,R00693,R03767,R08433,R00238,R06307,R03017,R07399,R00454,R00927,R03168,R00130,R00725,R01139,R00299,R08404,R02185,R05804,R00303,R00850,R01049,R06590,R06863,R01641,R01067,R00211,R00210,R00209,R01196,R00212,R00472,R00181,R00743,R01323,R01179,R05508,R00393,R04057,R02955,R05336,R01359,R05509,R00928,R04000,R00229,R07832,R03884,R00227,R03153,R00235,R00761,R01127,R00315,R00317,R00320,R00761,R01067,R03036,R00941,R04560,R01827
50	1.00	396	28	94	0	1	C00024->C00031:[49->1,49->2,49->9,50->4,50->5,50->7]	RP13340,RP09828,RP09657,RP06172,RP00395,RP01790,RP01093,RP05698,RP06639,RP00060,RP06427,RP00285,RP01568,RP00036,RP06101,RP00113,RP00164,RP00026,RP01788,RP04232,RP00180,RP00649,RP01033,RP08343,RP01787,RP11137,RP03735,RP04833	R01827,R06862,R06861,R00472,R01061,R01063,R01830,R00771,R01196,R00006,R00014,R00211,R00210,R01699,R00207,R00224,R00226,R00209,R05636,R03145,R01621,R00725,R01139,R00299,R08404,R02185,R05804,R00303,R00850,R01067,R00211,R00210,R00209,R01196,R00212,R01518,R00199,R01858,R02628,R01138,R00659,R00724,R00200,R00206,R02320,R00430,R00208,R01012,R00572,R00214,R00216,R02188,R01512,R01515,R01517,R01660,R01010,R01011,R01012,R00743,R01323,R01179,R05508,R00393,R04057,R02955,R05336,R01359,R05509,R00928,R04000,R00229,R07832,R03884,R00227,R03153,R00235,R01829,R00212,R00315,R00317,R00320,R00761,R01067,R00658,R00236,R01827,R01843,R01845,R00134,R03215,R03146,R00519,R00316
51	1.00	433	31	98	0	1	C00024->C00031:[49->1,49->2,49->9,50->4,50->5,50->7]	RP01271,RP09828,RP09657,RP06172,RP01590,RP00395,RP00649,RP05698,RP06639,RP00052,RP00285,RP01270,RP01568,RP00216,RP00036,RP06101,RP00113,RP00164,RP01790,RP00026,RP06299,RP04232,RP00180,RP02961,RP02454,RP01033,RP08343,RP06427,RP06727,RP03735,RP04833	R01068,R06862,R06861,R00472,R01555,R05196,R01061,R01063,R00761,R01067,R01196,R00006,R00014,R00211,R00210,R01699,R00207,R00224,R00226,R00209,R05636,R03145,R01621,R00756,R00769,R05805,R00770,R00762,R00764,R00767,R00211,R00210,R00209,R01196,R00212,R01068,R01518,R01788,R02189,R01786,R00199,R01858,R02628,R01138,R00659,R00724,R00200,R00206,R02320,R00430,R00208,R01012,R00572,R00214,R00216,R02188,R01512,R01515,R01517,R01660,R01010,R01011,R01012,R01830,R00743,R01323,R01179,R05508,R00393,R04057,R02955,R05336,R01359,R05509,R00928,R04000,R00229,R07832,R03884,R00227,R03153,R00235,R00761,R00212,R00315,R00317,R00320,R00028,R02740,R00658,R00236,R01067,R01830,R00134,R03215,R03146,R00519,R00316
52	1.00	381	29	95	0	1	C00024->C00031:[49->1,49->2,49->9,50->4,50->5,50->7]	RP13340,RP09828,RP09657,RP06172,RP00395,RP01787,RP01093,RP05698,RP06639,RP00060,RP06427,RP00285,RP04202,RP01568,RP00036,RP00113,RP00164,RP00026,RP00180,RP01788,RP04232,RP06101,RP00649,RP01033,RP10730,RP01790,RP11137,RP10741,RP03735	R01827,R06862,R06861,R00472,R01061,R01063,R01827,R00771,R01196,R00006,R00014,R00211,R00210,R01699,R00207,R00224,R00226,R00209,R05636,R03145,R01621,R00725,R01139,R00299,R08404,R02185,R05804,R00303,R00850,R01067,R00211,R00210,R00209,R01196,R00212,R00207,R01518,R00199,R01858,R02628,R01138,R00659,R00724,R00200,R00206,R02320,R00430,R00208,R01012,R00572,R02188,R01512,R01515,R01517,R01660,R01010,R01011,R01012,R00743,R01323,R01179,R05508,R00393,R04057,R02955,R05336,R01359,R05509,R00928,R04000,R00229,R07832,R03884,R00227,R03153,R00235,R00315,R00317,R00320,R01829,R00212,R00214,R00216,R00761,R01067,R00658,R01699,R01830,R01843,R01845,R02569,R00134,R03215,R03146,R00519
53	1.00	339	28	89	0	1	C00024->C00031:[49->1,49->2,49->9,50->4,50->5,50->7]	RP13340,RP09828,RP09657,RP06172,RP00395,RP01790,RP01093,RP05698,RP06639,RP00060,RP00285,RP06427,RP04202,RP01568,RP00113,RP00164,RP00026,RP00180,RP01788,RP04232,RP06101,RP00649,RP01033,RP00078,RP01787,RP11137,RP00109,RP03735	R01827,R06862,R06861,R00472,R01061,R01063,R01830,R00771,R01196,R00006,R00014,R00211,R00210,R01699,R00207,R00224,R00226,R00209,R05636,R03145,R01621,R00725,R01139,R00299,R08404,R02185,R05804,R00303,R00850,R00211,R00210,R00209,R01196,R00212,R01067,R00207,R01518,R02188,R01512,R01515,R01517,R01660,R01010,R01011,R01012,R00743,R01323,R01179,R05508,R00393,R04057,R02955,R05336,R01359,R05509,R00928,R04000,R00229,R07832,R03884,R00227,R03153,R00235,R00315,R00317,R00320,R01829,R00212,R00214,R00216,R00761,R01067,R00658,R00431,R00346,R00345,R00726,R00341,R01827,R01843,R01845,R00344,R00930,R00217,R00353,R00134,R03215,R03146,R00519
54	1.00	333	15	136	0	0	C00024->C00031:[10->1,11->2,15->4,49->9,50->7,6->5]	RP10730,RP02707,RP04092,RP01093,RP01255,RP00649,RP00007,RP06639,RP03722,RP00060,RP01654,RP06427,RP10741,RP04202,RP06726	R01699,R03036,R00190,R00771,R01049,R00761,R01067,R02837,R04723,R06635,R05672,R01556,R00228,R00229,R00227,R01023,R02772,R06643,R01850,R02152,R05537,R04364,R00586,R01889,R03230,R00627,R00706,R00705,R02481,R04348,R01624,R08530,R08531,R05351,R01154,R08332,R08331,R03621,R01204,R03437,R00271,R07833,R00234,R00230,R04466,R00236,R03065,R03064,R05188,R01196,R04192,R03668,R04316,R02191,R00370,R00371,R02396,R02058,R00235,R01808,R01807,R01806,R01213,R05876,R05190,R06453,R05870,R01160,R08532,R08248,R03903,R07251,R07252,R07253,R03056,R06510,R02911,R00487,R00209,R01089,R02616,R01978,R04024,R01776,R02387,R06311,R05063,R08036,R08213,R00472,R08250,R04950,R03910,R04484,R00211,R00210,R00998,R00212,R07249,R05332,R02569,R03455,R00259,R06978,R03552,R03760,R00351,R00352,R00399,R00693,R03767,R08433,R00238,R06307,R03017,R07399,R00454,R00927,R03168,R01621,R00130,R00725,R01139,R00299,R08404,R02185,R05804,R00303,R00850,R06590,R06863,R01641,R01067,R02569,R00207,R01827
55	1.00	325	14	139	0	0	C00024->C00031:[10->1,11->2,15->4,49->9,50->7,6->5]	RP01255,RP02707,RP01093,RP01654,RP04092,RP00649,RP00007,RP06639,RP03722,RP00060,RP06427,RP00285,RP04202,RP06726	R01049,R03036,R00771,R06590,R06863,R01641,R00190,R00761,R01067,R02837,R04723,R06635,R05672,R01556,R00228,R00229,R00227,R01023,R02772,R06643,R01850,R02152,R05537,R04364,R00586,R01889,R03230,R00627,R00706,R00705,R02481,R04348,R01624,R08530,R08531,R05351,R01154,R08332,R08331,R03621,R01204,R03437,R00271,R07833,R00234,R00230,R04466,R00236,R03065,R03064,R05188,R01196,R04192,R03668,R04316,R02191,R00370,R00371,R02396,R02058,R00235,R01808,R01807,R01806,R01213,R05876,R05190,R06453,R05870,R01160,R08532,R08248,R03903,R07251,R07252,R07253,R03056,R06510,R02911,R00487,R00209,R01089,R02616,R01978,R04024,R01776,R02387,R06311,R05063,R08036,R08213,R00472,R08250,R04950,R03910,R04484,R00211,R00210,R00998,R00212,R07249,R05332,R02569,R03455,R00259,R06978,R03552,R03760,R00351,R00352,R00399,R00693,R03767,R08433,R00238,R06307,R03017,R07399,R00454,R00927,R03168,R01621,R00130,R00725,R01139,R00299,R08404,R02185,R05804,R00303,R00850,R01067,R00211,R00210,R00209,R01196,R00212,R00207,R01827
56	1.00	343	30	91	0	1	C00024->C00031:[49->1,49->2,49->9,50->4,50->5,50->7]	RP13340,RP09828,RP09657,RP06172,RP00395,RP01787,RP01093,RP05698,RP06639,RP00060,RP06427,RP00285,RP04202,RP01568,RP00113,RP00164,RP00026,RP00180,RP01788,RP04232,RP06101,RP00649,RP01033,RP10730,RP00078,RP01790,RP11137,RP00109,RP10741,RP03735	R01827,R06862,R06861,R00472,R01061,R01063,R01827,R00771,R01196,R00006,R00014,R00211,R00210,R01699,R00207,R00224,R00226,R00209,R05636,R03145,R01621,R00725,R01139,R00299,R08404,R02185,R05804,R00303,R00850,R01067,R00211,R00210,R00209,R01196,R00212,R00207,R01518,R02188,R01512,R01515,R01517,R01660,R01010,R01011,R01012,R00743,R01323,R01179,R05508,R00393,R04057,R02955,R05336,R01359,R05509,R00928,R04000,R00229,R07832,R03884,R00227,R03153,R00235,R00315,R00317,R00320,R01829,R00212,R00214,R00216,R00761,R01067,R00658,R01699,R00431,R00346,R00345,R00726,R00341,R01830,R01843,R01845,R00344,R00930,R00217,R00353,R02569,R00134,R03215,R03146,R00519
57	1.00	395	31	100	0	1	C00024->C00031:[49->1,49->2,49->9,50->4,50->5,50->7]	RP00128,RP09828,RP09657,RP06172,RP00395,RP01790,RP01093,RP05698,RP13340,RP06639,RP00060,RP04318,RP00285,RP04202,RP01568,RP00036,RP00113,RP00164,RP00026,RP00180,RP06299,RP01788,RP04232,RP06101,RP00649,RP01033,RP08343,RP01787,RP11137,RP03735,RP04833	R00710,R00711,R01019,R00326,R06862,R06861,R00472,R01061,R01063,R01830,R00771,R01196,R00006,R00014,R00211,R00210,R01699,R00207,R00224,R00226,R00209,R05636,R03145,R01827,R01621,R00725,R01139,R00299,R08404,R02185,R05804,R00303,R00850,R00224,R00211,R00210,R00209,R01196,R00212,R00207,R01518,R00199,R01858,R02628,R01138,R00659,R00724,R00200,R00206,R02320,R00430,R00208,R01012,R00572,R02188,R01512,R01515,R01517,R01660,R01010,R01011,R01012,R00743,R01323,R01179,R05508,R00393,R04057,R02955,R05336,R01359,R05509,R00928,R04000,R00229,R07832,R03884,R00227,R03153,R00235,R00315,R00317,R00320,R00761,R01829,R00212,R00214,R00216,R00761,R01067,R00658,R00236,R01827,R01843,R01845,R00134,R03215,R03146,R00519,R00316
58	1.00	359	29	90	0	1	C00024->C00031:[49->1,49->2,49->9,50->4,50->5,50->7]	RP13340,RP09828,RP09657,RP06172,RP00395,RP01790,RP01093,RP05698,RP06639,RP00060,RP06427,RP00285,RP01568,RP06101,RP00113,RP00164,RP00026,RP01788,RP04232,RP00180,RP00649,RP01033,RP00078,RP08343,RP01787,RP11137,RP00109,RP03735,RP04833	R01827,R06862,R06861,R00472,R01061,R01063,R01830,R00771,R01196,R00006,R00014,R00211,R00210,R01699,R00207,R00224,R00226,R00209,R05636,R03145,R01621,R00725,R01139,R00299,R08404,R02185,R05804,R00303,R00850,R01067,R00211,R00210,R00209,R01196,R00212,R01518,R00214,R00216,R02188,R01512,R01515,R01517,R01660,R01010,R01011,R01012,R00743,R01323,R01179,R05508,R00393,R04057,R02955,R05336,R01359,R05509,R00928,R04000,R00229,R07832,R03884,R00227,R03153,R00235,R01829,R00212,R00315,R00317,R00320,R00761,R01067,R00658,R00431,R00346,R00345,R00726,R00341,R00236,R01827,R01843,R01845,R00344,R00930,R00217,R00353,R00134,R03215,R03146,R00519,R00316
59	1.00	318	24	174	0	0	C00024->C00031:[10->1,11->2,15->4,49->9,50->7,6->5]	RP00287,RP01093,RP10097,RP04092,RP06101,RP00007,RP03722,RP00060,RP01255,RP01654,RP03735,RP06427,RP11137,RP00285,RP06172,RP03973,RP00026,RP06299,RP01319,RP00180,RP00649,RP01789,RP02707,RP06639	R00214,R00216,R00771,R06975,R00190,R00214,R00216,R02837,R04723,R06635,R05672,R01556,R00228,R00229,R00227,R01023,R02772,R06643,R01850,R02152,R05537,R04364,R00586,R01889,R03230,R00627,R00706,R00705,R02481,R04348,R01624,R08530,R08531,R05351,R01154,R08332,R08331,R03621,R01204,R03437,R00271,R07833,R00234,R00230,R04466,R00236,R03065,R03064,R05188,R01196,R04192,R03668,R04316,R02191,R00370,R00371,R02396,R02058,R00235,R01808,R01807,R01806,R01213,R05876,R05190,R06453,R05870,R01160,R08532,R08248,R03903,R07251,R07252,R07253,R03056,R06510,R02911,R00487,R00209,R01089,R02616,R01978,R04024,R01776,R02387,R06311,R05063,R08036,R08213,R00472,R08250,R04950,R03910,R04484,R00211,R00210,R00998,R00212,R07249,R05332,R02569,R03455,R00259,R06978,R03552,R03760,R00351,R00352,R00399,R00693,R03767,R08433,R00238,R06307,R03017,R07399,R00454,R00927,R03168,R00130,R00725,R01139,R00299,R08404,R02185,R05804,R00303,R00850,R01049,R06590,R06863,R01641,R00134,R03215,R03146,R00519,R01067,R01843,R01845,R00211,R00210,R00209,R01196,R00212,R00472,R00181,R00743,R01323,R01179,R05508,R00393,R04057,R02955,R05336,R01359,R05509,R00928,R04000,R00229,R07832,R03884,R00227,R03153,R00235,R00761,R01127,R00315,R00317,R00320,R00761,R01067,R01829,R03036,R01621
60	1.00	430	30	97	0	1	C00024->C00031:[49->1,49->2,49->9,50->4,50->5,50->7]	RP01271,RP09828,RP09657,RP06172,RP01590,RP06101,RP00649,RP05698,RP06639,RP00052,RP02453,RP00285,RP01270,RP01568,RP00216,RP00036,RP00113,RP00164,RP01790,RP00026,RP00395,RP04232,RP00180,RP02940,RP02961,RP01033,RP08343,RP06727,RP03735,RP04833	R01068,R06862,R06861,R00472,R01555,R05196,R00214,R00216,R00761,R01067,R01196,R00006,R00014,R00211,R00210,R01699,R00207,R00224,R00226,R00209,R05636,R03145,R01621,R00756,R00769,R05805,R00770,R00762,R00764,R00767,R02739,R00211,R00210,R00209,R01196,R00212,R01068,R01518,R01788,R02189,R01786,R00199,R01858,R02628,R01138,R00659,R00724,R00200,R00206,R02320,R00430,R00208,R01012,R00572,R02188,R01512,R01515,R01517,R01660,R01010,R01011,R01012,R01830,R00743,R01323,R01179,R05508,R00393,R04057,R02955,R05336,R01359,R05509,R00928,R04000,R00229,R07832,R03884,R00227,R03153,R00235,R01061,R01063,R00212,R00315,R00317,R00320,R03321,R00028,R00658,R00236,R01830,R00134,R03215,R03146,R00519,R00316
61	1.00	347	17	135	0	0	C00024->C00031:[10->1,11->2,15->4,49->9,50->7,6->5]	RP00216,RP01790,RP01590,RP02707,RP04092,RP00180,RP02961,RP02454,RP00007,RP06639,RP03722,RP08343,RP01255,RP01654,RP06727,RP04833,RP06726	R01788,R02189,R01786,R01830,R01555,R05196,R03036,R00190,R00315,R00317,R00320,R00028,R02740,R02837,R04723,R06635,R05672,R01556,R00228,R00229,R00227,R01023,R02772,R06643,R01850,R02152,R05537,R04364,R00586,R01889,R03230,R00627,R00706,R00705,R02481,R04348,R01624,R08530,R08531,R05351,R01154,R08332,R08331,R03621,R01204,R03437,R00271,R07833,R00234,R00230,R04466,R00236,R03065,R03064,R05188,R01196,R04192,R03668,R04316,R02191,R00370,R00371,R02396,R02058,R00235,R01808,R01807,R01806,R01213,R05876,R05190,R06453,R05870,R01160,R08532,R08248,R03903,R07251,R07252,R07253,R03056,R06510,R02911,R00487,R00209,R01089,R02616,R01978,R04024,R01776,R02387,R06311,R05063,R08036,R08213,R00472,R08250,R04950,R03910,R04484,R00211,R00210,R00998,R00212,R07249,R05332,R02569,R03455,R00259,R06978,R03552,R03760,R00351,R00352,R00399,R00693,R03767,R08433,R00238,R06307,R03017,R07399,R00454,R00927,R03168,R01621,R00130,R00236,R01049,R06590,R06863,R01641,R01830,R00316,R01827
62	1.00	385	28	97	0	1	C00024->C00031:[49->1,49->2,49->9,50->4,50->5,50->7]	RP13340,RP09828,RP09657,RP06172,RP00395,RP01790,RP01093,RP05698,RP06705,RP00060,RP00143,RP00285,RP01568,RP00036,RP06101,RP00113,RP00164,RP00026,RP06639,RP06299,RP01788,RP04232,RP00180,RP00649,RP01033,RP01787,RP11137,RP03735	R01827,R06862,R06861,R00472,R01061,R01063,R01830,R00771,R01196,R00006,R00014,R00211,R00210,R01699,R00207,R00224,R00226,R00209,R05636,R03145,R01776,R00725,R01139,R00299,R08404,R02185,R05804,R00303,R00850,R00651,R01287,R02026,R03217,R00211,R00210,R00209,R01196,R00212,R01518,R00199,R01858,R02628,R01138,R00659,R00724,R00200,R00206,R02320,R00430,R00208,R01012,R00572,R00214,R00216,R02188,R01512,R01515,R01517,R01660,R01010,R01011,R01012,R00743,R01323,R01179,R05508,R00393,R04057,R02955,R05336,R01359,R05509,R00928,R04000,R00229,R07832,R03884,R00227,R03153,R00235,R01621,R00761,R01829,R00212,R00315,R00317,R00320,R00761,R01067,R00658,R01827,R01843,R01845,R00134,R03215,R03146,R00519
63	1.00	303	26	236	0	0	C00024->C00031:[10->1,11->2,15->4,49->9,50->7,6->5]	RP00300,RP00287,RP00180,RP01093,RP06639,RP04092,RP06101,RP00007,RP03722,RP00060,RP01654,RP03735,RP06427,RP00051,RP00124,RP00285,RP06172,RP03973,RP00026,RP06299,RP01319,RP01255,RP00649,RP02707,RP08184,RP06726	R00944,R00943,R00214,R00216,R00315,R00317,R00320,R00771,R01621,R00190,R00214,R00216,R02837,R04723,R06635,R05672,R01556,R00228,R00229,R00227,R01023,R02772,R06643,R01850,R02152,R05537,R04364,R00586,R01889,R03230,R00627,R00706,R00705,R02481,R04348,R01624,R08530,R08531,R05351,R01154,R08332,R08331,R03621,R01204,R03437,R00271,R07833,R00234,R00230,R04466,R00236,R03065,R03064,R05188,R01196,R04192,R03668,R04316,R02191,R00370,R00371,R02396,R02058,R00235,R01808,R01807,R01806,R01213,R05876,R05190,R06453,R05870,R01160,R08532,R08248,R03903,R07251,R07252,R07253,R03056,R06510,R02911,R00487,R00209,R01089,R02616,R01978,R04024,R01776,R02387,R06311,R05063,R08036,R08213,R00472,R08250,R04950,R03910,R04484,R00211,R00210,R00998,R00212,R07249,R05332,R02569,R03455,R00259,R06978,R03552,R03760,R00351,R00352,R00399,R00693,R03767,R08433,R00238,R06307,R03017,R07399,R00454,R00927,R03168,R00130,R00725,R01139,R00299,R08404,R02185,R05804,R00303,R00850,R06590,R06863,R01641,R00134,R03215,R03146,R00519,R01067,R04709,R07741,R06635,R07884,R06637,R06636,R06459,R06458,R07938,R00989,R07251,R06800,R06801,R07254,R07255,R07721,R06510,R06511,R06512,R07910,R06821,R02505,R07987,R07989,R00740,R07757,R02447,R07886,R06797,R02482,R01626,R07754,R07731,R06799,R06796,R04618,R06448,R04356,R05331,R06817,R06641,R06643,R06644,R06645,R07250,R05188,R06482,R06483,R06480,R06481,R05464,R04050,R01613,R07253,R01614,R07719,R07988,R07885,R00233,R00742,R00353,R04386,R00211,R00210,R00209,R01196,R00212,R00472,R00181,R00743,R01323,R01179,R05508,R00393,R04057,R02955,R05336,R01359,R05509,R00928,R04000,R00229,R07832,R03884,R00227,R03153,R00235,R00761,R01127,R01049,R00761,R01067,R03036,R04560,R01827
64	1.00	340	30	91	0	1	C00024->C00031:[49->1,49->2,49->9,50->4,50->5,50->7]	RP13340,RP09828,RP09657,RP06172,RP00395,RP01790,RP01093,RP05698,RP06639,RP00060,RP00285,RP04202,RP01568,RP00113,RP00164,RP00026,RP00180,RP06299,RP01788,RP04232,RP06101,RP00649,RP01033,RP10730,RP00078,RP01787,RP11137,RP00109,RP10741,RP03735	R01827,R06862,R06861,R00472,R01061,R01063,R01830,R00771,R01196,R00006,R00014,R00211,R00210,R01699,R00207,R00224,R00226,R00209,R05636,R03145,R01621,R00725,R01139,R00299,R08404,R02185,R05804,R00303,R00850,R00211,R00210,R00209,R01196,R00212,R00207,R01518,R02188,R01512,R01515,R01517,R01660,R01010,R01011,R01012,R00743,R01323,R01179,R05508,R00393,R04057,R02955,R05336,R01359,R05509,R00928,R04000,R00229,R07832,R03884,R00227,R03153,R00235,R00315,R00317,R00320,R00761,R01829,R00212,R00214,R00216,R00761,R01067,R00658,R01699,R00431,R00346,R00345,R00726,R00341,R01827,R01843,R01845,R00344,R00930,R00217,R00353,R02569,R00134,R03215,R03146,R00519
65	1.00	320	24	174	0	0	C00024->C00031:[10->1,11->2,15->4,49->9,50->7,6->5]	RP00300,RP00287,RP01093,RP06639,RP04092,RP06101,RP00007,RP03722,RP00060,RP01255,RP01654,RP03735,RP06427,RP00285,RP06172,RP03973,RP00026,RP06299,RP01319,RP00180,RP00649,RP02707,RP08184,RP06726	R00944,R00943,R00214,R00216,R00771,R01621,R00190,R00214,R00216,R02837,R04723,R06635,R05672,R01556,R00228,R00229,R00227,R01023,R02772,R06643,R01850,R02152,R05537,R04364,R00586,R01889,R03230,R00627,R00706,R00705,R02481,R04348,R01624,R08530,R08531,R05351,R01154,R08332,R08331,R03621,R01204,R03437,R00271,R07833,R00234,R00230,R04466,R00236,R03065,R03064,R05188,R01196,R04192,R03668,R04316,R02191,R00370,R00371,R02396,R02058,R00235,R01808,R01807,R01806,R01213,R05876,R05190,R06453,R05870,R01160,R08532,R08248,R03903,R07251,R07252,R07253,R03056,R06510,R02911,R00487,R00209,R01089,R02616,R01978,R04024,R01776,R02387,R06311,R05063,R08036,R08213,R00472,R08250,R04950,R03910,R04484,R00211,R00210,R00998,R00212,R07249,R05332,R02569,R03455,R00259,R06978,R03552,R03760,R00351,R00352,R00399,R00693,R03767,R08433,R00238,R06307,R03017,R07399,R00454,R00927,R03168,R00130,R00725,R01139,R00299,R08404,R02185,R05804,R00303,R00850,R01049,R06590,R06863,R01641,R00134,R03215,R03146,R00519,R01067,R00211,R00210,R00209,R01196,R00212,R00472,R00181,R00743,R01323,R01179,R05508,R00393,R04057,R02955,R05336,R01359,R05509,R00928,R04000,R00229,R07832,R03884,R00227,R03153,R00235,R00761,R01127,R00315,R00317,R00320,R00761,R01067,R03036,R04560,R01827
66	1.00	418	29	100	0	1	C00024->C00031:[49->1,49->2,49->9,50->4,50->5,50->7]	RP01271,RP09828,RP09657,RP06172,RP00395,RP06101,RP00649,RP05698,RP06639,RP00060,RP00052,RP00285,RP01270,RP01568,RP01033,RP00036,RP00113,RP00164,RP01790,RP00026,RP04232,RP00180,RP02940,RP02450,RP01133,RP08343,RP06727,RP03735,RP04833	R01068,R06862,R06861,R00472,R01061,R01063,R00214,R00216,R00761,R01067,R01196,R00006,R00014,R00211,R00210,R01699,R00207,R00224,R00226,R00209,R05636,R03145,R01621,R00725,R01139,R00299,R08404,R02185,R05804,R00303,R00850,R00756,R00769,R05805,R00770,R00762,R00764,R00767,R00211,R00210,R00209,R01196,R00212,R01068,R01518,R00658,R00199,R01858,R02628,R01138,R00659,R00724,R00200,R00206,R02320,R00430,R00208,R01012,R00572,R02188,R01512,R01515,R01517,R01660,R01010,R01011,R01012,R01830,R00743,R01323,R01179,R05508,R00393,R04057,R02955,R05336,R01359,R05509,R00928,R04000,R00229,R07832,R03884,R00227,R03153,R00235,R00212,R00315,R00317,R00320,R03321,R02736,R00835,R00236,R01830,R00134,R03215,R03146,R00519,R00316
67	1.00	487	28	73	0	1	C00024->C00031:[49->1,49->2,49->9,50->4,50->5,50->7]	RP04232,RP06172,RP01590,RP01926,RP00180,RP00649,RP05698,RP06705,RP01095,RP05201,RP00143,RP00285,RP05200,RP01568,RP00216,RP00036,RP01572,RP00113,RP01790,RP06639,RP01576,RP00395,RP06101,RP02961,RP02454,RP01033,RP06727,RP03735	R00212,R00472,R01555,R05196,R02036,R00315,R00317,R00320,R00761,R01067,R01196,R00006,R00014,R00211,R00210,R01699,R00207,R00224,R00226,R00209,R05636,R03145,R01776,R05339,R05605,R00651,R01287,R02026,R03217,R00211,R00210,R00209,R01196,R00212,R05605,R01518,R01788,R02189,R01786,R00199,R01858,R02628,R01138,R00659,R00724,R00200,R00206,R02320,R00430,R00208,R01012,R00572,R01528,R02188,R01512,R01515,R01517,R01660,R01830,R01621,R05338,R01061,R01063,R00214,R00216,R00028,R02740,R00658,R01830,R00134,R03215,R03146,R00519
68	1.00	479	28	72	0	1	C00024->C00031:[49->1,49->2,49->9,50->4,50->5,50->7]	RP04232,RP06172,RP00205,RP01926,RP01109,RP00649,RP05698,RP06639,RP01095,RP05201,RP00285,RP05200,RP01568,RP00216,RP00036,RP01572,RP00113,RP01790,RP00180,RP01576,RP00395,RP06101,RP02454,RP01033,RP08343,RP06727,RP03735,RP04833	R00212,R00472,R00801,R00015,R04194,R05140,R02036,R00802,R00761,R01067,R01196,R00006,R00014,R00211,R00210,R01699,R00207,R00224,R00226,R00209,R05636,R03145,R01621,R05339,R05605,R00211,R00210,R00209,R01196,R00212,R05605,R01518,R01788,R02189,R01786,R00199,R01858,R02628,R01138,R00659,R00724,R00200,R00206,R02320,R00430,R00208,R01012,R00572,R01528,R02188,R01512,R01515,R01517,R01660,R01830,R00315,R00317,R00320,R05338,R01061,R01063,R00214,R00216,R02740,R00658,R00236,R01830,R00134,R03215,R03146,R00519,R00316
69	1.00	320	13	138	0	0	C00024->C00031:[10->1,11->2,15->4,49->9,50->7,6->5]	RP02707,RP00007,RP06299,RP01093,RP04092,RP00649,RP01255,RP03722,RP00060,RP01654,RP00285,RP04202,RP06726	R03036,R02837,R04723,R06635,R05672,R01556,R00228,R00229,R00227,R01023,R02772,R06643,R01850,R02152,R05537,R04364,R00586,R01889,R03230,R00627,R00706,R00705,R02481,R04348,R01624,R08530,R08531,R05351,R01154,R08332,R08331,R03621,R01204,R03437,R00271,R07833,R00234,R00230,R04466,R00236,R03065,R03064,R05188,R01196,R04192,R03668,R04316,R02191,R00370,R00371,R02396,R02058,R00235,R01808,R01807,R01806,R01213,R05876,R05190,R06453,R05870,R01160,R08532,R08248,R03903,R07251,R07252,R07253,R03056,R06510,R02911,R00487,R00209,R01089,R02616,R01978,R04024,R01776,R02387,R06311,R05063,R08036,R08213,R00472,R08250,R04950,R03910,R04484,R00211,R00210,R00998,R00212,R07249,R05332,R02569,R03455,R00259,R06978,R03552,R03760,R00351,R00352,R00399,R00693,R03767,R08433,R00238,R06307,R03017,R07399,R00454,R00927,R03168,R00761,R00771,R00190,R00761,R01067,R01049,R00130,R00725,R01139,R00299,R08404,R02185,R05804,R00303,R00850,R06590,R06863,R01641,R00211,R00210,R00209,R01196,R00212,R00207,R01827
70	1.00	345	18	152	0	0	C00024->C00031:[10->1,11->2,15->4,2->9,49->7,6->5]	RP01925,RP01572,RP02707,RP01262,RP06593,RP00007,RP05698,RP05880,RP00287,RP04092,RP01255,RP01133,RP03722,RP00060,RP00930,RP00121,RP01431,RP01292	R02035,R01528,R03036,R01056,R01528,R02837,R04723,R06635,R05672,R01556,R00228,R00229,R00227,R01023,R02772,R06643,R01850,R02152,R05537,R04364,R00586,R01889,R03230,R00627,R00706,R00705,R02481,R04348,R01624,R08530,R08531,R05351,R01154,R08332,R08331,R03621,R01204,R03437,R00271,R07833,R00234,R00230,R04466,R00236,R03065,R03064,R05188,R01196,R04192,R03668,R04316,R02191,R00370,R00371,R02396,R02058,R00235,R01808,R01807,R01806,R01213,R05876,R05190,R06453,R05870,R01160,R08532,R08248,R03903,R07251,R07252,R07253,R03056,R06510,R02911,R00487,R00209,R01089,R02616,R01978,R04024,R01776,R02387,R06311,R05063,R08036,R08213,R00472,R08250,R04950,R03910,R04484,R00211,R00210,R00998,R00212,R07249,R05332,R02569,R03455,R00259,R06978,R03552,R03760,R00351,R00352,R00399,R00693,R03767,R08433,R00238,R06307,R03017,R07399,R00454,R00927,R03168,R01196,R00006,R00014,R00211,R00210,R01699,R00207,R00224,R00226,R00209,R05636,R03145,R00351,R00352,R00214,R00216,R00190,R01049,R00835,R00130,R00725,R01139,R00299,R08404,R02185,R05804,R00303,R00850,R00479,R00412,R00408,R02164,R00402,R01324,R01082
71	1.00	378	27	93	0	1	C00024->C00031:[49->1,49->2,49->9,50->4,50->5,50->7]	RP13340,RP09828,RP09657,RP06172,RP00395,RP01787,RP01093,RP05698,RP06639,RP00060,RP00285,RP06427,RP04202,RP01568,RP00036,RP00113,RP00164,RP00026,RP00180,RP01788,RP04232,RP06101,RP00649,RP01033,RP01790,RP11137,RP03735	R01827,R06862,R06861,R00472,R01061,R01063,R01827,R00771,R01196,R00006,R00014,R00211,R00210,R01699,R00207,R00224,R00226,R00209,R05636,R03145,R01621,R00725,R01139,R00299,R08404,R02185,R05804,R00303,R00850,R00211,R00210,R00209,R01196,R00212,R01067,R00207,R01518,R00199,R01858,R02628,R01138,R00659,R00724,R00200,R00206,R02320,R00430,R00208,R01012,R00572,R02188,R01512,R01515,R01517,R01660,R01010,R01011,R01012,R00743,R01323,R01179,R05508,R00393,R04057,R02955,R05336,R01359,R05509,R00928,R04000,R00229,R07832,R03884,R00227,R03153,R00235,R00315,R00317,R00320,R01829,R00212,R00214,R00216,R00761,R01067,R00658,R01830,R01843,R01845,R00134,R03215,R03146,R00519
72	1.00	356	29	90	0	1	C00024->C00031:[49->1,49->2,49->9,50->4,50->5,50->7]	RP13340,RP09828,RP09657,RP06172,RP00395,RP01790,RP01093,RP05698,RP06639,RP00060,RP00285,RP01568,RP06101,RP00113,RP00164,RP00026,RP06299,RP01788,RP04232,RP00180,RP00649,RP01033,RP00078,RP08343,RP01787,RP11137,RP00109,RP03735,RP04833	R01827,R06862,R06861,R00472,R01061,R01063,R01830,R00771,R01196,R00006,R00014,R00211,R00210,R01699,R00207,R00224,R00226,R00209,R05636,R03145,R01621,R00725,R01139,R00299,R08404,R02185,R05804,R00303,R00850,R00211,R00210,R00209,R01196,R00212,R01518,R00214,R00216,R02188,R01512,R01515,R01517,R01660,R01010,R01011,R01012,R00743,R01323,R01179,R05508,R00393,R04057,R02955,R05336,R01359,R05509,R00928,R04000,R00229,R07832,R03884,R00227,R03153,R00235,R00761,R01829,R00212,R00315,R00317,R00320,R00761,R01067,R00658,R00431,R00346,R00345,R00726,R00341,R00236,R01827,R01843,R01845,R00344,R00930,R00217,R00353,R00134,R03215,R03146,R00519,R00316
73	1.00	394	28	94	0	1	C00024->C00031:[49->1,49->2,49->9,50->4,50->5,50->7]	RP13340,RP09828,RP09657,RP06172,RP00395,RP01790,RP01093,RP05698,RP06639,RP00060,RP00285,RP01568,RP00036,RP06101,RP00113,RP00164,RP00026,RP06299,RP01788,RP04232,RP00180,RP00649,RP01033,RP08343,RP01787,RP11137,RP03735,RP04833	R01827,R06862,R06861,R00472,R01061,R01063,R01830,R00771,R01196,R00006,R00014,R00211,R00210,R01699,R00207,R00224,R00226,R00209,R05636,R03145,R01621,R00725,R01139,R00299,R08404,R02185,R05804,R00303,R00850,R00211,R00210,R00209,R01196,R00212,R01518,R00199,R01858,R02628,R01138,R00659,R00724,R00200,R00206,R02320,R00430,R00208,R01012,R00572,R00214,R00216,R02188,R01512,R01515,R01517,R01660,R01010,R01011,R01012,R00743,R01323,R01179,R05508,R00393,R04057,R02955,R05336,R01359,R05509,R00928,R04000,R00229,R07832,R03884,R00227,R03153,R00235,R00761,R01829,R00212,R00315,R00317,R00320,R00761,R01067,R00658,R00236,R01827,R01843,R01845,R00134,R03215,R03146,R00519,R00316
74	1.00	328	14	140	0	0	C00024->C00031:[10->1,11->2,15->4,49->9,50->7,6->5]	RP02707,RP01255,RP06299,RP04092,RP01093,RP00180,RP00649,RP00007,RP06705,RP03722,RP00060,RP01654,RP00143,RP06726	R03036,R01049,R00761,R00190,R00771,R00315,R00317,R00320,R00761,R01067,R02837,R04723,R06635,R05672,R01556,R00228,R00229,R00227,R01023,R02772,R06643,R01850,R02152,R05537,R04364,R00586,R01889,R03230,R00627,R00706,R00705,R02481,R04348,R01624,R08530,R08531,R05351,R01154,R08332,R08331,R03621,R01204,R03437,R00271,R07833,R00234,R00230,R04466,R00236,R03065,R03064,R05188,R01196,R04192,R03668,R04316,R02191,R00370,R00371,R02396,R02058,R00235,R01808,R01807,R01806,R01213,R05876,R05190,R06453,R05870,R01160,R08532,R08248,R03903,R07251,R07252,R07253,R03056,R06510,R02911,R00487,R00209,R01089,R02616,R01978,R04024,R01776,R02387,R06311,R05063,R08036,R08213,R00472,R08250,R04950,R03910,R04484,R00211,R00210,R00998,R00212,R07249,R05332,R02569,R03455,R00259,R06978,R03552,R03760,R00351,R00352,R00399,R00693,R03767,R08433,R00238,R06307,R03017,R07399,R00454,R00927,R03168,R01776,R00130,R00725,R01139,R00299,R08404,R02185,R05804,R00303,R00850,R06590,R06863,R01641,R00651,R01287,R02026,R03217,R01827
75	1.00	474	28	77	0	1	C00024->C00031:[49->1,49->2,49->9,50->4,50->5,50->7]	RP06172,RP00395,RP01926,RP00180,RP00649,RP05698,RP06639,RP01095,RP00060,RP05201,RP00143,RP00285,RP05200,RP01568,RP01033,RP00036,RP01572,RP00113,RP01790,RP06705,RP01576,RP04232,RP06101,RP02940,RP02450,RP01133,RP06727,RP03735	R00472,R01061,R01063,R02036,R00315,R00317,R00320,R00761,R01067,R01196,R00006,R00014,R00211,R00210,R01699,R00207,R00224,R00226,R00209,R05636,R03145,R01621,R05339,R00725,R01139,R00299,R08404,R02185,R05804,R00303,R00850,R05605,R00651,R01287,R02026,R03217,R00211,R00210,R00209,R01196,R00212,R05605,R01518,R00658,R00199,R01858,R02628,R01138,R00659,R00724,R00200,R00206,R02320,R00430,R00208,R01012,R00572,R01528,R02188,R01512,R01515,R01517,R01660,R01830,R01776,R05338,R00212,R00214,R00216,R03321,R02736,R00835,R01830,R00134,R03215,R03146,R00519
76	1.00	333	14	137	0	0	C00024->C00031:[10->1,11->2,15->4,49->9,50->7,6->5]	RP02707,RP00007,RP06299,RP04092,RP01093,RP00180,RP00649,RP01255,RP03722,RP00060,RP08343,RP01654,RP04833,RP06726	R03036,R02837,R04723,R06635,R05672,R01556,R00228,R00229,R00227,R01023,R02772,R06643,R01850,R02152,R05537,R04364,R00586,R01889,R03230,R00627,R00706,R00705,R02481,R04348,R01624,R08530,R08531,R05351,R01154,R08332,R08331,R03621,R01204,R03437,R00271,R07833,R00234,R00230,R04466,R00236,R03065,R03064,R05188,R01196,R04192,R03668,R04316,R02191,R00370,R00371,R02396,R02058,R00235,R01808,R01807,R01806,R01213,R05876,R05190,R06453,R05870,R01160,R08532,R08248,R03903,R07251,R07252,R07253,R03056,R06510,R02911,R00487,R00209,R01089,R02616,R01978,R04024,R01776,R02387,R06311,R05063,R08036,R08213,R00472,R08250,R04950,R03910,R04484,R00211,R00210,R00998,R00212,R07249,R05332,R02569,R03455,R00259,R06978,R03552,R03760,R00351,R00352,R00399,R00693,R03767,R08433,R00238,R06307,R03017,R07399,R00454,R00927,R03168,R00761,R00190,R00771,R00315,R00317,R00320,R00761,R01067,R01049,R00130,R00725,R01139,R00299,R08404,R02185,R05804,R00303,R00850,R00236,R06590,R06863,R01641,R00316,R01827
77	1.00	274	18	111	0	0	C00024->C00031:[10->1,11->2,15->4,49->9,50->7,6->5]	RP06427,RP02707,RP00026,RP06299,RP00180,RP01093,RP06639,RP04092,RP00649,RP01255,RP03722,RP00060,RP01654,RP00285,RP00051,RP04202,RP00124,RP06726	R01067,R03036,R00743,R01323,R01179,R05508,R00393,R04057,R02955,R05336,R01359,R05509,R00928,R04000,R00229,R07832,R03884,R00227,R03153,R00235,R00761,R00315,R00317,R00320,R00771,R01621,R00190,R00761,R01067,R01049,R00130,R00725,R01139,R00299,R08404,R02185,R05804,R00303,R00850,R06590,R06863,R01641,R00211,R00210,R00209,R01196,R00212,R04709,R07741,R06635,R07884,R06637,R06636,R06459,R06458,R07938,R00989,R07251,R06800,R06801,R07254,R07255,R07721,R06510,R06511,R06512,R07910,R06821,R02505,R07987,R07989,R00740,R07757,R02447,R07886,R06797,R02482,R01626,R07754,R07731,R06799,R06796,R04618,R06448,R04356,R05331,R06817,R06641,R06643,R06644,R06645,R07250,R05188,R06482,R06483,R06480,R06481,R05464,R04050,R01613,R07253,R01614,R07719,R07988,R07885,R00207,R00233,R00742,R00353,R04386,R01827
78	1.00	305	15	155	0	0	C00024->C00031:[10->1,11->2,15->4,49->9,50->7,6->5]	RP02707,RP06639,RP06299,RP04092,RP01093,RP00180,RP00649,RP00007,RP00026,RP03722,RP00060,RP01255,RP01654,RP06427,RP06726	R03036,R01621,R00761,R00190,R00771,R00315,R00317,R00320,R00761,R01067,R02837,R04723,R06635,R05672,R01556,R00228,R00229,R00227,R01023,R02772,R06643,R01850,R02152,R05537,R04364,R00586,R01889,R03230,R00627,R00706,R00705,R02481,R04348,R01624,R08530,R08531,R05351,R01154,R08332,R08331,R03621,R01204,R03437,R00271,R07833,R00234,R00230,R04466,R00236,R03065,R03064,R05188,R01196,R04192,R03668,R04316,R02191,R00370,R00371,R02396,R02058,R00235,R01808,R01807,R01806,R01213,R05876,R05190,R06453,R05870,R01160,R08532,R08248,R03903,R07251,R07252,R07253,R03056,R06510,R02911,R00487,R00209,R01089,R02616,R01978,R04024,R01776,R02387,R06311,R05063,R08036,R08213,R00472,R08250,R04950,R03910,R04484,R00211,R00210,R00998,R00212,R07249,R05332,R02569,R03455,R00259,R06978,R03552,R03760,R00351,R00352,R00399,R00693,R03767,R08433,R00238,R06307,R03017,R07399,R00454,R00927,R03168,R00743,R01323,R01179,R05508,R00393,R04057,R02955,R05336,R01359,R05509,R00928,R04000,R00229,R07832,R03884,R00227,R03153,R00235,R00130,R00725,R01139,R00299,R08404,R02185,R05804,R00303,R00850,R01049,R06590,R06863,R01641,R01067,R01827
79	1.00	333	16	136	0	0	C00024->C00031:[10->1,11->2,15->4,49->9,50->7,6->5]	RP00216,RP01790,RP01590,RP02707,RP04092,RP01654,RP01255,RP02961,RP02454,RP06639,RP03722,RP06727,RP00285,RP00007,RP04202,RP06726	R01788,R02189,R01786,R01830,R01555,R05196,R03036,R00190,R06590,R06863,R01641,R01049,R00028,R02740,R01621,R00130,R01830,R00211,R00210,R00209,R01196,R00212,R02837,R04723,R06635,R05672,R01556,R00228,R00229,R00227,R01023,R02772,R06643,R01850,R02152,R05537,R04364,R00586,R01889,R03230,R00627,R00706,R00705,R02481,R04348,R01624,R08530,R08531,R05351,R01154,R08332,R08331,R03621,R01204,R03437,R00271,R07833,R00234,R00230,R04466,R00236,R03065,R03064,R05188,R01196,R04192,R03668,R04316,R02191,R00370,R00371,R02396,R02058,R00235,R01808,R01807,R01806,R01213,R05876,R05190,R06453,R05870,R01160,R08532,R08248,R03903,R07251,R07252,R07253,R03056,R06510,R02911,R00487,R00209,R01089,R02616,R01978,R04024,R01776,R02387,R06311,R05063,R08036,R08213,R00472,R08250,R04950,R03910,R04484,R00211,R00210,R00998,R00212,R07249,R05332,R02569,R03455,R00259,R06978,R03552,R03760,R00351,R00352,R00399,R00693,R03767,R08433,R00238,R06307,R03017,R07399,R00454,R00927,R03168,R00207,R01827
80	1.00	378	29	95	0	1	C00024->C00031:[49->1,49->2,49->9,50->4,50->5,50->7]	RP13340,RP09828,RP09657,RP06172,RP00395,RP01790,RP01093,RP05698,RP06639,RP00060,RP00285,RP04202,RP01568,RP00036,RP00113,RP00164,RP00026,RP00180,RP06299,RP01788,RP04232,RP06101,RP00649,RP01033,RP10730,RP01787,RP11137,RP10741,RP03735	R01827,R06862,R06861,R00472,R01061,R01063,R01830,R00771,R01196,R00006,R00014,R00211,R00210,R01699,R00207,R00224,R00226,R00209,R05636,R03145,R01621,R00725,R01139,R00299,R08404,R02185,R05804,R00303,R00850,R00211,R00210,R00209,R01196,R00212,R00207,R01518,R00199,R01858,R02628,R01138,R00659,R00724,R00200,R00206,R02320,R00430,R00208,R01012,R00572,R02188,R01512,R01515,R01517,R01660,R01010,R01011,R01012,R00743,R01323,R01179,R05508,R00393,R04057,R02955,R05336,R01359,R05509,R00928,R04000,R00229,R07832,R03884,R00227,R03153,R00235,R00315,R00317,R00320,R00761,R01829,R00212,R00214,R00216,R00761,R01067,R00658,R01699,R01827,R01843,R01845,R02569,R00134,R03215,R03146,R00519
81	1.00	350	18	136	0	0	C00024->C00031:[10->1,11->2,15->4,49->9,50->7,6->5]	RP00216,RP02707,RP01790,RP01590,RP06299,RP04092,RP00180,RP02961,RP02454,RP00007,RP01255,RP03722,RP08343,RP06427,RP01654,RP06727,RP04833,RP06726	R01788,R02189,R01786,R03036,R01830,R01555,R05196,R00761,R00190,R00315,R00317,R00320,R00028,R02740,R02837,R04723,R06635,R05672,R01556,R00228,R00229,R00227,R01023,R02772,R06643,R01850,R02152,R05537,R04364,R00586,R01889,R03230,R00627,R00706,R00705,R02481,R04348,R01624,R08530,R08531,R05351,R01154,R08332,R08331,R03621,R01204,R03437,R00271,R07833,R00234,R00230,R04466,R00236,R03065,R03064,R05188,R01196,R04192,R03668,R04316,R02191,R00370,R00371,R02396,R02058,R00235,R01808,R01807,R01806,R01213,R05876,R05190,R06453,R05870,R01160,R08532,R08248,R03903,R07251,R07252,R07253,R03056,R06510,R02911,R00487,R00209,R01089,R02616,R01978,R04024,R01776,R02387,R06311,R05063,R08036,R08213,R00472,R08250,R04950,R03910,R04484,R00211,R00210,R00998,R00212,R07249,R05332,R02569,R03455,R00259,R06978,R03552,R03760,R00351,R00352,R00399,R00693,R03767,R08433,R00238,R06307,R03017,R07399,R00454,R00927,R03168,R01049,R00130,R00236,R01067,R06590,R06863,R01641,R01830,R00316,R01827
82	1.00	391	28	94	0	1	C00024->C00031:[49->1,49->2,49->9,50->4,50->5,50->7]	RP13340,RP09828,RP09657,RP06172,RP00395,RP01790,RP01093,RP05698,RP06639,RP01640,RP00060,RP00285,RP01568,RP00036,RP00113,RP00164,RP00026,RP00180,RP06299,RP01788,RP04232,RP06101,RP00649,RP01033,RP06166,RP01787,RP11137,RP03735	R01827,R06862,R06861,R00472,R01061,R01063,R01830,R00771,R01196,R00006,R00014,R00211,R00210,R01699,R00207,R00224,R00226,R00209,R05636,R03145,R01621,R01620,R00725,R01139,R00299,R08404,R02185,R05804,R00303,R00850,R00211,R00210,R00209,R01196,R00212,R01518,R00199,R01858,R02628,R01138,R00659,R00724,R00200,R00206,R02320,R00430,R00208,R01012,R00572,R02188,R01512,R01515,R01517,R01660,R01010,R01011,R01012,R00743,R01323,R01179,R05508,R00393,R04057,R02955,R05336,R01359,R05509,R00928,R04000,R00229,R07832,R03884,R00227,R03153,R00235,R00315,R00317,R00320,R00761,R01829,R00212,R00214,R00216,R00761,R01067,R00658,R00454,R01827,R01843,R01845,R00134,R03215,R03146,R00519
83	1.00	419	29	96	0	1	C00024->C00031:[49->1,49->2,49->9,50->4,50->5,50->7]	RP01271,RP09828,RP09657,RP06172,RP00395,RP06101,RP00649,RP05698,RP06639,RP00052,RP00285,RP01270,RP01568,RP00216,RP00036,RP00113,RP00164,RP01790,RP00026,RP04232,RP00180,RP02454,RP01033,RP01684,RP00439,RP06727,RP03735,RP04833,RP08343	R01068,R06862,R06861,R00472,R01061,R01063,R00214,R00216,R00761,R01067,R01196,R00006,R00014,R00211,R00210,R01699,R00207,R00224,R00226,R00209,R05636,R03145,R01621,R00756,R00769,R05805,R00770,R00762,R00764,R00767,R00211,R00210,R00209,R01196,R00212,R01068,R01518,R01788,R02189,R01786,R00199,R01858,R02628,R01138,R00659,R00724,R00200,R00206,R02320,R00430,R00208,R01012,R00572,R02188,R01512,R01515,R01517,R01660,R01010,R01011,R01012,R01830,R00743,R01323,R01179,R05508,R00393,R04057,R02955,R05336,R01359,R05509,R00928,R04000,R00229,R07832,R03884,R00227,R03153,R00235,R00212,R00315,R00317,R00320,R02740,R00658,R01678,R01100,R00503,R01830,R00134,R03215,R03146,R00519,R00316,R00236
84	0.50	502	18	49	0	0	C00024->C00031:[49->9,50->4,50->7]	RP13340,RP06172,RP00395,RP01790,RP01093,RP06705,RP00060,RP00143,RP01568,RP00921,RP00036,RP00113,RP06299,RP00287,RP00180,RP00649,RP01033,RP01787	R01827,R00472,R01061,R01063,R01830,R00771,R01776,R00725,R01139,R00299,R08404,R02185,R05804,R00303,R00850,R00651,R01287,R02026,R03217,R01518,R00472,R00199,R01858,R02628,R01138,R00659,R00724,R00200,R00206,R02320,R00430,R00208,R01012,R00572,R02188,R01512,R01515,R01517,R01660,R00761,R00214,R00216,R00315,R00317,R00320,R00761,R01067,R00658,R01827
85	0.50	398	18	77	0	1	C00024->C00031:[49->1,49->2,50->4]	RP01271,RP06172,RP00395,RP01093,RP05698,RP00060,RP00052,RP00285,RP05729,RP01568,RP00036,RP00113,RP04232,RP06101,RP00079,RP01270,RP01033,RP03735	R01068,R00472,R01061,R01063,R00771,R01196,R00006,R00014,R00211,R00210,R01699,R00207,R00224,R00226,R00209,R05636,R03145,R00725,R01139,R00299,R08404,R02185,R05804,R00303,R00850,R00756,R00769,R05805,R00770,R00762,R00764,R00767,R00211,R00210,R00209,R01196,R00212,R00217,R00346,R00345,R00726,R00341,R00431,R01518,R00199,R01858,R02628,R01138,R00659,R00724,R00200,R00206,R02320,R00430,R00208,R01012,R00572,R02188,R01512,R01515,R01517,R01660,R00212,R00214,R00216,R00361,R00360,R00343,R00342,R01447,R01257,R01068,R00658,R00134,R03215,R03146,R00519
86	0.67	354	17	76	0	1	C00024->C00031:[49->1,49->9,50->4,50->7]	RP00036,RP04232,RP00113,RP00395,RP06299,RP01790,RP01093,RP05698,RP00180,RP00649,RP13340,RP01033,RP00026,RP00060,RP01787,RP00285,RP01568	R00199,R01858,R02628,R01138,R00659,R00724,R00200,R00206,R02320,R00430,R00208,R01012,R00572,R00212,R02188,R01512,R01515,R01517,R01660,R01061,R01063,R00761,R01830,R00771,R01196,R00006,R00014,R00211,R00210,R01699,R00207,R00224,R00226,R00209,R05636,R03145,R00315,R00317,R00320,R00761,R01067,R01827,R00658,R00743,R01323,R01179,R05508,R00393,R04057,R02955,R05336,R01359,R05509,R00928,R04000,R00229,R07832,R03884,R00227,R03153,R00235,R00725,R01139,R00299,R08404,R02185,R05804,R00303,R00850,R01827,R00211,R00210,R00209,R01196,R00212,R01518
87	0.83	393	21	62	0	1	C00024->C00031:[49->1,49->2,49->9,50->4,50->7]	RP13340,RP06172,RP00395,RP01790,RP01093,RP05698,RP06705,RP00060,RP00143,RP00285,RP01568,RP06101,RP00113,RP06299,RP04232,RP00180,RP00649,RP01033,RP00078,RP01787,RP00109	R01827,R00472,R01061,R01063,R01830,R00771,R01196,R00006,R00014,R00211,R00210,R01699,R00207,R00224,R00226,R00209,R05636,R03145,R01776,R00725,R01139,R00299,R08404,R02185,R05804,R00303,R00850,R00651,R01287,R02026,R03217,R00211,R00210,R00209,R01196,R00212,R01518,R00214,R00216,R02188,R01512,R01515,R01517,R01660,R00761,R00212,R00315,R00317,R00320,R00761,R01067,R00658,R00431,R00346,R00345,R00726,R00341,R01827,R00344,R00930,R00217,R00353
88	0.50	316	19	162	0	0	C00024->C00031:[2->5,49->9,50->7]	RP13340,RP01790,RP01093,RP06639,RP04092,RP06705,RP03722,RP00060,RP01255,RP01654,RP00143,RP06427,RP00026,RP00007,RP06299,RP00180,RP00649,RP02707,RP01787	R01827,R01830,R00771,R01621,R00190,R01776,R00130,R00725,R01139,R00299,R08404,R02185,R05804,R00303,R00850,R01049,R06590,R06863,R01641,R00651,R01287,R02026,R03217,R01067,R00743,R01323,R01179,R05508,R00393,R04057,R02955,R05336,R01359,R05509,R00928,R04000,R00229,R07832,R03884,R00227,R03153,R00235,R02837,R04723,R06635,R05672,R01556,R00228,R00229,R00227,R01023,R02772,R06643,R01850,R02152,R05537,R04364,R00586,R01889,R03230,R00627,R00706,R00705,R02481,R04348,R01624,R08530,R08531,R05351,R01154,R08332,R08331,R03621,R01204,R03437,R00271,R07833,R00234,R00230,R04466,R00236,R03065,R03064,R05188,R01196,R04192,R03668,R04316,R02191,R00370,R00371,R02396,R02058,R00235,R01808,R01807,R01806,R01213,R05876,R05190,R06453,R05870,R01160,R08532,R08248,R03903,R07251,R07252,R07253,R03056,R06510,R02911,R00487,R00209,R01089,R02616,R01978,R04024,R01776,R02387,R06311,R05063,R08036,R08213,R00472,R08250,R04950,R03910,R04484,R00211,R00210,R00998,R00212,R07249,R05332,R02569,R03455,R00259,R06978,R03552,R03760,R00351,R00352,R00399,R00693,R03767,R08433,R00238,R06307,R03017,R07399,R00454,R00927,R03168,R00761,R00315,R00317,R00320,R00761,R01067,R03036,R01827
89	0.33	596	11	16	0	0	C00024->C00031:[49->9,50->7]	RP00216,RP01790,RP01590,RP00180,RP02940,RP02961,RP06639,RP08343,RP02453,RP06727,RP04833	R01788,R02189,R01786,R01830,R01555,R05196,R00315,R00317,R00320,R03321,R00028,R01621,R00236,R02739,R01830,R00316
90	0.50	525	19	32	0	1	C00024->C00031:[49->4,49->9,50->7]	RP10987,RP06172,RP04543,RP01790,RP01093,RP00196,RP00060,RP04202,RP06552,RP06299,RP01471,RP06101,RP00649,RP10730,RP10990,RP10741,RP02453,RP02940,RP01197	R01386,R00472,R00286,R01830,R00771,R00289,R00287,R00955,R00725,R01139,R00299,R08404,R02185,R05804,R00303,R00850,R00207,R01384,R01386,R07658,R00761,R01384,R00214,R00216,R00761,R01067,R01699,R07658,R02569,R02739,R03321,R00959
91	0.17	618	14	22	0	1	C00024->C00031:[49->4]	RP10987,RP01471,RP06552,RP01134,RP04543,RP10990,RP05898,RP05915,RP01298,RP01870,RP00930,RP00121,RP01431,RP05880	R01386,R01384,R01384,R01386,R07658,R00837,R00286,R07658,R00397,R00489,R02737,R00836,R01086,R01954,R00479,R00412,R00408,R02164,R00402,R01324,R00351,R00352
92	0.83	388	23	67	0	1	C00024->C00031:[49->1,49->2,49->9,50->4,50->7]	RP13340,RP06172,RP00395,RP01790,RP01093,RP05698,RP06705,RP00060,RP00180,RP00285,RP00143,RP06427,RP01568,RP00113,RP06639,RP04232,RP06101,RP00649,RP01033,RP00078,RP01787,RP00109,RP03735	R01827,R00472,R01061,R01063,R01830,R00771,R01196,R00006,R00014,R00211,R00210,R01699,R00207,R00224,R00226,R00209,R05636,R03145,R01776,R00725,R01139,R00299,R08404,R02185,R05804,R00303,R00850,R00315,R00317,R00320,R00211,R00210,R00209,R01196,R00212,R00651,R01287,R02026,R03217,R01067,R01518,R02188,R01512,R01515,R01517,R01660,R01621,R00212,R00214,R00216,R00761,R01067,R00658,R00431,R00346,R00345,R00726,R00341,R01827,R00344,R00930,R00217,R00353,R00134,R03215,R03146,R00519
93	0.50	440	20	44	0	1	C00024->C00031:[49->4,49->9,50->7]	RP10987,RP01471,RP06552,RP06172,RP04543,RP01790,RP01093,RP00180,RP00649,RP00079,RP00196,RP06639,RP00060,RP08343,RP02454,RP10990,RP06427,RP04833,RP05729,RP01197	R01386,R01384,R01384,R01386,R07658,R00472,R00286,R01830,R00771,R00315,R00317,R00320,R00761,R01067,R00361,R00360,R00343,R00342,R01447,R01257,R00289,R00287,R00955,R01621,R00725,R01139,R00299,R08404,R02185,R05804,R00303,R00850,R00236,R02740,R07658,R01067,R00316,R00217,R00346,R00345,R00726,R00341,R00431,R00959
94	0.67	513	23	67	0	1	C00024->C00031:[49->1,49->9,50->4,50->7]	RP01271,RP00395,RP00052,RP00285,RP01568,RP00216,RP00113,RP01790,RP04232,RP00180,RP02940,RP01033,RP06727,RP04833,RP01590,RP00649,RP05698,RP06639,RP02453,RP01270,RP00036,RP02961,RP08343	R01068,R01061,R01063,R00756,R00769,R05805,R00770,R00762,R00764,R00767,R00211,R00210,R00209,R01196,R00212,R01518,R01788,R02189,R01786,R02188,R01512,R01515,R01517,R01660,R01830,R00212,R00315,R00317,R00320,R03321,R00658,R01830,R00316,R01555,R05196,R00761,R01067,R01196,R00006,R00014,R00211,R00210,R01699,R00207,R00224,R00226,R00209,R05636,R03145,R01621,R02739,R01068,R00199,R01858,R02628,R01138,R00659,R00724,R00200,R00206,R02320,R00430,R00208,R01012,R00572,R00028,R00236
95	1.00	515	27	66	0	1	C00024->C00031:[49->1,49->2,49->9,50->4,50->5,50->7]	RP06172,RP00395,RP01926,RP06101,RP00649,RP05698,RP06639,RP01572,RP06727,RP00285,RP05200,RP01568,RP00216,RP00036,RP01095,RP00113,RP01790,RP01576,RP04232,RP00180,RP02454,RP01033,RP01684,RP00439,RP05201,RP04833,RP08343	R00472,R01061,R01063,R02036,R00214,R00216,R00761,R01067,R01196,R00006,R00014,R00211,R00210,R01699,R00207,R00224,R00226,R00209,R05636,R03145,R01621,R01528,R01830,R00211,R00210,R00209,R01196,R00212,R05605,R01518,R01788,R02189,R01786,R00199,R01858,R02628,R01138,R00659,R00724,R00200,R00206,R02320,R00430,R00208,R01012,R00572,R05339,R02188,R01512,R01515,R01517,R01660,R01830,R05338,R00212,R00315,R00317,R00320,R02740,R00658,R01678,R01100,R00503,R05605,R00316,R00236
96	0.50	322	21	163	0	0	C00024->C00031:[2->5,49->9,50->7]	RP13340,RP09657,RP01787,RP06639,RP06651,RP04092,RP00007,RP01255,RP03722,RP00060,RP09848,RP01654,RP00143,RP00026,RP06705,RP02707,RP00180,RP02940,RP02450,RP01133,RP09125	R01827,R06861,R01827,R01621,R01641,R00190,R02837,R04723,R06635,R05672,R01556,R00228,R00229,R00227,R01023,R02772,R06643,R01850,R02152,R05537,R04364,R00586,R01889,R03230,R00627,R00706,R00705,R02481,R04348,R01624,R08530,R08531,R05351,R01154,R08332,R08331,R03621,R01204,R03437,R00271,R07833,R00234,R00230,R04466,R00236,R03065,R03064,R05188,R01196,R04192,R03668,R04316,R02191,R00370,R00371,R02396,R02058,R00235,R01808,R01807,R01806,R01213,R05876,R05190,R06453,R05870,R01160,R08532,R08248,R03903,R07251,R07252,R07253,R03056,R06510,R02911,R00487,R00209,R01089,R02616,R01978,R04024,R01776,R02387,R06311,R05063,R08036,R08213,R00472,R08250,R04950,R03910,R04484,R00211,R00210,R00998,R00212,R07249,R05332,R02569,R03455,R00259,R06978,R03552,R03760,R00351,R00352,R00399,R00693,R03767,R08433,R00238,R06307,R03017,R07399,R00454,R00927,R03168,R01049,R00130,R00725,R01139,R00299,R08404,R02185,R05804,R00303,R00850,R06863,R06590,R06863,R01641,R00651,R01287,R02026,R03217,R00743,R01323,R01179,R05508,R00393,R04057,R02955,R05336,R01359,R05509,R00928,R04000,R00229,R07832,R03884,R00227,R03153,R00235,R01776,R03036,R00315,R00317,R00320,R03321,R02736,R00835,R06590
97	0.50	486	20	68	0	1	C00024->C00031:[49->1,49->2,50->4]	RP01271,RP00300,RP00395,RP01093,RP05698,RP01670,RP00060,RP00052,RP00285,RP01270,RP01568,RP06172,RP00036,RP00113,RP06374,RP04290,RP04232,RP06101,RP01033,RP00568	R01068,R00944,R00943,R01061,R01063,R00771,R01196,R00006,R00014,R00211,R00210,R01699,R00207,R00224,R00226,R00209,R05636,R03145,R01655,R00725,R01139,R00299,R08404,R02185,R05804,R00303,R00850,R00756,R00769,R05805,R00770,R00762,R00764,R00767,R00211,R00210,R00209,R01196,R00212,R01068,R01518,R00472,R00199,R01858,R02628,R01138,R00659,R00724,R00200,R00206,R02320,R00430,R00208,R01012,R00572,R02188,R01512,R01515,R01517,R01660,R00945,R00220,R00212,R00214,R00216,R00658,R01218,R01220
98	0.33	539	10	15	0	0	C00024->C00031:[49->9,50->7]	RP00216,RP01790,RP00180,RP02454,RP06639,RP01684,RP08343,RP06727,RP04833,RP00439	R01788,R02189,R01786,R01830,R00315,R00317,R00320,R02740,R01621,R01678,R00236,R01830,R00316,R01100,R00503
99	0.50	348	19	141	0	0	C00024->C00031:[2->5,49->9,50->7]	RP00180,RP13340,RP01255,RP02707,RP01787,RP06639,RP06651,RP04092,RP02940,RP02450,RP00007,RP01133,RP03722,RP00060,RP09848,RP01654,RP04833,RP09125,RP08343	R00315,R00317,R00320,R01827,R01049,R03036,R01827,R01621,R01641,R00190,R03321,R02736,R02837,R04723,R06635,R05672,R01556,R00228,R00229,R00227,R01023,R02772,R06643,R01850,R02152,R05537,R04364,R00586,R01889,R03230,R00627,R00706,R00705,R02481,R04348,R01624,R08530,R08531,R05351,R01154,R08332,R08331,R03621,R01204,R03437,R00271,R07833,R00234,R00230,R04466,R00236,R03065,R03064,R05188,R01196,R04192,R03668,R04316,R02191,R00370,R00371,R02396,R02058,R00235,R01808,R01807,R01806,R01213,R05876,R05190,R06453,R05870,R01160,R08532,R08248,R03903,R07251,R07252,R07253,R03056,R06510,R02911,R00487,R00209,R01089,R02616,R01978,R04024,R01776,R02387,R06311,R05063,R08036,R08213,R00472,R08250,R04950,R03910,R04484,R00211,R00210,R00998,R00212,R07249,R05332,R02569,R03455,R00259,R06978,R03552,R03760,R00351,R00352,R00399,R00693,R03767,R08433,R00238,R06307,R03017,R07399,R00454,R00927,R03168,R00835,R00130,R00725,R01139,R00299,R08404,R02185,R05804,R00303,R00850,R06863,R06590,R06863,R01641,R00316,R06590,R00236
100	0.67	383	19	54	0	1	C00024->C00031:[49->1,49->9,50->4,50->7]	RP13340,RP00395,RP01790,RP01093,RP05698,RP00060,RP00285,RP04202,RP01568,RP00113,RP06299,RP04232,RP00649,RP01033,RP10730,RP00078,RP01787,RP00109,RP10741	R01827,R01061,R01063,R01830,R00771,R01196,R00006,R00014,R00211,R00210,R01699,R00207,R00224,R00226,R00209,R05636,R03145,R00725,R01139,R00299,R08404,R02185,R05804,R00303,R00850,R00211,R00210,R00209,R01196,R00212,R00207,R01518,R02188,R01512,R01515,R01517,R01660,R00761,R00212,R00761,R01067,R00658,R01699,R00431,R00346,R00345,R00726,R00341,R01827,R00344,R00930,R00217,R00353,R02569
101	1.00	334	23	163	0	0	C00024->C00031:[10->1,11->2,15->4,2->5,49->9,50->7]	RP02139,RP13340,RP09657,RP01787,RP06651,RP04092,RP00180,RP06639,RP03722,RP00060,RP09848,RP01654,RP03120,RP01280,RP03121,RP00026,RP00007,RP02707,RP01255,RP02940,RP02450,RP01133,RP09125	R02340,R02722,R01827,R06861,R01827,R01641,R00190,R00315,R00317,R00320,R01621,R00130,R00725,R01139,R00299,R08404,R02185,R05804,R00303,R00850,R06863,R06590,R06863,R01641,R03508,R01073,R03509,R00743,R01323,R01179,R05508,R00393,R04057,R02955,R05336,R01359,R05509,R00928,R04000,R00229,R07832,R03884,R00227,R03153,R00235,R02837,R04723,R06635,R05672,R01556,R00228,R00229,R00227,R01023,R02772,R06643,R01850,R02152,R05537,R04364,R00586,R01889,R03230,R00627,R00706,R00705,R02481,R04348,R01624,R08530,R08531,R05351,R01154,R08332,R08331,R03621,R01204,R03437,R00271,R07833,R00234,R00230,R04466,R00236,R03065,R03064,R05188,R01196,R04192,R03668,R04316,R02191,R00370,R00371,R02396,R02058,R00235,R01808,R01807,R01806,R01213,R05876,R05190,R06453,R05870,R01160,R08532,R08248,R03903,R07251,R07252,R07253,R03056,R06510,R02911,R00487,R00209,R01089,R02616,R01978,R04024,R01776,R02387,R06311,R05063,R08036,R08213,R00472,R08250,R04950,R03910,R04484,R00211,R00210,R00998,R00212,R07249,R05332,R02569,R03455,R00259,R06978,R03552,R03760,R00351,R00352,R00399,R00693,R03767,R08433,R00238,R06307,R03017,R07399,R00454,R00927,R03168,R03036,R01049,R03321,R02736,R00835,R06590
102	1.00	304	22	113	0	0	C00024->C00031:[10->1,11->2,15->4,49->9,50->7,6->5]	RP00287,RP01093,RP04092,RP06101,RP01255,RP03722,RP00060,RP01654,RP06427,RP00051,RP00124,RP06172,RP03973,RP00026,RP01319,RP06299,RP00180,RP00649,RP02707,RP06373,RP08184,RP06726	R00214,R00216,R00771,R00190,R00214,R00216,R01049,R00130,R00725,R01139,R00299,R08404,R02185,R05804,R00303,R00850,R06590,R06863,R01641,R01067,R04709,R07741,R06635,R07884,R06637,R06636,R06459,R06458,R07938,R00989,R07251,R06800,R06801,R07254,R07255,R07721,R06510,R06511,R06512,R07910,R06821,R02505,R07987,R07989,R00740,R07757,R02447,R07886,R06797,R02482,R01626,R07754,R07731,R06799,R06796,R04618,R06448,R04356,R05331,R06817,R06641,R06643,R06644,R06645,R07250,R05188,R06482,R06483,R06480,R06481,R05464,R04050,R01613,R07253,R01614,R07719,R07988,R07885,R00233,R00742,R00353,R04386,R00472,R00181,R00743,R01323,R01179,R05508,R00393,R04057,R02955,R05336,R01359,R05509,R00928,R04000,R00229,R07832,R03884,R00227,R03153,R00235,R01127,R00761,R00315,R00317,R00320,R00761,R01067,R03036,R00941,R04560,R01827
103	0.67	411	21	59	0	1	C00024->C00031:[49->1,49->9,50->4,50->7]	RP00285,RP01787,RP00128,RP04232,RP13340,RP00395,RP06299,RP01790,RP01093,RP05698,RP00649,RP01033,RP00078,RP00060,RP08343,RP04318,RP00109,RP00113,RP04833,RP04202,RP01568	R00211,R00210,R00209,R01196,R00212,R01827,R00710,R00711,R01019,R00326,R00212,R01827,R01061,R01063,R00761,R01830,R00771,R01196,R00006,R00014,R00211,R00210,R01699,R00207,R00224,R00226,R00209,R05636,R03145,R00761,R01067,R00658,R00431,R00346,R00345,R00726,R00341,R00725,R01139,R00299,R08404,R02185,R05804,R00303,R00850,R00236,R00224,R00344,R00930,R00217,R00353,R02188,R01512,R01515,R01517,R01660,R00316,R00207,R01518
104	0.50	310	14	77	0	1	C00024->C00031:[49->7,49->9,50->5]	RP01925,RP05698,RP06172,RP01926,RP05067,RP04232,RP05694,RP00079,RP01133,RP00060,RP00285,RP05201,RP01077,RP05200	R02035,R01196,R00006,R00014,R00211,R00210,R01699,R00207,R00224,R00226,R00209,R05636,R03145,R00472,R02036,R00344,R00212,R04709,R07989,R06635,R06637,R06636,R06459,R06458,R06448,R07250,R06510,R07253,R05331,R06641,R00233,R06511,R06512,R06643,R06644,R06645,R02505,R07987,R07251,R07988,R05188,R06482,R06483,R06480,R06481,R02447,R05464,R01613,R01614,R05190,R07758,R02223,R07254,R02224,R00361,R00360,R00343,R00342,R01447,R01257,R00835,R00725,R01139,R00299,R08404,R02185,R05804,R00303,R00850,R00211,R00210,R00209,R01196,R00212,R05605,R00742,R05605
105	0.50	361	18	50	0	1	C00024->C00031:[49->4,49->9,50->7]	RP10987,RP01471,RP06552,RP06172,RP06299,RP01790,RP01093,RP00180,RP00649,RP00196,RP00026,RP06101,RP00060,RP10990,RP04543,RP02453,RP02940,RP01197	R01386,R01384,R01384,R01386,R07658,R00472,R00761,R01830,R00771,R00315,R00317,R00320,R00761,R01067,R00289,R00287,R00955,R00743,R01323,R01179,R05508,R00393,R04057,R02955,R05336,R01359,R05509,R00928,R04000,R00229,R07832,R03884,R00227,R03153,R00235,R00214,R00216,R00725,R01139,R00299,R08404,R02185,R05804,R00303,R00850,R07658,R00286,R02739,R03321,R00959
106	0.50	558	16	24	0	0	C00024->C00031:[49->9,50->5,50->7]	RP00216,RP01572,RP01790,RP01590,RP01926,RP05200,RP00649,RP02961,RP02454,RP06639,RP01095,RP06727,RP00285,RP01576,RP04202,RP05201	R01788,R02189,R01786,R01528,R01830,R01555,R05196,R02036,R05605,R00761,R01067,R00028,R02740,R01621,R05339,R01830,R00211,R00210,R00209,R01196,R00212,R05338,R00207,R05605
107	0.50	538	19	34	0	1	C00024->C00031:[49->4,49->9,50->7]	RP10987,RP01471,RP10990,RP06552,RP06172,RP04543,RP02454,RP01093,RP00180,RP00649,RP00196,RP06639,RP06101,RP00060,RP08343,RP01790,RP06427,RP04833,RP01197	R01386,R01384,R07658,R01384,R01386,R07658,R00472,R00286,R02740,R00771,R00315,R00317,R00320,R00761,R01067,R00289,R00287,R00955,R01621,R00214,R00216,R00725,R01139,R00299,R08404,R02185,R05804,R00303,R00850,R00236,R01830,R01067,R00316,R00959
108	0.83	455	23	70	0	1	C00024->C00031:[49->1,49->2,49->9,50->4,50->7]	RP00128,RP06172,RP00395,RP01790,RP01093,RP05698,RP13340,RP00060,RP04318,RP00285,RP04202,RP01568,RP00036,RP00113,RP06299,RP04232,RP06101,RP00649,RP01033,RP08343,RP01787,RP03735,RP04833	R00710,R00711,R01019,R00326,R00472,R01061,R01063,R01830,R00771,R01196,R00006,R00014,R00211,R00210,R01699,R00207,R00224,R00226,R00209,R05636,R03145,R01827,R00725,R01139,R00299,R08404,R02185,R05804,R00303,R00850,R00224,R00211,R00210,R00209,R01196,R00212,R00207,R01518,R00199,R01858,R02628,R01138,R00659,R00724,R00200,R00206,R02320,R00430,R00208,R01012,R00572,R02188,R01512,R01515,R01517,R01660,R00761,R00212,R00214,R00216,R00761,R01067,R00658,R00236,R01827,R00134,R03215,R03146,R00519,R00316
109	0.83	403	22	63	0	1	C00024->C00031:[49->1,49->2,49->9,50->4,50->7]	RP13340,RP06172,RP00395,RP01790,RP01093,RP05698,RP06705,RP00060,RP06427,RP00143,RP00285,RP01568,RP06101,RP00113,RP06639,RP04232,RP00180,RP00649,RP01033,RP00078,RP01787,RP00109	R01827,R00472,R01061,R01063,R01830,R00771,R01196,R00006,R00014,R00211,R00210,R01699,R00207,R00224,R00226,R00209,R05636,R03145,R01776,R00725,R01139,R00299,R08404,R02185,R05804,R00303,R00850,R01067,R00651,R01287,R02026,R03217,R00211,R00210,R00209,R01196,R00212,R01518,R00214,R00216,R02188,R01512,R01515,R01517,R01660,R01621,R00212,R00315,R00317,R00320,R00761,R01067,R00658,R00431,R00346,R00345,R00726,R00341,R01827,R00344,R00930,R00217,R00353
110	0.50	346	18	141	0	0	C00024->C00031:[2->5,49->9,50->7]	RP13340,RP06299,RP02707,RP01790,RP01093,RP06639,RP04092,RP00649,RP00007,RP03722,RP00060,RP00180,RP01255,RP01654,RP06427,RP04833,RP01787,RP08343	R01827,R00761,R03036,R01830,R00771,R01621,R00190,R00761,R01067,R02837,R04723,R06635,R05672,R01556,R00228,R00229,R00227,R01023,R02772,R06643,R01850,R02152,R05537,R04364,R00586,R01889,R03230,R00627,R00706,R00705,R02481,R04348,R01624,R08530,R08531,R05351,R01154,R08332,R08331,R03621,R01204,R03437,R00271,R07833,R00234,R00230,R04466,R00236,R03065,R03064,R05188,R01196,R04192,R03668,R04316,R02191,R00370,R00371,R02396,R02058,R00235,R01808,R01807,R01806,R01213,R05876,R05190,R06453,R05870,R01160,R08532,R08248,R03903,R07251,R07252,R07253,R03056,R06510,R02911,R00487,R00209,R01089,R02616,R01978,R04024,R01776,R02387,R06311,R05063,R08036,R08213,R00472,R08250,R04950,R03910,R04484,R00211,R00210,R00998,R00212,R07249,R05332,R02569,R03455,R00259,R06978,R03552,R03760,R00351,R00352,R00399,R00693,R03767,R08433,R00238,R06307,R03017,R07399,R00454,R00927,R03168,R00130,R00725,R01139,R00299,R08404,R02185,R05804,R00303,R00850,R00315,R00317,R00320,R01049,R06590,R06863,R01641,R01067,R00316,R01827,R00236
111	0.83	336	26	198	0	1	C00024->C00031:[2->5,49->1,49->9,50->4,50->7]	RP13340,RP00395,RP01790,RP01093,RP05698,RP04092,RP06639,RP03722,RP00060,RP00180,RP01654,RP00285,RP04202,RP01568,RP06427,RP00036,RP00113,RP00026,RP00007,RP06299,RP04232,RP01255,RP00649,RP01033,RP02707,RP01787	R01827,R01061,R01063,R01830,R00771,R01196,R00006,R00014,R00211,R00210,R01699,R00207,R00224,R00226,R00209,R05636,R03145,R00190,R01621,R00130,R00725,R01139,R00299,R08404,R02185,R05804,R00303,R00850,R00315,R00317,R00320,R06590,R06863,R01641,R00211,R00210,R00209,R01196,R00212,R00207,R01518,R01067,R00199,R01858,R02628,R01138,R00659,R00724,R00200,R00206,R02320,R00430,R00208,R01012,R00572,R02188,R01512,R01515,R01517,R01660,R00743,R01323,R01179,R05508,R00393,R04057,R02955,R05336,R01359,R05509,R00928,R04000,R00229,R07832,R03884,R00227,R03153,R00235,R02837,R04723,R06635,R05672,R01556,R00228,R00229,R00227,R01023,R02772,R06643,R01850,R02152,R05537,R04364,R00586,R01889,R03230,R00627,R00706,R00705,R02481,R04348,R01624,R08530,R08531,R05351,R01154,R08332,R08331,R03621,R01204,R03437,R00271,R07833,R00234,R00230,R04466,R00236,R03065,R03064,R05188,R01196,R04192,R03668,R04316,R02191,R00370,R00371,R02396,R02058,R00235,R01808,R01807,R01806,R01213,R05876,R05190,R06453,R05870,R01160,R08532,R08248,R03903,R07251,R07252,R07253,R03056,R06510,R02911,R00487,R00209,R01089,R02616,R01978,R04024,R01776,R02387,R06311,R05063,R08036,R08213,R00472,R08250,R04950,R03910,R04484,R00211,R00210,R00998,R00212,R07249,R05332,R02569,R03455,R00259,R06978,R03552,R03760,R00351,R00352,R00399,R00693,R03767,R08433,R00238,R06307,R03017,R07399,R00454,R00927,R03168,R00761,R00212,R01049,R00761,R01067,R00658,R03036,R01827
112	1.00	305	15	89	0	0	C00024->C00031:[10->1,11->2,15->4,49->9,50->7,6->5]	RP00285,RP01255,RP06299,RP01093,RP04092,RP00649,RP02707,RP03722,RP00060,RP01654,RP06427,RP00051,RP04202,RP00124,RP06726	R00211,R00210,R00209,R01196,R00212,R01049,R00761,R00771,R00190,R00761,R01067,R03036,R00130,R00725,R01139,R00299,R08404,R02185,R05804,R00303,R00850,R06590,R06863,R01641,R01067,R04709,R07741,R06635,R07884,R06637,R06636,R06459,R06458,R07938,R00989,R07251,R06800,R06801,R07254,R07255,R07721,R06510,R06511,R06512,R07910,R06821,R02505,R07987,R07989,R00740,R07757,R02447,R07886,R06797,R02482,R01626,R07754,R07731,R06799,R06796,R04618,R06448,R04356,R05331,R06817,R06641,R06643,R06644,R06645,R07250,R05188,R06482,R06483,R06480,R06481,R05464,R04050,R01613,R07253,R01614,R07719,R07988,R07885,R00207,R00233,R00742,R00353,R04386,R01827
113	0.83	508	25	63	0	1	C00024->C00031:[49->1,49->9,50->4,50->5,50->7]	RP00395,RP01926,RP00649,RP05698,RP01568,RP06639,RP01095,RP05201,RP00285,RP05200,RP00439,RP00216,RP00036,RP01572,RP00113,RP01790,RP01576,RP04232,RP00180,RP02454,RP01033,RP01684,RP08343,RP06727,RP04833	R01061,R01063,R02036,R00761,R01067,R01196,R00006,R00014,R00211,R00210,R01699,R00207,R00224,R00226,R00209,R05636,R03145,R01518,R01621,R05339,R05605,R00211,R00210,R00209,R01196,R00212,R05605,R01100,R00503,R01788,R02189,R01786,R00199,R01858,R02628,R01138,R00659,R00724,R00200,R00206,R02320,R00430,R00208,R01012,R00572,R01528,R02188,R01512,R01515,R01517,R01660,R01830,R05338,R00212,R00315,R00317,R00320,R02740,R00658,R01678,R00236,R01830,R00316
114	0.50	478	18	35	0	1	C00024->C00031:[49->4,49->9,50->7]	RP10987,RP01471,RP06552,RP02940,RP06172,RP06299,RP01790,RP01093,RP06101,RP00649,RP00196,RP04543,RP00060,RP10990,RP00285,RP02453,RP04202,RP01197	R01386,R01384,R01384,R01386,R07658,R03321,R00472,R00761,R01830,R00771,R00214,R00216,R00761,R01067,R00289,R00287,R00955,R00286,R00725,R01139,R00299,R08404,R02185,R05804,R00303,R00850,R07658,R00211,R00210,R00209,R01196,R00212,R02739,R00207,R00959
115	0.50	486	20	68	0	1	C00024->C00031:[49->1,50->2,50->4]	RP01271,RP00036,RP05698,RP00113,RP00300,RP00395,RP04290,RP01093,RP04232,RP06374,RP00568,RP00287,RP01033,RP00060,RP01670,RP00052,RP00285,RP01270,RP01568,RP06172	R01068,R00199,R01858,R02628,R01138,R00659,R00724,R00200,R00206,R02320,R00430,R00208,R01012,R00572,R01196,R00006,R00014,R00211,R00210,R01699,R00207,R00224,R00226,R00209,R05636,R03145,R02188,R01512,R01515,R01517,R01660,R00944,R00943,R01061,R01063,R00220,R00771,R00212,R00945,R01218,R01220,R00214,R00216,R00658,R00725,R01139,R00299,R08404,R02185,R05804,R00303,R00850,R01655,R00756,R00769,R05805,R00770,R00762,R00764,R00767,R00211,R00210,R00209,R01196,R00212,R01068,R01518,R00472
116	0.50	346	19	140	0	0	C00024->C00031:[2->5,49->9,50->7]	RP00216,RP13340,RP06639,RP01590,RP02707,RP01787,RP06705,RP06651,RP04092,RP02961,RP02454,RP00180,RP01255,RP03722,RP09848,RP01654,RP00143,RP00007,RP09125	R01788,R02189,R01786,R01827,R01621,R01555,R05196,R03036,R01827,R01776,R01641,R00190,R00028,R02740,R00315,R00317,R00320,R01049,R00130,R06863,R06590,R06863,R01641,R00651,R01287,R02026,R03217,R02837,R04723,R06635,R05672,R01556,R00228,R00229,R00227,R01023,R02772,R06643,R01850,R02152,R05537,R04364,R00586,R01889,R03230,R00627,R00706,R00705,R02481,R04348,R01624,R08530,R08531,R05351,R01154,R08332,R08331,R03621,R01204,R03437,R00271,R07833,R00234,R00230,R04466,R00236,R03065,R03064,R05188,R01196,R04192,R03668,R04316,R02191,R00370,R00371,R02396,R02058,R00235,R01808,R01807,R01806,R01213,R05876,R05190,R06453,R05870,R01160,R08532,R08248,R03903,R07251,R07252,R07253,R03056,R06510,R02911,R00487,R00209,R01089,R02616,R01978,R04024,R01776,R02387,R06311,R05063,R08036,R08213,R00472,R08250,R04950,R03910,R04484,R00211,R00210,R00998,R00212,R07249,R05332,R02569,R03455,R00259,R06978,R03552,R03760,R00351,R00352,R00399,R00693,R03767,R08433,R00238,R06307,R03017,R07399,R00454,R00927,R03168,R06590
117	0.33	372	7	19	0	0	C00024->C00031:[49->9,50->7]	RP06639,RP00060,RP06427,RP00285,RP01093,RP04202,RP00649	R01621,R00725,R01139,R00299,R08404,R02185,R05804,R00303,R00850,R01067,R00211,R00210,R00209,R01196,R00212,R00771,R00207,R00761,R01067
118	0.50	390	17	62	0	0	C00024->C00031:[49->9,50->4,50->7]	RP00036,RP00113,RP06172,RP00395,RP06299,RP01790,RP01093,RP00287,RP00180,RP00649,RP13340,RP01033,RP00026,RP00060,RP01787,RP01568,RP00921	R00199,R01858,R02628,R01138,R00659,R00724,R00200,R00206,R02320,R00430,R00208,R01012,R00572,R02188,R01512,R01515,R01517,R01660,R00472,R01061,R01063,R00761,R01830,R00771,R00214,R00216,R00315,R00317,R00320,R00761,R01067,R01827,R00658,R00743,R01323,R01179,R05508,R00393,R04057,R02955,R05336,R01359,R05509,R00928,R04000,R00229,R07832,R03884,R00227,R03153,R00235,R00725,R01139,R00299,R08404,R02185,R05804,R00303,R00850,R01827,R01518,R00472
119	0.83	519	25	70	0	1	C00024->C00031:[49->1,49->2,49->9,50->4,50->7]	RP01271,RP01590,RP06172,RP00395,RP06101,RP00649,RP05698,RP00052,RP00285,RP01270,RP01568,RP00216,RP00036,RP00113,RP01790,RP06299,RP04232,RP00180,RP02961,RP02454,RP01033,RP08343,RP06427,RP06727,RP04833	R01068,R01555,R05196,R00472,R01061,R01063,R00214,R00216,R00761,R01067,R01196,R00006,R00014,R00211,R00210,R01699,R00207,R00224,R00226,R00209,R05636,R03145,R00756,R00769,R05805,R00770,R00762,R00764,R00767,R00211,R00210,R00209,R01196,R00212,R01068,R01518,R01788,R02189,R01786,R00199,R01858,R02628,R01138,R00659,R00724,R00200,R00206,R02320,R00430,R00208,R01012,R00572,R02188,R01512,R01515,R01517,R01660,R01830,R00761,R00212,R00315,R00317,R00320,R00028,R02740,R00658,R00236,R01067,R01830,R00316
120	1.00	333	22	158	0	0	C00024->C00031:[10->1,11->2,15->4,2->5,49->9,50->7]	RP13340,RP01590,RP01787,RP06639,RP06651,RP04092,RP00007,RP02139,RP03722,RP09848,RP01654,RP03120,RP01280,RP00216,RP03121,RP00026,RP01255,RP02707,RP00180,RP02961,RP02454,RP09125	R01827,R01555,R05196,R01827,R01621,R01641,R00190,R02837,R04723,R06635,R05672,R01556,R00228,R00229,R00227,R01023,R02772,R06643,R01850,R02152,R05537,R04364,R00586,R01889,R03230,R00627,R00706,R00705,R02481,R04348,R01624,R08530,R08531,R05351,R01154,R08332,R08331,R03621,R01204,R03437,R00271,R07833,R00234,R00230,R04466,R00236,R03065,R03064,R05188,R01196,R04192,R03668,R04316,R02191,R00370,R00371,R02396,R02058,R00235,R01808,R01807,R01806,R01213,R05876,R05190,R06453,R05870,R01160,R08532,R08248,R03903,R07251,R07252,R07253,R03056,R06510,R02911,R00487,R00209,R01089,R02616,R01978,R04024,R01776,R02387,R06311,R05063,R08036,R08213,R00472,R08250,R04950,R03910,R04484,R00211,R00210,R00998,R00212,R07249,R05332,R02569,R03455,R00259,R06978,R03552,R03760,R00351,R00352,R00399,R00693,R03767,R08433,R00238,R06307,R03017,R07399,R00454,R00927,R03168,R02340,R02722,R00130,R06863,R06590,R06863,R01641,R03508,R01073,R01788,R02189,R01786,R03509,R00743,R01323,R01179,R05508,R00393,R04057,R02955,R05336,R01359,R05509,R00928,R04000,R00229,R07832,R03884,R00227,R03153,R00235,R01049,R03036,R00315,R00317,R00320,R00028,R02740,R06590
121	0.83	393	23	62	0	1	C00024->C00031:[49->1,49->2,49->9,50->4,50->7]	RP13340,RP06172,RP00395,RP01787,RP01093,RP05698,RP06639,RP00060,RP00285,RP06427,RP04202,RP01568,RP00113,RP04232,RP06101,RP00649,RP01033,RP10730,RP00078,RP01790,RP00109,RP10741,RP03735	R01827,R00472,R01061,R01063,R01827,R00771,R01196,R00006,R00014,R00211,R00210,R01699,R00207,R00224,R00226,R00209,R05636,R03145,R01621,R00725,R01139,R00299,R08404,R02185,R05804,R00303,R00850,R00211,R00210,R00209,R01196,R00212,R01067,R00207,R01518,R02188,R01512,R01515,R01517,R01660,R00212,R00214,R00216,R00761,R01067,R00658,R01699,R00431,R00346,R00345,R00726,R00341,R01830,R00344,R00930,R00217,R00353,R02569,R00134,R03215,R03146,R00519
122	0.83	500	25	67	0	1	C00024->C00031:[49->1,49->9,50->4,50->5,50->7]	RP00395,RP01926,RP00649,RP05698,RP06639,RP01095,RP00060,RP05201,RP00285,RP05200,RP01568,RP01033,RP00036,RP01572,RP00113,RP01790,RP01576,RP04232,RP00180,RP02940,RP02450,RP01133,RP08343,RP06727,RP04833	R01061,R01063,R02036,R00761,R01067,R01196,R00006,R00014,R00211,R00210,R01699,R00207,R00224,R00226,R00209,R05636,R03145,R01621,R05339,R00725,R01139,R00299,R08404,R02185,R05804,R00303,R00850,R05605,R00211,R00210,R00209,R01196,R00212,R05605,R01518,R00658,R00199,R01858,R02628,R01138,R00659,R00724,R00200,R00206,R02320,R00430,R00208,R01012,R00572,R01528,R02188,R01512,R01515,R01517,R01660,R01830,R05338,R00212,R00315,R00317,R00320,R03321,R02736,R00835,R00236,R01830,R00316
123	0.50	322	21	160	0	0	C00024->C00031:[2->5,49->9,50->7]	RP13340,RP09657,RP01787,RP06639,RP06651,RP04092,RP00007,RP00026,RP03722,RP00060,RP09848,RP01654,RP01255,RP02707,RP00180,RP02940,RP02450,RP06299,RP01133,RP09125,RP06427	R01827,R06861,R01827,R01621,R01641,R00190,R02837,R04723,R06635,R05672,R01556,R00228,R00229,R00227,R01023,R02772,R06643,R01850,R02152,R05537,R04364,R00586,R01889,R03230,R00627,R00706,R00705,R02481,R04348,R01624,R08530,R08531,R05351,R01154,R08332,R08331,R03621,R01204,R03437,R00271,R07833,R00234,R00230,R04466,R00236,R03065,R03064,R05188,R01196,R04192,R03668,R04316,R02191,R00370,R00371,R02396,R02058,R00235,R01808,R01807,R01806,R01213,R05876,R05190,R06453,R05870,R01160,R08532,R08248,R03903,R07251,R07252,R07253,R03056,R06510,R02911,R00487,R00209,R01089,R02616,R01978,R04024,R01776,R02387,R06311,R05063,R08036,R08213,R00472,R08250,R04950,R03910,R04484,R00211,R00210,R00998,R00212,R07249,R05332,R02569,R03455,R00259,R06978,R03552,R03760,R00351,R00352,R00399,R00693,R03767,R08433,R00238,R06307,R03017,R07399,R00454,R00927,R03168,R00743,R01323,R01179,R05508,R00393,R04057,R02955,R05336,R01359,R05509,R00928,R04000,R00229,R07832,R03884,R00227,R03153,R00235,R00130,R00725,R01139,R00299,R08404,R02185,R05804,R00303,R00850,R06863,R06590,R06863,R01641,R01049,R03036,R00315,R00317,R00320,R03321,R02736,R00761,R00835,R06590,R01067
124	0.50	311	21	164	0	0	C00024->C00031:[2->5,49->9,50->7]	RP13340,RP09657,RP01787,RP06651,RP04092,RP00007,RP01255,RP03722,RP00060,RP09848,RP01654,RP00285,RP04202,RP00026,RP06639,RP02707,RP00180,RP02940,RP02450,RP01133,RP09125	R01827,R06861,R01827,R01641,R00190,R02837,R04723,R06635,R05672,R01556,R00228,R00229,R00227,R01023,R02772,R06643,R01850,R02152,R05537,R04364,R00586,R01889,R03230,R00627,R00706,R00705,R02481,R04348,R01624,R08530,R08531,R05351,R01154,R08332,R08331,R03621,R01204,R03437,R00271,R07833,R00234,R00230,R04466,R00236,R03065,R03064,R05188,R01196,R04192,R03668,R04316,R02191,R00370,R00371,R02396,R02058,R00235,R01808,R01807,R01806,R01213,R05876,R05190,R06453,R05870,R01160,R08532,R08248,R03903,R07251,R07252,R07253,R03056,R06510,R02911,R00487,R00209,R01089,R02616,R01978,R04024,R01776,R02387,R06311,R05063,R08036,R08213,R00472,R08250,R04950,R03910,R04484,R00211,R00210,R00998,R00212,R07249,R05332,R02569,R03455,R00259,R06978,R03552,R03760,R00351,R00352,R00399,R00693,R03767,R08433,R00238,R06307,R03017,R07399,R00454,R00927,R03168,R01049,R00130,R00725,R01139,R00299,R08404,R02185,R05804,R00303,R00850,R06863,R06590,R06863,R01641,R00211,R00210,R00209,R01196,R00212,R00207,R00743,R01323,R01179,R05508,R00393,R04057,R02955,R05336,R01359,R05509,R00928,R04000,R00229,R07832,R03884,R00227,R03153,R00235,R01621,R03036,R00315,R00317,R00320,R03321,R02736,R00835,R06590
125	0.50	314	18	153	0	0	C00024->C00031:[2->5,49->9,50->7]	RP00216,RP13340,RP00026,RP01590,RP02707,RP01787,RP06639,RP06651,RP04092,RP02961,RP02454,RP00180,RP01255,RP03722,RP09848,RP01654,RP00007,RP09125	R01788,R02189,R01786,R01827,R00743,R01323,R01179,R05508,R00393,R04057,R02955,R05336,R01359,R05509,R00928,R04000,R00229,R07832,R03884,R00227,R03153,R00235,R01555,R05196,R03036,R01827,R01621,R01641,R00190,R00028,R02740,R00315,R00317,R00320,R01049,R00130,R06863,R06590,R06863,R01641,R02837,R04723,R06635,R05672,R01556,R00228,R00229,R00227,R01023,R02772,R06643,R01850,R02152,R05537,R04364,R00586,R01889,R03230,R00627,R00706,R00705,R02481,R04348,R01624,R08530,R08531,R05351,R01154,R08332,R08331,R03621,R01204,R03437,R00271,R07833,R00234,R00230,R04466,R00236,R03065,R03064,R05188,R01196,R04192,R03668,R04316,R02191,R00370,R00371,R02396,R02058,R00235,R01808,R01807,R01806,R01213,R05876,R05190,R06453,R05870,R01160,R08532,R08248,R03903,R07251,R07252,R07253,R03056,R06510,R02911,R00487,R00209,R01089,R02616,R01978,R04024,R01776,R02387,R06311,R05063,R08036,R08213,R00472,R08250,R04950,R03910,R04484,R00211,R00210,R00998,R00212,R07249,R05332,R02569,R03455,R00259,R06978,R03552,R03760,R00351,R00352,R00399,R00693,R03767,R08433,R00238,R06307,R03017,R07399,R00454,R00927,R03168,R06590
126	0.50	484	18	67	0	1	C00024->C00031:[49->1,49->2,50->4]	RP01271,RP05857,RP00036,RP05698,RP00113,RP06172,RP00395,RP01093,RP04232,RP00930,RP01033,RP00060,RP00052,RP00285,RP01292,RP01270,RP01568,RP00121	R01068,R00709,R00267,R00199,R01858,R02628,R01138,R00659,R00724,R00200,R00206,R02320,R00430,R00208,R01012,R00572,R01196,R00006,R00014,R00211,R00210,R01699,R00207,R00224,R00226,R00209,R05636,R03145,R02188,R01512,R01515,R01517,R01660,R00472,R01061,R01063,R00771,R00212,R00479,R00658,R00725,R01139,R00299,R08404,R02185,R05804,R00303,R00850,R00756,R00769,R05805,R00770,R00762,R00764,R00767,R00211,R00210,R00209,R01196,R00212,R01082,R01068,R01518,R00412,R00408,R02164,R00402
127	0.67	532	19	45	0	0	C00024->C00031:[49->1,49->9,50->4,50->7]	RP00036,RP00287,RP00113,RP06172,RP10730,RP01790,RP01093,RP00395,RP00649,RP13340,RP01033,RP06639,RP00060,RP01787,RP06427,RP10741,RP04202,RP01568,RP00921	R00199,R01858,R02628,R01138,R00659,R00724,R00200,R00206,R02320,R00430,R00208,R01012,R00572,R00214,R00216,R02188,R01512,R01515,R01517,R01660,R00472,R01699,R01830,R00771,R01061,R01063,R00761,R01067,R01827,R00658,R01621,R00725,R01139,R00299,R08404,R02185,R05804,R00303,R00850,R01827,R01067,R02569,R00207,R01518,R00472
128	0.33	593	11	16	0	0	C00024->C00031:[49->9,50->7]	RP00216,RP01790,RP01590,RP06299,RP00180,RP02961,RP02454,RP08343,RP06427,RP06727,RP04833	R01788,R02189,R01786,R01830,R01555,R05196,R00761,R00315,R00317,R00320,R00028,R02740,R00236,R01067,R01830,R00316
129	1.00	325	22	165	0	0	C00024->C00031:[10->1,11->2,15->4,49->9,50->7,6->5]	RP00164,RP01788,RP01093,RP06651,RP04092,RP00007,RP03722,RP00060,RP09848,RP01654,RP06427,RP11137,RP00026,RP01255,RP06299,RP09657,RP00180,RP00649,RP02707,RP09125,RP09828,RP06726	R01010,R01011,R01012,R01829,R00771,R01641,R00190,R02837,R04723,R06635,R05672,R01556,R00228,R00229,R00227,R01023,R02772,R06643,R01850,R02152,R05537,R04364,R00586,R01889,R03230,R00627,R00706,R00705,R02481,R04348,R01624,R08530,R08531,R05351,R01154,R08332,R08331,R03621,R01204,R03437,R00271,R07833,R00234,R00230,R04466,R00236,R03065,R03064,R05188,R01196,R04192,R03668,R04316,R02191,R00370,R00371,R02396,R02058,R00235,R01808,R01807,R01806,R01213,R05876,R05190,R06453,R05870,R01160,R08532,R08248,R03903,R07251,R07252,R07253,R03056,R06510,R02911,R00487,R00209,R01089,R02616,R01978,R04024,R01776,R02387,R06311,R05063,R08036,R08213,R00472,R08250,R04950,R03910,R04484,R00211,R00210,R00998,R00212,R07249,R05332,R02569,R03455,R00259,R06978,R03552,R03760,R00351,R00352,R00399,R00693,R03767,R08433,R00238,R06307,R03017,R07399,R00454,R00927,R03168,R00130,R00725,R01139,R00299,R08404,R02185,R05804,R00303,R00850,R06863,R06590,R06863,R01641,R01067,R01843,R01845,R00743,R01323,R01179,R05508,R00393,R04057,R02955,R05336,R01359,R05509,R00928,R04000,R00229,R07832,R03884,R00227,R03153,R00235,R01049,R00761,R06861,R00315,R00317,R00320,R00761,R01067,R03036,R06590,R06862,R01827
130	0.33	576	10	15	0	0	C00024->C00031:[49->9,50->7]	RP00216,RP01790,RP01590,RP00180,RP02961,RP02454,RP06639,RP08343,RP06727,RP04833	R01788,R02189,R01786,R01830,R01555,R05196,R00315,R00317,R00320,R00028,R02740,R01621,R00236,R01830,R00316
131	0.83	326	22	206	0	0	C00024->C00031:[10->1,11->2,15->4,2->7,6->5]	RP00164,RP01788,RP01093,RP06651,RP04092,RP00007,RP01255,RP03722,RP00060,RP09848,RP01654,RP06427,RP11137,RP00051,RP00124,RP09657,RP06299,RP00649,RP02707,RP09125,RP09828,RP06726	R01010,R01011,R01012,R01829,R00771,R01641,R00190,R02837,R04723,R06635,R05672,R01556,R00228,R00229,R00227,R01023,R02772,R06643,R01850,R02152,R05537,R04364,R00586,R01889,R03230,R00627,R00706,R00705,R02481,R04348,R01624,R08530,R08531,R05351,R01154,R08332,R08331,R03621,R01204,R03437,R00271,R07833,R00234,R00230,R04466,R00236,R03065,R03064,R05188,R01196,R04192,R03668,R04316,R02191,R00370,R00371,R02396,R02058,R00235,R01808,R01807,R01806,R01213,R05876,R05190,R06453,R05870,R01160,R08532,R08248,R03903,R07251,R07252,R07253,R03056,R06510,R02911,R00487,R00209,R01089,R02616,R01978,R04024,R01776,R02387,R06311,R05063,R08036,R08213,R00472,R08250,R04950,R03910,R04484,R00211,R00210,R00998,R00212,R07249,R05332,R02569,R03455,R00259,R06978,R03552,R03760,R00351,R00352,R00399,R00693,R03767,R08433,R00238,R06307,R03017,R07399,R00454,R00927,R03168,R01049,R00130,R00725,R01139,R00299,R08404,R02185,R05804,R00303,R00850,R06863,R06590,R06863,R01641,R01067,R01843,R01845,R04709,R07741,R06635,R07884,R06637,R06636,R06459,R06458,R07938,R00989,R07251,R06800,R06801,R07254,R07255,R07721,R06510,R06511,R06512,R07910,R06821,R02505,R07987,R07989,R00740,R07757,R02447,R07886,R06797,R02482,R01626,R07754,R07731,R06799,R06796,R04618,R06448,R04356,R05331,R06817,R06641,R06643,R06644,R06645,R07250,R05188,R06482,R06483,R06480,R06481,R05464,R04050,R01613,R07253,R01614,R07719,R07988,R07885,R00233,R00742,R00353,R04386,R06861,R00761,R00761,R01067,R03036,R06590,R06862,R01827
132	0.33	440	7	17	0	0	C00024->C00031:[49->9,50->7]	RP00060,RP08343,RP06299,RP04833,RP01093,RP00180,RP00649	R00725,R01139,R00299,R08404,R02185,R05804,R00303,R00850,R00236,R00761,R00316,R00771,R00315,R00317,R00320,R00761,R01067
133	0.50	312	18	157	0	0	C00024->C00031:[2->5,49->9,50->7]	RP00180,RP13340,RP00026,RP01255,RP02707,RP01787,RP06639,RP06651,RP04092,RP02940,RP02450,RP00007,RP01133,RP03722,RP00060,RP09848,RP01654,RP09125	R00315,R00317,R00320,R01827,R00743,R01323,R01179,R05508,R00393,R04057,R02955,R05336,R01359,R05509,R00928,R04000,R00229,R07832,R03884,R00227,R03153,R00235,R01049,R03036,R01827,R01621,R01641,R00190,R03321,R02736,R02837,R04723,R06635,R05672,R01556,R00228,R00229,R00227,R01023,R02772,R06643,R01850,R02152,R05537,R04364,R00586,R01889,R03230,R00627,R00706,R00705,R02481,R04348,R01624,R08530,R08531,R05351,R01154,R08332,R08331,R03621,R01204,R03437,R00271,R07833,R00234,R00230,R04466,R00236,R03065,R03064,R05188,R01196,R04192,R03668,R04316,R02191,R00370,R00371,R02396,R02058,R00235,R01808,R01807,R01806,R01213,R05876,R05190,R06453,R05870,R01160,R08532,R08248,R03903,R07251,R07252,R07253,R03056,R06510,R02911,R00487,R00209,R01089,R02616,R01978,R04024,R01776,R02387,R06311,R05063,R08036,R08213,R00472,R08250,R04950,R03910,R04484,R00211,R00210,R00998,R00212,R07249,R05332,R02569,R03455,R00259,R06978,R03552,R03760,R00351,R00352,R00399,R00693,R03767,R08433,R00238,R06307,R03017,R07399,R00454,R00927,R03168,R00835,R00130,R00725,R01139,R00299,R08404,R02185,R05804,R00303,R00850,R06863,R06590,R06863,R01641,R06590
134	0.50	418	20	47	0	1	C00024->C00031:[49->4,49->9,50->7]	RP10987,RP01471,RP06552,RP06172,RP06705,RP04543,RP01790,RP01093,RP00180,RP00649,RP00079,RP00196,RP06639,RP00060,RP02454,RP10990,RP00143,RP06427,RP05729,RP01197	R01386,R01384,R01384,R01386,R07658,R00472,R01776,R00286,R01830,R00771,R00315,R00317,R00320,R00761,R01067,R00361,R00360,R00343,R00342,R01447,R01257,R00289,R00287,R00955,R01621,R00725,R01139,R00299,R08404,R02185,R05804,R00303,R00850,R02740,R07658,R00651,R01287,R02026,R03217,R01067,R00217,R00346,R00345,R00726,R00341,R00431,R00959
135	0.50	513	20	38	0	1	C00024->C00031:[49->4,49->9,50->7]	RP10987,RP01471,RP06552,RP06172,RP06705,RP04543,RP01790,RP01093,RP00180,RP00649,RP00196,RP06639,RP06101,RP00060,RP10990,RP00143,RP06427,RP02453,RP02940,RP01197	R01386,R01384,R01384,R01386,R07658,R00472,R01776,R00286,R01830,R00771,R00315,R00317,R00320,R00761,R01067,R00289,R00287,R00955,R01621,R00214,R00216,R00725,R01139,R00299,R08404,R02185,R05804,R00303,R00850,R07658,R00651,R01287,R02026,R03217,R01067,R02739,R03321,R00959
136	0.67	451	18	60	0	1	C00024->C00031:[49->1,49->9,50->4,50->7]	RP00036,RP04232,RP00113,RP00395,RP06299,RP01790,RP01093,RP05698,RP00180,RP00649,RP13340,RP01033,RP00060,RP08343,RP01787,RP00285,RP04833,RP01568	R00199,R01858,R02628,R01138,R00659,R00724,R00200,R00206,R02320,R00430,R00208,R01012,R00572,R00212,R02188,R01512,R01515,R01517,R01660,R01061,R01063,R00761,R01830,R00771,R01196,R00006,R00014,R00211,R00210,R01699,R00207,R00224,R00226,R00209,R05636,R03145,R00315,R00317,R00320,R00761,R01067,R01827,R00658,R00725,R01139,R00299,R08404,R02185,R05804,R00303,R00850,R00236,R01827,R00211,R00210,R00209,R01196,R00212,R00316,R01518
137	0.17	556	15	36	0	1	C00024->C00031:[49->4]	RP10987,RP10990,RP06552,RP01471,RP05698,RP01292,RP05880,RP00287,RP00343,RP04543,RP00930,RP00121,RP01431,RP00453,RP05915	R01386,R07658,R01384,R01386,R07658,R01384,R01196,R00006,R00014,R00211,R00210,R01699,R00207,R00224,R00226,R00209,R05636,R03145,R01082,R00351,R00352,R00214,R00216,R02778,R02780,R00286,R00479,R00412,R00408,R02164,R00402,R01324,R02727,R00010,R02737,R00836
138	0.50	305	19	163	0	0	C00024->C00031:[2->5,49->9,50->7]	RP13340,RP01790,RP01093,RP06639,RP04092,RP00007,RP03722,RP00060,RP01654,RP00285,RP04202,RP06427,RP00026,RP01255,RP06299,RP00180,RP00649,RP02707,RP01787	R01827,R01830,R00771,R01621,R00190,R02837,R04723,R06635,R05672,R01556,R00228,R00229,R00227,R01023,R02772,R06643,R01850,R02152,R05537,R04364,R00586,R01889,R03230,R00627,R00706,R00705,R02481,R04348,R01624,R08530,R08531,R05351,R01154,R08332,R08331,R03621,R01204,R03437,R00271,R07833,R00234,R00230,R04466,R00236,R03065,R03064,R05188,R01196,R04192,R03668,R04316,R02191,R00370,R00371,R02396,R02058,R00235,R01808,R01807,R01806,R01213,R05876,R05190,R06453,R05870,R01160,R08532,R08248,R03903,R07251,R07252,R07253,R03056,R06510,R02911,R00487,R00209,R01089,R02616,R01978,R04024,R01776,R02387,R06311,R05063,R08036,R08213,R00472,R08250,R04950,R03910,R04484,R00211,R00210,R00998,R00212,R07249,R05332,R02569,R03455,R00259,R06978,R03552,R03760,R00351,R00352,R00399,R00693,R03767,R08433,R00238,R06307,R03017,R07399,R00454,R00927,R03168,R00130,R00725,R01139,R00299,R08404,R02185,R05804,R00303,R00850,R06590,R06863,R01641,R00211,R00210,R00209,R01196,R00212,R00207,R01067,R00743,R01323,R01179,R05508,R00393,R04057,R02955,R05336,R01359,R05509,R00928,R04000,R00229,R07832,R03884,R00227,R03153,R00235,R01049,R00761,R00315,R00317,R00320,R00761,R01067,R03036,R01827
139	0.50	384	18	44	0	1	C00024->C00031:[49->4,49->9,50->7]	RP10987,RP01471,RP06552,RP06172,RP06299,RP01790,RP01093,RP02454,RP00649,RP00079,RP00196,RP04543,RP00060,RP10990,RP00285,RP05729,RP04202,RP01197	R01386,R01384,R01384,R01386,R07658,R00472,R00761,R01830,R00771,R02740,R00761,R01067,R00361,R00360,R00343,R00342,R01447,R01257,R00289,R00287,R00955,R00286,R00725,R01139,R00299,R08404,R02185,R05804,R00303,R00850,R07658,R00211,R00210,R00209,R01196,R00212,R00217,R00346,R00345,R00726,R00341,R00431,R00207,R00959
140	1.00	317	22	168	0	0	C00024->C00031:[10->1,11->2,15->4,49->9,50->7,6->5]	RP00287,RP00180,RP01093,RP04092,RP06101,RP00007,RP03722,RP00060,RP01654,RP06427,RP00285,RP06172,RP03973,RP00026,RP06299,RP01319,RP01255,RP00649,RP02707,RP06373,RP08184,RP06726	R00214,R00216,R00315,R00317,R00320,R00771,R00190,R00214,R00216,R02837,R04723,R06635,R05672,R01556,R00228,R00229,R00227,R01023,R02772,R06643,R01850,R02152,R05537,R04364,R00586,R01889,R03230,R00627,R00706,R00705,R02481,R04348,R01624,R08530,R08531,R05351,R01154,R08332,R08331,R03621,R01204,R03437,R00271,R07833,R00234,R00230,R04466,R00236,R03065,R03064,R05188,R01196,R04192,R03668,R04316,R02191,R00370,R00371,R02396,R02058,R00235,R01808,R01807,R01806,R01213,R05876,R05190,R06453,R05870,R01160,R08532,R08248,R03903,R07251,R07252,R07253,R03056,R06510,R02911,R00487,R00209,R01089,R02616,R01978,R04024,R01776,R02387,R06311,R05063,R08036,R08213,R00472,R08250,R04950,R03910,R04484,R00211,R00210,R00998,R00212,R07249,R05332,R02569,R03455,R00259,R06978,R03552,R03760,R00351,R00352,R00399,R00693,R03767,R08433,R00238,R06307,R03017,R07399,R00454,R00927,R03168,R00130,R00725,R01139,R00299,R08404,R02185,R05804,R00303,R00850,R06590,R06863,R01641,R01067,R00211,R00210,R00209,R01196,R00212,R00472,R00181,R00743,R01323,R01179,R05508,R00393,R04057,R02955,R05336,R01359,R05509,R00928,R04000,R00229,R07832,R03884,R00227,R03153,R00235,R00761,R01127,R01049,R00761,R01067,R03036,R00941,R04560,R01827
141	1.00	342	27	200	0	1	C00024->C00031:[2->5,49->1,49->2,49->9,50->4,50->7]	RP13340,RP06172,RP00395,RP01790,RP01093,RP05698,RP04092,RP06639,RP03722,RP00060,RP01255,RP01654,RP06427,RP01568,RP00285,RP00036,RP06101,RP00113,RP00026,RP00007,RP06299,RP04232,RP00180,RP00649,RP01033,RP02707,RP01787	R01827,R00472,R01061,R01063,R01830,R00771,R01196,R00006,R00014,R00211,R00210,R01699,R00207,R00224,R00226,R00209,R05636,R03145,R00190,R01621,R00130,R00725,R01139,R00299,R08404,R02185,R05804,R00303,R00850,R01049,R06590,R06863,R01641,R01067,R01518,R00211,R00210,R00209,R01196,R00212,R00199,R01858,R02628,R01138,R00659,R00724,R00200,R00206,R02320,R00430,R00208,R01012,R00572,R00214,R00216,R02188,R01512,R01515,R01517,R01660,R00743,R01323,R01179,R05508,R00393,R04057,R02955,R05336,R01359,R05509,R00928,R04000,R00229,R07832,R03884,R00227,R03153,R00235,R02837,R04723,R06635,R05672,R01556,R00228,R00229,R00227,R01023,R02772,R06643,R01850,R02152,R05537,R04364,R00586,R01889,R03230,R00627,R00706,R00705,R02481,R04348,R01624,R08530,R08531,R05351,R01154,R08332,R08331,R03621,R01204,R03437,R00271,R07833,R00234,R00230,R04466,R00236,R03065,R03064,R05188,R01196,R04192,R03668,R04316,R02191,R00370,R00371,R02396,R02058,R00235,R01808,R01807,R01806,R01213,R05876,R05190,R06453,R05870,R01160,R08532,R08248,R03903,R07251,R07252,R07253,R03056,R06510,R02911,R00487,R00209,R01089,R02616,R01978,R04024,R01776,R02387,R06311,R05063,R08036,R08213,R00472,R08250,R04950,R03910,R04484,R00211,R00210,R00998,R00212,R07249,R05332,R02569,R03455,R00259,R06978,R03552,R03760,R00351,R00352,R00399,R00693,R03767,R08433,R00238,R06307,R03017,R07399,R00454,R00927,R03168,R00761,R00212,R00315,R00317,R00320,R00761,R01067,R00658,R03036,R01827
142	1.00	346	29	205	0	1	C00024->C00031:[2->5,49->1,49->2,49->9,50->4,50->7]	RP13340,RP06172,RP00395,RP01790,RP01093,RP05698,RP04092,RP00007,RP03722,RP00060,RP01255,RP01654,RP00143,RP06427,RP01568,RP00285,RP00036,RP06101,RP00113,RP00026,RP06639,RP06299,RP04232,RP00180,RP00649,RP01033,RP02707,RP01787,RP06705	R01827,R00472,R01061,R01063,R01830,R00771,R01196,R00006,R00014,R00211,R00210,R01699,R00207,R00224,R00226,R00209,R05636,R03145,R00190,R02837,R04723,R06635,R05672,R01556,R00228,R00229,R00227,R01023,R02772,R06643,R01850,R02152,R05537,R04364,R00586,R01889,R03230,R00627,R00706,R00705,R02481,R04348,R01624,R08530,R08531,R05351,R01154,R08332,R08331,R03621,R01204,R03437,R00271,R07833,R00234,R00230,R04466,R00236,R03065,R03064,R05188,R01196,R04192,R03668,R04316,R02191,R00370,R00371,R02396,R02058,R00235,R01808,R01807,R01806,R01213,R05876,R05190,R06453,R05870,R01160,R08532,R08248,R03903,R07251,R07252,R07253,R03056,R06510,R02911,R00487,R00209,R01089,R02616,R01978,R04024,R01776,R02387,R06311,R05063,R08036,R08213,R00472,R08250,R04950,R03910,R04484,R00211,R00210,R00998,R00212,R07249,R05332,R02569,R03455,R00259,R06978,R03552,R03760,R00351,R00352,R00399,R00693,R03767,R08433,R00238,R06307,R03017,R07399,R00454,R00927,R03168,R00130,R00725,R01139,R00299,R08404,R02185,R05804,R00303,R00850,R01049,R06590,R06863,R01641,R00651,R01287,R02026,R03217,R01067,R01518,R00211,R00210,R00209,R01196,R00212,R00199,R01858,R02628,R01138,R00659,R00724,R00200,R00206,R02320,R00430,R00208,R01012,R00572,R00214,R00216,R02188,R01512,R01515,R01517,R01660,R00743,R01323,R01179,R05508,R00393,R04057,R02955,R05336,R01359,R05509,R00928,R04000,R00229,R07832,R03884,R00227,R03153,R00235,R01621,R00761,R00212,R00315,R00317,R00320,R00761,R01067,R00658,R03036,R01827,R01776
143	0.67	440	16	56	0	1	C00024->C00031:[49->1,49->9,50->4,50->7]	RP00036,RP04232,RP00113,RP00395,RP06299,RP01790,RP01093,RP05698,RP00649,RP13340,RP01033,RP00060,RP01787,RP00285,RP04202,RP01568	R00199,R01858,R02628,R01138,R00659,R00724,R00200,R00206,R02320,R00430,R00208,R01012,R00572,R00212,R02188,R01512,R01515,R01517,R01660,R01061,R01063,R00761,R01830,R00771,R01196,R00006,R00014,R00211,R00210,R01699,R00207,R00224,R00226,R00209,R05636,R03145,R00761,R01067,R01827,R00658,R00725,R01139,R00299,R08404,R02185,R05804,R00303,R00850,R01827,R00211,R00210,R00209,R01196,R00212,R00207,R01518
144	0.33	224	6	33	0	0	C00024->C00031:[49->9,50->7]	RP06299,RP01093,RP00180,RP00649,RP00026,RP00060	R00761,R00771,R00315,R00317,R00320,R00761,R01067,R00743,R01323,R01179,R05508,R00393,R04057,R02955,R05336,R01359,R05509,R00928,R04000,R00229,R07832,R03884,R00227,R03153,R00235,R00725,R01139,R00299,R08404,R02185,R05804,R00303,R00850
145	0.50	313	21	160	0	0	C00024->C00031:[2->5,49->9,50->7]	RP13340,RP09657,RP01590,RP01787,RP06651,RP04092,RP00007,RP06639,RP03722,RP09848,RP01654,RP00285,RP04202,RP00216,RP00026,RP01255,RP02707,RP00180,RP02961,RP02454,RP09125	R01827,R06861,R01555,R05196,R01827,R01641,R00190,R02837,R04723,R06635,R05672,R01556,R00228,R00229,R00227,R01023,R02772,R06643,R01850,R02152,R05537,R04364,R00586,R01889,R03230,R00627,R00706,R00705,R02481,R04348,R01624,R08530,R08531,R05351,R01154,R08332,R08331,R03621,R01204,R03437,R00271,R07833,R00234,R00230,R04466,R00236,R03065,R03064,R05188,R01196,R04192,R03668,R04316,R02191,R00370,R00371,R02396,R02058,R00235,R01808,R01807,R01806,R01213,R05876,R05190,R06453,R05870,R01160,R08532,R08248,R03903,R07251,R07252,R07253,R03056,R06510,R02911,R00487,R00209,R01089,R02616,R01978,R04024,R01776,R02387,R06311,R05063,R08036,R08213,R00472,R08250,R04950,R03910,R04484,R00211,R00210,R00998,R00212,R07249,R05332,R02569,R03455,R00259,R06978,R03552,R03760,R00351,R00352,R00399,R00693,R03767,R08433,R00238,R06307,R03017,R07399,R00454,R00927,R03168,R01621,R00130,R06863,R06590,R06863,R01641,R00211,R00210,R00209,R01196,R00212,R00207,R01788,R02189,R01786,R00743,R01323,R01179,R05508,R00393,R04057,R02955,R05336,R01359,R05509,R00928,R04000,R00229,R07832,R03884,R00227,R03153,R00235,R01049,R03036,R00315,R00317,R00320,R00028,R02740,R06590
146	0.83	341	27	202	0	1	C00024->C00031:[2->5,49->1,49->9,50->4,50->7]	RP13340,RP00395,RP01790,RP01093,RP05698,RP04092,RP00007,RP06639,RP03722,RP00060,RP00180,RP01654,RP00143,RP06427,RP01568,RP00285,RP00036,RP00113,RP00026,RP06705,RP06299,RP04232,RP01255,RP00649,RP01033,RP02707,RP01787	R01827,R01061,R01063,R01830,R00771,R01196,R00006,R00014,R00211,R00210,R01699,R00207,R00224,R00226,R00209,R05636,R03145,R00190,R02837,R04723,R06635,R05672,R01556,R00228,R00229,R00227,R01023,R02772,R06643,R01850,R02152,R05537,R04364,R00586,R01889,R03230,R00627,R00706,R00705,R02481,R04348,R01624,R08530,R08531,R05351,R01154,R08332,R08331,R03621,R01204,R03437,R00271,R07833,R00234,R00230,R04466,R00236,R03065,R03064,R05188,R01196,R04192,R03668,R04316,R02191,R00370,R00371,R02396,R02058,R00235,R01808,R01807,R01806,R01213,R05876,R05190,R06453,R05870,R01160,R08532,R08248,R03903,R07251,R07252,R07253,R03056,R06510,R02911,R00487,R00209,R01089,R02616,R01978,R04024,R01776,R02387,R06311,R05063,R08036,R08213,R00472,R08250,R04950,R03910,R04484,R00211,R00210,R00998,R00212,R07249,R05332,R02569,R03455,R00259,R06978,R03552,R03760,R00351,R00352,R00399,R00693,R03767,R08433,R00238,R06307,R03017,R07399,R00454,R00927,R03168,R01621,R00130,R00725,R01139,R00299,R08404,R02185,R05804,R00303,R00850,R00315,R00317,R00320,R06590,R06863,R01641,R00651,R01287,R02026,R03217,R01067,R01518,R00211,R00210,R00209,R01196,R00212,R00199,R01858,R02628,R01138,R00659,R00724,R00200,R00206,R02320,R00430,R00208,R01012,R00572,R02188,R01512,R01515,R01517,R01660,R00743,R01323,R01179,R05508,R00393,R04057,R02955,R05336,R01359,R05509,R00928,R04000,R00229,R07832,R03884,R00227,R03153,R00235,R01776,R00761,R00212,R01049,R00761,R01067,R00658,R03036,R01827
147	0.50	467	20	73	0	1	C00024->C00031:[49->1,49->2,50->4]	RP01271,RP06172,RP00395,RP01093,RP05698,RP00930,RP00060,RP00052,RP00285,RP01292,RP01270,RP01568,RP05857,RP00036,RP00113,RP04232,RP06101,RP01033,RP00121,RP03735	R01068,R00472,R01061,R01063,R00771,R01196,R00006,R00014,R00211,R00210,R01699,R00207,R00224,R00226,R00209,R05636,R03145,R00479,R00725,R01139,R00299,R08404,R02185,R05804,R00303,R00850,R00756,R00769,R05805,R00770,R00762,R00764,R00767,R00211,R00210,R00209,R01196,R00212,R01082,R01068,R01518,R00709,R00267,R00199,R01858,R02628,R01138,R00659,R00724,R00200,R00206,R02320,R00430,R00208,R01012,R00572,R02188,R01512,R01515,R01517,R01660,R00212,R00214,R00216,R00658,R00412,R00408,R02164,R00402,R00134,R03215,R03146,R00519
148	0.83	366	19	79	0	1	C00024->C00031:[49->1,49->2,49->9,50->4,50->7]	RP13340,RP06172,RP00395,RP01790,RP01093,RP05698,RP00026,RP00060,RP00285,RP01568,RP00036,RP06101,RP00113,RP06299,RP04232,RP00180,RP00649,RP01033,RP01787	R01827,R00472,R01061,R01063,R01830,R00771,R01196,R00006,R00014,R00211,R00210,R01699,R00207,R00224,R00226,R00209,R05636,R03145,R00743,R01323,R01179,R05508,R00393,R04057,R02955,R05336,R01359,R05509,R00928,R04000,R00229,R07832,R03884,R00227,R03153,R00235,R00725,R01139,R00299,R08404,R02185,R05804,R00303,R00850,R00211,R00210,R00209,R01196,R00212,R01518,R00199,R01858,R02628,R01138,R00659,R00724,R00200,R00206,R02320,R00430,R00208,R01012,R00572,R00214,R00216,R02188,R01512,R01515,R01517,R01660,R00761,R00212,R00315,R00317,R00320,R00761,R01067,R00658,R01827
149	0.50	518	18	31	0	0	C00024->C00031:[49->9,50->5,50->7]	RP00216,RP01572,RP01790,RP01590,RP01926,RP05200,RP06705,RP00180,RP02961,RP02454,RP06639,RP01095,RP00285,RP00143,RP06727,RP01576,RP00649,RP05201	R01788,R02189,R01786,R01528,R01830,R01555,R05196,R02036,R05605,R01776,R00315,R00317,R00320,R00028,R02740,R01621,R05339,R00211,R00210,R00209,R01196,R00212,R00651,R01287,R02026,R03217,R01830,R05338,R00761,R01067,R05605
150	0.83	408	21	59	0	1	C00024->C00031:[49->1,49->2,49->9,50->4,50->7]	RP13340,RP06172,RP00395,RP01790,RP01093,RP05698,RP00060,RP00285,RP01568,RP06101,RP00113,RP06299,RP04232,RP00180,RP00649,RP01033,RP00078,RP08343,RP01787,RP00109,RP04833	R01827,R00472,R01061,R01063,R01830,R00771,R01196,R00006,R00014,R00211,R00210,R01699,R00207,R00224,R00226,R00209,R05636,R03145,R00725,R01139,R00299,R08404,R02185,R05804,R00303,R00850,R00211,R00210,R00209,R01196,R00212,R01518,R00214,R00216,R02188,R01512,R01515,R01517,R01660,R00761,R00212,R00315,R00317,R00320,R00761,R01067,R00658,R00431,R00346,R00345,R00726,R00341,R00236,R01827,R00344,R00930,R00217,R00353,R00316
151	0.33	446	13	58	0	1	C00024->C00031:[49->1,50->4]	RP01271,RP00036,RP04232,RP00113,RP00395,RP01093,RP05698,RP01033,RP00060,RP00052,RP00285,RP01270,RP01568	R01068,R00199,R01858,R02628,R01138,R00659,R00724,R00200,R00206,R02320,R00430,R00208,R01012,R00572,R00212,R02188,R01512,R01515,R01517,R01660,R01061,R01063,R00771,R01196,R00006,R00014,R00211,R00210,R01699,R00207,R00224,R00226,R00209,R05636,R03145,R00658,R00725,R01139,R00299,R08404,R02185,R05804,R00303,R00850,R00756,R00769,R05805,R00770,R00762,R00764,R00767,R00211,R00210,R00209,R01196,R00212,R01068,R01518
152	0.50	326	21	160	0	0	C00024->C00031:[2->5,49->9,50->7]	RP13340,RP09657,RP01787,RP06651,RP04092,RP00007,RP01255,RP03722,RP00060,RP09848,RP01654,RP00026,RP06639,RP02707,RP00180,RP02940,RP02450,RP01133,RP09125,RP08343,RP04833	R01827,R06861,R01827,R01641,R00190,R02837,R04723,R06635,R05672,R01556,R00228,R00229,R00227,R01023,R02772,R06643,R01850,R02152,R05537,R04364,R00586,R01889,R03230,R00627,R00706,R00705,R02481,R04348,R01624,R08530,R08531,R05351,R01154,R08332,R08331,R03621,R01204,R03437,R00271,R07833,R00234,R00230,R04466,R00236,R03065,R03064,R05188,R01196,R04192,R03668,R04316,R02191,R00370,R00371,R02396,R02058,R00235,R01808,R01807,R01806,R01213,R05876,R05190,R06453,R05870,R01160,R08532,R08248,R03903,R07251,R07252,R07253,R03056,R06510,R02911,R00487,R00209,R01089,R02616,R01978,R04024,R01776,R02387,R06311,R05063,R08036,R08213,R00472,R08250,R04950,R03910,R04484,R00211,R00210,R00998,R00212,R07249,R05332,R02569,R03455,R00259,R06978,R03552,R03760,R00351,R00352,R00399,R00693,R03767,R08433,R00238,R06307,R03017,R07399,R00454,R00927,R03168,R01049,R00130,R00725,R01139,R00299,R08404,R02185,R05804,R00303,R00850,R06863,R06590,R06863,R01641,R00743,R01323,R01179,R05508,R00393,R04057,R02955,R05336,R01359,R05509,R00928,R04000,R00229,R07832,R03884,R00227,R03153,R00235,R01621,R03036,R00315,R00317,R00320,R03321,R02736,R00835,R06590,R00236,R00316
153	0.83	428	21	70	0	1	C00024->C00031:[49->1,49->2,49->9,50->4,50->7]	RP13340,RP06172,RP00395,RP01790,RP01093,RP05698,RP06705,RP00060,RP00143,RP00285,RP01568,RP00036,RP00113,RP00180,RP06299,RP04232,RP06101,RP00649,RP01033,RP01787,RP03735	R01827,R00472,R01061,R01063,R01830,R00771,R01196,R00006,R00014,R00211,R00210,R01699,R00207,R00224,R00226,R00209,R05636,R03145,R01776,R00725,R01139,R00299,R08404,R02185,R05804,R00303,R00850,R00651,R01287,R02026,R03217,R00211,R00210,R00209,R01196,R00212,R01518,R00199,R01858,R02628,R01138,R00659,R00724,R00200,R00206,R02320,R00430,R00208,R01012,R00572,R02188,R01512,R01515,R01517,R01660,R00315,R00317,R00320,R00761,R00212,R00214,R00216,R00761,R01067,R00658,R01827,R00134,R03215,R03146,R00519
154	0.67	331	12	133	0	0	C00024->C00031:[10->1,11->2,15->4,6->5]	RP00007,RP02707,RP01093,RP04092,RP00649,RP06299,RP01255,RP03722,RP00060,RP01654,RP06427,RP06726	R02837,R04723,R06635,R05672,R01556,R00228,R00229,R00227,R01023,R02772,R06643,R01850,R02152,R05537,R04364,R00586,R01889,R03230,R00627,R00706,R00705,R02481,R04348,R01624,R08530,R08531,R05351,R01154,R08332,R08331,R03621,R01204,R03437,R00271,R07833,R00234,R00230,R04466,R00236,R03065,R03064,R05188,R01196,R04192,R03668,R04316,R02191,R00370,R00371,R02396,R02058,R00235,R01808,R01807,R01806,R01213,R05876,R05190,R06453,R05870,R01160,R08532,R08248,R03903,R07251,R07252,R07253,R03056,R06510,R02911,R00487,R00209,R01089,R02616,R01978,R04024,R01776,R02387,R06311,R05063,R08036,R08213,R00472,R08250,R04950,R03910,R04484,R00211,R00210,R00998,R00212,R07249,R05332,R02569,R03455,R00259,R06978,R03552,R03760,R00351,R00352,R00399,R00693,R03767,R08433,R00238,R06307,R03017,R07399,R00454,R00927,R03168,R03036,R00771,R00190,R00761,R01067,R00761,R01049,R00130,R00725,R01139,R00299,R08404,R02185,R05804,R00303,R00850,R06590,R06863,R01641,R01067,R01827
155	0.17	321	17	86	0	1	C00024->C00031:[14->4]	RP01471,RP03973,RP00300,RP01319,RP02707,RP10990,RP00453,RP05915,RP04543,RP03722,RP00124,RP10987,RP03735,RP08184,RP00051,RP00343,RP06552	R01384,R00181,R00944,R00943,R01127,R03036,R07658,R02727,R00010,R02737,R00836,R00286,R00130,R00233,R00742,R00353,R04386,R01386,R00134,R03215,R03146,R00519,R04560,R04709,R07741,R06635,R07884,R06637,R06636,R06459,R06458,R07938,R00989,R07251,R06800,R06801,R07254,R07255,R07721,R06510,R06511,R06512,R07910,R06821,R02505,R07987,R07989,R00740,R07757,R02447,R07886,R06797,R02482,R01626,R07754,R07731,R06799,R06796,R04618,R06448,R04356,R05331,R06817,R06641,R06643,R06644,R06645,R07250,R05188,R06482,R06483,R06480,R06481,R05464,R04050,R01613,R07253,R01614,R07719,R07988,R07885,R02778,R02780,R01384,R01386,R07658
156	0.83	398	21	57	0	1	C00024->C00031:[49->1,49->2,49->9,50->4,50->7]	RP13340,RP06172,RP00395,RP01790,RP01093,RP05698,RP00060,RP00285,RP04202,RP01568,RP00113,RP06299,RP04232,RP06101,RP00649,RP01033,RP10730,RP00078,RP01787,RP00109,RP10741	R01827,R00472,R01061,R01063,R01830,R00771,R01196,R00006,R00014,R00211,R00210,R01699,R00207,R00224,R00226,R00209,R05636,R03145,R00725,R01139,R00299,R08404,R02185,R05804,R00303,R00850,R00211,R00210,R00209,R01196,R00212,R00207,R01518,R02188,R01512,R01515,R01517,R01660,R00761,R00212,R00214,R00216,R00761,R01067,R00658,R01699,R00431,R00346,R00345,R00726,R00341,R01827,R00344,R00930,R00217,R00353,R02569
157	0.67	434	18	63	0	1	C00024->C00031:[49->1,49->9,50->4,50->7]	RP00036,RP04232,RP00113,RP00395,RP06299,RP01790,RP01093,RP05698,RP00180,RP00649,RP13340,RP01033,RP06705,RP00060,RP01787,RP00143,RP00285,RP01568	R00199,R01858,R02628,R01138,R00659,R00724,R00200,R00206,R02320,R00430,R00208,R01012,R00572,R00212,R02188,R01512,R01515,R01517,R01660,R01061,R01063,R00761,R01830,R00771,R01196,R00006,R00014,R00211,R00210,R01699,R00207,R00224,R00226,R00209,R05636,R03145,R00315,R00317,R00320,R00761,R01067,R01827,R00658,R01776,R00725,R01139,R00299,R08404,R02185,R05804,R00303,R00850,R01827,R00651,R01287,R02026,R03217,R00211,R00210,R00209,R01196,R00212,R01518
158	0.83	482	25	77	0	1	C00024->C00031:[49->1,49->2,49->9,50->4,50->7]	RP01271,RP06172,RP00395,RP00180,RP00649,RP05698,RP06639,RP00060,RP00052,RP00285,RP01270,RP01568,RP02450,RP00036,RP00113,RP01790,RP04232,RP06101,RP02940,RP01033,RP01133,RP08343,RP06727,RP03735,RP04833	R01068,R00472,R01061,R01063,R00315,R00317,R00320,R00761,R01067,R01196,R00006,R00014,R00211,R00210,R01699,R00207,R00224,R00226,R00209,R05636,R03145,R01621,R00725,R01139,R00299,R08404,R02185,R05804,R00303,R00850,R00756,R00769,R05805,R00770,R00762,R00764,R00767,R00211,R00210,R00209,R01196,R00212,R01068,R01518,R02736,R00199,R01858,R02628,R01138,R00659,R00724,R00200,R00206,R02320,R00430,R00208,R01012,R00572,R02188,R01512,R01515,R01517,R01660,R01830,R00212,R00214,R00216,R03321,R00658,R00835,R00236,R01830,R00134,R03215,R03146,R00519,R00316
159	0.83	445	22	66	0	1	C00024->C00031:[49->1,49->2,49->9,50->4,50->7]	RP13340,RP06172,RP00395,RP01787,RP01093,RP05698,RP06639,RP00060,RP00285,RP06427,RP04202,RP01568,RP00036,RP00113,RP04232,RP06101,RP00649,RP01033,RP10730,RP01790,RP10741,RP03735	R01827,R00472,R01061,R01063,R01827,R00771,R01196,R00006,R00014,R00211,R00210,R01699,R00207,R00224,R00226,R00209,R05636,R03145,R01621,R00725,R01139,R00299,R08404,R02185,R05804,R00303,R00850,R00211,R00210,R00209,R01196,R00212,R01067,R00207,R01518,R00199,R01858,R02628,R01138,R00659,R00724,R00200,R00206,R02320,R00430,R00208,R01012,R00572,R02188,R01512,R01515,R01517,R01660,R00212,R00214,R00216,R00761,R01067,R00658,R01699,R01830,R02569,R00134,R03215,R03146,R00519
160	0.50	361	20	177	0	1	C00024->C00031:[14->2,49->1,50->4]	RP01271,RP00036,RP05698,RP00113,RP00300,RP03722,RP00395,RP02707,RP01093,RP04232,RP01033,RP00007,RP01319,RP03973,RP00060,RP00052,RP00285,RP08184,RP01270,RP01568	R01068,R00199,R01858,R02628,R01138,R00659,R00724,R00200,R00206,R02320,R00430,R00208,R01012,R00572,R01196,R00006,R00014,R00211,R00210,R01699,R00207,R00224,R00226,R00209,R05636,R03145,R02188,R01512,R01515,R01517,R01660,R00944,R00943,R00130,R01061,R01063,R03036,R00771,R00212,R00658,R02837,R04723,R06635,R05672,R01556,R00228,R00229,R00227,R01023,R02772,R06643,R01850,R02152,R05537,R04364,R00586,R01889,R03230,R00627,R00706,R00705,R02481,R04348,R01624,R08530,R08531,R05351,R01154,R08332,R08331,R03621,R01204,R03437,R00271,R07833,R00234,R00230,R04466,R00236,R03065,R03064,R05188,R01196,R04192,R03668,R04316,R02191,R00370,R00371,R02396,R02058,R00235,R01808,R01807,R01806,R01213,R05876,R05190,R06453,R05870,R01160,R08532,R08248,R03903,R07251,R07252,R07253,R03056,R06510,R02911,R00487,R00209,R01089,R02616,R01978,R04024,R01776,R02387,R06311,R05063,R08036,R08213,R00472,R08250,R04950,R03910,R04484,R00211,R00210,R00998,R00212,R07249,R05332,R02569,R03455,R00259,R06978,R03552,R03760,R00351,R00352,R00399,R00693,R03767,R08433,R00238,R06307,R03017,R07399,R00454,R00927,R03168,R01127,R00181,R00725,R01139,R00299,R08404,R02185,R05804,R00303,R00850,R00756,R00769,R05805,R00770,R00762,R00764,R00767,R00211,R00210,R00209,R01196,R00212,R04560,R01068,R01518
161	1.00	350	29	202	0	1	C00024->C00031:[2->5,49->1,49->2,49->9,50->4,50->7]	RP13340,RP06172,RP00395,RP01790,RP01093,RP05698,RP04092,RP00007,RP03722,RP00060,RP00180,RP01654,RP06427,RP01568,RP00285,RP00036,RP06101,RP00113,RP00026,RP06639,RP06299,RP04232,RP01255,RP00649,RP01033,RP02707,RP08343,RP01787,RP04833	R01827,R00472,R01061,R01063,R01830,R00771,R01196,R00006,R00014,R00211,R00210,R01699,R00207,R00224,R00226,R00209,R05636,R03145,R00190,R02837,R04723,R06635,R05672,R01556,R00228,R00229,R00227,R01023,R02772,R06643,R01850,R02152,R05537,R04364,R00586,R01889,R03230,R00627,R00706,R00705,R02481,R04348,R01624,R08530,R08531,R05351,R01154,R08332,R08331,R03621,R01204,R03437,R00271,R07833,R00234,R00230,R04466,R00236,R03065,R03064,R05188,R01196,R04192,R03668,R04316,R02191,R00370,R00371,R02396,R02058,R00235,R01808,R01807,R01806,R01213,R05876,R05190,R06453,R05870,R01160,R08532,R08248,R03903,R07251,R07252,R07253,R03056,R06510,R02911,R00487,R00209,R01089,R02616,R01978,R04024,R01776,R02387,R06311,R05063,R08036,R08213,R00472,R08250,R04950,R03910,R04484,R00211,R00210,R00998,R00212,R07249,R05332,R02569,R03455,R00259,R06978,R03552,R03760,R00351,R00352,R00399,R00693,R03767,R08433,R00238,R06307,R03017,R07399,R00454,R00927,R03168,R00130,R00725,R01139,R00299,R08404,R02185,R05804,R00303,R00850,R00315,R00317,R00320,R06590,R06863,R01641,R01067,R01518,R00211,R00210,R00209,R01196,R00212,R00199,R01858,R02628,R01138,R00659,R00724,R00200,R00206,R02320,R00430,R00208,R01012,R00572,R00214,R00216,R02188,R01512,R01515,R01517,R01660,R00743,R01323,R01179,R05508,R00393,R04057,R02955,R05336,R01359,R05509,R00928,R04000,R00229,R07832,R03884,R00227,R03153,R00235,R01621,R00761,R00212,R01049,R00761,R01067,R00658,R03036,R00236,R01827,R00316
162	0.83	512	23	59	0	1	C00024->C00031:[49->1,49->9,50->4,50->5,50->7]	RP04232,RP01590,RP01926,RP00649,RP05698,RP06639,RP01095,RP05201,RP00285,RP05200,RP04202,RP01568,RP00216,RP00036,RP01572,RP00113,RP01790,RP01576,RP00395,RP02961,RP02454,RP01033,RP06727	R00212,R01555,R05196,R02036,R00761,R01067,R01196,R00006,R00014,R00211,R00210,R01699,R00207,R00224,R00226,R00209,R05636,R03145,R01621,R05339,R05605,R00211,R00210,R00209,R01196,R00212,R05605,R00207,R01518,R01788,R02189,R01786,R00199,R01858,R02628,R01138,R00659,R00724,R00200,R00206,R02320,R00430,R00208,R01012,R00572,R01528,R02188,R01512,R01515,R01517,R01660,R01830,R05338,R01061,R01063,R00028,R02740,R00658,R01830
163	1.00	460	21	68	0	1	C00024->C00031:[49->1,49->2,49->7,49->9,50->4,50->5]	RP06172,RP00395,RP01926,RP05698,RP00930,RP00060,RP00285,RP01292,RP05200,RP01568,RP01925,RP05857,RP00036,RP00113,RP04232,RP06101,RP01033,RP01133,RP00121,RP05201,RP03735	R00472,R01061,R01063,R02036,R01196,R00006,R00014,R00211,R00210,R01699,R00207,R00224,R00226,R00209,R05636,R03145,R00479,R00725,R01139,R00299,R08404,R02185,R05804,R00303,R00850,R00211,R00210,R00209,R01196,R00212,R01082,R05605,R01518,R02035,R00709,R00267,R00199,R01858,R02628,R01138,R00659,R00724,R00200,R00206,R02320,R00430,R00208,R01012,R00572,R02188,R01512,R01515,R01517,R01660,R00212,R00214,R00216,R00658,R00835,R00412,R00408,R02164,R00402,R05605,R00134,R03215,R03146,R00519
164	0.67	443	19	64	0	1	C00024->C00031:[49->1,49->9,50->4,50->7]	RP04232,RP00036,RP05698,RP00113,RP06705,RP01790,RP01093,RP00395,RP00180,RP00649,RP13340,RP01033,RP06639,RP00060,RP00285,RP00143,RP06427,RP01787,RP01568	R00212,R00199,R01858,R02628,R01138,R00659,R00724,R00200,R00206,R02320,R00430,R00208,R01012,R00572,R01196,R00006,R00014,R00211,R00210,R01699,R00207,R00224,R00226,R00209,R05636,R03145,R02188,R01512,R01515,R01517,R01660,R01776,R01830,R00771,R01061,R01063,R00315,R00317,R00320,R00761,R01067,R01827,R00658,R01621,R00725,R01139,R00299,R08404,R02185,R05804,R00303,R00850,R00211,R00210,R00209,R01196,R00212,R00651,R01287,R02026,R03217,R01067,R01827,R01518
165	1.00	497	27	68	0	1	C00024->C00031:[49->1,49->2,49->9,50->4,50->5,50->7]	RP06172,RP00216,RP01926,RP01109,RP00649,RP05698,RP06639,RP01572,RP06727,RP00285,RP05200,RP01568,RP00205,RP00036,RP01095,RP00113,RP01790,RP06101,RP00395,RP01576,RP04232,RP00180,RP02454,RP01033,RP08343,RP05201,RP04833	R00472,R01788,R02189,R01786,R02036,R00802,R00761,R01067,R01196,R00006,R00014,R00211,R00210,R01699,R00207,R00224,R00226,R00209,R05636,R03145,R01621,R01528,R01830,R00211,R00210,R00209,R01196,R00212,R05605,R01518,R00801,R00015,R04194,R05140,R00199,R01858,R02628,R01138,R00659,R00724,R00200,R00206,R02320,R00430,R00208,R01012,R00572,R05339,R02188,R01512,R01515,R01517,R01660,R01830,R00214,R00216,R01061,R01063,R05338,R00212,R00315,R00317,R00320,R02740,R00658,R00236,R05605,R00316
166	0.50	343	19	144	0	0	C00024->C00031:[2->5,49->9,50->7]	RP00180,RP13340,RP01255,RP02707,RP01787,RP06705,RP06651,RP04092,RP02940,RP02450,RP00007,RP01133,RP03722,RP00060,RP09848,RP01654,RP00143,RP06639,RP09125	R00315,R00317,R00320,R01827,R01049,R03036,R01827,R01776,R01641,R00190,R03321,R02736,R02837,R04723,R06635,R05672,R01556,R00228,R00229,R00227,R01023,R02772,R06643,R01850,R02152,R05537,R04364,R00586,R01889,R03230,R00627,R00706,R00705,R02481,R04348,R01624,R08530,R08531,R05351,R01154,R08332,R08331,R03621,R01204,R03437,R00271,R07833,R00234,R00230,R04466,R00236,R03065,R03064,R05188,R01196,R04192,R03668,R04316,R02191,R00370,R00371,R02396,R02058,R00235,R01808,R01807,R01806,R01213,R05876,R05190,R06453,R05870,R01160,R08532,R08248,R03903,R07251,R07252,R07253,R03056,R06510,R02911,R00487,R00209,R01089,R02616,R01978,R04024,R01776,R02387,R06311,R05063,R08036,R08213,R00472,R08250,R04950,R03910,R04484,R00211,R00210,R00998,R00212,R07249,R05332,R02569,R03455,R00259,R06978,R03552,R03760,R00351,R00352,R00399,R00693,R03767,R08433,R00238,R06307,R03017,R07399,R00454,R00927,R03168,R00835,R00130,R00725,R01139,R00299,R08404,R02185,R05804,R00303,R00850,R06863,R06590,R06863,R01641,R00651,R01287,R02026,R03217,R01621,R06590
167	0.67	476	22	73	0	1	C00024->C00031:[49->1,49->9,50->4,50->7]	RP01271,RP00395,RP06705,RP00052,RP00285,RP01568,RP02450,RP00113,RP01790,RP04232,RP00180,RP02940,RP01033,RP06727,RP00649,RP05698,RP06639,RP00060,RP00143,RP01270,RP00036,RP01133	R01068,R01061,R01063,R01776,R00756,R00769,R05805,R00770,R00762,R00764,R00767,R00211,R00210,R00209,R01196,R00212,R01518,R02736,R02188,R01512,R01515,R01517,R01660,R01830,R00212,R00315,R00317,R00320,R03321,R00658,R01830,R00761,R01067,R01196,R00006,R00014,R00211,R00210,R01699,R00207,R00224,R00226,R00209,R05636,R03145,R01621,R00725,R01139,R00299,R08404,R02185,R05804,R00303,R00850,R00651,R01287,R02026,R03217,R01068,R00199,R01858,R02628,R01138,R00659,R00724,R00200,R00206,R02320,R00430,R00208,R01012,R00572,R00835
168	0.67	314	13	83	0	0	C00024->C00031:[10->1,11->2,15->4,6->5]	RP06299,RP02707,RP01093,RP04092,RP00649,RP01255,RP03722,RP00060,RP01654,RP06427,RP00051,RP00124,RP06726	R00761,R03036,R00771,R00190,R00761,R01067,R01049,R00130,R00725,R01139,R00299,R08404,R02185,R05804,R00303,R00850,R06590,R06863,R01641,R01067,R04709,R07741,R06635,R07884,R06637,R06636,R06459,R06458,R07938,R00989,R07251,R06800,R06801,R07254,R07255,R07721,R06510,R06511,R06512,R07910,R06821,R02505,R07987,R07989,R00740,R07757,R02447,R07886,R06797,R02482,R01626,R07754,R07731,R06799,R06796,R04618,R06448,R04356,R05331,R06817,R06641,R06643,R06644,R06645,R07250,R05188,R06482,R06483,R06480,R06481,R05464,R04050,R01613,R07253,R01614,R07719,R07988,R07885,R00233,R00742,R00353,R04386,R01827
169	0.50	512	19	50	0	0	C00024->C00031:[49->9,50->4,50->7]	RP00036,RP00287,RP00113,RP06172,RP06705,RP01790,RP01093,RP00395,RP00180,RP00649,RP13340,RP01033,RP06639,RP00060,RP01787,RP00143,RP06427,RP01568,RP00921	R00199,R01858,R02628,R01138,R00659,R00724,R00200,R00206,R02320,R00430,R00208,R01012,R00572,R00214,R00216,R02188,R01512,R01515,R01517,R01660,R00472,R01776,R01830,R00771,R01061,R01063,R00315,R00317,R00320,R00761,R01067,R01827,R00658,R01621,R00725,R01139,R00299,R08404,R02185,R05804,R00303,R00850,R01827,R00651,R01287,R02026,R03217,R01067,R01518,R00472
170	0.83	487	25	73	0	1	C00024->C00031:[49->1,49->2,49->9,50->4,50->7]	RP01271,RP06172,RP00395,RP00180,RP00649,RP05698,RP06639,RP00052,RP00285,RP01270,RP01568,RP00216,RP00036,RP00113,RP01790,RP04232,RP06101,RP02454,RP01033,RP01684,RP00439,RP06727,RP03735,RP04833,RP08343	R01068,R00472,R01061,R01063,R00315,R00317,R00320,R00761,R01067,R01196,R00006,R00014,R00211,R00210,R01699,R00207,R00224,R00226,R00209,R05636,R03145,R01621,R00756,R00769,R05805,R00770,R00762,R00764,R00767,R00211,R00210,R00209,R01196,R00212,R01068,R01518,R01788,R02189,R01786,R00199,R01858,R02628,R01138,R00659,R00724,R00200,R00206,R02320,R00430,R00208,R01012,R00572,R02188,R01512,R01515,R01517,R01660,R01830,R00212,R00214,R00216,R02740,R00658,R01678,R01100,R00503,R01830,R00134,R03215,R03146,R00519,R00316,R00236
171	0.50	550	21	37	0	1	C00024->C00031:[49->4,49->9,50->7]	RP10987,RP01471,RP00128,RP06552,RP02940,RP06172,RP06299,RP01790,RP01093,RP06101,RP00649,RP00196,RP04543,RP00060,RP08343,RP04318,RP10990,RP02453,RP04833,RP04202,RP01197	R01386,R01384,R00710,R00711,R01019,R00326,R01384,R01386,R07658,R03321,R00472,R00761,R01830,R00771,R00214,R00216,R00761,R01067,R00289,R00287,R00955,R00286,R00725,R01139,R00299,R08404,R02185,R05804,R00303,R00850,R00236,R00224,R07658,R02739,R00316,R00207,R00959
172	0.83	523	26	64	0	1	C00024->C00031:[49->1,49->9,50->4,50->5,50->7]	RP04232,RP01590,RP01926,RP00649,RP05698,RP06639,RP01095,RP05201,RP02453,RP00285,RP05200,RP01568,RP00216,RP00036,RP01572,RP00113,RP01790,RP01576,RP00395,RP00180,RP02940,RP02961,RP01033,RP08343,RP06727,RP04833	R00212,R01555,R05196,R02036,R00761,R01067,R01196,R00006,R00014,R00211,R00210,R01699,R00207,R00224,R00226,R00209,R05636,R03145,R01621,R05339,R05605,R02739,R00211,R00210,R00209,R01196,R00212,R05605,R01518,R01788,R02189,R01786,R00199,R01858,R02628,R01138,R00659,R00724,R00200,R00206,R02320,R00430,R00208,R01012,R00572,R01528,R02188,R01512,R01515,R01517,R01660,R01830,R05338,R01061,R01063,R00315,R00317,R00320,R03321,R00028,R00658,R00236,R01830,R00316
173	0.67	395	20	55	0	1	C00024->C00031:[49->1,49->9,50->4,50->7]	RP00285,RP01787,RP13340,RP05698,RP00113,RP10730,RP01790,RP01093,RP00395,RP04232,RP00649,RP01033,RP06639,RP00078,RP00060,RP00109,RP06427,RP10741,RP04202,RP01568	R00211,R00210,R00209,R01196,R00212,R01827,R01827,R01196,R00006,R00014,R00211,R00210,R01699,R00207,R00224,R00226,R00209,R05636,R03145,R02188,R01512,R01515,R01517,R01660,R01699,R01830,R00771,R01061,R01063,R00212,R00761,R01067,R00658,R01621,R00431,R00346,R00345,R00726,R00341,R00725,R01139,R00299,R08404,R02185,R05804,R00303,R00850,R00344,R00930,R00217,R00353,R01067,R02569,R00207,R01518
174	1.00	307	15	156	0	0	C00024->C00031:[10->1,11->2,15->4,49->9,50->7,6->5]	RP00026,RP06299,RP02707,RP00180,RP01093,RP04092,RP00649,RP01789,RP00007,RP03722,RP00060,RP01255,RP01654,RP06427,RP11137	R00743,R01323,R01179,R05508,R00393,R04057,R02955,R05336,R01359,R05509,R00928,R04000,R00229,R07832,R03884,R00227,R03153,R00235,R00761,R03036,R00315,R00317,R00320,R00771,R00190,R00761,R01067,R01829,R02837,R04723,R06635,R05672,R01556,R00228,R00229,R00227,R01023,R02772,R06643,R01850,R02152,R05537,R04364,R00586,R01889,R03230,R00627,R00706,R00705,R02481,R04348,R01624,R08530,R08531,R05351,R01154,R08332,R08331,R03621,R01204,R03437,R00271,R07833,R00234,R00230,R04466,R00236,R03065,R03064,R05188,R01196,R04192,R03668,R04316,R02191,R00370,R00371,R02396,R02058,R00235,R01808,R01807,R01806,R01213,R05876,R05190,R06453,R05870,R01160,R08532,R08248,R03903,R07251,R07252,R07253,R03056,R06510,R02911,R00487,R00209,R01089,R02616,R01978,R04024,R01776,R02387,R06311,R05063,R08036,R08213,R00472,R08250,R04950,R03910,R04484,R00211,R00210,R00998,R00212,R07249,R05332,R02569,R03455,R00259,R06978,R03552,R03760,R00351,R00352,R00399,R00693,R03767,R08433,R00238,R06307,R03017,R07399,R00454,R00927,R03168,R00130,R00725,R01139,R00299,R08404,R02185,R05804,R00303,R00850,R01049,R06590,R06863,R01641,R01067,R01843,R01845
175	0.50	408	17	64	0	0	C00024->C00031:[49->5,49->7,50->9]	RP01925,RP01572,RP06593,RP06639,RP05698,RP00080,RP05880,RP00287,RP00180,RP00026,RP01133,RP00060,RP00930,RP00121,RP01431,RP01573,RP01292	R02035,R01528,R01528,R01621,R01196,R00006,R00014,R00211,R00210,R01699,R00207,R00224,R00226,R00209,R05636,R03145,R01067,R06861,R01641,R01830,R01621,R01440,R00351,R00352,R00214,R00216,R00315,R00317,R00320,R00743,R01323,R01179,R05508,R00393,R04057,R02955,R05336,R01359,R05509,R00928,R04000,R00229,R07832,R03884,R00227,R03153,R00235,R00835,R00725,R01139,R00299,R08404,R02185,R05804,R00303,R00850,R00479,R00412,R00408,R02164,R00402,R01324,R01529,R01082
176	1.00	482	22	65	0	1	C00024->C00031:[49->1,49->2,49->7,49->9,50->4,50->5]	RP00287,RP00300,RP00395,RP01926,RP00568,RP05698,RP01670,RP00060,RP00285,RP05200,RP01568,RP06172,RP01925,RP00036,RP00113,RP06374,RP04290,RP04232,RP06101,RP01033,RP01133,RP05201	R00214,R00216,R00944,R00943,R01061,R01063,R02036,R01218,R01220,R01196,R00006,R00014,R00211,R00210,R01699,R00207,R00224,R00226,R00209,R05636,R03145,R01655,R00725,R01139,R00299,R08404,R02185,R05804,R00303,R00850,R00211,R00210,R00209,R01196,R00212,R05605,R01518,R00472,R02035,R00199,R01858,R02628,R01138,R00659,R00724,R00200,R00206,R02320,R00430,R00208,R01012,R00572,R02188,R01512,R01515,R01517,R01660,R00945,R00220,R00212,R00214,R00216,R00658,R00835,R05605
177	0.83	389	21	60	0	1	C00024->C00031:[49->1,49->2,49->9,50->4,50->7]	RP13340,RP06172,RP00395,RP01790,RP01093,RP05698,RP06639,RP00060,RP06427,RP00285,RP04202,RP01568,RP00113,RP04232,RP06101,RP00649,RP01033,RP00078,RP01787,RP00109,RP03735	R01827,R00472,R01061,R01063,R01830,R00771,R01196,R00006,R00014,R00211,R00210,R01699,R00207,R00224,R00226,R00209,R05636,R03145,R01621,R00725,R01139,R00299,R08404,R02185,R05804,R00303,R00850,R01067,R00211,R00210,R00209,R01196,R00212,R00207,R01518,R02188,R01512,R01515,R01517,R01660,R00212,R00214,R00216,R00761,R01067,R00658,R00431,R00346,R00345,R00726,R00341,R01827,R00344,R00930,R00217,R00353,R00134,R03215,R03146,R00519
178	0.50	351	17	49	0	1	C00024->C00031:[49->4,49->9,50->7]	RP10987,RP01471,RP10990,RP06552,RP06172,RP06299,RP02454,RP01093,RP00180,RP00649,RP00196,RP00026,RP06101,RP00060,RP01790,RP04543,RP01197	R01386,R01384,R07658,R01384,R01386,R07658,R00472,R00761,R02740,R00771,R00315,R00317,R00320,R00761,R01067,R00289,R00287,R00955,R00743,R01323,R01179,R05508,R00393,R04057,R02955,R05336,R01359,R05509,R00928,R04000,R00229,R07832,R03884,R00227,R03153,R00235,R00214,R00216,R00725,R01139,R00299,R08404,R02185,R05804,R00303,R00850,R01830,R00286,R00959
179	0.50	466	17	34	0	1	C00024->C00031:[49->4,49->9,50->7]	RP10987,RP01471,RP10990,RP06552,RP06172,RP06299,RP06101,RP01093,RP02454,RP00649,RP00196,RP04543,RP00060,RP01790,RP00285,RP04202,RP01197	R01386,R01384,R07658,R01384,R01386,R07658,R00472,R00761,R00214,R00216,R00771,R02740,R00761,R01067,R00289,R00287,R00955,R00286,R00725,R01139,R00299,R08404,R02185,R05804,R00303,R00850,R01830,R00211,R00210,R00209,R01196,R00212,R00207,R00959
180	0.83	489	24	71	0	1	C00024->C00031:[49->1,49->2,49->9,50->4,50->7]	RP01271,RP06172,RP00395,RP01109,RP00649,RP05698,RP06639,RP00052,RP00285,RP01270,RP01568,RP00216,RP00036,RP06101,RP00113,RP01790,RP04232,RP00180,RP02454,RP01033,RP08343,RP06727,RP00205,RP04833	R01068,R00472,R01061,R01063,R00802,R00761,R01067,R01196,R00006,R00014,R00211,R00210,R01699,R00207,R00224,R00226,R00209,R05636,R03145,R01621,R00756,R00769,R05805,R00770,R00762,R00764,R00767,R00211,R00210,R00209,R01196,R00212,R01068,R01518,R01788,R02189,R01786,R00199,R01858,R02628,R01138,R00659,R00724,R00200,R00206,R02320,R00430,R00208,R01012,R00572,R00214,R00216,R02188,R01512,R01515,R01517,R01660,R01830,R00212,R00315,R00317,R00320,R02740,R00658,R00236,R01830,R00801,R00015,R04194,R05140,R00316
181	0.17	331	14	128	0	1	C00024->C00031:[14->4]	RP01471,RP03973,RP01134,RP01319,RP04543,RP10990,RP00007,RP02707,RP03722,RP06373,RP10987,RP08184,RP05915,RP06552	R01384,R00181,R00837,R01127,R00286,R07658,R02837,R04723,R06635,R05672,R01556,R00228,R00229,R00227,R01023,R02772,R06643,R01850,R02152,R05537,R04364,R00586,R01889,R03230,R00627,R00706,R00705,R02481,R04348,R01624,R08530,R08531,R05351,R01154,R08332,R08331,R03621,R01204,R03437,R00271,R07833,R00234,R00230,R04466,R00236,R03065,R03064,R05188,R01196,R04192,R03668,R04316,R02191,R00370,R00371,R02396,R02058,R00235,R01808,R01807,R01806,R01213,R05876,R05190,R06453,R05870,R01160,R08532,R08248,R03903,R07251,R07252,R07253,R03056,R06510,R02911,R00487,R00209,R01089,R02616,R01978,R04024,R01776,R02387,R06311,R05063,R08036,R08213,R00472,R08250,R04950,R03910,R04484,R00211,R00210,R00998,R00212,R07249,R05332,R02569,R03455,R00259,R06978,R03552,R03760,R00351,R00352,R00399,R00693,R03767,R08433,R00238,R06307,R03017,R07399,R00454,R00927,R03168,R03036,R00130,R00941,R01386,R04560,R02737,R00836,R01384,R01386,R07658
182	0.50	327	16	150	0	1	C00024->C00031:[14->7,49->9,50->5]	RP01925,RP05698,RP00300,RP03722,RP01319,RP01926,RP04232,RP00007,RP02707,RP01133,RP03973,RP00060,RP00285,RP05201,RP08184,RP05200	R02035,R01196,R00006,R00014,R00211,R00210,R01699,R00207,R00224,R00226,R00209,R05636,R03145,R00944,R00943,R00130,R01127,R02036,R00212,R02837,R04723,R06635,R05672,R01556,R00228,R00229,R00227,R01023,R02772,R06643,R01850,R02152,R05537,R04364,R00586,R01889,R03230,R00627,R00706,R00705,R02481,R04348,R01624,R08530,R08531,R05351,R01154,R08332,R08331,R03621,R01204,R03437,R00271,R07833,R00234,R00230,R04466,R00236,R03065,R03064,R05188,R01196,R04192,R03668,R04316,R02191,R00370,R00371,R02396,R02058,R00235,R01808,R01807,R01806,R01213,R05876,R05190,R06453,R05870,R01160,R08532,R08248,R03903,R07251,R07252,R07253,R03056,R06510,R02911,R00487,R00209,R01089,R02616,R01978,R04024,R01776,R02387,R06311,R05063,R08036,R08213,R00472,R08250,R04950,R03910,R04484,R00211,R00210,R00998,R00212,R07249,R05332,R02569,R03455,R00259,R06978,R03552,R03760,R00351,R00352,R00399,R00693,R03767,R08433,R00238,R06307,R03017,R07399,R00454,R00927,R03168,R03036,R00835,R00181,R00725,R01139,R00299,R08404,R02185,R05804,R00303,R00850,R00211,R00210,R00209,R01196,R00212,R05605,R04560,R05605
183	0.83	499	24	73	0	1	C00024->C00031:[49->1,49->2,49->9,50->4,50->7]	RP01271,RP06172,RP00395,RP06101,RP00649,RP05698,RP06639,RP00060,RP00052,RP00285,RP01270,RP01568,RP01033,RP00036,RP00113,RP01790,RP04232,RP00180,RP02940,RP02450,RP01133,RP08343,RP06727,RP04833	R01068,R00472,R01061,R01063,R00214,R00216,R00761,R01067,R01196,R00006,R00014,R00211,R00210,R01699,R00207,R00224,R00226,R00209,R05636,R03145,R01621,R00725,R01139,R00299,R08404,R02185,R05804,R00303,R00850,R00756,R00769,R05805,R00770,R00762,R00764,R00767,R00211,R00210,R00209,R01196,R00212,R01068,R01518,R00658,R00199,R01858,R02628,R01138,R00659,R00724,R00200,R00206,R02320,R00430,R00208,R01012,R00572,R02188,R01512,R01515,R01517,R01660,R01830,R00212,R00315,R00317,R00320,R03321,R02736,R00835,R00236,R01830,R00316
184	0.83	402	23	64	0	1	C00024->C00031:[49->1,49->2,49->9,50->4,50->7]	RP13340,RP06172,RP00395,RP01790,RP01093,RP05698,RP06639,RP00060,RP00285,RP06427,RP01568,RP00113,RP00180,RP04232,RP06101,RP00649,RP01033,RP00078,RP08343,RP01787,RP00109,RP03735,RP04833	R01827,R00472,R01061,R01063,R01830,R00771,R01196,R00006,R00014,R00211,R00210,R01699,R00207,R00224,R00226,R00209,R05636,R03145,R01621,R00725,R01139,R00299,R08404,R02185,R05804,R00303,R00850,R00211,R00210,R00209,R01196,R00212,R01067,R01518,R02188,R01512,R01515,R01517,R01660,R00315,R00317,R00320,R00212,R00214,R00216,R00761,R01067,R00658,R00431,R00346,R00345,R00726,R00341,R00236,R01827,R00344,R00930,R00217,R00353,R00134,R03215,R03146,R00519,R00316
185	0.83	378	20	59	0	1	C00024->C00031:[49->1,49->2,49->9,50->4,50->7]	RP13340,RP06172,RP00395,RP01787,RP01093,RP05698,RP00060,RP00285,RP04202,RP01568,RP00113,RP06299,RP04232,RP06101,RP00649,RP01033,RP00078,RP01790,RP00109,RP03735	R01827,R00472,R01061,R01063,R01827,R00771,R01196,R00006,R00014,R00211,R00210,R01699,R00207,R00224,R00226,R00209,R05636,R03145,R00725,R01139,R00299,R08404,R02185,R05804,R00303,R00850,R00211,R00210,R00209,R01196,R00212,R00207,R01518,R02188,R01512,R01515,R01517,R01660,R00761,R00212,R00214,R00216,R00761,R01067,R00658,R00431,R00346,R00345,R00726,R00341,R01830,R00344,R00930,R00217,R00353,R00134,R03215,R03146,R00519
186	0.83	484	24	76	0	1	C00024->C00031:[49->1,49->2,49->9,50->4,50->7]	RP01271,RP06172,RP00395,RP06101,RP00649,RP05698,RP06705,RP00060,RP00052,RP00143,RP00285,RP01270,RP01568,RP01033,RP00036,RP00113,RP01790,RP06639,RP04232,RP00180,RP02940,RP02450,RP01133,RP06727	R01068,R00472,R01061,R01063,R00214,R00216,R00761,R01067,R01196,R00006,R00014,R00211,R00210,R01699,R00207,R00224,R00226,R00209,R05636,R03145,R01776,R00725,R01139,R00299,R08404,R02185,R05804,R00303,R00850,R00756,R00769,R05805,R00770,R00762,R00764,R00767,R00651,R01287,R02026,R03217,R00211,R00210,R00209,R01196,R00212,R01068,R01518,R00658,R00199,R01858,R02628,R01138,R00659,R00724,R00200,R00206,R02320,R00430,R00208,R01012,R00572,R02188,R01512,R01515,R01517,R01660,R01830,R01621,R00212,R00315,R00317,R00320,R03321,R02736,R00835,R01830
187	1.00	326	22	165	0	0	C00024->C00031:[10->1,11->2,15->4,49->9,50->7,6->5]	RP00164,RP01788,RP01093,RP06651,RP04092,RP00007,RP03722,RP00060,RP09848,RP01654,RP06427,RP11137,RP00026,RP01255,RP06299,RP09657,RP00180,RP00649,RP01789,RP02707,RP09125,RP09828	R01010,R01011,R01012,R01829,R00771,R01641,R00190,R02837,R04723,R06635,R05672,R01556,R00228,R00229,R00227,R01023,R02772,R06643,R01850,R02152,R05537,R04364,R00586,R01889,R03230,R00627,R00706,R00705,R02481,R04348,R01624,R08530,R08531,R05351,R01154,R08332,R08331,R03621,R01204,R03437,R00271,R07833,R00234,R00230,R04466,R00236,R03065,R03064,R05188,R01196,R04192,R03668,R04316,R02191,R00370,R00371,R02396,R02058,R00235,R01808,R01807,R01806,R01213,R05876,R05190,R06453,R05870,R01160,R08532,R08248,R03903,R07251,R07252,R07253,R03056,R06510,R02911,R00487,R00209,R01089,R02616,R01978,R04024,R01776,R02387,R06311,R05063,R08036,R08213,R00472,R08250,R04950,R03910,R04484,R00211,R00210,R00998,R00212,R07249,R05332,R02569,R03455,R00259,R06978,R03552,R03760,R00351,R00352,R00399,R00693,R03767,R08433,R00238,R06307,R03017,R07399,R00454,R00927,R03168,R00130,R00725,R01139,R00299,R08404,R02185,R05804,R00303,R00850,R06863,R06590,R06863,R01641,R01067,R01843,R01845,R00743,R01323,R01179,R05508,R00393,R04057,R02955,R05336,R01359,R05509,R00928,R04000,R00229,R07832,R03884,R00227,R03153,R00235,R01049,R00761,R06861,R00315,R00317,R00320,R00761,R01067,R01829,R03036,R06590,R06862
188	0.50	429	20	42	0	1	C00024->C00031:[49->4,49->9,50->7]	RP10987,RP01471,RP06552,RP06172,RP10730,RP04543,RP01790,RP01093,RP02454,RP00649,RP00079,RP00196,RP06639,RP00060,RP10990,RP06427,RP10741,RP05729,RP04202,RP01197	R01386,R01384,R01384,R01386,R07658,R00472,R01699,R00286,R01830,R00771,R02740,R00761,R01067,R00361,R00360,R00343,R00342,R01447,R01257,R00289,R00287,R00955,R01621,R00725,R01139,R00299,R08404,R02185,R05804,R00303,R00850,R07658,R01067,R02569,R00217,R00346,R00345,R00726,R00341,R00431,R00207,R00959
189	1.00	337	15	138	0	0	C00024->C00031:[10->1,11->2,15->4,49->9,50->7,6->5]	RP06299,RP02707,RP00180,RP01093,RP04092,RP00649,RP00007,RP03722,RP00060,RP08343,RP01255,RP01654,RP06427,RP04833,RP06726	R00761,R03036,R00315,R00317,R00320,R00771,R00190,R00761,R01067,R02837,R04723,R06635,R05672,R01556,R00228,R00229,R00227,R01023,R02772,R06643,R01850,R02152,R05537,R04364,R00586,R01889,R03230,R00627,R00706,R00705,R02481,R04348,R01624,R08530,R08531,R05351,R01154,R08332,R08331,R03621,R01204,R03437,R00271,R07833,R00234,R00230,R04466,R00236,R03065,R03064,R05188,R01196,R04192,R03668,R04316,R02191,R00370,R00371,R02396,R02058,R00235,R01808,R01807,R01806,R01213,R05876,R05190,R06453,R05870,R01160,R08532,R08248,R03903,R07251,R07252,R07253,R03056,R06510,R02911,R00487,R00209,R01089,R02616,R01978,R04024,R01776,R02387,R06311,R05063,R08036,R08213,R00472,R08250,R04950,R03910,R04484,R00211,R00210,R00998,R00212,R07249,R05332,R02569,R03455,R00259,R06978,R03552,R03760,R00351,R00352,R00399,R00693,R03767,R08433,R00238,R06307,R03017,R07399,R00454,R00927,R03168,R00130,R00725,R01139,R00299,R08404,R02185,R05804,R00303,R00850,R00236,R01049,R06590,R06863,R01641,R01067,R00316,R01827
190	1.00	296	24	233	0	0	C00024->C00031:[10->1,11->2,15->4,49->9,50->7,6->5]	RP00287,RP01093,RP10097,RP04092,RP06101,RP00007,RP03722,RP00060,RP01654,RP03735,RP06427,RP00051,RP00124,RP00285,RP06172,RP03973,RP00026,RP01255,RP06299,RP01319,RP00180,RP00649,RP02707,RP06726	R00214,R00216,R00771,R06975,R00190,R00214,R00216,R02837,R04723,R06635,R05672,R01556,R00228,R00229,R00227,R01023,R02772,R06643,R01850,R02152,R05537,R04364,R00586,R01889,R03230,R00627,R00706,R00705,R02481,R04348,R01624,R08530,R08531,R05351,R01154,R08332,R08331,R03621,R01204,R03437,R00271,R07833,R00234,R00230,R04466,R00236,R03065,R03064,R05188,R01196,R04192,R03668,R04316,R02191,R00370,R00371,R02396,R02058,R00235,R01808,R01807,R01806,R01213,R05876,R05190,R06453,R05870,R01160,R08532,R08248,R03903,R07251,R07252,R07253,R03056,R06510,R02911,R00487,R00209,R01089,R02616,R01978,R04024,R01776,R02387,R06311,R05063,R08036,R08213,R00472,R08250,R04950,R03910,R04484,R00211,R00210,R00998,R00212,R07249,R05332,R02569,R03455,R00259,R06978,R03552,R03760,R00351,R00352,R00399,R00693,R03767,R08433,R00238,R06307,R03017,R07399,R00454,R00927,R03168,R00130,R00725,R01139,R00299,R08404,R02185,R05804,R00303,R00850,R06590,R06863,R01641,R00134,R03215,R03146,R00519,R01067,R04709,R07741,R06635,R07884,R06637,R06636,R06459,R06458,R07938,R00989,R07251,R06800,R06801,R07254,R07255,R07721,R06510,R06511,R06512,R07910,R06821,R02505,R07987,R07989,R00740,R07757,R02447,R07886,R06797,R02482,R01626,R07754,R07731,R06799,R06796,R04618,R06448,R04356,R05331,R06817,R06641,R06643,R06644,R06645,R07250,R05188,R06482,R06483,R06480,R06481,R05464,R04050,R01613,R07253,R01614,R07719,R07988,R07885,R00233,R00742,R00353,R04386,R00211,R00210,R00209,R01196,R00212,R00472,R00181,R00743,R01323,R01179,R05508,R00393,R04057,R02955,R05336,R01359,R05509,R00928,R04000,R00229,R07832,R03884,R00227,R03153,R00235,R01049,R00761,R01127,R00315,R00317,R00320,R00761,R01067,R03036,R01827
191	0.33	483	9	20	0	0	C00024->C00031:[49->9,50->7]	RP00128,RP06299,RP01093,RP00649,RP00060,RP08343,RP04318,RP04833,RP04202	R00710,R00711,R01019,R00326,R00761,R00771,R00761,R01067,R00725,R01139,R00299,R08404,R02185,R05804,R00303,R00850,R00236,R00224,R00316,R00207
192	0.17	321	16	81	0	1	C00024->C00031:[14->4]	RP03973,RP01471,RP01319,RP02707,RP10990,RP00453,RP05915,RP04543,RP03722,RP00124,RP06373,RP10987,RP08184,RP00051,RP00343,RP06552	R00181,R01384,R01127,R03036,R07658,R02727,R00010,R02737,R00836,R00286,R00130,R00233,R00742,R00353,R04386,R00941,R01386,R04560,R04709,R07741,R06635,R07884,R06637,R06636,R06459,R06458,R07938,R00989,R07251,R06800,R06801,R07254,R07255,R07721,R06510,R06511,R06512,R07910,R06821,R02505,R07987,R07989,R00740,R07757,R02447,R07886,R06797,R02482,R01626,R07754,R07731,R06799,R06796,R04618,R06448,R04356,R05331,R06817,R06641,R06643,R06644,R06645,R07250,R05188,R06482,R06483,R06480,R06481,R05464,R04050,R01613,R07253,R01614,R07719,R07988,R07885,R02778,R02780,R01384,R01386,R07658
193	0.50	405	19	46	0	1	C00024->C00031:[49->4,49->9,50->7]	RP06172,RP10987,RP01790,RP01093,RP02454,RP00196,RP06705,RP00060,RP00143,RP05729,RP06552,RP06299,RP01471,RP00180,RP00649,RP00079,RP04543,RP10990,RP01197	R00472,R01386,R01830,R00771,R02740,R00289,R00287,R00955,R01776,R00725,R01139,R00299,R08404,R02185,R05804,R00303,R00850,R00651,R01287,R02026,R03217,R00217,R00346,R00345,R00726,R00341,R00431,R01384,R01386,R07658,R00761,R01384,R00315,R00317,R00320,R00761,R01067,R00361,R00360,R00343,R00342,R01447,R01257,R00286,R07658,R00959
194	0.50	408	16	71	0	1	C00024->C00031:[49->1,49->2,50->4]	RP01271,RP00036,RP05698,RP00113,RP06172,RP00395,RP01093,RP04232,RP00079,RP05729,RP01033,RP00060,RP00052,RP00285,RP01270,RP01568	R01068,R00199,R01858,R02628,R01138,R00659,R00724,R00200,R00206,R02320,R00430,R00208,R01012,R00572,R01196,R00006,R00014,R00211,R00210,R01699,R00207,R00224,R00226,R00209,R05636,R03145,R02188,R01512,R01515,R01517,R01660,R00472,R01061,R01063,R00771,R00212,R00361,R00360,R00343,R00342,R01447,R01257,R00217,R00346,R00345,R00726,R00341,R00431,R00658,R00725,R01139,R00299,R08404,R02185,R05804,R00303,R00850,R00756,R00769,R05805,R00770,R00762,R00764,R00767,R00211,R00210,R00209,R01196,R00212,R01068,R01518
195	0.50	540	20	33	0	1	C00024->C00031:[49->4,49->9,50->7]	RP10987,RP01471,RP06552,RP02940,RP06172,RP10730,RP04543,RP01790,RP01093,RP06101,RP00649,RP00196,RP06639,RP00060,RP10990,RP06427,RP10741,RP02453,RP04202,RP01197	R01386,R01384,R01384,R01386,R07658,R03321,R00472,R01699,R00286,R01830,R00771,R00214,R00216,R00761,R01067,R00289,R00287,R00955,R01621,R00725,R01139,R00299,R08404,R02185,R05804,R00303,R00850,R07658,R01067,R02569,R02739,R00207,R00959
196	0.17	336	15	131	0	1	C00024->C00031:[14->4]	RP03973,RP01471,RP01319,RP04543,RP10990,RP00453,RP00007,RP05915,RP02707,RP03722,RP06373,RP10987,RP08184,RP00343,RP06552	R00181,R01384,R01127,R00286,R07658,R02727,R00010,R02837,R04723,R06635,R05672,R01556,R00228,R00229,R00227,R01023,R02772,R06643,R01850,R02152,R05537,R04364,R00586,R01889,R03230,R00627,R00706,R00705,R02481,R04348,R01624,R08530,R08531,R05351,R01154,R08332,R08331,R03621,R01204,R03437,R00271,R07833,R00234,R00230,R04466,R00236,R03065,R03064,R05188,R01196,R04192,R03668,R04316,R02191,R00370,R00371,R02396,R02058,R00235,R01808,R01807,R01806,R01213,R05876,R05190,R06453,R05870,R01160,R08532,R08248,R03903,R07251,R07252,R07253,R03056,R06510,R02911,R00487,R00209,R01089,R02616,R01978,R04024,R01776,R02387,R06311,R05063,R08036,R08213,R00472,R08250,R04950,R03910,R04484,R00211,R00210,R00998,R00212,R07249,R05332,R02569,R03455,R00259,R06978,R03552,R03760,R00351,R00352,R00399,R00693,R03767,R08433,R00238,R06307,R03017,R07399,R00454,R00927,R03168,R02737,R00836,R03036,R00130,R00941,R01386,R04560,R02778,R02780,R01384,R01386,R07658
197	0.67	502	20	62	0	1	C00024->C00031:[49->1,49->9,50->4,50->7]	RP01271,RP00216,RP00036,RP05698,RP00113,RP01790,RP01590,RP00649,RP00395,RP04232,RP02961,RP02454,RP01033,RP06639,RP01270,RP06727,RP00285,RP04202,RP01568,RP00052	R01068,R01788,R02189,R01786,R00199,R01858,R02628,R01138,R00659,R00724,R00200,R00206,R02320,R00430,R00208,R01012,R00572,R01196,R00006,R00014,R00211,R00210,R01699,R00207,R00224,R00226,R00209,R05636,R03145,R02188,R01512,R01515,R01517,R01660,R01830,R01555,R05196,R00761,R01067,R01061,R01063,R00212,R00028,R02740,R00658,R01621,R01068,R01830,R00211,R00210,R00209,R01196,R00212,R00207,R01518,R00756,R00769,R05805,R00770,R00762,R00764,R00767
198	1.00	428	17	60	0	1	C00024->C00031:[49->1,49->2,49->7,49->9,50->4,50->5]	RP01925,RP00036,RP05698,RP00113,RP06172,RP00395,RP01926,RP04232,RP06101,RP01033,RP01133,RP00060,RP00285,RP05201,RP03735,RP05200,RP01568	R02035,R00199,R01858,R02628,R01138,R00659,R00724,R00200,R00206,R02320,R00430,R00208,R01012,R00572,R01196,R00006,R00014,R00211,R00210,R01699,R00207,R00224,R00226,R00209,R05636,R03145,R02188,R01512,R01515,R01517,R01660,R00472,R01061,R01063,R02036,R00212,R00214,R00216,R00658,R00835,R00725,R01139,R00299,R08404,R02185,R05804,R00303,R00850,R00211,R00210,R00209,R01196,R00212,R05605,R00134,R03215,R03146,R00519,R05605,R01518
199	0.83	453	21	67	0	1	C00024->C00031:[49->1,49->2,49->9,50->4,50->7]	RP13340,RP06172,RP00395,RP01790,RP01093,RP05698,RP06705,RP00060,RP06427,RP00143,RP00285,RP01568,RP00036,RP06101,RP00113,RP06639,RP04232,RP00180,RP00649,RP01033,RP01787	R01827,R00472,R01061,R01063,R01830,R00771,R01196,R00006,R00014,R00211,R00210,R01699,R00207,R00224,R00226,R00209,R05636,R03145,R01776,R00725,R01139,R00299,R08404,R02185,R05804,R00303,R00850,R01067,R00651,R01287,R02026,R03217,R00211,R00210,R00209,R01196,R00212,R01518,R00199,R01858,R02628,R01138,R00659,R00724,R00200,R00206,R02320,R00430,R00208,R01012,R00572,R00214,R00216,R02188,R01512,R01515,R01517,R01660,R01621,R00212,R00315,R00317,R00320,R00761,R01067,R00658,R01827
200	0.50	478	18	65	0	1	C00024->C00031:[49->1,50->2,50->4]	RP01271,RP00036,RP05698,RP00113,RP06374,RP00395,RP04290,RP01093,RP04232,RP00568,RP01033,RP00060,RP01670,RP00052,RP00285,RP01270,RP01568,RP00300	R01068,R00199,R01858,R02628,R01138,R00659,R00724,R00200,R00206,R02320,R00430,R00208,R01012,R00572,R01196,R00006,R00014,R00211,R00210,R01699,R00207,R00224,R00226,R00209,R05636,R03145,R02188,R01512,R01515,R01517,R01660,R00945,R01061,R01063,R00220,R00771,R00212,R01218,R01220,R00658,R00725,R01139,R00299,R08404,R02185,R05804,R00303,R00850,R01655,R00756,R00769,R05805,R00770,R00762,R00764,R00767,R00211,R00210,R00209,R01196,R00212,R01068,R01518,R00944,R00943
201	0.83	356	20	144	0	0	C00024->C00031:[10->1,11->2,15->4,2->7,6->5]	RP00164,RP01788,RP01093,RP06651,RP04092,RP00007,RP03722,RP00060,RP09848,RP01654,RP06427,RP11137,RP01255,RP06299,RP09657,RP00649,RP01789,RP02707,RP09125,RP09828	R01010,R01011,R01012,R01829,R00771,R01641,R00190,R02837,R04723,R06635,R05672,R01556,R00228,R00229,R00227,R01023,R02772,R06643,R01850,R02152,R05537,R04364,R00586,R01889,R03230,R00627,R00706,R00705,R02481,R04348,R01624,R08530,R08531,R05351,R01154,R08332,R08331,R03621,R01204,R03437,R00271,R07833,R00234,R00230,R04466,R00236,R03065,R03064,R05188,R01196,R04192,R03668,R04316,R02191,R00370,R00371,R02396,R02058,R00235,R01808,R01807,R01806,R01213,R05876,R05190,R06453,R05870,R01160,R08532,R08248,R03903,R07251,R07252,R07253,R03056,R06510,R02911,R00487,R00209,R01089,R02616,R01978,R04024,R01776,R02387,R06311,R05063,R08036,R08213,R00472,R08250,R04950,R03910,R04484,R00211,R00210,R00998,R00212,R07249,R05332,R02569,R03455,R00259,R06978,R03552,R03760,R00351,R00352,R00399,R00693,R03767,R08433,R00238,R06307,R03017,R07399,R00454,R00927,R03168,R00130,R00725,R01139,R00299,R08404,R02185,R05804,R00303,R00850,R06863,R06590,R06863,R01641,R01067,R01843,R01845,R01049,R00761,R06861,R00761,R01067,R01829,R03036,R06590,R06862
202	0.83	455	20	64	0	1	C00024->C00031:[49->1,49->2,49->9,50->4,50->7]	RP13340,RP06172,RP00395,RP01790,RP01093,RP05698,RP01640,RP00060,RP00285,RP01568,RP00036,RP00113,RP06299,RP04232,RP06101,RP00649,RP01033,RP06166,RP01787,RP03735	R01827,R00472,R01061,R01063,R01830,R00771,R01196,R00006,R00014,R00211,R00210,R01699,R00207,R00224,R00226,R00209,R05636,R03145,R01620,R00725,R01139,R00299,R08404,R02185,R05804,R00303,R00850,R00211,R00210,R00209,R01196,R00212,R01518,R00199,R01858,R02628,R01138,R00659,R00724,R00200,R00206,R02320,R00430,R00208,R01012,R00572,R02188,R01512,R01515,R01517,R01660,R00761,R00212,R00214,R00216,R00761,R01067,R00658,R00454,R01827,R00134,R03215,R03146,R00519
203	0.50	441	14	40	0	1	C00024->C00031:[49->7,49->9,50->5]	RP01925,RP05857,RP05698,RP06172,RP01926,RP04232,RP00930,RP01133,RP00060,RP00285,RP05201,RP01292,RP05200,RP00121	R02035,R00709,R00267,R01196,R00006,R00014,R00211,R00210,R01699,R00207,R00224,R00226,R00209,R05636,R03145,R00472,R02036,R00212,R00479,R00835,R00725,R01139,R00299,R08404,R02185,R05804,R00303,R00850,R00211,R00210,R00209,R01196,R00212,R05605,R01082,R05605,R00412,R00408,R02164,R00402
204	0.17	336	14	135	0	0	C00024->C00031:[2->5]	RP13340,RP00007,RP02707,RP01790,RP01093,RP01654,RP04092,RP00649,RP06299,RP01255,RP03722,RP00060,RP01787,RP06427	R01827,R02837,R04723,R06635,R05672,R01556,R00228,R00229,R00227,R01023,R02772,R06643,R01850,R02152,R05537,R04364,R00586,R01889,R03230,R00627,R00706,R00705,R02481,R04348,R01624,R08530,R08531,R05351,R01154,R08332,R08331,R03621,R01204,R03437,R00271,R07833,R00234,R00230,R04466,R00236,R03065,R03064,R05188,R01196,R04192,R03668,R04316,R02191,R00370,R00371,R02396,R02058,R00235,R01808,R01807,R01806,R01213,R05876,R05190,R06453,R05870,R01160,R08532,R08248,R03903,R07251,R07252,R07253,R03056,R06510,R02911,R00487,R00209,R01089,R02616,R01978,R04024,R01776,R02387,R06311,R05063,R08036,R08213,R00472,R08250,R04950,R03910,R04484,R00211,R00210,R00998,R00212,R07249,R05332,R02569,R03455,R00259,R06978,R03552,R03760,R00351,R00352,R00399,R00693,R03767,R08433,R00238,R06307,R03017,R07399,R00454,R00927,R03168,R03036,R01830,R00771,R06590,R06863,R01641,R00190,R00761,R01067,R00761,R01049,R00130,R00725,R01139,R00299,R08404,R02185,R05804,R00303,R00850,R01827,R01067
205	0.83	479	25	76	0	1	C00024->C00031:[49->1,49->2,49->9,50->4,50->7]	RP01271,RP04232,RP06172,RP01590,RP00180,RP00649,RP05698,RP06705,RP00052,RP00143,RP00285,RP01270,RP01568,RP00216,RP00036,RP00113,RP01790,RP06639,RP00395,RP06101,RP02961,RP02454,RP01033,RP06727,RP03735	R01068,R00212,R00472,R01555,R05196,R00315,R00317,R00320,R00761,R01067,R01196,R00006,R00014,R00211,R00210,R01699,R00207,R00224,R00226,R00209,R05636,R03145,R01776,R00756,R00769,R05805,R00770,R00762,R00764,R00767,R00651,R01287,R02026,R03217,R00211,R00210,R00209,R01196,R00212,R01068,R01518,R01788,R02189,R01786,R00199,R01858,R02628,R01138,R00659,R00724,R00200,R00206,R02320,R00430,R00208,R01012,R00572,R02188,R01512,R01515,R01517,R01660,R01830,R01621,R01061,R01063,R00214,R00216,R00028,R02740,R00658,R01830,R00134,R03215,R03146,R00519
206	0.50	563	18	28	0	0	C00024->C00031:[49->9,50->5,50->7]	RP00216,RP01572,RP05200,RP01790,RP01590,RP01926,RP01576,RP00649,RP00180,RP02961,RP02454,RP06639,RP01095,RP08343,RP00285,RP06727,RP04833,RP05201	R01788,R02189,R01786,R01528,R05605,R01830,R01555,R05196,R02036,R05338,R00761,R01067,R00315,R00317,R00320,R00028,R02740,R01621,R05339,R00236,R00211,R00210,R00209,R01196,R00212,R01830,R00316,R05605
207	0.50	329	21	156	0	0	C00024->C00031:[2->5,49->9,50->7]	RP13340,RP09657,RP01590,RP01787,RP06651,RP04092,RP00007,RP06639,RP03722,RP09848,RP01654,RP00216,RP00026,RP01255,RP02707,RP00180,RP02961,RP02454,RP09125,RP08343,RP04833	R01827,R06861,R01555,R05196,R01827,R01641,R00190,R02837,R04723,R06635,R05672,R01556,R00228,R00229,R00227,R01023,R02772,R06643,R01850,R02152,R05537,R04364,R00586,R01889,R03230,R00627,R00706,R00705,R02481,R04348,R01624,R08530,R08531,R05351,R01154,R08332,R08331,R03621,R01204,R03437,R00271,R07833,R00234,R00230,R04466,R00236,R03065,R03064,R05188,R01196,R04192,R03668,R04316,R02191,R00370,R00371,R02396,R02058,R00235,R01808,R01807,R01806,R01213,R05876,R05190,R06453,R05870,R01160,R08532,R08248,R03903,R07251,R07252,R07253,R03056,R06510,R02911,R00487,R00209,R01089,R02616,R01978,R04024,R01776,R02387,R06311,R05063,R08036,R08213,R00472,R08250,R04950,R03910,R04484,R00211,R00210,R00998,R00212,R07249,R05332,R02569,R03455,R00259,R06978,R03552,R03760,R00351,R00352,R00399,R00693,R03767,R08433,R00238,R06307,R03017,R07399,R00454,R00927,R03168,R01621,R00130,R06863,R06590,R06863,R01641,R01788,R02189,R01786,R00743,R01323,R01179,R05508,R00393,R04057,R02955,R05336,R01359,R05509,R00928,R04000,R00229,R07832,R03884,R00227,R03153,R00235,R01049,R03036,R00315,R00317,R00320,R00028,R02740,R06590,R00236,R00316
208	1.00	341	28	201	0	1	C00024->C00031:[2->5,49->1,49->2,49->9,50->4,50->7]	RP13340,RP06172,RP00395,RP01790,RP01093,RP05698,RP04092,RP00007,RP06639,RP03722,RP00060,RP01255,RP01654,RP00285,RP04202,RP01568,RP06427,RP00036,RP06101,RP00113,RP00026,RP06299,RP04232,RP00180,RP00649,RP01033,RP02707,RP01787	R01827,R00472,R01061,R01063,R01830,R00771,R01196,R00006,R00014,R00211,R00210,R01699,R00207,R00224,R00226,R00209,R05636,R03145,R00190,R02837,R04723,R06635,R05672,R01556,R00228,R00229,R00227,R01023,R02772,R06643,R01850,R02152,R05537,R04364,R00586,R01889,R03230,R00627,R00706,R00705,R02481,R04348,R01624,R08530,R08531,R05351,R01154,R08332,R08331,R03621,R01204,R03437,R00271,R07833,R00234,R00230,R04466,R00236,R03065,R03064,R05188,R01196,R04192,R03668,R04316,R02191,R00370,R00371,R02396,R02058,R00235,R01808,R01807,R01806,R01213,R05876,R05190,R06453,R05870,R01160,R08532,R08248,R03903,R07251,R07252,R07253,R03056,R06510,R02911,R00487,R00209,R01089,R02616,R01978,R04024,R01776,R02387,R06311,R05063,R08036,R08213,R00472,R08250,R04950,R03910,R04484,R00211,R00210,R00998,R00212,R07249,R05332,R02569,R03455,R00259,R06978,R03552,R03760,R00351,R00352,R00399,R00693,R03767,R08433,R00238,R06307,R03017,R07399,R00454,R00927,R03168,R01621,R00130,R00725,R01139,R00299,R08404,R02185,R05804,R00303,R00850,R01049,R06590,R06863,R01641,R00211,R00210,R00209,R01196,R00212,R00207,R01518,R01067,R00199,R01858,R02628,R01138,R00659,R00724,R00200,R00206,R02320,R00430,R00208,R01012,R00572,R00214,R00216,R02188,R01512,R01515,R01517,R01660,R00743,R01323,R01179,R05508,R00393,R04057,R02955,R05336,R01359,R05509,R00928,R04000,R00229,R07832,R03884,R00227,R03153,R00235,R00761,R00212,R00315,R00317,R00320,R00761,R01067,R00658,R03036,R01827
209	0.50	449	17	43	0	1	C00024->C00031:[49->7,49->9,50->5]	RP00287,RP00300,RP01926,RP00568,RP05698,RP01670,RP00060,RP00285,RP05200,RP06172,RP01925,RP06374,RP04290,RP04232,RP06101,RP01133,RP05201	R00214,R00216,R00944,R00943,R02036,R01218,R01220,R01196,R00006,R00014,R00211,R00210,R01699,R00207,R00224,R00226,R00209,R05636,R03145,R01655,R00725,R01139,R00299,R08404,R02185,R05804,R00303,R00850,R00211,R00210,R00209,R01196,R00212,R05605,R00472,R02035,R00945,R00220,R00212,R00214,R00216,R00835,R05605
210	0.50	316	19	158	0	0	C00024->C00031:[2->5,49->9,50->7]	RP13340,RP09657,RP01787,RP06639,RP06651,RP04092,RP00007,RP00026,RP03722,RP00060,RP09848,RP01654,RP01255,RP02707,RP00180,RP02940,RP02450,RP01133,RP09125	R01827,R06861,R01827,R01621,R01641,R00190,R02837,R04723,R06635,R05672,R01556,R00228,R00229,R00227,R01023,R02772,R06643,R01850,R02152,R05537,R04364,R00586,R01889,R03230,R00627,R00706,R00705,R02481,R04348,R01624,R08530,R08531,R05351,R01154,R08332,R08331,R03621,R01204,R03437,R00271,R07833,R00234,R00230,R04466,R00236,R03065,R03064,R05188,R01196,R04192,R03668,R04316,R02191,R00370,R00371,R02396,R02058,R00235,R01808,R01807,R01806,R01213,R05876,R05190,R06453,R05870,R01160,R08532,R08248,R03903,R07251,R07252,R07253,R03056,R06510,R02911,R00487,R00209,R01089,R02616,R01978,R04024,R01776,R02387,R06311,R05063,R08036,R08213,R00472,R08250,R04950,R03910,R04484,R00211,R00210,R00998,R00212,R07249,R05332,R02569,R03455,R00259,R06978,R03552,R03760,R00351,R00352,R00399,R00693,R03767,R08433,R00238,R06307,R03017,R07399,R00454,R00927,R03168,R00743,R01323,R01179,R05508,R00393,R04057,R02955,R05336,R01359,R05509,R00928,R04000,R00229,R07832,R03884,R00227,R03153,R00235,R00130,R00725,R01139,R00299,R08404,R02185,R05804,R00303,R00850,R06863,R06590,R06863,R01641,R01049,R03036,R00315,R00317,R00320,R03321,R02736,R00835,R06590
211	0.67	378	17	52	0	1	C00024->C00031:[49->1,49->9,50->4,50->7]	RP01787,RP13340,RP04232,RP00113,RP00395,RP06299,RP01790,RP01093,RP05698,RP00649,RP01033,RP00078,RP00060,RP00109,RP00285,RP04202,RP01568	R01827,R01827,R00212,R02188,R01512,R01515,R01517,R01660,R01061,R01063,R00761,R01830,R00771,R01196,R00006,R00014,R00211,R00210,R01699,R00207,R00224,R00226,R00209,R05636,R03145,R00761,R01067,R00658,R00431,R00346,R00345,R00726,R00341,R00725,R01139,R00299,R08404,R02185,R05804,R00303,R00850,R00344,R00930,R00217,R00353,R00211,R00210,R00209,R01196,R00212,R00207,R01518
212	0.50	316	14	50	0	1	C00024->C00031:[49->7,49->9,50->5]	RP01925,RP04232,RP06172,RP01926,RP05698,RP06101,RP00079,RP01133,RP00060,RP05201,RP00285,RP03735,RP05200,RP05729	R02035,R00212,R00472,R02036,R01196,R00006,R00014,R00211,R00210,R01699,R00207,R00224,R00226,R00209,R05636,R03145,R00214,R00216,R00361,R00360,R00343,R00342,R01447,R01257,R00835,R00725,R01139,R00299,R08404,R02185,R05804,R00303,R00850,R05605,R00211,R00210,R00209,R01196,R00212,R00134,R03215,R03146,R00519,R05605,R00217,R00346,R00345,R00726,R00341,R00431
213	0.83	443	20	64	0	1	C00024->C00031:[49->1,49->2,49->9,50->4,50->7]	RP13340,RP06172,RP00395,RP01787,RP01093,RP05698,RP06639,RP00060,RP06427,RP00285,RP04202,RP01568,RP00036,RP00113,RP04232,RP06101,RP00649,RP01033,RP01790,RP03735	R01827,R00472,R01061,R01063,R01827,R00771,R01196,R00006,R00014,R00211,R00210,R01699,R00207,R00224,R00226,R00209,R05636,R03145,R01621,R00725,R01139,R00299,R08404,R02185,R05804,R00303,R00850,R01067,R00211,R00210,R00209,R01196,R00212,R00207,R01518,R00199,R01858,R02628,R01138,R00659,R00724,R00200,R00206,R02320,R00430,R00208,R01012,R00572,R02188,R01512,R01515,R01517,R01660,R00212,R00214,R00216,R00761,R01067,R00658,R01830,R00134,R03215,R03146,R00519
214	0.83	461	20	63	0	1	C00024->C00031:[49->1,49->2,49->9,50->4,50->7]	RP13340,RP06172,RP00395,RP01790,RP01093,RP05698,RP00060,RP00285,RP01568,RP00036,RP06101,RP00113,RP06299,RP04232,RP00180,RP00649,RP01033,RP08343,RP01787,RP04833	R01827,R00472,R01061,R01063,R01830,R00771,R01196,R00006,R00014,R00211,R00210,R01699,R00207,R00224,R00226,R00209,R05636,R03145,R00725,R01139,R00299,R08404,R02185,R05804,R00303,R00850,R00211,R00210,R00209,R01196,R00212,R01518,R00199,R01858,R02628,R01138,R00659,R00724,R00200,R00206,R02320,R00430,R00208,R01012,R00572,R00214,R00216,R02188,R01512,R01515,R01517,R01660,R00761,R00212,R00315,R00317,R00320,R00761,R01067,R00658,R00236,R01827,R00316
215	0.83	452	22	68	0	1	C00024->C00031:[49->1,49->2,49->9,50->4,50->7]	RP13340,RP06172,RP00395,RP01790,RP01093,RP05698,RP06639,RP00060,RP00285,RP06427,RP01568,RP00036,RP00113,RP00180,RP04232,RP06101,RP00649,RP01033,RP08343,RP01787,RP03735,RP04833	R01827,R00472,R01061,R01063,R01830,R00771,R01196,R00006,R00014,R00211,R00210,R01699,R00207,R00224,R00226,R00209,R05636,R03145,R01621,R00725,R01139,R00299,R08404,R02185,R05804,R00303,R00850,R00211,R00210,R00209,R01196,R00212,R01067,R01518,R00199,R01858,R02628,R01138,R00659,R00724,R00200,R00206,R02320,R00430,R00208,R01012,R00572,R02188,R01512,R01515,R01517,R01660,R00315,R00317,R00320,R00212,R00214,R00216,R00761,R01067,R00658,R00236,R01827,R00134,R03215,R03146,R00519,R00316
216	0.83	500	26	74	0	1	C00024->C00031:[49->1,49->2,49->9,50->4,50->7]	RP01271,RP04232,RP06172,RP01590,RP00180,RP00649,RP05698,RP00052,RP00285,RP01270,RP01568,RP00216,RP00036,RP00113,RP01790,RP06299,RP00395,RP06101,RP02961,RP02454,RP01033,RP08343,RP06427,RP06727,RP03735,RP04833	R01068,R00212,R00472,R01555,R05196,R00315,R00317,R00320,R00761,R01067,R01196,R00006,R00014,R00211,R00210,R01699,R00207,R00224,R00226,R00209,R05636,R03145,R00756,R00769,R05805,R00770,R00762,R00764,R00767,R00211,R00210,R00209,R01196,R00212,R01068,R01518,R01788,R02189,R01786,R00199,R01858,R02628,R01138,R00659,R00724,R00200,R00206,R02320,R00430,R00208,R01012,R00572,R02188,R01512,R01515,R01517,R01660,R01830,R00761,R01061,R01063,R00214,R00216,R00028,R02740,R00658,R00236,R01067,R01830,R00134,R03215,R03146,R00519,R00316
217	0.50	318	19	154	0	0	C00024->C00031:[2->5,49->9,50->7]	RP13340,RP09657,RP01590,RP01787,RP06651,RP04092,RP00007,RP00026,RP03722,RP09848,RP01255,RP01654,RP00216,RP06639,RP02707,RP00180,RP02961,RP02454,RP09125	R01827,R06861,R01555,R05196,R01827,R01641,R00190,R02837,R04723,R06635,R05672,R01556,R00228,R00229,R00227,R01023,R02772,R06643,R01850,R02152,R05537,R04364,R00586,R01889,R03230,R00627,R00706,R00705,R02481,R04348,R01624,R08530,R08531,R05351,R01154,R08332,R08331,R03621,R01204,R03437,R00271,R07833,R00234,R00230,R04466,R00236,R03065,R03064,R05188,R01196,R04192,R03668,R04316,R02191,R00370,R00371,R02396,R02058,R00235,R01808,R01807,R01806,R01213,R05876,R05190,R06453,R05870,R01160,R08532,R08248,R03903,R07251,R07252,R07253,R03056,R06510,R02911,R00487,R00209,R01089,R02616,R01978,R04024,R01776,R02387,R06311,R05063,R08036,R08213,R00472,R08250,R04950,R03910,R04484,R00211,R00210,R00998,R00212,R07249,R05332,R02569,R03455,R00259,R06978,R03552,R03760,R00351,R00352,R00399,R00693,R03767,R08433,R00238,R06307,R03017,R07399,R00454,R00927,R03168,R00743,R01323,R01179,R05508,R00393,R04057,R02955,R05336,R01359,R05509,R00928,R04000,R00229,R07832,R03884,R00227,R03153,R00235,R00130,R06863,R01049,R06590,R06863,R01641,R01788,R02189,R01786,R01621,R03036,R00315,R00317,R00320,R00028,R02740,R06590
218	0.83	337	25	197	0	1	C00024->C00031:[2->5,49->1,49->9,50->4,50->7]	RP13340,RP05698,RP00395,RP01790,RP01093,RP06639,RP04092,RP00007,RP03722,RP00060,RP00180,RP01654,RP06427,RP01568,RP00285,RP00036,RP00113,RP00026,RP06299,RP04232,RP01255,RP00649,RP01033,RP02707,RP01787	R01827,R01196,R00006,R00014,R00211,R00210,R01699,R00207,R00224,R00226,R00209,R05636,R03145,R01061,R01063,R01830,R00771,R01621,R00190,R02837,R04723,R06635,R05672,R01556,R00228,R00229,R00227,R01023,R02772,R06643,R01850,R02152,R05537,R04364,R00586,R01889,R03230,R00627,R00706,R00705,R02481,R04348,R01624,R08530,R08531,R05351,R01154,R08332,R08331,R03621,R01204,R03437,R00271,R07833,R00234,R00230,R04466,R00236,R03065,R03064,R05188,R01196,R04192,R03668,R04316,R02191,R00370,R00371,R02396,R02058,R00235,R01808,R01807,R01806,R01213,R05876,R05190,R06453,R05870,R01160,R08532,R08248,R03903,R07251,R07252,R07253,R03056,R06510,R02911,R00487,R00209,R01089,R02616,R01978,R04024,R01776,R02387,R06311,R05063,R08036,R08213,R00472,R08250,R04950,R03910,R04484,R00211,R00210,R00998,R00212,R07249,R05332,R02569,R03455,R00259,R06978,R03552,R03760,R00351,R00352,R00399,R00693,R03767,R08433,R00238,R06307,R03017,R07399,R00454,R00927,R03168,R00130,R00725,R01139,R00299,R08404,R02185,R05804,R00303,R00850,R00315,R00317,R00320,R06590,R06863,R01641,R01067,R01518,R00211,R00210,R00209,R01196,R00212,R00199,R01858,R02628,R01138,R00659,R00724,R00200,R00206,R02320,R00430,R00208,R01012,R00572,R02188,R01512,R01515,R01517,R01660,R00743,R01323,R01179,R05508,R00393,R04057,R02955,R05336,R01359,R05509,R00928,R04000,R00229,R07832,R03884,R00227,R03153,R00235,R00761,R00212,R01049,R00761,R01067,R00658,R03036,R01827
219	1.00	304	24	230	0	0	C00024->C00031:[10->1,11->2,15->4,49->9,50->7,6->5]	RP00300,RP00287,RP01093,RP04092,RP00007,RP06101,RP01255,RP03722,RP00060,RP01654,RP03735,RP06427,RP00051,RP00124,RP06172,RP03973,RP00026,RP06299,RP01319,RP00180,RP00649,RP02707,RP08184,RP06726	R00944,R00943,R00214,R00216,R00771,R00190,R02837,R04723,R06635,R05672,R01556,R00228,R00229,R00227,R01023,R02772,R06643,R01850,R02152,R05537,R04364,R00586,R01889,R03230,R00627,R00706,R00705,R02481,R04348,R01624,R08530,R08531,R05351,R01154,R08332,R08331,R03621,R01204,R03437,R00271,R07833,R00234,R00230,R04466,R00236,R03065,R03064,R05188,R01196,R04192,R03668,R04316,R02191,R00370,R00371,R02396,R02058,R00235,R01808,R01807,R01806,R01213,R05876,R05190,R06453,R05870,R01160,R08532,R08248,R03903,R07251,R07252,R07253,R03056,R06510,R02911,R00487,R00209,R01089,R02616,R01978,R04024,R01776,R02387,R06311,R05063,R08036,R08213,R00472,R08250,R04950,R03910,R04484,R00211,R00210,R00998,R00212,R07249,R05332,R02569,R03455,R00259,R06978,R03552,R03760,R00351,R00352,R00399,R00693,R03767,R08433,R00238,R06307,R03017,R07399,R00454,R00927,R03168,R00214,R00216,R01049,R00130,R00725,R01139,R00299,R08404,R02185,R05804,R00303,R00850,R06590,R06863,R01641,R00134,R03215,R03146,R00519,R01067,R04709,R07741,R06635,R07884,R06637,R06636,R06459,R06458,R07938,R00989,R07251,R06800,R06801,R07254,R07255,R07721,R06510,R06511,R06512,R07910,R06821,R02505,R07987,R07989,R00740,R07757,R02447,R07886,R06797,R02482,R01626,R07754,R07731,R06799,R06796,R04618,R06448,R04356,R05331,R06817,R06641,R06643,R06644,R06645,R07250,R05188,R06482,R06483,R06480,R06481,R05464,R04050,R01613,R07253,R01614,R07719,R07988,R07885,R00233,R00742,R00353,R04386,R00472,R00181,R00743,R01323,R01179,R05508,R00393,R04057,R02955,R05336,R01359,R05509,R00928,R04000,R00229,R07832,R03884,R00227,R03153,R00235,R00761,R01127,R00315,R00317,R00320,R00761,R01067,R03036,R04560,R01827
220	1.00	337	23	159	0	0	C00024->C00031:[10->1,11->2,15->4,2->5,49->9,50->7]	RP02139,RP13340,RP09657,RP01590,RP01787,RP06651,RP04092,RP00180,RP06639,RP03722,RP09848,RP01654,RP03120,RP01280,RP00216,RP03121,RP00026,RP00007,RP02707,RP01255,RP02961,RP02454,RP09125	R02340,R02722,R01827,R06861,R01555,R05196,R01827,R01641,R00190,R00315,R00317,R00320,R01621,R00130,R06863,R06590,R06863,R01641,R03508,R01073,R01788,R02189,R01786,R03509,R00743,R01323,R01179,R05508,R00393,R04057,R02955,R05336,R01359,R05509,R00928,R04000,R00229,R07832,R03884,R00227,R03153,R00235,R02837,R04723,R06635,R05672,R01556,R00228,R00229,R00227,R01023,R02772,R06643,R01850,R02152,R05537,R04364,R00586,R01889,R03230,R00627,R00706,R00705,R02481,R04348,R01624,R08530,R08531,R05351,R01154,R08332,R08331,R03621,R01204,R03437,R00271,R07833,R00234,R00230,R04466,R00236,R03065,R03064,R05188,R01196,R04192,R03668,R04316,R02191,R00370,R00371,R02396,R02058,R00235,R01808,R01807,R01806,R01213,R05876,R05190,R06453,R05870,R01160,R08532,R08248,R03903,R07251,R07252,R07253,R03056,R06510,R02911,R00487,R00209,R01089,R02616,R01978,R04024,R01776,R02387,R06311,R05063,R08036,R08213,R00472,R08250,R04950,R03910,R04484,R00211,R00210,R00998,R00212,R07249,R05332,R02569,R03455,R00259,R06978,R03552,R03760,R00351,R00352,R00399,R00693,R03767,R08433,R00238,R06307,R03017,R07399,R00454,R00927,R03168,R03036,R01049,R00028,R02740,R06590
221	0.50	352	19	137	0	0	C00024->C00031:[2->5,49->9,50->7]	RP00216,RP13340,RP08343,RP01590,RP02707,RP01787,RP06639,RP06651,RP04092,RP02961,RP02454,RP00180,RP01255,RP03722,RP09848,RP01654,RP00007,RP09125,RP04833	R01788,R02189,R01786,R01827,R00236,R01555,R05196,R03036,R01827,R01621,R01641,R00190,R00028,R02740,R00315,R00317,R00320,R01049,R00130,R06863,R06590,R06863,R01641,R02837,R04723,R06635,R05672,R01556,R00228,R00229,R00227,R01023,R02772,R06643,R01850,R02152,R05537,R04364,R00586,R01889,R03230,R00627,R00706,R00705,R02481,R04348,R01624,R08530,R08531,R05351,R01154,R08332,R08331,R03621,R01204,R03437,R00271,R07833,R00234,R00230,R04466,R00236,R03065,R03064,R05188,R01196,R04192,R03668,R04316,R02191,R00370,R00371,R02396,R02058,R00235,R01808,R01807,R01806,R01213,R05876,R05190,R06453,R05870,R01160,R08532,R08248,R03903,R07251,R07252,R07253,R03056,R06510,R02911,R00487,R00209,R01089,R02616,R01978,R04024,R01776,R02387,R06311,R05063,R08036,R08213,R00472,R08250,R04950,R03910,R04484,R00211,R00210,R00998,R00212,R07249,R05332,R02569,R03455,R00259,R06978,R03552,R03760,R00351,R00352,R00399,R00693,R03767,R08433,R00238,R06307,R03017,R07399,R00454,R00927,R03168,R06590,R00316
222	0.50	310	17	157	0	0	C00024->C00031:[2->5,49->9,50->7]	RP13340,RP01790,RP01093,RP04092,RP00007,RP00026,RP03722,RP00060,RP01255,RP01654,RP06427,RP06639,RP06299,RP00180,RP00649,RP02707,RP01787	R01827,R01830,R00771,R00190,R02837,R04723,R06635,R05672,R01556,R00228,R00229,R00227,R01023,R02772,R06643,R01850,R02152,R05537,R04364,R00586,R01889,R03230,R00627,R00706,R00705,R02481,R04348,R01624,R08530,R08531,R05351,R01154,R08332,R08331,R03621,R01204,R03437,R00271,R07833,R00234,R00230,R04466,R00236,R03065,R03064,R05188,R01196,R04192,R03668,R04316,R02191,R00370,R00371,R02396,R02058,R00235,R01808,R01807,R01806,R01213,R05876,R05190,R06453,R05870,R01160,R08532,R08248,R03903,R07251,R07252,R07253,R03056,R06510,R02911,R00487,R00209,R01089,R02616,R01978,R04024,R01776,R02387,R06311,R05063,R08036,R08213,R00472,R08250,R04950,R03910,R04484,R00211,R00210,R00998,R00212,R07249,R05332,R02569,R03455,R00259,R06978,R03552,R03760,R00351,R00352,R00399,R00693,R03767,R08433,R00238,R06307,R03017,R07399,R00454,R00927,R03168,R00743,R01323,R01179,R05508,R00393,R04057,R02955,R05336,R01359,R05509,R00928,R04000,R00229,R07832,R03884,R00227,R03153,R00235,R00130,R00725,R01139,R00299,R08404,R02185,R05804,R00303,R00850,R01049,R06590,R06863,R01641,R01067,R01621,R00761,R00315,R00317,R00320,R00761,R01067,R03036,R01827
223	0.83	483	25	70	0	1	C00024->C00031:[49->1,49->9,50->4,50->5,50->7]	RP00395,RP01926,RP00649,RP05698,RP06639,RP01095,RP00060,RP05201,RP00143,RP00285,RP05200,RP01568,RP01033,RP00036,RP01572,RP00113,RP01790,RP06705,RP01576,RP04232,RP00180,RP02940,RP02450,RP01133,RP06727	R01061,R01063,R02036,R00761,R01067,R01196,R00006,R00014,R00211,R00210,R01699,R00207,R00224,R00226,R00209,R05636,R03145,R01621,R05339,R00725,R01139,R00299,R08404,R02185,R05804,R00303,R00850,R05605,R00651,R01287,R02026,R03217,R00211,R00210,R00209,R01196,R00212,R05605,R01518,R00658,R00199,R01858,R02628,R01138,R00659,R00724,R00200,R00206,R02320,R00430,R00208,R01012,R00572,R01528,R02188,R01512,R01515,R01517,R01660,R01830,R01776,R05338,R00212,R00315,R00317,R00320,R03321,R02736,R00835,R01830
224	0.67	497	18	48	0	0	C00024->C00031:[49->1,49->9,50->4,50->7]	RP13340,RP06172,RP00395,RP01790,RP01093,RP06639,RP00060,RP06427,RP00285,RP04202,RP01568,RP00921,RP00036,RP00113,RP00287,RP00649,RP01033,RP01787	R01827,R00472,R01061,R01063,R01830,R00771,R01621,R00725,R01139,R00299,R08404,R02185,R05804,R00303,R00850,R01067,R00211,R00210,R00209,R01196,R00212,R00207,R01518,R00472,R00199,R01858,R02628,R01138,R00659,R00724,R00200,R00206,R02320,R00430,R00208,R01012,R00572,R02188,R01512,R01515,R01517,R01660,R00214,R00216,R00761,R01067,R00658,R01827
225	0.50	434	29	77	0	1	C00024->C00031:[49->4,49->7,49->9]	RP01572,RP01095,RP10990,RP06172,RP04543,RP06101,RP05880,RP02454,RP00196,RP10987,RP00026,RP00060,RP00121,RP06593,RP01431,RP01925,RP06552,RP05698,RP01471,RP00930,RP00287,RP00180,RP00649,RP06299,RP01133,RP01790,RP01197,RP01292,RP01576	R01528,R05339,R07658,R00472,R00286,R00214,R00216,R00351,R00352,R02740,R00289,R00287,R00955,R01386,R00743,R01323,R01179,R05508,R00393,R04057,R02955,R05336,R01359,R05509,R00928,R04000,R00229,R07832,R03884,R00227,R03153,R00235,R00725,R01139,R00299,R08404,R02185,R05804,R00303,R00850,R00412,R00408,R02164,R00402,R01528,R01324,R02035,R01384,R01386,R07658,R01196,R00006,R00014,R00211,R00210,R01699,R00207,R00224,R00226,R00209,R05636,R03145,R01384,R00479,R00214,R00216,R00315,R00317,R00320,R00761,R01067,R00761,R00835,R01830,R00959,R01082,R05338
226	0.67	540	20	49	0	0	C00024->C00031:[49->1,49->9,50->4,50->7]	RP00036,RP00128,RP00113,RP06172,RP00395,RP06299,RP01790,RP01093,RP00287,RP00649,RP13340,RP01033,RP00060,RP08343,RP04318,RP01787,RP04833,RP04202,RP01568,RP00921	R00199,R01858,R02628,R01138,R00659,R00724,R00200,R00206,R02320,R00430,R00208,R01012,R00572,R00710,R00711,R01019,R00326,R02188,R01512,R01515,R01517,R01660,R00472,R01061,R01063,R00761,R01830,R00771,R00214,R00216,R00761,R01067,R01827,R00658,R00725,R01139,R00299,R08404,R02185,R05804,R00303,R00850,R00236,R00224,R01827,R00316,R00207,R01518,R00472
227	0.83	402	21	60	0	1	C00024->C00031:[49->1,49->2,49->9,50->4,50->7]	RP13340,RP06172,RP00395,RP01790,RP01093,RP05698,RP01640,RP00060,RP00285,RP01568,RP00113,RP06299,RP04232,RP06101,RP00649,RP01033,RP06166,RP00078,RP01787,RP00109,RP03735	R01827,R00472,R01061,R01063,R01830,R00771,R01196,R00006,R00014,R00211,R00210,R01699,R00207,R00224,R00226,R00209,R05636,R03145,R01620,R00725,R01139,R00299,R08404,R02185,R05804,R00303,R00850,R00211,R00210,R00209,R01196,R00212,R01518,R02188,R01512,R01515,R01517,R01660,R00761,R00212,R00214,R00216,R00761,R01067,R00658,R00454,R00431,R00346,R00345,R00726,R00341,R01827,R00344,R00930,R00217,R00353,R00134,R03215,R03146,R00519
228	0.50	534	19	34	0	1	C00024->C00031:[49->4,49->9,50->7]	RP06172,RP10987,RP01790,RP01093,RP00196,RP06101,RP00060,RP06552,RP06299,RP01471,RP00180,RP00649,RP04543,RP08343,RP10990,RP02453,RP04833,RP02940,RP01197	R00472,R01386,R01830,R00771,R00289,R00287,R00955,R00214,R00216,R00725,R01139,R00299,R08404,R02185,R05804,R00303,R00850,R01384,R01386,R07658,R00761,R01384,R00315,R00317,R00320,R00761,R01067,R00286,R00236,R07658,R02739,R00316,R03321,R00959
229	0.50	573	19	29	0	0	C00024->C00031:[49->9,50->5,50->7]	RP00216,RP01572,RP05200,RP01790,RP01590,RP06299,RP01576,RP00649,RP00180,RP02961,RP02454,RP01926,RP01095,RP08343,RP06427,RP00285,RP06727,RP04833,RP05201	R01788,R02189,R01786,R01528,R05605,R01830,R01555,R05196,R00761,R05338,R00761,R01067,R00315,R00317,R00320,R00028,R02740,R02036,R05339,R00236,R01067,R00211,R00210,R00209,R01196,R00212,R01830,R00316,R05605
230	1.00	307	24	227	0	0	C00024->C00031:[10->1,11->2,15->4,49->9,50->7,6->5]	RP00287,RP01093,RP04092,RP06101,RP00007,RP03722,RP00060,RP01654,RP06427,RP11137,RP00051,RP00124,RP06172,RP03973,RP00026,RP01255,RP06299,RP01319,RP00180,RP00649,RP01789,RP02707,RP06373,RP08184	R00214,R00216,R00771,R00190,R00214,R00216,R02837,R04723,R06635,R05672,R01556,R00228,R00229,R00227,R01023,R02772,R06643,R01850,R02152,R05537,R04364,R00586,R01889,R03230,R00627,R00706,R00705,R02481,R04348,R01624,R08530,R08531,R05351,R01154,R08332,R08331,R03621,R01204,R03437,R00271,R07833,R00234,R00230,R04466,R00236,R03065,R03064,R05188,R01196,R04192,R03668,R04316,R02191,R00370,R00371,R02396,R02058,R00235,R01808,R01807,R01806,R01213,R05876,R05190,R06453,R05870,R01160,R08532,R08248,R03903,R07251,R07252,R07253,R03056,R06510,R02911,R00487,R00209,R01089,R02616,R01978,R04024,R01776,R02387,R06311,R05063,R08036,R08213,R00472,R08250,R04950,R03910,R04484,R00211,R00210,R00998,R00212,R07249,R05332,R02569,R03455,R00259,R06978,R03552,R03760,R00351,R00352,R00399,R00693,R03767,R08433,R00238,R06307,R03017,R07399,R00454,R00927,R03168,R00130,R00725,R01139,R00299,R08404,R02185,R05804,R00303,R00850,R06590,R06863,R01641,R01067,R01843,R01845,R04709,R07741,R06635,R07884,R06637,R06636,R06459,R06458,R07938,R00989,R07251,R06800,R06801,R07254,R07255,R07721,R06510,R06511,R06512,R07910,R06821,R02505,R07987,R07989,R00740,R07757,R02447,R07886,R06797,R02482,R01626,R07754,R07731,R06799,R06796,R04618,R06448,R04356,R05331,R06817,R06641,R06643,R06644,R06645,R07250,R05188,R06482,R06483,R06480,R06481,R05464,R04050,R01613,R07253,R01614,R07719,R07988,R07885,R00233,R00742,R00353,R04386,R00472,R00181,R00743,R01323,R01179,R05508,R00393,R04057,R02955,R05336,R01359,R05509,R00928,R04000,R00229,R07832,R03884,R00227,R03153,R00235,R01049,R00761,R01127,R00315,R00317,R00320,R00761,R01067,R01829,R03036,R00941,R04560
231	0.83	495	25	73	0	1	C00024->C00031:[49->1,49->2,49->9,50->4,50->7]	RP01271,RP04232,RP06172,RP01590,RP00180,RP00649,RP05698,RP06639,RP00052,RP00285,RP01270,RP01568,RP00216,RP00036,RP00113,RP01790,RP00395,RP06101,RP02961,RP02454,RP01033,RP08343,RP06727,RP03735,RP04833	R01068,R00212,R00472,R01555,R05196,R00315,R00317,R00320,R00761,R01067,R01196,R00006,R00014,R00211,R00210,R01699,R00207,R00224,R00226,R00209,R05636,R03145,R01621,R00756,R00769,R05805,R00770,R00762,R00764,R00767,R00211,R00210,R00209,R01196,R00212,R01068,R01518,R01788,R02189,R01786,R00199,R01858,R02628,R01138,R00659,R00724,R00200,R00206,R02320,R00430,R00208,R01012,R00572,R02188,R01512,R01515,R01517,R01660,R01830,R01061,R01063,R00214,R00216,R00028,R02740,R00658,R00236,R01830,R00134,R03215,R03146,R00519,R00316
232	0.50	446	16	41	0	1	C00024->C00031:[49->7,49->9,50->5]	RP01925,RP04232,RP06374,RP01926,RP00568,RP05698,RP06101,RP01670,RP04290,RP01133,RP00060,RP05201,RP00285,RP06172,RP05200,RP00300	R02035,R00212,R00945,R02036,R01218,R01220,R01196,R00006,R00014,R00211,R00210,R01699,R00207,R00224,R00226,R00209,R05636,R03145,R00214,R00216,R01655,R00220,R00835,R00725,R01139,R00299,R08404,R02185,R05804,R00303,R00850,R05605,R00211,R00210,R00209,R01196,R00212,R00472,R05605,R00944,R00943
233	0.50	309	18	59	0	1	C00024->C00031:[49->4,49->9,50->7]	RP10987,RP01471,RP06552,RP06172,RP06299,RP01790,RP01093,RP00180,RP00649,RP00079,RP00196,RP00026,RP00060,RP02454,RP10990,RP04543,RP05729,RP01197	R01386,R01384,R01384,R01386,R07658,R00472,R00761,R01830,R00771,R00315,R00317,R00320,R00761,R01067,R00361,R00360,R00343,R00342,R01447,R01257,R00289,R00287,R00955,R00743,R01323,R01179,R05508,R00393,R04057,R02955,R05336,R01359,R05509,R00928,R04000,R00229,R07832,R03884,R00227,R03153,R00235,R00725,R01139,R00299,R08404,R02185,R05804,R00303,R00850,R02740,R07658,R00286,R00217,R00346,R00345,R00726,R00341,R00431,R00959
234	0.50	574	19	29	0	0	C00024->C00031:[49->9,50->5,50->7]	RP00216,RP01572,RP05200,RP01790,RP01590,RP01926,RP01576,RP00649,RP00180,RP02940,RP02961,RP06639,RP01095,RP08343,RP00285,RP02453,RP06727,RP04833,RP05201	R01788,R02189,R01786,R01528,R05605,R01830,R01555,R05196,R02036,R05338,R00761,R01067,R00315,R00317,R00320,R03321,R00028,R01621,R05339,R00236,R00211,R00210,R00209,R01196,R00212,R02739,R01830,R00316,R05605
235	0.67	452	19	59	0	1	C00024->C00031:[49->1,49->9,50->4,50->7]	RP01787,RP04232,RP00036,RP05698,RP00113,RP10730,RP01790,RP01093,RP00395,RP00649,RP13340,RP01033,RP06639,RP00060,RP00285,RP06427,RP10741,RP04202,RP01568	R01827,R00212,R00199,R01858,R02628,R01138,R00659,R00724,R00200,R00206,R02320,R00430,R00208,R01012,R00572,R01196,R00006,R00014,R00211,R00210,R01699,R00207,R00224,R00226,R00209,R05636,R03145,R02188,R01512,R01515,R01517,R01660,R01699,R01830,R00771,R01061,R01063,R00761,R01067,R01827,R00658,R01621,R00725,R01139,R00299,R08404,R02185,R05804,R00303,R00850,R00211,R00210,R00209,R01196,R00212,R01067,R02569,R00207,R01518
236	1.00	329	23	166	0	0	C00024->C00031:[10->1,11->2,15->4,49->9,50->7,6->5]	RP00164,RP01788,RP00180,RP01093,RP06651,RP04092,RP00007,RP03722,RP00060,RP09848,RP01654,RP06427,RP11137,RP00026,RP06299,RP09657,RP01255,RP00649,RP01789,RP02707,RP09125,RP09828,RP06639	R01010,R01011,R01012,R01829,R00315,R00317,R00320,R00771,R01641,R00190,R02837,R04723,R06635,R05672,R01556,R00228,R00229,R00227,R01023,R02772,R06643,R01850,R02152,R05537,R04364,R00586,R01889,R03230,R00627,R00706,R00705,R02481,R04348,R01624,R08530,R08531,R05351,R01154,R08332,R08331,R03621,R01204,R03437,R00271,R07833,R00234,R00230,R04466,R00236,R03065,R03064,R05188,R01196,R04192,R03668,R04316,R02191,R00370,R00371,R02396,R02058,R00235,R01808,R01807,R01806,R01213,R05876,R05190,R06453,R05870,R01160,R08532,R08248,R03903,R07251,R07252,R07253,R03056,R06510,R02911,R00487,R00209,R01089,R02616,R01978,R04024,R01776,R02387,R06311,R05063,R08036,R08213,R00472,R08250,R04950,R03910,R04484,R00211,R00210,R00998,R00212,R07249,R05332,R02569,R03455,R00259,R06978,R03552,R03760,R00351,R00352,R00399,R00693,R03767,R08433,R00238,R06307,R03017,R07399,R00454,R00927,R03168,R00130,R00725,R01139,R00299,R08404,R02185,R05804,R00303,R00850,R06863,R06590,R06863,R01641,R01067,R01843,R01845,R00743,R01323,R01179,R05508,R00393,R04057,R02955,R05336,R01359,R05509,R00928,R04000,R00229,R07832,R03884,R00227,R03153,R00235,R00761,R06861,R01049,R00761,R01067,R01829,R03036,R06590,R06862,R01621
237	0.83	383	22	61	0	1	C00024->C00031:[49->1,49->2,49->9,50->4,50->7]	RP13340,RP06172,RP00395,RP01790,RP01093,RP05698,RP00060,RP00285,RP04202,RP01568,RP00113,RP06299,RP04232,RP06101,RP00649,RP01033,RP10730,RP00078,RP01787,RP00109,RP10741,RP03735	R01827,R00472,R01061,R01063,R01830,R00771,R01196,R00006,R00014,R00211,R00210,R01699,R00207,R00224,R00226,R00209,R05636,R03145,R00725,R01139,R00299,R08404,R02185,R05804,R00303,R00850,R00211,R00210,R00209,R01196,R00212,R00207,R01518,R02188,R01512,R01515,R01517,R01660,R00761,R00212,R00214,R00216,R00761,R01067,R00658,R01699,R00431,R00346,R00345,R00726,R00341,R01827,R00344,R00930,R00217,R00353,R02569,R00134,R03215,R03146,R00519
238	1.00	529	28	67	0	1	C00024->C00031:[49->1,49->2,49->9,50->4,50->5,50->7]	RP06172,RP01590,RP01926,RP06101,RP00649,RP05698,RP06639,RP01572,RP06727,RP02453,RP00285,RP05200,RP01568,RP00216,RP00036,RP01095,RP00113,RP01790,RP00395,RP01576,RP04232,RP00180,RP02940,RP02961,RP01033,RP08343,RP05201,RP04833	R00472,R01555,R05196,R02036,R00214,R00216,R00761,R01067,R01196,R00006,R00014,R00211,R00210,R01699,R00207,R00224,R00226,R00209,R05636,R03145,R01621,R01528,R01830,R02739,R00211,R00210,R00209,R01196,R00212,R05605,R01518,R01788,R02189,R01786,R00199,R01858,R02628,R01138,R00659,R00724,R00200,R00206,R02320,R00430,R00208,R01012,R00572,R05339,R02188,R01512,R01515,R01517,R01660,R01830,R01061,R01063,R05338,R00212,R00315,R00317,R00320,R03321,R00028,R00658,R00236,R05605,R00316
239	1.00	505	27	69	0	1	C00024->C00031:[49->1,49->2,49->9,50->4,50->5,50->7]	RP06172,RP01590,RP01926,RP06101,RP00649,RP05698,RP06705,RP01572,RP06727,RP00143,RP00285,RP05200,RP01568,RP00216,RP00036,RP01095,RP00113,RP01790,RP06639,RP00395,RP01576,RP04232,RP00180,RP02961,RP02454,RP01033,RP05201	R00472,R01555,R05196,R02036,R00214,R00216,R00761,R01067,R01196,R00006,R00014,R00211,R00210,R01699,R00207,R00224,R00226,R00209,R05636,R03145,R01776,R01528,R01830,R00651,R01287,R02026,R03217,R00211,R00210,R00209,R01196,R00212,R05605,R01518,R01788,R02189,R01786,R00199,R01858,R02628,R01138,R00659,R00724,R00200,R00206,R02320,R00430,R00208,R01012,R00572,R05339,R02188,R01512,R01515,R01517,R01660,R01830,R01621,R01061,R01063,R05338,R00212,R00315,R00317,R00320,R00028,R02740,R00658,R05605
240	0.83	445	20	66	0	1	C00024->C00031:[49->1,49->2,49->9,50->4,50->7]	RP13340,RP06172,RP00395,RP01790,RP01093,RP05698,RP06705,RP00060,RP00143,RP00285,RP01568,RP00036,RP06101,RP00113,RP06299,RP04232,RP00180,RP00649,RP01033,RP01787	R01827,R00472,R01061,R01063,R01830,R00771,R01196,R00006,R00014,R00211,R00210,R01699,R00207,R00224,R00226,R00209,R05636,R03145,R01776,R00725,R01139,R00299,R08404,R02185,R05804,R00303,R00850,R00651,R01287,R02026,R03217,R00211,R00210,R00209,R01196,R00212,R01518,R00199,R01858,R02628,R01138,R00659,R00724,R00200,R00206,R02320,R00430,R00208,R01012,R00572,R00214,R00216,R02188,R01512,R01515,R01517,R01660,R00761,R00212,R00315,R00317,R00320,R00761,R01067,R00658,R01827
241	0.83	498	25	66	0	1	C00024->C00031:[49->1,49->9,50->4,50->5,50->7]	RP04232,RP01590,RP01926,RP00649,RP05698,RP06705,RP01095,RP05201,RP00143,RP00285,RP05200,RP01568,RP00216,RP00036,RP01572,RP00113,RP01790,RP06639,RP01576,RP00395,RP00180,RP02961,RP02454,RP01033,RP06727	R00212,R01555,R05196,R02036,R00761,R01067,R01196,R00006,R00014,R00211,R00210,R01699,R00207,R00224,R00226,R00209,R05636,R03145,R01776,R05339,R05605,R00651,R01287,R02026,R03217,R00211,R00210,R00209,R01196,R00212,R05605,R01518,R01788,R02189,R01786,R00199,R01858,R02628,R01138,R00659,R00724,R00200,R00206,R02320,R00430,R00208,R01012,R00572,R01528,R02188,R01512,R01515,R01517,R01660,R01830,R01621,R05338,R01061,R01063,R00315,R00317,R00320,R00028,R02740,R00658,R01830
242	0.67	389	20	60	0	1	C00024->C00031:[49->1,49->9,50->4,50->7]	RP00285,RP04232,RP13340,RP05698,RP00113,RP06705,RP01790,RP01093,RP00395,RP00180,RP00649,RP01033,RP06639,RP00078,RP00060,RP00109,RP00143,RP06427,RP01787,RP01568	R00211,R00210,R00209,R01196,R00212,R00212,R01827,R01196,R00006,R00014,R00211,R00210,R01699,R00207,R00224,R00226,R00209,R05636,R03145,R02188,R01512,R01515,R01517,R01660,R01776,R01830,R00771,R01061,R01063,R00315,R00317,R00320,R00761,R01067,R00658,R01621,R00431,R00346,R00345,R00726,R00341,R00725,R01139,R00299,R08404,R02185,R05804,R00303,R00850,R00344,R00930,R00217,R00353,R00651,R01287,R02026,R03217,R01067,R01827,R01518
243	1.00	299	23	118	0	0	C00024->C00031:[10->1,11->2,15->4,49->9,50->7,6->5]	RP00287,RP01093,RP04092,RP06101,RP01255,RP03722,RP00060,RP01654,RP06427,RP00051,RP00124,RP00285,RP06172,RP03973,RP00026,RP06299,RP01319,RP00180,RP00649,RP02707,RP06373,RP08184,RP06726	R00214,R00216,R00771,R00190,R00214,R00216,R01049,R00130,R00725,R01139,R00299,R08404,R02185,R05804,R00303,R00850,R06590,R06863,R01641,R01067,R04709,R07741,R06635,R07884,R06637,R06636,R06459,R06458,R07938,R00989,R07251,R06800,R06801,R07254,R07255,R07721,R06510,R06511,R06512,R07910,R06821,R02505,R07987,R07989,R00740,R07757,R02447,R07886,R06797,R02482,R01626,R07754,R07731,R06799,R06796,R04618,R06448,R04356,R05331,R06817,R06641,R06643,R06644,R06645,R07250,R05188,R06482,R06483,R06480,R06481,R05464,R04050,R01613,R07253,R01614,R07719,R07988,R07885,R00233,R00742,R00353,R04386,R00211,R00210,R00209,R01196,R00212,R00472,R00181,R00743,R01323,R01179,R05508,R00393,R04057,R02955,R05336,R01359,R05509,R00928,R04000,R00229,R07832,R03884,R00227,R03153,R00235,R00761,R01127,R00315,R00317,R00320,R00761,R01067,R03036,R00941,R04560,R01827
244	1.00	529	28	67	0	1	C00024->C00031:[49->1,49->2,49->9,50->4,50->5,50->7]	RP06172,RP01590,RP01926,RP00395,RP00649,RP05698,RP01572,RP06727,RP00285,RP05200,RP01568,RP00216,RP00036,RP01095,RP00113,RP01790,RP06101,RP06299,RP01576,RP04232,RP00180,RP02961,RP02454,RP01033,RP08343,RP06427,RP05201,RP04833	R00472,R01555,R05196,R02036,R01061,R01063,R00761,R01067,R01196,R00006,R00014,R00211,R00210,R01699,R00207,R00224,R00226,R00209,R05636,R03145,R01528,R01830,R00211,R00210,R00209,R01196,R00212,R05605,R01518,R01788,R02189,R01786,R00199,R01858,R02628,R01138,R00659,R00724,R00200,R00206,R02320,R00430,R00208,R01012,R00572,R05339,R02188,R01512,R01515,R01517,R01660,R01830,R00214,R00216,R00761,R05338,R00212,R00315,R00317,R00320,R00028,R02740,R00658,R00236,R01067,R05605,R00316
245	0.17	331	15	133	0	1	C00024->C00031:[14->4]	RP01471,RP03973,RP00300,RP01319,RP02707,RP10990,RP03735,RP00007,RP03722,RP10987,RP04543,RP08184,RP05915,RP06552,RP01134	R01384,R00181,R00944,R00943,R01127,R03036,R07658,R00134,R03215,R03146,R00519,R02837,R04723,R06635,R05672,R01556,R00228,R00229,R00227,R01023,R02772,R06643,R01850,R02152,R05537,R04364,R00586,R01889,R03230,R00627,R00706,R00705,R02481,R04348,R01624,R08530,R08531,R05351,R01154,R08332,R08331,R03621,R01204,R03437,R00271,R07833,R00234,R00230,R04466,R00236,R03065,R03064,R05188,R01196,R04192,R03668,R04316,R02191,R00370,R00371,R02396,R02058,R00235,R01808,R01807,R01806,R01213,R05876,R05190,R06453,R05870,R01160,R08532,R08248,R03903,R07251,R07252,R07253,R03056,R06510,R02911,R00487,R00209,R01089,R02616,R01978,R04024,R01776,R02387,R06311,R05063,R08036,R08213,R00472,R08250,R04950,R03910,R04484,R00211,R00210,R00998,R00212,R07249,R05332,R02569,R03455,R00259,R06978,R03552,R03760,R00351,R00352,R00399,R00693,R03767,R08433,R00238,R06307,R03017,R07399,R00454,R00927,R03168,R00130,R01386,R00286,R04560,R02737,R00836,R01384,R01386,R07658,R00837
246	0.83	423	23	62	0	1	C00024->C00031:[49->1,49->2,49->9,50->4,50->7]	RP00128,RP06172,RP00395,RP01787,RP01093,RP05698,RP13340,RP00060,RP04318,RP00285,RP04202,RP01568,RP00113,RP06299,RP04232,RP06101,RP00649,RP01033,RP00078,RP08343,RP01790,RP00109,RP04833	R00710,R00711,R01019,R00326,R00472,R01061,R01063,R01827,R00771,R01196,R00006,R00014,R00211,R00210,R01699,R00207,R00224,R00226,R00209,R05636,R03145,R01827,R00725,R01139,R00299,R08404,R02185,R05804,R00303,R00850,R00224,R00211,R00210,R00209,R01196,R00212,R00207,R01518,R02188,R01512,R01515,R01517,R01660,R00761,R00212,R00214,R00216,R00761,R01067,R00658,R00431,R00346,R00345,R00726,R00341,R00236,R01830,R00344,R00930,R00217,R00353,R00316
247	0.17	555	10	16	0	1	C00024->C00031:[49->4]	RP01471,RP06552,RP06172,RP10987,RP04543,RP10990,RP00453,RP06101,RP05915,RP00343	R01384,R01384,R01386,R07658,R00472,R01386,R00286,R07658,R02727,R00010,R00214,R00216,R02737,R00836,R02778,R02780
248	0.83	406	20	56	0	1	C00024->C00031:[49->1,49->2,49->9,50->4,50->7]	RP13340,RP06172,RP00395,RP01790,RP01093,RP05698,RP06639,RP00060,RP00285,RP06427,RP04202,RP01568,RP00113,RP04232,RP06101,RP00649,RP01033,RP00078,RP01787,RP00109	R01827,R00472,R01061,R01063,R01830,R00771,R01196,R00006,R00014,R00211,R00210,R01699,R00207,R00224,R00226,R00209,R05636,R03145,R01621,R00725,R01139,R00299,R08404,R02185,R05804,R00303,R00850,R00211,R00210,R00209,R01196,R00212,R01067,R00207,R01518,R02188,R01512,R01515,R01517,R01660,R00212,R00214,R00216,R00761,R01067,R00658,R00431,R00346,R00345,R00726,R00341,R01827,R00344,R00930,R00217,R00353
249	0.83	434	19	63	0	1	C00024->C00031:[49->1,49->2,49->9,50->4,50->7]	RP13340,RP06172,RP00395,RP01790,RP01093,RP05698,RP00060,RP00285,RP04202,RP01568,RP00036,RP00113,RP06299,RP04232,RP06101,RP00649,RP01033,RP01787,RP03735	R01827,R00472,R01061,R01063,R01830,R00771,R01196,R00006,R00014,R00211,R00210,R01699,R00207,R00224,R00226,R00209,R05636,R03145,R00725,R01139,R00299,R08404,R02185,R05804,R00303,R00850,R00211,R00210,R00209,R01196,R00212,R00207,R01518,R00199,R01858,R02628,R01138,R00659,R00724,R00200,R00206,R02320,R00430,R00208,R01012,R00572,R02188,R01512,R01515,R01517,R01660,R00761,R00212,R00214,R00216,R00761,R01067,R00658,R01827,R00134,R03215,R03146,R00519
250	0.50	413	14	37	0	1	C00024->C00031:[49->9,50->5,50->7]	RP01925,RP05698,RP06374,RP01926,RP00568,RP04232,RP01670,RP04290,RP01133,RP00060,RP06373,RP00285,RP05201,RP05200	R02035,R01196,R00006,R00014,R00211,R00210,R01699,R00207,R00224,R00226,R00209,R05636,R03145,R00945,R02036,R01218,R01220,R00212,R01655,R00220,R00835,R00725,R01139,R00299,R08404,R02185,R05804,R00303,R00850,R00941,R00211,R00210,R00209,R01196,R00212,R05605,R05605
251	1.00	331	22	162	0	0	C00024->C00031:[10->1,11->2,15->4,2->5,49->9,50->7]	RP13340,RP01787,RP06639,RP06651,RP04092,RP00007,RP02139,RP03722,RP00060,RP09848,RP01654,RP03120,RP01280,RP03121,RP00026,RP01255,RP02707,RP00180,RP02940,RP02450,RP01133,RP09125	R01827,R01827,R01621,R01641,R00190,R02837,R04723,R06635,R05672,R01556,R00228,R00229,R00227,R01023,R02772,R06643,R01850,R02152,R05537,R04364,R00586,R01889,R03230,R00627,R00706,R00705,R02481,R04348,R01624,R08530,R08531,R05351,R01154,R08332,R08331,R03621,R01204,R03437,R00271,R07833,R00234,R00230,R04466,R00236,R03065,R03064,R05188,R01196,R04192,R03668,R04316,R02191,R00370,R00371,R02396,R02058,R00235,R01808,R01807,R01806,R01213,R05876,R05190,R06453,R05870,R01160,R08532,R08248,R03903,R07251,R07252,R07253,R03056,R06510,R02911,R00487,R00209,R01089,R02616,R01978,R04024,R01776,R02387,R06311,R05063,R08036,R08213,R00472,R08250,R04950,R03910,R04484,R00211,R00210,R00998,R00212,R07249,R05332,R02569,R03455,R00259,R06978,R03552,R03760,R00351,R00352,R00399,R00693,R03767,R08433,R00238,R06307,R03017,R07399,R00454,R00927,R03168,R02340,R02722,R00130,R00725,R01139,R00299,R08404,R02185,R05804,R00303,R00850,R06863,R06590,R06863,R01641,R03508,R01073,R03509,R00743,R01323,R01179,R05508,R00393,R04057,R02955,R05336,R01359,R05509,R00928,R04000,R00229,R07832,R03884,R00227,R03153,R00235,R01049,R03036,R00315,R00317,R00320,R03321,R02736,R00835,R06590
252	0.50	384	11	34	0	1	C00024->C00031:[49->7,49->9,50->5]	RP01925,RP05698,RP06172,RP01926,RP04232,RP06101,RP01133,RP00060,RP00285,RP05201,RP05200	R02035,R01196,R00006,R00014,R00211,R00210,R01699,R00207,R00224,R00226,R00209,R05636,R03145,R00472,R02036,R00212,R00214,R00216,R00835,R00725,R01139,R00299,R08404,R02185,R05804,R00303,R00850,R00211,R00210,R00209,R01196,R00212,R05605,R05605
253	0.83	379	22	66	0	1	C00024->C00031:[49->1,49->2,49->9,50->4,50->7]	RP13340,RP06172,RP00395,RP01790,RP01093,RP05698,RP06705,RP00060,RP00143,RP00285,RP01568,RP00113,RP00180,RP06299,RP04232,RP06101,RP00649,RP01033,RP00078,RP01787,RP00109,RP03735	R01827,R00472,R01061,R01063,R01830,R00771,R01196,R00006,R00014,R00211,R00210,R01699,R00207,R00224,R00226,R00209,R05636,R03145,R01776,R00725,R01139,R00299,R08404,R02185,R05804,R00303,R00850,R00651,R01287,R02026,R03217,R00211,R00210,R00209,R01196,R00212,R01518,R02188,R01512,R01515,R01517,R01660,R00315,R00317,R00320,R00761,R00212,R00214,R00216,R00761,R01067,R00658,R00431,R00346,R00345,R00726,R00341,R01827,R00344,R00930,R00217,R00353,R00134,R03215,R03146,R00519
254	0.50	324	21	159	0	0	C00024->C00031:[2->5,49->9,50->7]	RP13340,RP09657,RP01590,RP01787,RP06651,RP04092,RP00007,RP06639,RP03722,RP09848,RP01255,RP01654,RP00143,RP00216,RP00026,RP06705,RP02707,RP00180,RP02961,RP02454,RP09125	R01827,R06861,R01555,R05196,R01827,R01641,R00190,R02837,R04723,R06635,R05672,R01556,R00228,R00229,R00227,R01023,R02772,R06643,R01850,R02152,R05537,R04364,R00586,R01889,R03230,R00627,R00706,R00705,R02481,R04348,R01624,R08530,R08531,R05351,R01154,R08332,R08331,R03621,R01204,R03437,R00271,R07833,R00234,R00230,R04466,R00236,R03065,R03064,R05188,R01196,R04192,R03668,R04316,R02191,R00370,R00371,R02396,R02058,R00235,R01808,R01807,R01806,R01213,R05876,R05190,R06453,R05870,R01160,R08532,R08248,R03903,R07251,R07252,R07253,R03056,R06510,R02911,R00487,R00209,R01089,R02616,R01978,R04024,R01776,R02387,R06311,R05063,R08036,R08213,R00472,R08250,R04950,R03910,R04484,R00211,R00210,R00998,R00212,R07249,R05332,R02569,R03455,R00259,R06978,R03552,R03760,R00351,R00352,R00399,R00693,R03767,R08433,R00238,R06307,R03017,R07399,R00454,R00927,R03168,R01621,R00130,R06863,R01049,R06590,R06863,R01641,R00651,R01287,R02026,R03217,R01788,R02189,R01786,R00743,R01323,R01179,R05508,R00393,R04057,R02955,R05336,R01359,R05509,R00928,R04000,R00229,R07832,R03884,R00227,R03153,R00235,R01776,R03036,R00315,R00317,R00320,R00028,R02740,R06590
255	0.33	389	7	20	0	0	C00024->C00031:[49->9,50->7]	RP00143,RP06705,RP00060,RP06299,RP01093,RP00180,RP00649	R00651,R01287,R02026,R03217,R01776,R00725,R01139,R00299,R08404,R02185,R05804,R00303,R00850,R00761,R00771,R00315,R00317,R00320,R00761,R01067
256	0.50	446	21	46	0	1	C00024->C00031:[49->4,49->9,50->7]	RP10987,RP01471,RP00128,RP06552,RP06172,RP06299,RP01790,RP01093,RP02454,RP00649,RP00079,RP00196,RP04543,RP00060,RP08343,RP04318,RP10990,RP05729,RP04833,RP04202,RP01197	R01386,R01384,R00710,R00711,R01019,R00326,R01384,R01386,R07658,R00472,R00761,R01830,R00771,R02740,R00761,R01067,R00361,R00360,R00343,R00342,R01447,R01257,R00289,R00287,R00955,R00286,R00725,R01139,R00299,R08404,R02185,R05804,R00303,R00850,R00236,R00224,R07658,R00217,R00346,R00345,R00726,R00341,R00431,R00316,R00207,R00959
257	0.83	472	25	75	0	1	C00024->C00031:[49->1,49->2,49->9,50->4,50->7]	RP01271,RP06172,RP00395,RP01109,RP00649,RP05698,RP06639,RP00052,RP00285,RP01270,RP01568,RP00216,RP00036,RP03735,RP00113,RP01790,RP00180,RP04232,RP06101,RP02454,RP01033,RP08343,RP06727,RP00205,RP04833	R01068,R00472,R01061,R01063,R00802,R00761,R01067,R01196,R00006,R00014,R00211,R00210,R01699,R00207,R00224,R00226,R00209,R05636,R03145,R01621,R00756,R00769,R05805,R00770,R00762,R00764,R00767,R00211,R00210,R00209,R01196,R00212,R01068,R01518,R01788,R02189,R01786,R00199,R01858,R02628,R01138,R00659,R00724,R00200,R00206,R02320,R00430,R00208,R01012,R00572,R00134,R03215,R03146,R00519,R02188,R01512,R01515,R01517,R01660,R01830,R00315,R00317,R00320,R00212,R00214,R00216,R02740,R00658,R00236,R01830,R00801,R00015,R04194,R05140,R00316
258	0.67	486	17	47	0	0	C00024->C00031:[49->1,49->9,50->4,50->7]	RP00036,RP00113,RP06172,RP00395,RP06299,RP01790,RP01093,RP00287,RP00649,RP13340,RP01033,RP00060,RP01787,RP00285,RP04202,RP01568,RP00921	R00199,R01858,R02628,R01138,R00659,R00724,R00200,R00206,R02320,R00430,R00208,R01012,R00572,R02188,R01512,R01515,R01517,R01660,R00472,R01061,R01063,R00761,R01830,R00771,R00214,R00216,R00761,R01067,R01827,R00658,R00725,R01139,R00299,R08404,R02185,R05804,R00303,R00850,R01827,R00211,R00210,R00209,R01196,R00212,R00207,R01518,R00472
259	0.67	499	22	66	0	1	C00024->C00031:[49->1,49->9,50->4,50->7]	RP01271,RP00395,RP00052,RP00285,RP01568,RP00216,RP00113,RP01790,RP04232,RP00180,RP01033,RP06727,RP04833,RP00649,RP05698,RP06639,RP01270,RP00439,RP00036,RP02454,RP01684,RP08343	R01068,R01061,R01063,R00756,R00769,R05805,R00770,R00762,R00764,R00767,R00211,R00210,R00209,R01196,R00212,R01518,R01788,R02189,R01786,R02188,R01512,R01515,R01517,R01660,R01830,R00212,R00315,R00317,R00320,R00658,R01830,R00316,R00761,R01067,R01196,R00006,R00014,R00211,R00210,R01699,R00207,R00224,R00226,R00209,R05636,R03145,R01621,R01068,R01100,R00503,R00199,R01858,R02628,R01138,R00659,R00724,R00200,R00206,R02320,R00430,R00208,R01012,R00572,R02740,R01678,R00236
260	0.83	443	21	67	0	1	C00024->C00031:[49->1,49->2,49->9,50->4,50->7]	RP13340,RP06172,RP00395,RP01790,RP01093,RP05698,RP00060,RP00285,RP01568,RP00036,RP00113,RP00180,RP06299,RP04232,RP06101,RP00649,RP01033,RP08343,RP01787,RP03735,RP04833	R01827,R00472,R01061,R01063,R01830,R00771,R01196,R00006,R00014,R00211,R00210,R01699,R00207,R00224,R00226,R00209,R05636,R03145,R00725,R01139,R00299,R08404,R02185,R05804,R00303,R00850,R00211,R00210,R00209,R01196,R00212,R01518,R00199,R01858,R02628,R01138,R00659,R00724,R00200,R00206,R02320,R00430,R00208,R01012,R00572,R02188,R01512,R01515,R01517,R01660,R00315,R00317,R00320,R00761,R00212,R00214,R00216,R00761,R01067,R00658,R00236,R01827,R00134,R03215,R03146,R00519,R00316
261	0.50	457	15	61	0	1	C00024->C00031:[49->1,49->2,50->4]	RP01271,RP00036,RP05698,RP00113,RP06172,RP00395,RP01093,RP04232,RP06101,RP01033,RP00060,RP00052,RP00285,RP01270,RP01568	R01068,R00199,R01858,R02628,R01138,R00659,R00724,R00200,R00206,R02320,R00430,R00208,R01012,R00572,R01196,R00006,R00014,R00211,R00210,R01699,R00207,R00224,R00226,R00209,R05636,R03145,R02188,R01512,R01515,R01517,R01660,R00472,R01061,R01063,R00771,R00212,R00214,R00216,R00658,R00725,R01139,R00299,R08404,R02185,R05804,R00303,R00850,R00756,R00769,R05805,R00770,R00762,R00764,R00767,R00211,R00210,R00209,R01196,R00212,R01068,R01518
262	0.67	443	18	58	0	1	C00024->C00031:[49->1,49->9,50->4,50->7]	RP00036,RP04232,RP00113,RP00395,RP06299,RP01790,RP01093,RP05698,RP00649,RP13340,RP01033,RP10730,RP00060,RP01787,RP00285,RP10741,RP04202,RP01568	R00199,R01858,R02628,R01138,R00659,R00724,R00200,R00206,R02320,R00430,R00208,R01012,R00572,R00212,R02188,R01512,R01515,R01517,R01660,R01061,R01063,R00761,R01830,R00771,R01196,R00006,R00014,R00211,R00210,R01699,R00207,R00224,R00226,R00209,R05636,R03145,R00761,R01067,R01827,R00658,R01699,R00725,R01139,R00299,R08404,R02185,R05804,R00303,R00850,R01827,R00211,R00210,R00209,R01196,R00212,R02569,R00207,R01518
263	0.67	464	17	57	0	1	C00024->C00031:[49->1,49->9,50->4,50->7]	RP00036,RP04232,RP00113,RP00395,RP06299,RP01790,RP01093,RP05698,RP00649,RP13340,RP01033,RP06166,RP01640,RP00060,RP01787,RP00285,RP01568	R00199,R01858,R02628,R01138,R00659,R00724,R00200,R00206,R02320,R00430,R00208,R01012,R00572,R00212,R02188,R01512,R01515,R01517,R01660,R01061,R01063,R00761,R01830,R00771,R01196,R00006,R00014,R00211,R00210,R01699,R00207,R00224,R00226,R00209,R05636,R03145,R00761,R01067,R01827,R00658,R00454,R01620,R00725,R01139,R00299,R08404,R02185,R05804,R00303,R00850,R01827,R00211,R00210,R00209,R01196,R00212,R01518
264	0.83	463	21	62	0	1	C00024->C00031:[49->1,49->2,49->9,50->4,50->7]	RP13340,RP06172,RP00395,RP01787,RP01093,RP05698,RP06639,RP00060,RP06427,RP00285,RP04202,RP01568,RP00036,RP00113,RP04232,RP06101,RP00649,RP01033,RP10730,RP01790,RP10741	R01827,R00472,R01061,R01063,R01827,R00771,R01196,R00006,R00014,R00211,R00210,R01699,R00207,R00224,R00226,R00209,R05636,R03145,R01621,R00725,R01139,R00299,R08404,R02185,R05804,R00303,R00850,R01067,R00211,R00210,R00209,R01196,R00212,R00207,R01518,R00199,R01858,R02628,R01138,R00659,R00724,R00200,R00206,R02320,R00430,R00208,R01012,R00572,R02188,R01512,R01515,R01517,R01660,R00212,R00214,R00216,R00761,R01067,R00658,R01699,R01830,R02569
265	0.50	547	18	48	0	0	C00024->C00031:[49->5,49->7,50->9]	RP01925,RP01572,RP06593,RP00080,RP05698,RP05880,RP00287,RP00180,RP06639,RP01133,RP00060,RP00930,RP00121,RP01431,RP01573,RP04833,RP01292,RP08343	R02035,R01528,R01528,R01067,R06861,R01641,R01830,R01621,R01440,R01196,R00006,R00014,R00211,R00210,R01699,R00207,R00224,R00226,R00209,R05636,R03145,R00351,R00352,R00214,R00216,R00315,R00317,R00320,R01621,R00835,R00725,R01139,R00299,R08404,R02185,R05804,R00303,R00850,R00479,R00412,R00408,R02164,R00402,R01324,R01529,R00316,R01082,R00236
266	0.17	339	15	135	0	0	C00024->C00031:[2->5]	RP13340,RP00007,RP02707,RP01787,RP06651,RP04092,RP02940,RP02450,RP01255,RP01133,RP03722,RP00060,RP09848,RP01654,RP09125	R01827,R02837,R04723,R06635,R05672,R01556,R00228,R00229,R00227,R01023,R02772,R06643,R01850,R02152,R05537,R04364,R00586,R01889,R03230,R00627,R00706,R00705,R02481,R04348,R01624,R08530,R08531,R05351,R01154,R08332,R08331,R03621,R01204,R03437,R00271,R07833,R00234,R00230,R04466,R00236,R03065,R03064,R05188,R01196,R04192,R03668,R04316,R02191,R00370,R00371,R02396,R02058,R00235,R01808,R01807,R01806,R01213,R05876,R05190,R06453,R05870,R01160,R08532,R08248,R03903,R07251,R07252,R07253,R03056,R06510,R02911,R00487,R00209,R01089,R02616,R01978,R04024,R01776,R02387,R06311,R05063,R08036,R08213,R00472,R08250,R04950,R03910,R04484,R00211,R00210,R00998,R00212,R07249,R05332,R02569,R03455,R00259,R06978,R03552,R03760,R00351,R00352,R00399,R00693,R03767,R08433,R00238,R06307,R03017,R07399,R00454,R00927,R03168,R03036,R01827,R01641,R00190,R03321,R02736,R01049,R00835,R00130,R00725,R01139,R00299,R08404,R02185,R05804,R00303,R00850,R06863,R06590,R06863,R01641,R06590
267	1.00	304	25	232	0	0	C00024->C00031:[10->1,11->2,15->4,49->9,50->7,6->5]	RP00287,RP00180,RP01093,RP04092,RP06101,RP00007,RP03722,RP00060,RP01654,RP06427,RP11137,RP00051,RP00124,RP00285,RP06172,RP03973,RP00026,RP06299,RP01319,RP01255,RP00649,RP01789,RP02707,RP06373,RP08184	R00214,R00216,R00315,R00317,R00320,R00771,R00190,R00214,R00216,R02837,R04723,R06635,R05672,R01556,R00228,R00229,R00227,R01023,R02772,R06643,R01850,R02152,R05537,R04364,R00586,R01889,R03230,R00627,R00706,R00705,R02481,R04348,R01624,R08530,R08531,R05351,R01154,R08332,R08331,R03621,R01204,R03437,R00271,R07833,R00234,R00230,R04466,R00236,R03065,R03064,R05188,R01196,R04192,R03668,R04316,R02191,R00370,R00371,R02396,R02058,R00235,R01808,R01807,R01806,R01213,R05876,R05190,R06453,R05870,R01160,R08532,R08248,R03903,R07251,R07252,R07253,R03056,R06510,R02911,R00487,R00209,R01089,R02616,R01978,R04024,R01776,R02387,R06311,R05063,R08036,R08213,R00472,R08250,R04950,R03910,R04484,R00211,R00210,R00998,R00212,R07249,R05332,R02569,R03455,R00259,R06978,R03552,R03760,R00351,R00352,R00399,R00693,R03767,R08433,R00238,R06307,R03017,R07399,R00454,R00927,R03168,R00130,R00725,R01139,R00299,R08404,R02185,R05804,R00303,R00850,R06590,R06863,R01641,R01067,R01843,R01845,R04709,R07741,R06635,R07884,R06637,R06636,R06459,R06458,R07938,R00989,R07251,R06800,R06801,R07254,R07255,R07721,R06510,R06511,R06512,R07910,R06821,R02505,R07987,R07989,R00740,R07757,R02447,R07886,R06797,R02482,R01626,R07754,R07731,R06799,R06796,R04618,R06448,R04356,R05331,R06817,R06641,R06643,R06644,R06645,R07250,R05188,R06482,R06483,R06480,R06481,R05464,R04050,R01613,R07253,R01614,R07719,R07988,R07885,R00233,R00742,R00353,R04386,R00211,R00210,R00209,R01196,R00212,R00472,R00181,R00743,R01323,R01179,R05508,R00393,R04057,R02955,R05336,R01359,R05509,R00928,R04000,R00229,R07832,R03884,R00227,R03153,R00235,R00761,R01127,R01049,R00761,R01067,R01829,R03036,R00941,R04560
268	0.33	408	7	15	0	0	C00024->C00031:[49->9,50->7]	RP10730,RP00060,RP06299,RP00649,RP01093,RP10741,RP04202	R01699,R00725,R01139,R00299,R08404,R02185,R05804,R00303,R00850,R00761,R00761,R01067,R00771,R02569,R00207
269	1.00	301	24	230	0	0	C00024->C00031:[10->1,11->2,15->4,49->9,50->7,6->5]	RP00287,RP01093,RP04092,RP06101,RP00007,RP03722,RP00060,RP01654,RP06427,RP00051,RP00124,RP00285,RP06172,RP03973,RP00026,RP01255,RP06299,RP01319,RP00180,RP00649,RP02707,RP06373,RP08184,RP06726	R00214,R00216,R00771,R00190,R00214,R00216,R02837,R04723,R06635,R05672,R01556,R00228,R00229,R00227,R01023,R02772,R06643,R01850,R02152,R05537,R04364,R00586,R01889,R03230,R00627,R00706,R00705,R02481,R04348,R01624,R08530,R08531,R05351,R01154,R08332,R08331,R03621,R01204,R03437,R00271,R07833,R00234,R00230,R04466,R00236,R03065,R03064,R05188,R01196,R04192,R03668,R04316,R02191,R00370,R00371,R02396,R02058,R00235,R01808,R01807,R01806,R01213,R05876,R05190,R06453,R05870,R01160,R08532,R08248,R03903,R07251,R07252,R07253,R03056,R06510,R02911,R00487,R00209,R01089,R02616,R01978,R04024,R01776,R02387,R06311,R05063,R08036,R08213,R00472,R08250,R04950,R03910,R04484,R00211,R00210,R00998,R00212,R07249,R05332,R02569,R03455,R00259,R06978,R03552,R03760,R00351,R00352,R00399,R00693,R03767,R08433,R00238,R06307,R03017,R07399,R00454,R00927,R03168,R00130,R00725,R01139,R00299,R08404,R02185,R05804,R00303,R00850,R06590,R06863,R01641,R01067,R04709,R07741,R06635,R07884,R06637,R06636,R06459,R06458,R07938,R00989,R07251,R06800,R06801,R07254,R07255,R07721,R06510,R06511,R06512,R07910,R06821,R02505,R07987,R07989,R00740,R07757,R02447,R07886,R06797,R02482,R01626,R07754,R07731,R06799,R06796,R04618,R06448,R04356,R05331,R06817,R06641,R06643,R06644,R06645,R07250,R05188,R06482,R06483,R06480,R06481,R05464,R04050,R01613,R07253,R01614,R07719,R07988,R07885,R00233,R00742,R00353,R04386,R00211,R00210,R00209,R01196,R00212,R00472,R00181,R00743,R01323,R01179,R05508,R00393,R04057,R02955,R05336,R01359,R05509,R00928,R04000,R00229,R07832,R03884,R00227,R03153,R00235,R01049,R00761,R01127,R00315,R00317,R00320,R00761,R01067,R03036,R00941,R04560,R01827
270	0.67	507	22	66	0	1	C00024->C00031:[49->1,49->9,50->4,50->7]	RP01271,RP00395,RP00052,RP00285,RP01568,RP00216,RP00113,RP01790,RP04232,RP00180,RP01033,RP06727,RP04833,RP01590,RP00649,RP05698,RP06639,RP01270,RP00036,RP02961,RP02454,RP08343	R01068,R01061,R01063,R00756,R00769,R05805,R00770,R00762,R00764,R00767,R00211,R00210,R00209,R01196,R00212,R01518,R01788,R02189,R01786,R02188,R01512,R01515,R01517,R01660,R01830,R00212,R00315,R00317,R00320,R00658,R01830,R00316,R01555,R05196,R00761,R01067,R01196,R00006,R00014,R00211,R00210,R01699,R00207,R00224,R00226,R00209,R05636,R03145,R01621,R01068,R00199,R01858,R02628,R01138,R00659,R00724,R00200,R00206,R02320,R00430,R00208,R01012,R00572,R00028,R02740,R00236
271	1.00	325	20	161	0	0	C00024->C00031:[10->1,11->2,15->4,2->5,49->9,50->7]	RP13340,RP01790,RP01093,RP04092,RP02139,RP03722,RP00060,RP00180,RP01654,RP06427,RP03120,RP01280,RP03121,RP00026,RP00007,RP06299,RP01255,RP00649,RP02707,RP01787	R01827,R01830,R00771,R00190,R02340,R02722,R00130,R00725,R01139,R00299,R08404,R02185,R05804,R00303,R00850,R00315,R00317,R00320,R06590,R06863,R01641,R01067,R03508,R01073,R03509,R00743,R01323,R01179,R05508,R00393,R04057,R02955,R05336,R01359,R05509,R00928,R04000,R00229,R07832,R03884,R00227,R03153,R00235,R02837,R04723,R06635,R05672,R01556,R00228,R00229,R00227,R01023,R02772,R06643,R01850,R02152,R05537,R04364,R00586,R01889,R03230,R00627,R00706,R00705,R02481,R04348,R01624,R08530,R08531,R05351,R01154,R08332,R08331,R03621,R01204,R03437,R00271,R07833,R00234,R00230,R04466,R00236,R03065,R03064,R05188,R01196,R04192,R03668,R04316,R02191,R00370,R00371,R02396,R02058,R00235,R01808,R01807,R01806,R01213,R05876,R05190,R06453,R05870,R01160,R08532,R08248,R03903,R07251,R07252,R07253,R03056,R06510,R02911,R00487,R00209,R01089,R02616,R01978,R04024,R01776,R02387,R06311,R05063,R08036,R08213,R00472,R08250,R04950,R03910,R04484,R00211,R00210,R00998,R00212,R07249,R05332,R02569,R03455,R00259,R06978,R03552,R03760,R00351,R00352,R00399,R00693,R03767,R08433,R00238,R06307,R03017,R07399,R00454,R00927,R03168,R00761,R01049,R00761,R01067,R03036,R01827
272	0.17	314	16	83	0	1	C00024->C00031:[14->4]	RP01471,RP03973,RP00300,RP01319,RP02707,RP10990,RP04543,RP03722,RP00124,RP10987,RP03735,RP08184,RP00051,RP05915,RP06552,RP01134	R01384,R00181,R00944,R00943,R01127,R03036,R07658,R00286,R00130,R00233,R00742,R00353,R04386,R01386,R00134,R03215,R03146,R00519,R04560,R04709,R07741,R06635,R07884,R06637,R06636,R06459,R06458,R07938,R00989,R07251,R06800,R06801,R07254,R07255,R07721,R06510,R06511,R06512,R07910,R06821,R02505,R07987,R07989,R00740,R07757,R02447,R07886,R06797,R02482,R01626,R07754,R07731,R06799,R06796,R04618,R06448,R04356,R05331,R06817,R06641,R06643,R06644,R06645,R07250,R05188,R06482,R06483,R06480,R06481,R05464,R04050,R01613,R07253,R01614,R07719,R07988,R07885,R02737,R00836,R01384,R01386,R07658,R00837
273	0.67	394	19	56	0	1	C00024->C00031:[49->1,49->9,50->4,50->7]	RP13340,RP00395,RP01790,RP01093,RP05698,RP00060,RP00285,RP01568,RP00113,RP06299,RP04232,RP00180,RP00649,RP01033,RP00078,RP08343,RP01787,RP00109,RP04833	R01827,R01061,R01063,R01830,R00771,R01196,R00006,R00014,R00211,R00210,R01699,R00207,R00224,R00226,R00209,R05636,R03145,R00725,R01139,R00299,R08404,R02185,R05804,R00303,R00850,R00211,R00210,R00209,R01196,R00212,R01518,R02188,R01512,R01515,R01517,R01660,R00761,R00212,R00315,R00317,R00320,R00761,R01067,R00658,R00431,R00346,R00345,R00726,R00341,R00236,R01827,R00344,R00930,R00217,R00353,R00316
274	0.50	524	18	33	0	1	C00024->C00031:[49->4,49->9,50->7]	RP10987,RP01471,RP10990,RP06552,RP06172,RP06299,RP02454,RP01093,RP00180,RP00649,RP00196,RP04543,RP06101,RP00060,RP08343,RP01790,RP04833,RP01197	R01386,R01384,R07658,R01384,R01386,R07658,R00472,R00761,R02740,R00771,R00315,R00317,R00320,R00761,R01067,R00289,R00287,R00955,R00286,R00214,R00216,R00725,R01139,R00299,R08404,R02185,R05804,R00303,R00850,R00236,R01830,R00316,R00959
275	0.50	499	19	37	0	1	C00024->C00031:[49->4,49->9,50->7]	RP06172,RP10987,RP01790,RP01093,RP00196,RP06705,RP06101,RP00060,RP00143,RP06552,RP06299,RP01471,RP00180,RP00649,RP04543,RP10990,RP02453,RP02940,RP01197	R00472,R01386,R01830,R00771,R00289,R00287,R00955,R01776,R00214,R00216,R00725,R01139,R00299,R08404,R02185,R05804,R00303,R00850,R00651,R01287,R02026,R03217,R01384,R01386,R07658,R00761,R01384,R00315,R00317,R00320,R00761,R01067,R00286,R07658,R02739,R03321,R00959
276	1.00	386	19	72	0	1	C00024->C00031:[49->1,49->2,49->7,49->9,50->4,50->5]	RP06172,RP00395,RP01926,RP05698,RP00060,RP00285,RP05200,RP05729,RP01568,RP01925,RP00036,RP00113,RP04232,RP06101,RP00079,RP01033,RP01133,RP05201,RP03735	R00472,R01061,R01063,R02036,R01196,R00006,R00014,R00211,R00210,R01699,R00207,R00224,R00226,R00209,R05636,R03145,R00725,R01139,R00299,R08404,R02185,R05804,R00303,R00850,R00211,R00210,R00209,R01196,R00212,R05605,R00217,R00346,R00345,R00726,R00341,R00431,R01518,R02035,R00199,R01858,R02628,R01138,R00659,R00724,R00200,R00206,R02320,R00430,R00208,R01012,R00572,R02188,R01512,R01515,R01517,R01660,R00212,R00214,R00216,R00361,R00360,R00343,R00342,R01447,R01257,R00658,R00835,R05605,R00134,R03215,R03146,R00519
277	1.00	319	22	168	0	0	C00024->C00031:[10->1,11->2,15->4,49->9,50->7,6->5]	RP00287,RP01093,RP10097,RP04092,RP06101,RP00007,RP03722,RP00060,RP01654,RP03735,RP06427,RP11137,RP06172,RP03973,RP00026,RP01255,RP06299,RP01319,RP00180,RP00649,RP01789,RP02707	R00214,R00216,R00771,R06975,R00190,R00214,R00216,R02837,R04723,R06635,R05672,R01556,R00228,R00229,R00227,R01023,R02772,R06643,R01850,R02152,R05537,R04364,R00586,R01889,R03230,R00627,R00706,R00705,R02481,R04348,R01624,R08530,R08531,R05351,R01154,R08332,R08331,R03621,R01204,R03437,R00271,R07833,R00234,R00230,R04466,R00236,R03065,R03064,R05188,R01196,R04192,R03668,R04316,R02191,R00370,R00371,R02396,R02058,R00235,R01808,R01807,R01806,R01213,R05876,R05190,R06453,R05870,R01160,R08532,R08248,R03903,R07251,R07252,R07253,R03056,R06510,R02911,R00487,R00209,R01089,R02616,R01978,R04024,R01776,R02387,R06311,R05063,R08036,R08213,R00472,R08250,R04950,R03910,R04484,R00211,R00210,R00998,R00212,R07249,R05332,R02569,R03455,R00259,R06978,R03552,R03760,R00351,R00352,R00399,R00693,R03767,R08433,R00238,R06307,R03017,R07399,R00454,R00927,R03168,R00130,R00725,R01139,R00299,R08404,R02185,R05804,R00303,R00850,R06590,R06863,R01641,R00134,R03215,R03146,R00519,R01067,R01843,R01845,R00472,R00181,R00743,R01323,R01179,R05508,R00393,R04057,R02955,R05336,R01359,R05509,R00928,R04000,R00229,R07832,R03884,R00227,R03153,R00235,R01049,R00761,R01127,R00315,R00317,R00320,R00761,R01067,R01829,R03036
278	0.33	419	8	21	0	0	C00024->C00031:[49->9,50->7]	RP06639,RP00060,RP06705,RP00143,RP06427,RP01093,RP00180,RP00649	R01621,R00725,R01139,R00299,R08404,R02185,R05804,R00303,R00850,R01776,R00651,R01287,R02026,R03217,R01067,R00771,R00315,R00317,R00320,R00761,R01067
279	0.50	488	21	70	0	1	C00024->C00031:[49->1,49->2,50->4]	RP01271,RP00287,RP00300,RP00395,RP01093,RP05698,RP01670,RP00060,RP00052,RP00285,RP01270,RP01568,RP06172,RP00036,RP00113,RP06374,RP04290,RP04232,RP06101,RP01033,RP00568	R01068,R00214,R00216,R00944,R00943,R01061,R01063,R00771,R01196,R00006,R00014,R00211,R00210,R01699,R00207,R00224,R00226,R00209,R05636,R03145,R01655,R00725,R01139,R00299,R08404,R02185,R05804,R00303,R00850,R00756,R00769,R05805,R00770,R00762,R00764,R00767,R00211,R00210,R00209,R01196,R00212,R01068,R01518,R00472,R00199,R01858,R02628,R01138,R00659,R00724,R00200,R00206,R02320,R00430,R00208,R01012,R00572,R02188,R01512,R01515,R01517,R01660,R00945,R00220,R00212,R00214,R00216,R00658,R01218,R01220
280	0.83	522	26	64	0	1	C00024->C00031:[49->1,49->9,50->4,50->5,50->7]	RP04232,RP01590,RP01926,RP00649,RP05698,RP01095,RP05201,RP00285,RP05200,RP01568,RP00216,RP00036,RP01572,RP00113,RP01790,RP06299,RP01576,RP00395,RP00180,RP02961,RP02454,RP01033,RP08343,RP06427,RP06727,RP04833	R00212,R01555,R05196,R02036,R00761,R01067,R01196,R00006,R00014,R00211,R00210,R01699,R00207,R00224,R00226,R00209,R05636,R03145,R05339,R05605,R00211,R00210,R00209,R01196,R00212,R05605,R01518,R01788,R02189,R01786,R00199,R01858,R02628,R01138,R00659,R00724,R00200,R00206,R02320,R00430,R00208,R01012,R00572,R01528,R02188,R01512,R01515,R01517,R01660,R01830,R00761,R05338,R01061,R01063,R00315,R00317,R00320,R00028,R02740,R00658,R00236,R01067,R01830,R00316
281	0.50	318	19	154	0	0	C00024->C00031:[2->5,49->9,50->7]	RP00216,RP13340,RP06299,RP01590,RP02707,RP01787,RP06651,RP04092,RP02961,RP02454,RP00180,RP01255,RP03722,RP09848,RP06427,RP01654,RP00026,RP00007,RP09125	R01788,R02189,R01786,R01827,R00761,R01555,R05196,R03036,R01827,R01641,R00190,R00028,R02740,R00315,R00317,R00320,R01049,R00130,R06863,R01067,R06590,R06863,R01641,R00743,R01323,R01179,R05508,R00393,R04057,R02955,R05336,R01359,R05509,R00928,R04000,R00229,R07832,R03884,R00227,R03153,R00235,R02837,R04723,R06635,R05672,R01556,R00228,R00229,R00227,R01023,R02772,R06643,R01850,R02152,R05537,R04364,R00586,R01889,R03230,R00627,R00706,R00705,R02481,R04348,R01624,R08530,R08531,R05351,R01154,R08332,R08331,R03621,R01204,R03437,R00271,R07833,R00234,R00230,R04466,R00236,R03065,R03064,R05188,R01196,R04192,R03668,R04316,R02191,R00370,R00371,R02396,R02058,R00235,R01808,R01807,R01806,R01213,R05876,R05190,R06453,R05870,R01160,R08532,R08248,R03903,R07251,R07252,R07253,R03056,R06510,R02911,R00487,R00209,R01089,R02616,R01978,R04024,R01776,R02387,R06311,R05063,R08036,R08213,R00472,R08250,R04950,R03910,R04484,R00211,R00210,R00998,R00212,R07249,R05332,R02569,R03455,R00259,R06978,R03552,R03760,R00351,R00352,R00399,R00693,R03767,R08433,R00238,R06307,R03017,R07399,R00454,R00927,R03168,R06590
282	1.00	321	22	168	0	0	C00024->C00031:[10->1,11->2,15->4,49->9,50->7,6->5]	RP00300,RP00287,RP01093,RP04092,RP06101,RP00007,RP03722,RP00060,RP01654,RP03735,RP06427,RP06172,RP03973,RP00026,RP01255,RP06299,RP01319,RP00180,RP00649,RP02707,RP08184,RP06726	R00944,R00943,R00214,R00216,R00771,R00190,R00214,R00216,R02837,R04723,R06635,R05672,R01556,R00228,R00229,R00227,R01023,R02772,R06643,R01850,R02152,R05537,R04364,R00586,R01889,R03230,R00627,R00706,R00705,R02481,R04348,R01624,R08530,R08531,R05351,R01154,R08332,R08331,R03621,R01204,R03437,R00271,R07833,R00234,R00230,R04466,R00236,R03065,R03064,R05188,R01196,R04192,R03668,R04316,R02191,R00370,R00371,R02396,R02058,R00235,R01808,R01807,R01806,R01213,R05876,R05190,R06453,R05870,R01160,R08532,R08248,R03903,R07251,R07252,R07253,R03056,R06510,R02911,R00487,R00209,R01089,R02616,R01978,R04024,R01776,R02387,R06311,R05063,R08036,R08213,R00472,R08250,R04950,R03910,R04484,R00211,R00210,R00998,R00212,R07249,R05332,R02569,R03455,R00259,R06978,R03552,R03760,R00351,R00352,R00399,R00693,R03767,R08433,R00238,R06307,R03017,R07399,R00454,R00927,R03168,R00130,R00725,R01139,R00299,R08404,R02185,R05804,R00303,R00850,R06590,R06863,R01641,R00134,R03215,R03146,R00519,R01067,R00472,R00181,R00743,R01323,R01179,R05508,R00393,R04057,R02955,R05336,R01359,R05509,R00928,R04000,R00229,R07832,R03884,R00227,R03153,R00235,R01049,R00761,R01127,R00315,R00317,R00320,R00761,R01067,R03036,R04560,R01827
283	0.67	464	20	63	0	1	C00024->C00031:[49->1,49->9,50->4,50->7]	RP00036,RP00128,RP04232,RP00113,RP00395,RP06299,RP01790,RP01093,RP05698,RP00649,RP13340,RP01033,RP00060,RP08343,RP04318,RP01787,RP00285,RP04833,RP04202,RP01568	R00199,R01858,R02628,R01138,R00659,R00724,R00200,R00206,R02320,R00430,R00208,R01012,R00572,R00710,R00711,R01019,R00326,R00212,R02188,R01512,R01515,R01517,R01660,R01061,R01063,R00761,R01830,R00771,R01196,R00006,R00014,R00211,R00210,R01699,R00207,R00224,R00226,R00209,R05636,R03145,R00761,R01067,R01827,R00658,R00725,R01139,R00299,R08404,R02185,R05804,R00303,R00850,R00236,R00224,R01827,R00211,R00210,R00209,R01196,R00212,R00316,R00207,R01518
284	1.00	306	24	227	0	0	C00024->C00031:[10->1,11->2,15->4,49->9,50->7,6->5]	RP00164,RP01788,RP01093,RP06651,RP04092,RP00007,RP03722,RP00060,RP09848,RP01654,RP06427,RP11137,RP00051,RP00124,RP00026,RP01255,RP06299,RP09657,RP00180,RP00649,RP02707,RP09125,RP09828,RP06726	R01010,R01011,R01012,R01829,R00771,R01641,R00190,R02837,R04723,R06635,R05672,R01556,R00228,R00229,R00227,R01023,R02772,R06643,R01850,R02152,R05537,R04364,R00586,R01889,R03230,R00627,R00706,R00705,R02481,R04348,R01624,R08530,R08531,R05351,R01154,R08332,R08331,R03621,R01204,R03437,R00271,R07833,R00234,R00230,R04466,R00236,R03065,R03064,R05188,R01196,R04192,R03668,R04316,R02191,R00370,R00371,R02396,R02058,R00235,R01808,R01807,R01806,R01213,R05876,R05190,R06453,R05870,R01160,R08532,R08248,R03903,R07251,R07252,R07253,R03056,R06510,R02911,R00487,R00209,R01089,R02616,R01978,R04024,R01776,R02387,R06311,R05063,R08036,R08213,R00472,R08250,R04950,R03910,R04484,R00211,R00210,R00998,R00212,R07249,R05332,R02569,R03455,R00259,R06978,R03552,R03760,R00351,R00352,R00399,R00693,R03767,R08433,R00238,R06307,R03017,R07399,R00454,R00927,R03168,R00130,R00725,R01139,R00299,R08404,R02185,R05804,R00303,R00850,R06863,R06590,R06863,R01641,R01067,R01843,R01845,R04709,R07741,R06635,R07884,R06637,R06636,R06459,R06458,R07938,R00989,R07251,R06800,R06801,R07254,R07255,R07721,R06510,R06511,R06512,R07910,R06821,R02505,R07987,R07989,R00740,R07757,R02447,R07886,R06797,R02482,R01626,R07754,R07731,R06799,R06796,R04618,R06448,R04356,R05331,R06817,R06641,R06643,R06644,R06645,R07250,R05188,R06482,R06483,R06480,R06481,R05464,R04050,R01613,R07253,R01614,R07719,R07988,R07885,R00233,R00742,R00353,R04386,R00743,R01323,R01179,R05508,R00393,R04057,R02955,R05336,R01359,R05509,R00928,R04000,R00229,R07832,R03884,R00227,R03153,R00235,R01049,R00761,R06861,R00315,R00317,R00320,R00761,R01067,R03036,R06590,R06862,R01827
285	0.83	418	22	60	0	1	C00024->C00031:[49->1,49->2,49->9,50->4,50->7]	RP13340,RP06172,RP00395,RP01790,RP01093,RP05698,RP06639,RP00060,RP06427,RP00285,RP01568,RP06101,RP00113,RP04232,RP00180,RP00649,RP01033,RP00078,RP08343,RP01787,RP00109,RP04833	R01827,R00472,R01061,R01063,R01830,R00771,R01196,R00006,R00014,R00211,R00210,R01699,R00207,R00224,R00226,R00209,R05636,R03145,R01621,R00725,R01139,R00299,R08404,R02185,R05804,R00303,R00850,R01067,R00211,R00210,R00209,R01196,R00212,R01518,R00214,R00216,R02188,R01512,R01515,R01517,R01660,R00212,R00315,R00317,R00320,R00761,R01067,R00658,R00431,R00346,R00345,R00726,R00341,R00236,R01827,R00344,R00930,R00217,R00353,R00316
286	0.50	355	20	138	0	0	C00024->C00031:[2->5,49->9,50->7]	RP00216,RP13340,RP08343,RP06299,RP01590,RP02707,RP01787,RP06651,RP04092,RP02961,RP02454,RP00180,RP01255,RP03722,RP09848,RP06427,RP01654,RP00007,RP09125,RP04833	R01788,R02189,R01786,R01827,R00236,R00761,R01555,R05196,R03036,R01827,R01641,R00190,R00028,R02740,R00315,R00317,R00320,R01049,R00130,R06863,R01067,R06590,R06863,R01641,R02837,R04723,R06635,R05672,R01556,R00228,R00229,R00227,R01023,R02772,R06643,R01850,R02152,R05537,R04364,R00586,R01889,R03230,R00627,R00706,R00705,R02481,R04348,R01624,R08530,R08531,R05351,R01154,R08332,R08331,R03621,R01204,R03437,R00271,R07833,R00234,R00230,R04466,R00236,R03065,R03064,R05188,R01196,R04192,R03668,R04316,R02191,R00370,R00371,R02396,R02058,R00235,R01808,R01807,R01806,R01213,R05876,R05190,R06453,R05870,R01160,R08532,R08248,R03903,R07251,R07252,R07253,R03056,R06510,R02911,R00487,R00209,R01089,R02616,R01978,R04024,R01776,R02387,R06311,R05063,R08036,R08213,R00472,R08250,R04950,R03910,R04484,R00211,R00210,R00998,R00212,R07249,R05332,R02569,R03455,R00259,R06978,R03552,R03760,R00351,R00352,R00399,R00693,R03767,R08433,R00238,R06307,R03017,R07399,R00454,R00927,R03168,R06590,R00316
287	0.83	394	19	55	0	1	C00024->C00031:[49->1,49->2,49->9,50->4,50->7]	RP13340,RP06172,RP00395,RP01787,RP01093,RP05698,RP00060,RP00285,RP04202,RP01568,RP00113,RP06299,RP04232,RP06101,RP00649,RP01033,RP00078,RP01790,RP00109	R01827,R00472,R01061,R01063,R01827,R00771,R01196,R00006,R00014,R00211,R00210,R01699,R00207,R00224,R00226,R00209,R05636,R03145,R00725,R01139,R00299,R08404,R02185,R05804,R00303,R00850,R00211,R00210,R00209,R01196,R00212,R00207,R01518,R02188,R01512,R01515,R01517,R01660,R00761,R00212,R00214,R00216,R00761,R01067,R00658,R00431,R00346,R00345,R00726,R00341,R01830,R00344,R00930,R00217,R00353
288	0.83	489	25	65	0	1	C00024->C00031:[49->1,49->9,50->4,50->5,50->7]	RP04232,RP00205,RP01926,RP01109,RP00649,RP05698,RP06639,RP01095,RP05201,RP00285,RP05200,RP01568,RP00216,RP00036,RP01572,RP00113,RP01790,RP01576,RP00395,RP00180,RP02454,RP01033,RP08343,RP06727,RP04833	R00212,R00801,R00015,R04194,R05140,R02036,R00802,R00761,R01067,R01196,R00006,R00014,R00211,R00210,R01699,R00207,R00224,R00226,R00209,R05636,R03145,R01621,R05339,R05605,R00211,R00210,R00209,R01196,R00212,R05605,R01518,R01788,R02189,R01786,R00199,R01858,R02628,R01138,R00659,R00724,R00200,R00206,R02320,R00430,R00208,R01012,R00572,R01528,R02188,R01512,R01515,R01517,R01660,R01830,R05338,R01061,R01063,R00315,R00317,R00320,R02740,R00658,R00236,R01830,R00316
289	0.50	530	19	32	0	1	C00024->C00031:[49->4,49->9,50->7]	RP10987,RP01471,RP10990,RP06552,RP06172,RP10730,RP04543,RP06101,RP01093,RP02454,RP00649,RP00196,RP06639,RP00060,RP01790,RP06427,RP10741,RP04202,RP01197	R01386,R01384,R07658,R01384,R01386,R07658,R00472,R01699,R00286,R00214,R00216,R00771,R02740,R00761,R01067,R00289,R00287,R00955,R01621,R00725,R01139,R00299,R08404,R02185,R05804,R00303,R00850,R01830,R01067,R02569,R00207,R00959
290	0.17	332	16	131	0	1	C00024->C00031:[13->4]	RP01471,RP07975,RP03973,RP04241,RP01319,RP02707,RP10990,RP04204,RP04205,RP00007,RP03722,RP10987,RP04543,RP05915,RP06552,RP01134	R01384,R04209,R00181,R04591,R01127,R03036,R07658,R04559,R06975,R04560,R02837,R04723,R06635,R05672,R01556,R00228,R00229,R00227,R01023,R02772,R06643,R01850,R02152,R05537,R04364,R00586,R01889,R03230,R00627,R00706,R00705,R02481,R04348,R01624,R08530,R08531,R05351,R01154,R08332,R08331,R03621,R01204,R03437,R00271,R07833,R00234,R00230,R04466,R00236,R03065,R03064,R05188,R01196,R04192,R03668,R04316,R02191,R00370,R00371,R02396,R02058,R00235,R01808,R01807,R01806,R01213,R05876,R05190,R06453,R05870,R01160,R08532,R08248,R03903,R07251,R07252,R07253,R03056,R06510,R02911,R00487,R00209,R01089,R02616,R01978,R04024,R01776,R02387,R06311,R05063,R08036,R08213,R00472,R08250,R04950,R03910,R04484,R00211,R00210,R00998,R00212,R07249,R05332,R02569,R03455,R00259,R06978,R03552,R03760,R00351,R00352,R00399,R00693,R03767,R08433,R00238,R06307,R03017,R07399,R00454,R00927,R03168,R00130,R01386,R00286,R02737,R00836,R01384,R01386,R07658,R00837
291	0.50	541	20	36	0	1	C00024->C00031:[49->4,49->9,50->7]	RP10990,RP01471,RP00128,RP06552,RP06172,RP06299,RP06101,RP01093,RP02454,RP00649,RP00196,RP10987,RP04543,RP00060,RP08343,RP04318,RP01790,RP04833,RP04202,RP01197	R07658,R01384,R00710,R00711,R01019,R00326,R01384,R01386,R07658,R00472,R00761,R00214,R00216,R00771,R02740,R00761,R01067,R00289,R00287,R00955,R01386,R00286,R00725,R01139,R00299,R08404,R02185,R05804,R00303,R00850,R00236,R00224,R01830,R00316,R00207,R00959
292	1.00	330	15	141	0	0	C00024->C00031:[10->1,11->2,15->4,49->9,50->7,6->5]	RP00285,RP06299,RP02707,RP01093,RP04092,RP00649,RP01789,RP00007,RP03722,RP00060,RP01255,RP01654,RP06427,RP11137,RP04202	R00211,R00210,R00209,R01196,R00212,R00761,R03036,R00771,R00190,R00761,R01067,R01829,R02837,R04723,R06635,R05672,R01556,R00228,R00229,R00227,R01023,R02772,R06643,R01850,R02152,R05537,R04364,R00586,R01889,R03230,R00627,R00706,R00705,R02481,R04348,R01624,R08530,R08531,R05351,R01154,R08332,R08331,R03621,R01204,R03437,R00271,R07833,R00234,R00230,R04466,R00236,R03065,R03064,R05188,R01196,R04192,R03668,R04316,R02191,R00370,R00371,R02396,R02058,R00235,R01808,R01807,R01806,R01213,R05876,R05190,R06453,R05870,R01160,R08532,R08248,R03903,R07251,R07252,R07253,R03056,R06510,R02911,R00487,R00209,R01089,R02616,R01978,R04024,R01776,R02387,R06311,R05063,R08036,R08213,R00472,R08250,R04950,R03910,R04484,R00211,R00210,R00998,R00212,R07249,R05332,R02569,R03455,R00259,R06978,R03552,R03760,R00351,R00352,R00399,R00693,R03767,R08433,R00238,R06307,R03017,R07399,R00454,R00927,R03168,R00130,R00725,R01139,R00299,R08404,R02185,R05804,R00303,R00850,R01049,R06590,R06863,R01641,R01067,R01843,R01845,R00207
293	0.50	427	19	43	0	1	C00024->C00031:[49->4,49->9,50->7]	RP06172,RP10987,RP01790,RP01093,RP02454,RP00196,RP00060,RP05729,RP06552,RP06299,RP01471,RP00180,RP00649,RP00079,RP04543,RP08343,RP10990,RP04833,RP01197	R00472,R01386,R01830,R00771,R02740,R00289,R00287,R00955,R00725,R01139,R00299,R08404,R02185,R05804,R00303,R00850,R00217,R00346,R00345,R00726,R00341,R00431,R01384,R01386,R07658,R00761,R01384,R00315,R00317,R00320,R00761,R01067,R00361,R00360,R00343,R00342,R01447,R01257,R00286,R00236,R07658,R00316,R00959
294	0.83	514	24	69	0	1	C00024->C00031:[49->1,49->2,49->9,50->4,50->7]	RP01271,RP01590,RP06172,RP00395,RP06101,RP00649,RP05698,RP06639,RP00052,RP00285,RP01270,RP01568,RP00216,RP00036,RP00113,RP01790,RP04232,RP00180,RP02961,RP02454,RP01033,RP08343,RP06727,RP04833	R01068,R01555,R05196,R00472,R01061,R01063,R00214,R00216,R00761,R01067,R01196,R00006,R00014,R00211,R00210,R01699,R00207,R00224,R00226,R00209,R05636,R03145,R01621,R00756,R00769,R05805,R00770,R00762,R00764,R00767,R00211,R00210,R00209,R01196,R00212,R01068,R01518,R01788,R02189,R01786,R00199,R01858,R02628,R01138,R00659,R00724,R00200,R00206,R02320,R00430,R00208,R01012,R00572,R02188,R01512,R01515,R01517,R01660,R01830,R00212,R00315,R00317,R00320,R00028,R02740,R00658,R00236,R01830,R00316
295	1.00	315	23	173	0	0	C00024->C00031:[10->1,11->2,15->4,49->9,50->7,6->5]	RP00287,RP00180,RP01093,RP10097,RP04092,RP06101,RP00007,RP03722,RP00060,RP01654,RP03735,RP06427,RP11137,RP00285,RP06172,RP03973,RP00026,RP06299,RP01319,RP01255,RP00649,RP01789,RP02707	R00214,R00216,R00315,R00317,R00320,R00771,R06975,R00190,R00214,R00216,R02837,R04723,R06635,R05672,R01556,R00228,R00229,R00227,R01023,R02772,R06643,R01850,R02152,R05537,R04364,R00586,R01889,R03230,R00627,R00706,R00705,R02481,R04348,R01624,R08530,R08531,R05351,R01154,R08332,R08331,R03621,R01204,R03437,R00271,R07833,R00234,R00230,R04466,R00236,R03065,R03064,R05188,R01196,R04192,R03668,R04316,R02191,R00370,R00371,R02396,R02058,R00235,R01808,R01807,R01806,R01213,R05876,R05190,R06453,R05870,R01160,R08532,R08248,R03903,R07251,R07252,R07253,R03056,R06510,R02911,R00487,R00209,R01089,R02616,R01978,R04024,R01776,R02387,R06311,R05063,R08036,R08213,R00472,R08250,R04950,R03910,R04484,R00211,R00210,R00998,R00212,R07249,R05332,R02569,R03455,R00259,R06978,R03552,R03760,R00351,R00352,R00399,R00693,R03767,R08433,R00238,R06307,R03017,R07399,R00454,R00927,R03168,R00130,R00725,R01139,R00299,R08404,R02185,R05804,R00303,R00850,R06590,R06863,R01641,R00134,R03215,R03146,R00519,R01067,R01843,R01845,R00211,R00210,R00209,R01196,R00212,R00472,R00181,R00743,R01323,R01179,R05508,R00393,R04057,R02955,R05336,R01359,R05509,R00928,R04000,R00229,R07832,R03884,R00227,R03153,R00235,R00761,R01127,R01049,R00761,R01067,R01829,R03036
296	0.67	481	22	68	0	1	C00024->C00031:[49->1,49->9,50->4,50->7]	RP01271,RP00395,RP00052,RP00285,RP01568,RP00216,RP00113,RP01790,RP04232,RP00180,RP01033,RP06727,RP04833,RP01109,RP00649,RP05698,RP06639,RP01270,RP00205,RP00036,RP02454,RP08343	R01068,R01061,R01063,R00756,R00769,R05805,R00770,R00762,R00764,R00767,R00211,R00210,R00209,R01196,R00212,R01518,R01788,R02189,R01786,R02188,R01512,R01515,R01517,R01660,R01830,R00212,R00315,R00317,R00320,R00658,R01830,R00316,R00802,R00761,R01067,R01196,R00006,R00014,R00211,R00210,R01699,R00207,R00224,R00226,R00209,R05636,R03145,R01621,R01068,R00801,R00015,R04194,R05140,R00199,R01858,R02628,R01138,R00659,R00724,R00200,R00206,R02320,R00430,R00208,R01012,R00572,R02740,R00236
297	0.33	450	9	16	0	0	C00024->C00031:[49->9,50->7]	RP00216,RP01790,RP01590,RP02961,RP02454,RP06639,RP00285,RP06727,RP04202	R01788,R02189,R01786,R01830,R01555,R05196,R00028,R02740,R01621,R00211,R00210,R00209,R01196,R00212,R01830,R00207
298	0.17	575	15	34	0	1	C00024->C00031:[49->4]	RP01830,RP01471,RP10990,RP06552,RP01134,RP05698,RP01432,RP05880,RP00287,RP01292,RP10987,RP04543,RP00930,RP00121,RP05915	R01900,R01384,R07658,R01384,R01386,R07658,R00837,R01196,R00006,R00014,R00211,R00210,R01699,R00207,R00224,R00226,R00209,R05636,R03145,R01325,R00351,R00352,R00214,R00216,R01082,R01386,R00286,R00479,R00412,R00408,R02164,R00402,R02737,R00836
299	0.50	528	18	46	0	0	C00024->C00031:[49->9,50->4,50->7]	RP13340,RP06172,RP00395,RP01790,RP01093,RP00060,RP01568,RP00921,RP00036,RP00113,RP06299,RP00287,RP00180,RP00649,RP01033,RP08343,RP01787,RP04833	R01827,R00472,R01061,R01063,R01830,R00771,R00725,R01139,R00299,R08404,R02185,R05804,R00303,R00850,R01518,R00472,R00199,R01858,R02628,R01138,R00659,R00724,R00200,R00206,R02320,R00430,R00208,R01012,R00572,R02188,R01512,R01515,R01517,R01660,R00761,R00214,R00216,R00315,R00317,R00320,R00761,R01067,R00658,R00236,R01827,R00316
300	0.33	450	10	22	0	0	C00024->C00031:[49->9,50->7]	RP01790,RP06705,RP00180,RP02940,RP02450,RP06639,RP01133,RP00060,RP00143,RP06727	R01830,R01776,R00315,R00317,R00320,R03321,R02736,R01621,R00835,R00725,R01139,R00299,R08404,R02185,R05804,R00303,R00850,R00651,R01287,R02026,R03217,R01830
301	1.00	508	27	70	0	1	C00024->C00031:[49->1,49->2,49->9,50->4,50->5,50->7]	RP06172,RP00395,RP01926,RP06101,RP00649,RP05698,RP06639,RP01572,RP00060,RP06727,RP00285,RP05200,RP01568,RP02450,RP00036,RP01095,RP00113,RP01790,RP01576,RP04232,RP00180,RP02940,RP01033,RP01133,RP08343,RP05201,RP04833	R00472,R01061,R01063,R02036,R00214,R00216,R00761,R01067,R01196,R00006,R00014,R00211,R00210,R01699,R00207,R00224,R00226,R00209,R05636,R03145,R01621,R01528,R00725,R01139,R00299,R08404,R02185,R05804,R00303,R00850,R01830,R00211,R00210,R00209,R01196,R00212,R05605,R01518,R02736,R00199,R01858,R02628,R01138,R00659,R00724,R00200,R00206,R02320,R00430,R00208,R01012,R00572,R05339,R02188,R01512,R01515,R01517,R01660,R01830,R05338,R00212,R00315,R00317,R00320,R03321,R00658,R00835,R00236,R05605,R00316
302	0.83	436	21	65	0	1	C00024->C00031:[49->1,49->2,49->9,50->4,50->7]	RP13340,RP06172,RP00395,RP01790,RP01093,RP05698,RP00060,RP00285,RP04202,RP01568,RP00036,RP00113,RP06299,RP04232,RP06101,RP00649,RP01033,RP10730,RP01787,RP10741,RP03735	R01827,R00472,R01061,R01063,R01830,R00771,R01196,R00006,R00014,R00211,R00210,R01699,R00207,R00224,R00226,R00209,R05636,R03145,R00725,R01139,R00299,R08404,R02185,R05804,R00303,R00850,R00211,R00210,R00209,R01196,R00212,R00207,R01518,R00199,R01858,R02628,R01138,R00659,R00724,R00200,R00206,R02320,R00430,R00208,R01012,R00572,R02188,R01512,R01515,R01517,R01660,R00761,R00212,R00214,R00216,R00761,R01067,R00658,R01699,R01827,R02569,R00134,R03215,R03146,R00519
303	0.83	392	22	63	0	1	C00024->C00031:[49->1,49->2,49->9,50->4,50->7]	RP13340,RP06172,RP00395,RP01790,RP01093,RP05698,RP00060,RP00285,RP01568,RP00113,RP00180,RP06299,RP04232,RP06101,RP00649,RP01033,RP00078,RP08343,RP01787,RP00109,RP03735,RP04833	R01827,R00472,R01061,R01063,R01830,R00771,R01196,R00006,R00014,R00211,R00210,R01699,R00207,R00224,R00226,R00209,R05636,R03145,R00725,R01139,R00299,R08404,R02185,R05804,R00303,R00850,R00211,R00210,R00209,R01196,R00212,R01518,R02188,R01512,R01515,R01517,R01660,R00315,R00317,R00320,R00761,R00212,R00214,R00216,R00761,R01067,R00658,R00431,R00346,R00345,R00726,R00341,R00236,R01827,R00344,R00930,R00217,R00353,R00134,R03215,R03146,R00519,R00316
304	0.83	467	25	80	0	1	C00024->C00031:[49->1,49->2,49->9,50->4,50->7]	RP01271,RP06172,RP00395,RP00180,RP00649,RP05698,RP06705,RP00060,RP00052,RP00143,RP00285,RP01270,RP01568,RP02450,RP00036,RP00113,RP01790,RP06639,RP04232,RP06101,RP02940,RP01033,RP01133,RP06727,RP03735	R01068,R00472,R01061,R01063,R00315,R00317,R00320,R00761,R01067,R01196,R00006,R00014,R00211,R00210,R01699,R00207,R00224,R00226,R00209,R05636,R03145,R01776,R00725,R01139,R00299,R08404,R02185,R05804,R00303,R00850,R00756,R00769,R05805,R00770,R00762,R00764,R00767,R00651,R01287,R02026,R03217,R00211,R00210,R00209,R01196,R00212,R01068,R01518,R02736,R00199,R01858,R02628,R01138,R00659,R00724,R00200,R00206,R02320,R00430,R00208,R01012,R00572,R02188,R01512,R01515,R01517,R01660,R01830,R01621,R00212,R00214,R00216,R03321,R00658,R00835,R01830,R00134,R03215,R03146,R00519
305	1.00	317	23	173	0	0	C00024->C00031:[10->1,11->2,15->4,49->9,50->7,6->5]	RP00300,RP00287,RP00180,RP01093,RP04092,RP06101,RP00007,RP03722,RP00060,RP01654,RP03735,RP06427,RP00285,RP06172,RP03973,RP00026,RP06299,RP01319,RP01255,RP00649,RP02707,RP08184,RP06726	R00944,R00943,R00214,R00216,R00315,R00317,R00320,R00771,R00190,R00214,R00216,R02837,R04723,R06635,R05672,R01556,R00228,R00229,R00227,R01023,R02772,R06643,R01850,R02152,R05537,R04364,R00586,R01889,R03230,R00627,R00706,R00705,R02481,R04348,R01624,R08530,R08531,R05351,R01154,R08332,R08331,R03621,R01204,R03437,R00271,R07833,R00234,R00230,R04466,R00236,R03065,R03064,R05188,R01196,R04192,R03668,R04316,R02191,R00370,R00371,R02396,R02058,R00235,R01808,R01807,R01806,R01213,R05876,R05190,R06453,R05870,R01160,R08532,R08248,R03903,R07251,R07252,R07253,R03056,R06510,R02911,R00487,R00209,R01089,R02616,R01978,R04024,R01776,R02387,R06311,R05063,R08036,R08213,R00472,R08250,R04950,R03910,R04484,R00211,R00210,R00998,R00212,R07249,R05332,R02569,R03455,R00259,R06978,R03552,R03760,R00351,R00352,R00399,R00693,R03767,R08433,R00238,R06307,R03017,R07399,R00454,R00927,R03168,R00130,R00725,R01139,R00299,R08404,R02185,R05804,R00303,R00850,R06590,R06863,R01641,R00134,R03215,R03146,R00519,R01067,R00211,R00210,R00209,R01196,R00212,R00472,R00181,R00743,R01323,R01179,R05508,R00393,R04057,R02955,R05336,R01359,R05509,R00928,R04000,R00229,R07832,R03884,R00227,R03153,R00235,R00761,R01127,R01049,R00761,R01067,R03036,R04560,R01827
306	0.50	336	18	142	0	0	C00024->C00031:[2->5,49->9,50->7]	RP13340,RP01255,RP02707,RP01787,RP06639,RP06651,RP04092,RP02940,RP04202,RP02450,RP00007,RP01133,RP03722,RP00060,RP09848,RP01654,RP00285,RP09125	R01827,R01049,R03036,R01827,R01621,R01641,R00190,R03321,R00207,R02736,R02837,R04723,R06635,R05672,R01556,R00228,R00229,R00227,R01023,R02772,R06643,R01850,R02152,R05537,R04364,R00586,R01889,R03230,R00627,R00706,R00705,R02481,R04348,R01624,R08530,R08531,R05351,R01154,R08332,R08331,R03621,R01204,R03437,R00271,R07833,R00234,R00230,R04466,R00236,R03065,R03064,R05188,R01196,R04192,R03668,R04316,R02191,R00370,R00371,R02396,R02058,R00235,R01808,R01807,R01806,R01213,R05876,R05190,R06453,R05870,R01160,R08532,R08248,R03903,R07251,R07252,R07253,R03056,R06510,R02911,R00487,R00209,R01089,R02616,R01978,R04024,R01776,R02387,R06311,R05063,R08036,R08213,R00472,R08250,R04950,R03910,R04484,R00211,R00210,R00998,R00212,R07249,R05332,R02569,R03455,R00259,R06978,R03552,R03760,R00351,R00352,R00399,R00693,R03767,R08433,R00238,R06307,R03017,R07399,R00454,R00927,R03168,R00835,R00130,R00725,R01139,R00299,R08404,R02185,R05804,R00303,R00850,R06863,R06590,R06863,R01641,R00211,R00210,R00209,R01196,R00212,R06590
307	0.67	363	19	136	0	0	C00024->C00031:[10->1,11->2,15->4,2->5]	RP02139,RP13340,RP01590,RP01787,RP06651,RP04092,RP01255,RP03722,RP09848,RP01654,RP03120,RP01280,RP00216,RP03121,RP00007,RP02707,RP02961,RP02454,RP09125	R02340,R02722,R01827,R01555,R05196,R01827,R01641,R00190,R01049,R00130,R06863,R06590,R06863,R01641,R03508,R01073,R01788,R02189,R01786,R03509,R02837,R04723,R06635,R05672,R01556,R00228,R00229,R00227,R01023,R02772,R06643,R01850,R02152,R05537,R04364,R00586,R01889,R03230,R00627,R00706,R00705,R02481,R04348,R01624,R08530,R08531,R05351,R01154,R08332,R08331,R03621,R01204,R03437,R00271,R07833,R00234,R00230,R04466,R00236,R03065,R03064,R05188,R01196,R04192,R03668,R04316,R02191,R00370,R00371,R02396,R02058,R00235,R01808,R01807,R01806,R01213,R05876,R05190,R06453,R05870,R01160,R08532,R08248,R03903,R07251,R07252,R07253,R03056,R06510,R02911,R00487,R00209,R01089,R02616,R01978,R04024,R01776,R02387,R06311,R05063,R08036,R08213,R00472,R08250,R04950,R03910,R04484,R00211,R00210,R00998,R00212,R07249,R05332,R02569,R03455,R00259,R06978,R03552,R03760,R00351,R00352,R00399,R00693,R03767,R08433,R00238,R06307,R03017,R07399,R00454,R00927,R03168,R03036,R00028,R02740,R06590
308	0.33	356	9	31	0	1	C00024->C00031:[49->9,50->5]	RP01925,RP01133,RP04232,RP00060,RP05201,RP01926,RP00285,RP05698,RP05200	R02035,R00835,R00212,R00725,R01139,R00299,R08404,R02185,R05804,R00303,R00850,R05605,R02036,R00211,R00210,R00209,R01196,R00212,R01196,R00006,R00014,R00211,R00210,R01699,R00207,R00224,R00226,R00209,R05636,R03145,R05605
309	0.83	407	24	66	0	1	C00024->C00031:[49->1,49->2,49->9,50->4,50->7]	RP00128,RP06172,RP00395,RP01787,RP01093,RP05698,RP13340,RP00060,RP04318,RP00285,RP04202,RP01568,RP00113,RP06299,RP04232,RP06101,RP00649,RP01033,RP00078,RP08343,RP01790,RP00109,RP03735,RP04833	R00710,R00711,R01019,R00326,R00472,R01061,R01063,R01827,R00771,R01196,R00006,R00014,R00211,R00210,R01699,R00207,R00224,R00226,R00209,R05636,R03145,R01827,R00725,R01139,R00299,R08404,R02185,R05804,R00303,R00850,R00224,R00211,R00210,R00209,R01196,R00212,R00207,R01518,R02188,R01512,R01515,R01517,R01660,R00761,R00212,R00214,R00216,R00761,R01067,R00658,R00431,R00346,R00345,R00726,R00341,R00236,R01830,R00344,R00930,R00217,R00353,R00134,R03215,R03146,R00519,R00316
310	0.33	347	18	140	0	0	C00024->C00031:[2->5,50->7]	RP13340,RP06172,RP06299,RP02707,RP01790,RP01093,RP00287,RP04092,RP00649,RP00007,RP03722,RP00060,RP01255,RP01654,RP06427,RP04202,RP01787,RP00921	R01827,R00472,R00761,R03036,R01830,R00771,R00214,R00216,R00190,R00761,R01067,R02837,R04723,R06635,R05672,R01556,R00228,R00229,R00227,R01023,R02772,R06643,R01850,R02152,R05537,R04364,R00586,R01889,R03230,R00627,R00706,R00705,R02481,R04348,R01624,R08530,R08531,R05351,R01154,R08332,R08331,R03621,R01204,R03437,R00271,R07833,R00234,R00230,R04466,R00236,R03065,R03064,R05188,R01196,R04192,R03668,R04316,R02191,R00370,R00371,R02396,R02058,R00235,R01808,R01807,R01806,R01213,R05876,R05190,R06453,R05870,R01160,R08532,R08248,R03903,R07251,R07252,R07253,R03056,R06510,R02911,R00487,R00209,R01089,R02616,R01978,R04024,R01776,R02387,R06311,R05063,R08036,R08213,R00472,R08250,R04950,R03910,R04484,R00211,R00210,R00998,R00212,R07249,R05332,R02569,R03455,R00259,R06978,R03552,R03760,R00351,R00352,R00399,R00693,R03767,R08433,R00238,R06307,R03017,R07399,R00454,R00927,R03168,R00130,R00725,R01139,R00299,R08404,R02185,R05804,R00303,R00850,R01049,R06590,R06863,R01641,R01067,R00207,R01827,R00472
311	0.50	482	18	35	0	1	C00024->C00031:[49->4,49->9,50->7]	RP01790,RP01471,RP10990,RP06552,RP06172,RP04543,RP06101,RP01093,RP02454,RP00649,RP00196,RP10987,RP06639,RP00060,RP06427,RP00285,RP04202,RP01197	R01830,R01384,R07658,R01384,R01386,R07658,R00472,R00286,R00214,R00216,R00771,R02740,R00761,R01067,R00289,R00287,R00955,R01386,R01621,R00725,R01139,R00299,R08404,R02185,R05804,R00303,R00850,R01067,R00211,R00210,R00209,R01196,R00212,R00207,R00959
312	0.17	342	15	131	0	0	C00024->C00031:[2->5]	RP00216,RP13340,RP01590,RP02707,RP01787,RP06651,RP04092,RP02961,RP02454,RP01255,RP03722,RP09848,RP01654,RP00007,RP09125	R01788,R02189,R01786,R01827,R01555,R05196,R03036,R01827,R01641,R00190,R00028,R02740,R01049,R00130,R06863,R06590,R06863,R01641,R02837,R04723,R06635,R05672,R01556,R00228,R00229,R00227,R01023,R02772,R06643,R01850,R02152,R05537,R04364,R00586,R01889,R03230,R00627,R00706,R00705,R02481,R04348,R01624,R08530,R08531,R05351,R01154,R08332,R08331,R03621,R01204,R03437,R00271,R07833,R00234,R00230,R04466,R00236,R03065,R03064,R05188,R01196,R04192,R03668,R04316,R02191,R00370,R00371,R02396,R02058,R00235,R01808,R01807,R01806,R01213,R05876,R05190,R06453,R05870,R01160,R08532,R08248,R03903,R07251,R07252,R07253,R03056,R06510,R02911,R00487,R00209,R01089,R02616,R01978,R04024,R01776,R02387,R06311,R05063,R08036,R08213,R00472,R08250,R04950,R03910,R04484,R00211,R00210,R00998,R00212,R07249,R05332,R02569,R03455,R00259,R06978,R03552,R03760,R00351,R00352,R00399,R00693,R03767,R08433,R00238,R06307,R03017,R07399,R00454,R00927,R03168,R06590
313	0.33	336	6	18	0	0	C00024->C00031:[49->9,50->7]	RP06299,RP01093,RP00649,RP00060,RP00285,RP04202	R00761,R00771,R00761,R01067,R00725,R01139,R00299,R08404,R02185,R05804,R00303,R00850,R00211,R00210,R00209,R01196,R00212,R00207
314	1.00	358	21	105	0	1	C00024->C00031:[49->1,49->2,49->7,49->9,50->4,50->5]	RP04232,RP06172,RP00395,RP01926,RP05698,RP05694,RP00060,RP05067,RP00285,RP05200,RP01568,RP01925,RP00036,RP00113,RP01077,RP06101,RP00079,RP01033,RP01133,RP05201,RP03735	R00212,R00472,R01061,R01063,R02036,R01196,R00006,R00014,R00211,R00210,R01699,R00207,R00224,R00226,R00209,R05636,R03145,R04709,R07989,R06635,R06637,R06636,R06459,R06458,R06448,R07250,R06510,R07253,R05331,R06641,R00233,R06511,R06512,R06643,R06644,R06645,R02505,R07987,R07251,R07988,R05188,R06482,R06483,R06480,R06481,R02447,R05464,R01613,R01614,R05190,R07758,R02223,R07254,R02224,R00725,R01139,R00299,R08404,R02185,R05804,R00303,R00850,R00344,R00211,R00210,R00209,R01196,R00212,R05605,R01518,R02035,R00199,R01858,R02628,R01138,R00659,R00724,R00200,R00206,R02320,R00430,R00208,R01012,R00572,R02188,R01512,R01515,R01517,R01660,R00742,R00214,R00216,R00361,R00360,R00343,R00342,R01447,R01257,R00658,R00835,R05605,R00134,R03215,R03146,R00519
315	1.00	447	16	56	0	1	C00024->C00031:[49->1,49->2,49->7,49->9,50->4,50->5]	RP01925,RP00036,RP04232,RP00113,RP06172,RP00395,RP01926,RP05698,RP06101,RP01033,RP01133,RP00060,RP05201,RP00285,RP05200,RP01568	R02035,R00199,R01858,R02628,R01138,R00659,R00724,R00200,R00206,R02320,R00430,R00208,R01012,R00572,R00212,R02188,R01512,R01515,R01517,R01660,R00472,R01061,R01063,R02036,R01196,R00006,R00014,R00211,R00210,R01699,R00207,R00224,R00226,R00209,R05636,R03145,R00214,R00216,R00658,R00835,R00725,R01139,R00299,R08404,R02185,R05804,R00303,R00850,R05605,R00211,R00210,R00209,R01196,R00212,R05605,R01518
316	0.50	360	12	38	0	1	C00024->C00031:[49->7,49->9,50->5]	RP01925,RP04232,RP06172,RP01926,RP05698,RP06101,RP01133,RP00060,RP05201,RP00285,RP03735,RP05200	R02035,R00212,R00472,R02036,R01196,R00006,R00014,R00211,R00210,R01699,R00207,R00224,R00226,R00209,R05636,R03145,R00214,R00216,R00835,R00725,R01139,R00299,R08404,R02185,R05804,R00303,R00850,R05605,R00211,R00210,R00209,R01196,R00212,R00134,R03215,R03146,R00519,R05605
317	0.50	414	19	41	0	1	C00024->C00031:[49->4,49->9,50->7]	RP10987,RP06172,RP04543,RP01790,RP01093,RP02454,RP00196,RP00060,RP04202,RP06552,RP06299,RP01471,RP00649,RP00079,RP05729,RP10730,RP10990,RP10741,RP01197	R01386,R00472,R00286,R01830,R00771,R02740,R00289,R00287,R00955,R00725,R01139,R00299,R08404,R02185,R05804,R00303,R00850,R00207,R01384,R01386,R07658,R00761,R01384,R00761,R01067,R00361,R00360,R00343,R00342,R01447,R01257,R00217,R00346,R00345,R00726,R00341,R00431,R01699,R07658,R02569,R00959
318	0.50	444	18	40	0	1	C00024->C00031:[49->4,49->9,50->7]	RP10987,RP01471,RP06552,RP06172,RP06299,RP01790,RP01093,RP02454,RP00649,RP00079,RP00196,RP04543,RP06166,RP01640,RP00060,RP10990,RP05729,RP01197	R01386,R01384,R01384,R01386,R07658,R00472,R00761,R01830,R00771,R02740,R00761,R01067,R00361,R00360,R00343,R00342,R01447,R01257,R00289,R00287,R00955,R00286,R00454,R01620,R00725,R01139,R00299,R08404,R02185,R05804,R00303,R00850,R07658,R00217,R00346,R00345,R00726,R00341,R00431,R00959
319	0.50	522	18	32	0	0	C00024->C00031:[49->9,50->5,50->7]	RP01572,RP05200,RP01790,RP01926,RP01576,RP00649,RP00180,RP02940,RP02450,RP06639,RP01133,RP01095,RP00060,RP08343,RP00285,RP06727,RP04833,RP05201	R01528,R05605,R01830,R02036,R05338,R00761,R01067,R00315,R00317,R00320,R03321,R02736,R01621,R00835,R05339,R00725,R01139,R00299,R08404,R02185,R05804,R00303,R00850,R00236,R00211,R00210,R00209,R01196,R00212,R01830,R00316,R05605
320	0.67	305	18	72	0	1	C00024->C00031:[49->1,49->9,50->4,50->7]	RP00285,RP13340,RP04232,RP00113,RP00395,RP06299,RP01790,RP01093,RP05698,RP00180,RP00649,RP01033,RP00026,RP00060,RP00109,RP00078,RP01787,RP01568	R00211,R00210,R00209,R01196,R00212,R01827,R00212,R02188,R01512,R01515,R01517,R01660,R01061,R01063,R00761,R01830,R00771,R01196,R00006,R00014,R00211,R00210,R01699,R00207,R00224,R00226,R00209,R05636,R03145,R00315,R00317,R00320,R00761,R01067,R00658,R00743,R01323,R01179,R05508,R00393,R04057,R02955,R05336,R01359,R05509,R00928,R04000,R00229,R07832,R03884,R00227,R03153,R00235,R00725,R01139,R00299,R08404,R02185,R05804,R00303,R00850,R00344,R00930,R00217,R00353,R00431,R00346,R00345,R00726,R00341,R01827,R01518
321	0.50	551	17	43	0	0	C00024->C00031:[49->9,50->4,50->7]	RP00036,RP00113,RP06172,RP00395,RP06299,RP01790,RP01093,RP00287,RP00649,RP13340,RP01033,RP06166,RP01640,RP00060,RP01787,RP01568,RP00921	R00199,R01858,R02628,R01138,R00659,R00724,R00200,R00206,R02320,R00430,R00208,R01012,R00572,R02188,R01512,R01515,R01517,R01660,R00472,R01061,R01063,R00761,R01830,R00771,R00214,R00216,R00761,R01067,R01827,R00658,R00454,R01620,R00725,R01139,R00299,R08404,R02185,R05804,R00303,R00850,R01827,R01518,R00472
322	0.50	488	18	36	0	1	C00024->C00031:[49->4,49->9,50->7]	RP10990,RP01471,RP04543,RP06552,RP06172,RP06299,RP02454,RP01093,RP00180,RP00649,RP00196,RP10987,RP06705,RP06101,RP00060,RP01790,RP00143,RP01197	R07658,R01384,R00286,R01384,R01386,R07658,R00472,R00761,R02740,R00771,R00315,R00317,R00320,R00761,R01067,R00289,R00287,R00955,R01386,R01776,R00214,R00216,R00725,R01139,R00299,R08404,R02185,R05804,R00303,R00850,R01830,R00651,R01287,R02026,R03217,R00959
323	0.83	454	20	61	0	1	C00024->C00031:[49->1,49->2,49->9,50->4,50->7]	RP13340,RP06172,RP00395,RP01790,RP01093,RP05698,RP00060,RP00285,RP04202,RP01568,RP00036,RP00113,RP06299,RP04232,RP06101,RP00649,RP01033,RP10730,RP01787,RP10741	R01827,R00472,R01061,R01063,R01830,R00771,R01196,R00006,R00014,R00211,R00210,R01699,R00207,R00224,R00226,R00209,R05636,R03145,R00725,R01139,R00299,R08404,R02185,R05804,R00303,R00850,R00211,R00210,R00209,R01196,R00212,R00207,R01518,R00199,R01858,R02628,R01138,R00659,R00724,R00200,R00206,R02320,R00430,R00208,R01012,R00572,R02188,R01512,R01515,R01517,R01660,R00761,R00212,R00214,R00216,R00761,R01067,R00658,R01699,R01827,R02569
324	0.83	517	25	63	0	1	C00024->C00031:[49->1,49->9,50->4,50->5,50->7]	RP04232,RP01590,RP01926,RP00649,RP05698,RP06639,RP01095,RP05201,RP00285,RP05200,RP01568,RP00216,RP00036,RP01572,RP00113,RP01790,RP01576,RP00395,RP00180,RP02961,RP02454,RP01033,RP08343,RP06727,RP04833	R00212,R01555,R05196,R02036,R00761,R01067,R01196,R00006,R00014,R00211,R00210,R01699,R00207,R00224,R00226,R00209,R05636,R03145,R01621,R05339,R05605,R00211,R00210,R00209,R01196,R00212,R05605,R01518,R01788,R02189,R01786,R00199,R01858,R02628,R01138,R00659,R00724,R00200,R00206,R02320,R00430,R00208,R01012,R00572,R01528,R02188,R01512,R01515,R01517,R01660,R01830,R05338,R01061,R01063,R00315,R00317,R00320,R00028,R02740,R00658,R00236,R01830,R00316
325	0.83	319	20	75	0	1	C00024->C00031:[49->1,49->2,49->9,50->4,50->7]	RP13340,RP06172,RP00395,RP01790,RP01093,RP05698,RP00026,RP00060,RP00285,RP01568,RP06101,RP00113,RP06299,RP04232,RP00180,RP00649,RP01033,RP00078,RP01787,RP00109	R01827,R00472,R01061,R01063,R01830,R00771,R01196,R00006,R00014,R00211,R00210,R01699,R00207,R00224,R00226,R00209,R05636,R03145,R00743,R01323,R01179,R05508,R00393,R04057,R02955,R05336,R01359,R05509,R00928,R04000,R00229,R07832,R03884,R00227,R03153,R00235,R00725,R01139,R00299,R08404,R02185,R05804,R00303,R00850,R00211,R00210,R00209,R01196,R00212,R01518,R00214,R00216,R02188,R01512,R01515,R01517,R01660,R00761,R00212,R00315,R00317,R00320,R00761,R01067,R00658,R00431,R00346,R00345,R00726,R00341,R01827,R00344,R00930,R00217,R00353
326	0.50	493	19	36	0	1	C00024->C00031:[49->4,49->9,50->7]	RP06172,RP10987,RP01790,RP01093,RP00196,RP06639,RP00060,RP06427,RP00285,RP04202,RP06552,RP04543,RP01471,RP06101,RP00649,RP10990,RP02453,RP02940,RP01197	R00472,R01386,R01830,R00771,R00289,R00287,R00955,R01621,R00725,R01139,R00299,R08404,R02185,R05804,R00303,R00850,R01067,R00211,R00210,R00209,R01196,R00212,R00207,R01384,R01386,R07658,R00286,R01384,R00214,R00216,R00761,R01067,R07658,R02739,R03321,R00959
327	0.33	388	18	61	0	0	C00024->C00031:[49->7,49->9]	RP01925,RP01572,RP06593,RP00026,RP05698,RP05880,RP00287,RP00180,RP00649,RP06299,RP01133,RP01095,RP00060,RP00930,RP00121,RP01431,RP01292,RP01576	R02035,R01528,R01528,R00743,R01323,R01179,R05508,R00393,R04057,R02955,R05336,R01359,R05509,R00928,R04000,R00229,R07832,R03884,R00227,R03153,R00235,R01196,R00006,R00014,R00211,R00210,R01699,R00207,R00224,R00226,R00209,R05636,R03145,R00351,R00352,R00214,R00216,R00315,R00317,R00320,R00761,R01067,R00761,R00835,R05339,R00725,R01139,R00299,R08404,R02185,R05804,R00303,R00850,R00479,R00412,R00408,R02164,R00402,R01324,R01082,R05338
328	0.50	321	12	44	0	1	C00024->C00031:[49->7,49->9,50->5]	RP01925,RP05698,RP06172,RP01926,RP04232,RP00079,RP01133,RP00060,RP00285,RP05201,RP05200,RP05729	R02035,R01196,R00006,R00014,R00211,R00210,R01699,R00207,R00224,R00226,R00209,R05636,R03145,R00472,R02036,R00212,R00361,R00360,R00343,R00342,R01447,R01257,R00835,R00725,R01139,R00299,R08404,R02185,R05804,R00303,R00850,R00211,R00210,R00209,R01196,R00212,R05605,R05605,R00217,R00346,R00345,R00726,R00341,R00431
329	0.83	500	26	74	0	1	C00024->C00031:[49->1,49->2,49->9,50->4,50->7]	RP01271,RP04232,RP06172,RP01590,RP00180,RP00649,RP05698,RP06639,RP00052,RP02453,RP00285,RP01270,RP01568,RP00216,RP00036,RP00113,RP01790,RP00395,RP06101,RP02940,RP02961,RP01033,RP08343,RP06727,RP03735,RP04833	R01068,R00212,R00472,R01555,R05196,R00315,R00317,R00320,R00761,R01067,R01196,R00006,R00014,R00211,R00210,R01699,R00207,R00224,R00226,R00209,R05636,R03145,R01621,R00756,R00769,R05805,R00770,R00762,R00764,R00767,R02739,R00211,R00210,R00209,R01196,R00212,R01068,R01518,R01788,R02189,R01786,R00199,R01858,R02628,R01138,R00659,R00724,R00200,R00206,R02320,R00430,R00208,R01012,R00572,R02188,R01512,R01515,R01517,R01660,R01830,R01061,R01063,R00214,R00216,R03321,R00028,R00658,R00236,R01830,R00134,R03215,R03146,R00519,R00316
330	0.83	470	21	64	0	1	C00024->C00031:[49->1,49->2,49->9,50->4,50->7]	RP13340,RP06172,RP00395,RP01790,RP01093,RP05698,RP06639,RP00060,RP06427,RP00285,RP01568,RP00036,RP06101,RP00113,RP04232,RP00180,RP00649,RP01033,RP08343,RP01787,RP04833	R01827,R00472,R01061,R01063,R01830,R00771,R01196,R00006,R00014,R00211,R00210,R01699,R00207,R00224,R00226,R00209,R05636,R03145,R01621,R00725,R01139,R00299,R08404,R02185,R05804,R00303,R00850,R01067,R00211,R00210,R00209,R01196,R00212,R01518,R00199,R01858,R02628,R01138,R00659,R00724,R00200,R00206,R02320,R00430,R00208,R01012,R00572,R00214,R00216,R02188,R01512,R01515,R01517,R01660,R00212,R00315,R00317,R00320,R00761,R01067,R00658,R00236,R01827,R00316
331	1.00	322	23	170	0	0	C00024->C00031:[10->1,11->2,15->4,49->9,50->7,6->5]	RP00287,RP00180,RP01093,RP04092,RP06101,RP00007,RP03722,RP00060,RP01654,RP06427,RP11137,RP00285,RP06172,RP03973,RP00026,RP06299,RP01319,RP01255,RP00649,RP01789,RP02707,RP06373,RP08184	R00214,R00216,R00315,R00317,R00320,R00771,R00190,R00214,R00216,R02837,R04723,R06635,R05672,R01556,R00228,R00229,R00227,R01023,R02772,R06643,R01850,R02152,R05537,R04364,R00586,R01889,R03230,R00627,R00706,R00705,R02481,R04348,R01624,R08530,R08531,R05351,R01154,R08332,R08331,R03621,R01204,R03437,R00271,R07833,R00234,R00230,R04466,R00236,R03065,R03064,R05188,R01196,R04192,R03668,R04316,R02191,R00370,R00371,R02396,R02058,R00235,R01808,R01807,R01806,R01213,R05876,R05190,R06453,R05870,R01160,R08532,R08248,R03903,R07251,R07252,R07253,R03056,R06510,R02911,R00487,R00209,R01089,R02616,R01978,R04024,R01776,R02387,R06311,R05063,R08036,R08213,R00472,R08250,R04950,R03910,R04484,R00211,R00210,R00998,R00212,R07249,R05332,R02569,R03455,R00259,R06978,R03552,R03760,R00351,R00352,R00399,R00693,R03767,R08433,R00238,R06307,R03017,R07399,R00454,R00927,R03168,R00130,R00725,R01139,R00299,R08404,R02185,R05804,R00303,R00850,R06590,R06863,R01641,R01067,R01843,R01845,R00211,R00210,R00209,R01196,R00212,R00472,R00181,R00743,R01323,R01179,R05508,R00393,R04057,R02955,R05336,R01359,R05509,R00928,R04000,R00229,R07832,R03884,R00227,R03153,R00235,R00761,R01127,R01049,R00761,R01067,R01829,R03036,R00941,R04560
332	0.83	311	21	79	0	1	C00024->C00031:[49->1,49->2,49->9,50->4,50->7]	RP13340,RP06172,RP00395,RP01790,RP01093,RP05698,RP00026,RP00060,RP00285,RP01568,RP00113,RP00180,RP06299,RP04232,RP06101,RP00649,RP01033,RP00078,RP01787,RP00109,RP03735	R01827,R00472,R01061,R01063,R01830,R00771,R01196,R00006,R00014,R00211,R00210,R01699,R00207,R00224,R00226,R00209,R05636,R03145,R00743,R01323,R01179,R05508,R00393,R04057,R02955,R05336,R01359,R05509,R00928,R04000,R00229,R07832,R03884,R00227,R03153,R00235,R00725,R01139,R00299,R08404,R02185,R05804,R00303,R00850,R00211,R00210,R00209,R01196,R00212,R01518,R02188,R01512,R01515,R01517,R01660,R00315,R00317,R00320,R00761,R00212,R00214,R00216,R00761,R01067,R00658,R00431,R00346,R00345,R00726,R00341,R01827,R00344,R00930,R00217,R00353,R00134,R03215,R03146,R00519
333	0.50	366	22	180	0	1	C00024->C00031:[49->1,49->2,50->4]	RP01271,RP00300,RP00395,RP01093,RP05698,RP00007,RP03722,RP00060,RP00052,RP00285,RP01270,RP01568,RP06172,RP00036,RP03973,RP00113,RP01319,RP02707,RP04232,RP06101,RP01033,RP08184	R01068,R00944,R00943,R01061,R01063,R00771,R01196,R00006,R00014,R00211,R00210,R01699,R00207,R00224,R00226,R00209,R05636,R03145,R02837,R04723,R06635,R05672,R01556,R00228,R00229,R00227,R01023,R02772,R06643,R01850,R02152,R05537,R04364,R00586,R01889,R03230,R00627,R00706,R00705,R02481,R04348,R01624,R08530,R08531,R05351,R01154,R08332,R08331,R03621,R01204,R03437,R00271,R07833,R00234,R00230,R04466,R00236,R03065,R03064,R05188,R01196,R04192,R03668,R04316,R02191,R00370,R00371,R02396,R02058,R00235,R01808,R01807,R01806,R01213,R05876,R05190,R06453,R05870,R01160,R08532,R08248,R03903,R07251,R07252,R07253,R03056,R06510,R02911,R00487,R00209,R01089,R02616,R01978,R04024,R01776,R02387,R06311,R05063,R08036,R08213,R00472,R08250,R04950,R03910,R04484,R00211,R00210,R00998,R00212,R07249,R05332,R02569,R03455,R00259,R06978,R03552,R03760,R00351,R00352,R00399,R00693,R03767,R08433,R00238,R06307,R03017,R07399,R00454,R00927,R03168,R00130,R00725,R01139,R00299,R08404,R02185,R05804,R00303,R00850,R00756,R00769,R05805,R00770,R00762,R00764,R00767,R00211,R00210,R00209,R01196,R00212,R01068,R01518,R00472,R00199,R01858,R02628,R01138,R00659,R00724,R00200,R00206,R02320,R00430,R00208,R01012,R00572,R00181,R02188,R01512,R01515,R01517,R01660,R01127,R03036,R00212,R00214,R00216,R00658,R04560
334	0.83	356	20	83	0	1	C00024->C00031:[49->1,49->2,49->9,50->4,50->7]	RP13340,RP06172,RP00395,RP01790,RP01093,RP05698,RP00026,RP00060,RP00285,RP01568,RP00036,RP00113,RP00180,RP06299,RP04232,RP06101,RP00649,RP01033,RP01787,RP03735	R01827,R00472,R01061,R01063,R01830,R00771,R01196,R00006,R00014,R00211,R00210,R01699,R00207,R00224,R00226,R00209,R05636,R03145,R00743,R01323,R01179,R05508,R00393,R04057,R02955,R05336,R01359,R05509,R00928,R04000,R00229,R07832,R03884,R00227,R03153,R00235,R00725,R01139,R00299,R08404,R02185,R05804,R00303,R00850,R00211,R00210,R00209,R01196,R00212,R01518,R00199,R01858,R02628,R01138,R00659,R00724,R00200,R00206,R02320,R00430,R00208,R01012,R00572,R02188,R01512,R01515,R01517,R01660,R00315,R00317,R00320,R00761,R00212,R00214,R00216,R00761,R01067,R00658,R01827,R00134,R03215,R03146,R00519
335	0.83	474	19	60	0	1	C00024->C00031:[49->1,49->2,49->9,50->4,50->7]	RP13340,RP06172,RP00395,RP01790,RP01093,RP05698,RP01640,RP00060,RP00285,RP01568,RP00036,RP00113,RP06299,RP04232,RP06101,RP00649,RP01033,RP06166,RP01787	R01827,R00472,R01061,R01063,R01830,R00771,R01196,R00006,R00014,R00211,R00210,R01699,R00207,R00224,R00226,R00209,R05636,R03145,R01620,R00725,R01139,R00299,R08404,R02185,R05804,R00303,R00850,R00211,R00210,R00209,R01196,R00212,R01518,R00199,R01858,R02628,R01138,R00659,R00724,R00200,R00206,R02320,R00430,R00208,R01012,R00572,R02188,R01512,R01515,R01517,R01660,R00761,R00212,R00214,R00216,R00761,R01067,R00658,R00454,R01827
336	0.33	447	8	16	0	0	C00024->C00031:[49->9,50->7]	RP00649,RP06639,RP00060,RP10730,RP06427,RP01093,RP10741,RP04202	R00761,R01067,R01621,R00725,R01139,R00299,R08404,R02185,R05804,R00303,R00850,R01699,R01067,R00771,R02569,R00207
337	0.33	492	6	14	0	0	C00024->C00031:[49->9,50->7]	RP06299,RP01093,RP00649,RP06166,RP01640,RP00060	R00761,R00771,R00761,R01067,R00454,R01620,R00725,R01139,R00299,R08404,R02185,R05804,R00303,R00850
338	0.83	509	22	65	0	1	C00024->C00031:[49->1,49->2,49->9,50->4,50->7]	RP01271,RP04232,RP06172,RP01590,RP00649,RP05698,RP06639,RP00052,RP00285,RP01270,RP01568,RP04202,RP00216,RP00036,RP00113,RP01790,RP00395,RP06101,RP02961,RP02454,RP01033,RP06727	R01068,R00212,R00472,R01555,R05196,R00761,R01067,R01196,R00006,R00014,R00211,R00210,R01699,R00207,R00224,R00226,R00209,R05636,R03145,R01621,R00756,R00769,R05805,R00770,R00762,R00764,R00767,R00211,R00210,R00209,R01196,R00212,R01068,R01518,R00207,R01788,R02189,R01786,R00199,R01858,R02628,R01138,R00659,R00724,R00200,R00206,R02320,R00430,R00208,R01012,R00572,R02188,R01512,R01515,R01517,R01660,R01830,R01061,R01063,R00214,R00216,R00028,R02740,R00658,R01830
339	0.33	473	8	18	0	0	C00024->C00031:[49->9,50->7]	RP06639,RP00060,RP08343,RP06427,RP01093,RP00180,RP00649,RP04833	R01621,R00725,R01139,R00299,R08404,R02185,R05804,R00303,R00850,R00236,R01067,R00771,R00315,R00317,R00320,R00761,R01067,R00316
340	0.50	330	16	141	0	0	C00024->C00031:[2->5,49->9,50->7]	RP00285,RP13340,RP06299,RP02707,RP01790,RP01093,RP04092,RP00649,RP00007,RP03722,RP00060,RP01255,RP01654,RP06427,RP04202,RP01787	R00211,R00210,R00209,R01196,R00212,R01827,R00761,R03036,R01830,R00771,R00190,R00761,R01067,R02837,R04723,R06635,R05672,R01556,R00228,R00229,R00227,R01023,R02772,R06643,R01850,R02152,R05537,R04364,R00586,R01889,R03230,R00627,R00706,R00705,R02481,R04348,R01624,R08530,R08531,R05351,R01154,R08332,R08331,R03621,R01204,R03437,R00271,R07833,R00234,R00230,R04466,R00236,R03065,R03064,R05188,R01196,R04192,R03668,R04316,R02191,R00370,R00371,R02396,R02058,R00235,R01808,R01807,R01806,R01213,R05876,R05190,R06453,R05870,R01160,R08532,R08248,R03903,R07251,R07252,R07253,R03056,R06510,R02911,R00487,R00209,R01089,R02616,R01978,R04024,R01776,R02387,R06311,R05063,R08036,R08213,R00472,R08250,R04950,R03910,R04484,R00211,R00210,R00998,R00212,R07249,R05332,R02569,R03455,R00259,R06978,R03552,R03760,R00351,R00352,R00399,R00693,R03767,R08433,R00238,R06307,R03017,R07399,R00454,R00927,R03168,R00130,R00725,R01139,R00299,R08404,R02185,R05804,R00303,R00850,R01049,R06590,R06863,R01641,R01067,R00207,R01827
341	0.67	512	23	67	0	1	C00024->C00031:[49->1,49->9,50->4,50->7]	RP01271,RP00395,RP00052,RP00285,RP01568,RP00216,RP00113,RP01790,RP06299,RP04232,RP00180,RP01033,RP06427,RP06727,RP04833,RP01590,RP00649,RP05698,RP01270,RP00036,RP02961,RP02454,RP08343	R01068,R01061,R01063,R00756,R00769,R05805,R00770,R00762,R00764,R00767,R00211,R00210,R00209,R01196,R00212,R01518,R01788,R02189,R01786,R02188,R01512,R01515,R01517,R01660,R01830,R00761,R00212,R00315,R00317,R00320,R00658,R01067,R01830,R00316,R01555,R05196,R00761,R01067,R01196,R00006,R00014,R00211,R00210,R01699,R00207,R00224,R00226,R00209,R05636,R03145,R01068,R00199,R01858,R02628,R01138,R00659,R00724,R00200,R00206,R02320,R00430,R00208,R01012,R00572,R00028,R02740,R00236
342	0.67	489	22	69	0	1	C00024->C00031:[49->1,49->9,50->4,50->7]	RP01271,RP00395,RP06705,RP00052,RP00285,RP01568,RP00216,RP00113,RP01790,RP04232,RP00180,RP01033,RP06727,RP01590,RP00649,RP05698,RP06639,RP00143,RP01270,RP00036,RP02961,RP02454	R01068,R01061,R01063,R01776,R00756,R00769,R05805,R00770,R00762,R00764,R00767,R00211,R00210,R00209,R01196,R00212,R01518,R01788,R02189,R01786,R02188,R01512,R01515,R01517,R01660,R01830,R00212,R00315,R00317,R00320,R00658,R01830,R01555,R05196,R00761,R01067,R01196,R00006,R00014,R00211,R00210,R01699,R00207,R00224,R00226,R00209,R05636,R03145,R01621,R00651,R01287,R02026,R03217,R01068,R00199,R01858,R02628,R01138,R00659,R00724,R00200,R00206,R02320,R00430,R00208,R01012,R00572,R00028,R02740
343	1.00	301	25	235	0	0	C00024->C00031:[10->1,11->2,15->4,49->9,50->7,6->5]	RP00300,RP00287,RP01093,RP04092,RP06101,RP00007,RP03722,RP00060,RP01654,RP03735,RP06427,RP00051,RP00124,RP00285,RP06172,RP03973,RP00026,RP01255,RP06299,RP01319,RP00180,RP00649,RP02707,RP08184,RP06726	R00944,R00943,R00214,R00216,R00771,R00190,R00214,R00216,R02837,R04723,R06635,R05672,R01556,R00228,R00229,R00227,R01023,R02772,R06643,R01850,R02152,R05537,R04364,R00586,R01889,R03230,R00627,R00706,R00705,R02481,R04348,R01624,R08530,R08531,R05351,R01154,R08332,R08331,R03621,R01204,R03437,R00271,R07833,R00234,R00230,R04466,R00236,R03065,R03064,R05188,R01196,R04192,R03668,R04316,R02191,R00370,R00371,R02396,R02058,R00235,R01808,R01807,R01806,R01213,R05876,R05190,R06453,R05870,R01160,R08532,R08248,R03903,R07251,R07252,R07253,R03056,R06510,R02911,R00487,R00209,R01089,R02616,R01978,R04024,R01776,R02387,R06311,R05063,R08036,R08213,R00472,R08250,R04950,R03910,R04484,R00211,R00210,R00998,R00212,R07249,R05332,R02569,R03455,R00259,R06978,R03552,R03760,R00351,R00352,R00399,R00693,R03767,R08433,R00238,R06307,R03017,R07399,R00454,R00927,R03168,R00130,R00725,R01139,R00299,R08404,R02185,R05804,R00303,R00850,R06590,R06863,R01641,R00134,R03215,R03146,R00519,R01067,R04709,R07741,R06635,R07884,R06637,R06636,R06459,R06458,R07938,R00989,R07251,R06800,R06801,R07254,R07255,R07721,R06510,R06511,R06512,R07910,R06821,R02505,R07987,R07989,R00740,R07757,R02447,R07886,R06797,R02482,R01626,R07754,R07731,R06799,R06796,R04618,R06448,R04356,R05331,R06817,R06641,R06643,R06644,R06645,R07250,R05188,R06482,R06483,R06480,R06481,R05464,R04050,R01613,R07253,R01614,R07719,R07988,R07885,R00233,R00742,R00353,R04386,R00211,R00210,R00209,R01196,R00212,R00472,R00181,R00743,R01323,R01179,R05508,R00393,R04057,R02955,R05336,R01359,R05509,R00928,R04000,R00229,R07832,R03884,R00227,R03153,R00235,R01049,R00761,R01127,R00315,R00317,R00320,R00761,R01067,R03036,R04560,R01827
344	0.50	320	19	159	0	0	C00024->C00031:[2->5,49->9,50->7]	RP13340,RP01790,RP01093,RP04092,RP06639,RP03722,RP00060,RP01255,RP01654,RP06427,RP00026,RP00007,RP06299,RP00180,RP00649,RP02707,RP08343,RP01787,RP04833	R01827,R01830,R00771,R00190,R01621,R00130,R00725,R01139,R00299,R08404,R02185,R05804,R00303,R00850,R01049,R06590,R06863,R01641,R01067,R00743,R01323,R01179,R05508,R00393,R04057,R02955,R05336,R01359,R05509,R00928,R04000,R00229,R07832,R03884,R00227,R03153,R00235,R02837,R04723,R06635,R05672,R01556,R00228,R00229,R00227,R01023,R02772,R06643,R01850,R02152,R05537,R04364,R00586,R01889,R03230,R00627,R00706,R00705,R02481,R04348,R01624,R08530,R08531,R05351,R01154,R08332,R08331,R03621,R01204,R03437,R00271,R07833,R00234,R00230,R04466,R00236,R03065,R03064,R05188,R01196,R04192,R03668,R04316,R02191,R00370,R00371,R02396,R02058,R00235,R01808,R01807,R01806,R01213,R05876,R05190,R06453,R05870,R01160,R08532,R08248,R03903,R07251,R07252,R07253,R03056,R06510,R02911,R00487,R00209,R01089,R02616,R01978,R04024,R01776,R02387,R06311,R05063,R08036,R08213,R00472,R08250,R04950,R03910,R04484,R00211,R00210,R00998,R00212,R07249,R05332,R02569,R03455,R00259,R06978,R03552,R03760,R00351,R00352,R00399,R00693,R03767,R08433,R00238,R06307,R03017,R07399,R00454,R00927,R03168,R00761,R00315,R00317,R00320,R00761,R01067,R03036,R00236,R01827,R00316
345	0.50	372	18	104	0	1	C00024->C00031:[49->1,49->2,50->4]	RP01271,RP00036,RP05698,RP00113,RP06172,RP00395,RP01093,RP04232,RP05694,RP05067,RP00079,RP01033,RP00060,RP00052,RP00285,RP01077,RP01270,RP01568	R01068,R00199,R01858,R02628,R01138,R00659,R00724,R00200,R00206,R02320,R00430,R00208,R01012,R00572,R01196,R00006,R00014,R00211,R00210,R01699,R00207,R00224,R00226,R00209,R05636,R03145,R02188,R01512,R01515,R01517,R01660,R00472,R01061,R01063,R00771,R00212,R04709,R07989,R06635,R06637,R06636,R06459,R06458,R06448,R07250,R06510,R07253,R05331,R06641,R00233,R06511,R06512,R06643,R06644,R06645,R02505,R07987,R07251,R07988,R05188,R06482,R06483,R06480,R06481,R02447,R05464,R01613,R01614,R05190,R07758,R02223,R07254,R02224,R00344,R00361,R00360,R00343,R00342,R01447,R01257,R00658,R00725,R01139,R00299,R08404,R02185,R05804,R00303,R00850,R00756,R00769,R05805,R00770,R00762,R00764,R00767,R00211,R00210,R00209,R01196,R00212,R00742,R01068,R01518
346	1.00	361	23	175	0	1	C00024->C00031:[49->1,49->2,49->7,49->9,50->4,50->5]	RP00300,RP00395,RP01926,RP05698,RP00007,RP03722,RP00060,RP00285,RP05200,RP01568,RP06172,RP01925,RP00036,RP03973,RP00113,RP01319,RP02707,RP04232,RP06101,RP01033,RP01133,RP05201,RP08184	R00944,R00943,R01061,R01063,R02036,R01196,R00006,R00014,R00211,R00210,R01699,R00207,R00224,R00226,R00209,R05636,R03145,R02837,R04723,R06635,R05672,R01556,R00228,R00229,R00227,R01023,R02772,R06643,R01850,R02152,R05537,R04364,R00586,R01889,R03230,R00627,R00706,R00705,R02481,R04348,R01624,R08530,R08531,R05351,R01154,R08332,R08331,R03621,R01204,R03437,R00271,R07833,R00234,R00230,R04466,R00236,R03065,R03064,R05188,R01196,R04192,R03668,R04316,R02191,R00370,R00371,R02396,R02058,R00235,R01808,R01807,R01806,R01213,R05876,R05190,R06453,R05870,R01160,R08532,R08248,R03903,R07251,R07252,R07253,R03056,R06510,R02911,R00487,R00209,R01089,R02616,R01978,R04024,R01776,R02387,R06311,R05063,R08036,R08213,R00472,R08250,R04950,R03910,R04484,R00211,R00210,R00998,R00212,R07249,R05332,R02569,R03455,R00259,R06978,R03552,R03760,R00351,R00352,R00399,R00693,R03767,R08433,R00238,R06307,R03017,R07399,R00454,R00927,R03168,R00130,R00725,R01139,R00299,R08404,R02185,R05804,R00303,R00850,R00211,R00210,R00209,R01196,R00212,R05605,R01518,R00472,R02035,R00199,R01858,R02628,R01138,R00659,R00724,R00200,R00206,R02320,R00430,R00208,R01012,R00572,R00181,R02188,R01512,R01515,R01517,R01660,R01127,R03036,R00212,R00214,R00216,R00658,R00835,R05605,R04560
347	1.00	302	14	154	0	0	C00024->C00031:[10->1,11->2,15->4,49->9,50->7,6->5]	RP00026,RP06299,RP02707,RP00180,RP01093,RP04092,RP00649,RP00007,RP03722,RP00060,RP01255,RP01654,RP06427,RP06726	R00743,R01323,R01179,R05508,R00393,R04057,R02955,R05336,R01359,R05509,R00928,R04000,R00229,R07832,R03884,R00227,R03153,R00235,R00761,R03036,R00315,R00317,R00320,R00771,R00190,R00761,R01067,R02837,R04723,R06635,R05672,R01556,R00228,R00229,R00227,R01023,R02772,R06643,R01850,R02152,R05537,R04364,R00586,R01889,R03230,R00627,R00706,R00705,R02481,R04348,R01624,R08530,R08531,R05351,R01154,R08332,R08331,R03621,R01204,R03437,R00271,R07833,R00234,R00230,R04466,R00236,R03065,R03064,R05188,R01196,R04192,R03668,R04316,R02191,R00370,R00371,R02396,R02058,R00235,R01808,R01807,R01806,R01213,R05876,R05190,R06453,R05870,R01160,R08532,R08248,R03903,R07251,R07252,R07253,R03056,R06510,R02911,R00487,R00209,R01089,R02616,R01978,R04024,R01776,R02387,R06311,R05063,R08036,R08213,R00472,R08250,R04950,R03910,R04484,R00211,R00210,R00998,R00212,R07249,R05332,R02569,R03455,R00259,R06978,R03552,R03760,R00351,R00352,R00399,R00693,R03767,R08433,R00238,R06307,R03017,R07399,R00454,R00927,R03168,R00130,R00725,R01139,R00299,R08404,R02185,R05804,R00303,R00850,R01049,R06590,R06863,R01641,R01067,R01827
348	1.00	480	21	63	0	1	C00024->C00031:[49->1,49->2,49->7,49->9,50->4,50->5]	RP06172,RP00395,RP01926,RP00568,RP05698,RP01670,RP00060,RP00285,RP05200,RP01568,RP00300,RP01925,RP00036,RP00113,RP06374,RP04290,RP04232,RP06101,RP01033,RP01133,RP05201	R00472,R01061,R01063,R02036,R01218,R01220,R01196,R00006,R00014,R00211,R00210,R01699,R00207,R00224,R00226,R00209,R05636,R03145,R01655,R00725,R01139,R00299,R08404,R02185,R05804,R00303,R00850,R00211,R00210,R00209,R01196,R00212,R05605,R01518,R00944,R00943,R02035,R00199,R01858,R02628,R01138,R00659,R00724,R00200,R00206,R02320,R00430,R00208,R01012,R00572,R02188,R01512,R01515,R01517,R01660,R00945,R00220,R00212,R00214,R00216,R00658,R00835,R05605
349	0.50	428	14	38	0	1	C00024->C00031:[49->9,50->5,50->7]	RP01925,RP05698,RP06374,RP01926,RP00568,RP04232,RP01670,RP04290,RP01133,RP00060,RP00285,RP05201,RP05200,RP00300	R02035,R01196,R00006,R00014,R00211,R00210,R01699,R00207,R00224,R00226,R00209,R05636,R03145,R00945,R02036,R01218,R01220,R00212,R01655,R00220,R00835,R00725,R01139,R00299,R08404,R02185,R05804,R00303,R00850,R00211,R00210,R00209,R01196,R00212,R05605,R05605,R00944,R00943
350	0.50	503	19	37	0	1	C00024->C00031:[49->4,49->9,50->7]	RP10987,RP01471,RP10990,RP06552,RP06172,RP06705,RP04543,RP02454,RP01093,RP00180,RP00649,RP00196,RP06639,RP06101,RP00060,RP01790,RP00143,RP06427,RP01197	R01386,R01384,R07658,R01384,R01386,R07658,R00472,R01776,R00286,R02740,R00771,R00315,R00317,R00320,R00761,R01067,R00289,R00287,R00955,R01621,R00214,R00216,R00725,R01139,R00299,R08404,R02185,R05804,R00303,R00850,R01830,R00651,R01287,R02026,R03217,R01067,R00959
351	1.00	314	21	166	0	0	C00024->C00031:[10->1,11->2,15->4,49->9,50->7,6->5]	RP00287,RP01093,RP10097,RP04092,RP06101,RP00007,RP03722,RP00060,RP01654,RP03735,RP06427,RP06172,RP03973,RP00026,RP01255,RP06299,RP01319,RP00180,RP00649,RP02707,RP06726	R00214,R00216,R00771,R06975,R00190,R00214,R00216,R02837,R04723,R06635,R05672,R01556,R00228,R00229,R00227,R01023,R02772,R06643,R01850,R02152,R05537,R04364,R00586,R01889,R03230,R00627,R00706,R00705,R02481,R04348,R01624,R08530,R08531,R05351,R01154,R08332,R08331,R03621,R01204,R03437,R00271,R07833,R00234,R00230,R04466,R00236,R03065,R03064,R05188,R01196,R04192,R03668,R04316,R02191,R00370,R00371,R02396,R02058,R00235,R01808,R01807,R01806,R01213,R05876,R05190,R06453,R05870,R01160,R08532,R08248,R03903,R07251,R07252,R07253,R03056,R06510,R02911,R00487,R00209,R01089,R02616,R01978,R04024,R01776,R02387,R06311,R05063,R08036,R08213,R00472,R08250,R04950,R03910,R04484,R00211,R00210,R00998,R00212,R07249,R05332,R02569,R03455,R00259,R06978,R03552,R03760,R00351,R00352,R00399,R00693,R03767,R08433,R00238,R06307,R03017,R07399,R00454,R00927,R03168,R00130,R00725,R01139,R00299,R08404,R02185,R05804,R00303,R00850,R06590,R06863,R01641,R00134,R03215,R03146,R00519,R01067,R00472,R00181,R00743,R01323,R01179,R05508,R00393,R04057,R02955,R05336,R01359,R05509,R00928,R04000,R00229,R07832,R03884,R00227,R03153,R00235,R01049,R00761,R01127,R00315,R00317,R00320,R00761,R01067,R03036,R01827
352	0.17	313	15	78	0	1	C00024->C00031:[14->4]	RP01471,RP03973,RP01134,RP01319,RP02707,RP10990,RP04543,RP03722,RP00124,RP06373,RP10987,RP08184,RP00051,RP05915,RP06552	R01384,R00181,R00837,R01127,R03036,R07658,R00286,R00130,R00233,R00742,R00353,R04386,R00941,R01386,R04560,R04709,R07741,R06635,R07884,R06637,R06636,R06459,R06458,R07938,R00989,R07251,R06800,R06801,R07254,R07255,R07721,R06510,R06511,R06512,R07910,R06821,R02505,R07987,R07989,R00740,R07757,R02447,R07886,R06797,R02482,R01626,R07754,R07731,R06799,R06796,R04618,R06448,R04356,R05331,R06817,R06641,R06643,R06644,R06645,R07250,R05188,R06482,R06483,R06480,R06481,R05464,R04050,R01613,R07253,R01614,R07719,R07988,R07885,R02737,R00836,R01384,R01386,R07658
353	0.17	335	16	136	0	1	C00024->C00031:[14->4]	RP01471,RP03973,RP00300,RP01319,RP02707,RP10990,RP00453,RP03735,RP05915,RP00007,RP03722,RP10987,RP04543,RP08184,RP00343,RP06552	R01384,R00181,R00944,R00943,R01127,R03036,R07658,R02727,R00010,R00134,R03215,R03146,R00519,R02737,R00836,R02837,R04723,R06635,R05672,R01556,R00228,R00229,R00227,R01023,R02772,R06643,R01850,R02152,R05537,R04364,R00586,R01889,R03230,R00627,R00706,R00705,R02481,R04348,R01624,R08530,R08531,R05351,R01154,R08332,R08331,R03621,R01204,R03437,R00271,R07833,R00234,R00230,R04466,R00236,R03065,R03064,R05188,R01196,R04192,R03668,R04316,R02191,R00370,R00371,R02396,R02058,R00235,R01808,R01807,R01806,R01213,R05876,R05190,R06453,R05870,R01160,R08532,R08248,R03903,R07251,R07252,R07253,R03056,R06510,R02911,R00487,R00209,R01089,R02616,R01978,R04024,R01776,R02387,R06311,R05063,R08036,R08213,R00472,R08250,R04950,R03910,R04484,R00211,R00210,R00998,R00212,R07249,R05332,R02569,R03455,R00259,R06978,R03552,R03760,R00351,R00352,R00399,R00693,R03767,R08433,R00238,R06307,R03017,R07399,R00454,R00927,R03168,R00130,R01386,R00286,R04560,R02778,R02780,R01384,R01386,R07658
354	0.83	489	23	69	0	1	C00024->C00031:[49->1,49->2,49->9,50->4,50->7]	RP01271,RP06172,RP01590,RP00649,RP05698,RP06639,RP00052,RP00285,RP02454,RP01270,RP01568,RP00216,RP00036,RP00113,RP01790,RP00395,RP04232,RP06101,RP02961,RP04202,RP01033,RP06727,RP03735	R01068,R00472,R01555,R05196,R00761,R01067,R01196,R00006,R00014,R00211,R00210,R01699,R00207,R00224,R00226,R00209,R05636,R03145,R01621,R00756,R00769,R05805,R00770,R00762,R00764,R00767,R00211,R00210,R00209,R01196,R00212,R02740,R01068,R01518,R01788,R02189,R01786,R00199,R01858,R02628,R01138,R00659,R00724,R00200,R00206,R02320,R00430,R00208,R01012,R00572,R02188,R01512,R01515,R01517,R01660,R01830,R01061,R01063,R00212,R00214,R00216,R00028,R00207,R00658,R01830,R00134,R03215,R03146,R00519
355	1.00	343	16	140	0	0	C00024->C00031:[10->1,11->2,15->4,49->9,50->7,6->5]	RP06299,RP02707,RP00180,RP01093,RP04092,RP00649,RP01789,RP00007,RP03722,RP00060,RP08343,RP01255,RP01654,RP06427,RP11137,RP04833	R00761,R03036,R00315,R00317,R00320,R00771,R00190,R00761,R01067,R01829,R02837,R04723,R06635,R05672,R01556,R00228,R00229,R00227,R01023,R02772,R06643,R01850,R02152,R05537,R04364,R00586,R01889,R03230,R00627,R00706,R00705,R02481,R04348,R01624,R08530,R08531,R05351,R01154,R08332,R08331,R03621,R01204,R03437,R00271,R07833,R00234,R00230,R04466,R00236,R03065,R03064,R05188,R01196,R04192,R03668,R04316,R02191,R00370,R00371,R02396,R02058,R00235,R01808,R01807,R01806,R01213,R05876,R05190,R06453,R05870,R01160,R08532,R08248,R03903,R07251,R07252,R07253,R03056,R06510,R02911,R00487,R00209,R01089,R02616,R01978,R04024,R01776,R02387,R06311,R05063,R08036,R08213,R00472,R08250,R04950,R03910,R04484,R00211,R00210,R00998,R00212,R07249,R05332,R02569,R03455,R00259,R06978,R03552,R03760,R00351,R00352,R00399,R00693,R03767,R08433,R00238,R06307,R03017,R07399,R00454,R00927,R03168,R00130,R00725,R01139,R00299,R08404,R02185,R05804,R00303,R00850,R00236,R01049,R06590,R06863,R01641,R01067,R01843,R01845,R00316
356	1.00	325	16	88	0	0	C00024->C00031:[10->1,11->2,15->4,49->9,50->7,6->5]	RP01255,RP06299,RP00180,RP01093,RP04092,RP00649,RP04833,RP02707,RP03722,RP00060,RP08343,RP01654,RP06427,RP00051,RP00124,RP06726	R01049,R00761,R00315,R00317,R00320,R00771,R00190,R00761,R01067,R00316,R03036,R00130,R00725,R01139,R00299,R08404,R02185,R05804,R00303,R00850,R00236,R06590,R06863,R01641,R01067,R04709,R07741,R06635,R07884,R06637,R06636,R06459,R06458,R07938,R00989,R07251,R06800,R06801,R07254,R07255,R07721,R06510,R06511,R06512,R07910,R06821,R02505,R07987,R07989,R00740,R07757,R02447,R07886,R06797,R02482,R01626,R07754,R07731,R06799,R06796,R04618,R06448,R04356,R05331,R06817,R06641,R06643,R06644,R06645,R07250,R05188,R06482,R06483,R06480,R06481,R05464,R04050,R01613,R07253,R01614,R07719,R07988,R07885,R00233,R00742,R00353,R04386,R01827
357	0.83	345	27	199	0	1	C00024->C00031:[2->5,49->1,49->9,50->4,50->7]	RP13340,RP00395,RP01790,RP01093,RP05698,RP04092,RP00007,RP06639,RP03722,RP00060,RP01654,RP06427,RP01568,RP00285,RP00036,RP00113,RP00026,RP01255,RP06299,RP04232,RP00180,RP00649,RP01033,RP02707,RP08343,RP01787,RP04833	R01827,R01061,R01063,R01830,R00771,R01196,R00006,R00014,R00211,R00210,R01699,R00207,R00224,R00226,R00209,R05636,R03145,R00190,R02837,R04723,R06635,R05672,R01556,R00228,R00229,R00227,R01023,R02772,R06643,R01850,R02152,R05537,R04364,R00586,R01889,R03230,R00627,R00706,R00705,R02481,R04348,R01624,R08530,R08531,R05351,R01154,R08332,R08331,R03621,R01204,R03437,R00271,R07833,R00234,R00230,R04466,R00236,R03065,R03064,R05188,R01196,R04192,R03668,R04316,R02191,R00370,R00371,R02396,R02058,R00235,R01808,R01807,R01806,R01213,R05876,R05190,R06453,R05870,R01160,R08532,R08248,R03903,R07251,R07252,R07253,R03056,R06510,R02911,R00487,R00209,R01089,R02616,R01978,R04024,R01776,R02387,R06311,R05063,R08036,R08213,R00472,R08250,R04950,R03910,R04484,R00211,R00210,R00998,R00212,R07249,R05332,R02569,R03455,R00259,R06978,R03552,R03760,R00351,R00352,R00399,R00693,R03767,R08433,R00238,R06307,R03017,R07399,R00454,R00927,R03168,R01621,R00130,R00725,R01139,R00299,R08404,R02185,R05804,R00303,R00850,R06590,R06863,R01641,R01067,R01518,R00211,R00210,R00209,R01196,R00212,R00199,R01858,R02628,R01138,R00659,R00724,R00200,R00206,R02320,R00430,R00208,R01012,R00572,R02188,R01512,R01515,R01517,R01660,R00743,R01323,R01179,R05508,R00393,R04057,R02955,R05336,R01359,R05509,R00928,R04000,R00229,R07832,R03884,R00227,R03153,R00235,R01049,R00761,R00212,R00315,R00317,R00320,R00761,R01067,R00658,R03036,R00236,R01827,R00316
358	0.67	379	19	59	0	1	C00024->C00031:[49->1,49->9,50->4,50->7]	RP13340,RP00395,RP01790,RP01093,RP05698,RP06705,RP00060,RP00143,RP00285,RP01568,RP00113,RP06299,RP04232,RP00180,RP00649,RP01033,RP00078,RP01787,RP00109	R01827,R01061,R01063,R01830,R00771,R01196,R00006,R00014,R00211,R00210,R01699,R00207,R00224,R00226,R00209,R05636,R03145,R01776,R00725,R01139,R00299,R08404,R02185,R05804,R00303,R00850,R00651,R01287,R02026,R03217,R00211,R00210,R00209,R01196,R00212,R01518,R02188,R01512,R01515,R01517,R01660,R00761,R00212,R00315,R00317,R00320,R00761,R01067,R00658,R00431,R00346,R00345,R00726,R00341,R01827,R00344,R00930,R00217,R00353
359	0.83	419	20	56	0	1	C00024->C00031:[49->1,49->2,49->9,50->4,50->7]	RP13340,RP06172,RP00395,RP01790,RP01093,RP05698,RP01640,RP00060,RP00285,RP01568,RP00113,RP06299,RP04232,RP06101,RP00649,RP01033,RP06166,RP00078,RP01787,RP00109	R01827,R00472,R01061,R01063,R01830,R00771,R01196,R00006,R00014,R00211,R00210,R01699,R00207,R00224,R00226,R00209,R05636,R03145,R01620,R00725,R01139,R00299,R08404,R02185,R05804,R00303,R00850,R00211,R00210,R00209,R01196,R00212,R01518,R02188,R01512,R01515,R01517,R01660,R00761,R00212,R00214,R00216,R00761,R01067,R00658,R00454,R00431,R00346,R00345,R00726,R00341,R01827,R00344,R00930,R00217,R00353
360	0.50	316	19	158	0	0	C00024->C00031:[2->5,49->9,50->7]	RP00180,RP13340,RP00026,RP01255,RP02707,RP01787,RP06651,RP04092,RP02940,RP06299,RP02450,RP00007,RP01133,RP03722,RP00060,RP09848,RP06427,RP01654,RP09125	R00315,R00317,R00320,R01827,R00743,R01323,R01179,R05508,R00393,R04057,R02955,R05336,R01359,R05509,R00928,R04000,R00229,R07832,R03884,R00227,R03153,R00235,R01049,R03036,R01827,R01641,R00190,R03321,R00761,R02736,R02837,R04723,R06635,R05672,R01556,R00228,R00229,R00227,R01023,R02772,R06643,R01850,R02152,R05537,R04364,R00586,R01889,R03230,R00627,R00706,R00705,R02481,R04348,R01624,R08530,R08531,R05351,R01154,R08332,R08331,R03621,R01204,R03437,R00271,R07833,R00234,R00230,R04466,R00236,R03065,R03064,R05188,R01196,R04192,R03668,R04316,R02191,R00370,R00371,R02396,R02058,R00235,R01808,R01807,R01806,R01213,R05876,R05190,R06453,R05870,R01160,R08532,R08248,R03903,R07251,R07252,R07253,R03056,R06510,R02911,R00487,R00209,R01089,R02616,R01978,R04024,R01776,R02387,R06311,R05063,R08036,R08213,R00472,R08250,R04950,R03910,R04484,R00211,R00210,R00998,R00212,R07249,R05332,R02569,R03455,R00259,R06978,R03552,R03760,R00351,R00352,R00399,R00693,R03767,R08433,R00238,R06307,R03017,R07399,R00454,R00927,R03168,R00835,R00130,R00725,R01139,R00299,R08404,R02185,R05804,R00303,R00850,R06863,R01067,R06590,R06863,R01641,R06590
361	1.00	274	15	104	0	0	C00024->C00031:[10->1,11->2,15->4,49->9,50->7,6->5]	RP00026,RP01255,RP06299,RP00180,RP01093,RP04092,RP00649,RP02707,RP03722,RP00060,RP01654,RP06427,RP00051,RP00124,RP06726	R00743,R01323,R01179,R05508,R00393,R04057,R02955,R05336,R01359,R05509,R00928,R04000,R00229,R07832,R03884,R00227,R03153,R00235,R01049,R00761,R00315,R00317,R00320,R00771,R00190,R00761,R01067,R03036,R00130,R00725,R01139,R00299,R08404,R02185,R05804,R00303,R00850,R06590,R06863,R01641,R01067,R04709,R07741,R06635,R07884,R06637,R06636,R06459,R06458,R07938,R00989,R07251,R06800,R06801,R07254,R07255,R07721,R06510,R06511,R06512,R07910,R06821,R02505,R07987,R07989,R00740,R07757,R02447,R07886,R06797,R02482,R01626,R07754,R07731,R06799,R06796,R04618,R06448,R04356,R05331,R06817,R06641,R06643,R06644,R06645,R07250,R05188,R06482,R06483,R06480,R06481,R05464,R04050,R01613,R07253,R01614,R07719,R07988,R07885,R00233,R00742,R00353,R04386,R01827
362	0.17	499	12	35	0	0	C00024->C00031:[49->7]	RP01925,RP01572,RP05698,RP05880,RP00287,RP01292,RP01133,RP00060,RP00121,RP01431,RP06593,RP00930	R02035,R01528,R01196,R00006,R00014,R00211,R00210,R01699,R00207,R00224,R00226,R00209,R05636,R03145,R00351,R00352,R00214,R00216,R01082,R00835,R00725,R01139,R00299,R08404,R02185,R05804,R00303,R00850,R00412,R00408,R02164,R00402,R01324,R01528,R00479
363	0.50	486	18	35	0	0	C00024->C00031:[49->9,50->5,50->7]	RP01572,RP01790,RP06639,RP01926,RP05200,RP00649,RP00180,RP02940,RP02450,RP06705,RP01133,RP01095,RP00060,RP00285,RP00143,RP06727,RP01576,RP05201	R01528,R01830,R01621,R02036,R05605,R00761,R01067,R00315,R00317,R00320,R03321,R02736,R01776,R00835,R05339,R00725,R01139,R00299,R08404,R02185,R05804,R00303,R00850,R00211,R00210,R00209,R01196,R00212,R00651,R01287,R02026,R03217,R01830,R05338,R05605
364	0.50	367	20	110	0	1	C00024->C00031:[49->1,49->2,50->4]	RP01271,RP01077,RP06172,RP00395,RP01093,RP05698,RP05694,RP00052,RP00060,RP05067,RP00285,RP01270,RP01568,RP00036,RP00113,RP04232,RP06101,RP00079,RP01033,RP03735	R01068,R00742,R00472,R01061,R01063,R00771,R01196,R00006,R00014,R00211,R00210,R01699,R00207,R00224,R00226,R00209,R05636,R03145,R04709,R07989,R06635,R06637,R06636,R06459,R06458,R06448,R07250,R06510,R07253,R05331,R06641,R00233,R06511,R06512,R06643,R06644,R06645,R02505,R07987,R07251,R07988,R05188,R06482,R06483,R06480,R06481,R02447,R05464,R01613,R01614,R05190,R07758,R02223,R07254,R02224,R00756,R00769,R05805,R00770,R00762,R00764,R00767,R00725,R01139,R00299,R08404,R02185,R05804,R00303,R00850,R00344,R00211,R00210,R00209,R01196,R00212,R01068,R01518,R00199,R01858,R02628,R01138,R00659,R00724,R00200,R00206,R02320,R00430,R00208,R01012,R00572,R02188,R01512,R01515,R01517,R01660,R00212,R00214,R00216,R00361,R00360,R00343,R00342,R01447,R01257,R00658,R00134,R03215,R03146,R00519
365	0.50	548	20	35	0	1	C00024->C00031:[49->4,49->9,50->7]	RP10987,RP01471,RP06552,RP06172,RP04543,RP01790,RP01093,RP00180,RP00649,RP00196,RP06639,RP06101,RP00060,RP08343,RP10990,RP06427,RP02453,RP04833,RP02940,RP01197	R01386,R01384,R01384,R01386,R07658,R00472,R00286,R01830,R00771,R00315,R00317,R00320,R00761,R01067,R00289,R00287,R00955,R01621,R00214,R00216,R00725,R01139,R00299,R08404,R02185,R05804,R00303,R00850,R00236,R07658,R01067,R02739,R00316,R03321,R00959
366	1.00	310	22	171	0	0	C00024->C00031:[10->1,11->2,15->4,49->9,50->7,6->5]	RP00287,RP00180,RP01093,RP10097,RP04092,RP06101,RP00007,RP03722,RP00060,RP01654,RP03735,RP06427,RP00285,RP06172,RP03973,RP00026,RP06299,RP01319,RP01255,RP00649,RP02707,RP06726	R00214,R00216,R00315,R00317,R00320,R00771,R06975,R00190,R00214,R00216,R02837,R04723,R06635,R05672,R01556,R00228,R00229,R00227,R01023,R02772,R06643,R01850,R02152,R05537,R04364,R00586,R01889,R03230,R00627,R00706,R00705,R02481,R04348,R01624,R08530,R08531,R05351,R01154,R08332,R08331,R03621,R01204,R03437,R00271,R07833,R00234,R00230,R04466,R00236,R03065,R03064,R05188,R01196,R04192,R03668,R04316,R02191,R00370,R00371,R02396,R02058,R00235,R01808,R01807,R01806,R01213,R05876,R05190,R06453,R05870,R01160,R08532,R08248,R03903,R07251,R07252,R07253,R03056,R06510,R02911,R00487,R00209,R01089,R02616,R01978,R04024,R01776,R02387,R06311,R05063,R08036,R08213,R00472,R08250,R04950,R03910,R04484,R00211,R00210,R00998,R00212,R07249,R05332,R02569,R03455,R00259,R06978,R03552,R03760,R00351,R00352,R00399,R00693,R03767,R08433,R00238,R06307,R03017,R07399,R00454,R00927,R03168,R00130,R00725,R01139,R00299,R08404,R02185,R05804,R00303,R00850,R06590,R06863,R01641,R00134,R03215,R03146,R00519,R01067,R00211,R00210,R00209,R01196,R00212,R00472,R00181,R00743,R01323,R01179,R05508,R00393,R04057,R02955,R05336,R01359,R05509,R00928,R04000,R00229,R07832,R03884,R00227,R03153,R00235,R00761,R01127,R01049,R00761,R01067,R03036,R01827
367	0.33	497	10	18	0	0	C00024->C00031:[49->9,50->7]	RP00216,RP01790,RP01590,RP00180,RP02961,RP02454,RP00143,RP06639,RP06705,RP06727	R01788,R02189,R01786,R01830,R01555,R05196,R00315,R00317,R00320,R00028,R02740,R00651,R01287,R02026,R03217,R01621,R01776,R01830
368	0.67	390	18	53	0	1	C00024->C00031:[49->1,49->9,50->4,50->7]	RP13340,RP00395,RP01790,RP01093,RP05698,RP06639,RP00060,RP06427,RP00285,RP04202,RP01568,RP00113,RP04232,RP00649,RP01033,RP00078,RP01787,RP00109	R01827,R01061,R01063,R01830,R00771,R01196,R00006,R00014,R00211,R00210,R01699,R00207,R00224,R00226,R00209,R05636,R03145,R01621,R00725,R01139,R00299,R08404,R02185,R05804,R00303,R00850,R01067,R00211,R00210,R00209,R01196,R00212,R00207,R01518,R02188,R01512,R01515,R01517,R01660,R00212,R00761,R01067,R00658,R00431,R00346,R00345,R00726,R00341,R01827,R00344,R00930,R00217,R00353
369	0.50	324	21	156	0	0	C00024->C00031:[2->5,49->9,50->7]	RP13340,RP09657,RP01590,RP01787,RP06639,RP06651,RP04092,RP00007,RP01255,RP03722,RP09848,RP01654,RP00216,RP00026,RP06299,RP00180,RP02961,RP02454,RP02707,RP09125,RP06427	R01827,R06861,R01555,R05196,R01827,R01621,R01641,R00190,R02837,R04723,R06635,R05672,R01556,R00228,R00229,R00227,R01023,R02772,R06643,R01850,R02152,R05537,R04364,R00586,R01889,R03230,R00627,R00706,R00705,R02481,R04348,R01624,R08530,R08531,R05351,R01154,R08332,R08331,R03621,R01204,R03437,R00271,R07833,R00234,R00230,R04466,R00236,R03065,R03064,R05188,R01196,R04192,R03668,R04316,R02191,R00370,R00371,R02396,R02058,R00235,R01808,R01807,R01806,R01213,R05876,R05190,R06453,R05870,R01160,R08532,R08248,R03903,R07251,R07252,R07253,R03056,R06510,R02911,R00487,R00209,R01089,R02616,R01978,R04024,R01776,R02387,R06311,R05063,R08036,R08213,R00472,R08250,R04950,R03910,R04484,R00211,R00210,R00998,R00212,R07249,R05332,R02569,R03455,R00259,R06978,R03552,R03760,R00351,R00352,R00399,R00693,R03767,R08433,R00238,R06307,R03017,R07399,R00454,R00927,R03168,R01049,R00130,R06863,R06590,R06863,R01641,R01788,R02189,R01786,R00743,R01323,R01179,R05508,R00393,R04057,R02955,R05336,R01359,R05509,R00928,R04000,R00229,R07832,R03884,R00227,R03153,R00235,R00761,R00315,R00317,R00320,R00028,R02740,R03036,R06590,R01067
370	0.50	334	18	153	0	1	C00024->C00031:[49->7,49->9,50->5]	RP00300,RP01926,RP05698,RP00007,RP03722,RP00060,RP00285,RP05200,RP06172,RP01925,RP03973,RP01319,RP02707,RP04232,RP06101,RP01133,RP05201,RP08184	R00944,R00943,R02036,R01196,R00006,R00014,R00211,R00210,R01699,R00207,R00224,R00226,R00209,R05636,R03145,R02837,R04723,R06635,R05672,R01556,R00228,R00229,R00227,R01023,R02772,R06643,R01850,R02152,R05537,R04364,R00586,R01889,R03230,R00627,R00706,R00705,R02481,R04348,R01624,R08530,R08531,R05351,R01154,R08332,R08331,R03621,R01204,R03437,R00271,R07833,R00234,R00230,R04466,R00236,R03065,R03064,R05188,R01196,R04192,R03668,R04316,R02191,R00370,R00371,R02396,R02058,R00235,R01808,R01807,R01806,R01213,R05876,R05190,R06453,R05870,R01160,R08532,R08248,R03903,R07251,R07252,R07253,R03056,R06510,R02911,R00487,R00209,R01089,R02616,R01978,R04024,R01776,R02387,R06311,R05063,R08036,R08213,R00472,R08250,R04950,R03910,R04484,R00211,R00210,R00998,R00212,R07249,R05332,R02569,R03455,R00259,R06978,R03552,R03760,R00351,R00352,R00399,R00693,R03767,R08433,R00238,R06307,R03017,R07399,R00454,R00927,R03168,R00130,R00725,R01139,R00299,R08404,R02185,R05804,R00303,R00850,R00211,R00210,R00209,R01196,R00212,R05605,R00472,R02035,R00181,R01127,R03036,R00212,R00214,R00216,R00835,R05605,R04560
371	0.50	420	16	46	0	1	C00024->C00031:[49->7,49->9,50->5]	RP01925,RP05857,RP04232,RP06172,RP01926,RP05698,RP06101,RP00930,RP01133,RP00060,RP05201,RP00285,RP01292,RP03735,RP05200,RP00121	R02035,R00709,R00267,R00212,R00472,R02036,R01196,R00006,R00014,R00211,R00210,R01699,R00207,R00224,R00226,R00209,R05636,R03145,R00214,R00216,R00479,R00835,R00725,R01139,R00299,R08404,R02185,R05804,R00303,R00850,R05605,R00211,R00210,R00209,R01196,R00212,R01082,R00134,R03215,R03146,R00519,R05605,R00412,R00408,R02164,R00402
372	0.17	559	14	33	0	1	C00024->C00031:[49->4]	RP10987,RP01471,RP06552,RP01134,RP05698,RP10990,RP05880,RP00287,RP01292,RP04543,RP00930,RP00121,RP01431,RP05915	R01386,R01384,R01384,R01386,R07658,R00837,R01196,R00006,R00014,R00211,R00210,R01699,R00207,R00224,R00226,R00209,R05636,R03145,R07658,R00351,R00352,R00214,R00216,R01082,R00286,R00479,R00412,R00408,R02164,R00402,R01324,R02737,R00836
373	0.50	556	17	30	0	1	C00024->C00031:[49->4,49->9,50->7]	RP10987,RP01471,RP10990,RP06552,RP06172,RP06299,RP06101,RP01093,RP02454,RP00649,RP00196,RP04543,RP06166,RP01640,RP00060,RP01790,RP01197	R01386,R01384,R07658,R01384,R01386,R07658,R00472,R00761,R00214,R00216,R00771,R02740,R00761,R01067,R00289,R00287,R00955,R00286,R00454,R01620,R00725,R01139,R00299,R08404,R02185,R05804,R00303,R00850,R01830,R00959
374	0.83	506	24	69	0	1	C00024->C00031:[49->1,49->2,49->9,50->4,50->7]	RP01271,RP06172,RP00395,RP06101,RP00649,RP05698,RP06639,RP00052,RP00285,RP01270,RP01568,RP00216,RP00036,RP00113,RP01790,RP04232,RP00180,RP02454,RP01033,RP01684,RP00439,RP06727,RP04833,RP08343	R01068,R00472,R01061,R01063,R00214,R00216,R00761,R01067,R01196,R00006,R00014,R00211,R00210,R01699,R00207,R00224,R00226,R00209,R05636,R03145,R01621,R00756,R00769,R05805,R00770,R00762,R00764,R00767,R00211,R00210,R00209,R01196,R00212,R01068,R01518,R01788,R02189,R01786,R00199,R01858,R02628,R01138,R00659,R00724,R00200,R00206,R02320,R00430,R00208,R01012,R00572,R02188,R01512,R01515,R01517,R01660,R01830,R00212,R00315,R00317,R00320,R02740,R00658,R01678,R01100,R00503,R01830,R00316,R00236
375	1.00	298	23	228	0	0	C00024->C00031:[10->1,11->2,15->4,49->9,50->7,6->5]	RP00287,RP01093,RP10097,RP04092,RP00007,RP06101,RP01255,RP03722,RP00060,RP01654,RP03735,RP06427,RP00051,RP00124,RP06172,RP03973,RP00026,RP06299,RP01319,RP00180,RP00649,RP02707,RP06726	R00214,R00216,R00771,R06975,R00190,R02837,R04723,R06635,R05672,R01556,R00228,R00229,R00227,R01023,R02772,R06643,R01850,R02152,R05537,R04364,R00586,R01889,R03230,R00627,R00706,R00705,R02481,R04348,R01624,R08530,R08531,R05351,R01154,R08332,R08331,R03621,R01204,R03437,R00271,R07833,R00234,R00230,R04466,R00236,R03065,R03064,R05188,R01196,R04192,R03668,R04316,R02191,R00370,R00371,R02396,R02058,R00235,R01808,R01807,R01806,R01213,R05876,R05190,R06453,R05870,R01160,R08532,R08248,R03903,R07251,R07252,R07253,R03056,R06510,R02911,R00487,R00209,R01089,R02616,R01978,R04024,R01776,R02387,R06311,R05063,R08036,R08213,R00472,R08250,R04950,R03910,R04484,R00211,R00210,R00998,R00212,R07249,R05332,R02569,R03455,R00259,R06978,R03552,R03760,R00351,R00352,R00399,R00693,R03767,R08433,R00238,R06307,R03017,R07399,R00454,R00927,R03168,R00214,R00216,R01049,R00130,R00725,R01139,R00299,R08404,R02185,R05804,R00303,R00850,R06590,R06863,R01641,R00134,R03215,R03146,R00519,R01067,R04709,R07741,R06635,R07884,R06637,R06636,R06459,R06458,R07938,R00989,R07251,R06800,R06801,R07254,R07255,R07721,R06510,R06511,R06512,R07910,R06821,R02505,R07987,R07989,R00740,R07757,R02447,R07886,R06797,R02482,R01626,R07754,R07731,R06799,R06796,R04618,R06448,R04356,R05331,R06817,R06641,R06643,R06644,R06645,R07250,R05188,R06482,R06483,R06480,R06481,R05464,R04050,R01613,R07253,R01614,R07719,R07988,R07885,R00233,R00742,R00353,R04386,R00472,R00181,R00743,R01323,R01179,R05508,R00393,R04057,R02955,R05336,R01359,R05509,R00928,R04000,R00229,R07832,R03884,R00227,R03153,R00235,R00761,R01127,R00315,R00317,R00320,R00761,R01067,R03036,R01827
376	1.00	328	23	166	0	0	C00024->C00031:[10->1,11->2,15->4,49->9,50->7,6->5]	RP00164,RP01788,RP00180,RP01093,RP06651,RP04092,RP00007,RP03722,RP00060,RP09848,RP01654,RP06427,RP11137,RP00026,RP06299,RP09657,RP01255,RP00649,RP02707,RP09125,RP09828,RP06639,RP06726	R01010,R01011,R01012,R01829,R00315,R00317,R00320,R00771,R01641,R00190,R02837,R04723,R06635,R05672,R01556,R00228,R00229,R00227,R01023,R02772,R06643,R01850,R02152,R05537,R04364,R00586,R01889,R03230,R00627,R00706,R00705,R02481,R04348,R01624,R08530,R08531,R05351,R01154,R08332,R08331,R03621,R01204,R03437,R00271,R07833,R00234,R00230,R04466,R00236,R03065,R03064,R05188,R01196,R04192,R03668,R04316,R02191,R00370,R00371,R02396,R02058,R00235,R01808,R01807,R01806,R01213,R05876,R05190,R06453,R05870,R01160,R08532,R08248,R03903,R07251,R07252,R07253,R03056,R06510,R02911,R00487,R00209,R01089,R02616,R01978,R04024,R01776,R02387,R06311,R05063,R08036,R08213,R00472,R08250,R04950,R03910,R04484,R00211,R00210,R00998,R00212,R07249,R05332,R02569,R03455,R00259,R06978,R03552,R03760,R00351,R00352,R00399,R00693,R03767,R08433,R00238,R06307,R03017,R07399,R00454,R00927,R03168,R00130,R00725,R01139,R00299,R08404,R02185,R05804,R00303,R00850,R06863,R06590,R06863,R01641,R01067,R01843,R01845,R00743,R01323,R01179,R05508,R00393,R04057,R02955,R05336,R01359,R05509,R00928,R04000,R00229,R07832,R03884,R00227,R03153,R00235,R00761,R06861,R01049,R00761,R01067,R03036,R06590,R06862,R01621,R01827
377	1.00	454	22	66	0	1	C00024->C00031:[49->1,49->2,49->7,49->9,50->4,50->5]	RP06172,RP00395,RP01926,RP00568,RP05698,RP01670,RP00060,RP00285,RP05200,RP01568,RP01925,RP00036,RP00113,RP06374,RP04290,RP04232,RP06101,RP01033,RP01133,RP06373,RP05201,RP03735	R00472,R01061,R01063,R02036,R01218,R01220,R01196,R00006,R00014,R00211,R00210,R01699,R00207,R00224,R00226,R00209,R05636,R03145,R01655,R00725,R01139,R00299,R08404,R02185,R05804,R00303,R00850,R00211,R00210,R00209,R01196,R00212,R05605,R01518,R02035,R00199,R01858,R02628,R01138,R00659,R00724,R00200,R00206,R02320,R00430,R00208,R01012,R00572,R02188,R01512,R01515,R01517,R01660,R00945,R00220,R00212,R00214,R00216,R00658,R00835,R00941,R05605,R00134,R03215,R03146,R00519
378	0.50	538	19	47	0	0	C00024->C00031:[49->9,50->4,50->7]	RP00036,RP00113,RP06172,RP00395,RP01790,RP01093,RP00287,RP00180,RP00649,RP13340,RP01033,RP06639,RP00060,RP08343,RP01787,RP06427,RP04833,RP01568,RP00921	R00199,R01858,R02628,R01138,R00659,R00724,R00200,R00206,R02320,R00430,R00208,R01012,R00572,R02188,R01512,R01515,R01517,R01660,R00472,R01061,R01063,R01830,R00771,R00214,R00216,R00315,R00317,R00320,R00761,R01067,R01827,R00658,R01621,R00725,R01139,R00299,R08404,R02185,R05804,R00303,R00850,R00236,R01827,R01067,R00316,R01518,R00472
379	0.83	437	22	71	0	1	C00024->C00031:[49->1,49->2,49->9,50->4,50->7]	RP13340,RP06172,RP00395,RP01790,RP01093,RP05698,RP06705,RP00060,RP00180,RP00285,RP00143,RP06427,RP01568,RP00036,RP00113,RP06639,RP04232,RP06101,RP00649,RP01033,RP01787,RP03735	R01827,R00472,R01061,R01063,R01830,R00771,R01196,R00006,R00014,R00211,R00210,R01699,R00207,R00224,R00226,R00209,R05636,R03145,R01776,R00725,R01139,R00299,R08404,R02185,R05804,R00303,R00850,R00315,R00317,R00320,R00211,R00210,R00209,R01196,R00212,R00651,R01287,R02026,R03217,R01067,R01518,R00199,R01858,R02628,R01138,R00659,R00724,R00200,R00206,R02320,R00430,R00208,R01012,R00572,R02188,R01512,R01515,R01517,R01660,R01621,R00212,R00214,R00216,R00761,R01067,R00658,R01827,R00134,R03215,R03146,R00519
380	0.50	514	18	31	0	1	C00024->C00031:[49->4,49->9,50->7]	RP10987,RP01471,RP10990,RP06552,RP06172,RP06299,RP06101,RP01093,RP02454,RP00649,RP00196,RP10730,RP00060,RP01790,RP04543,RP10741,RP04202,RP01197	R01386,R01384,R07658,R01384,R01386,R07658,R00472,R00761,R00214,R00216,R00771,R02740,R00761,R01067,R00289,R00287,R00955,R01699,R00725,R01139,R00299,R08404,R02185,R05804,R00303,R00850,R01830,R00286,R02569,R00207,R00959
381	0.50	335	23	158	0	0	C00024->C00031:[2->5,49->9,50->7]	RP13340,RP09657,RP01590,RP01787,RP06639,RP06651,RP04092,RP01255,RP03722,RP09848,RP01654,RP00216,RP00026,RP00007,RP06299,RP00180,RP02961,RP02454,RP02707,RP09125,RP08343,RP06427,RP04833	R01827,R06861,R01555,R05196,R01827,R01621,R01641,R00190,R01049,R00130,R06863,R06590,R06863,R01641,R01788,R02189,R01786,R00743,R01323,R01179,R05508,R00393,R04057,R02955,R05336,R01359,R05509,R00928,R04000,R00229,R07832,R03884,R00227,R03153,R00235,R02837,R04723,R06635,R05672,R01556,R00228,R00229,R00227,R01023,R02772,R06643,R01850,R02152,R05537,R04364,R00586,R01889,R03230,R00627,R00706,R00705,R02481,R04348,R01624,R08530,R08531,R05351,R01154,R08332,R08331,R03621,R01204,R03437,R00271,R07833,R00234,R00230,R04466,R00236,R03065,R03064,R05188,R01196,R04192,R03668,R04316,R02191,R00370,R00371,R02396,R02058,R00235,R01808,R01807,R01806,R01213,R05876,R05190,R06453,R05870,R01160,R08532,R08248,R03903,R07251,R07252,R07253,R03056,R06510,R02911,R00487,R00209,R01089,R02616,R01978,R04024,R01776,R02387,R06311,R05063,R08036,R08213,R00472,R08250,R04950,R03910,R04484,R00211,R00210,R00998,R00212,R07249,R05332,R02569,R03455,R00259,R06978,R03552,R03760,R00351,R00352,R00399,R00693,R03767,R08433,R00238,R06307,R03017,R07399,R00454,R00927,R03168,R00761,R00315,R00317,R00320,R00028,R02740,R03036,R06590,R00236,R01067,R00316
382	0.50	332	23	162	0	0	C00024->C00031:[2->5,49->9,50->7]	RP13340,RP09657,RP01787,RP06639,RP06651,RP04092,RP01255,RP03722,RP00060,RP09848,RP01654,RP00026,RP00007,RP02707,RP00180,RP02940,RP02450,RP06299,RP01133,RP09125,RP08343,RP06427,RP04833	R01827,R06861,R01827,R01621,R01641,R00190,R01049,R00130,R00725,R01139,R00299,R08404,R02185,R05804,R00303,R00850,R06863,R06590,R06863,R01641,R00743,R01323,R01179,R05508,R00393,R04057,R02955,R05336,R01359,R05509,R00928,R04000,R00229,R07832,R03884,R00227,R03153,R00235,R02837,R04723,R06635,R05672,R01556,R00228,R00229,R00227,R01023,R02772,R06643,R01850,R02152,R05537,R04364,R00586,R01889,R03230,R00627,R00706,R00705,R02481,R04348,R01624,R08530,R08531,R05351,R01154,R08332,R08331,R03621,R01204,R03437,R00271,R07833,R00234,R00230,R04466,R00236,R03065,R03064,R05188,R01196,R04192,R03668,R04316,R02191,R00370,R00371,R02396,R02058,R00235,R01808,R01807,R01806,R01213,R05876,R05190,R06453,R05870,R01160,R08532,R08248,R03903,R07251,R07252,R07253,R03056,R06510,R02911,R00487,R00209,R01089,R02616,R01978,R04024,R01776,R02387,R06311,R05063,R08036,R08213,R00472,R08250,R04950,R03910,R04484,R00211,R00210,R00998,R00212,R07249,R05332,R02569,R03455,R00259,R06978,R03552,R03760,R00351,R00352,R00399,R00693,R03767,R08433,R00238,R06307,R03017,R07399,R00454,R00927,R03168,R03036,R00315,R00317,R00320,R03321,R02736,R00761,R00835,R06590,R00236,R01067,R00316
383	0.67	337	13	135	0	0	C00024->C00031:[10->1,11->2,15->4,6->5]	RP00007,RP02707,RP01093,RP04092,RP00649,RP06299,RP01789,RP01255,RP03722,RP00060,RP01654,RP06427,RP11137	R02837,R04723,R06635,R05672,R01556,R00228,R00229,R00227,R01023,R02772,R06643,R01850,R02152,R05537,R04364,R00586,R01889,R03230,R00627,R00706,R00705,R02481,R04348,R01624,R08530,R08531,R05351,R01154,R08332,R08331,R03621,R01204,R03437,R00271,R07833,R00234,R00230,R04466,R00236,R03065,R03064,R05188,R01196,R04192,R03668,R04316,R02191,R00370,R00371,R02396,R02058,R00235,R01808,R01807,R01806,R01213,R05876,R05190,R06453,R05870,R01160,R08532,R08248,R03903,R07251,R07252,R07253,R03056,R06510,R02911,R00487,R00209,R01089,R02616,R01978,R04024,R01776,R02387,R06311,R05063,R08036,R08213,R00472,R08250,R04950,R03910,R04484,R00211,R00210,R00998,R00212,R07249,R05332,R02569,R03455,R00259,R06978,R03552,R03760,R00351,R00352,R00399,R00693,R03767,R08433,R00238,R06307,R03017,R07399,R00454,R00927,R03168,R03036,R00771,R00190,R00761,R01067,R00761,R01829,R01049,R00130,R00725,R01139,R00299,R08404,R02185,R05804,R00303,R00850,R06590,R06863,R01641,R01067,R01843,R01845
384	0.83	497	24	72	0	1	C00024->C00031:[49->1,49->2,49->9,50->4,50->7]	RP01271,RP01590,RP06172,RP00395,RP06101,RP00649,RP05698,RP06705,RP00052,RP00143,RP00285,RP01270,RP01568,RP00216,RP00036,RP00113,RP01790,RP06639,RP04232,RP00180,RP02961,RP02454,RP01033,RP06727	R01068,R01555,R05196,R00472,R01061,R01063,R00214,R00216,R00761,R01067,R01196,R00006,R00014,R00211,R00210,R01699,R00207,R00224,R00226,R00209,R05636,R03145,R01776,R00756,R00769,R05805,R00770,R00762,R00764,R00767,R00651,R01287,R02026,R03217,R00211,R00210,R00209,R01196,R00212,R01068,R01518,R01788,R02189,R01786,R00199,R01858,R02628,R01138,R00659,R00724,R00200,R00206,R02320,R00430,R00208,R01012,R00572,R02188,R01512,R01515,R01517,R01660,R01830,R01621,R00212,R00315,R00317,R00320,R00028,R02740,R00658,R01830
385	1.00	519	25	62	0	1	C00024->C00031:[49->1,49->2,49->9,50->4,50->5,50->7]	RP06172,RP01590,RP01926,RP00649,RP05698,RP06639,RP01572,RP06727,RP00285,RP05200,RP04202,RP01568,RP00216,RP00036,RP01095,RP00113,RP01790,RP00395,RP01576,RP04232,RP06101,RP02961,RP02454,RP01033,RP05201	R00472,R01555,R05196,R02036,R00761,R01067,R01196,R00006,R00014,R00211,R00210,R01699,R00207,R00224,R00226,R00209,R05636,R03145,R01621,R01528,R01830,R00211,R00210,R00209,R01196,R00212,R05605,R00207,R01518,R01788,R02189,R01786,R00199,R01858,R02628,R01138,R00659,R00724,R00200,R00206,R02320,R00430,R00208,R01012,R00572,R05339,R02188,R01512,R01515,R01517,R01660,R01830,R01061,R01063,R05338,R00212,R00214,R00216,R00028,R02740,R00658,R05605
386	0.17	563	9	13	0	1	C00024->C00031:[49->4]	RP01471,RP06552,RP01134,RP10987,RP04543,RP10990,RP06101,RP05915,RP06172	R01384,R01384,R01386,R07658,R00837,R01386,R00286,R07658,R00214,R00216,R02737,R00836,R00472
387	1.00	491	27	73	0	1	C00024->C00031:[49->1,49->2,49->9,50->4,50->5,50->7]	RP06172,RP00395,RP01926,RP06101,RP00649,RP05698,RP06639,RP01572,RP00060,RP06727,RP00143,RP00285,RP05200,RP01568,RP02450,RP00036,RP01095,RP00113,RP01790,RP06705,RP01576,RP04232,RP00180,RP02940,RP01033,RP01133,RP05201	R00472,R01061,R01063,R02036,R00214,R00216,R00761,R01067,R01196,R00006,R00014,R00211,R00210,R01699,R00207,R00224,R00226,R00209,R05636,R03145,R01621,R01528,R00725,R01139,R00299,R08404,R02185,R05804,R00303,R00850,R01830,R00651,R01287,R02026,R03217,R00211,R00210,R00209,R01196,R00212,R05605,R01518,R02736,R00199,R01858,R02628,R01138,R00659,R00724,R00200,R00206,R02320,R00430,R00208,R01012,R00572,R05339,R02188,R01512,R01515,R01517,R01660,R01830,R01776,R05338,R00212,R00315,R00317,R00320,R03321,R00658,R00835,R05605
388	0.50	543	18	28	0	0	C00024->C00031:[49->9,50->5,50->7]	RP00216,RP01572,RP05200,RP01790,RP01926,RP01576,RP00649,RP00180,RP02454,RP06639,RP01684,RP08343,RP00285,RP06727,RP01095,RP04833,RP05201,RP00439	R01788,R02189,R01786,R01528,R05605,R01830,R02036,R05338,R00761,R01067,R00315,R00317,R00320,R02740,R01621,R01678,R00236,R00211,R00210,R00209,R01196,R00212,R01830,R05339,R00316,R05605,R01100,R00503
389	0.50	307	16	156	0	0	C00024->C00031:[2->5,49->9,50->7]	RP13340,RP00026,RP06299,RP02707,RP01790,RP01093,RP04092,RP00649,RP00007,RP03722,RP00060,RP00180,RP01255,RP01654,RP06427,RP01787	R01827,R00743,R01323,R01179,R05508,R00393,R04057,R02955,R05336,R01359,R05509,R00928,R04000,R00229,R07832,R03884,R00227,R03153,R00235,R00761,R03036,R01830,R00771,R00190,R00761,R01067,R02837,R04723,R06635,R05672,R01556,R00228,R00229,R00227,R01023,R02772,R06643,R01850,R02152,R05537,R04364,R00586,R01889,R03230,R00627,R00706,R00705,R02481,R04348,R01624,R08530,R08531,R05351,R01154,R08332,R08331,R03621,R01204,R03437,R00271,R07833,R00234,R00230,R04466,R00236,R03065,R03064,R05188,R01196,R04192,R03668,R04316,R02191,R00370,R00371,R02396,R02058,R00235,R01808,R01807,R01806,R01213,R05876,R05190,R06453,R05870,R01160,R08532,R08248,R03903,R07251,R07252,R07253,R03056,R06510,R02911,R00487,R00209,R01089,R02616,R01978,R04024,R01776,R02387,R06311,R05063,R08036,R08213,R00472,R08250,R04950,R03910,R04484,R00211,R00210,R00998,R00212,R07249,R05332,R02569,R03455,R00259,R06978,R03552,R03760,R00351,R00352,R00399,R00693,R03767,R08433,R00238,R06307,R03017,R07399,R00454,R00927,R03168,R00130,R00725,R01139,R00299,R08404,R02185,R05804,R00303,R00850,R00315,R00317,R00320,R01049,R06590,R06863,R01641,R01067,R01827
390	0.50	352	20	142	0	0	C00024->C00031:[2->5,49->9,50->7]	RP00180,RP13340,RP01255,RP02707,RP01787,RP06651,RP04092,RP02940,RP06299,RP02450,RP00007,RP01133,RP03722,RP00060,RP09848,RP06427,RP01654,RP04833,RP09125,RP08343	R00315,R00317,R00320,R01827,R01049,R03036,R01827,R01641,R00190,R03321,R00761,R02736,R02837,R04723,R06635,R05672,R01556,R00228,R00229,R00227,R01023,R02772,R06643,R01850,R02152,R05537,R04364,R00586,R01889,R03230,R00627,R00706,R00705,R02481,R04348,R01624,R08530,R08531,R05351,R01154,R08332,R08331,R03621,R01204,R03437,R00271,R07833,R00234,R00230,R04466,R00236,R03065,R03064,R05188,R01196,R04192,R03668,R04316,R02191,R00370,R00371,R02396,R02058,R00235,R01808,R01807,R01806,R01213,R05876,R05190,R06453,R05870,R01160,R08532,R08248,R03903,R07251,R07252,R07253,R03056,R06510,R02911,R00487,R00209,R01089,R02616,R01978,R04024,R01776,R02387,R06311,R05063,R08036,R08213,R00472,R08250,R04950,R03910,R04484,R00211,R00210,R00998,R00212,R07249,R05332,R02569,R03455,R00259,R06978,R03552,R03760,R00351,R00352,R00399,R00693,R03767,R08433,R00238,R06307,R03017,R07399,R00454,R00927,R03168,R00835,R00130,R00725,R01139,R00299,R08404,R02185,R05804,R00303,R00850,R06863,R01067,R06590,R06863,R01641,R00316,R06590,R00236
391	0.67	405	18	53	0	1	C00024->C00031:[49->1,49->9,50->4,50->7]	RP00285,RP13340,RP04232,RP00113,RP00395,RP06299,RP01790,RP01093,RP05698,RP00649,RP01033,RP06166,RP01640,RP00060,RP00109,RP00078,RP01787,RP01568	R00211,R00210,R00209,R01196,R00212,R01827,R00212,R02188,R01512,R01515,R01517,R01660,R01061,R01063,R00761,R01830,R00771,R01196,R00006,R00014,R00211,R00210,R01699,R00207,R00224,R00226,R00209,R05636,R03145,R00761,R01067,R00658,R00454,R01620,R00725,R01139,R00299,R08404,R02185,R05804,R00303,R00850,R00344,R00930,R00217,R00353,R00431,R00346,R00345,R00726,R00341,R01827,R01518
392	0.50	408	17	44	0	1	C00024->C00031:[49->7,49->9,50->5]	RP01925,RP04232,RP06374,RP01926,RP00568,RP05698,RP06101,RP01670,RP04290,RP01133,RP00060,RP06373,RP05201,RP00285,RP03735,RP05200,RP06172	R02035,R00212,R00945,R02036,R01218,R01220,R01196,R00006,R00014,R00211,R00210,R01699,R00207,R00224,R00226,R00209,R05636,R03145,R00214,R00216,R01655,R00220,R00835,R00725,R01139,R00299,R08404,R02185,R05804,R00303,R00850,R00941,R05605,R00211,R00210,R00209,R01196,R00212,R00134,R03215,R03146,R00519,R05605,R00472
393	0.50	446	16	41	0	1	C00024->C00031:[49->9,50->5,50->7]	RP01925,RP05698,RP00300,RP01926,RP00568,RP04232,RP06374,RP01670,RP00287,RP04290,RP01133,RP00060,RP00285,RP05201,RP05200,RP06172	R02035,R01196,R00006,R00014,R00211,R00210,R01699,R00207,R00224,R00226,R00209,R05636,R03145,R00944,R00943,R02036,R01218,R01220,R00212,R00945,R01655,R00214,R00216,R00220,R00835,R00725,R01139,R00299,R08404,R02185,R05804,R00303,R00850,R00211,R00210,R00209,R01196,R00212,R05605,R05605,R00472
394	0.50	500	18	30	0	0	C00024->C00031:[49->9,50->5,50->7]	RP00216,RP01572,RP05200,RP01576,RP01790,RP00205,RP01926,RP01109,RP00649,RP00180,RP02454,RP06639,RP01095,RP08343,RP00285,RP06727,RP04833,RP05201	R01788,R02189,R01786,R01528,R05605,R05338,R01830,R00801,R00015,R04194,R05140,R02036,R00802,R00761,R01067,R00315,R00317,R00320,R02740,R01621,R05339,R00236,R00211,R00210,R00209,R01196,R00212,R01830,R00316,R05605
395	1.00	326	22	165	0	0	C00024->C00031:[10->1,11->2,15->4,49->9,50->7,6->5]	RP00287,RP01093,RP04092,RP06101,RP00007,RP03722,RP00060,RP01654,RP06427,RP11137,RP06172,RP03973,RP00026,RP01255,RP06299,RP01319,RP00180,RP00649,RP01789,RP02707,RP06373,RP08184	R00214,R00216,R00771,R00190,R00214,R00216,R02837,R04723,R06635,R05672,R01556,R00228,R00229,R00227,R01023,R02772,R06643,R01850,R02152,R05537,R04364,R00586,R01889,R03230,R00627,R00706,R00705,R02481,R04348,R01624,R08530,R08531,R05351,R01154,R08332,R08331,R03621,R01204,R03437,R00271,R07833,R00234,R00230,R04466,R00236,R03065,R03064,R05188,R01196,R04192,R03668,R04316,R02191,R00370,R00371,R02396,R02058,R00235,R01808,R01807,R01806,R01213,R05876,R05190,R06453,R05870,R01160,R08532,R08248,R03903,R07251,R07252,R07253,R03056,R06510,R02911,R00487,R00209,R01089,R02616,R01978,R04024,R01776,R02387,R06311,R05063,R08036,R08213,R00472,R08250,R04950,R03910,R04484,R00211,R00210,R00998,R00212,R07249,R05332,R02569,R03455,R00259,R06978,R03552,R03760,R00351,R00352,R00399,R00693,R03767,R08433,R00238,R06307,R03017,R07399,R00454,R00927,R03168,R00130,R00725,R01139,R00299,R08404,R02185,R05804,R00303,R00850,R06590,R06863,R01641,R01067,R01843,R01845,R00472,R00181,R00743,R01323,R01179,R05508,R00393,R04057,R02955,R05336,R01359,R05509,R00928,R04000,R00229,R07832,R03884,R00227,R03153,R00235,R01049,R00761,R01127,R00315,R00317,R00320,R00761,R01067,R01829,R03036,R00941,R04560
396	0.67	492	22	70	0	1	C00024->C00031:[49->1,49->9,50->4,50->7]	RP01271,RP00395,RP00052,RP00285,RP01568,RP02450,RP00113,RP01790,RP04232,RP00180,RP02940,RP01033,RP06727,RP04833,RP00649,RP05698,RP06639,RP00060,RP01270,RP00036,RP01133,RP08343	R01068,R01061,R01063,R00756,R00769,R05805,R00770,R00762,R00764,R00767,R00211,R00210,R00209,R01196,R00212,R01518,R02736,R02188,R01512,R01515,R01517,R01660,R01830,R00212,R00315,R00317,R00320,R03321,R00658,R01830,R00316,R00761,R01067,R01196,R00006,R00014,R00211,R00210,R01699,R00207,R00224,R00226,R00209,R05636,R03145,R01621,R00725,R01139,R00299,R08404,R02185,R05804,R00303,R00850,R01068,R00199,R01858,R02628,R01138,R00659,R00724,R00200,R00206,R02320,R00430,R00208,R01012,R00572,R00835,R00236
397	0.83	462	19	60	0	1	C00024->C00031:[49->1,49->2,49->9,50->4,50->7]	RP13340,RP06172,RP00395,RP01787,RP01093,RP05698,RP06639,RP00060,RP00285,RP06427,RP04202,RP01568,RP00036,RP00113,RP04232,RP06101,RP00649,RP01033,RP01790	R01827,R00472,R01061,R01063,R01827,R00771,R01196,R00006,R00014,R00211,R00210,R01699,R00207,R00224,R00226,R00209,R05636,R03145,R01621,R00725,R01139,R00299,R08404,R02185,R05804,R00303,R00850,R00211,R00210,R00209,R01196,R00212,R01067,R00207,R01518,R00199,R01858,R02628,R01138,R00659,R00724,R00200,R00206,R02320,R00430,R00208,R01012,R00572,R02188,R01512,R01515,R01517,R01660,R00212,R00214,R00216,R00761,R01067,R00658,R01830
398	0.50	339	18	138	0	0	C00024->C00031:[2->5,49->9,50->7]	RP04202,RP00216,RP13340,RP01590,RP02707,RP01787,RP06639,RP06651,RP04092,RP02961,RP02454,RP01255,RP03722,RP09848,RP01654,RP00285,RP00007,RP09125	R00207,R01788,R02189,R01786,R01827,R01555,R05196,R03036,R01827,R01621,R01641,R00190,R00028,R02740,R01049,R00130,R06863,R06590,R06863,R01641,R00211,R00210,R00209,R01196,R00212,R02837,R04723,R06635,R05672,R01556,R00228,R00229,R00227,R01023,R02772,R06643,R01850,R02152,R05537,R04364,R00586,R01889,R03230,R00627,R00706,R00705,R02481,R04348,R01624,R08530,R08531,R05351,R01154,R08332,R08331,R03621,R01204,R03437,R00271,R07833,R00234,R00230,R04466,R00236,R03065,R03064,R05188,R01196,R04192,R03668,R04316,R02191,R00370,R00371,R02396,R02058,R00235,R01808,R01807,R01806,R01213,R05876,R05190,R06453,R05870,R01160,R08532,R08248,R03903,R07251,R07252,R07253,R03056,R06510,R02911,R00487,R00209,R01089,R02616,R01978,R04024,R01776,R02387,R06311,R05063,R08036,R08213,R00472,R08250,R04950,R03910,R04484,R00211,R00210,R00998,R00212,R07249,R05332,R02569,R03455,R00259,R06978,R03552,R03760,R00351,R00352,R00399,R00693,R03767,R08433,R00238,R06307,R03017,R07399,R00454,R00927,R03168,R06590
399	0.67	357	18	140	0	0	C00024->C00031:[10->1,11->2,15->4,2->5]	RP02139,RP13340,RP01790,RP01093,RP04092,RP00007,RP03722,RP00060,RP01654,RP06427,RP03120,RP01280,RP03121,RP01255,RP06299,RP00649,RP02707,RP01787	R02340,R02722,R01827,R01830,R00771,R00190,R02837,R04723,R06635,R05672,R01556,R00228,R00229,R00227,R01023,R02772,R06643,R01850,R02152,R05537,R04364,R00586,R01889,R03230,R00627,R00706,R00705,R02481,R04348,R01624,R08530,R08531,R05351,R01154,R08332,R08331,R03621,R01204,R03437,R00271,R07833,R00234,R00230,R04466,R00236,R03065,R03064,R05188,R01196,R04192,R03668,R04316,R02191,R00370,R00371,R02396,R02058,R00235,R01808,R01807,R01806,R01213,R05876,R05190,R06453,R05870,R01160,R08532,R08248,R03903,R07251,R07252,R07253,R03056,R06510,R02911,R00487,R00209,R01089,R02616,R01978,R04024,R01776,R02387,R06311,R05063,R08036,R08213,R00472,R08250,R04950,R03910,R04484,R00211,R00210,R00998,R00212,R07249,R05332,R02569,R03455,R00259,R06978,R03552,R03760,R00351,R00352,R00399,R00693,R03767,R08433,R00238,R06307,R03017,R07399,R00454,R00927,R03168,R00130,R00725,R01139,R00299,R08404,R02185,R05804,R00303,R00850,R06590,R06863,R01641,R01067,R03508,R01073,R03509,R01049,R00761,R00761,R01067,R03036,R01827
400	0.67	460	19	61	0	1	C00024->C00031:[49->1,49->9,50->4,50->7]	RP00036,RP04232,RP00113,RP00395,RP01790,RP01093,RP05698,RP00180,RP00649,RP13340,RP01033,RP06639,RP00060,RP08343,RP00285,RP06427,RP04833,RP01787,RP01568	R00199,R01858,R02628,R01138,R00659,R00724,R00200,R00206,R02320,R00430,R00208,R01012,R00572,R00212,R02188,R01512,R01515,R01517,R01660,R01061,R01063,R01830,R00771,R01196,R00006,R00014,R00211,R00210,R01699,R00207,R00224,R00226,R00209,R05636,R03145,R00315,R00317,R00320,R00761,R01067,R01827,R00658,R01621,R00725,R01139,R00299,R08404,R02185,R05804,R00303,R00850,R00236,R00211,R00210,R00209,R01196,R00212,R01067,R00316,R01827,R01518
401	0.83	520	25	70	0	1	C00024->C00031:[49->1,49->2,49->9,50->4,50->7]	RP01271,RP01590,RP06172,RP00395,RP06101,RP00649,RP05698,RP06639,RP00052,RP02453,RP00285,RP01270,RP01568,RP00216,RP00036,RP00113,RP01790,RP04232,RP00180,RP02940,RP02961,RP01033,RP08343,RP06727,RP04833	R01068,R01555,R05196,R00472,R01061,R01063,R00214,R00216,R00761,R01067,R01196,R00006,R00014,R00211,R00210,R01699,R00207,R00224,R00226,R00209,R05636,R03145,R01621,R00756,R00769,R05805,R00770,R00762,R00764,R00767,R02739,R00211,R00210,R00209,R01196,R00212,R01068,R01518,R01788,R02189,R01786,R00199,R01858,R02628,R01138,R00659,R00724,R00200,R00206,R02320,R00430,R00208,R01012,R00572,R02188,R01512,R01515,R01517,R01660,R01830,R00212,R00315,R00317,R00320,R03321,R00028,R00658,R00236,R01830,R00316
402	1.00	321	21	163	0	0	C00024->C00031:[10->1,11->2,15->4,49->9,50->7,6->5]	RP00287,RP01093,RP04092,RP06101,RP00007,RP03722,RP00060,RP01654,RP06427,RP06172,RP03973,RP00026,RP01255,RP06299,RP01319,RP00180,RP00649,RP02707,RP06373,RP08184,RP06726	R00214,R00216,R00771,R00190,R00214,R00216,R02837,R04723,R06635,R05672,R01556,R00228,R00229,R00227,R01023,R02772,R06643,R01850,R02152,R05537,R04364,R00586,R01889,R03230,R00627,R00706,R00705,R02481,R04348,R01624,R08530,R08531,R05351,R01154,R08332,R08331,R03621,R01204,R03437,R00271,R07833,R00234,R00230,R04466,R00236,R03065,R03064,R05188,R01196,R04192,R03668,R04316,R02191,R00370,R00371,R02396,R02058,R00235,R01808,R01807,R01806,R01213,R05876,R05190,R06453,R05870,R01160,R08532,R08248,R03903,R07251,R07252,R07253,R03056,R06510,R02911,R00487,R00209,R01089,R02616,R01978,R04024,R01776,R02387,R06311,R05063,R08036,R08213,R00472,R08250,R04950,R03910,R04484,R00211,R00210,R00998,R00212,R07249,R05332,R02569,R03455,R00259,R06978,R03552,R03760,R00351,R00352,R00399,R00693,R03767,R08433,R00238,R06307,R03017,R07399,R00454,R00927,R03168,R00130,R00725,R01139,R00299,R08404,R02185,R05804,R00303,R00850,R06590,R06863,R01641,R01067,R00472,R00181,R00743,R01323,R01179,R05508,R00393,R04057,R02955,R05336,R01359,R05509,R00928,R04000,R00229,R07832,R03884,R00227,R03153,R00235,R01049,R00761,R01127,R00315,R00317,R00320,R00761,R01067,R03036,R00941,R04560,R01827
403	0.50	398	19	45	0	1	C00024->C00031:[49->4,49->9,50->7]	RP06172,RP10987,RP01790,RP01093,RP02454,RP00196,RP06639,RP00060,RP06427,RP00285,RP04202,RP06552,RP04543,RP01471,RP00649,RP00079,RP05729,RP10990,RP01197	R00472,R01386,R01830,R00771,R02740,R00289,R00287,R00955,R01621,R00725,R01139,R00299,R08404,R02185,R05804,R00303,R00850,R01067,R00211,R00210,R00209,R01196,R00212,R00207,R01384,R01386,R07658,R00286,R01384,R00761,R01067,R00361,R00360,R00343,R00342,R01447,R01257,R00217,R00346,R00345,R00726,R00341,R00431,R07658,R00959
404	0.83	356	20	144	0	0	C00024->C00031:[10->1,11->2,15->4,2->7,6->5]	RP00164,RP01788,RP01093,RP06651,RP04092,RP00007,RP03722,RP00060,RP09848,RP01654,RP06427,RP11137,RP01255,RP06299,RP09657,RP00649,RP02707,RP09125,RP09828,RP06726	R01010,R01011,R01012,R01829,R00771,R01641,R00190,R02837,R04723,R06635,R05672,R01556,R00228,R00229,R00227,R01023,R02772,R06643,R01850,R02152,R05537,R04364,R00586,R01889,R03230,R00627,R00706,R00705,R02481,R04348,R01624,R08530,R08531,R05351,R01154,R08332,R08331,R03621,R01204,R03437,R00271,R07833,R00234,R00230,R04466,R00236,R03065,R03064,R05188,R01196,R04192,R03668,R04316,R02191,R00370,R00371,R02396,R02058,R00235,R01808,R01807,R01806,R01213,R05876,R05190,R06453,R05870,R01160,R08532,R08248,R03903,R07251,R07252,R07253,R03056,R06510,R02911,R00487,R00209,R01089,R02616,R01978,R04024,R01776,R02387,R06311,R05063,R08036,R08213,R00472,R08250,R04950,R03910,R04484,R00211,R00210,R00998,R00212,R07249,R05332,R02569,R03455,R00259,R06978,R03552,R03760,R00351,R00352,R00399,R00693,R03767,R08433,R00238,R06307,R03017,R07399,R00454,R00927,R03168,R00130,R00725,R01139,R00299,R08404,R02185,R05804,R00303,R00850,R06863,R06590,R06863,R01641,R01067,R01843,R01845,R01049,R00761,R06861,R00761,R01067,R03036,R06590,R06862,R01827
405	1.00	326	23	170	0	0	C00024->C00031:[10->1,11->2,15->4,49->9,50->7,6->5]	RP00300,RP00287,RP01093,RP04092,RP06101,RP00007,RP03722,RP00060,RP01654,RP03735,RP06427,RP11137,RP06172,RP03973,RP00026,RP01255,RP06299,RP01319,RP00180,RP00649,RP01789,RP02707,RP08184	R00944,R00943,R00214,R00216,R00771,R00190,R00214,R00216,R02837,R04723,R06635,R05672,R01556,R00228,R00229,R00227,R01023,R02772,R06643,R01850,R02152,R05537,R04364,R00586,R01889,R03230,R00627,R00706,R00705,R02481,R04348,R01624,R08530,R08531,R05351,R01154,R08332,R08331,R03621,R01204,R03437,R00271,R07833,R00234,R00230,R04466,R00236,R03065,R03064,R05188,R01196,R04192,R03668,R04316,R02191,R00370,R00371,R02396,R02058,R00235,R01808,R01807,R01806,R01213,R05876,R05190,R06453,R05870,R01160,R08532,R08248,R03903,R07251,R07252,R07253,R03056,R06510,R02911,R00487,R00209,R01089,R02616,R01978,R04024,R01776,R02387,R06311,R05063,R08036,R08213,R00472,R08250,R04950,R03910,R04484,R00211,R00210,R00998,R00212,R07249,R05332,R02569,R03455,R00259,R06978,R03552,R03760,R00351,R00352,R00399,R00693,R03767,R08433,R00238,R06307,R03017,R07399,R00454,R00927,R03168,R00130,R00725,R01139,R00299,R08404,R02185,R05804,R00303,R00850,R06590,R06863,R01641,R00134,R03215,R03146,R00519,R01067,R01843,R01845,R00472,R00181,R00743,R01323,R01179,R05508,R00393,R04057,R02955,R05336,R01359,R05509,R00928,R04000,R00229,R07832,R03884,R00227,R03153,R00235,R01049,R00761,R01127,R00315,R00317,R00320,R00761,R01067,R01829,R03036,R04560
406	1.00	325	14	139	0	0	C00024->C00031:[10->1,11->2,15->4,49->9,50->7,6->5]	RP00285,RP06299,RP02707,RP01093,RP04092,RP00649,RP00007,RP03722,RP00060,RP01255,RP01654,RP06427,RP04202,RP06726	R00211,R00210,R00209,R01196,R00212,R00761,R03036,R00771,R00190,R00761,R01067,R02837,R04723,R06635,R05672,R01556,R00228,R00229,R00227,R01023,R02772,R06643,R01850,R02152,R05537,R04364,R00586,R01889,R03230,R00627,R00706,R00705,R02481,R04348,R01624,R08530,R08531,R05351,R01154,R08332,R08331,R03621,R01204,R03437,R00271,R07833,R00234,R00230,R04466,R00236,R03065,R03064,R05188,R01196,R04192,R03668,R04316,R02191,R00370,R00371,R02396,R02058,R00235,R01808,R01807,R01806,R01213,R05876,R05190,R06453,R05870,R01160,R08532,R08248,R03903,R07251,R07252,R07253,R03056,R06510,R02911,R00487,R00209,R01089,R02616,R01978,R04024,R01776,R02387,R06311,R05063,R08036,R08213,R00472,R08250,R04950,R03910,R04484,R00211,R00210,R00998,R00212,R07249,R05332,R02569,R03455,R00259,R06978,R03552,R03760,R00351,R00352,R00399,R00693,R03767,R08433,R00238,R06307,R03017,R07399,R00454,R00927,R03168,R00130,R00725,R01139,R00299,R08404,R02185,R05804,R00303,R00850,R01049,R06590,R06863,R01641,R01067,R00207,R01827
407	0.83	409	22	58	0	1	C00024->C00031:[49->1,49->2,49->9,50->4,50->7]	RP13340,RP06172,RP00395,RP01787,RP01093,RP05698,RP06639,RP00060,RP06427,RP00285,RP04202,RP01568,RP00113,RP04232,RP06101,RP00649,RP01033,RP10730,RP00078,RP01790,RP00109,RP10741	R01827,R00472,R01061,R01063,R01827,R00771,R01196,R00006,R00014,R00211,R00210,R01699,R00207,R00224,R00226,R00209,R05636,R03145,R01621,R00725,R01139,R00299,R08404,R02185,R05804,R00303,R00850,R01067,R00211,R00210,R00209,R01196,R00212,R00207,R01518,R02188,R01512,R01515,R01517,R01660,R00212,R00214,R00216,R00761,R01067,R00658,R01699,R00431,R00346,R00345,R00726,R00341,R01830,R00344,R00930,R00217,R00353,R02569
408	0.50	394	17	75	0	1	C00024->C00031:[49->1,49->2,50->4]	RP01271,RP00036,RP05698,RP00113,RP06172,RP00395,RP01093,RP04232,RP00079,RP05729,RP01033,RP00060,RP00052,RP00285,RP03735,RP01270,RP01568	R01068,R00199,R01858,R02628,R01138,R00659,R00724,R00200,R00206,R02320,R00430,R00208,R01012,R00572,R01196,R00006,R00014,R00211,R00210,R01699,R00207,R00224,R00226,R00209,R05636,R03145,R02188,R01512,R01515,R01517,R01660,R00472,R01061,R01063,R00771,R00212,R00361,R00360,R00343,R00342,R01447,R01257,R00217,R00346,R00345,R00726,R00341,R00431,R00658,R00725,R01139,R00299,R08404,R02185,R05804,R00303,R00850,R00756,R00769,R05805,R00770,R00762,R00764,R00767,R00211,R00210,R00209,R01196,R00212,R00134,R03215,R03146,R00519,R01068,R01518
409	0.83	473	22	66	0	1	C00024->C00031:[49->1,49->2,49->9,50->4,50->7]	RP00128,RP06172,RP00395,RP01790,RP01093,RP05698,RP13340,RP00060,RP04318,RP00285,RP04202,RP01568,RP00036,RP00113,RP06299,RP04232,RP06101,RP00649,RP01033,RP08343,RP01787,RP04833	R00710,R00711,R01019,R00326,R00472,R01061,R01063,R01830,R00771,R01196,R00006,R00014,R00211,R00210,R01699,R00207,R00224,R00226,R00209,R05636,R03145,R01827,R00725,R01139,R00299,R08404,R02185,R05804,R00303,R00850,R00224,R00211,R00210,R00209,R01196,R00212,R00207,R01518,R00199,R01858,R02628,R01138,R00659,R00724,R00200,R00206,R02320,R00430,R00208,R01012,R00572,R02188,R01512,R01515,R01517,R01660,R00761,R00212,R00214,R00216,R00761,R01067,R00658,R00236,R01827,R00316
410	1.00	524	27	66	0	1	C00024->C00031:[49->1,49->2,49->9,50->4,50->5,50->7]	RP06172,RP01590,RP01926,RP06101,RP00649,RP05698,RP06639,RP01572,RP06727,RP00285,RP05200,RP01568,RP00216,RP00036,RP01095,RP00113,RP01790,RP00395,RP01576,RP04232,RP00180,RP02961,RP02454,RP01033,RP08343,RP05201,RP04833	R00472,R01555,R05196,R02036,R00214,R00216,R00761,R01067,R01196,R00006,R00014,R00211,R00210,R01699,R00207,R00224,R00226,R00209,R05636,R03145,R01621,R01528,R01830,R00211,R00210,R00209,R01196,R00212,R05605,R01518,R01788,R02189,R01786,R00199,R01858,R02628,R01138,R00659,R00724,R00200,R00206,R02320,R00430,R00208,R01012,R00572,R05339,R02188,R01512,R01515,R01517,R01660,R01830,R01061,R01063,R05338,R00212,R00315,R00317,R00320,R00028,R02740,R00658,R00236,R05605,R00316
411	1.00	309	25	228	0	0	C00024->C00031:[10->1,11->2,15->4,49->9,50->7,6->5]	RP00164,RP01788,RP00180,RP01093,RP06651,RP04092,RP00007,RP03722,RP00060,RP09848,RP01654,RP06427,RP11137,RP00051,RP00124,RP00026,RP06299,RP09657,RP01255,RP00649,RP02707,RP09125,RP09828,RP06639,RP06726	R01010,R01011,R01012,R01829,R00315,R00317,R00320,R00771,R01641,R00190,R02837,R04723,R06635,R05672,R01556,R00228,R00229,R00227,R01023,R02772,R06643,R01850,R02152,R05537,R04364,R00586,R01889,R03230,R00627,R00706,R00705,R02481,R04348,R01624,R08530,R08531,R05351,R01154,R08332,R08331,R03621,R01204,R03437,R00271,R07833,R00234,R00230,R04466,R00236,R03065,R03064,R05188,R01196,R04192,R03668,R04316,R02191,R00370,R00371,R02396,R02058,R00235,R01808,R01807,R01806,R01213,R05876,R05190,R06453,R05870,R01160,R08532,R08248,R03903,R07251,R07252,R07253,R03056,R06510,R02911,R00487,R00209,R01089,R02616,R01978,R04024,R01776,R02387,R06311,R05063,R08036,R08213,R00472,R08250,R04950,R03910,R04484,R00211,R00210,R00998,R00212,R07249,R05332,R02569,R03455,R00259,R06978,R03552,R03760,R00351,R00352,R00399,R00693,R03767,R08433,R00238,R06307,R03017,R07399,R00454,R00927,R03168,R00130,R00725,R01139,R00299,R08404,R02185,R05804,R00303,R00850,R06863,R06590,R06863,R01641,R01067,R01843,R01845,R04709,R07741,R06635,R07884,R06637,R06636,R06459,R06458,R07938,R00989,R07251,R06800,R06801,R07254,R07255,R07721,R06510,R06511,R06512,R07910,R06821,R02505,R07987,R07989,R00740,R07757,R02447,R07886,R06797,R02482,R01626,R07754,R07731,R06799,R06796,R04618,R06448,R04356,R05331,R06817,R06641,R06643,R06644,R06645,R07250,R05188,R06482,R06483,R06480,R06481,R05464,R04050,R01613,R07253,R01614,R07719,R07988,R07885,R00233,R00742,R00353,R04386,R00743,R01323,R01179,R05508,R00393,R04057,R02955,R05336,R01359,R05509,R00928,R04000,R00229,R07832,R03884,R00227,R03153,R00235,R00761,R06861,R01049,R00761,R01067,R03036,R06590,R06862,R01621,R01827
412	0.17	311	12	51	0	1	C00024->C00031:[49->4]	RP03766,RP01471,RP06552,RP01134,RP06799,RP04543,RP10990,RP01077,RP05694,RP10987,RP05915,RP01963	R04138,R01384,R01384,R01386,R07658,R00837,R01978,R00286,R07658,R00742,R04709,R07989,R06635,R06637,R06636,R06459,R06458,R06448,R07250,R06510,R07253,R05331,R06641,R00233,R06511,R06512,R06643,R06644,R06645,R02505,R07987,R07251,R07988,R05188,R06482,R06483,R06480,R06481,R02447,R05464,R01613,R01614,R05190,R07758,R02223,R07254,R02224,R01386,R02737,R00836,R02085
413	0.50	567	18	31	0	1	C00024->C00031:[49->4,49->9,50->7]	RP10987,RP01471,RP06552,RP06172,RP06299,RP01790,RP01093,RP06101,RP00649,RP00196,RP04543,RP06166,RP01640,RP00060,RP10990,RP02453,RP02940,RP01197	R01386,R01384,R01384,R01386,R07658,R00472,R00761,R01830,R00771,R00214,R00216,R00761,R01067,R00289,R00287,R00955,R00286,R00454,R01620,R00725,R01139,R00299,R08404,R02185,R05804,R00303,R00850,R07658,R02739,R03321,R00959
414	1.00	303	23	225	0	0	C00024->C00031:[10->1,11->2,15->4,49->9,50->7,6->5]	RP00287,RP01093,RP04092,RP00007,RP06101,RP01255,RP03722,RP00060,RP01654,RP06427,RP00051,RP00124,RP06172,RP03973,RP00026,RP06299,RP01319,RP00180,RP00649,RP02707,RP06373,RP08184,RP06726	R00214,R00216,R00771,R00190,R02837,R04723,R06635,R05672,R01556,R00228,R00229,R00227,R01023,R02772,R06643,R01850,R02152,R05537,R04364,R00586,R01889,R03230,R00627,R00706,R00705,R02481,R04348,R01624,R08530,R08531,R05351,R01154,R08332,R08331,R03621,R01204,R03437,R00271,R07833,R00234,R00230,R04466,R00236,R03065,R03064,R05188,R01196,R04192,R03668,R04316,R02191,R00370,R00371,R02396,R02058,R00235,R01808,R01807,R01806,R01213,R05876,R05190,R06453,R05870,R01160,R08532,R08248,R03903,R07251,R07252,R07253,R03056,R06510,R02911,R00487,R00209,R01089,R02616,R01978,R04024,R01776,R02387,R06311,R05063,R08036,R08213,R00472,R08250,R04950,R03910,R04484,R00211,R00210,R00998,R00212,R07249,R05332,R02569,R03455,R00259,R06978,R03552,R03760,R00351,R00352,R00399,R00693,R03767,R08433,R00238,R06307,R03017,R07399,R00454,R00927,R03168,R00214,R00216,R01049,R00130,R00725,R01139,R00299,R08404,R02185,R05804,R00303,R00850,R06590,R06863,R01641,R01067,R04709,R07741,R06635,R07884,R06637,R06636,R06459,R06458,R07938,R00989,R07251,R06800,R06801,R07254,R07255,R07721,R06510,R06511,R06512,R07910,R06821,R02505,R07987,R07989,R00740,R07757,R02447,R07886,R06797,R02482,R01626,R07754,R07731,R06799,R06796,R04618,R06448,R04356,R05331,R06817,R06641,R06643,R06644,R06645,R07250,R05188,R06482,R06483,R06480,R06481,R05464,R04050,R01613,R07253,R01614,R07719,R07988,R07885,R00233,R00742,R00353,R04386,R00472,R00181,R00743,R01323,R01179,R05508,R00393,R04057,R02955,R05336,R01359,R05509,R00928,R04000,R00229,R07832,R03884,R00227,R03153,R00235,R00761,R01127,R00315,R00317,R00320,R00761,R01067,R03036,R00941,R04560,R01827
415	0.67	521	18	44	0	0	C00024->C00031:[49->1,49->9,50->4,50->7]	RP13340,RP06172,RP00395,RP01790,RP01093,RP00060,RP04202,RP01568,RP00921,RP00036,RP00113,RP06299,RP00287,RP00649,RP01033,RP10730,RP01787,RP10741	R01827,R00472,R01061,R01063,R01830,R00771,R00725,R01139,R00299,R08404,R02185,R05804,R00303,R00850,R00207,R01518,R00472,R00199,R01858,R02628,R01138,R00659,R00724,R00200,R00206,R02320,R00430,R00208,R01012,R00572,R02188,R01512,R01515,R01517,R01660,R00761,R00214,R00216,R00761,R01067,R00658,R01699,R01827,R02569
416	0.17	322	14	131	0	1	C00024->C00031:[14->4]	RP01471,RP03973,RP01134,RP01319,RP04543,RP10990,RP10097,RP00007,RP02707,RP03722,RP10987,RP03735,RP05915,RP06552	R01384,R00181,R00837,R01127,R00286,R07658,R06975,R02837,R04723,R06635,R05672,R01556,R00228,R00229,R00227,R01023,R02772,R06643,R01850,R02152,R05537,R04364,R00586,R01889,R03230,R00627,R00706,R00705,R02481,R04348,R01624,R08530,R08531,R05351,R01154,R08332,R08331,R03621,R01204,R03437,R00271,R07833,R00234,R00230,R04466,R00236,R03065,R03064,R05188,R01196,R04192,R03668,R04316,R02191,R00370,R00371,R02396,R02058,R00235,R01808,R01807,R01806,R01213,R05876,R05190,R06453,R05870,R01160,R08532,R08248,R03903,R07251,R07252,R07253,R03056,R06510,R02911,R00487,R00209,R01089,R02616,R01978,R04024,R01776,R02387,R06311,R05063,R08036,R08213,R00472,R08250,R04950,R03910,R04484,R00211,R00210,R00998,R00212,R07249,R05332,R02569,R03455,R00259,R06978,R03552,R03760,R00351,R00352,R00399,R00693,R03767,R08433,R00238,R06307,R03017,R07399,R00454,R00927,R03168,R03036,R00130,R01386,R00134,R03215,R03146,R00519,R02737,R00836,R01384,R01386,R07658
417	0.67	450	17	57	0	1	C00024->C00031:[49->1,49->9,50->4,50->7]	RP01787,RP00036,RP04232,RP00113,RP00395,RP01790,RP01093,RP05698,RP00649,RP13340,RP01033,RP06639,RP00060,RP06427,RP00285,RP04202,RP01568	R01827,R00199,R01858,R02628,R01138,R00659,R00724,R00200,R00206,R02320,R00430,R00208,R01012,R00572,R00212,R02188,R01512,R01515,R01517,R01660,R01061,R01063,R01830,R00771,R01196,R00006,R00014,R00211,R00210,R01699,R00207,R00224,R00226,R00209,R05636,R03145,R00761,R01067,R01827,R00658,R01621,R00725,R01139,R00299,R08404,R02185,R05804,R00303,R00850,R01067,R00211,R00210,R00209,R01196,R00212,R00207,R01518
418	0.50	342	17	140	0	0	C00024->C00031:[2->5,49->9,50->7]	RP13340,RP06299,RP02707,RP01790,RP01093,RP04092,RP00649,RP00007,RP03722,RP00060,RP00180,RP01255,RP01654,RP06427,RP04833,RP01787,RP08343	R01827,R00761,R03036,R01830,R00771,R00190,R00761,R01067,R02837,R04723,R06635,R05672,R01556,R00228,R00229,R00227,R01023,R02772,R06643,R01850,R02152,R05537,R04364,R00586,R01889,R03230,R00627,R00706,R00705,R02481,R04348,R01624,R08530,R08531,R05351,R01154,R08332,R08331,R03621,R01204,R03437,R00271,R07833,R00234,R00230,R04466,R00236,R03065,R03064,R05188,R01196,R04192,R03668,R04316,R02191,R00370,R00371,R02396,R02058,R00235,R01808,R01807,R01806,R01213,R05876,R05190,R06453,R05870,R01160,R08532,R08248,R03903,R07251,R07252,R07253,R03056,R06510,R02911,R00487,R00209,R01089,R02616,R01978,R04024,R01776,R02387,R06311,R05063,R08036,R08213,R00472,R08250,R04950,R03910,R04484,R00211,R00210,R00998,R00212,R07249,R05332,R02569,R03455,R00259,R06978,R03552,R03760,R00351,R00352,R00399,R00693,R03767,R08433,R00238,R06307,R03017,R07399,R00454,R00927,R03168,R00130,R00725,R01139,R00299,R08404,R02185,R05804,R00303,R00850,R00315,R00317,R00320,R01049,R06590,R06863,R01641,R01067,R00316,R01827,R00236
419	0.83	452	18	59	0	1	C00024->C00031:[49->1,49->2,49->9,50->4,50->7]	RP13340,RP06172,RP00395,RP01790,RP01093,RP05698,RP00060,RP00285,RP04202,RP01568,RP00036,RP00113,RP06299,RP04232,RP06101,RP00649,RP01033,RP01787	R01827,R00472,R01061,R01063,R01830,R00771,R01196,R00006,R00014,R00211,R00210,R01699,R00207,R00224,R00226,R00209,R05636,R03145,R00725,R01139,R00299,R08404,R02185,R05804,R00303,R00850,R00211,R00210,R00209,R01196,R00212,R00207,R01518,R00199,R01858,R02628,R01138,R00659,R00724,R00200,R00206,R02320,R00430,R00208,R01012,R00572,R02188,R01512,R01515,R01517,R01660,R00761,R00212,R00214,R00216,R00761,R01067,R00658,R01827
420	0.33	505	10	19	0	0	C00024->C00031:[49->9,50->7]	RP01790,RP00180,RP02940,RP02450,RP06639,RP01133,RP00060,RP08343,RP06727,RP04833	R01830,R00315,R00317,R00320,R03321,R02736,R01621,R00835,R00725,R01139,R00299,R08404,R02185,R05804,R00303,R00850,R00236,R01830,R00316
421	1.00	322	24	175	0	0	C00024->C00031:[10->1,11->2,15->4,49->9,50->7,6->5]	RP00300,RP00287,RP00180,RP01093,RP04092,RP06101,RP00007,RP03722,RP00060,RP01654,RP03735,RP06427,RP11137,RP00285,RP06172,RP03973,RP00026,RP06299,RP01319,RP01255,RP00649,RP01789,RP02707,RP08184	R00944,R00943,R00214,R00216,R00315,R00317,R00320,R00771,R00190,R00214,R00216,R02837,R04723,R06635,R05672,R01556,R00228,R00229,R00227,R01023,R02772,R06643,R01850,R02152,R05537,R04364,R00586,R01889,R03230,R00627,R00706,R00705,R02481,R04348,R01624,R08530,R08531,R05351,R01154,R08332,R08331,R03621,R01204,R03437,R00271,R07833,R00234,R00230,R04466,R00236,R03065,R03064,R05188,R01196,R04192,R03668,R04316,R02191,R00370,R00371,R02396,R02058,R00235,R01808,R01807,R01806,R01213,R05876,R05190,R06453,R05870,R01160,R08532,R08248,R03903,R07251,R07252,R07253,R03056,R06510,R02911,R00487,R00209,R01089,R02616,R01978,R04024,R01776,R02387,R06311,R05063,R08036,R08213,R00472,R08250,R04950,R03910,R04484,R00211,R00210,R00998,R00212,R07249,R05332,R02569,R03455,R00259,R06978,R03552,R03760,R00351,R00352,R00399,R00693,R03767,R08433,R00238,R06307,R03017,R07399,R00454,R00927,R03168,R00130,R00725,R01139,R00299,R08404,R02185,R05804,R00303,R00850,R06590,R06863,R01641,R00134,R03215,R03146,R00519,R01067,R01843,R01845,R00211,R00210,R00209,R01196,R00212,R00472,R00181,R00743,R01323,R01179,R05508,R00393,R04057,R02955,R05336,R01359,R05509,R00928,R04000,R00229,R07832,R03884,R00227,R03153,R00235,R00761,R01127,R01049,R00761,R01067,R01829,R03036,R04560
422	0.33	464	10	17	0	0	C00024->C00031:[49->9,50->7]	RP00216,RP01790,RP00205,RP01109,RP00180,RP02454,RP06639,RP08343,RP06727,RP04833	R01788,R02189,R01786,R01830,R00801,R00015,R04194,R05140,R00802,R00315,R00317,R00320,R02740,R01621,R00236,R01830,R00316
423	0.67	405	20	57	0	1	C00024->C00031:[49->1,49->9,50->4,50->7]	RP00285,RP13340,RP04232,RP00113,RP00395,RP01790,RP01093,RP05698,RP00180,RP00649,RP01033,RP06639,RP00078,RP00060,RP08343,RP00109,RP06427,RP04833,RP01787,RP01568	R00211,R00210,R00209,R01196,R00212,R01827,R00212,R02188,R01512,R01515,R01517,R01660,R01061,R01063,R01830,R00771,R01196,R00006,R00014,R00211,R00210,R01699,R00207,R00224,R00226,R00209,R05636,R03145,R00315,R00317,R00320,R00761,R01067,R00658,R01621,R00431,R00346,R00345,R00726,R00341,R00725,R01139,R00299,R08404,R02185,R05804,R00303,R00850,R00236,R00344,R00930,R00217,R00353,R01067,R00316,R01827,R01518
424	0.67	360	19	140	0	0	C00024->C00031:[10->1,11->2,15->4,2->5]	RP02139,RP13340,RP01787,RP06651,RP04092,RP01255,RP03722,RP00060,RP09848,RP01654,RP03120,RP01280,RP03121,RP00007,RP02707,RP02940,RP02450,RP01133,RP09125	R02340,R02722,R01827,R01827,R01641,R00190,R01049,R00130,R00725,R01139,R00299,R08404,R02185,R05804,R00303,R00850,R06863,R06590,R06863,R01641,R03508,R01073,R03509,R02837,R04723,R06635,R05672,R01556,R00228,R00229,R00227,R01023,R02772,R06643,R01850,R02152,R05537,R04364,R00586,R01889,R03230,R00627,R00706,R00705,R02481,R04348,R01624,R08530,R08531,R05351,R01154,R08332,R08331,R03621,R01204,R03437,R00271,R07833,R00234,R00230,R04466,R00236,R03065,R03064,R05188,R01196,R04192,R03668,R04316,R02191,R00370,R00371,R02396,R02058,R00235,R01808,R01807,R01806,R01213,R05876,R05190,R06453,R05870,R01160,R08532,R08248,R03903,R07251,R07252,R07253,R03056,R06510,R02911,R00487,R00209,R01089,R02616,R01978,R04024,R01776,R02387,R06311,R05063,R08036,R08213,R00472,R08250,R04950,R03910,R04484,R00211,R00210,R00998,R00212,R07249,R05332,R02569,R03455,R00259,R06978,R03552,R03760,R00351,R00352,R00399,R00693,R03767,R08433,R00238,R06307,R03017,R07399,R00454,R00927,R03168,R03036,R03321,R02736,R00835,R06590
425	0.50	439	16	65	0	1	C00024->C00031:[49->1,49->2,50->4]	RP01271,RP06172,RP00395,RP01093,RP05698,RP00060,RP00052,RP00285,RP01270,RP01568,RP00036,RP00113,RP04232,RP06101,RP01033,RP03735	R01068,R00472,R01061,R01063,R00771,R01196,R00006,R00014,R00211,R00210,R01699,R00207,R00224,R00226,R00209,R05636,R03145,R00725,R01139,R00299,R08404,R02185,R05804,R00303,R00850,R00756,R00769,R05805,R00770,R00762,R00764,R00767,R00211,R00210,R00209,R01196,R00212,R01068,R01518,R00199,R01858,R02628,R01138,R00659,R00724,R00200,R00206,R02320,R00430,R00208,R01012,R00572,R02188,R01512,R01515,R01517,R01660,R00212,R00214,R00216,R00658,R00134,R03215,R03146,R00519
426	0.67	435	14	53	0	1	C00024->C00031:[49->1,49->9,50->4,50->5]	RP01925,RP00036,RP05698,RP00113,RP00395,RP01926,RP04232,RP01033,RP01133,RP00060,RP00285,RP05201,RP05200,RP01568	R02035,R00199,R01858,R02628,R01138,R00659,R00724,R00200,R00206,R02320,R00430,R00208,R01012,R00572,R01196,R00006,R00014,R00211,R00210,R01699,R00207,R00224,R00226,R00209,R05636,R03145,R02188,R01512,R01515,R01517,R01660,R01061,R01063,R02036,R00212,R00658,R00835,R00725,R01139,R00299,R08404,R02185,R05804,R00303,R00850,R00211,R00210,R00209,R01196,R00212,R05605,R05605,R01518
427	0.50	337	17	143	0	0	C00024->C00031:[2->5,49->9,50->7]	RP06705,RP13340,RP06299,RP02707,RP01790,RP01093,RP04092,RP00649,RP00007,RP03722,RP00060,RP00180,RP01255,RP01654,RP00143,RP06427,RP01787	R01776,R01827,R00761,R03036,R01830,R00771,R00190,R00761,R01067,R02837,R04723,R06635,R05672,R01556,R00228,R00229,R00227,R01023,R02772,R06643,R01850,R02152,R05537,R04364,R00586,R01889,R03230,R00627,R00706,R00705,R02481,R04348,R01624,R08530,R08531,R05351,R01154,R08332,R08331,R03621,R01204,R03437,R00271,R07833,R00234,R00230,R04466,R00236,R03065,R03064,R05188,R01196,R04192,R03668,R04316,R02191,R00370,R00371,R02396,R02058,R00235,R01808,R01807,R01806,R01213,R05876,R05190,R06453,R05870,R01160,R08532,R08248,R03903,R07251,R07252,R07253,R03056,R06510,R02911,R00487,R00209,R01089,R02616,R01978,R04024,R01776,R02387,R06311,R05063,R08036,R08213,R00472,R08250,R04950,R03910,R04484,R00211,R00210,R00998,R00212,R07249,R05332,R02569,R03455,R00259,R06978,R03552,R03760,R00351,R00352,R00399,R00693,R03767,R08433,R00238,R06307,R03017,R07399,R00454,R00927,R03168,R00130,R00725,R01139,R00299,R08404,R02185,R05804,R00303,R00850,R00315,R00317,R00320,R01049,R06590,R06863,R01641,R00651,R01287,R02026,R03217,R01067,R01827
428	0.50	308	16	83	0	1	C00024->C00031:[49->7,49->9,50->5]	RP01925,RP04232,RP06172,RP01926,RP06101,RP05698,RP05694,RP00079,RP01133,RP00060,RP05067,RP03735,RP00285,RP01077,RP05200,RP05201	R02035,R00212,R00472,R02036,R00214,R00216,R01196,R00006,R00014,R00211,R00210,R01699,R00207,R00224,R00226,R00209,R05636,R03145,R04709,R07989,R06635,R06637,R06636,R06459,R06458,R06448,R07250,R06510,R07253,R05331,R06641,R00233,R06511,R06512,R06643,R06644,R06645,R02505,R07987,R07251,R07988,R05188,R06482,R06483,R06480,R06481,R02447,R05464,R01613,R01614,R05190,R07758,R02223,R07254,R02224,R00361,R00360,R00343,R00342,R01447,R01257,R00835,R00725,R01139,R00299,R08404,R02185,R05804,R00303,R00850,R00344,R00134,R03215,R03146,R00519,R00211,R00210,R00209,R01196,R00212,R00742,R05605,R05605
