# Supplementary material for: 13C-metabolic flux ratio and novel carbon path analyses confirmed that Trichoderma reesei uses primarily the respirative pathway also on the preferred carbon source glucose
Source: BMC Syst Biol. 2009 Oct 29;3:104. doi: 10.1186/1752-0509-3-104 (PMC2776023; doi:10.1186/1752-0509-3-104)
Supplement: Additional file 1 — Pathways discovered in ReTrace carbon path analysis. Graphical and tabular representations of amino acid synthesis pathways discovered in ReTrace carbon path analysis [21]. Self-contained web site: unpack zip archive and open index.html with a web browser. [file 1752-0509-3-104-S1.zip › AF1-treesei/pathways-C00031-to-C00135.txt]

# Pathways from D-Glucose; (C00031) to L-Histidine; (C00135)
# CPU time, time/path:	57.1979096045
# CPU time, total:	10124.03
# Computation time, time/path:	0:00:58.480865
# Computation time, total:	2:52:31.113192
# Database (-d):	/home/group/icomic/data/kegg/ligand/2009.03.30
# GreedyFinish (-g):	False
# KDiminish (-n):	('list', [50, 10, 1])
# MaxDepth (-m):	6
# NumPaths (-k):	10
# PathwayAvgLen:	25.8021978022
# PathwayLenStdDev:	5.59281285305
# Pathways (complete) found:	52
# Pathways (incomplete) found:	125
# Pathways found:	177
# PruneToSize (-p):	None
# Scores (-c):	treesei_scores_kegg.txt
# Sources:	C00031
# StorePartials (-i):	True
# Target dir (-o):	/fs-1/2/epitkane/public_html/pub/retrace/run090623-scores_maps_images
# Targets:	C00135
# UseDijkstra (-q):	False
#PathIndex ZoScore AvgReactionScore NumRpairs NumReactions ZeroScores ScoresUnderThr CompositeMap Rpairs Reactions
1	1.00	374	31	152	1	1	C00031->C00135:[1->5,2->2,4->7,4->8,5->1,5->3]	RP06552,RP03973,RP01134,RP02871,RP01790,RP01277,RP04543,RP02454,RP01627,RP03661,RP01336,RP06373,RP08184,RP11512,RP03067,RP04284,RP06726,RP05915,RP00008,RP02685,RP01590,RP01787,RP02961,RP01319,RP01276,RP01255,RP01654,RP03663,RP01629,RP02940,RP00216	R01384,R01386,R07658,R00181,R00837,R03243,R01830,R01071,R00286,R02740,R02187,R01600,R04035,R01158,R00941,R04560,R04558,R03457,R04640,R01827,R02737,R00836,R03876,R04604,R06746,R06769,R07640,R01300,R07646,R01406,R03631,R05577,R05451,R00982,R01558,R03038,R00381,R02539,R08117,R05537,R00389,R01991,R04773,R00912,R08088,R00910,R00235,R06410,R01954,R01357,R03932,R01407,R04157,R05620,R00189,R01280,R00578,R06409,R03974,R06751,R04507,R02918,R03665,R03664,R03661,R03660,R03663,R03662,R04449,R00735,R01616,R02986,R01598,R02255,R01490,R00436,R08244,R02794,R08218,R01164,R02194,R04870,R02699,R01230,R01231,R06944,R05467,R05452,R04036,R06515,R00483,R03658,R03659,R02718,R05578,R00686,R03651,R03652,R02711,R03654,R03655,R03656,R03657,R04580,R07416,R04582,R07887,R02221,R07325,R06777,R01075,R06778,R01176,R01723,R03647,R03286,R06731,R02473,R04274,R01422,R04563,R04562,R03648,R00390,R03646,R04030,R00257,R06583,R04230,R03650,R03209,R01943,R06368,R05193,R00925,R03013,R01555,R05196,R01827,R00028,R01127,R01071,R01049,R06590,R06863,R01641,R04037,R01602,R03321,R01788,R02189,R01786
2	1.00	347	25	147	1	1	C00031->C00135:[1->5,2->2,4->7,4->8,5->1,9->3]	RP01095,RP06552,RP01134,RP02871,RP01262,RP01277,RP04543,RP03661,RP04284,RP01336,RP06373,RP08184,RP01319,RP03067,RP05915,RP00008,RP02685,RP11512,RP01276,RP01093,RP01255,RP00060,RP03973,RP03663,RP01576	R05339,R01384,R01386,R07658,R00837,R03243,R01056,R01071,R00286,R04035,R04640,R01158,R00941,R04560,R01127,R03457,R02737,R00836,R03876,R04604,R06746,R06769,R07640,R01300,R07646,R01406,R03631,R05577,R05451,R00982,R01558,R03038,R00381,R02539,R08117,R05537,R00389,R01991,R04773,R00912,R08088,R00910,R00235,R06410,R01954,R01357,R03932,R01407,R04157,R05620,R00189,R01280,R00578,R06409,R03974,R06751,R04507,R02918,R03665,R03664,R03661,R03660,R03663,R03662,R04449,R00735,R01616,R02986,R01598,R02255,R01490,R00436,R08244,R02794,R08218,R01164,R02194,R04870,R02699,R01230,R01231,R06944,R05467,R05452,R04036,R06515,R00483,R03658,R03659,R02718,R05578,R00686,R03651,R03652,R02711,R03654,R03655,R03656,R03657,R04580,R07416,R04582,R07887,R02221,R07325,R06777,R01075,R06778,R01176,R01723,R03647,R03286,R06731,R02473,R04274,R01422,R04563,R04562,R03648,R00390,R03646,R04030,R00257,R06583,R04230,R03650,R03209,R01943,R06368,R05193,R00925,R03013,R04558,R01071,R00771,R01049,R00725,R01139,R00299,R08404,R02185,R05804,R00303,R00850,R00181,R04037,R05338
3	1.00	370	35	167	1	1	C00031->C00135:[1->5,2->2,4->7,4->8,5->1,7->3]	RP06552,RP03973,RP01134,RP04543,RP09657,RP01790,RP01277,RP09828,RP01789,RP03661,RP04284,RP01336,RP06373,RP02454,RP08184,RP02871,RP03067,RP05915,RP00008,RP02685,RP11512,RP00164,RP01109,RP01276,RP01788,RP01319,RP01093,RP01255,RP01654,RP00205,RP06427,RP00060,RP11137,RP03663,RP00216	R01384,R01386,R07658,R00181,R00837,R00286,R06861,R01830,R01071,R06862,R01829,R04035,R04640,R01158,R00941,R02740,R04560,R03243,R03457,R02737,R00836,R03876,R04604,R06746,R06769,R07640,R01300,R07646,R01406,R03631,R05577,R05451,R00982,R01558,R03038,R00381,R02539,R08117,R05537,R00389,R01991,R04773,R00912,R08088,R00910,R00235,R06410,R01954,R01357,R03932,R01407,R04157,R05620,R00189,R01280,R00578,R06409,R03974,R06751,R04507,R02918,R03665,R03664,R03661,R03660,R03663,R03662,R04449,R00735,R01616,R02986,R01598,R02255,R01490,R00436,R08244,R02794,R08218,R01164,R02194,R04870,R02699,R01230,R01231,R06944,R05467,R05452,R04036,R06515,R00483,R03658,R03659,R02718,R05578,R00686,R03651,R03652,R02711,R03654,R03655,R03656,R03657,R04580,R07416,R04582,R07887,R02221,R07325,R06777,R01075,R06778,R01176,R01723,R03647,R03286,R06731,R02473,R04274,R01422,R04563,R04562,R03648,R00390,R03646,R04030,R00257,R06583,R04230,R03650,R03209,R01943,R06368,R05193,R00925,R03013,R04558,R01010,R01011,R01012,R00802,R01071,R01829,R01127,R00771,R01049,R06590,R06863,R01641,R00801,R00015,R04194,R05140,R01067,R00725,R01139,R00299,R08404,R02185,R05804,R00303,R00850,R01843,R01845,R04037,R01788,R02189,R01786
4	1.00	379	35	165	1	1	C00031->C00135:[1->5,2->2,4->7,4->8,5->1,7->3]	RP06552,RP03973,RP01134,RP04543,RP09657,RP01790,RP01277,RP09828,RP02454,RP03661,RP04284,RP01319,RP01336,RP06373,RP01789,RP11512,RP08184,RP02871,RP03067,RP05915,RP00008,RP02685,RP01590,RP00164,RP02961,RP01788,RP01276,RP01093,RP01255,RP01654,RP06427,RP00060,RP11137,RP03663,RP00216	R01384,R01386,R07658,R00181,R00837,R00286,R06861,R01830,R01071,R06862,R02740,R04035,R04640,R01127,R01158,R00941,R01829,R04558,R04560,R03243,R03457,R02737,R00836,R03876,R04604,R06746,R06769,R07640,R01300,R07646,R01406,R03631,R05577,R05451,R00982,R01558,R03038,R00381,R02539,R08117,R05537,R00389,R01991,R04773,R00912,R08088,R00910,R00235,R06410,R01954,R01357,R03932,R01407,R04157,R05620,R00189,R01280,R00578,R06409,R03974,R06751,R04507,R02918,R03665,R03664,R03661,R03660,R03663,R03662,R04449,R00735,R01616,R02986,R01598,R02255,R01490,R00436,R08244,R02794,R08218,R01164,R02194,R04870,R02699,R01230,R01231,R06944,R05467,R05452,R04036,R06515,R00483,R03658,R03659,R02718,R05578,R00686,R03651,R03652,R02711,R03654,R03655,R03656,R03657,R04580,R07416,R04582,R07887,R02221,R07325,R06777,R01075,R06778,R01176,R01723,R03647,R03286,R06731,R02473,R04274,R01422,R04563,R04562,R03648,R00390,R03646,R04030,R00257,R06583,R04230,R03650,R03209,R01943,R06368,R05193,R00925,R03013,R01555,R05196,R01010,R01011,R01012,R00028,R01829,R01071,R00771,R01049,R06590,R06863,R01641,R01067,R00725,R01139,R00299,R08404,R02185,R05804,R00303,R00850,R01843,R01845,R04037,R01788,R02189,R01786
5	1.00	367	27	152	1	1	C00031->C00135:[1->5,2->2,4->7,4->8,5->1,5->3]	RP06552,RP03973,RP01134,RP01319,RP01277,RP04543,RP03661,RP04284,RP01336,RP06373,RP08184,RP02871,RP05915,RP06726,RP03067,RP00008,RP02685,RP11512,RP01790,RP01787,RP01276,RP01093,RP01255,RP01654,RP00060,RP03663,RP00649	R01384,R01386,R07658,R00181,R00837,R01127,R01071,R00286,R04035,R04640,R01158,R00941,R04560,R03243,R02737,R00836,R01827,R03457,R03876,R04604,R06746,R06769,R07640,R01300,R07646,R01406,R03631,R05577,R05451,R00982,R01558,R03038,R00381,R02539,R08117,R05537,R00389,R01991,R04773,R00912,R08088,R00910,R00235,R06410,R01954,R01357,R03932,R01407,R04157,R05620,R00189,R01280,R00578,R06409,R03974,R06751,R04507,R02918,R03665,R03664,R03661,R03660,R03663,R03662,R04449,R00735,R01616,R02986,R01598,R02255,R01490,R00436,R08244,R02794,R08218,R01164,R02194,R04870,R02699,R01230,R01231,R06944,R05467,R05452,R04036,R06515,R00483,R03658,R03659,R02718,R05578,R00686,R03651,R03652,R02711,R03654,R03655,R03656,R03657,R04580,R07416,R04582,R07887,R02221,R07325,R06777,R01075,R06778,R01176,R01723,R03647,R03286,R06731,R02473,R04274,R01422,R04563,R04562,R03648,R00390,R03646,R04030,R00257,R06583,R04230,R03650,R03209,R01943,R06368,R05193,R00925,R03013,R04558,R01830,R01827,R01071,R00771,R01049,R06590,R06863,R01641,R00725,R01139,R00299,R08404,R02185,R05804,R00303,R00850,R04037,R00761,R01067
6	1.00	346	26	148	1	1	C00031->C00135:[1->5,2->2,4->7,4->8,5->1,9->3]	RP01095,RP06552,RP01134,RP01293,RP02871,RP01262,RP01277,RP04543,RP03661,RP04284,RP01336,RP06373,RP01325,RP08184,RP01319,RP03067,RP05915,RP00008,RP02685,RP11512,RP01276,RP01093,RP01255,RP00060,RP03663,RP01576	R05339,R01384,R01386,R07658,R00837,R01083,R03243,R01056,R01071,R00286,R04035,R04640,R01158,R00941,R01135,R04560,R01127,R03457,R02737,R00836,R03876,R04604,R06746,R06769,R07640,R01300,R07646,R01406,R03631,R05577,R05451,R00982,R01558,R03038,R00381,R02539,R08117,R05537,R00389,R01991,R04773,R00912,R08088,R00910,R00235,R06410,R01954,R01357,R03932,R01407,R04157,R05620,R00189,R01280,R00578,R06409,R03974,R06751,R04507,R02918,R03665,R03664,R03661,R03660,R03663,R03662,R04449,R00735,R01616,R02986,R01598,R02255,R01490,R00436,R08244,R02794,R08218,R01164,R02194,R04870,R02699,R01230,R01231,R06944,R05467,R05452,R04036,R06515,R00483,R03658,R03659,R02718,R05578,R00686,R03651,R03652,R02711,R03654,R03655,R03656,R03657,R04580,R07416,R04582,R07887,R02221,R07325,R06777,R01075,R06778,R01176,R01723,R03647,R03286,R06731,R02473,R04274,R01422,R04563,R04562,R03648,R00390,R03646,R04030,R00257,R06583,R04230,R03650,R03209,R01943,R06368,R05193,R00925,R03013,R04558,R01071,R00771,R01049,R00725,R01139,R00299,R08404,R02185,R05804,R00303,R00850,R04037,R05338
7	1.00	372	31	158	1	1	C00031->C00135:[1->5,2->2,4->7,4->8,5->1,5->3]	RP06552,RP03973,RP01134,RP02871,RP00649,RP04543,RP03661,RP04284,RP01336,RP06373,RP08184,RP11512,RP03067,RP06726,RP05915,RP01277,RP02685,RP01590,RP01787,RP02961,RP01319,RP01276,RP01093,RP01255,RP01654,RP00008,RP00060,RP03663,RP01629,RP02940,RP01627	R01384,R01386,R07658,R00181,R00837,R03243,R00761,R01067,R00286,R04035,R04640,R01158,R00941,R04560,R04558,R03457,R01827,R02737,R00836,R01071,R03013,R01555,R05196,R01827,R00028,R01127,R01071,R00771,R01049,R06590,R06863,R01641,R03876,R04604,R06746,R06769,R07640,R01300,R07646,R01406,R03631,R05577,R05451,R00982,R01558,R03038,R00381,R02539,R08117,R05537,R00389,R01991,R04773,R00912,R08088,R00910,R00235,R06410,R01954,R01357,R03932,R01407,R04157,R05620,R00189,R01280,R00578,R06409,R03974,R06751,R04507,R02918,R03665,R03664,R03661,R03660,R03663,R03662,R04449,R00735,R01616,R02986,R01598,R02255,R01490,R00436,R08244,R02794,R08218,R01164,R02194,R04870,R02699,R01230,R01231,R06944,R05467,R05452,R04036,R06515,R00483,R03658,R03659,R02718,R05578,R00686,R03651,R03652,R02711,R03654,R03655,R03656,R03657,R04580,R07416,R04582,R07887,R02221,R07325,R06777,R01075,R06778,R01176,R01723,R03647,R03286,R06731,R02473,R04274,R01422,R04563,R04562,R03648,R00390,R03646,R04030,R00257,R06583,R04230,R03650,R03209,R01943,R06368,R05193,R00925,R00725,R01139,R00299,R08404,R02185,R05804,R00303,R00850,R04037,R01602,R03321,R02187,R01600
8	1.00	378	29	158	1	1	C00031->C00135:[1->5,2->2,2->3,4->8,5->1,7->7]	RP03973,RP01925,RP01319,RP01277,RP01789,RP03661,RP01238,RP04284,RP01336,RP06373,RP02685,RP00649,RP01133,RP08184,RP02871,RP03067,RP00008,RP01271,RP11512,RP01276,RP01788,RP01093,RP01255,RP00052,RP00060,RP11137,RP01654,RP03663,RP06593	R00181,R02035,R01127,R01071,R01829,R04035,R01015,R04640,R01158,R00941,R03013,R00761,R01067,R00835,R04560,R03243,R03457,R03876,R04604,R06746,R06769,R07640,R01300,R07646,R01406,R03631,R05577,R05451,R00982,R01558,R03038,R00381,R02539,R08117,R05537,R00389,R01991,R04773,R00912,R08088,R00910,R00235,R06410,R01954,R01357,R03932,R01407,R04157,R05620,R00189,R01280,R00578,R06409,R03974,R06751,R04507,R02918,R03665,R03664,R03661,R03660,R03663,R03662,R04449,R00735,R01616,R02986,R01598,R02255,R01490,R00436,R08244,R02794,R08218,R01164,R02194,R04870,R02699,R01230,R01231,R06944,R05467,R05452,R04036,R06515,R00483,R03658,R03659,R02718,R05578,R00686,R03651,R03652,R02711,R03654,R03655,R03656,R03657,R04580,R07416,R04582,R07887,R02221,R07325,R06777,R01075,R06778,R01176,R01723,R03647,R03286,R06731,R02473,R04274,R01422,R04563,R04562,R03648,R00390,R03646,R04030,R00257,R06583,R04230,R03650,R03209,R01943,R06368,R05193,R00925,R01068,R04558,R01071,R01829,R00771,R01049,R00756,R00769,R05805,R00770,R00762,R00764,R00767,R00725,R01139,R00299,R08404,R02185,R05804,R00303,R00850,R01843,R01845,R06590,R06863,R01641,R04037,R01528
9	1.00	360	30	160	1	1	C00031->C00135:[1->5,2->2,4->7,4->8,5->1,5->3]	RP06552,RP03973,RP01134,RP02871,RP00649,RP04543,RP02454,RP03661,RP04284,RP01336,RP06373,RP08184,RP01319,RP03067,RP06726,RP05915,RP00008,RP02685,RP11512,RP01787,RP01109,RP01276,RP01093,RP01255,RP01654,RP00205,RP00060,RP03663,RP01277,RP00216	R01384,R01386,R07658,R00181,R00837,R03243,R00761,R01067,R00286,R02740,R04035,R04640,R01158,R00941,R04560,R01127,R03457,R01827,R02737,R00836,R03876,R04604,R06746,R06769,R07640,R01300,R07646,R01406,R03631,R05577,R05451,R00982,R01558,R03038,R00381,R02539,R08117,R05537,R00389,R01991,R04773,R00912,R08088,R00910,R00235,R06410,R01954,R01357,R03932,R01407,R04157,R05620,R00189,R01280,R00578,R06409,R03974,R06751,R04507,R02918,R03665,R03664,R03661,R03660,R03663,R03662,R04449,R00735,R01616,R02986,R01598,R02255,R01490,R00436,R08244,R02794,R08218,R01164,R02194,R04870,R02699,R01230,R01231,R06944,R05467,R05452,R04036,R06515,R00483,R03658,R03659,R02718,R05578,R00686,R03651,R03652,R02711,R03654,R03655,R03656,R03657,R04580,R07416,R04582,R07887,R02221,R07325,R06777,R01075,R06778,R01176,R01723,R03647,R03286,R06731,R02473,R04274,R01422,R04563,R04562,R03648,R00390,R03646,R04030,R00257,R06583,R04230,R03650,R03209,R01943,R06368,R05193,R00925,R03013,R04558,R01827,R00802,R01071,R00771,R01049,R06590,R06863,R01641,R00801,R00015,R04194,R05140,R00725,R01139,R00299,R08404,R02185,R05804,R00303,R00850,R04037,R01071,R01788,R02189,R01786
10	1.00	346	26	152	1	1	C00031->C00135:[1->5,2->2,4->7,4->8,5->1,9->3]	RP01095,RP06552,RP01134,RP03735,RP02871,RP01262,RP01277,RP04543,RP03661,RP04284,RP01336,RP08184,RP01319,RP03067,RP05915,RP00008,RP00300,RP02685,RP11512,RP01276,RP01093,RP01255,RP00060,RP03973,RP03663,RP01576	R05339,R01384,R01386,R07658,R00837,R00134,R03215,R03146,R00519,R03243,R01056,R01071,R00286,R04035,R04640,R01158,R04560,R01127,R03457,R02737,R00836,R03876,R04604,R06746,R06769,R07640,R01300,R07646,R01406,R03631,R05577,R05451,R00982,R01558,R03038,R00381,R02539,R08117,R05537,R00389,R01991,R04773,R00912,R08088,R00910,R00235,R06410,R01954,R01357,R03932,R01407,R04157,R05620,R00189,R01280,R00578,R06409,R03974,R06751,R04507,R02918,R03665,R03664,R03661,R03660,R03663,R03662,R04449,R00735,R01616,R02986,R01598,R02255,R01490,R00436,R08244,R02794,R08218,R01164,R02194,R04870,R02699,R01230,R01231,R06944,R05467,R05452,R04036,R06515,R00483,R03658,R03659,R02718,R05578,R00686,R03651,R03652,R02711,R03654,R03655,R03656,R03657,R04580,R07416,R04582,R07887,R02221,R07325,R06777,R01075,R06778,R01176,R01723,R03647,R03286,R06731,R02473,R04274,R01422,R04563,R04562,R03648,R00390,R03646,R04030,R00257,R06583,R04230,R03650,R03209,R01943,R06368,R05193,R00925,R00944,R00943,R03013,R04558,R01071,R00771,R01049,R00725,R01139,R00299,R08404,R02185,R05804,R00303,R00850,R00181,R04037,R05338
11	1.00	384	34	161	1	1	C00031->C00135:[1->5,2->2,4->7,4->8,5->1,7->3]	RP06552,RP03973,RP01134,RP04543,RP09657,RP01790,RP01277,RP09828,RP01789,RP03661,RP04284,RP01336,RP06373,RP02450,RP01133,RP08184,RP02871,RP03067,RP05915,RP00008,RP02685,RP11512,RP00164,RP01276,RP01788,RP01319,RP01093,RP01255,RP01654,RP06427,RP00060,RP11137,RP03663,RP02940	R01384,R01386,R07658,R00181,R00837,R00286,R06861,R01830,R01071,R06862,R01829,R04035,R04640,R01158,R00941,R02736,R00835,R04560,R03243,R03457,R02737,R00836,R03876,R04604,R06746,R06769,R07640,R01300,R07646,R01406,R03631,R05577,R05451,R00982,R01558,R03038,R00381,R02539,R08117,R05537,R00389,R01991,R04773,R00912,R08088,R00910,R00235,R06410,R01954,R01357,R03932,R01407,R04157,R05620,R00189,R01280,R00578,R06409,R03974,R06751,R04507,R02918,R03665,R03664,R03661,R03660,R03663,R03662,R04449,R00735,R01616,R02986,R01598,R02255,R01490,R00436,R08244,R02794,R08218,R01164,R02194,R04870,R02699,R01230,R01231,R06944,R05467,R05452,R04036,R06515,R00483,R03658,R03659,R02718,R05578,R00686,R03651,R03652,R02711,R03654,R03655,R03656,R03657,R04580,R07416,R04582,R07887,R02221,R07325,R06777,R01075,R06778,R01176,R01723,R03647,R03286,R06731,R02473,R04274,R01422,R04563,R04562,R03648,R00390,R03646,R04030,R00257,R06583,R04230,R03650,R03209,R01943,R06368,R05193,R00925,R03013,R04558,R01010,R01011,R01012,R01071,R01829,R01127,R00771,R01049,R06590,R06863,R01641,R01067,R00725,R01139,R00299,R08404,R02185,R05804,R00303,R00850,R01843,R01845,R04037,R03321
12	1.00	375	32	161	1	1	C00031->C00135:[1->5,2->2,4->7,4->8,5->1,7->3]	RP06552,RP03973,RP01134,RP04543,RP02871,RP00649,RP09828,RP03661,RP04284,RP01336,RP06373,RP08184,RP09657,RP03067,RP06726,RP05915,RP01277,RP02685,RP11512,RP00164,RP01787,RP01276,RP01319,RP01093,RP01255,RP01654,RP00008,RP06427,RP00060,RP01274,RP03663,RP00191	R01384,R01386,R07658,R00181,R00837,R00286,R03243,R00761,R01067,R06862,R04035,R04640,R01158,R00941,R04560,R06861,R03457,R01827,R02737,R00836,R01071,R03013,R04558,R01010,R01011,R01012,R01827,R01071,R01127,R00771,R01049,R06590,R06863,R01641,R03876,R04604,R06746,R06769,R07640,R01300,R07646,R01406,R03631,R05577,R05451,R00982,R01558,R03038,R00381,R02539,R08117,R05537,R00389,R01991,R04773,R00912,R08088,R00910,R00235,R06410,R01954,R01357,R03932,R01407,R04157,R05620,R00189,R01280,R00578,R06409,R03974,R06751,R04507,R02918,R03665,R03664,R03661,R03660,R03663,R03662,R04449,R00735,R01616,R02986,R01598,R02255,R01490,R00436,R08244,R02794,R08218,R01164,R02194,R04870,R02699,R01230,R01231,R06944,R05467,R05452,R04036,R06515,R00483,R03658,R03659,R02718,R05578,R00686,R03651,R03652,R02711,R03654,R03655,R03656,R03657,R04580,R07416,R04582,R07887,R02221,R07325,R06777,R01075,R06778,R01176,R01723,R03647,R03286,R06731,R02473,R04274,R01422,R04563,R04562,R03648,R00390,R03646,R04030,R00257,R06583,R04230,R03650,R03209,R01943,R06368,R05193,R00925,R01067,R00725,R01139,R00299,R08404,R02185,R05804,R00303,R00850,R01070,R04037,R02073,R04780,R04779
13	1.00	372	29	156	1	1	C00031->C00135:[1->5,2->2,4->7,4->8,5->1,5->3]	RP06552,RP03973,RP01134,RP02871,RP00649,RP04543,RP02454,RP03661,RP04284,RP01336,RP06373,RP08184,RP01319,RP03067,RP06726,RP05915,RP00008,RP02685,RP11512,RP01787,RP01276,RP01093,RP01255,RP00196,RP01654,RP00060,RP03663,RP01277,RP01197	R01384,R01386,R07658,R00181,R00837,R03243,R00761,R01067,R00286,R02740,R04035,R04640,R01158,R00941,R04560,R01127,R03457,R01827,R02737,R00836,R03876,R04604,R06746,R06769,R07640,R01300,R07646,R01406,R03631,R05577,R05451,R00982,R01558,R03038,R00381,R02539,R08117,R05537,R00389,R01991,R04773,R00912,R08088,R00910,R00235,R06410,R01954,R01357,R03932,R01407,R04157,R05620,R00189,R01280,R00578,R06409,R03974,R06751,R04507,R02918,R03665,R03664,R03661,R03660,R03663,R03662,R04449,R00735,R01616,R02986,R01598,R02255,R01490,R00436,R08244,R02794,R08218,R01164,R02194,R04870,R02699,R01230,R01231,R06944,R05467,R05452,R04036,R06515,R00483,R03658,R03659,R02718,R05578,R00686,R03651,R03652,R02711,R03654,R03655,R03656,R03657,R04580,R07416,R04582,R07887,R02221,R07325,R06777,R01075,R06778,R01176,R01723,R03647,R03286,R06731,R02473,R04274,R01422,R04563,R04562,R03648,R00390,R03646,R04030,R00257,R06583,R04230,R03650,R03209,R01943,R06368,R05193,R00925,R03013,R04558,R01827,R01071,R00771,R01049,R00289,R00287,R00955,R06590,R06863,R01641,R00725,R01139,R00299,R08404,R02185,R05804,R00303,R00850,R04037,R01071,R00959
14	1.00	344	23	144	1	1	C00031->C00135:[1->5,2->2,4->8,5->1,7->7,9->3]	RP01095,RP03973,RP01319,RP02871,RP01262,RP00528,RP01277,RP03661,RP04284,RP01336,RP08184,RP01575,RP03067,RP00008,RP00300,RP02685,RP11512,RP01276,RP01093,RP01255,RP00060,RP03663,RP01576	R05339,R00181,R01127,R03243,R01056,R00604,R02479,R01071,R04035,R04640,R01158,R04560,R05338,R03457,R03876,R04604,R06746,R06769,R07640,R01300,R07646,R01406,R03631,R05577,R05451,R00982,R01558,R03038,R00381,R02539,R08117,R05537,R00389,R01991,R04773,R00912,R08088,R00910,R00235,R06410,R01954,R01357,R03932,R01407,R04157,R05620,R00189,R01280,R00578,R06409,R03974,R06751,R04507,R02918,R03665,R03664,R03661,R03660,R03663,R03662,R04449,R00735,R01616,R02986,R01598,R02255,R01490,R00436,R08244,R02794,R08218,R01164,R02194,R04870,R02699,R01230,R01231,R06944,R05467,R05452,R04036,R06515,R00483,R03658,R03659,R02718,R05578,R00686,R03651,R03652,R02711,R03654,R03655,R03656,R03657,R04580,R07416,R04582,R07887,R02221,R07325,R06777,R01075,R06778,R01176,R01723,R03647,R03286,R06731,R02473,R04274,R01422,R04563,R04562,R03648,R00390,R03646,R04030,R00257,R06583,R04230,R03650,R03209,R01943,R06368,R05193,R00925,R00944,R00943,R03013,R04558,R01071,R00771,R01049,R00725,R01139,R00299,R08404,R02185,R05804,R00303,R00850,R04037,R05338
15	1.00	343	24	143	1	1	C00031->C00135:[1->5,2->2,4->8,5->1,7->7,9->3]	RP01095,RP03973,RP01925,RP02871,RP01262,RP01277,RP03661,RP04284,RP01336,RP06373,RP01133,RP08184,RP01319,RP03067,RP00008,RP02685,RP11512,RP01276,RP01093,RP01255,RP00060,RP03663,RP06593,RP01576	R05339,R00181,R02035,R03243,R01056,R01071,R04035,R04640,R01158,R00941,R00835,R04560,R01127,R03457,R03876,R04604,R06746,R06769,R07640,R01300,R07646,R01406,R03631,R05577,R05451,R00982,R01558,R03038,R00381,R02539,R08117,R05537,R00389,R01991,R04773,R00912,R08088,R00910,R00235,R06410,R01954,R01357,R03932,R01407,R04157,R05620,R00189,R01280,R00578,R06409,R03974,R06751,R04507,R02918,R03665,R03664,R03661,R03660,R03663,R03662,R04449,R00735,R01616,R02986,R01598,R02255,R01490,R00436,R08244,R02794,R08218,R01164,R02194,R04870,R02699,R01230,R01231,R06944,R05467,R05452,R04036,R06515,R00483,R03658,R03659,R02718,R05578,R00686,R03651,R03652,R02711,R03654,R03655,R03656,R03657,R04580,R07416,R04582,R07887,R02221,R07325,R06777,R01075,R06778,R01176,R01723,R03647,R03286,R06731,R02473,R04274,R01422,R04563,R04562,R03648,R00390,R03646,R04030,R00257,R06583,R04230,R03650,R03209,R01943,R06368,R05193,R00925,R03013,R04558,R01071,R00771,R01049,R00725,R01139,R00299,R08404,R02185,R05804,R00303,R00850,R04037,R01528,R05338
16	1.00	381	29	161	1	1	C00031->C00135:[1->5,2->2,4->7,4->8,5->1,5->3]	RP06552,RP03973,RP01134,RP01319,RP01277,RP04543,RP01789,RP03661,RP04284,RP01336,RP06373,RP08184,RP02871,RP05915,RP03067,RP00008,RP02685,RP11512,RP01276,RP01788,RP01093,RP01255,RP01654,RP00060,RP11137,RP00052,RP01270,RP03663,RP00649	R01384,R01386,R07658,R00181,R00837,R01127,R01071,R00286,R01829,R04035,R04640,R01158,R00941,R04560,R03243,R02737,R00836,R03457,R03876,R04604,R06746,R06769,R07640,R01300,R07646,R01406,R03631,R05577,R05451,R00982,R01558,R03038,R00381,R02539,R08117,R05537,R00389,R01991,R04773,R00912,R08088,R00910,R00235,R06410,R01954,R01357,R03932,R01407,R04157,R05620,R00189,R01280,R00578,R06409,R03974,R06751,R04507,R02918,R03665,R03664,R03661,R03660,R03663,R03662,R04449,R00735,R01616,R02986,R01598,R02255,R01490,R00436,R08244,R02794,R08218,R01164,R02194,R04870,R02699,R01230,R01231,R06944,R05467,R05452,R04036,R06515,R00483,R03658,R03659,R02718,R05578,R00686,R03651,R03652,R02711,R03654,R03655,R03656,R03657,R04580,R07416,R04582,R07887,R02221,R07325,R06777,R01075,R06778,R01176,R01723,R03647,R03286,R06731,R02473,R04274,R01422,R04563,R04562,R03648,R00390,R03646,R04030,R00257,R06583,R04230,R03650,R03209,R01943,R06368,R05193,R00925,R03013,R04558,R01071,R01829,R00771,R01049,R06590,R06863,R01641,R00725,R01139,R00299,R08404,R02185,R05804,R00303,R00850,R01843,R01845,R00756,R00769,R05805,R00770,R00762,R00764,R00767,R01068,R04037,R00761,R01067
17	1.00	376	30	158	1	1	C00031->C00135:[1->5,2->2,4->7,4->8,5->1,5->3]	RP06552,RP03973,RP01134,RP02871,RP00649,RP04543,RP01789,RP03661,RP04284,RP05915,RP01336,RP06373,RP01274,RP08184,RP01319,RP03067,RP00191,RP00008,RP02685,RP11512,RP01790,RP01276,RP01788,RP01093,RP01255,RP01654,RP00060,RP11137,RP03663,RP01277	R01384,R01386,R07658,R00181,R00837,R03243,R00761,R01067,R00286,R01829,R04035,R04640,R02737,R00836,R01158,R00941,R01070,R04560,R01127,R03457,R02073,R04780,R04779,R03876,R04604,R06746,R06769,R07640,R01300,R07646,R01406,R03631,R05577,R05451,R00982,R01558,R03038,R00381,R02539,R08117,R05537,R00389,R01991,R04773,R00912,R08088,R00910,R00235,R06410,R01954,R01357,R03932,R01407,R04157,R05620,R00189,R01280,R00578,R06409,R03974,R06751,R04507,R02918,R03665,R03664,R03661,R03660,R03663,R03662,R04449,R00735,R01616,R02986,R01598,R02255,R01490,R00436,R08244,R02794,R08218,R01164,R02194,R04870,R02699,R01230,R01231,R06944,R05467,R05452,R04036,R06515,R00483,R03658,R03659,R02718,R05578,R00686,R03651,R03652,R02711,R03654,R03655,R03656,R03657,R04580,R07416,R04582,R07887,R02221,R07325,R06777,R01075,R06778,R01176,R01723,R03647,R03286,R06731,R02473,R04274,R01422,R04563,R04562,R03648,R00390,R03646,R04030,R00257,R06583,R04230,R03650,R03209,R01943,R06368,R05193,R00925,R03013,R04558,R01830,R01071,R01829,R00771,R01049,R06590,R06863,R01641,R00725,R01139,R00299,R08404,R02185,R05804,R00303,R00850,R01843,R01845,R04037,R01071
18	1.00	371	28	148	1	1	C00031->C00135:[1->5,2->2,4->7,4->8,5->1,5->3]	RP06552,RP03973,RP01134,RP02871,RP01790,RP01277,RP04543,RP02454,RP03661,RP04284,RP01336,RP06373,RP08184,RP11512,RP03067,RP06726,RP05915,RP00008,RP02685,RP01590,RP01787,RP02961,RP01319,RP01276,RP01255,RP01654,RP03663,RP00216	R01384,R01386,R07658,R00181,R00837,R03243,R01830,R01071,R00286,R02740,R04035,R04640,R01158,R00941,R04560,R04558,R03457,R01827,R02737,R00836,R03876,R04604,R06746,R06769,R07640,R01300,R07646,R01406,R03631,R05577,R05451,R00982,R01558,R03038,R00381,R02539,R08117,R05537,R00389,R01991,R04773,R00912,R08088,R00910,R00235,R06410,R01954,R01357,R03932,R01407,R04157,R05620,R00189,R01280,R00578,R06409,R03974,R06751,R04507,R02918,R03665,R03664,R03661,R03660,R03663,R03662,R04449,R00735,R01616,R02986,R01598,R02255,R01490,R00436,R08244,R02794,R08218,R01164,R02194,R04870,R02699,R01230,R01231,R06944,R05467,R05452,R04036,R06515,R00483,R03658,R03659,R02718,R05578,R00686,R03651,R03652,R02711,R03654,R03655,R03656,R03657,R04580,R07416,R04582,R07887,R02221,R07325,R06777,R01075,R06778,R01176,R01723,R03647,R03286,R06731,R02473,R04274,R01422,R04563,R04562,R03648,R00390,R03646,R04030,R00257,R06583,R04230,R03650,R03209,R01943,R06368,R05193,R00925,R03013,R01555,R05196,R01827,R00028,R01127,R01071,R01049,R06590,R06863,R01641,R04037,R01788,R02189,R01786
19	1.00	384	30	164	1	1	C00031->C00135:[1->5,2->2,4->7,4->8,5->1,5->3]	RP06552,RP03973,RP02871,RP00649,RP04543,RP01789,RP03661,RP01270,RP04284,RP01336,RP06373,RP08184,RP01319,RP03067,RP05915,RP00008,RP02685,RP11512,RP01276,RP01788,RP01093,RP01255,RP00453,RP01654,RP00060,RP11137,RP00052,RP00343,RP03663,RP01277	R01384,R01386,R07658,R00181,R03243,R00761,R01067,R00286,R01829,R04035,R01068,R04640,R01158,R00941,R04560,R01127,R03457,R02737,R00836,R03876,R04604,R06746,R06769,R07640,R01300,R07646,R01406,R03631,R05577,R05451,R00982,R01558,R03038,R00381,R02539,R08117,R05537,R00389,R01991,R04773,R00912,R08088,R00910,R00235,R06410,R01954,R01357,R03932,R01407,R04157,R05620,R00189,R01280,R00578,R06409,R03974,R06751,R04507,R02918,R03665,R03664,R03661,R03660,R03663,R03662,R04449,R00735,R01616,R02986,R01598,R02255,R01490,R00436,R08244,R02794,R08218,R01164,R02194,R04870,R02699,R01230,R01231,R06944,R05467,R05452,R04036,R06515,R00483,R03658,R03659,R02718,R05578,R00686,R03651,R03652,R02711,R03654,R03655,R03656,R03657,R04580,R07416,R04582,R07887,R02221,R07325,R06777,R01075,R06778,R01176,R01723,R03647,R03286,R06731,R02473,R04274,R01422,R04563,R04562,R03648,R00390,R03646,R04030,R00257,R06583,R04230,R03650,R03209,R01943,R06368,R05193,R00925,R03013,R04558,R01071,R01829,R00771,R01049,R02727,R00010,R06590,R06863,R01641,R00725,R01139,R00299,R08404,R02185,R05804,R00303,R00850,R01843,R01845,R00756,R00769,R05805,R00770,R00762,R00764,R00767,R02778,R02780,R04037,R01071
20	1.00	339	25	150	1	1	C00031->C00135:[1->5,2->2,4->7,4->8,5->1,9->3]	RP01095,RP06552,RP01134,RP03735,RP02871,RP01262,RP01277,RP04543,RP03661,RP04284,RP01336,RP01319,RP03067,RP05915,RP00008,RP02685,RP11512,RP01276,RP10097,RP01093,RP01255,RP00060,RP03973,RP03663,RP01576	R05339,R01384,R01386,R07658,R00837,R00134,R03215,R03146,R00519,R03243,R01056,R01071,R00286,R04035,R04640,R01158,R01127,R03457,R02737,R00836,R03876,R04604,R06746,R06769,R07640,R01300,R07646,R01406,R03631,R05577,R05451,R00982,R01558,R03038,R00381,R02539,R08117,R05537,R00389,R01991,R04773,R00912,R08088,R00910,R00235,R06410,R01954,R01357,R03932,R01407,R04157,R05620,R00189,R01280,R00578,R06409,R03974,R06751,R04507,R02918,R03665,R03664,R03661,R03660,R03663,R03662,R04449,R00735,R01616,R02986,R01598,R02255,R01490,R00436,R08244,R02794,R08218,R01164,R02194,R04870,R02699,R01230,R01231,R06944,R05467,R05452,R04036,R06515,R00483,R03658,R03659,R02718,R05578,R00686,R03651,R03652,R02711,R03654,R03655,R03656,R03657,R04580,R07416,R04582,R07887,R02221,R07325,R06777,R01075,R06778,R01176,R01723,R03647,R03286,R06731,R02473,R04274,R01422,R04563,R04562,R03648,R00390,R03646,R04030,R00257,R06583,R04230,R03650,R03209,R01943,R06368,R05193,R00925,R03013,R04558,R01071,R06975,R00771,R01049,R00725,R01139,R00299,R08404,R02185,R05804,R00303,R00850,R00181,R04037,R05338
21	1.00	378	36	167	1	1	C00031->C00135:[1->5,2->2,4->7,4->8,5->1,5->3]	RP06552,RP03973,RP01134,RP04543,RP02871,RP01790,RP01277,RP09828,RP02454,RP03661,RP04284,RP01336,RP06373,RP08184,RP11512,RP03067,RP06726,RP05915,RP00008,RP02685,RP01590,RP00164,RP01787,RP02961,RP01319,RP01276,RP01093,RP01255,RP01654,RP06427,RP00060,RP01274,RP03663,RP09657,RP00191,RP00216	R01384,R01386,R07658,R00181,R00837,R00286,R03243,R01830,R01071,R06862,R02740,R04035,R04640,R01158,R00941,R04560,R04558,R03457,R01827,R02737,R00836,R03876,R04604,R06746,R06769,R07640,R01300,R07646,R01406,R03631,R05577,R05451,R00982,R01558,R03038,R00381,R02539,R08117,R05537,R00389,R01991,R04773,R00912,R08088,R00910,R00235,R06410,R01954,R01357,R03932,R01407,R04157,R05620,R00189,R01280,R00578,R06409,R03974,R06751,R04507,R02918,R03665,R03664,R03661,R03660,R03663,R03662,R04449,R00735,R01616,R02986,R01598,R02255,R01490,R00436,R08244,R02794,R08218,R01164,R02194,R04870,R02699,R01230,R01231,R06944,R05467,R05452,R04036,R06515,R00483,R03658,R03659,R02718,R05578,R00686,R03651,R03652,R02711,R03654,R03655,R03656,R03657,R04580,R07416,R04582,R07887,R02221,R07325,R06777,R01075,R06778,R01176,R01723,R03647,R03286,R06731,R02473,R04274,R01422,R04563,R04562,R03648,R00390,R03646,R04030,R00257,R06583,R04230,R03650,R03209,R01943,R06368,R05193,R00925,R03013,R01555,R05196,R01010,R01011,R01012,R01827,R00028,R01127,R01071,R00771,R01049,R06590,R06863,R01641,R01067,R00725,R01139,R00299,R08404,R02185,R05804,R00303,R00850,R01070,R04037,R06861,R02073,R04780,R04779,R01788,R02189,R01786
22	1.00	348	26	150	2	2	C00031->C00135:[1->5,2->2,4->7,4->8,5->1,9->3]	RP01095,RP06552,RP01134,RP02871,RP01262,RP01277,RP04543,RP03661,RP04284,RP01336,RP03067,RP01994,RP05915,RP00008,RP02685,RP11512,RP01276,RP08324,RP00470,RP01093,RP01255,RP00380,RP00060,RP03973,RP03663,RP01576	R05339,R01384,R01386,R07658,R00837,R03243,R01056,R01071,R00286,R04035,R04640,R01158,R03457,R02141,R02737,R00836,R03876,R04604,R06746,R06769,R07640,R01300,R07646,R01406,R03631,R05577,R05451,R00982,R01558,R03038,R00381,R02539,R08117,R05537,R00389,R01991,R04773,R00912,R08088,R00910,R00235,R06410,R01954,R01357,R03932,R01407,R04157,R05620,R00189,R01280,R00578,R06409,R03974,R06751,R04507,R02918,R03665,R03664,R03661,R03660,R03663,R03662,R04449,R00735,R01616,R02986,R01598,R02255,R01490,R00436,R08244,R02794,R08218,R01164,R02194,R04870,R02699,R01230,R01231,R06944,R05467,R05452,R04036,R06515,R00483,R03658,R03659,R02718,R05578,R00686,R03651,R03652,R02711,R03654,R03655,R03656,R03657,R04580,R07416,R04582,R07887,R02221,R07325,R06777,R01075,R06778,R01176,R01723,R03647,R03286,R06731,R02473,R04274,R01422,R04563,R04562,R03648,R00390,R03646,R04030,R00257,R06583,R04230,R03650,R03209,R01943,R06368,R05193,R00925,R03013,R04558,R01071,R04857,R01128,R01132,R00771,R01049,R01768,R01769,R00725,R01139,R00299,R08404,R02185,R05804,R00303,R00850,R00181,R04037,R05338
23	1.00	373	32	159	1	1	C00031->C00135:[1->5,2->2,4->7,4->8,5->1,5->3]	RP06552,RP03973,RP01134,RP02871,RP01790,RP01277,RP04543,RP02454,RP03661,RP04284,RP01336,RP06373,RP02450,RP01133,RP08184,RP11512,RP03067,RP06726,RP05915,RP00008,RP02685,RP01590,RP01787,RP02961,RP01319,RP01276,RP01255,RP01654,RP00060,RP03663,RP02940,RP00216	R01384,R01386,R07658,R00181,R00837,R03243,R01830,R01071,R00286,R02740,R04035,R04640,R01158,R00941,R02736,R00835,R04560,R04558,R03457,R01827,R02737,R00836,R03876,R04604,R06746,R06769,R07640,R01300,R07646,R01406,R03631,R05577,R05451,R00982,R01558,R03038,R00381,R02539,R08117,R05537,R00389,R01991,R04773,R00912,R08088,R00910,R00235,R06410,R01954,R01357,R03932,R01407,R04157,R05620,R00189,R01280,R00578,R06409,R03974,R06751,R04507,R02918,R03665,R03664,R03661,R03660,R03663,R03662,R04449,R00735,R01616,R02986,R01598,R02255,R01490,R00436,R08244,R02794,R08218,R01164,R02194,R04870,R02699,R01230,R01231,R06944,R05467,R05452,R04036,R06515,R00483,R03658,R03659,R02718,R05578,R00686,R03651,R03652,R02711,R03654,R03655,R03656,R03657,R04580,R07416,R04582,R07887,R02221,R07325,R06777,R01075,R06778,R01176,R01723,R03647,R03286,R06731,R02473,R04274,R01422,R04563,R04562,R03648,R00390,R03646,R04030,R00257,R06583,R04230,R03650,R03209,R01943,R06368,R05193,R00925,R03013,R01555,R05196,R01827,R00028,R01127,R01071,R01049,R06590,R06863,R01641,R00725,R01139,R00299,R08404,R02185,R05804,R00303,R00850,R04037,R03321,R01788,R02189,R01786
24	1.00	382	32	160	1	1	C00031->C00135:[1->5,2->2,4->7,4->8,5->1,5->3]	RP06552,RP03973,RP01134,RP02871,RP00649,RP04543,RP01789,RP03661,RP04284,RP05915,RP01336,RP06373,RP02450,RP01133,RP01274,RP08184,RP01319,RP00191,RP03067,RP01277,RP02685,RP11512,RP01276,RP01788,RP01093,RP01255,RP01654,RP00008,RP00060,RP11137,RP03663,RP02940	R01384,R01386,R07658,R00181,R00837,R03243,R00761,R01067,R00286,R01829,R04035,R04640,R02737,R00836,R01158,R00941,R02736,R00835,R01070,R04560,R01127,R02073,R04780,R04779,R03457,R01071,R03013,R04558,R01071,R01829,R00771,R01049,R06590,R06863,R01641,R03876,R04604,R06746,R06769,R07640,R01300,R07646,R01406,R03631,R05577,R05451,R00982,R01558,R03038,R00381,R02539,R08117,R05537,R00389,R01991,R04773,R00912,R08088,R00910,R00235,R06410,R01954,R01357,R03932,R01407,R04157,R05620,R00189,R01280,R00578,R06409,R03974,R06751,R04507,R02918,R03665,R03664,R03661,R03660,R03663,R03662,R04449,R00735,R01616,R02986,R01598,R02255,R01490,R00436,R08244,R02794,R08218,R01164,R02194,R04870,R02699,R01230,R01231,R06944,R05467,R05452,R04036,R06515,R00483,R03658,R03659,R02718,R05578,R00686,R03651,R03652,R02711,R03654,R03655,R03656,R03657,R04580,R07416,R04582,R07887,R02221,R07325,R06777,R01075,R06778,R01176,R01723,R03647,R03286,R06731,R02473,R04274,R01422,R04563,R04562,R03648,R00390,R03646,R04030,R00257,R06583,R04230,R03650,R03209,R01943,R06368,R05193,R00925,R00725,R01139,R00299,R08404,R02185,R05804,R00303,R00850,R01843,R01845,R04037,R03321
25	1.00	377	31	159	1	1	C00031->C00135:[1->5,2->2,4->7,4->8,5->1,7->3]	RP06552,RP03973,RP01134,RP04543,RP09657,RP01277,RP09828,RP01789,RP03661,RP04284,RP01336,RP06373,RP08184,RP02871,RP03067,RP05915,RP00008,RP02685,RP11512,RP00164,RP01276,RP01788,RP01319,RP01093,RP01255,RP01654,RP06427,RP00060,RP11137,RP03663,RP00649	R01384,R01386,R07658,R00181,R00837,R00286,R06861,R01071,R06862,R01829,R04035,R04640,R01158,R00941,R04560,R03243,R03457,R02737,R00836,R03876,R04604,R06746,R06769,R07640,R01300,R07646,R01406,R03631,R05577,R05451,R00982,R01558,R03038,R00381,R02539,R08117,R05537,R00389,R01991,R04773,R00912,R08088,R00910,R00235,R06410,R01954,R01357,R03932,R01407,R04157,R05620,R00189,R01280,R00578,R06409,R03974,R06751,R04507,R02918,R03665,R03664,R03661,R03660,R03663,R03662,R04449,R00735,R01616,R02986,R01598,R02255,R01490,R00436,R08244,R02794,R08218,R01164,R02194,R04870,R02699,R01230,R01231,R06944,R05467,R05452,R04036,R06515,R00483,R03658,R03659,R02718,R05578,R00686,R03651,R03652,R02711,R03654,R03655,R03656,R03657,R04580,R07416,R04582,R07887,R02221,R07325,R06777,R01075,R06778,R01176,R01723,R03647,R03286,R06731,R02473,R04274,R01422,R04563,R04562,R03648,R00390,R03646,R04030,R00257,R06583,R04230,R03650,R03209,R01943,R06368,R05193,R00925,R03013,R04558,R01010,R01011,R01012,R01071,R01829,R01127,R00771,R01049,R06590,R06863,R01641,R01067,R00725,R01139,R00299,R08404,R02185,R05804,R00303,R00850,R01843,R01845,R04037,R00761,R01067
26	1.00	382	34	163	1	1	C00031->C00135:[1->5,2->2,4->7,4->8,5->1,7->3]	RP06552,RP03973,RP01134,RP04543,RP09657,RP01790,RP01277,RP09828,RP01789,RP03661,RP04284,RP01336,RP06373,RP02454,RP08184,RP02871,RP03067,RP05915,RP00008,RP02685,RP11512,RP00164,RP01276,RP01788,RP01319,RP01093,RP01255,RP00196,RP01654,RP06427,RP00060,RP11137,RP03663,RP01197	R01384,R01386,R07658,R00181,R00837,R00286,R06861,R01830,R01071,R06862,R01829,R04035,R04640,R01158,R00941,R02740,R04560,R03243,R03457,R02737,R00836,R03876,R04604,R06746,R06769,R07640,R01300,R07646,R01406,R03631,R05577,R05451,R00982,R01558,R03038,R00381,R02539,R08117,R05537,R00389,R01991,R04773,R00912,R08088,R00910,R00235,R06410,R01954,R01357,R03932,R01407,R04157,R05620,R00189,R01280,R00578,R06409,R03974,R06751,R04507,R02918,R03665,R03664,R03661,R03660,R03663,R03662,R04449,R00735,R01616,R02986,R01598,R02255,R01490,R00436,R08244,R02794,R08218,R01164,R02194,R04870,R02699,R01230,R01231,R06944,R05467,R05452,R04036,R06515,R00483,R03658,R03659,R02718,R05578,R00686,R03651,R03652,R02711,R03654,R03655,R03656,R03657,R04580,R07416,R04582,R07887,R02221,R07325,R06777,R01075,R06778,R01176,R01723,R03647,R03286,R06731,R02473,R04274,R01422,R04563,R04562,R03648,R00390,R03646,R04030,R00257,R06583,R04230,R03650,R03209,R01943,R06368,R05193,R00925,R03013,R04558,R01010,R01011,R01012,R01071,R01829,R01127,R00771,R01049,R00289,R00287,R00955,R06590,R06863,R01641,R01067,R00725,R01139,R00299,R08404,R02185,R05804,R00303,R00850,R01843,R01845,R04037,R00959
27	1.00	377	30	152	1	1	C00031->C00135:[1->5,2->2,4->7,4->8,5->1,5->3]	RP06552,RP03973,RP01134,RP02871,RP01790,RP01277,RP04543,RP02454,RP03661,RP04284,RP01336,RP06373,RP08184,RP11512,RP03067,RP06726,RP05915,RP00008,RP02685,RP01590,RP01787,RP02961,RP01319,RP01276,RP00196,RP01255,RP01654,RP03663,RP00216,RP01197	R01384,R01386,R07658,R00181,R00837,R03243,R01830,R01071,R00286,R02740,R04035,R04640,R01158,R00941,R04560,R04558,R03457,R01827,R02737,R00836,R03876,R04604,R06746,R06769,R07640,R01300,R07646,R01406,R03631,R05577,R05451,R00982,R01558,R03038,R00381,R02539,R08117,R05537,R00389,R01991,R04773,R00912,R08088,R00910,R00235,R06410,R01954,R01357,R03932,R01407,R04157,R05620,R00189,R01280,R00578,R06409,R03974,R06751,R04507,R02918,R03665,R03664,R03661,R03660,R03663,R03662,R04449,R00735,R01616,R02986,R01598,R02255,R01490,R00436,R08244,R02794,R08218,R01164,R02194,R04870,R02699,R01230,R01231,R06944,R05467,R05452,R04036,R06515,R00483,R03658,R03659,R02718,R05578,R00686,R03651,R03652,R02711,R03654,R03655,R03656,R03657,R04580,R07416,R04582,R07887,R02221,R07325,R06777,R01075,R06778,R01176,R01723,R03647,R03286,R06731,R02473,R04274,R01422,R04563,R04562,R03648,R00390,R03646,R04030,R00257,R06583,R04230,R03650,R03209,R01943,R06368,R05193,R00925,R03013,R01555,R05196,R01827,R00028,R01127,R01071,R00289,R00287,R00955,R01049,R06590,R06863,R01641,R04037,R01788,R02189,R01786,R00959
28	1.00	370	30	158	1	1	C00031->C00135:[1->5,2->2,4->7,4->8,5->1,5->3]	RP06552,RP03973,RP01134,RP02871,RP00649,RP04543,RP02454,RP03661,RP04284,RP01336,RP06373,RP08184,RP11512,RP03067,RP06726,RP05915,RP00008,RP02685,RP01590,RP01787,RP02961,RP01319,RP01276,RP01093,RP01255,RP01654,RP00060,RP03663,RP01277,RP00216	R01384,R01386,R07658,R00181,R00837,R03243,R00761,R01067,R00286,R02740,R04035,R04640,R01158,R00941,R04560,R04558,R03457,R01827,R02737,R00836,R03876,R04604,R06746,R06769,R07640,R01300,R07646,R01406,R03631,R05577,R05451,R00982,R01558,R03038,R00381,R02539,R08117,R05537,R00389,R01991,R04773,R00912,R08088,R00910,R00235,R06410,R01954,R01357,R03932,R01407,R04157,R05620,R00189,R01280,R00578,R06409,R03974,R06751,R04507,R02918,R03665,R03664,R03661,R03660,R03663,R03662,R04449,R00735,R01616,R02986,R01598,R02255,R01490,R00436,R08244,R02794,R08218,R01164,R02194,R04870,R02699,R01230,R01231,R06944,R05467,R05452,R04036,R06515,R00483,R03658,R03659,R02718,R05578,R00686,R03651,R03652,R02711,R03654,R03655,R03656,R03657,R04580,R07416,R04582,R07887,R02221,R07325,R06777,R01075,R06778,R01176,R01723,R03647,R03286,R06731,R02473,R04274,R01422,R04563,R04562,R03648,R00390,R03646,R04030,R00257,R06583,R04230,R03650,R03209,R01943,R06368,R05193,R00925,R03013,R01555,R05196,R01827,R00028,R01127,R01071,R00771,R01049,R06590,R06863,R01641,R00725,R01139,R00299,R08404,R02185,R05804,R00303,R00850,R04037,R01071,R01788,R02189,R01786
29	1.00	374	30	155	1	1	C00031->C00135:[1->5,2->2,4->8,5->1,7->3,7->7]	RP03973,RP01925,RP01319,RP01277,RP09828,RP01789,RP03661,RP04284,RP01336,RP06373,RP00649,RP01133,RP08184,RP02871,RP03067,RP00008,RP02685,RP11512,RP00164,RP01276,RP01788,RP01093,RP01255,RP01654,RP06427,RP00060,RP11137,RP03663,RP09657,RP06593	R00181,R02035,R01127,R01071,R06862,R01829,R04035,R04640,R01158,R00941,R00761,R01067,R00835,R04560,R03243,R03457,R03876,R04604,R06746,R06769,R07640,R01300,R07646,R01406,R03631,R05577,R05451,R00982,R01558,R03038,R00381,R02539,R08117,R05537,R00389,R01991,R04773,R00912,R08088,R00910,R00235,R06410,R01954,R01357,R03932,R01407,R04157,R05620,R00189,R01280,R00578,R06409,R03974,R06751,R04507,R02918,R03665,R03664,R03661,R03660,R03663,R03662,R04449,R00735,R01616,R02986,R01598,R02255,R01490,R00436,R08244,R02794,R08218,R01164,R02194,R04870,R02699,R01230,R01231,R06944,R05467,R05452,R04036,R06515,R00483,R03658,R03659,R02718,R05578,R00686,R03651,R03652,R02711,R03654,R03655,R03656,R03657,R04580,R07416,R04582,R07887,R02221,R07325,R06777,R01075,R06778,R01176,R01723,R03647,R03286,R06731,R02473,R04274,R01422,R04563,R04562,R03648,R00390,R03646,R04030,R00257,R06583,R04230,R03650,R03209,R01943,R06368,R05193,R00925,R03013,R04558,R01010,R01011,R01012,R01071,R01829,R00771,R01049,R06590,R06863,R01641,R01067,R00725,R01139,R00299,R08404,R02185,R05804,R00303,R00850,R01843,R01845,R04037,R06861,R01528
30	1.00	351	26	150	1	1	C00031->C00135:[1->5,2->2,4->7,4->8,5->1,9->3]	RP01095,RP06552,RP02871,RP01262,RP01277,RP04543,RP05915,RP03661,RP04284,RP01336,RP06373,RP08184,RP01319,RP03067,RP00343,RP00008,RP02685,RP11512,RP01276,RP01093,RP01255,RP00453,RP00060,RP03973,RP03663,RP01576	R05339,R01384,R01386,R07658,R03243,R01056,R01071,R00286,R02737,R00836,R04035,R04640,R01158,R00941,R04560,R01127,R03457,R02778,R02780,R03876,R04604,R06746,R06769,R07640,R01300,R07646,R01406,R03631,R05577,R05451,R00982,R01558,R03038,R00381,R02539,R08117,R05537,R00389,R01991,R04773,R00912,R08088,R00910,R00235,R06410,R01954,R01357,R03932,R01407,R04157,R05620,R00189,R01280,R00578,R06409,R03974,R06751,R04507,R02918,R03665,R03664,R03661,R03660,R03663,R03662,R04449,R00735,R01616,R02986,R01598,R02255,R01490,R00436,R08244,R02794,R08218,R01164,R02194,R04870,R02699,R01230,R01231,R06944,R05467,R05452,R04036,R06515,R00483,R03658,R03659,R02718,R05578,R00686,R03651,R03652,R02711,R03654,R03655,R03656,R03657,R04580,R07416,R04582,R07887,R02221,R07325,R06777,R01075,R06778,R01176,R01723,R03647,R03286,R06731,R02473,R04274,R01422,R04563,R04562,R03648,R00390,R03646,R04030,R00257,R06583,R04230,R03650,R03209,R01943,R06368,R05193,R00925,R03013,R04558,R01071,R00771,R01049,R02727,R00010,R00725,R01139,R00299,R08404,R02185,R05804,R00303,R00850,R00181,R04037,R05338
31	1.00	379	30	166	1	1	C00031->C00135:[1->5,2->2,4->7,4->8,5->1,5->3]	RP06552,RP03973,RP01134,RP02871,RP00649,RP04543,RP01789,RP03661,RP04284,RP01336,RP08184,RP01319,RP03067,RP05915,RP00008,RP03663,RP00300,RP02685,RP11512,RP01276,RP01788,RP01093,RP01255,RP01654,RP00060,RP11137,RP00052,RP01270,RP03735,RP01277	R01384,R01386,R07658,R00181,R00837,R03243,R00761,R01067,R00286,R01829,R04035,R04640,R01158,R04560,R01127,R03457,R02737,R00836,R03876,R04604,R06746,R06769,R07640,R01300,R07646,R01406,R03631,R05577,R05451,R00982,R01558,R03038,R00381,R02539,R08117,R05537,R00389,R01991,R04773,R00912,R08088,R00910,R00235,R06410,R01954,R01357,R03932,R01407,R04157,R05620,R00189,R01280,R00578,R06409,R03974,R06751,R04507,R02918,R03665,R03664,R03661,R03660,R03663,R03662,R04449,R00735,R01616,R02986,R01598,R02255,R01490,R00436,R08244,R02794,R08218,R01164,R02194,R04870,R02699,R01230,R01231,R06944,R05467,R05452,R04036,R06515,R00483,R03658,R03659,R02718,R05578,R00686,R03651,R03652,R02711,R03654,R03655,R03656,R03657,R04580,R07416,R04582,R07887,R02221,R07325,R06777,R01075,R06778,R01176,R01723,R03647,R03286,R06731,R02473,R04274,R01422,R04563,R04562,R03648,R00390,R03646,R04030,R00257,R06583,R04230,R03650,R03209,R01943,R06368,R05193,R00925,R04037,R00944,R00943,R03013,R04558,R01071,R01829,R00771,R01049,R06590,R06863,R01641,R00725,R01139,R00299,R08404,R02185,R05804,R00303,R00850,R01843,R01845,R00756,R00769,R05805,R00770,R00762,R00764,R00767,R01068,R00134,R03215,R03146,R00519,R01071
32	1.00	374	29	154	1	1	C00031->C00135:[1->5,2->2,4->7,4->8,5->1,5->3]	RP06552,RP03973,RP01134,RP02871,RP00649,RP04543,RP03661,RP04284,RP01336,RP06373,RP02450,RP01133,RP08184,RP01319,RP03067,RP06726,RP05915,RP01277,RP02685,RP11512,RP01787,RP01276,RP01093,RP01255,RP01654,RP00008,RP00060,RP03663,RP02940	R01384,R01386,R07658,R00181,R00837,R03243,R00761,R01067,R00286,R04035,R04640,R01158,R00941,R02736,R00835,R04560,R01127,R03457,R01827,R02737,R00836,R01071,R03013,R04558,R01827,R01071,R00771,R01049,R06590,R06863,R01641,R03876,R04604,R06746,R06769,R07640,R01300,R07646,R01406,R03631,R05577,R05451,R00982,R01558,R03038,R00381,R02539,R08117,R05537,R00389,R01991,R04773,R00912,R08088,R00910,R00235,R06410,R01954,R01357,R03932,R01407,R04157,R05620,R00189,R01280,R00578,R06409,R03974,R06751,R04507,R02918,R03665,R03664,R03661,R03660,R03663,R03662,R04449,R00735,R01616,R02986,R01598,R02255,R01490,R00436,R08244,R02794,R08218,R01164,R02194,R04870,R02699,R01230,R01231,R06944,R05467,R05452,R04036,R06515,R00483,R03658,R03659,R02718,R05578,R00686,R03651,R03652,R02711,R03654,R03655,R03656,R03657,R04580,R07416,R04582,R07887,R02221,R07325,R06777,R01075,R06778,R01176,R01723,R03647,R03286,R06731,R02473,R04274,R01422,R04563,R04562,R03648,R00390,R03646,R04030,R00257,R06583,R04230,R03650,R03209,R01943,R06368,R05193,R00925,R00725,R01139,R00299,R08404,R02185,R05804,R00303,R00850,R04037,R03321
33	1.00	409	25	46	1	1	C00031->C00135:[1->5,2->2,4->7,4->8,5->1,9->3]	RP01095,RP06552,RP01134,RP02871,RP01262,RP01277,RP04543,RP03661,RP04284,RP01336,RP06373,RP08184,RP01319,RP03067,RP05915,RP02685,RP11512,RP01276,RP01093,RP01255,RP00060,RP12346,RP03973,RP03663,RP01576	R05339,R01384,R01386,R07658,R00837,R03243,R01056,R01071,R00286,R04035,R04640,R01158,R00941,R04560,R01127,R03457,R02737,R00836,R03013,R04558,R01071,R00771,R01049,R00725,R01139,R00299,R08404,R02185,R05804,R00303,R00850,R01049,R03503,R05625,R05735,R00199,R03258,R03595,R00429,R00206,R00619,R00085,R00087,R00181,R04037,R05338
34	1.00	380	31	164	1	1	C00031->C00135:[1->5,2->2,2->3,4->7,4->8,5->1]	RP06552,RP03973,RP01134,RP02871,RP00649,RP04543,RP03661,RP01238,RP04284,RP01336,RP06373,RP02685,RP08184,RP01319,RP03067,RP06726,RP05915,RP01277,RP01271,RP11512,RP01787,RP01276,RP01093,RP01255,RP00052,RP01654,RP00008,RP00060,RP01274,RP03663,RP00191	R01384,R01386,R07658,R00181,R00837,R03243,R00761,R01067,R00286,R04035,R01015,R04640,R01158,R00941,R03013,R04560,R01127,R03457,R01827,R02737,R00836,R01071,R01068,R04558,R01827,R01071,R00771,R01049,R00756,R00769,R05805,R00770,R00762,R00764,R00767,R06590,R06863,R01641,R03876,R04604,R06746,R06769,R07640,R01300,R07646,R01406,R03631,R05577,R05451,R00982,R01558,R03038,R00381,R02539,R08117,R05537,R00389,R01991,R04773,R00912,R08088,R00910,R00235,R06410,R01954,R01357,R03932,R01407,R04157,R05620,R00189,R01280,R00578,R06409,R03974,R06751,R04507,R02918,R03665,R03664,R03661,R03660,R03663,R03662,R04449,R00735,R01616,R02986,R01598,R02255,R01490,R00436,R08244,R02794,R08218,R01164,R02194,R04870,R02699,R01230,R01231,R06944,R05467,R05452,R04036,R06515,R00483,R03658,R03659,R02718,R05578,R00686,R03651,R03652,R02711,R03654,R03655,R03656,R03657,R04580,R07416,R04582,R07887,R02221,R07325,R06777,R01075,R06778,R01176,R01723,R03647,R03286,R06731,R02473,R04274,R01422,R04563,R04562,R03648,R00390,R03646,R04030,R00257,R06583,R04230,R03650,R03209,R01943,R06368,R05193,R00925,R00725,R01139,R00299,R08404,R02185,R05804,R00303,R00850,R01070,R04037,R02073,R04780,R04779
35	1.00	382	35	170	1	1	C00031->C00135:[1->5,2->2,4->7,4->8,5->1,5->3]	RP06552,RP03973,RP01134,RP02871,RP01790,RP01277,RP04543,RP02454,RP03661,RP01238,RP04284,RP01336,RP06373,RP02685,RP08184,RP11512,RP03067,RP06726,RP05915,RP00008,RP01271,RP01590,RP01787,RP02961,RP01319,RP01276,RP01093,RP01255,RP00052,RP01654,RP00060,RP01274,RP03663,RP00191,RP00216	R01384,R01386,R07658,R00181,R00837,R03243,R01830,R01071,R00286,R02740,R04035,R01015,R04640,R01158,R00941,R03013,R04560,R04558,R03457,R01827,R02737,R00836,R03876,R04604,R06746,R06769,R07640,R01300,R07646,R01406,R03631,R05577,R05451,R00982,R01558,R03038,R00381,R02539,R08117,R05537,R00389,R01991,R04773,R00912,R08088,R00910,R00235,R06410,R01954,R01357,R03932,R01407,R04157,R05620,R00189,R01280,R00578,R06409,R03974,R06751,R04507,R02918,R03665,R03664,R03661,R03660,R03663,R03662,R04449,R00735,R01616,R02986,R01598,R02255,R01490,R00436,R08244,R02794,R08218,R01164,R02194,R04870,R02699,R01230,R01231,R06944,R05467,R05452,R04036,R06515,R00483,R03658,R03659,R02718,R05578,R00686,R03651,R03652,R02711,R03654,R03655,R03656,R03657,R04580,R07416,R04582,R07887,R02221,R07325,R06777,R01075,R06778,R01176,R01723,R03647,R03286,R06731,R02473,R04274,R01422,R04563,R04562,R03648,R00390,R03646,R04030,R00257,R06583,R04230,R03650,R03209,R01943,R06368,R05193,R00925,R01068,R01555,R05196,R01827,R00028,R01127,R01071,R00771,R01049,R00756,R00769,R05805,R00770,R00762,R00764,R00767,R06590,R06863,R01641,R00725,R01139,R00299,R08404,R02185,R05804,R00303,R00850,R01070,R04037,R02073,R04780,R04779,R01788,R02189,R01786
36	1.00	318	26	165	1	1	C00031->C00135:[1->5,2->2,4->8,5->1,9->3,9->7]	RP01095,RP03973,RP02871,RP06172,RP01262,RP01277,RP06299,RP03661,RP04284,RP01336,RP06373,RP00026,RP08184,RP01319,RP03067,RP00180,RP00008,RP02685,RP11512,RP01276,RP06101,RP01093,RP01255,RP00060,RP03663,RP01576	R05339,R00181,R03243,R00472,R01056,R01071,R00761,R04035,R04640,R01158,R00941,R00743,R01323,R01179,R05508,R00393,R04057,R02955,R05336,R01359,R05509,R00928,R04000,R00229,R07832,R03884,R00227,R03153,R00235,R04560,R01127,R03457,R00315,R00317,R00320,R03876,R04604,R06746,R06769,R07640,R01300,R07646,R01406,R03631,R05577,R05451,R00982,R01558,R03038,R00381,R02539,R08117,R05537,R00389,R01991,R04773,R00912,R08088,R00910,R00235,R06410,R01954,R01357,R03932,R01407,R04157,R05620,R00189,R01280,R00578,R06409,R03974,R06751,R04507,R02918,R03665,R03664,R03661,R03660,R03663,R03662,R04449,R00735,R01616,R02986,R01598,R02255,R01490,R00436,R08244,R02794,R08218,R01164,R02194,R04870,R02699,R01230,R01231,R06944,R05467,R05452,R04036,R06515,R00483,R03658,R03659,R02718,R05578,R00686,R03651,R03652,R02711,R03654,R03655,R03656,R03657,R04580,R07416,R04582,R07887,R02221,R07325,R06777,R01075,R06778,R01176,R01723,R03647,R03286,R06731,R02473,R04274,R01422,R04563,R04562,R03648,R00390,R03646,R04030,R00257,R06583,R04230,R03650,R03209,R01943,R06368,R05193,R00925,R03013,R04558,R01071,R00214,R00216,R00771,R01049,R00725,R01139,R00299,R08404,R02185,R05804,R00303,R00850,R04037,R05338
37	1.00	378	33	164	1	1	C00031->C00135:[1->5,2->2,4->7,4->8,5->1,5->3]	RP06552,RP03973,RP01134,RP02871,RP05915,RP01789,RP00649,RP04543,RP02454,RP03661,RP04284,RP01319,RP01336,RP06373,RP01274,RP08184,RP11512,RP03067,RP00191,RP00008,RP02685,RP01590,RP02961,RP01788,RP01276,RP01093,RP01255,RP01654,RP00060,RP11137,RP03663,RP01277,RP00216	R01384,R01386,R07658,R00181,R00837,R03243,R02737,R00836,R01829,R00761,R01067,R00286,R02740,R04035,R04640,R01127,R01158,R00941,R01070,R04560,R04558,R03457,R02073,R04780,R04779,R03876,R04604,R06746,R06769,R07640,R01300,R07646,R01406,R03631,R05577,R05451,R00982,R01558,R03038,R00381,R02539,R08117,R05537,R00389,R01991,R04773,R00912,R08088,R00910,R00235,R06410,R01954,R01357,R03932,R01407,R04157,R05620,R00189,R01280,R00578,R06409,R03974,R06751,R04507,R02918,R03665,R03664,R03661,R03660,R03663,R03662,R04449,R00735,R01616,R02986,R01598,R02255,R01490,R00436,R08244,R02794,R08218,R01164,R02194,R04870,R02699,R01230,R01231,R06944,R05467,R05452,R04036,R06515,R00483,R03658,R03659,R02718,R05578,R00686,R03651,R03652,R02711,R03654,R03655,R03656,R03657,R04580,R07416,R04582,R07887,R02221,R07325,R06777,R01075,R06778,R01176,R01723,R03647,R03286,R06731,R02473,R04274,R01422,R04563,R04562,R03648,R00390,R03646,R04030,R00257,R06583,R04230,R03650,R03209,R01943,R06368,R05193,R00925,R03013,R01555,R05196,R00028,R01829,R01071,R00771,R01049,R06590,R06863,R01641,R00725,R01139,R00299,R08404,R02185,R05804,R00303,R00850,R01843,R01845,R04037,R01071,R01788,R02189,R01786
38	1.00	367	30	153	1	1	C00031->C00135:[1->5,2->2,4->7,4->8,5->1,5->3]	RP06552,RP03973,RP01134,RP02871,RP01790,RP01277,RP04543,RP02454,RP03661,RP04284,RP01336,RP06373,RP08184,RP11512,RP03067,RP06726,RP05915,RP00008,RP02685,RP01590,RP01787,RP01109,RP02961,RP01319,RP01276,RP01255,RP01654,RP00216,RP03663,RP00205	R01384,R01386,R07658,R00181,R00837,R03243,R01830,R01071,R00286,R02740,R04035,R04640,R01158,R00941,R04560,R04558,R03457,R01827,R02737,R00836,R03876,R04604,R06746,R06769,R07640,R01300,R07646,R01406,R03631,R05577,R05451,R00982,R01558,R03038,R00381,R02539,R08117,R05537,R00389,R01991,R04773,R00912,R08088,R00910,R00235,R06410,R01954,R01357,R03932,R01407,R04157,R05620,R00189,R01280,R00578,R06409,R03974,R06751,R04507,R02918,R03665,R03664,R03661,R03660,R03663,R03662,R04449,R00735,R01616,R02986,R01598,R02255,R01490,R00436,R08244,R02794,R08218,R01164,R02194,R04870,R02699,R01230,R01231,R06944,R05467,R05452,R04036,R06515,R00483,R03658,R03659,R02718,R05578,R00686,R03651,R03652,R02711,R03654,R03655,R03656,R03657,R04580,R07416,R04582,R07887,R02221,R07325,R06777,R01075,R06778,R01176,R01723,R03647,R03286,R06731,R02473,R04274,R01422,R04563,R04562,R03648,R00390,R03646,R04030,R00257,R06583,R04230,R03650,R03209,R01943,R06368,R05193,R00925,R03013,R01555,R05196,R01827,R00802,R00028,R01127,R01071,R01049,R06590,R06863,R01641,R01788,R02189,R01786,R04037,R00801,R00015,R04194,R05140
39	1.00	381	30	162	1	1	C00031->C00135:[1->5,2->2,2->3,4->7,4->8,5->1]	RP06552,RP03973,RP01134,RP01319,RP01277,RP04543,RP01789,RP03661,RP01238,RP04284,RP01336,RP06373,RP02685,RP08184,RP02871,RP05915,RP03067,RP00008,RP01271,RP11512,RP01276,RP01788,RP01093,RP01255,RP00052,RP00060,RP11137,RP01654,RP03663,RP00649	R01384,R01386,R07658,R00181,R00837,R01127,R01071,R00286,R01829,R04035,R01015,R04640,R01158,R00941,R03013,R04560,R03243,R02737,R00836,R03457,R03876,R04604,R06746,R06769,R07640,R01300,R07646,R01406,R03631,R05577,R05451,R00982,R01558,R03038,R00381,R02539,R08117,R05537,R00389,R01991,R04773,R00912,R08088,R00910,R00235,R06410,R01954,R01357,R03932,R01407,R04157,R05620,R00189,R01280,R00578,R06409,R03974,R06751,R04507,R02918,R03665,R03664,R03661,R03660,R03663,R03662,R04449,R00735,R01616,R02986,R01598,R02255,R01490,R00436,R08244,R02794,R08218,R01164,R02194,R04870,R02699,R01230,R01231,R06944,R05467,R05452,R04036,R06515,R00483,R03658,R03659,R02718,R05578,R00686,R03651,R03652,R02711,R03654,R03655,R03656,R03657,R04580,R07416,R04582,R07887,R02221,R07325,R06777,R01075,R06778,R01176,R01723,R03647,R03286,R06731,R02473,R04274,R01422,R04563,R04562,R03648,R00390,R03646,R04030,R00257,R06583,R04230,R03650,R03209,R01943,R06368,R05193,R00925,R01068,R04558,R01071,R01829,R00771,R01049,R00756,R00769,R05805,R00770,R00762,R00764,R00767,R00725,R01139,R00299,R08404,R02185,R05804,R00303,R00850,R01843,R01845,R06590,R06863,R01641,R04037,R00761,R01067
40	1.00	364	26	148	1	1	C00031->C00135:[1->5,2->2,4->8,5->1,5->3,7->7]	RP03973,RP01925,RP01319,RP01277,RP03661,RP04284,RP01336,RP06373,RP01133,RP08184,RP02871,RP03067,RP06726,RP00008,RP02685,RP11512,RP01790,RP01787,RP01276,RP01093,RP01255,RP06593,RP01654,RP00060,RP03663,RP00649	R00181,R02035,R01127,R01071,R04035,R04640,R01158,R00941,R00835,R04560,R03243,R03457,R01827,R03876,R04604,R06746,R06769,R07640,R01300,R07646,R01406,R03631,R05577,R05451,R00982,R01558,R03038,R00381,R02539,R08117,R05537,R00389,R01991,R04773,R00912,R08088,R00910,R00235,R06410,R01954,R01357,R03932,R01407,R04157,R05620,R00189,R01280,R00578,R06409,R03974,R06751,R04507,R02918,R03665,R03664,R03661,R03660,R03663,R03662,R04449,R00735,R01616,R02986,R01598,R02255,R01490,R00436,R08244,R02794,R08218,R01164,R02194,R04870,R02699,R01230,R01231,R06944,R05467,R05452,R04036,R06515,R00483,R03658,R03659,R02718,R05578,R00686,R03651,R03652,R02711,R03654,R03655,R03656,R03657,R04580,R07416,R04582,R07887,R02221,R07325,R06777,R01075,R06778,R01176,R01723,R03647,R03286,R06731,R02473,R04274,R01422,R04563,R04562,R03648,R00390,R03646,R04030,R00257,R06583,R04230,R03650,R03209,R01943,R06368,R05193,R00925,R03013,R04558,R01830,R01827,R01071,R00771,R01049,R01528,R06590,R06863,R01641,R00725,R01139,R00299,R08404,R02185,R05804,R00303,R00850,R04037,R00761,R01067
41	1.00	378	28	157	1	1	C00031->C00135:[1->5,2->2,4->8,5->1,5->3,7->7]	RP03973,RP01925,RP01319,RP01277,RP01789,RP03661,RP04284,RP01336,RP06373,RP01133,RP08184,RP02871,RP03067,RP00008,RP02685,RP11512,RP01276,RP01788,RP01093,RP01255,RP06593,RP01654,RP00060,RP11137,RP00052,RP01270,RP03663,RP00649	R00181,R02035,R01127,R01071,R01829,R04035,R04640,R01158,R00941,R00835,R04560,R03243,R03457,R03876,R04604,R06746,R06769,R07640,R01300,R07646,R01406,R03631,R05577,R05451,R00982,R01558,R03038,R00381,R02539,R08117,R05537,R00389,R01991,R04773,R00912,R08088,R00910,R00235,R06410,R01954,R01357,R03932,R01407,R04157,R05620,R00189,R01280,R00578,R06409,R03974,R06751,R04507,R02918,R03665,R03664,R03661,R03660,R03663,R03662,R04449,R00735,R01616,R02986,R01598,R02255,R01490,R00436,R08244,R02794,R08218,R01164,R02194,R04870,R02699,R01230,R01231,R06944,R05467,R05452,R04036,R06515,R00483,R03658,R03659,R02718,R05578,R00686,R03651,R03652,R02711,R03654,R03655,R03656,R03657,R04580,R07416,R04582,R07887,R02221,R07325,R06777,R01075,R06778,R01176,R01723,R03647,R03286,R06731,R02473,R04274,R01422,R04563,R04562,R03648,R00390,R03646,R04030,R00257,R06583,R04230,R03650,R03209,R01943,R06368,R05193,R00925,R03013,R04558,R01071,R01829,R00771,R01049,R01528,R06590,R06863,R01641,R00725,R01139,R00299,R08404,R02185,R05804,R00303,R00850,R01843,R01845,R00756,R00769,R05805,R00770,R00762,R00764,R00767,R01068,R04037,R00761,R01067
42	0.83	557	20	30	1	1	C00031->C00135:[1->5,2->2,4->8,5->1,5->3]	RP02871,RP00649,RP03661,RP04284,RP01336,RP02450,RP01133,RP03067,RP06726,RP02940,RP02685,RP11512,RP01787,RP01276,RP01093,RP01255,RP01654,RP00060,RP03663,RP01277	R03243,R00761,R01067,R04035,R04640,R01158,R02736,R00835,R03457,R01827,R03321,R03013,R04558,R01827,R01071,R00771,R01049,R06590,R06863,R01641,R00725,R01139,R00299,R08404,R02185,R05804,R00303,R00850,R04037,R01071
43	0.83	518	27	43	1	1	C00031->C00135:[1->5,2->2,4->8,5->1,5->3]	RP02871,RP01790,RP01277,RP09828,RP02454,RP03661,RP04284,RP01336,RP01590,RP03067,RP06726,RP02685,RP11512,RP00164,RP01787,RP02961,RP01276,RP01093,RP01255,RP01654,RP06427,RP00060,RP01274,RP03663,RP09657,RP00191,RP00216	R03243,R01830,R01071,R06862,R02740,R04035,R04640,R01158,R01555,R05196,R03457,R01827,R03013,R04558,R01010,R01011,R01012,R01827,R00028,R01071,R00771,R01049,R06590,R06863,R01641,R01067,R00725,R01139,R00299,R08404,R02185,R05804,R00303,R00850,R01070,R04037,R06861,R02073,R04780,R04779,R01788,R02189,R01786
44	0.67	371	29	158	2	2	C00031->C00135:[1->5,2->2,4->7,4->8]	RP06552,RP03973,RP01134,RP01280,RP01319,RP07157,RP02140,RP01277,RP04543,RP03661,RP04284,RP01336,RP06373,RP01271,RP08184,RP02871,RP05915,RP03067,RP00008,RP02685,RP11512,RP01276,RP03121,RP01093,RP02139,RP00052,RP00060,RP03663,RP03120	R01384,R01386,R07658,R00181,R00837,R01073,R01127,R02722,R02340,R01071,R00286,R04035,R04640,R01158,R00941,R01068,R04560,R03243,R02737,R00836,R03457,R03876,R04604,R06746,R06769,R07640,R01300,R07646,R01406,R03631,R05577,R05451,R00982,R01558,R03038,R00381,R02539,R08117,R05537,R00389,R01991,R04773,R00912,R08088,R00910,R00235,R06410,R01954,R01357,R03932,R01407,R04157,R05620,R00189,R01280,R00578,R06409,R03974,R06751,R04507,R02918,R03665,R03664,R03661,R03660,R03663,R03662,R04449,R00735,R01616,R02986,R01598,R02255,R01490,R00436,R08244,R02794,R08218,R01164,R02194,R04870,R02699,R01230,R01231,R06944,R05467,R05452,R04036,R06515,R00483,R03658,R03659,R02718,R05578,R00686,R03651,R03652,R02711,R03654,R03655,R03656,R03657,R04580,R07416,R04582,R07887,R02221,R07325,R06777,R01075,R06778,R01176,R01723,R03647,R03286,R06731,R02473,R04274,R01422,R04563,R04562,R03648,R00390,R03646,R04030,R00257,R06583,R04230,R03650,R03209,R01943,R06368,R05193,R00925,R03013,R04558,R01071,R03509,R00771,R02340,R02722,R00756,R00769,R05805,R00770,R00762,R00764,R00767,R00725,R01139,R00299,R08404,R02185,R05804,R00303,R00850,R04037,R03508
45	0.17	346	19	134	1	1	C00031->C00135:[4->7]	RP06552,RP03973,RP01134,RP01319,RP01277,RP04543,RP03661,RP04284,RP01336,RP06373,RP08184,RP02871,RP05915,RP03067,RP00008,RP02685,RP11512,RP01276,RP03663	R01384,R01386,R07658,R00181,R00837,R01127,R01071,R00286,R04035,R04640,R01158,R00941,R04560,R03243,R02737,R00836,R03457,R03876,R04604,R06746,R06769,R07640,R01300,R07646,R01406,R03631,R05577,R05451,R00982,R01558,R03038,R00381,R02539,R08117,R05537,R00389,R01991,R04773,R00912,R08088,R00910,R00235,R06410,R01954,R01357,R03932,R01407,R04157,R05620,R00189,R01280,R00578,R06409,R03974,R06751,R04507,R02918,R03665,R03664,R03661,R03660,R03663,R03662,R04449,R00735,R01616,R02986,R01598,R02255,R01490,R00436,R08244,R02794,R08218,R01164,R02194,R04870,R02699,R01230,R01231,R06944,R05467,R05452,R04036,R06515,R00483,R03658,R03659,R02718,R05578,R00686,R03651,R03652,R02711,R03654,R03655,R03656,R03657,R04580,R07416,R04582,R07887,R02221,R07325,R06777,R01075,R06778,R01176,R01723,R03647,R03286,R06731,R02473,R04274,R01422,R04563,R04562,R03648,R00390,R03646,R04030,R00257,R06583,R04230,R03650,R03209,R01943,R06368,R05193,R00925,R03013,R04558,R01071,R04037
46	0.67	367	28	154	2	2	C00031->C00135:[1->5,2->2,4->8,7->7]	RP03973,RP03121,RP01925,RP01319,RP07157,RP02140,RP01277,RP03661,RP04284,RP01336,RP06373,RP01271,RP01133,RP08184,RP02871,RP03067,RP00008,RP02685,RP11512,RP01276,RP01093,RP02139,RP01280,RP00052,RP00060,RP03663,RP03120,RP06593	R00181,R03509,R02035,R01127,R02722,R02340,R01071,R04035,R04640,R01158,R00941,R01068,R00835,R04560,R03243,R03457,R03876,R04604,R06746,R06769,R07640,R01300,R07646,R01406,R03631,R05577,R05451,R00982,R01558,R03038,R00381,R02539,R08117,R05537,R00389,R01991,R04773,R00912,R08088,R00910,R00235,R06410,R01954,R01357,R03932,R01407,R04157,R05620,R00189,R01280,R00578,R06409,R03974,R06751,R04507,R02918,R03665,R03664,R03661,R03660,R03663,R03662,R04449,R00735,R01616,R02986,R01598,R02255,R01490,R00436,R08244,R02794,R08218,R01164,R02194,R04870,R02699,R01230,R01231,R06944,R05467,R05452,R04036,R06515,R00483,R03658,R03659,R02718,R05578,R00686,R03651,R03652,R02711,R03654,R03655,R03656,R03657,R04580,R07416,R04582,R07887,R02221,R07325,R06777,R01075,R06778,R01176,R01723,R03647,R03286,R06731,R02473,R04274,R01422,R04563,R04562,R03648,R00390,R03646,R04030,R00257,R06583,R04230,R03650,R03209,R01943,R06368,R05193,R00925,R03013,R04558,R01071,R00771,R02340,R02722,R01073,R00756,R00769,R05805,R00770,R00762,R00764,R00767,R00725,R01139,R00299,R08404,R02185,R05804,R00303,R00850,R04037,R03508,R01528
47	0.83	558	27	42	1	1	C00031->C00135:[1->5,2->2,4->8,5->1,7->3]	RP01134,RP09657,RP01790,RP01277,RP09828,RP01789,RP03661,RP04284,RP01336,RP02454,RP02871,RP03067,RP05915,RP02685,RP11512,RP00164,RP01276,RP01788,RP01093,RP01255,RP00196,RP01654,RP06427,RP00060,RP11137,RP03663,RP01197	R00837,R06861,R01830,R01071,R06862,R01829,R04035,R04640,R01158,R02740,R03243,R03457,R02737,R00836,R03013,R04558,R01010,R01011,R01012,R01071,R01829,R00771,R01049,R00289,R00287,R00955,R06590,R06863,R01641,R01067,R00725,R01139,R00299,R08404,R02185,R05804,R00303,R00850,R01843,R01845,R04037,R00959
48	0.17	525	21	33	1	1	C00031->C00135:[7->3]	RP09657,RP01277,RP09828,RP01789,RP03661,RP04284,RP01336,RP02871,RP03067,RP02685,RP11512,RP00164,RP01276,RP01788,RP01093,RP01255,RP01654,RP06427,RP00060,RP11137,RP03663	R06861,R01071,R06862,R01829,R04035,R04640,R01158,R03243,R03457,R03013,R04558,R01010,R01011,R01012,R01071,R01829,R00771,R01049,R06590,R06863,R01641,R01067,R00725,R01139,R00299,R08404,R02185,R05804,R00303,R00850,R01843,R01845,R04037
49	0.83	372	28	156	1	1	C00031->C00135:[1->5,2->2,4->7,4->8,5->1]	RP06552,RP03973,RP02871,RP00649,RP04543,RP01789,RP03661,RP04284,RP01336,RP06373,RP08184,RP01319,RP03067,RP05915,RP00008,RP02685,RP11512,RP01276,RP01788,RP01093,RP01255,RP00453,RP01654,RP00060,RP11137,RP00343,RP03663,RP01277	R01384,R01386,R07658,R00181,R03243,R00761,R01067,R00286,R01829,R04035,R04640,R01158,R00941,R04560,R01127,R03457,R02737,R00836,R03876,R04604,R06746,R06769,R07640,R01300,R07646,R01406,R03631,R05577,R05451,R00982,R01558,R03038,R00381,R02539,R08117,R05537,R00389,R01991,R04773,R00912,R08088,R00910,R00235,R06410,R01954,R01357,R03932,R01407,R04157,R05620,R00189,R01280,R00578,R06409,R03974,R06751,R04507,R02918,R03665,R03664,R03661,R03660,R03663,R03662,R04449,R00735,R01616,R02986,R01598,R02255,R01490,R00436,R08244,R02794,R08218,R01164,R02194,R04870,R02699,R01230,R01231,R06944,R05467,R05452,R04036,R06515,R00483,R03658,R03659,R02718,R05578,R00686,R03651,R03652,R02711,R03654,R03655,R03656,R03657,R04580,R07416,R04582,R07887,R02221,R07325,R06777,R01075,R06778,R01176,R01723,R03647,R03286,R06731,R02473,R04274,R01422,R04563,R04562,R03648,R00390,R03646,R04030,R00257,R06583,R04230,R03650,R03209,R01943,R06368,R05193,R00925,R03013,R04558,R01071,R01829,R00771,R01049,R02727,R00010,R06590,R06863,R01641,R00725,R01139,R00299,R08404,R02185,R05804,R00303,R00850,R01843,R01845,R02778,R02780,R04037,R01071
50	0.17	414	8	13	3	3	C00031->C00135:[4->8]	RP06552,RP04488,RP06052,RP00343,RP04543,RP05915,RP00453,RP01339	R01384,R01386,R07658,R04874,R04874,R02778,R02780,R00286,R02737,R00836,R02727,R00010,R01161
51	0.83	367	28	158	1	1	C00031->C00135:[1->5,2->2,4->7,4->8,5->1]	RP06552,RP03973,RP01134,RP03735,RP02871,RP00649,RP04543,RP01789,RP03661,RP04284,RP01336,RP08184,RP01319,RP03067,RP05915,RP00008,RP00300,RP02685,RP11512,RP01276,RP01788,RP01093,RP01255,RP01654,RP00060,RP11137,RP03663,RP01277	R01384,R01386,R07658,R00181,R00837,R00134,R03215,R03146,R00519,R03243,R00761,R01067,R00286,R01829,R04035,R04640,R01158,R04560,R01127,R03457,R02737,R00836,R03876,R04604,R06746,R06769,R07640,R01300,R07646,R01406,R03631,R05577,R05451,R00982,R01558,R03038,R00381,R02539,R08117,R05537,R00389,R01991,R04773,R00912,R08088,R00910,R00235,R06410,R01954,R01357,R03932,R01407,R04157,R05620,R00189,R01280,R00578,R06409,R03974,R06751,R04507,R02918,R03665,R03664,R03661,R03660,R03663,R03662,R04449,R00735,R01616,R02986,R01598,R02255,R01490,R00436,R08244,R02794,R08218,R01164,R02194,R04870,R02699,R01230,R01231,R06944,R05467,R05452,R04036,R06515,R00483,R03658,R03659,R02718,R05578,R00686,R03651,R03652,R02711,R03654,R03655,R03656,R03657,R04580,R07416,R04582,R07887,R02221,R07325,R06777,R01075,R06778,R01176,R01723,R03647,R03286,R06731,R02473,R04274,R01422,R04563,R04562,R03648,R00390,R03646,R04030,R00257,R06583,R04230,R03650,R03209,R01943,R06368,R05193,R00925,R00944,R00943,R03013,R04558,R01071,R01829,R00771,R01049,R06590,R06863,R01641,R00725,R01139,R00299,R08404,R02185,R05804,R00303,R00850,R01843,R01845,R04037,R01071
52	0.83	526	22	34	1	1	C00031->C00135:[1->5,2->2,4->8,5->1,5->3]	RP02871,RP00649,RP03661,RP04284,RP01336,RP02961,RP01590,RP03067,RP06726,RP02940,RP02685,RP11512,RP01787,RP01276,RP01093,RP01255,RP01654,RP00060,RP03663,RP01629,RP01277,RP01627	R03243,R00761,R01067,R04035,R04640,R01158,R00028,R01555,R05196,R03457,R01827,R03321,R03013,R04558,R01827,R01071,R00771,R01049,R06590,R06863,R01641,R00725,R01139,R00299,R08404,R02185,R05804,R00303,R00850,R04037,R01602,R01071,R02187,R01600
53	0.33	372	28	156	1	1	C00031->C00135:[2->3,7->7]	RP03973,RP01925,RP01319,RP01277,RP01789,RP03661,RP01238,RP04284,RP01336,RP06373,RP01271,RP01133,RP08184,RP02871,RP03067,RP00008,RP02685,RP11512,RP01276,RP01788,RP01093,RP01255,RP00052,RP00060,RP11137,RP01654,RP03663,RP06593	R00181,R02035,R01127,R01071,R01829,R04035,R01015,R04640,R01158,R00941,R01068,R00835,R04560,R03243,R03457,R03876,R04604,R06746,R06769,R07640,R01300,R07646,R01406,R03631,R05577,R05451,R00982,R01558,R03038,R00381,R02539,R08117,R05537,R00389,R01991,R04773,R00912,R08088,R00910,R00235,R06410,R01954,R01357,R03932,R01407,R04157,R05620,R00189,R01280,R00578,R06409,R03974,R06751,R04507,R02918,R03665,R03664,R03661,R03660,R03663,R03662,R04449,R00735,R01616,R02986,R01598,R02255,R01490,R00436,R08244,R02794,R08218,R01164,R02194,R04870,R02699,R01230,R01231,R06944,R05467,R05452,R04036,R06515,R00483,R03658,R03659,R02718,R05578,R00686,R03651,R03652,R02711,R03654,R03655,R03656,R03657,R04580,R07416,R04582,R07887,R02221,R07325,R06777,R01075,R06778,R01176,R01723,R03647,R03286,R06731,R02473,R04274,R01422,R04563,R04562,R03648,R00390,R03646,R04030,R00257,R06583,R04230,R03650,R03209,R01943,R06368,R05193,R00925,R03013,R04558,R01071,R01829,R00771,R01049,R00756,R00769,R05805,R00770,R00762,R00764,R00767,R00725,R01139,R00299,R08404,R02185,R05804,R00303,R00850,R01843,R01845,R06590,R06863,R01641,R04037,R01528
54	0.67	520	17	27	1	1	C00031->C00135:[1->5,2->2,4->8,5->1]	RP02685,RP11512,RP01787,RP01276,RP03661,RP00649,RP01093,RP01255,RP04284,RP01336,RP01654,RP00060,RP02871,RP03067,RP03663,RP06726,RP01277	R03013,R04558,R01827,R01071,R04035,R00761,R01067,R00771,R01049,R04640,R01158,R06590,R06863,R01641,R00725,R01139,R00299,R08404,R02185,R05804,R00303,R00850,R03243,R03457,R04037,R01827,R01071
55	0.83	529	23	37	1	1	C00031->C00135:[1->5,2->2,4->8,5->1,7->3]	RP02871,RP00649,RP09828,RP03661,RP04284,RP01336,RP09657,RP03067,RP06726,RP02685,RP11512,RP00164,RP01787,RP01276,RP01093,RP01255,RP00191,RP01654,RP06427,RP00060,RP01274,RP03663,RP01277	R03243,R00761,R01067,R06862,R04035,R04640,R01158,R06861,R03457,R01827,R03013,R04558,R01010,R01011,R01012,R01827,R01071,R00771,R01049,R02073,R04780,R04779,R06590,R06863,R01641,R01067,R00725,R01139,R00299,R08404,R02185,R05804,R00303,R00850,R01070,R04037,R01071
56	0.83	544	22	35	1	1	C00031->C00135:[1->5,2->2,4->8,5->1,7->3]	RP09657,RP01277,RP09828,RP01789,RP03661,RP04284,RP01336,RP02871,RP03067,RP02685,RP11512,RP00164,RP01276,RP01788,RP01093,RP01255,RP01654,RP06427,RP00060,RP11137,RP03663,RP00649	R06861,R01071,R06862,R01829,R04035,R04640,R01158,R03243,R03457,R03013,R04558,R01010,R01011,R01012,R01071,R01829,R00771,R01049,R06590,R06863,R01641,R01067,R00725,R01139,R00299,R08404,R02185,R05804,R00303,R00850,R01843,R01845,R04037,R00761,R01067
57	0.83	364	26	151	1	1	C00031->C00135:[1->5,2->2,4->7,4->8,5->1]	RP06552,RP03973,RP01134,RP01319,RP01277,RP04543,RP03661,RP04284,RP01336,RP06373,RP08184,RP02871,RP05915,RP06726,RP03067,RP00008,RP02685,RP11512,RP01787,RP01276,RP01093,RP01255,RP01654,RP00060,RP03663,RP00649	R01384,R01386,R07658,R00181,R00837,R01127,R01071,R00286,R04035,R04640,R01158,R00941,R04560,R03243,R02737,R00836,R01827,R03457,R03876,R04604,R06746,R06769,R07640,R01300,R07646,R01406,R03631,R05577,R05451,R00982,R01558,R03038,R00381,R02539,R08117,R05537,R00389,R01991,R04773,R00912,R08088,R00910,R00235,R06410,R01954,R01357,R03932,R01407,R04157,R05620,R00189,R01280,R00578,R06409,R03974,R06751,R04507,R02918,R03665,R03664,R03661,R03660,R03663,R03662,R04449,R00735,R01616,R02986,R01598,R02255,R01490,R00436,R08244,R02794,R08218,R01164,R02194,R04870,R02699,R01230,R01231,R06944,R05467,R05452,R04036,R06515,R00483,R03658,R03659,R02718,R05578,R00686,R03651,R03652,R02711,R03654,R03655,R03656,R03657,R04580,R07416,R04582,R07887,R02221,R07325,R06777,R01075,R06778,R01176,R01723,R03647,R03286,R06731,R02473,R04274,R01422,R04563,R04562,R03648,R00390,R03646,R04030,R00257,R06583,R04230,R03650,R03209,R01943,R06368,R05193,R00925,R03013,R04558,R01827,R01071,R00771,R01049,R06590,R06863,R01641,R00725,R01139,R00299,R08404,R02185,R05804,R00303,R00850,R04037,R00761,R01067
58	0.17	383	7	10	3	3	C00031->C00135:[4->8]	RP06552,RP01134,RP04488,RP06052,RP05915,RP04543,RP01339	R01384,R01386,R07658,R00837,R04874,R04874,R02737,R00836,R00286,R01161
59	0.83	466	21	36	1	1	C00031->C00135:[1->5,2->2,4->8,5->1,5->3]	RP02871,RP00649,RP02454,RP03661,RP04284,RP01336,RP03067,RP06726,RP02685,RP11512,RP01109,RP01787,RP01276,RP01093,RP01255,RP01654,RP00216,RP00060,RP03663,RP01277,RP00205	R03243,R00761,R01067,R02740,R04035,R04640,R01158,R03457,R01827,R03013,R04558,R00802,R01827,R01071,R00771,R01049,R06590,R06863,R01641,R01788,R02189,R01786,R00725,R01139,R00299,R08404,R02185,R05804,R00303,R00850,R04037,R01071,R00801,R00015,R04194,R05140
60	0.83	531	26	41	1	1	C00031->C00135:[1->5,2->2,4->8,5->1,7->3]	RP01790,RP09657,RP02454,RP01277,RP09828,RP01789,RP03661,RP04284,RP01336,RP01590,RP02871,RP03067,RP02685,RP11512,RP00164,RP02961,RP01276,RP01788,RP01093,RP01255,RP01654,RP06427,RP00060,RP11137,RP03663,RP00216	R01830,R06861,R02740,R01071,R06862,R01829,R04035,R04640,R01158,R01555,R05196,R03243,R03457,R03013,R04558,R01010,R01011,R01012,R00028,R01071,R01829,R00771,R01049,R06590,R06863,R01641,R01067,R00725,R01139,R00299,R08404,R02185,R05804,R00303,R00850,R01843,R01845,R04037,R01788,R02189,R01786
61	0.33	375	29	160	1	1	C00031->C00135:[2->3,4->7]	RP06552,RP03973,RP01134,RP01319,RP01277,RP04543,RP01789,RP03661,RP01238,RP04284,RP01336,RP06373,RP01271,RP08184,RP02871,RP05915,RP03067,RP00008,RP02685,RP11512,RP01276,RP01788,RP01093,RP01255,RP00052,RP00060,RP11137,RP01654,RP03663	R01384,R01386,R07658,R00181,R00837,R01127,R01071,R00286,R01829,R04035,R01015,R04640,R01158,R00941,R01068,R04560,R03243,R02737,R00836,R03457,R03876,R04604,R06746,R06769,R07640,R01300,R07646,R01406,R03631,R05577,R05451,R00982,R01558,R03038,R00381,R02539,R08117,R05537,R00389,R01991,R04773,R00912,R08088,R00910,R00235,R06410,R01954,R01357,R03932,R01407,R04157,R05620,R00189,R01280,R00578,R06409,R03974,R06751,R04507,R02918,R03665,R03664,R03661,R03660,R03663,R03662,R04449,R00735,R01616,R02986,R01598,R02255,R01490,R00436,R08244,R02794,R08218,R01164,R02194,R04870,R02699,R01230,R01231,R06944,R05467,R05452,R04036,R06515,R00483,R03658,R03659,R02718,R05578,R00686,R03651,R03652,R02711,R03654,R03655,R03656,R03657,R04580,R07416,R04582,R07887,R02221,R07325,R06777,R01075,R06778,R01176,R01723,R03647,R03286,R06731,R02473,R04274,R01422,R04563,R04562,R03648,R00390,R03646,R04030,R00257,R06583,R04230,R03650,R03209,R01943,R06368,R05193,R00925,R03013,R04558,R01071,R01829,R00771,R01049,R00756,R00769,R05805,R00770,R00762,R00764,R00767,R00725,R01139,R00299,R08404,R02185,R05804,R00303,R00850,R01843,R01845,R06590,R06863,R01641,R04037
62	0.83	544	27	45	1	1	C00031->C00135:[5->1,5->2,5->3,7->8,9->5]	RP13340,RP09657,RP01790,RP01277,RP09828,RP01789,RP03661,RP04284,RP01336,RP02871,RP03067,RP01787,RP02685,RP11512,RP00164,RP01276,RP01788,RP01093,RP01255,RP01238,RP01654,RP06427,RP00060,RP11137,RP00052,RP01270,RP03663	R01827,R06861,R01830,R01071,R06862,R01829,R04035,R04640,R01158,R03243,R03457,R01827,R03013,R04558,R01010,R01011,R01012,R01071,R01829,R00771,R01049,R01015,R06590,R06863,R01641,R01067,R00725,R01139,R00299,R08404,R02185,R05804,R00303,R00850,R01843,R01845,R00756,R00769,R05805,R00770,R00762,R00764,R00767,R01068,R04037
63	0.67	537	18	29	1	1	C00031->C00135:[1->5,2->2,4->8,5->1]	RP02871,RP00649,RP01789,RP03661,RP04284,RP01336,RP03067,RP02685,RP11512,RP01276,RP01788,RP01093,RP01255,RP01654,RP00060,RP11137,RP03663,RP01277	R03243,R00761,R01067,R01829,R04035,R04640,R01158,R03457,R03013,R04558,R01071,R01829,R00771,R01049,R06590,R06863,R01641,R00725,R01139,R00299,R08404,R02185,R05804,R00303,R00850,R01843,R01845,R04037,R01071
64	0.83	592	23	31	1	1	C00031->C00135:[1->5,2->2,4->8,5->1,5->3]	RP01134,RP02871,RP01790,RP01277,RP02454,RP03661,RP04284,RP01336,RP01590,RP03067,RP06726,RP05915,RP02685,RP11512,RP01787,RP02961,RP01276,RP00196,RP01255,RP01654,RP03663,RP00216,RP01197	R00837,R03243,R01830,R01071,R02740,R04035,R04640,R01158,R01555,R05196,R03457,R01827,R02737,R00836,R03013,R04558,R01827,R00028,R01071,R00289,R00287,R00955,R01049,R06590,R06863,R01641,R04037,R01788,R02189,R01786,R00959
65	0.17	259	7	14	3	3	C00031->C00135:[7->8]	RP01925,RP01133,RP06052,RP00060,RP04488,RP06593,RP01339	R02035,R00835,R04874,R00725,R01139,R00299,R08404,R02185,R05804,R00303,R00850,R04874,R01528,R01161
66	0.17	335	19	138	1	1	C00031->C00135:[7->7]	RP03973,RP01925,RP01319,RP01277,RP03661,RP04284,RP01336,RP06373,RP01133,RP08184,RP02871,RP03067,RP00008,RP02685,RP11512,RP01276,RP00060,RP03663,RP06593	R00181,R02035,R01127,R01071,R04035,R04640,R01158,R00941,R00835,R04560,R03243,R03457,R03876,R04604,R06746,R06769,R07640,R01300,R07646,R01406,R03631,R05577,R05451,R00982,R01558,R03038,R00381,R02539,R08117,R05537,R00389,R01991,R04773,R00912,R08088,R00910,R00235,R06410,R01954,R01357,R03932,R01407,R04157,R05620,R00189,R01280,R00578,R06409,R03974,R06751,R04507,R02918,R03665,R03664,R03661,R03660,R03663,R03662,R04449,R00735,R01616,R02986,R01598,R02255,R01490,R00436,R08244,R02794,R08218,R01164,R02194,R04870,R02699,R01230,R01231,R06944,R05467,R05452,R04036,R06515,R00483,R03658,R03659,R02718,R05578,R00686,R03651,R03652,R02711,R03654,R03655,R03656,R03657,R04580,R07416,R04582,R07887,R02221,R07325,R06777,R01075,R06778,R01176,R01723,R03647,R03286,R06731,R02473,R04274,R01422,R04563,R04562,R03648,R00390,R03646,R04030,R00257,R06583,R04230,R03650,R03209,R01943,R06368,R05193,R00925,R03013,R04558,R01071,R00725,R01139,R00299,R08404,R02185,R05804,R00303,R00850,R04037,R01528
67	0.83	524	26	46	1	1	C00031->C00135:[1->5,2->2,4->8,5->1,5->3]	RP02871,RP01790,RP01277,RP02454,RP03661,RP01238,RP04284,RP01336,RP01271,RP01274,RP01590,RP03067,RP06726,RP02685,RP11512,RP01787,RP02961,RP01276,RP01093,RP01255,RP01654,RP00060,RP00052,RP03663,RP00191,RP00216	R03243,R01830,R01071,R02740,R04035,R01015,R04640,R01158,R01068,R01070,R01555,R05196,R03457,R01827,R03013,R04558,R01827,R00028,R01071,R00771,R01049,R06590,R06863,R01641,R00725,R01139,R00299,R08404,R02185,R05804,R00303,R00850,R00756,R00769,R05805,R00770,R00762,R00764,R00767,R04037,R02073,R04780,R04779,R01788,R02189,R01786
68	0.83	546	21	34	1	1	C00031->C00135:[1->5,2->2,4->8,5->1,5->3]	RP02871,RP00649,RP01789,RP03661,RP04284,RP01336,RP01274,RP03067,RP00191,RP02685,RP11512,RP01790,RP01276,RP01788,RP01093,RP01255,RP01654,RP00060,RP11137,RP03663,RP01277	R03243,R00761,R01067,R01829,R04035,R04640,R01158,R01070,R03457,R02073,R04780,R04779,R03013,R04558,R01830,R01071,R01829,R00771,R01049,R06590,R06863,R01641,R00725,R01139,R00299,R08404,R02185,R05804,R00303,R00850,R01843,R01845,R04037,R01071
69	0.83	570	22	28	1	1	C00031->C00135:[1->5,2->2,4->8,5->1,5->3]	RP01627,RP02871,RP01790,RP01277,RP02454,RP03661,RP04284,RP01336,RP01590,RP03067,RP06726,RP02685,RP11512,RP01787,RP02961,RP01276,RP01255,RP01654,RP03663,RP01629,RP02940,RP00216	R02187,R01600,R03243,R01830,R01071,R02740,R04035,R04640,R01158,R01555,R05196,R03457,R01827,R03013,R04558,R01827,R00028,R01071,R01049,R06590,R06863,R01641,R04037,R01602,R03321,R01788,R02189,R01786
70	0.83	369	27	153	1	1	C00031->C00135:[1->5,2->2,4->7,4->8,5->1]	RP06552,RP03973,RP01134,RP01319,RP01277,RP04543,RP01789,RP03661,RP04284,RP01336,RP06373,RP08184,RP02871,RP05915,RP03067,RP00008,RP02685,RP11512,RP01276,RP01788,RP01093,RP01255,RP01654,RP00060,RP11137,RP03663,RP00649	R01384,R01386,R07658,R00181,R00837,R01127,R01071,R00286,R01829,R04035,R04640,R01158,R00941,R04560,R03243,R02737,R00836,R03457,R03876,R04604,R06746,R06769,R07640,R01300,R07646,R01406,R03631,R05577,R05451,R00982,R01558,R03038,R00381,R02539,R08117,R05537,R00389,R01991,R04773,R00912,R08088,R00910,R00235,R06410,R01954,R01357,R03932,R01407,R04157,R05620,R00189,R01280,R00578,R06409,R03974,R06751,R04507,R02918,R03665,R03664,R03661,R03660,R03663,R03662,R04449,R00735,R01616,R02986,R01598,R02255,R01490,R00436,R08244,R02794,R08218,R01164,R02194,R04870,R02699,R01230,R01231,R06944,R05467,R05452,R04036,R06515,R00483,R03658,R03659,R02718,R05578,R00686,R03651,R03652,R02711,R03654,R03655,R03656,R03657,R04580,R07416,R04582,R07887,R02221,R07325,R06777,R01075,R06778,R01176,R01723,R03647,R03286,R06731,R02473,R04274,R01422,R04563,R04562,R03648,R00390,R03646,R04030,R00257,R06583,R04230,R03650,R03209,R01943,R06368,R05193,R00925,R03013,R04558,R01071,R01829,R00771,R01049,R06590,R06863,R01641,R00725,R01139,R00299,R08404,R02185,R05804,R00303,R00850,R01843,R01845,R04037,R00761,R01067
71	0.83	535	18	28	1	1	C00031->C00135:[1->5,2->2,4->8,5->1,5->3]	RP02871,RP00649,RP03661,RP04284,RP01336,RP03067,RP06726,RP02685,RP11512,RP01790,RP01787,RP01276,RP01093,RP01255,RP01654,RP00060,RP03663,RP01277	R03243,R00761,R01067,R04035,R04640,R01158,R03457,R01827,R03013,R04558,R01830,R01827,R01071,R00771,R01049,R06590,R06863,R01641,R00725,R01139,R00299,R08404,R02185,R05804,R00303,R00850,R04037,R01071
72	0.83	360	25	147	1	1	C00031->C00135:[1->5,2->2,4->8,5->1,7->7]	RP03973,RP01925,RP01319,RP01277,RP03661,RP04284,RP01336,RP06373,RP00649,RP01133,RP08184,RP02871,RP03067,RP06726,RP00008,RP02685,RP11512,RP01787,RP01276,RP01093,RP01255,RP01654,RP00060,RP03663,RP06593	R00181,R02035,R01127,R01071,R04035,R04640,R01158,R00941,R00761,R01067,R00835,R04560,R03243,R03457,R01827,R03876,R04604,R06746,R06769,R07640,R01300,R07646,R01406,R03631,R05577,R05451,R00982,R01558,R03038,R00381,R02539,R08117,R05537,R00389,R01991,R04773,R00912,R08088,R00910,R00235,R06410,R01954,R01357,R03932,R01407,R04157,R05620,R00189,R01280,R00578,R06409,R03974,R06751,R04507,R02918,R03665,R03664,R03661,R03660,R03663,R03662,R04449,R00735,R01616,R02986,R01598,R02255,R01490,R00436,R08244,R02794,R08218,R01164,R02194,R04870,R02699,R01230,R01231,R06944,R05467,R05452,R04036,R06515,R00483,R03658,R03659,R02718,R05578,R00686,R03651,R03652,R02711,R03654,R03655,R03656,R03657,R04580,R07416,R04582,R07887,R02221,R07325,R06777,R01075,R06778,R01176,R01723,R03647,R03286,R06731,R02473,R04274,R01422,R04563,R04562,R03648,R00390,R03646,R04030,R00257,R06583,R04230,R03650,R03209,R01943,R06368,R05193,R00925,R03013,R04558,R01827,R01071,R00771,R01049,R06590,R06863,R01641,R00725,R01139,R00299,R08404,R02185,R05804,R00303,R00850,R04037,R01528
73	0.83	550	21	38	1	1	C00031->C00135:[1->5,2->2,2->3,4->8,5->1]	RP02871,RP00649,RP01789,RP03661,RP01238,RP04284,RP01336,RP01271,RP03067,RP02685,RP11512,RP01276,RP01788,RP01093,RP01255,RP01654,RP00060,RP11137,RP00052,RP03663,RP01277	R03243,R00761,R01067,R01829,R04035,R01015,R04640,R01158,R01068,R03457,R03013,R04558,R01071,R01829,R00771,R01049,R06590,R06863,R01641,R00725,R01139,R00299,R08404,R02185,R05804,R00303,R00850,R01843,R01845,R00756,R00769,R05805,R00770,R00762,R00764,R00767,R04037,R01071
74	0.83	528	21	29	1	1	C00031->C00135:[1->5,2->2,4->8,5->1,5->3]	RP02871,RP01790,RP01277,RP02454,RP03661,RP04284,RP01336,RP01590,RP03067,RP06726,RP02685,RP11512,RP01109,RP01787,RP02961,RP01276,RP01255,RP01654,RP00205,RP03663,RP00216	R03243,R01830,R01071,R02740,R04035,R04640,R01158,R01555,R05196,R03457,R01827,R03013,R04558,R00802,R01827,R00028,R01071,R01049,R06590,R06863,R01641,R00801,R00015,R04194,R05140,R04037,R01788,R02189,R01786
75	0.83	488	26	43	1	1	C00031->C00135:[1->5,2->2,4->8,5->1,7->3]	RP09657,RP01790,RP01277,RP09828,RP01789,RP03661,RP04284,RP01336,RP02454,RP02871,RP03067,RP02685,RP11512,RP00164,RP01109,RP01276,RP01788,RP01093,RP01255,RP01654,RP00216,RP06427,RP00060,RP11137,RP03663,RP00205	R06861,R01830,R01071,R06862,R01829,R04035,R04640,R01158,R02740,R03243,R03457,R03013,R04558,R01010,R01011,R01012,R00802,R01071,R01829,R00771,R01049,R06590,R06863,R01641,R01788,R02189,R01786,R01067,R00725,R01139,R00299,R08404,R02185,R05804,R00303,R00850,R01843,R01845,R04037,R00801,R00015,R04194,R05140
76	1.00	361	26	147	1	1	C00031->C00135:[1->5,2->2,4->8,5->1,5->3,7->7]	RP03973,RP01925,RP01319,RP01790,RP01277,RP03661,RP04284,RP01336,RP06373,RP02450,RP01133,RP08184,RP02871,RP03067,RP06726,RP02940,RP00008,RP02685,RP11512,RP01787,RP01276,RP01255,RP01654,RP00060,RP03663,RP06593	R00181,R02035,R01127,R01830,R01071,R04035,R04640,R01158,R00941,R02736,R00835,R04560,R03243,R03457,R01827,R03321,R03876,R04604,R06746,R06769,R07640,R01300,R07646,R01406,R03631,R05577,R05451,R00982,R01558,R03038,R00381,R02539,R08117,R05537,R00389,R01991,R04773,R00912,R08088,R00910,R00235,R06410,R01954,R01357,R03932,R01407,R04157,R05620,R00189,R01280,R00578,R06409,R03974,R06751,R04507,R02918,R03665,R03664,R03661,R03660,R03663,R03662,R04449,R00735,R01616,R02986,R01598,R02255,R01490,R00436,R08244,R02794,R08218,R01164,R02194,R04870,R02699,R01230,R01231,R06944,R05467,R05452,R04036,R06515,R00483,R03658,R03659,R02718,R05578,R00686,R03651,R03652,R02711,R03654,R03655,R03656,R03657,R04580,R07416,R04582,R07887,R02221,R07325,R06777,R01075,R06778,R01176,R01723,R03647,R03286,R06731,R02473,R04274,R01422,R04563,R04562,R03648,R00390,R03646,R04030,R00257,R06583,R04230,R03650,R03209,R01943,R06368,R05193,R00925,R03013,R04558,R01827,R01071,R01049,R06590,R06863,R01641,R00725,R01139,R00299,R08404,R02185,R05804,R00303,R00850,R04037,R01528
77	0.83	365	26	149	1	1	C00031->C00135:[1->5,2->2,4->8,5->1,7->7]	RP03973,RP01925,RP01319,RP01277,RP01789,RP03661,RP04284,RP01336,RP06373,RP00649,RP01133,RP08184,RP02871,RP03067,RP00008,RP02685,RP11512,RP01276,RP01788,RP01093,RP01255,RP01654,RP00060,RP11137,RP03663,RP06593	R00181,R02035,R01127,R01071,R01829,R04035,R04640,R01158,R00941,R00761,R01067,R00835,R04560,R03243,R03457,R03876,R04604,R06746,R06769,R07640,R01300,R07646,R01406,R03631,R05577,R05451,R00982,R01558,R03038,R00381,R02539,R08117,R05537,R00389,R01991,R04773,R00912,R08088,R00910,R00235,R06410,R01954,R01357,R03932,R01407,R04157,R05620,R00189,R01280,R00578,R06409,R03974,R06751,R04507,R02918,R03665,R03664,R03661,R03660,R03663,R03662,R04449,R00735,R01616,R02986,R01598,R02255,R01490,R00436,R08244,R02794,R08218,R01164,R02194,R04870,R02699,R01230,R01231,R06944,R05467,R05452,R04036,R06515,R00483,R03658,R03659,R02718,R05578,R00686,R03651,R03652,R02711,R03654,R03655,R03656,R03657,R04580,R07416,R04582,R07887,R02221,R07325,R06777,R01075,R06778,R01176,R01723,R03647,R03286,R06731,R02473,R04274,R01422,R04563,R04562,R03648,R00390,R03646,R04030,R00257,R06583,R04230,R03650,R03209,R01943,R06368,R05193,R00925,R03013,R04558,R01071,R01829,R00771,R01049,R06590,R06863,R01641,R00725,R01139,R00299,R08404,R02185,R05804,R00303,R00850,R01843,R01845,R04037,R01528
78	0.33	371	30	157	1	1	C00031->C00135:[4->7,7->3]	RP06552,RP03973,RP01134,RP09828,RP01319,RP01277,RP04543,RP01789,RP03661,RP04284,RP01336,RP06373,RP08184,RP02871,RP05915,RP03067,RP00008,RP02685,RP11512,RP00164,RP01276,RP01788,RP01093,RP01255,RP01654,RP06427,RP00060,RP11137,RP03663,RP09657	R01384,R01386,R07658,R00181,R00837,R06862,R01127,R01071,R00286,R01829,R04035,R04640,R01158,R00941,R04560,R03243,R02737,R00836,R03457,R03876,R04604,R06746,R06769,R07640,R01300,R07646,R01406,R03631,R05577,R05451,R00982,R01558,R03038,R00381,R02539,R08117,R05537,R00389,R01991,R04773,R00912,R08088,R00910,R00235,R06410,R01954,R01357,R03932,R01407,R04157,R05620,R00189,R01280,R00578,R06409,R03974,R06751,R04507,R02918,R03665,R03664,R03661,R03660,R03663,R03662,R04449,R00735,R01616,R02986,R01598,R02255,R01490,R00436,R08244,R02794,R08218,R01164,R02194,R04870,R02699,R01230,R01231,R06944,R05467,R05452,R04036,R06515,R00483,R03658,R03659,R02718,R05578,R00686,R03651,R03652,R02711,R03654,R03655,R03656,R03657,R04580,R07416,R04582,R07887,R02221,R07325,R06777,R01075,R06778,R01176,R01723,R03647,R03286,R06731,R02473,R04274,R01422,R04563,R04562,R03648,R00390,R03646,R04030,R00257,R06583,R04230,R03650,R03209,R01943,R06368,R05193,R00925,R03013,R04558,R01010,R01011,R01012,R01071,R01829,R00771,R01049,R06590,R06863,R01641,R01067,R00725,R01139,R00299,R08404,R02185,R05804,R00303,R00850,R01843,R01845,R04037,R06861
79	0.83	564	23	36	1	1	C00031->C00135:[1->5,2->2,4->8,5->1,5->3]	RP02871,RP00649,RP01789,RP03661,RP04284,RP01336,RP02450,RP01133,RP01274,RP00191,RP03067,RP02940,RP02685,RP11512,RP01276,RP01788,RP01093,RP01255,RP01654,RP00060,RP11137,RP03663,RP01277	R03243,R00761,R01067,R01829,R04035,R04640,R01158,R02736,R00835,R01070,R02073,R04780,R04779,R03457,R03321,R03013,R04558,R01071,R01829,R00771,R01049,R06590,R06863,R01641,R00725,R01139,R00299,R08404,R02185,R05804,R00303,R00850,R01843,R01845,R04037,R01071
80	0.83	528	24	40	1	1	C00031->C00135:[1->5,2->2,4->8,5->1,5->3]	RP02871,RP02454,RP00649,RP01789,RP03661,RP04284,RP01336,RP01274,RP01590,RP03067,RP00191,RP02685,RP11512,RP02961,RP01276,RP01788,RP01093,RP01255,RP01654,RP00060,RP11137,RP03663,RP01277,RP00216	R03243,R02740,R00761,R01067,R01829,R04035,R04640,R01158,R01070,R01555,R05196,R03457,R02073,R04780,R04779,R03013,R04558,R00028,R01071,R01829,R00771,R01049,R06590,R06863,R01641,R00725,R01139,R00299,R08404,R02185,R05804,R00303,R00850,R01843,R01845,R04037,R01071,R01788,R02189,R01786
81	0.83	444	16	23	1	1	C00031->C00135:[1->5,2->2,4->8,5->1,9->3]	RP01095,RP02685,RP11512,RP01262,RP03661,RP01277,RP01276,RP01093,RP01255,RP04284,RP01336,RP00060,RP02871,RP03067,RP03663,RP01576	R05339,R03013,R04558,R01056,R04035,R01071,R01071,R00771,R01049,R04640,R01158,R00725,R01139,R00299,R08404,R02185,R05804,R00303,R00850,R03243,R03457,R04037,R05338
82	0.83	529	23	35	1	1	C00031->C00135:[1->5,2->2,4->8,5->1,5->3]	RP02871,RP01790,RP01277,RP02454,RP03661,RP04284,RP01336,RP02450,RP01133,RP01590,RP03067,RP06726,RP02685,RP11512,RP01787,RP02961,RP01276,RP01255,RP01654,RP00060,RP03663,RP02940,RP00216	R03243,R01830,R01071,R02740,R04035,R04640,R01158,R02736,R00835,R01555,R05196,R03457,R01827,R03013,R04558,R01827,R00028,R01071,R01049,R06590,R06863,R01641,R00725,R01139,R00299,R08404,R02185,R05804,R00303,R00850,R04037,R03321,R01788,R02189,R01786
83	1.00	360	28	152	1	1	C00031->C00135:[1->5,2->2,4->8,5->1,5->3,7->7]	RP03973,RP01319,RP01925,RP02871,RP01790,RP01277,RP02454,RP03661,RP04284,RP01336,RP06373,RP01133,RP08184,RP01590,RP03067,RP06726,RP00008,RP02685,RP11512,RP01787,RP02961,RP01276,RP01255,RP01654,RP00060,RP03663,RP06593,RP00216	R00181,R01127,R02035,R03243,R01830,R01071,R02740,R04035,R04640,R01158,R00941,R00835,R04560,R01555,R05196,R03457,R01827,R03876,R04604,R06746,R06769,R07640,R01300,R07646,R01406,R03631,R05577,R05451,R00982,R01558,R03038,R00381,R02539,R08117,R05537,R00389,R01991,R04773,R00912,R08088,R00910,R00235,R06410,R01954,R01357,R03932,R01407,R04157,R05620,R00189,R01280,R00578,R06409,R03974,R06751,R04507,R02918,R03665,R03664,R03661,R03660,R03663,R03662,R04449,R00735,R01616,R02986,R01598,R02255,R01490,R00436,R08244,R02794,R08218,R01164,R02194,R04870,R02699,R01230,R01231,R06944,R05467,R05452,R04036,R06515,R00483,R03658,R03659,R02718,R05578,R00686,R03651,R03652,R02711,R03654,R03655,R03656,R03657,R04580,R07416,R04582,R07887,R02221,R07325,R06777,R01075,R06778,R01176,R01723,R03647,R03286,R06731,R02473,R04274,R01422,R04563,R04562,R03648,R00390,R03646,R04030,R00257,R06583,R04230,R03650,R03209,R01943,R06368,R05193,R00925,R03013,R04558,R01827,R00028,R01071,R01049,R06590,R06863,R01641,R00725,R01139,R00299,R08404,R02185,R05804,R00303,R00850,R04037,R01528,R01788,R02189,R01786
84	1.00	368	28	152	1	1	C00031->C00135:[1->5,2->2,4->7,4->8,5->1,5->3]	RP06552,RP03973,RP01134,RP01319,RP01790,RP01277,RP04543,RP03661,RP04284,RP01336,RP06373,RP02450,RP01133,RP08184,RP02871,RP05915,RP06726,RP03067,RP00008,RP02685,RP11512,RP01787,RP01276,RP01255,RP01654,RP00060,RP03663,RP02940	R01384,R01386,R07658,R00181,R00837,R01127,R01830,R01071,R00286,R04035,R04640,R01158,R00941,R02736,R00835,R04560,R03243,R02737,R00836,R01827,R03457,R03876,R04604,R06746,R06769,R07640,R01300,R07646,R01406,R03631,R05577,R05451,R00982,R01558,R03038,R00381,R02539,R08117,R05537,R00389,R01991,R04773,R00912,R08088,R00910,R00235,R06410,R01954,R01357,R03932,R01407,R04157,R05620,R00189,R01280,R00578,R06409,R03974,R06751,R04507,R02918,R03665,R03664,R03661,R03660,R03663,R03662,R04449,R00735,R01616,R02986,R01598,R02255,R01490,R00436,R08244,R02794,R08218,R01164,R02194,R04870,R02699,R01230,R01231,R06944,R05467,R05452,R04036,R06515,R00483,R03658,R03659,R02718,R05578,R00686,R03651,R03652,R02711,R03654,R03655,R03656,R03657,R04580,R07416,R04582,R07887,R02221,R07325,R06777,R01075,R06778,R01176,R01723,R03647,R03286,R06731,R02473,R04274,R01422,R04563,R04562,R03648,R00390,R03646,R04030,R00257,R06583,R04230,R03650,R03209,R01943,R06368,R05193,R00925,R03013,R04558,R01827,R01071,R01049,R06590,R06863,R01641,R00725,R01139,R00299,R08404,R02185,R05804,R00303,R00850,R04037,R03321
85	0.83	535	22	40	1	1	C00031->C00135:[1->5,2->2,2->3,4->8,5->1]	RP02871,RP00649,RP03661,RP01238,RP04284,RP01336,RP01271,RP01274,RP03067,RP06726,RP02685,RP11512,RP01787,RP01276,RP01093,RP01255,RP00191,RP01654,RP00060,RP00052,RP03663,RP01277	R03243,R00761,R01067,R04035,R01015,R04640,R01158,R01068,R01070,R03457,R01827,R03013,R04558,R01827,R01071,R00771,R01049,R02073,R04780,R04779,R06590,R06863,R01641,R00725,R01139,R00299,R08404,R02185,R05804,R00303,R00850,R00756,R00769,R05805,R00770,R00762,R00764,R00767,R04037,R01071
86	0.83	549	22	35	1	1	C00031->C00135:[1->5,2->2,4->8,5->1,5->3]	RP01134,RP02871,RP00649,RP02454,RP03661,RP04284,RP01336,RP03067,RP06726,RP05915,RP02685,RP11512,RP01787,RP01276,RP01093,RP01255,RP00196,RP01654,RP00060,RP03663,RP01277,RP01197	R00837,R03243,R00761,R01067,R02740,R04035,R04640,R01158,R03457,R01827,R02737,R00836,R03013,R04558,R01827,R01071,R00771,R01049,R00289,R00287,R00955,R06590,R06863,R01641,R00725,R01139,R00299,R08404,R02185,R05804,R00303,R00850,R04037,R01071,R00959
87	0.33	367	29	153	1	1	C00031->C00135:[7->3,7->7]	RP03973,RP01925,RP01319,RP01277,RP09828,RP01789,RP03661,RP04284,RP01336,RP06373,RP01133,RP08184,RP02871,RP03067,RP00008,RP02685,RP11512,RP00164,RP01276,RP01788,RP01093,RP01255,RP01654,RP06427,RP00060,RP11137,RP03663,RP09657,RP06593	R00181,R02035,R01127,R01071,R06862,R01829,R04035,R04640,R01158,R00941,R00835,R04560,R03243,R03457,R03876,R04604,R06746,R06769,R07640,R01300,R07646,R01406,R03631,R05577,R05451,R00982,R01558,R03038,R00381,R02539,R08117,R05537,R00389,R01991,R04773,R00912,R08088,R00910,R00235,R06410,R01954,R01357,R03932,R01407,R04157,R05620,R00189,R01280,R00578,R06409,R03974,R06751,R04507,R02918,R03665,R03664,R03661,R03660,R03663,R03662,R04449,R00735,R01616,R02986,R01598,R02255,R01490,R00436,R08244,R02794,R08218,R01164,R02194,R04870,R02699,R01230,R01231,R06944,R05467,R05452,R04036,R06515,R00483,R03658,R03659,R02718,R05578,R00686,R03651,R03652,R02711,R03654,R03655,R03656,R03657,R04580,R07416,R04582,R07887,R02221,R07325,R06777,R01075,R06778,R01176,R01723,R03647,R03286,R06731,R02473,R04274,R01422,R04563,R04562,R03648,R00390,R03646,R04030,R00257,R06583,R04230,R03650,R03209,R01943,R06368,R05193,R00925,R03013,R04558,R01010,R01011,R01012,R01071,R01829,R00771,R01049,R06590,R06863,R01641,R01067,R00725,R01139,R00299,R08404,R02185,R05804,R00303,R00850,R01843,R01845,R04037,R06861,R01528
88	0.83	516	21	34	1	1	C00031->C00135:[1->5,2->2,4->8,5->1,5->3]	RP02871,RP00649,RP02454,RP03661,RP04284,RP01336,RP02961,RP01590,RP03067,RP06726,RP02685,RP11512,RP01787,RP01276,RP01093,RP01255,RP01654,RP00060,RP03663,RP01277,RP00216	R03243,R00761,R01067,R02740,R04035,R04640,R01158,R00028,R01555,R05196,R03457,R01827,R03013,R04558,R01827,R01071,R00771,R01049,R06590,R06863,R01641,R00725,R01139,R00299,R08404,R02185,R05804,R00303,R00850,R04037,R01071,R01788,R02189,R01786
89	0.83	566	25	37	1	1	C00031->C00135:[1->5,2->2,4->8,5->1,7->3]	RP09657,RP01790,RP01277,RP09828,RP01789,RP03661,RP04284,RP01336,RP02450,RP01133,RP02871,RP03067,RP02685,RP11512,RP00164,RP01276,RP01788,RP01093,RP01255,RP01654,RP06427,RP00060,RP11137,RP03663,RP02940	R06861,R01830,R01071,R06862,R01829,R04035,R04640,R01158,R02736,R00835,R03243,R03457,R03013,R04558,R01010,R01011,R01012,R01071,R01829,R00771,R01049,R06590,R06863,R01641,R01067,R00725,R01139,R00299,R08404,R02185,R05804,R00303,R00850,R01843,R01845,R04037,R03321
90	0.83	587	19	24	1	1	C00031->C00135:[1->5,2->2,4->8,5->1,5->3]	RP02871,RP01790,RP01277,RP02454,RP03661,RP04284,RP01336,RP01590,RP03067,RP06726,RP02685,RP11512,RP01787,RP02961,RP01276,RP01255,RP01654,RP03663,RP00216	R03243,R01830,R01071,R02740,R04035,R04640,R01158,R01555,R05196,R03457,R01827,R03013,R04558,R01827,R00028,R01071,R01049,R06590,R06863,R01641,R04037,R01788,R02189,R01786
91	0.83	554	20	37	1	1	C00031->C00135:[1->5,2->2,4->8,5->1,5->3]	RP02871,RP00649,RP01789,RP03661,RP04284,RP01336,RP03067,RP02685,RP11512,RP01276,RP01788,RP01093,RP01255,RP01654,RP00060,RP11137,RP00052,RP01270,RP03663,RP01277	R03243,R00761,R01067,R01829,R04035,R04640,R01158,R03457,R03013,R04558,R01071,R01829,R00771,R01049,R06590,R06863,R01641,R00725,R01139,R00299,R08404,R02185,R05804,R00303,R00850,R01843,R01845,R00756,R00769,R05805,R00770,R00762,R00764,R00767,R01068,R04037,R01071
