# Supplementary material for: 13C-metabolic flux ratio and novel carbon path analyses confirmed that Trichoderma reesei uses primarily the respirative pathway also on the preferred carbon source glucose
Source: BMC Syst Biol. 2009 Oct 29;3:104. doi: 10.1186/1752-0509-3-104 (PMC2776023; doi:10.1186/1752-0509-3-104)
Supplement: Additional file 1 — Pathways discovered in ReTrace carbon path analysis. Graphical and tabular representations of amino acid synthesis pathways discovered in ReTrace carbon path analysis [21]. Self-contained web site: unpack zip archive and open index.html with a web browser. [file 1752-0509-3-104-S1.zip › AF1-treesei/pathways-C00026-to-C00062.txt]

# Pathways from 2-Oxoglutarate; (C00026) to L-Arginine; (C00062)
# CPU time, time/path:	0.627483870968
# CPU time, total:	291.78
# Computation time, time/path:	0:00:00.627913
# Computation time, total:	0:04:51.979907
# Database (-d):	/home/group/icomic/data/kegg/ligand/2009.03.30
# GreedyFinish (-g):	False
# KDiminish (-n):	('list', [50, 10, 1])
# MaxDepth (-m):	6
# NumPaths (-k):	10
# PathwayAvgLen:	15.0597014925
# PathwayLenStdDev:	2.43960234718
# Pathways (complete) found:	117
# Pathways (incomplete) found:	348
# Pathways found:	465
# PruneToSize (-p):	None
# Scores (-c):	treesei.reaction_max_scores_kegg
# Sources:	C00026
# StorePartials (-i):	True
# Target dir (-o):	/fs-1/2/epitkane/public_html/pub/retrace/run090623-scores_maps_images
# Targets:	C00062
# UseDijkstra (-q):	False
#PathIndex ZoScore AvgReactionScore NumRpairs NumReactions ZeroScores ScoresUnderThr CompositeMap Rpairs Reactions
1	1.00	210	14	97	0	0	C00026->C00062:[1->3,2->1,3->5,5->2,8->10,8->4]	RP04453,RP00578,RP00287,RP00015,RP05698,RP01481,RP00576,RP06023,RP05855,RP00121,RP00602,RP01871,RP01292,RP01297	R00245,R01343,R00667,R00214,R00216,R07997,R08082,R08050,R05036,R05037,R01412,R05857,R05229,R05039,R08611,R06551,R05301,R05302,R05097,R03812,R05320,R06539,R01252,R08081,R03737,R03376,R05419,R02444,R02445,R01879,R06338,R06335,R03218,R02160,R06336,R06337,R02486,R07366,R07996,R03219,R05228,R07993,R03590,R07187,R06540,R07329,R08610,R03806,R07184,R04276,R07186,R03640,R07368,R03809,R07367,R05469,R05468,R03009,R03008,R04073,R03451,R05722,R05723,R05466,R02397,R06323,R06322,R03126,R07185,R01196,R00006,R00014,R00211,R00210,R01699,R00207,R00224,R00226,R00209,R05636,R03145,R01398,R00665,R01398,R00149,R00150,R00715,R00716,R00412,R00408,R02164,R00402,R02315,R02313,R01954,R01082,R01086
2	1.00	417	14	88	0	0	C00026->C00062:[1->3,2->1,3->5,5->2,8->10,8->4]	RP04453,RP00578,RP00305,RP06172,RP01432,RP00576,RP06101,RP05880,RP06023,RP00014,RP01830,RP01481,RP01871,RP01297	R00245,R01343,R00667,R00709,R00267,R00472,R01325,R00665,R01398,R00214,R00216,R00351,R00352,R00149,R00150,R07659,R04467,R04234,R00093,R01161,R06423,R00250,R07276,R03053,R01214,R07275,R04338,R05052,R04475,R04438,R02283,R02772,R02773,R02619,R00684,R00668,R00243,R00114,R00248,R04269,R06977,R01939,R07277,R04029,R01956,R03243,R01155,R01648,R05507,R01339,R04529,R07396,R04028,R04171,R03207,R00667,R05085,R02433,R04188,R00895,R04173,R01684,R06426,R01090,R02199,R04217,R02077,R00258,R07613,R00021,R00694,R03248,R00372,R00355,R04051,R02274,R00734,R03952,R02700,R00457,R00908,R03120,R06844,R03266,R01900,R01398,R01954,R01086
3	1.00	288	20	201	0	0	C00026->C00062:[1->3,2->1,3->10,3->5,5->2,8->4]	RP01830,RP06172,RP01043,RP10992,RP01077,RP06265,RP00014,RP01481,RP00327,RP01297,RP00305,RP05677,RP01432,RP00576,RP04461,RP06101,RP05880,RP05694,RP01871,RP00486	R01900,R00472,R00670,R07641,R00742,R00670,R07659,R04467,R04234,R00093,R01161,R06423,R00250,R07276,R03053,R01214,R07275,R04338,R05052,R04475,R04438,R02283,R02772,R02773,R02619,R00684,R00668,R00243,R00114,R00248,R04269,R06977,R01939,R07277,R04029,R01956,R03243,R01155,R01648,R05507,R01339,R04529,R07396,R04028,R04171,R03207,R00667,R05085,R02433,R04188,R00895,R04173,R01684,R06426,R01090,R02199,R04217,R02077,R00258,R07613,R00021,R00694,R03248,R00372,R00355,R04051,R02274,R00734,R03952,R02700,R00457,R00908,R03120,R06844,R03266,R01398,R01986,R02549,R01086,R00709,R00267,R08549,R07997,R08082,R08050,R05036,R05037,R01412,R05857,R05229,R05228,R08611,R06551,R07185,R05301,R05302,R05097,R03812,R05320,R06539,R01252,R08081,R03737,R03376,R00474,R08610,R05419,R02444,R02445,R00265,R00621,R01879,R06338,R06335,R03218,R03219,R06336,R06337,R02486,R07366,R07996,R08165,R05039,R07993,R03590,R01700,R07187,R06540,R02160,R07329,R03806,R07184,R00272,R07186,R03640,R07368,R03809,R07367,R05469,R05468,R01197,R03009,R03008,R04073,R03451,R05722,R05723,R05466,R02397,R06323,R06322,R03126,R04276,R01325,R00665,R01398,R00261,R00214,R00216,R00351,R00352,R04709,R07989,R06635,R06637,R06636,R06459,R06458,R06448,R07250,R06510,R07253,R05331,R06641,R00233,R06511,R06512,R06643,R06644,R06645,R02505,R07987,R07251,R07988,R05188,R06482,R06483,R06480,R06481,R02447,R05464,R01613,R01614,R05190,R07758,R02223,R07254,R02224,R01954,R01151,R01155
4	1.00	434	15	92	0	0	C00026->C00062:[1->3,2->1,3->5,5->2,8->10,8->4]	RP04453,RP00578,RP00305,RP06172,RP01432,RP00576,RP01481,RP05880,RP00079,RP00014,RP01830,RP05067,RP01871,RP10992,RP01297	R00245,R01343,R00667,R00709,R00267,R00472,R01325,R00665,R01398,R01398,R00351,R00352,R00361,R00360,R00343,R00342,R01447,R01257,R07659,R04467,R04234,R00093,R01161,R06423,R00250,R07276,R03053,R01214,R07275,R04338,R05052,R04475,R04438,R02283,R02772,R02773,R02619,R00684,R00668,R00243,R00114,R00248,R04269,R06977,R01939,R07277,R04029,R01956,R03243,R01155,R01648,R05507,R01339,R04529,R07396,R04028,R04171,R03207,R00667,R05085,R02433,R04188,R00895,R04173,R01684,R06426,R01090,R02199,R04217,R02077,R00258,R07613,R00021,R00694,R03248,R00372,R00355,R04051,R02274,R00734,R03952,R02700,R00457,R00908,R03120,R06844,R03266,R01900,R00344,R01954,R07641,R01086
5	1.00	278	18	164	0	0	C00026->C00062:[1->3,2->1,3->10,3->5,5->2,8->4]	RP06172,RP01043,RP06265,RP00014,RP04494,RP06023,RP01481,RP00327,RP01297,RP05677,RP00576,RP01829,RP06101,RP05880,RP01431,RP01871,RP00486,RP04461	R00472,R00670,R00670,R07659,R04467,R04234,R00093,R01161,R06423,R00250,R07276,R03053,R01214,R07275,R04338,R05052,R04475,R04438,R02283,R02772,R02773,R02619,R00684,R00668,R00243,R00114,R00248,R04269,R06977,R01939,R07277,R04029,R01956,R03243,R01155,R01648,R05507,R01339,R04529,R07396,R04028,R04171,R03207,R00667,R05085,R02433,R04188,R00895,R04173,R01684,R06426,R01090,R02199,R04217,R02077,R00258,R07613,R00021,R00694,R03248,R00372,R00355,R04051,R02274,R00734,R03952,R02700,R00457,R00908,R03120,R06844,R03266,R00268,R08201,R00149,R00150,R01398,R01986,R02549,R01086,R08549,R07997,R08082,R08050,R05036,R05037,R01412,R05857,R05229,R05228,R08611,R06551,R07185,R05301,R05302,R05097,R03812,R05320,R06539,R01252,R08081,R03737,R03376,R00474,R08610,R05419,R02444,R02445,R00265,R00621,R01879,R06338,R06335,R03218,R03219,R06336,R06337,R02486,R07366,R07996,R08165,R05039,R07993,R03590,R01700,R07187,R06540,R02160,R07329,R03806,R07184,R00272,R07186,R03640,R07368,R03809,R07367,R05469,R05468,R01197,R03009,R03008,R04073,R03451,R05722,R05723,R05466,R02397,R06323,R06322,R03126,R04276,R00665,R01398,R01899,R00214,R00216,R00351,R00352,R01324,R01954,R01151,R01155,R00261
6	1.00	371	17	126	0	0	C00026->C00062:[1->3,2->1,3->5,5->2,8->10,8->4]	RP00578,RP02934,RP06172,RP00576,RP01077,RP01829,RP06101,RP05880,RP05694,RP04494,RP00014,RP01481,RP01871,RP10992,RP01431,RP04397,RP01297	R01343,R00667,R03313,R00472,R00665,R01398,R00742,R01899,R00214,R00216,R00351,R00352,R04709,R07989,R06635,R06637,R06636,R06459,R06458,R06448,R07250,R06510,R07253,R05331,R06641,R00233,R06511,R06512,R06643,R06644,R06645,R02505,R07987,R07251,R07988,R05188,R06482,R06483,R06480,R06481,R02447,R05464,R01613,R01614,R05190,R07758,R02223,R07254,R02224,R00268,R08201,R07659,R04467,R04234,R00093,R01161,R06423,R00250,R07276,R03053,R01214,R07275,R04338,R05052,R04475,R04438,R02283,R02772,R02773,R02619,R00684,R00668,R00243,R00114,R00248,R04269,R06977,R01939,R07277,R04029,R01956,R03243,R01155,R01648,R05507,R01339,R04529,R07396,R04028,R04171,R03207,R00667,R05085,R02433,R04188,R00895,R04173,R01684,R06426,R01090,R02199,R04217,R02077,R00258,R07613,R00021,R00694,R03248,R00372,R00355,R04051,R02274,R00734,R03952,R02700,R00457,R00908,R03120,R06844,R03266,R01398,R01954,R07641,R01324,R00239,R01086
7	1.00	405	14	88	0	0	C00026->C00062:[1->3,2->1,3->5,5->2,8->10,8->4]	RP00578,RP00305,RP02934,RP06172,RP00576,RP06101,RP05880,RP06023,RP00014,RP01481,RP01871,RP01431,RP04397,RP01297	R01343,R00667,R00709,R00267,R03313,R00472,R00665,R01398,R00214,R00216,R00351,R00352,R00149,R00150,R07659,R04467,R04234,R00093,R01161,R06423,R00250,R07276,R03053,R01214,R07275,R04338,R05052,R04475,R04438,R02283,R02772,R02773,R02619,R00684,R00668,R00243,R00114,R00248,R04269,R06977,R01939,R07277,R04029,R01956,R03243,R01155,R01648,R05507,R01339,R04529,R07396,R04028,R04171,R03207,R00667,R05085,R02433,R04188,R00895,R04173,R01684,R06426,R01090,R02199,R04217,R02077,R00258,R07613,R00021,R00694,R03248,R00372,R00355,R04051,R02274,R00734,R03952,R02700,R00457,R00908,R03120,R06844,R03266,R01398,R01954,R01324,R00239,R01086
8	1.00	221	17	238	0	0	C00026->C00062:[1->3,2->1,3->10,3->5,5->2,8->4]	RP01043,RP00576,RP00121,RP06023,RP06265,RP01481,RP00327,RP01297,RP05677,RP00015,RP05698,RP04461,RP00287,RP00014,RP01871,RP00486,RP01292	R00670,R00665,R01398,R00412,R00408,R02164,R00402,R00149,R00150,R00670,R01398,R01986,R02549,R01086,R08549,R07997,R08082,R08050,R05036,R05037,R01412,R05857,R05229,R05228,R08611,R06551,R07185,R05301,R05302,R05097,R03812,R05320,R06539,R01252,R08081,R03737,R03376,R00474,R08610,R05419,R02444,R02445,R00265,R00621,R01879,R06338,R06335,R03218,R03219,R06336,R06337,R02486,R07366,R07996,R08165,R05039,R07993,R03590,R01700,R07187,R06540,R02160,R07329,R03806,R07184,R00272,R07186,R03640,R07368,R03809,R07367,R05469,R05468,R01197,R03009,R03008,R04073,R03451,R05722,R05723,R05466,R02397,R06323,R06322,R03126,R04276,R07997,R08082,R08050,R05036,R05037,R01412,R05857,R05229,R05039,R08611,R06551,R05301,R05302,R05097,R03812,R05320,R06539,R01252,R08081,R03737,R03376,R05419,R02444,R02445,R01879,R06338,R06335,R03218,R02160,R06336,R06337,R02486,R07366,R07996,R03219,R05228,R07993,R03590,R07187,R06540,R07329,R08610,R03806,R07184,R04276,R07186,R03640,R07368,R03809,R07367,R05469,R05468,R03009,R03008,R04073,R03451,R05722,R05723,R05466,R02397,R06323,R06322,R03126,R07185,R01196,R00006,R00014,R00211,R00210,R01699,R00207,R00224,R00226,R00209,R05636,R03145,R00261,R00214,R00216,R07659,R04467,R04234,R00093,R01161,R06423,R00250,R07276,R03053,R01214,R07275,R04338,R05052,R04475,R04438,R02283,R02772,R02773,R02619,R00684,R00668,R00243,R00114,R00248,R04269,R06977,R01939,R07277,R04029,R01956,R03243,R01155,R01648,R05507,R01339,R04529,R07396,R04028,R04171,R03207,R00667,R05085,R02433,R04188,R00895,R04173,R01684,R06426,R01090,R02199,R04217,R02077,R00258,R07613,R00021,R00694,R03248,R00372,R00355,R04051,R02274,R00734,R03952,R02700,R00457,R00908,R03120,R06844,R03266,R01954,R01151,R01155,R01082
9	1.00	285	18	164	0	0	C00026->C00062:[1->3,2->1,3->10,3->5,5->2,8->4]	RP01830,RP06172,RP01043,RP06023,RP00014,RP06265,RP01481,RP00327,RP01297,RP00305,RP05677,RP01432,RP00576,RP04461,RP06101,RP05880,RP01871,RP00486	R01900,R00472,R00670,R00149,R00150,R07659,R04467,R04234,R00093,R01161,R06423,R00250,R07276,R03053,R01214,R07275,R04338,R05052,R04475,R04438,R02283,R02772,R02773,R02619,R00684,R00668,R00243,R00114,R00248,R04269,R06977,R01939,R07277,R04029,R01956,R03243,R01155,R01648,R05507,R01339,R04529,R07396,R04028,R04171,R03207,R00667,R05085,R02433,R04188,R00895,R04173,R01684,R06426,R01090,R02199,R04217,R02077,R00258,R07613,R00021,R00694,R03248,R00372,R00355,R04051,R02274,R00734,R03952,R02700,R00457,R00908,R03120,R06844,R03266,R00670,R01398,R01986,R02549,R01086,R00709,R00267,R08549,R07997,R08082,R08050,R05036,R05037,R01412,R05857,R05229,R05228,R08611,R06551,R07185,R05301,R05302,R05097,R03812,R05320,R06539,R01252,R08081,R03737,R03376,R00474,R08610,R05419,R02444,R02445,R00265,R00621,R01879,R06338,R06335,R03218,R03219,R06336,R06337,R02486,R07366,R07996,R08165,R05039,R07993,R03590,R01700,R07187,R06540,R02160,R07329,R03806,R07184,R00272,R07186,R03640,R07368,R03809,R07367,R05469,R05468,R01197,R03009,R03008,R04073,R03451,R05722,R05723,R05466,R02397,R06323,R06322,R03126,R04276,R01325,R00665,R01398,R00261,R00214,R00216,R00351,R00352,R01954,R01151,R01155
10	1.00	273	15	160	0	1	C00026->C00062:[1->3,2->1,3->10,3->5,5->2,8->4]	RP04453,RP00578,RP00305,RP06172,RP00576,RP05677,RP06260,RP06101,RP00014,RP06023,RP05880,RP01481,RP01871,RP01431,RP01297	R00245,R01343,R00667,R00709,R00267,R00472,R00665,R01398,R08549,R07997,R08082,R08050,R05036,R05037,R01412,R05857,R05229,R05228,R08611,R06551,R07185,R05301,R05302,R05097,R03812,R05320,R06539,R01252,R08081,R03737,R03376,R00474,R08610,R05419,R02444,R02445,R00265,R00621,R01879,R06338,R06335,R03218,R03219,R06336,R06337,R02486,R07366,R07996,R08165,R05039,R07993,R03590,R01700,R07187,R06540,R02160,R07329,R03806,R07184,R00272,R07186,R03640,R07368,R03809,R07367,R05469,R05468,R01197,R03009,R03008,R04073,R03451,R05722,R05723,R05466,R02397,R06323,R06322,R03126,R04276,R00665,R00214,R00216,R07659,R04467,R04234,R00093,R01161,R06423,R00250,R07276,R03053,R01214,R07275,R04338,R05052,R04475,R04438,R02283,R02772,R02773,R02619,R00684,R00668,R00243,R00114,R00248,R04269,R06977,R01939,R07277,R04029,R01956,R03243,R01155,R01648,R05507,R01339,R04529,R07396,R04028,R04171,R03207,R00667,R05085,R02433,R04188,R00895,R04173,R01684,R06426,R01090,R02199,R04217,R02077,R00258,R07613,R00021,R00694,R03248,R00372,R00355,R04051,R02274,R00734,R03952,R02700,R00457,R00908,R03120,R06844,R03266,R00149,R00150,R00351,R00352,R01398,R01954,R01324,R01086
11	1.00	373	16	125	0	0	C00026->C00062:[1->3,2->1,3->5,5->2,8->10,8->4]	RP04453,RP00578,RP06172,RP00576,RP01077,RP01829,RP06101,RP05880,RP05694,RP04494,RP00014,RP01481,RP01871,RP10992,RP01431,RP01297	R00245,R01343,R00667,R00472,R00665,R01398,R00742,R01899,R00214,R00216,R00351,R00352,R04709,R07989,R06635,R06637,R06636,R06459,R06458,R06448,R07250,R06510,R07253,R05331,R06641,R00233,R06511,R06512,R06643,R06644,R06645,R02505,R07987,R07251,R07988,R05188,R06482,R06483,R06480,R06481,R02447,R05464,R01613,R01614,R05190,R07758,R02223,R07254,R02224,R00268,R08201,R07659,R04467,R04234,R00093,R01161,R06423,R00250,R07276,R03053,R01214,R07275,R04338,R05052,R04475,R04438,R02283,R02772,R02773,R02619,R00684,R00668,R00243,R00114,R00248,R04269,R06977,R01939,R07277,R04029,R01956,R03243,R01155,R01648,R05507,R01339,R04529,R07396,R04028,R04171,R03207,R00667,R05085,R02433,R04188,R00895,R04173,R01684,R06426,R01090,R02199,R04217,R02077,R00258,R07613,R00021,R00694,R03248,R00372,R00355,R04051,R02274,R00734,R03952,R02700,R00457,R00908,R03120,R06844,R03266,R01398,R01954,R07641,R01324,R01086
12	1.00	426	17	60	0	0	C00026->C00062:[1->3,2->1,3->5,5->2,8->10,8->4]	RP04453,RP00578,RP00305,RP06172,RP01432,RP00576,RP01077,RP00602,RP06101,RP05880,RP05694,RP05855,RP01830,RP01481,RP01871,RP10992,RP01297	R00245,R01343,R00667,R00709,R00267,R00472,R01325,R00665,R01398,R00742,R02315,R02313,R00214,R00216,R00351,R00352,R04709,R07989,R06635,R06637,R06636,R06459,R06458,R06448,R07250,R06510,R07253,R05331,R06641,R00233,R06511,R06512,R06643,R06644,R06645,R02505,R07987,R07251,R07988,R05188,R06482,R06483,R06480,R06481,R02447,R05464,R01613,R01614,R05190,R07758,R02223,R07254,R02224,R00715,R00716,R01900,R01398,R01954,R07641,R01086
13	1.00	263	13	162	0	0	C00026->C00062:[1->3,2->1,3->5,5->2,8->10,8->4]	RP04453,RP00578,RP00287,RP00015,RP05698,RP01481,RP00576,RP00014,RP06023,RP00121,RP01871,RP01292,RP01297	R00245,R01343,R00667,R00214,R00216,R07997,R08082,R08050,R05036,R05037,R01412,R05857,R05229,R05039,R08611,R06551,R05301,R05302,R05097,R03812,R05320,R06539,R01252,R08081,R03737,R03376,R05419,R02444,R02445,R01879,R06338,R06335,R03218,R02160,R06336,R06337,R02486,R07366,R07996,R03219,R05228,R07993,R03590,R07187,R06540,R07329,R08610,R03806,R07184,R04276,R07186,R03640,R07368,R03809,R07367,R05469,R05468,R03009,R03008,R04073,R03451,R05722,R05723,R05466,R02397,R06323,R06322,R03126,R07185,R01196,R00006,R00014,R00211,R00210,R01699,R00207,R00224,R00226,R00209,R05636,R03145,R01398,R00665,R01398,R07659,R04467,R04234,R00093,R01161,R06423,R00250,R07276,R03053,R01214,R07275,R04338,R05052,R04475,R04438,R02283,R02772,R02773,R02619,R00684,R00668,R00243,R00114,R00248,R04269,R06977,R01939,R07277,R04029,R01956,R03243,R01155,R01648,R05507,R01339,R04529,R07396,R04028,R04171,R03207,R00667,R05085,R02433,R04188,R00895,R04173,R01684,R06426,R01090,R02199,R04217,R02077,R00258,R07613,R00021,R00694,R03248,R00372,R00355,R04051,R02274,R00734,R03952,R02700,R00457,R00908,R03120,R06844,R03266,R00149,R00150,R00412,R00408,R02164,R00402,R01954,R01082,R01086
14	1.00	379	17	126	0	0	C00026->C00062:[1->3,2->1,3->5,5->2,8->10,8->4]	RP00578,RP00305,RP02934,RP06172,RP01432,RP00576,RP01077,RP00014,RP06101,RP05880,RP05694,RP01830,RP01481,RP01871,RP10992,RP04397,RP01297	R01343,R00667,R00709,R00267,R03313,R00472,R01325,R00665,R01398,R00742,R07659,R04467,R04234,R00093,R01161,R06423,R00250,R07276,R03053,R01214,R07275,R04338,R05052,R04475,R04438,R02283,R02772,R02773,R02619,R00684,R00668,R00243,R00114,R00248,R04269,R06977,R01939,R07277,R04029,R01956,R03243,R01155,R01648,R05507,R01339,R04529,R07396,R04028,R04171,R03207,R00667,R05085,R02433,R04188,R00895,R04173,R01684,R06426,R01090,R02199,R04217,R02077,R00258,R07613,R00021,R00694,R03248,R00372,R00355,R04051,R02274,R00734,R03952,R02700,R00457,R00908,R03120,R06844,R03266,R00214,R00216,R00351,R00352,R04709,R07989,R06635,R06637,R06636,R06459,R06458,R06448,R07250,R06510,R07253,R05331,R06641,R00233,R06511,R06512,R06643,R06644,R06645,R02505,R07987,R07251,R07988,R05188,R06482,R06483,R06480,R06481,R02447,R05464,R01613,R01614,R05190,R07758,R02223,R07254,R02224,R01900,R01398,R01954,R07641,R00239,R01086
15	1.00	262	14	163	0	0	C00026->C00062:[1->3,2->1,3->5,5->2,8->10,8->4]	RP00578,RP00287,RP02934,RP00015,RP05698,RP01481,RP00576,RP00014,RP06023,RP00121,RP01871,RP01292,RP04397,RP01297	R01343,R00667,R00214,R00216,R03313,R07997,R08082,R08050,R05036,R05037,R01412,R05857,R05229,R05039,R08611,R06551,R05301,R05302,R05097,R03812,R05320,R06539,R01252,R08081,R03737,R03376,R05419,R02444,R02445,R01879,R06338,R06335,R03218,R02160,R06336,R06337,R02486,R07366,R07996,R03219,R05228,R07993,R03590,R07187,R06540,R07329,R08610,R03806,R07184,R04276,R07186,R03640,R07368,R03809,R07367,R05469,R05468,R03009,R03008,R04073,R03451,R05722,R05723,R05466,R02397,R06323,R06322,R03126,R07185,R01196,R00006,R00014,R00211,R00210,R01699,R00207,R00224,R00226,R00209,R05636,R03145,R01398,R00665,R01398,R07659,R04467,R04234,R00093,R01161,R06423,R00250,R07276,R03053,R01214,R07275,R04338,R05052,R04475,R04438,R02283,R02772,R02773,R02619,R00684,R00668,R00243,R00114,R00248,R04269,R06977,R01939,R07277,R04029,R01956,R03243,R01155,R01648,R05507,R01339,R04529,R07396,R04028,R04171,R03207,R00667,R05085,R02433,R04188,R00895,R04173,R01684,R06426,R01090,R02199,R04217,R02077,R00258,R07613,R00021,R00694,R03248,R00372,R00355,R04051,R02274,R00734,R03952,R02700,R00457,R00908,R03120,R06844,R03266,R00149,R00150,R00412,R00408,R02164,R00402,R01954,R01082,R00239,R01086
16	1.00	401	15	89	0	0	C00026->C00062:[1->3,2->1,3->5,5->2,8->10,8->4]	RP00578,RP02934,RP06172,RP00576,RP01829,RP06101,RP05880,RP06023,RP00014,RP04494,RP01481,RP01871,RP01431,RP04397,RP01297	R01343,R00667,R03313,R00472,R00665,R01398,R01899,R00214,R00216,R00351,R00352,R00149,R00150,R07659,R04467,R04234,R00093,R01161,R06423,R00250,R07276,R03053,R01214,R07275,R04338,R05052,R04475,R04438,R02283,R02772,R02773,R02619,R00684,R00668,R00243,R00114,R00248,R04269,R06977,R01939,R07277,R04029,R01956,R03243,R01155,R01648,R05507,R01339,R04529,R07396,R04028,R04171,R03207,R00667,R05085,R02433,R04188,R00895,R04173,R01684,R06426,R01090,R02199,R04217,R02077,R00258,R07613,R00021,R00694,R03248,R00372,R00355,R04051,R02274,R00734,R03952,R02700,R00457,R00908,R03120,R06844,R03266,R00268,R08201,R01398,R01954,R01324,R00239,R01086
17	1.00	629	15	23	0	0	C00026->C00062:[1->3,2->1,3->5,5->2,8->10,8->4]	RP04453,RP00578,RP00305,RP06172,RP01432,RP00576,RP00602,RP06101,RP05880,RP06023,RP05855,RP01830,RP01481,RP01871,RP01297	R00245,R01343,R00667,R00709,R00267,R00472,R01325,R00665,R01398,R02315,R02313,R00214,R00216,R00351,R00352,R00149,R00150,R00715,R00716,R01900,R01398,R01954,R01086
18	1.00	256	12	189	0	1	C00026->C00062:[1->3,2->1,3->10,3->5,5->2,8->4]	RP04453,RP00578,RP05677,RP00576,RP01077,RP06260,RP00014,RP05694,RP01481,RP01871,RP10992,RP01297	R00245,R01343,R00667,R08549,R07997,R08082,R08050,R05036,R05037,R01412,R05857,R05229,R05228,R08611,R06551,R07185,R05301,R05302,R05097,R03812,R05320,R06539,R01252,R08081,R03737,R03376,R00474,R08610,R05419,R02444,R02445,R00265,R00621,R01879,R06338,R06335,R03218,R03219,R06336,R06337,R02486,R07366,R07996,R08165,R05039,R07993,R03590,R01700,R07187,R06540,R02160,R07329,R03806,R07184,R00272,R07186,R03640,R07368,R03809,R07367,R05469,R05468,R01197,R03009,R03008,R04073,R03451,R05722,R05723,R05466,R02397,R06323,R06322,R03126,R04276,R00665,R01398,R00742,R00665,R07659,R04467,R04234,R00093,R01161,R06423,R00250,R07276,R03053,R01214,R07275,R04338,R05052,R04475,R04438,R02283,R02772,R02773,R02619,R00684,R00668,R00243,R00114,R00248,R04269,R06977,R01939,R07277,R04029,R01956,R03243,R01155,R01648,R05507,R01339,R04529,R07396,R04028,R04171,R03207,R00667,R05085,R02433,R04188,R00895,R04173,R01684,R06426,R01090,R02199,R04217,R02077,R00258,R07613,R00021,R00694,R03248,R00372,R00355,R04051,R02274,R00734,R03952,R02700,R00457,R00908,R03120,R06844,R03266,R04709,R07989,R06635,R06637,R06636,R06459,R06458,R06448,R07250,R06510,R07253,R05331,R06641,R00233,R06511,R06512,R06643,R06644,R06645,R02505,R07987,R07251,R07988,R05188,R06482,R06483,R06480,R06481,R02447,R05464,R01613,R01614,R05190,R07758,R02223,R07254,R02224,R01398,R01954,R07641,R01086
19	1.00	408	17	60	0	0	C00026->C00062:[1->3,2->1,3->5,5->2,8->10,8->4]	RP04453,RP00578,RP00602,RP06172,RP00576,RP01077,RP01829,RP06101,RP05880,RP05694,RP05855,RP04494,RP01481,RP01871,RP10992,RP01431,RP01297	R00245,R01343,R00667,R02315,R02313,R00472,R00665,R01398,R00742,R01899,R00214,R00216,R00351,R00352,R04709,R07989,R06635,R06637,R06636,R06459,R06458,R06448,R07250,R06510,R07253,R05331,R06641,R00233,R06511,R06512,R06643,R06644,R06645,R02505,R07987,R07251,R07988,R05188,R06482,R06483,R06480,R06481,R02447,R05464,R01613,R01614,R05190,R07758,R02223,R07254,R02224,R00715,R00716,R00268,R08201,R01398,R01954,R07641,R01324,R01086
20	1.00	255	14	173	0	1	C00026->C00062:[1->3,2->1,3->10,3->5,5->2,8->4]	RP04453,RP00578,RP05677,RP00304,RP00576,RP00032,RP06260,RP00014,RP06023,RP00930,RP01481,RP05857,RP01871,RP01297	R00245,R01343,R00667,R08549,R07997,R08082,R08050,R05036,R05037,R01412,R05857,R05229,R05228,R08611,R06551,R07185,R05301,R05302,R05097,R03812,R05320,R06539,R01252,R08081,R03737,R03376,R00474,R08610,R05419,R02444,R02445,R00265,R00621,R01879,R06338,R06335,R03218,R03219,R06336,R06337,R02486,R07366,R07996,R08165,R05039,R07993,R03590,R01700,R07187,R06540,R02160,R07329,R03806,R07184,R00272,R07186,R03640,R07368,R03809,R07367,R05469,R05468,R01197,R03009,R03008,R04073,R03451,R05722,R05723,R05466,R02397,R06323,R06322,R03126,R04276,R08549,R01197,R00265,R00665,R01398,R02990,R00405,R00406,R00407,R02956,R02084,R01780,R00727,R00410,R02407,R05588,R00432,R01559,R03154,R06904,R00665,R07659,R04467,R04234,R00093,R01161,R06423,R00250,R07276,R03053,R01214,R07275,R04338,R05052,R04475,R04438,R02283,R02772,R02773,R02619,R00684,R00668,R00243,R00114,R00248,R04269,R06977,R01939,R07277,R04029,R01956,R03243,R01155,R01648,R05507,R01339,R04529,R07396,R04028,R04171,R03207,R00667,R05085,R02433,R04188,R00895,R04173,R01684,R06426,R01090,R02199,R04217,R02077,R00258,R07613,R00021,R00694,R03248,R00372,R00355,R04051,R02274,R00734,R03952,R02700,R00457,R00908,R03120,R06844,R03266,R00149,R00150,R00479,R01398,R00709,R00267,R01954,R01086
21	1.00	413	15	89	0	0	C00026->C00062:[1->3,2->1,3->5,5->2,8->10,8->4]	RP00578,RP00305,RP02934,RP06172,RP01432,RP00576,RP06101,RP05880,RP06023,RP00014,RP01830,RP01481,RP01871,RP04397,RP01297	R01343,R00667,R00709,R00267,R03313,R00472,R01325,R00665,R01398,R00214,R00216,R00351,R00352,R00149,R00150,R07659,R04467,R04234,R00093,R01161,R06423,R00250,R07276,R03053,R01214,R07275,R04338,R05052,R04475,R04438,R02283,R02772,R02773,R02619,R00684,R00668,R00243,R00114,R00248,R04269,R06977,R01939,R07277,R04029,R01956,R03243,R01155,R01648,R05507,R01339,R04529,R07396,R04028,R04171,R03207,R00667,R05085,R02433,R04188,R00895,R04173,R01684,R06426,R01090,R02199,R04217,R02077,R00258,R07613,R00021,R00694,R03248,R00372,R00355,R04051,R02274,R00734,R03952,R02700,R00457,R00908,R03120,R06844,R03266,R01900,R01398,R01954,R00239,R01086
22	1.00	286	14	158	0	1	C00026->C00062:[1->3,2->1,3->10,3->5,5->2,8->4]	RP04453,RP00578,RP00305,RP05677,RP00576,RP00177,RP01481,RP06260,RP00014,RP05067,RP01871,RP10992,RP01431,RP01297	R00245,R01343,R00667,R00709,R00267,R08549,R07997,R08082,R08050,R05036,R05037,R01412,R05857,R05229,R05228,R08611,R06551,R07185,R05301,R05302,R05097,R03812,R05320,R06539,R01252,R08081,R03737,R03376,R00474,R08610,R05419,R02444,R02445,R00265,R00621,R01879,R06338,R06335,R03218,R03219,R06336,R06337,R02486,R07366,R07996,R08165,R05039,R07993,R03590,R01700,R07187,R06540,R02160,R07329,R03806,R07184,R00272,R07186,R03640,R07368,R03809,R07367,R05469,R05468,R01197,R03009,R03008,R04073,R03451,R05722,R05723,R05466,R02397,R06323,R06322,R03126,R04276,R00665,R01398,R00351,R00352,R00362,R01398,R00665,R07659,R04467,R04234,R00093,R01161,R06423,R00250,R07276,R03053,R01214,R07275,R04338,R05052,R04475,R04438,R02283,R02772,R02773,R02619,R00684,R00668,R00243,R00114,R00248,R04269,R06977,R01939,R07277,R04029,R01956,R03243,R01155,R01648,R05507,R01339,R04529,R07396,R04028,R04171,R03207,R00667,R05085,R02433,R04188,R00895,R04173,R01684,R06426,R01090,R02199,R04217,R02077,R00258,R07613,R00021,R00694,R03248,R00372,R00355,R04051,R02274,R00734,R03952,R02700,R00457,R00908,R03120,R06844,R03266,R00344,R01954,R07641,R01324,R01086
23	1.00	427	14	91	0	0	C00026->C00062:[1->3,2->1,3->5,5->2,8->10,8->4]	RP04453,RP00578,RP00305,RP06172,RP00576,RP01481,RP05880,RP00079,RP00014,RP05067,RP01871,RP10992,RP01431,RP01297	R00245,R01343,R00667,R00709,R00267,R00472,R00665,R01398,R01398,R00351,R00352,R00361,R00360,R00343,R00342,R01447,R01257,R07659,R04467,R04234,R00093,R01161,R06423,R00250,R07276,R03053,R01214,R07275,R04338,R05052,R04475,R04438,R02283,R02772,R02773,R02619,R00684,R00668,R00243,R00114,R00248,R04269,R06977,R01939,R07277,R04029,R01956,R03243,R01155,R01648,R05507,R01339,R04529,R07396,R04028,R04171,R03207,R00667,R05085,R02433,R04188,R00895,R04173,R01684,R06426,R01090,R02199,R04217,R02077,R00258,R07613,R00021,R00694,R03248,R00372,R00355,R04051,R02274,R00734,R03952,R02700,R00457,R00908,R03120,R06844,R03266,R00344,R01954,R07641,R01324,R01086
24	1.00	376	15	124	0	0	C00026->C00062:[1->3,2->1,3->5,5->2,8->10,8->4]	RP04453,RP00578,RP00305,RP06172,RP00576,RP01077,RP06101,RP05880,RP05694,RP00014,RP01481,RP01871,RP10992,RP01431,RP01297	R00245,R01343,R00667,R00709,R00267,R00472,R00665,R01398,R00742,R00214,R00216,R00351,R00352,R04709,R07989,R06635,R06637,R06636,R06459,R06458,R06448,R07250,R06510,R07253,R05331,R06641,R00233,R06511,R06512,R06643,R06644,R06645,R02505,R07987,R07251,R07988,R05188,R06482,R06483,R06480,R06481,R02447,R05464,R01613,R01614,R05190,R07758,R02223,R07254,R02224,R07659,R04467,R04234,R00093,R01161,R06423,R00250,R07276,R03053,R01214,R07275,R04338,R05052,R04475,R04438,R02283,R02772,R02773,R02619,R00684,R00668,R00243,R00114,R00248,R04269,R06977,R01939,R07277,R04029,R01956,R03243,R01155,R01648,R05507,R01339,R04529,R07396,R04028,R04171,R03207,R00667,R05085,R02433,R04188,R00895,R04173,R01684,R06426,R01090,R02199,R04217,R02077,R00258,R07613,R00021,R00694,R03248,R00372,R00355,R04051,R02274,R00734,R03952,R02700,R00457,R00908,R03120,R06844,R03266,R01398,R01954,R07641,R01324,R01086
25	1.00	382	16	125	0	0	C00026->C00062:[1->3,2->1,3->5,5->2,8->10,8->4]	RP04453,RP00578,RP00305,RP06172,RP01432,RP00576,RP01077,RP00014,RP06101,RP05880,RP05694,RP01830,RP01481,RP01871,RP10992,RP01297	R00245,R01343,R00667,R00709,R00267,R00472,R01325,R00665,R01398,R00742,R07659,R04467,R04234,R00093,R01161,R06423,R00250,R07276,R03053,R01214,R07275,R04338,R05052,R04475,R04438,R02283,R02772,R02773,R02619,R00684,R00668,R00243,R00114,R00248,R04269,R06977,R01939,R07277,R04029,R01956,R03243,R01155,R01648,R05507,R01339,R04529,R07396,R04028,R04171,R03207,R00667,R05085,R02433,R04188,R00895,R04173,R01684,R06426,R01090,R02199,R04217,R02077,R00258,R07613,R00021,R00694,R03248,R00372,R00355,R04051,R02274,R00734,R03952,R02700,R00457,R00908,R03120,R06844,R03266,R00214,R00216,R00351,R00352,R04709,R07989,R06635,R06637,R06636,R06459,R06458,R06448,R07250,R06510,R07253,R05331,R06641,R00233,R06511,R06512,R06643,R06644,R06645,R02505,R07987,R07251,R07988,R05188,R06482,R06483,R06480,R06481,R02447,R05464,R01613,R01614,R05190,R07758,R02223,R07254,R02224,R01900,R01398,R01954,R07641,R01086
26	1.00	640	15	26	0	0	C00026->C00062:[1->3,2->1,3->5,5->2,8->10,8->4]	RP04453,RP00578,RP00305,RP06172,RP00576,RP00602,RP01481,RP05880,RP00079,RP05855,RP05067,RP01871,RP10992,RP01431,RP01297	R00245,R01343,R00667,R00709,R00267,R00472,R00665,R01398,R02315,R02313,R01398,R00351,R00352,R00361,R00360,R00343,R00342,R01447,R01257,R00715,R00716,R00344,R01954,R07641,R01324,R01086
27	1.00	298	19	168	0	0	C00026->C00062:[1->3,2->1,3->5,5->2,8->10,8->4]	RP01830,RP06172,RP01043,RP05067,RP06265,RP00014,RP01481,RP00327,RP01297,RP00305,RP05677,RP01432,RP00576,RP04461,RP10992,RP05880,RP00079,RP01871,RP00486	R01900,R00472,R00670,R00344,R00670,R07659,R04467,R04234,R00093,R01161,R06423,R00250,R07276,R03053,R01214,R07275,R04338,R05052,R04475,R04438,R02283,R02772,R02773,R02619,R00684,R00668,R00243,R00114,R00248,R04269,R06977,R01939,R07277,R04029,R01956,R03243,R01155,R01648,R05507,R01339,R04529,R07396,R04028,R04171,R03207,R00667,R05085,R02433,R04188,R00895,R04173,R01684,R06426,R01090,R02199,R04217,R02077,R00258,R07613,R00021,R00694,R03248,R00372,R00355,R04051,R02274,R00734,R03952,R02700,R00457,R00908,R03120,R06844,R03266,R01398,R01986,R02549,R01086,R00709,R00267,R08549,R07997,R08082,R08050,R05036,R05037,R01412,R05857,R05229,R05228,R08611,R06551,R07185,R05301,R05302,R05097,R03812,R05320,R06539,R01252,R08081,R03737,R03376,R00474,R08610,R05419,R02444,R02445,R00265,R00621,R01879,R06338,R06335,R03218,R03219,R06336,R06337,R02486,R07366,R07996,R08165,R05039,R07993,R03590,R01700,R07187,R06540,R02160,R07329,R03806,R07184,R00272,R07186,R03640,R07368,R03809,R07367,R05469,R05468,R01197,R03009,R03008,R04073,R03451,R05722,R05723,R05466,R02397,R06323,R06322,R03126,R04276,R01325,R00665,R01398,R00261,R07641,R00351,R00352,R00361,R00360,R00343,R00342,R01447,R01257,R01954,R01151,R01155
28	1.00	246	10	152	0	1	C00026->C00062:[1->3,2->1,3->10,3->5,5->2,8->4]	RP04453,RP00578,RP05677,RP00576,RP06260,RP00014,RP06023,RP01481,RP01871,RP01297	R00245,R01343,R00667,R08549,R07997,R08082,R08050,R05036,R05037,R01412,R05857,R05229,R05228,R08611,R06551,R07185,R05301,R05302,R05097,R03812,R05320,R06539,R01252,R08081,R03737,R03376,R00474,R08610,R05419,R02444,R02445,R00265,R00621,R01879,R06338,R06335,R03218,R03219,R06336,R06337,R02486,R07366,R07996,R08165,R05039,R07993,R03590,R01700,R07187,R06540,R02160,R07329,R03806,R07184,R00272,R07186,R03640,R07368,R03809,R07367,R05469,R05468,R01197,R03009,R03008,R04073,R03451,R05722,R05723,R05466,R02397,R06323,R06322,R03126,R04276,R00665,R01398,R00665,R07659,R04467,R04234,R00093,R01161,R06423,R00250,R07276,R03053,R01214,R07275,R04338,R05052,R04475,R04438,R02283,R02772,R02773,R02619,R00684,R00668,R00243,R00114,R00248,R04269,R06977,R01939,R07277,R04029,R01956,R03243,R01155,R01648,R05507,R01339,R04529,R07396,R04028,R04171,R03207,R00667,R05085,R02433,R04188,R00895,R04173,R01684,R06426,R01090,R02199,R04217,R02077,R00258,R07613,R00021,R00694,R03248,R00372,R00355,R04051,R02274,R00734,R03952,R02700,R00457,R00908,R03120,R06844,R03266,R00149,R00150,R01398,R01954,R01086
29	1.00	405	14	88	0	0	C00026->C00062:[1->3,2->1,3->5,5->2,8->10,8->4]	RP04453,RP00578,RP06172,RP00576,RP01829,RP06101,RP05880,RP06023,RP00014,RP04494,RP01481,RP01871,RP01431,RP01297	R00245,R01343,R00667,R00472,R00665,R01398,R01899,R00214,R00216,R00351,R00352,R00149,R00150,R07659,R04467,R04234,R00093,R01161,R06423,R00250,R07276,R03053,R01214,R07275,R04338,R05052,R04475,R04438,R02283,R02772,R02773,R02619,R00684,R00668,R00243,R00114,R00248,R04269,R06977,R01939,R07277,R04029,R01956,R03243,R01155,R01648,R05507,R01339,R04529,R07396,R04028,R04171,R03207,R00667,R05085,R02433,R04188,R00895,R04173,R01684,R06426,R01090,R02199,R04217,R02077,R00258,R07613,R00021,R00694,R03248,R00372,R00355,R04051,R02274,R00734,R03952,R02700,R00457,R00908,R03120,R06844,R03266,R00268,R08201,R01398,R01954,R01324,R01086
30	1.00	284	19	200	0	0	C00026->C00062:[1->3,2->1,3->10,3->5,5->2,8->4]	RP06172,RP01043,RP10992,RP01077,RP06265,RP00014,RP01481,RP00327,RP01297,RP00305,RP05677,RP00576,RP04461,RP06101,RP05880,RP05694,RP01871,RP00486,RP01431	R00472,R00670,R07641,R00742,R00670,R07659,R04467,R04234,R00093,R01161,R06423,R00250,R07276,R03053,R01214,R07275,R04338,R05052,R04475,R04438,R02283,R02772,R02773,R02619,R00684,R00668,R00243,R00114,R00248,R04269,R06977,R01939,R07277,R04029,R01956,R03243,R01155,R01648,R05507,R01339,R04529,R07396,R04028,R04171,R03207,R00667,R05085,R02433,R04188,R00895,R04173,R01684,R06426,R01090,R02199,R04217,R02077,R00258,R07613,R00021,R00694,R03248,R00372,R00355,R04051,R02274,R00734,R03952,R02700,R00457,R00908,R03120,R06844,R03266,R01398,R01986,R02549,R01086,R00709,R00267,R08549,R07997,R08082,R08050,R05036,R05037,R01412,R05857,R05229,R05228,R08611,R06551,R07185,R05301,R05302,R05097,R03812,R05320,R06539,R01252,R08081,R03737,R03376,R00474,R08610,R05419,R02444,R02445,R00265,R00621,R01879,R06338,R06335,R03218,R03219,R06336,R06337,R02486,R07366,R07996,R08165,R05039,R07993,R03590,R01700,R07187,R06540,R02160,R07329,R03806,R07184,R00272,R07186,R03640,R07368,R03809,R07367,R05469,R05468,R01197,R03009,R03008,R04073,R03451,R05722,R05723,R05466,R02397,R06323,R06322,R03126,R04276,R00665,R01398,R00261,R00214,R00216,R00351,R00352,R04709,R07989,R06635,R06637,R06636,R06459,R06458,R06448,R07250,R06510,R07253,R05331,R06641,R00233,R06511,R06512,R06643,R06644,R06645,R02505,R07987,R07251,R07988,R05188,R06482,R06483,R06480,R06481,R02447,R05464,R01613,R01614,R05190,R07758,R02223,R07254,R02224,R01954,R01151,R01155,R01324
31	1.00	657	16	27	0	0	C00026->C00062:[1->3,2->1,3->5,5->2,8->10,8->4]	RP04453,RP00578,RP00305,RP06172,RP01432,RP00576,RP00602,RP01481,RP05880,RP00079,RP05855,RP01830,RP05067,RP01871,RP10992,RP01297	R00245,R01343,R00667,R00709,R00267,R00472,R01325,R00665,R01398,R02315,R02313,R01398,R00351,R00352,R00361,R00360,R00343,R00342,R01447,R01257,R00715,R00716,R01900,R00344,R01954,R07641,R01086
32	1.00	293	18	167	0	0	C00026->C00062:[1->3,2->1,3->5,5->2,8->10,8->4]	RP06172,RP01043,RP05067,RP06265,RP00014,RP01481,RP00327,RP01297,RP00305,RP05677,RP00576,RP04461,RP10992,RP05880,RP00079,RP01871,RP00486,RP01431	R00472,R00670,R00344,R00670,R07659,R04467,R04234,R00093,R01161,R06423,R00250,R07276,R03053,R01214,R07275,R04338,R05052,R04475,R04438,R02283,R02772,R02773,R02619,R00684,R00668,R00243,R00114,R00248,R04269,R06977,R01939,R07277,R04029,R01956,R03243,R01155,R01648,R05507,R01339,R04529,R07396,R04028,R04171,R03207,R00667,R05085,R02433,R04188,R00895,R04173,R01684,R06426,R01090,R02199,R04217,R02077,R00258,R07613,R00021,R00694,R03248,R00372,R00355,R04051,R02274,R00734,R03952,R02700,R00457,R00908,R03120,R06844,R03266,R01398,R01986,R02549,R01086,R00709,R00267,R08549,R07997,R08082,R08050,R05036,R05037,R01412,R05857,R05229,R05228,R08611,R06551,R07185,R05301,R05302,R05097,R03812,R05320,R06539,R01252,R08081,R03737,R03376,R00474,R08610,R05419,R02444,R02445,R00265,R00621,R01879,R06338,R06335,R03218,R03219,R06336,R06337,R02486,R07366,R07996,R08165,R05039,R07993,R03590,R01700,R07187,R06540,R02160,R07329,R03806,R07184,R00272,R07186,R03640,R07368,R03809,R07367,R05469,R05468,R01197,R03009,R03008,R04073,R03451,R05722,R05723,R05466,R02397,R06323,R06322,R03126,R04276,R00665,R01398,R00261,R07641,R00351,R00352,R00361,R00360,R00343,R00342,R01447,R01257,R01954,R01151,R01155,R01324
33	1.00	199	13	219	0	1	C00026->C00062:[1->3,2->1,3->10,3->5,5->2,8->4]	RP04453,RP00578,RP05677,RP00576,RP06260,RP00014,RP06023,RP00930,RP00015,RP01481,RP05857,RP01871,RP01297	R00245,R01343,R00667,R08549,R07997,R08082,R08050,R05036,R05037,R01412,R05857,R05229,R05228,R08611,R06551,R07185,R05301,R05302,R05097,R03812,R05320,R06539,R01252,R08081,R03737,R03376,R00474,R08610,R05419,R02444,R02445,R00265,R00621,R01879,R06338,R06335,R03218,R03219,R06336,R06337,R02486,R07366,R07996,R08165,R05039,R07993,R03590,R01700,R07187,R06540,R02160,R07329,R03806,R07184,R00272,R07186,R03640,R07368,R03809,R07367,R05469,R05468,R01197,R03009,R03008,R04073,R03451,R05722,R05723,R05466,R02397,R06323,R06322,R03126,R04276,R00665,R01398,R00665,R07659,R04467,R04234,R00093,R01161,R06423,R00250,R07276,R03053,R01214,R07275,R04338,R05052,R04475,R04438,R02283,R02772,R02773,R02619,R00684,R00668,R00243,R00114,R00248,R04269,R06977,R01939,R07277,R04029,R01956,R03243,R01155,R01648,R05507,R01339,R04529,R07396,R04028,R04171,R03207,R00667,R05085,R02433,R04188,R00895,R04173,R01684,R06426,R01090,R02199,R04217,R02077,R00258,R07613,R00021,R00694,R03248,R00372,R00355,R04051,R02274,R00734,R03952,R02700,R00457,R00908,R03120,R06844,R03266,R00149,R00150,R00479,R07997,R08082,R08050,R05036,R05037,R01412,R05857,R05229,R05039,R08611,R06551,R05301,R05302,R05097,R03812,R05320,R06539,R01252,R08081,R03737,R03376,R05419,R02444,R02445,R01879,R06338,R06335,R03218,R02160,R06336,R06337,R02486,R07366,R07996,R03219,R05228,R07993,R03590,R07187,R06540,R07329,R08610,R03806,R07184,R04276,R07186,R03640,R07368,R03809,R07367,R05469,R05468,R03009,R03008,R04073,R03451,R05722,R05723,R05466,R02397,R06323,R06322,R03126,R07185,R01398,R00709,R00267,R01954,R01086
34	1.00	282	20	201	0	0	C00026->C00062:[1->3,2->1,3->10,3->5,5->2,8->4]	RP06172,RP01043,RP01077,RP01431,RP06265,RP00014,RP04494,RP01481,RP00327,RP01297,RP10992,RP05677,RP00576,RP01829,RP06101,RP05880,RP05694,RP01871,RP00486,RP04461	R00472,R00670,R00742,R01324,R00670,R07659,R04467,R04234,R00093,R01161,R06423,R00250,R07276,R03053,R01214,R07275,R04338,R05052,R04475,R04438,R02283,R02772,R02773,R02619,R00684,R00668,R00243,R00114,R00248,R04269,R06977,R01939,R07277,R04029,R01956,R03243,R01155,R01648,R05507,R01339,R04529,R07396,R04028,R04171,R03207,R00667,R05085,R02433,R04188,R00895,R04173,R01684,R06426,R01090,R02199,R04217,R02077,R00258,R07613,R00021,R00694,R03248,R00372,R00355,R04051,R02274,R00734,R03952,R02700,R00457,R00908,R03120,R06844,R03266,R00268,R08201,R01398,R01986,R02549,R01086,R07641,R08549,R07997,R08082,R08050,R05036,R05037,R01412,R05857,R05229,R05228,R08611,R06551,R07185,R05301,R05302,R05097,R03812,R05320,R06539,R01252,R08081,R03737,R03376,R00474,R08610,R05419,R02444,R02445,R00265,R00621,R01879,R06338,R06335,R03218,R03219,R06336,R06337,R02486,R07366,R07996,R08165,R05039,R07993,R03590,R01700,R07187,R06540,R02160,R07329,R03806,R07184,R00272,R07186,R03640,R07368,R03809,R07367,R05469,R05468,R01197,R03009,R03008,R04073,R03451,R05722,R05723,R05466,R02397,R06323,R06322,R03126,R04276,R00665,R01398,R01899,R00214,R00216,R00351,R00352,R04709,R07989,R06635,R06637,R06636,R06459,R06458,R06448,R07250,R06510,R07253,R05331,R06641,R00233,R06511,R06512,R06643,R06644,R06645,R02505,R07987,R07251,R07988,R05188,R06482,R06483,R06480,R06481,R02447,R05464,R01613,R01614,R05190,R07758,R02223,R07254,R02224,R01954,R01151,R01155,R00261
35	1.00	247	11	153	0	1	C00026->C00062:[1->3,2->1,3->10,3->5,5->2,8->4]	RP04453,RP00578,RP05677,RP00576,RP06260,RP00014,RP06023,RP08483,RP01481,RP01871,RP01297	R00245,R01343,R00667,R08549,R07997,R08082,R08050,R05036,R05037,R01412,R05857,R05229,R05228,R08611,R06551,R07185,R05301,R05302,R05097,R03812,R05320,R06539,R01252,R08081,R03737,R03376,R00474,R08610,R05419,R02444,R02445,R00265,R00621,R01879,R06338,R06335,R03218,R03219,R06336,R06337,R02486,R07366,R07996,R08165,R05039,R07993,R03590,R01700,R07187,R06540,R02160,R07329,R03806,R07184,R00272,R07186,R03640,R07368,R03809,R07367,R05469,R05468,R01197,R03009,R03008,R04073,R03451,R05722,R05723,R05466,R02397,R06323,R06322,R03126,R04276,R00665,R01398,R00665,R07659,R04467,R04234,R00093,R01161,R06423,R00250,R07276,R03053,R01214,R07275,R04338,R05052,R04475,R04438,R02283,R02772,R02773,R02619,R00684,R00668,R00243,R00114,R00248,R04269,R06977,R01939,R07277,R04029,R01956,R03243,R01155,R01648,R05507,R01339,R04529,R07396,R04028,R04171,R03207,R00667,R05085,R02433,R04188,R00895,R04173,R01684,R06426,R01090,R02199,R04217,R02077,R00258,R07613,R00021,R00694,R03248,R00372,R00355,R04051,R02274,R00734,R03952,R02700,R00457,R00908,R03120,R06844,R03266,R00149,R00150,R00261,R01398,R01954,R01086
36	1.00	280	17	163	0	0	C00026->C00062:[1->3,2->1,3->10,3->5,5->2,8->4]	RP06172,RP01043,RP06023,RP00014,RP06265,RP01481,RP00327,RP01297,RP00305,RP05677,RP00576,RP04461,RP06101,RP05880,RP01871,RP00486,RP01431	R00472,R00670,R00149,R00150,R07659,R04467,R04234,R00093,R01161,R06423,R00250,R07276,R03053,R01214,R07275,R04338,R05052,R04475,R04438,R02283,R02772,R02773,R02619,R00684,R00668,R00243,R00114,R00248,R04269,R06977,R01939,R07277,R04029,R01956,R03243,R01155,R01648,R05507,R01339,R04529,R07396,R04028,R04171,R03207,R00667,R05085,R02433,R04188,R00895,R04173,R01684,R06426,R01090,R02199,R04217,R02077,R00258,R07613,R00021,R00694,R03248,R00372,R00355,R04051,R02274,R00734,R03952,R02700,R00457,R00908,R03120,R06844,R03266,R00670,R01398,R01986,R02549,R01086,R00709,R00267,R08549,R07997,R08082,R08050,R05036,R05037,R01412,R05857,R05229,R05228,R08611,R06551,R07185,R05301,R05302,R05097,R03812,R05320,R06539,R01252,R08081,R03737,R03376,R00474,R08610,R05419,R02444,R02445,R00265,R00621,R01879,R06338,R06335,R03218,R03219,R06336,R06337,R02486,R07366,R07996,R08165,R05039,R07993,R03590,R01700,R07187,R06540,R02160,R07329,R03806,R07184,R00272,R07186,R03640,R07368,R03809,R07367,R05469,R05468,R01197,R03009,R03008,R04073,R03451,R05722,R05723,R05466,R02397,R06323,R06322,R03126,R04276,R00665,R01398,R00261,R00214,R00216,R00351,R00352,R01954,R01151,R01155,R01324
37	1.00	423	15	92	0	0	C00026->C00062:[1->3,2->1,3->5,5->2,8->10,8->4]	RP00578,RP00305,RP02934,RP06172,RP00576,RP01481,RP05880,RP00079,RP00014,RP05067,RP01871,RP10992,RP01431,RP04397,RP01297	R01343,R00667,R00709,R00267,R03313,R00472,R00665,R01398,R01398,R00351,R00352,R00361,R00360,R00343,R00342,R01447,R01257,R07659,R04467,R04234,R00093,R01161,R06423,R00250,R07276,R03053,R01214,R07275,R04338,R05052,R04475,R04438,R02283,R02772,R02773,R02619,R00684,R00668,R00243,R00114,R00248,R04269,R06977,R01939,R07277,R04029,R01956,R03243,R01155,R01648,R05507,R01339,R04529,R07396,R04028,R04171,R03207,R00667,R05085,R02433,R04188,R00895,R04173,R01684,R06426,R01090,R02199,R04217,R02077,R00258,R07613,R00021,R00694,R03248,R00372,R00355,R04051,R02274,R00734,R03952,R02700,R00457,R00908,R03120,R06844,R03266,R00344,R01954,R07641,R01324,R00239,R01086
38	1.00	430	16	93	0	0	C00026->C00062:[1->3,2->1,3->5,5->2,8->10,8->4]	RP00578,RP00305,RP02934,RP06172,RP01432,RP00576,RP01481,RP05880,RP00079,RP00014,RP01830,RP05067,RP01871,RP10992,RP04397,RP01297	R01343,R00667,R00709,R00267,R03313,R00472,R01325,R00665,R01398,R01398,R00351,R00352,R00361,R00360,R00343,R00342,R01447,R01257,R07659,R04467,R04234,R00093,R01161,R06423,R00250,R07276,R03053,R01214,R07275,R04338,R05052,R04475,R04438,R02283,R02772,R02773,R02619,R00684,R00668,R00243,R00114,R00248,R04269,R06977,R01939,R07277,R04029,R01956,R03243,R01155,R01648,R05507,R01339,R04529,R07396,R04028,R04171,R03207,R00667,R05085,R02433,R04188,R00895,R04173,R01684,R06426,R01090,R02199,R04217,R02077,R00258,R07613,R00021,R00694,R03248,R00372,R00355,R04051,R02274,R00734,R03952,R02700,R00457,R00908,R03120,R06844,R03266,R01900,R00344,R01954,R07641,R00239,R01086
39	1.00	409	13	87	0	0	C00026->C00062:[1->3,2->1,3->5,5->2,8->10,8->4]	RP04453,RP00578,RP00305,RP06172,RP00576,RP06101,RP05880,RP06023,RP00014,RP01481,RP01871,RP01431,RP01297	R00245,R01343,R00667,R00709,R00267,R00472,R00665,R01398,R00214,R00216,R00351,R00352,R00149,R00150,R07659,R04467,R04234,R00093,R01161,R06423,R00250,R07276,R03053,R01214,R07275,R04338,R05052,R04475,R04438,R02283,R02772,R02773,R02619,R00684,R00668,R00243,R00114,R00248,R04269,R06977,R01939,R07277,R04029,R01956,R03243,R01155,R01648,R05507,R01339,R04529,R07396,R04028,R04171,R03207,R00667,R05085,R02433,R04188,R00895,R04173,R01684,R06426,R01090,R02199,R04217,R02077,R00258,R07613,R00021,R00694,R03248,R00372,R00355,R04051,R02274,R00734,R03952,R02700,R00457,R00908,R03120,R06844,R03266,R01398,R01954,R01324,R01086
40	1.00	374	16	125	0	0	C00026->C00062:[1->3,2->1,3->5,5->2,8->10,8->4]	RP00578,RP00305,RP02934,RP06172,RP00576,RP01077,RP06101,RP05880,RP05694,RP00014,RP01481,RP01871,RP10992,RP01431,RP04397,RP01297	R01343,R00667,R00709,R00267,R03313,R00472,R00665,R01398,R00742,R00214,R00216,R00351,R00352,R04709,R07989,R06635,R06637,R06636,R06459,R06458,R06448,R07250,R06510,R07253,R05331,R06641,R00233,R06511,R06512,R06643,R06644,R06645,R02505,R07987,R07251,R07988,R05188,R06482,R06483,R06480,R06481,R02447,R05464,R01613,R01614,R05190,R07758,R02223,R07254,R02224,R07659,R04467,R04234,R00093,R01161,R06423,R00250,R07276,R03053,R01214,R07275,R04338,R05052,R04475,R04438,R02283,R02772,R02773,R02619,R00684,R00668,R00243,R00114,R00248,R04269,R06977,R01939,R07277,R04029,R01956,R03243,R01155,R01648,R05507,R01339,R04529,R07396,R04028,R04171,R03207,R00667,R05085,R02433,R04188,R00895,R04173,R01684,R06426,R01090,R02199,R04217,R02077,R00258,R07613,R00021,R00694,R03248,R00372,R00355,R04051,R02274,R00734,R03952,R02700,R00457,R00908,R03120,R06844,R03266,R01398,R01954,R07641,R01324,R00239,R01086
41	1.00	414	16	59	0	0	C00026->C00062:[1->3,2->1,3->5,5->2,8->10,8->4]	RP04453,RP00578,RP00305,RP06172,RP00576,RP01077,RP00602,RP06101,RP05880,RP05694,RP05855,RP01481,RP01871,RP10992,RP01431,RP01297	R00245,R01343,R00667,R00709,R00267,R00472,R00665,R01398,R00742,R02315,R02313,R00214,R00216,R00351,R00352,R04709,R07989,R06635,R06637,R06636,R06459,R06458,R06448,R07250,R06510,R07253,R05331,R06641,R00233,R06511,R06512,R06643,R06644,R06645,R02505,R07987,R07251,R07988,R05188,R06482,R06483,R06480,R06481,R02447,R05464,R01613,R01614,R05190,R07758,R02223,R07254,R02224,R00715,R00716,R01398,R01954,R07641,R01324,R01086
42	1.00	582	15	23	0	0	C00026->C00062:[1->3,2->1,3->5,5->2,8->10,8->4]	RP04453,RP00578,RP00602,RP06172,RP00576,RP01829,RP06101,RP05880,RP06023,RP05855,RP04494,RP01481,RP01871,RP01431,RP01297	R00245,R01343,R00667,R02315,R02313,R00472,R00665,R01398,R01899,R00214,R00216,R00351,R00352,R00149,R00150,R00715,R00716,R00268,R08201,R01398,R01954,R01324,R01086
43	1.00	608	14	22	0	0	C00026->C00062:[1->3,2->1,3->5,5->2,8->10,8->4]	RP04453,RP00578,RP00305,RP06172,RP00576,RP00602,RP06101,RP05880,RP06023,RP05855,RP01481,RP01871,RP01431,RP01297	R00245,R01343,R00667,R00709,R00267,R00472,R00665,R01398,R02315,R02313,R00214,R00216,R00351,R00352,R00149,R00150,R00715,R00716,R01398,R01954,R01324,R01086
44	0.33	433	16	56	0	0	C00026->C00062:[8->10,8->5]	RP00305,RP06172,RP01432,RP00576,RP01077,RP06101,RP05880,RP06265,RP05694,RP01830,RP01043,RP01481,RP01871,RP10992,RP01431,RP01297	R00709,R00267,R00472,R01325,R00665,R01398,R00742,R00214,R00216,R00351,R00352,R00670,R04709,R07989,R06635,R06637,R06636,R06459,R06458,R06448,R07250,R06510,R07253,R05331,R06641,R00233,R06511,R06512,R06643,R06644,R06645,R02505,R07987,R07251,R07988,R05188,R06482,R06483,R06480,R06481,R02447,R05464,R01613,R01614,R05190,R07758,R02223,R07254,R02224,R01900,R00670,R01398,R01954,R07641,R01324,R01086
45	0.33	666	14	23	0	0	C00026->C00062:[8->10,8->5]	RP00305,RP06172,RP01043,RP00576,RP01481,RP06101,RP05880,RP00079,RP06265,RP05067,RP01871,RP10992,RP01431,RP01297	R00709,R00267,R00472,R00670,R00665,R01398,R01398,R00214,R00216,R00351,R00352,R00361,R00360,R00343,R00342,R01447,R01257,R00670,R00344,R01954,R07641,R01324,R01086
46	0.33	159	13	164	0	0	C00026->C00062:[3->10,3->5]	RP00287,RP05677,RP01043,RP00015,RP05698,RP01481,RP00576,RP06023,RP06265,RP00121,RP01871,RP01292,RP01297	R00214,R00216,R08549,R07997,R08082,R08050,R05036,R05037,R01412,R05857,R05229,R05228,R08611,R06551,R07185,R05301,R05302,R05097,R03812,R05320,R06539,R01252,R08081,R03737,R03376,R00474,R08610,R05419,R02444,R02445,R00265,R00621,R01879,R06338,R06335,R03218,R03219,R06336,R06337,R02486,R07366,R07996,R08165,R05039,R07993,R03590,R01700,R07187,R06540,R02160,R07329,R03806,R07184,R00272,R07186,R03640,R07368,R03809,R07367,R05469,R05468,R01197,R03009,R03008,R04073,R03451,R05722,R05723,R05466,R02397,R06323,R06322,R03126,R04276,R00670,R07997,R08082,R08050,R05036,R05037,R01412,R05857,R05229,R05039,R08611,R06551,R05301,R05302,R05097,R03812,R05320,R06539,R01252,R08081,R03737,R03376,R05419,R02444,R02445,R01879,R06338,R06335,R03218,R02160,R06336,R06337,R02486,R07366,R07996,R03219,R05228,R07993,R03590,R07187,R06540,R07329,R08610,R03806,R07184,R04276,R07186,R03640,R07368,R03809,R07367,R05469,R05468,R03009,R03008,R04073,R03451,R05722,R05723,R05466,R02397,R06323,R06322,R03126,R07185,R01196,R00006,R00014,R00211,R00210,R01699,R00207,R00224,R00226,R00209,R05636,R03145,R01398,R00665,R01398,R00149,R00150,R00670,R00412,R00408,R02164,R00402,R01954,R01082,R01086
47	0.33	161	17	157	0	1	C00026->C00062:[3->10,3->5]	RP05857,RP00305,RP06172,RP01043,RP00576,RP05677,RP06260,RP06101,RP05880,RP06265,RP00930,RP00015,RP06023,RP01481,RP01871,RP01431,RP01297	R00709,R00267,R00709,R00267,R00472,R00670,R00665,R01398,R08549,R07997,R08082,R08050,R05036,R05037,R01412,R05857,R05229,R05228,R08611,R06551,R07185,R05301,R05302,R05097,R03812,R05320,R06539,R01252,R08081,R03737,R03376,R00474,R08610,R05419,R02444,R02445,R00265,R00621,R01879,R06338,R06335,R03218,R03219,R06336,R06337,R02486,R07366,R07996,R08165,R05039,R07993,R03590,R01700,R07187,R06540,R02160,R07329,R03806,R07184,R00272,R07186,R03640,R07368,R03809,R07367,R05469,R05468,R01197,R03009,R03008,R04073,R03451,R05722,R05723,R05466,R02397,R06323,R06322,R03126,R04276,R00665,R00214,R00216,R00351,R00352,R00670,R00479,R07997,R08082,R08050,R05036,R05037,R01412,R05857,R05229,R05039,R08611,R06551,R05301,R05302,R05097,R03812,R05320,R06539,R01252,R08081,R03737,R03376,R05419,R02444,R02445,R01879,R06338,R06335,R03218,R02160,R06336,R06337,R02486,R07366,R07996,R03219,R05228,R07993,R03590,R07187,R06540,R07329,R08610,R03806,R07184,R04276,R07186,R03640,R07368,R03809,R07367,R05469,R05468,R03009,R03008,R04073,R03451,R05722,R05723,R05466,R02397,R06323,R06322,R03126,R07185,R00149,R00150,R01398,R01954,R01324,R01086
48	0.33	401	15	55	0	0	C00026->C00062:[8->10,8->5]	RP06172,RP01043,RP00576,RP01077,RP01829,RP06101,RP05880,RP06265,RP05694,RP04494,RP01481,RP01871,RP10992,RP01431,RP01297	R00472,R00670,R00665,R01398,R00742,R01899,R00214,R00216,R00351,R00352,R00670,R04709,R07989,R06635,R06637,R06636,R06459,R06458,R06448,R07250,R06510,R07253,R05331,R06641,R00233,R06511,R06512,R06643,R06644,R06645,R02505,R07987,R07251,R07988,R05188,R06482,R06483,R06480,R06481,R02447,R05464,R01613,R01614,R05190,R07758,R02223,R07254,R02224,R00268,R08201,R01398,R01954,R07641,R01324,R01086
49	0.33	190	15	83	0	1	C00026->C00062:[1->10,1->5]	RP05857,RP00305,RP06172,RP01043,RP00576,RP06260,RP06101,RP05880,RP06265,RP00930,RP00015,RP01481,RP01871,RP01431,RP01297	R00709,R00267,R00709,R00267,R00472,R00670,R00665,R01398,R00665,R00214,R00216,R00351,R00352,R00670,R00479,R07997,R08082,R08050,R05036,R05037,R01412,R05857,R05229,R05039,R08611,R06551,R05301,R05302,R05097,R03812,R05320,R06539,R01252,R08081,R03737,R03376,R05419,R02444,R02445,R01879,R06338,R06335,R03218,R02160,R06336,R06337,R02486,R07366,R07996,R03219,R05228,R07993,R03590,R07187,R06540,R07329,R08610,R03806,R07184,R04276,R07186,R03640,R07368,R03809,R07367,R05469,R05468,R03009,R03008,R04073,R03451,R05722,R05723,R05466,R02397,R06323,R06322,R03126,R07185,R01398,R01954,R01324,R01086
50	1.00	359	9	79	0	1	C00026->C00062:[1->3,2->1,3->10,3->5,5->2,8->4]	RP04453,RP00578,RP00576,RP06260,RP00014,RP08483,RP01481,RP01871,RP01297	R00245,R01343,R00667,R00665,R01398,R00665,R07659,R04467,R04234,R00093,R01161,R06423,R00250,R07276,R03053,R01214,R07275,R04338,R05052,R04475,R04438,R02283,R02772,R02773,R02619,R00684,R00668,R00243,R00114,R00248,R04269,R06977,R01939,R07277,R04029,R01956,R03243,R01155,R01648,R05507,R01339,R04529,R07396,R04028,R04171,R03207,R00667,R05085,R02433,R04188,R00895,R04173,R01684,R06426,R01090,R02199,R04217,R02077,R00258,R07613,R00021,R00694,R03248,R00372,R00355,R04051,R02274,R00734,R03952,R02700,R00457,R00908,R03120,R06844,R03266,R00261,R01398,R01954,R01086
51	0.83	430	17	95	0	0	C00026->C00062:[1->3,2->1,5->2,8->10,8->4]	RP00305,RP06172,RP01043,RP00576,RP04461,RP01481,RP05880,RP00079,RP00014,RP00327,RP06265,RP05067,RP01871,RP10992,RP00486,RP01431,RP01297	R00709,R00267,R00472,R00670,R00665,R01398,R00261,R01398,R00351,R00352,R00361,R00360,R00343,R00342,R01447,R01257,R07659,R04467,R04234,R00093,R01161,R06423,R00250,R07276,R03053,R01214,R07275,R04338,R05052,R04475,R04438,R02283,R02772,R02773,R02619,R00684,R00668,R00243,R00114,R00248,R04269,R06977,R01939,R07277,R04029,R01956,R03243,R01155,R01648,R05507,R01339,R04529,R07396,R04028,R04171,R03207,R00667,R05085,R02433,R04188,R00895,R04173,R01684,R06426,R01090,R02199,R04217,R02077,R00258,R07613,R00021,R00694,R03248,R00372,R00355,R04051,R02274,R00734,R03952,R02700,R00457,R00908,R03120,R06844,R03266,R01986,R02549,R00670,R00344,R01954,R07641,R01151,R01155,R01324,R01086
52	0.17	400	12	52	0	0	C00026->C00062:[8->10]	RP00305,RP06172,RP00576,RP01077,RP06101,RP05880,RP05694,RP01481,RP01871,RP10992,RP01431,RP01297	R00709,R00267,R00472,R00665,R01398,R00742,R00214,R00216,R00351,R00352,R04709,R07989,R06635,R06637,R06636,R06459,R06458,R06448,R07250,R06510,R07253,R05331,R06641,R00233,R06511,R06512,R06643,R06644,R06645,R02505,R07987,R07251,R07988,R05188,R06482,R06483,R06480,R06481,R02447,R05464,R01613,R01614,R05190,R07758,R02223,R07254,R02224,R01398,R01954,R07641,R01324,R01086
53	0.33	639	16	26	0	0	C00026->C00062:[8->10,8->5]	RP00305,RP06172,RP01043,RP00576,RP01829,RP01481,RP06101,RP05880,RP00079,RP04494,RP06265,RP05067,RP01871,RP10992,RP01431,RP01297	R00709,R00267,R00472,R00670,R00665,R01398,R01899,R01398,R00214,R00216,R00351,R00352,R00361,R00360,R00343,R00342,R01447,R01257,R00268,R08201,R00670,R00344,R01954,R07641,R01324,R01086
54	0.33	244	17	128	0	1	C00026->C00062:[3->10,3->5]	RP01830,RP06172,RP01043,RP06260,RP01077,RP06265,RP01481,RP10992,RP01297,RP00305,RP05677,RP01432,RP00576,RP06101,RP05880,RP05694,RP01871	R01900,R00472,R00670,R00665,R00742,R00670,R01398,R07641,R01086,R00709,R00267,R08549,R07997,R08082,R08050,R05036,R05037,R01412,R05857,R05229,R05228,R08611,R06551,R07185,R05301,R05302,R05097,R03812,R05320,R06539,R01252,R08081,R03737,R03376,R00474,R08610,R05419,R02444,R02445,R00265,R00621,R01879,R06338,R06335,R03218,R03219,R06336,R06337,R02486,R07366,R07996,R08165,R05039,R07993,R03590,R01700,R07187,R06540,R02160,R07329,R03806,R07184,R00272,R07186,R03640,R07368,R03809,R07367,R05469,R05468,R01197,R03009,R03008,R04073,R03451,R05722,R05723,R05466,R02397,R06323,R06322,R03126,R04276,R01325,R00665,R01398,R00214,R00216,R00351,R00352,R04709,R07989,R06635,R06637,R06636,R06459,R06458,R06448,R07250,R06510,R07253,R05331,R06641,R00233,R06511,R06512,R06643,R06644,R06645,R02505,R07987,R07251,R07988,R05188,R06482,R06483,R06480,R06481,R02447,R05464,R01613,R01614,R05190,R07758,R02223,R07254,R02224,R01954
55	0.33	211	14	90	0	1	C00026->C00062:[3->10,3->5]	RP00305,RP06172,RP01043,RP00576,RP06260,RP06101,RP05880,RP06265,RP06023,RP01481,RP01871,RP01297,RP01431,RP05677	R00709,R00267,R00472,R00670,R00665,R01398,R00665,R00214,R00216,R00351,R00352,R00670,R00149,R00150,R01398,R01954,R01086,R01324,R08549,R07997,R08082,R08050,R05036,R05037,R01412,R05857,R05229,R05228,R08611,R06551,R07185,R05301,R05302,R05097,R03812,R05320,R06539,R01252,R08081,R03737,R03376,R00474,R08610,R05419,R02444,R02445,R00265,R00621,R01879,R06338,R06335,R03218,R03219,R06336,R06337,R02486,R07366,R07996,R08165,R05039,R07993,R03590,R01700,R07187,R06540,R02160,R07329,R03806,R07184,R00272,R07186,R03640,R07368,R03809,R07367,R05469,R05468,R01197,R03009,R03008,R04073,R03451,R05722,R05723,R05466,R02397,R06323,R06322,R03126,R04276
56	1.00	378	19	129	0	0	C00026->C00062:[1->3,2->1,5->2,8->10,8->4,8->5]	RP00327,RP06172,RP01043,RP00576,RP01077,RP01829,RP06101,RP05880,RP06265,RP05694,RP04494,RP00014,RP04461,RP01481,RP01871,RP10992,RP00486,RP01431,RP01297	R01986,R02549,R00472,R00670,R00665,R01398,R00742,R01899,R00214,R00216,R00351,R00352,R00670,R04709,R07989,R06635,R06637,R06636,R06459,R06458,R06448,R07250,R06510,R07253,R05331,R06641,R00233,R06511,R06512,R06643,R06644,R06645,R02505,R07987,R07251,R07988,R05188,R06482,R06483,R06480,R06481,R02447,R05464,R01613,R01614,R05190,R07758,R02223,R07254,R02224,R00268,R08201,R07659,R04467,R04234,R00093,R01161,R06423,R00250,R07276,R03053,R01214,R07275,R04338,R05052,R04475,R04438,R02283,R02772,R02773,R02619,R00684,R00668,R00243,R00114,R00248,R04269,R06977,R01939,R07277,R04029,R01956,R03243,R01155,R01648,R05507,R01339,R04529,R07396,R04028,R04171,R03207,R00667,R05085,R02433,R04188,R00895,R04173,R01684,R06426,R01090,R02199,R04217,R02077,R00258,R07613,R00021,R00694,R03248,R00372,R00355,R04051,R02274,R00734,R03952,R02700,R00457,R00908,R03120,R06844,R03266,R00261,R01398,R01954,R07641,R01151,R01155,R01324,R01086
57	0.17	393	13	53	0	0	C00026->C00062:[8->10]	RP06172,RP00576,RP01077,RP01829,RP06101,RP05880,RP05694,RP04494,RP01481,RP01871,RP10992,RP01431,RP01297	R00472,R00665,R01398,R00742,R01899,R00214,R00216,R00351,R00352,R04709,R07989,R06635,R06637,R06636,R06459,R06458,R06448,R07250,R06510,R07253,R05331,R06641,R00233,R06511,R06512,R06643,R06644,R06645,R02505,R07987,R07251,R07988,R05188,R06482,R06483,R06480,R06481,R02447,R05464,R01613,R01614,R05190,R07758,R02223,R07254,R02224,R00268,R08201,R01398,R01954,R07641,R01324,R01086
58	0.33	594	12	16	0	1	C00026->C00062:[8->10,8->5]	RP00305,RP06172,RP01043,RP00576,RP06260,RP06101,RP05880,RP06265,RP01481,RP01871,RP01431,RP01297	R00709,R00267,R00472,R00670,R00665,R01398,R00665,R00214,R00216,R00351,R00352,R00670,R01398,R01954,R01324,R01086
59	0.33	693	14	19	0	0	C00026->C00062:[8->10,8->5]	RP00305,RP06172,RP01432,RP00576,RP01043,RP06101,RP05880,RP06023,RP01830,RP06265,RP01481,RP01871,RP01431,RP01297	R00709,R00267,R00472,R01325,R00665,R01398,R00670,R00214,R00216,R00351,R00352,R00149,R00150,R01900,R00670,R01398,R01954,R01324,R01086
60	1.00	432	13	86	0	1	C00026->C00062:[1->3,2->1,3->10,3->5,5->2,8->4]	RP04453,RP00578,RP00305,RP00576,RP00177,RP06260,RP05067,RP00014,RP01481,RP01871,RP10992,RP01431,RP01297	R00245,R01343,R00667,R00709,R00267,R00665,R01398,R00351,R00352,R00362,R00665,R00344,R07659,R04467,R04234,R00093,R01161,R06423,R00250,R07276,R03053,R01214,R07275,R04338,R05052,R04475,R04438,R02283,R02772,R02773,R02619,R00684,R00668,R00243,R00114,R00248,R04269,R06977,R01939,R07277,R04029,R01956,R03243,R01155,R01648,R05507,R01339,R04529,R07396,R04028,R04171,R03207,R00667,R05085,R02433,R04188,R00895,R04173,R01684,R06426,R01090,R02199,R04217,R02077,R00258,R07613,R00021,R00694,R03248,R00372,R00355,R04051,R02274,R00734,R03952,R02700,R00457,R00908,R03120,R06844,R03266,R01398,R01954,R07641,R01324,R01086
61	0.33	646	12	17	0	0	C00026->C00062:[8->10,8->5]	RP00305,RP06172,RP01043,RP00576,RP06101,RP05880,RP06023,RP06265,RP01481,RP01871,RP01431,RP01297	R00709,R00267,R00472,R00670,R00665,R01398,R00214,R00216,R00351,R00352,R00149,R00150,R00670,R01398,R01954,R01324,R01086
62	0.33	209	15	91	0	1	C00026->C00062:[3->10,3->5]	RP06172,RP01043,RP00576,RP01829,RP06260,RP06101,RP05880,RP06265,RP04494,RP06023,RP01481,RP01871,RP01297,RP01431,RP05677	R00472,R00670,R00665,R01398,R01899,R00665,R00214,R00216,R00351,R00352,R00670,R00268,R08201,R00149,R00150,R01398,R01954,R01086,R01324,R08549,R07997,R08082,R08050,R05036,R05037,R01412,R05857,R05229,R05228,R08611,R06551,R07185,R05301,R05302,R05097,R03812,R05320,R06539,R01252,R08081,R03737,R03376,R00474,R08610,R05419,R02444,R02445,R00265,R00621,R01879,R06338,R06335,R03218,R03219,R06336,R06337,R02486,R07366,R07996,R08165,R05039,R07993,R03590,R01700,R07187,R06540,R02160,R07329,R03806,R07184,R00272,R07186,R03640,R07368,R03809,R07367,R05469,R05468,R01197,R03009,R03008,R04073,R03451,R05722,R05723,R05466,R02397,R06323,R06322,R03126,R04276
63	1.00	269	16	166	0	0	C00026->C00062:[1->3,2->1,5->2,8->10,8->4,8->5]	RP00287,RP01043,RP00015,RP05698,RP01481,RP00576,RP00014,RP06023,RP04461,RP00121,RP01871,RP00327,RP00486,RP01292,RP06265,RP01297	R00214,R00216,R00670,R07997,R08082,R08050,R05036,R05037,R01412,R05857,R05229,R05039,R08611,R06551,R05301,R05302,R05097,R03812,R05320,R06539,R01252,R08081,R03737,R03376,R05419,R02444,R02445,R01879,R06338,R06335,R03218,R02160,R06336,R06337,R02486,R07366,R07996,R03219,R05228,R07993,R03590,R07187,R06540,R07329,R08610,R03806,R07184,R04276,R07186,R03640,R07368,R03809,R07367,R05469,R05468,R03009,R03008,R04073,R03451,R05722,R05723,R05466,R02397,R06323,R06322,R03126,R07185,R01196,R00006,R00014,R00211,R00210,R01699,R00207,R00224,R00226,R00209,R05636,R03145,R01398,R00665,R01398,R07659,R04467,R04234,R00093,R01161,R06423,R00250,R07276,R03053,R01214,R07275,R04338,R05052,R04475,R04438,R02283,R02772,R02773,R02619,R00684,R00668,R00243,R00114,R00248,R04269,R06977,R01939,R07277,R04029,R01956,R03243,R01155,R01648,R05507,R01339,R04529,R07396,R04028,R04171,R03207,R00667,R05085,R02433,R04188,R00895,R04173,R01684,R06426,R01090,R02199,R04217,R02077,R00258,R07613,R00021,R00694,R03248,R00372,R00355,R04051,R02274,R00734,R03952,R02700,R00457,R00908,R03120,R06844,R03266,R00149,R00150,R00261,R00412,R00408,R02164,R00402,R01954,R01986,R02549,R01151,R01155,R01082,R00670,R01086
64	0.33	700	16	25	0	0	C00026->C00062:[8->10,8->5]	RP00305,RP06172,RP01432,RP00576,RP01043,RP01481,RP06101,RP05880,RP00079,RP01830,RP06265,RP05067,RP01871,RP10992,RP01431,RP01297	R00709,R00267,R00472,R01325,R00665,R01398,R00670,R01398,R00214,R00216,R00351,R00352,R00361,R00360,R00343,R00342,R01447,R01257,R01900,R00670,R00344,R01954,R07641,R01324,R01086
65	0.83	437	18	96	0	0	C00026->C00062:[1->3,2->1,5->2,8->10,8->4]	RP00305,RP06172,RP01432,RP00576,RP01043,RP04461,RP01481,RP05880,RP00079,RP00014,RP00327,RP01830,RP06265,RP05067,RP01871,RP10992,RP00486,RP01297	R00709,R00267,R00472,R01325,R00665,R01398,R00670,R00261,R01398,R00351,R00352,R00361,R00360,R00343,R00342,R01447,R01257,R07659,R04467,R04234,R00093,R01161,R06423,R00250,R07276,R03053,R01214,R07275,R04338,R05052,R04475,R04438,R02283,R02772,R02773,R02619,R00684,R00668,R00243,R00114,R00248,R04269,R06977,R01939,R07277,R04029,R01956,R03243,R01155,R01648,R05507,R01339,R04529,R07396,R04028,R04171,R03207,R00667,R05085,R02433,R04188,R00895,R04173,R01684,R06426,R01090,R02199,R04217,R02077,R00258,R07613,R00021,R00694,R03248,R00372,R00355,R04051,R02274,R00734,R03952,R02700,R00457,R00908,R03120,R06844,R03266,R01986,R02549,R01900,R00670,R00344,R01954,R07641,R01151,R01155,R01086
66	0.33	230	19	112	0	1	C00026->C00062:[3->10,3->5]	RP06172,RP00304,RP06260,RP00930,RP06265,RP04494,RP06023,RP01481,RP01297,RP05857,RP01043,RP00576,RP00032,RP01829,RP06101,RP05880,RP01871,RP01431,RP05677	R00472,R08549,R01197,R00265,R00665,R00479,R00670,R00268,R08201,R00149,R00150,R01398,R01086,R00709,R00267,R00670,R00665,R01398,R02990,R00405,R00406,R00407,R02956,R02084,R01780,R00727,R00410,R02407,R05588,R00432,R01559,R03154,R06904,R01899,R00214,R00216,R00351,R00352,R01954,R01324,R08549,R07997,R08082,R08050,R05036,R05037,R01412,R05857,R05229,R05228,R08611,R06551,R07185,R05301,R05302,R05097,R03812,R05320,R06539,R01252,R08081,R03737,R03376,R00474,R08610,R05419,R02444,R02445,R00265,R00621,R01879,R06338,R06335,R03218,R03219,R06336,R06337,R02486,R07366,R07996,R08165,R05039,R07993,R03590,R01700,R07187,R06540,R02160,R07329,R03806,R07184,R00272,R07186,R03640,R07368,R03809,R07367,R05469,R05468,R01197,R03009,R03008,R04073,R03451,R05722,R05723,R05466,R02397,R06323,R06322,R03126,R04276
67	0.33	269	18	96	0	1	C00026->C00062:[3->10,3->5]	RP06172,RP01043,RP06260,RP00177,RP01481,RP06265,RP04494,RP05067,RP10992,RP01297,RP00305,RP05677,RP00576,RP01829,RP06101,RP05880,RP01871,RP01431	R00472,R00670,R00665,R00351,R00352,R00362,R01398,R00670,R00268,R08201,R00344,R07641,R01086,R00709,R00267,R08549,R07997,R08082,R08050,R05036,R05037,R01412,R05857,R05229,R05228,R08611,R06551,R07185,R05301,R05302,R05097,R03812,R05320,R06539,R01252,R08081,R03737,R03376,R00474,R08610,R05419,R02444,R02445,R00265,R00621,R01879,R06338,R06335,R03218,R03219,R06336,R06337,R02486,R07366,R07996,R08165,R05039,R07993,R03590,R01700,R07187,R06540,R02160,R07329,R03806,R07184,R00272,R07186,R03640,R07368,R03809,R07367,R05469,R05468,R01197,R03009,R03008,R04073,R03451,R05722,R05723,R05466,R02397,R06323,R06322,R03126,R04276,R00665,R01398,R01899,R00214,R00216,R00351,R00352,R01954,R01324
68	0.83	357	8	78	0	1	C00026->C00062:[1->3,2->1,3->5,5->2,8->4]	RP04453,RP00578,RP00576,RP01871,RP01481,RP00014,RP06260,RP01297	R00245,R01343,R00667,R00665,R01398,R01954,R01398,R07659,R04467,R04234,R00093,R01161,R06423,R00250,R07276,R03053,R01214,R07275,R04338,R05052,R04475,R04438,R02283,R02772,R02773,R02619,R00684,R00668,R00243,R00114,R00248,R04269,R06977,R01939,R07277,R04029,R01956,R03243,R01155,R01648,R05507,R01339,R04529,R07396,R04028,R04171,R03207,R00667,R05085,R02433,R04188,R00895,R04173,R01684,R06426,R01090,R02199,R04217,R02077,R00258,R07613,R00021,R00694,R03248,R00372,R00355,R04051,R02274,R00734,R03952,R02700,R00457,R00908,R03120,R06844,R03266,R00665,R01086
69	0.33	232	18	111	0	1	C00026->C00062:[3->10,3->5]	RP06172,RP00304,RP06260,RP00930,RP06265,RP06023,RP01481,RP01297,RP05857,RP00305,RP01043,RP00576,RP00032,RP06101,RP05880,RP01871,RP01431,RP05677	R00472,R08549,R01197,R00265,R00665,R00479,R00670,R00149,R00150,R01398,R01086,R00709,R00267,R00709,R00267,R00670,R00665,R01398,R02990,R00405,R00406,R00407,R02956,R02084,R01780,R00727,R00410,R02407,R05588,R00432,R01559,R03154,R06904,R00214,R00216,R00351,R00352,R01954,R01324,R08549,R07997,R08082,R08050,R05036,R05037,R01412,R05857,R05229,R05228,R08611,R06551,R07185,R05301,R05302,R05097,R03812,R05320,R06539,R01252,R08081,R03737,R03376,R00474,R08610,R05419,R02444,R02445,R00265,R00621,R01879,R06338,R06335,R03218,R03219,R06336,R06337,R02486,R07366,R07996,R08165,R05039,R07993,R03590,R01700,R07187,R06540,R02160,R07329,R03806,R07184,R00272,R07186,R03640,R07368,R03809,R07367,R05469,R05468,R01197,R03009,R03008,R04073,R03451,R05722,R05723,R05466,R02397,R06323,R06322,R03126,R04276
70	0.33	201	16	84	0	1	C00026->C00062:[1->10,1->5]	RP05857,RP00305,RP06172,RP01432,RP00576,RP01043,RP06260,RP06101,RP05880,RP06265,RP00930,RP01830,RP00015,RP01481,RP01871,RP01297	R00709,R00267,R00709,R00267,R00472,R01325,R00665,R01398,R00670,R00665,R00214,R00216,R00351,R00352,R00670,R00479,R01900,R07997,R08082,R08050,R05036,R05037,R01412,R05857,R05229,R05039,R08611,R06551,R05301,R05302,R05097,R03812,R05320,R06539,R01252,R08081,R03737,R03376,R05419,R02444,R02445,R01879,R06338,R06335,R03218,R02160,R06336,R06337,R02486,R07366,R07996,R03219,R05228,R07993,R03590,R07187,R06540,R07329,R08610,R03806,R07184,R04276,R07186,R03640,R07368,R03809,R07367,R05469,R05468,R03009,R03008,R04073,R03451,R05722,R05723,R05466,R02397,R06323,R06322,R03126,R07185,R01398,R01954,R01086
71	0.33	167	18	158	0	1	C00026->C00062:[3->10,3->5]	RP01830,RP06172,RP01043,RP06260,RP00930,RP06265,RP06023,RP01481,RP01297,RP05857,RP00305,RP05677,RP01432,RP00576,RP00015,RP06101,RP05880,RP01871	R01900,R00472,R00670,R00665,R00479,R00670,R00149,R00150,R01398,R01086,R00709,R00267,R00709,R00267,R08549,R07997,R08082,R08050,R05036,R05037,R01412,R05857,R05229,R05228,R08611,R06551,R07185,R05301,R05302,R05097,R03812,R05320,R06539,R01252,R08081,R03737,R03376,R00474,R08610,R05419,R02444,R02445,R00265,R00621,R01879,R06338,R06335,R03218,R03219,R06336,R06337,R02486,R07366,R07996,R08165,R05039,R07993,R03590,R01700,R07187,R06540,R02160,R07329,R03806,R07184,R00272,R07186,R03640,R07368,R03809,R07367,R05469,R05468,R01197,R03009,R03008,R04073,R03451,R05722,R05723,R05466,R02397,R06323,R06322,R03126,R04276,R01325,R00665,R01398,R07997,R08082,R08050,R05036,R05037,R01412,R05857,R05229,R05039,R08611,R06551,R05301,R05302,R05097,R03812,R05320,R06539,R01252,R08081,R03737,R03376,R05419,R02444,R02445,R01879,R06338,R06335,R03218,R02160,R06336,R06337,R02486,R07366,R07996,R03219,R05228,R07993,R03590,R07187,R06540,R07329,R08610,R03806,R07184,R04276,R07186,R03640,R07368,R03809,R07367,R05469,R05468,R03009,R03008,R04073,R03451,R05722,R05723,R05466,R02397,R06323,R06322,R03126,R07185,R00214,R00216,R00351,R00352,R01954
72	0.33	240	14	93	0	0	C00026->C00062:[3->5,8->10]	RP00305,RP06172,RP01043,RP00576,RP05677,RP01481,RP05880,RP00079,RP06265,RP05067,RP01871,RP10992,RP01431,RP01297	R00709,R00267,R00472,R00670,R00665,R01398,R08549,R07997,R08082,R08050,R05036,R05037,R01412,R05857,R05229,R05228,R08611,R06551,R07185,R05301,R05302,R05097,R03812,R05320,R06539,R01252,R08081,R03737,R03376,R00474,R08610,R05419,R02444,R02445,R00265,R00621,R01879,R06338,R06335,R03218,R03219,R06336,R06337,R02486,R07366,R07996,R08165,R05039,R07993,R03590,R01700,R07187,R06540,R02160,R07329,R03806,R07184,R00272,R07186,R03640,R07368,R03809,R07367,R05469,R05468,R01197,R03009,R03008,R04073,R03451,R05722,R05723,R05466,R02397,R06323,R06322,R03126,R04276,R01398,R00351,R00352,R00361,R00360,R00343,R00342,R01447,R01257,R00670,R00344,R01954,R07641,R01324,R01086
73	0.33	239	19	112	0	1	C00026->C00062:[3->10,3->5]	RP01830,RP06172,RP00304,RP06260,RP00930,RP06265,RP06023,RP01481,RP01297,RP05857,RP00305,RP01043,RP01432,RP00576,RP00032,RP06101,RP05880,RP01871,RP05677	R01900,R00472,R08549,R01197,R00265,R00665,R00479,R00670,R00149,R00150,R01398,R01086,R00709,R00267,R00709,R00267,R00670,R01325,R00665,R01398,R02990,R00405,R00406,R00407,R02956,R02084,R01780,R00727,R00410,R02407,R05588,R00432,R01559,R03154,R06904,R00214,R00216,R00351,R00352,R01954,R08549,R07997,R08082,R08050,R05036,R05037,R01412,R05857,R05229,R05228,R08611,R06551,R07185,R05301,R05302,R05097,R03812,R05320,R06539,R01252,R08081,R03737,R03376,R00474,R08610,R05419,R02444,R02445,R00265,R00621,R01879,R06338,R06335,R03218,R03219,R06336,R06337,R02486,R07366,R07996,R08165,R05039,R07993,R03590,R01700,R07187,R06540,R02160,R07329,R03806,R07184,R00272,R07186,R03640,R07368,R03809,R07367,R05469,R05468,R01197,R03009,R03008,R04073,R03451,R05722,R05723,R05466,R02397,R06323,R06322,R03126,R04276
74	0.33	456	17	38	0	1	C00026->C00062:[1->10,1->5]	RP05857,RP00305,RP00304,RP06172,RP01432,RP00576,RP01043,RP00032,RP06260,RP06101,RP05880,RP06265,RP00930,RP01830,RP01481,RP01871,RP01297	R00709,R00267,R00709,R00267,R08549,R01197,R00265,R00472,R01325,R00665,R01398,R00670,R02990,R00405,R00406,R00407,R02956,R02084,R01780,R00727,R00410,R02407,R05588,R00432,R01559,R03154,R06904,R00665,R00214,R00216,R00351,R00352,R00670,R00479,R01900,R01398,R01954,R01086
75	0.33	614	14	20	0	0	C00026->C00062:[8->10,8->5]	RP00305,RP06172,RP01043,RP00576,RP01829,RP06101,RP05880,RP06023,RP04494,RP06265,RP01481,RP01871,RP01431,RP01297	R00709,R00267,R00472,R00670,R00665,R01398,R01899,R00214,R00216,R00351,R00352,R00149,R00150,R00268,R08201,R00670,R01398,R01954,R01324,R01086
76	0.33	270	17	161	0	1	C00026->C00062:[3->10,3->5]	RP06172,RP01043,RP06260,RP06265,RP00014,RP04494,RP06023,RP01481,RP01297,RP05677,RP00576,RP01829,RP06101,RP05880,RP08483,RP01871,RP01431	R00472,R00670,R00665,R00670,R07659,R04467,R04234,R00093,R01161,R06423,R00250,R07276,R03053,R01214,R07275,R04338,R05052,R04475,R04438,R02283,R02772,R02773,R02619,R00684,R00668,R00243,R00114,R00248,R04269,R06977,R01939,R07277,R04029,R01956,R03243,R01155,R01648,R05507,R01339,R04529,R07396,R04028,R04171,R03207,R00667,R05085,R02433,R04188,R00895,R04173,R01684,R06426,R01090,R02199,R04217,R02077,R00258,R07613,R00021,R00694,R03248,R00372,R00355,R04051,R02274,R00734,R03952,R02700,R00457,R00908,R03120,R06844,R03266,R00268,R08201,R00149,R00150,R01398,R01086,R08549,R07997,R08082,R08050,R05036,R05037,R01412,R05857,R05229,R05228,R08611,R06551,R07185,R05301,R05302,R05097,R03812,R05320,R06539,R01252,R08081,R03737,R03376,R00474,R08610,R05419,R02444,R02445,R00265,R00621,R01879,R06338,R06335,R03218,R03219,R06336,R06337,R02486,R07366,R07996,R08165,R05039,R07993,R03590,R01700,R07187,R06540,R02160,R07329,R03806,R07184,R00272,R07186,R03640,R07368,R03809,R07367,R05469,R05468,R01197,R03009,R03008,R04073,R03451,R05722,R05723,R05466,R02397,R06323,R06322,R03126,R04276,R00665,R01398,R01899,R00214,R00216,R00351,R00352,R00261,R01954,R01324
77	1.00	242	12	147	0	1	C00026->C00062:[1->10,1->3,2->1,3->5,5->2,8->4]	RP04453,RP00578,RP00576,RP06260,RP00014,RP06023,RP00930,RP00015,RP01481,RP05857,RP01871,RP01297	R00245,R01343,R00667,R00665,R01398,R00665,R07659,R04467,R04234,R00093,R01161,R06423,R00250,R07276,R03053,R01214,R07275,R04338,R05052,R04475,R04438,R02283,R02772,R02773,R02619,R00684,R00668,R00243,R00114,R00248,R04269,R06977,R01939,R07277,R04029,R01956,R03243,R01155,R01648,R05507,R01339,R04529,R07396,R04028,R04171,R03207,R00667,R05085,R02433,R04188,R00895,R04173,R01684,R06426,R01090,R02199,R04217,R02077,R00258,R07613,R00021,R00694,R03248,R00372,R00355,R04051,R02274,R00734,R03952,R02700,R00457,R00908,R03120,R06844,R03266,R00149,R00150,R00479,R07997,R08082,R08050,R05036,R05037,R01412,R05857,R05229,R05039,R08611,R06551,R05301,R05302,R05097,R03812,R05320,R06539,R01252,R08081,R03737,R03376,R05419,R02444,R02445,R01879,R06338,R06335,R03218,R02160,R06336,R06337,R02486,R07366,R07996,R03219,R05228,R07993,R03590,R07187,R06540,R07329,R08610,R03806,R07184,R04276,R07186,R03640,R07368,R03809,R07367,R05469,R05468,R03009,R03008,R04073,R03451,R05722,R05723,R05466,R02397,R06323,R06322,R03126,R07185,R01398,R00709,R00267,R01954,R01086
78	0.33	410	16	89	0	1	C00026->C00062:[3->10,3->5]	RP00305,RP06172,RP01432,RP00576,RP01043,RP06260,RP06101,RP05880,RP06265,RP00014,RP08483,RP01830,RP06023,RP01481,RP01871,RP01297	R00709,R00267,R00472,R01325,R00665,R01398,R00670,R00665,R00214,R00216,R00351,R00352,R00670,R07659,R04467,R04234,R00093,R01161,R06423,R00250,R07276,R03053,R01214,R07275,R04338,R05052,R04475,R04438,R02283,R02772,R02773,R02619,R00684,R00668,R00243,R00114,R00248,R04269,R06977,R01939,R07277,R04029,R01956,R03243,R01155,R01648,R05507,R01339,R04529,R07396,R04028,R04171,R03207,R00667,R05085,R02433,R04188,R00895,R04173,R01684,R06426,R01090,R02199,R04217,R02077,R00258,R07613,R00021,R00694,R03248,R00372,R00355,R04051,R02274,R00734,R03952,R02700,R00457,R00908,R03120,R06844,R03266,R00261,R01900,R00149,R00150,R01398,R01954,R01086
79	0.33	611	13	18	0	0	C00026->C00062:[8->10,8->5]	RP06172,RP01043,RP00576,RP01829,RP06101,RP05880,RP06023,RP04494,RP06265,RP01481,RP01871,RP01431,RP01297	R00472,R00670,R00665,R01398,R01899,R00214,R00216,R00351,R00352,R00149,R00150,R00268,R08201,R00670,R01398,R01954,R01324,R01086
80	0.33	740	17	24	0	1	C00026->C00062:[3->10,8->10,8->5]	RP00305,RP05067,RP06172,RP01043,RP00576,RP00177,RP01829,RP06260,RP06101,RP05880,RP06265,RP04494,RP01481,RP01871,RP10992,RP01431,RP01297	R00709,R00267,R00344,R00472,R00670,R00665,R01398,R00351,R00352,R00362,R01899,R00665,R00214,R00216,R00351,R00352,R00670,R00268,R08201,R01398,R01954,R07641,R01324,R01086
81	0.33	213	13	89	0	0	C00026->C00062:[3->10,3->5]	RP00305,RP06172,RP01043,RP00576,RP05677,RP06101,RP05880,RP06023,RP06265,RP01481,RP01871,RP01431,RP01297	R00709,R00267,R00472,R00670,R00665,R01398,R08549,R07997,R08082,R08050,R05036,R05037,R01412,R05857,R05229,R05228,R08611,R06551,R07185,R05301,R05302,R05097,R03812,R05320,R06539,R01252,R08081,R03737,R03376,R00474,R08610,R05419,R02444,R02445,R00265,R00621,R01879,R06338,R06335,R03218,R03219,R06336,R06337,R02486,R07366,R07996,R08165,R05039,R07993,R03590,R01700,R07187,R06540,R02160,R07329,R03806,R07184,R00272,R07186,R03640,R07368,R03809,R07367,R05469,R05468,R01197,R03009,R03008,R04073,R03451,R05722,R05723,R05466,R02397,R06323,R06322,R03126,R04276,R00214,R00216,R00351,R00352,R00149,R00150,R00670,R01398,R01954,R01324,R01086
82	0.33	240	18	101	0	0	C00026->C00062:[1->10,1->5]	RP00287,RP06172,RP01043,RP00015,RP05698,RP01481,RP00576,RP06101,RP05880,RP06023,RP01431,RP01829,RP04494,RP06265,RP00121,RP01871,RP01292,RP01297	R00214,R00216,R00472,R00670,R07997,R08082,R08050,R05036,R05037,R01412,R05857,R05229,R05039,R08611,R06551,R05301,R05302,R05097,R03812,R05320,R06539,R01252,R08081,R03737,R03376,R05419,R02444,R02445,R01879,R06338,R06335,R03218,R02160,R06336,R06337,R02486,R07366,R07996,R03219,R05228,R07993,R03590,R07187,R06540,R07329,R08610,R03806,R07184,R04276,R07186,R03640,R07368,R03809,R07367,R05469,R05468,R03009,R03008,R04073,R03451,R05722,R05723,R05466,R02397,R06323,R06322,R03126,R07185,R01196,R00006,R00014,R00211,R00210,R01699,R00207,R00224,R00226,R00209,R05636,R03145,R01398,R00665,R01398,R00214,R00216,R00351,R00352,R00149,R00150,R01324,R01899,R00268,R08201,R00670,R00412,R00408,R02164,R00402,R01954,R01082,R01086
83	1.00	368	10	81	0	1	C00026->C00062:[1->3,2->1,3->10,3->5,5->2,8->4]	RP04453,RP00578,RP00576,RP06260,RP00014,RP06023,RP08483,RP01481,RP01871,RP01297	R00245,R01343,R00667,R00665,R01398,R00665,R07659,R04467,R04234,R00093,R01161,R06423,R00250,R07276,R03053,R01214,R07275,R04338,R05052,R04475,R04438,R02283,R02772,R02773,R02619,R00684,R00668,R00243,R00114,R00248,R04269,R06977,R01939,R07277,R04029,R01956,R03243,R01155,R01648,R05507,R01339,R04529,R07396,R04028,R04171,R03207,R00667,R05085,R02433,R04188,R00895,R04173,R01684,R06426,R01090,R02199,R04217,R02077,R00258,R07613,R00021,R00694,R03248,R00372,R00355,R04051,R02274,R00734,R03952,R02700,R00457,R00908,R03120,R06844,R03266,R00149,R00150,R00261,R01398,R01954,R01086
84	0.33	223	14	90	0	0	C00026->C00062:[3->10,3->5]	RP00305,RP06172,RP01432,RP00576,RP01043,RP05677,RP06101,RP05880,RP06023,RP01830,RP06265,RP01481,RP01871,RP01297	R00709,R00267,R00472,R01325,R00665,R01398,R00670,R08549,R07997,R08082,R08050,R05036,R05037,R01412,R05857,R05229,R05228,R08611,R06551,R07185,R05301,R05302,R05097,R03812,R05320,R06539,R01252,R08081,R03737,R03376,R00474,R08610,R05419,R02444,R02445,R00265,R00621,R01879,R06338,R06335,R03218,R03219,R06336,R06337,R02486,R07366,R07996,R08165,R05039,R07993,R03590,R01700,R07187,R06540,R02160,R07329,R03806,R07184,R00272,R07186,R03640,R07368,R03809,R07367,R05469,R05468,R01197,R03009,R03008,R04073,R03451,R05722,R05723,R05466,R02397,R06323,R06322,R03126,R04276,R00214,R00216,R00351,R00352,R00149,R00150,R01900,R00670,R01398,R01954,R01086
85	1.00	380	18	128	0	0	C00026->C00062:[1->3,2->1,5->2,8->10,8->4,8->5]	RP00305,RP06172,RP01043,RP00576,RP01077,RP04461,RP06101,RP05880,RP06265,RP05694,RP00327,RP00014,RP01481,RP01871,RP10992,RP00486,RP01431,RP01297	R00709,R00267,R00472,R00670,R00665,R01398,R00742,R00261,R00214,R00216,R00351,R00352,R00670,R04709,R07989,R06635,R06637,R06636,R06459,R06458,R06448,R07250,R06510,R07253,R05331,R06641,R00233,R06511,R06512,R06643,R06644,R06645,R02505,R07987,R07251,R07988,R05188,R06482,R06483,R06480,R06481,R02447,R05464,R01613,R01614,R05190,R07758,R02223,R07254,R02224,R01986,R02549,R07659,R04467,R04234,R00093,R01161,R06423,R00250,R07276,R03053,R01214,R07275,R04338,R05052,R04475,R04438,R02283,R02772,R02773,R02619,R00684,R00668,R00243,R00114,R00248,R04269,R06977,R01939,R07277,R04029,R01956,R03243,R01155,R01648,R05507,R01339,R04529,R07396,R04028,R04171,R03207,R00667,R05085,R02433,R04188,R00895,R04173,R01684,R06426,R01090,R02199,R04217,R02077,R00258,R07613,R00021,R00694,R03248,R00372,R00355,R04051,R02274,R00734,R03952,R02700,R00457,R00908,R03120,R06844,R03266,R01398,R01954,R07641,R01151,R01155,R01324,R01086
86	1.00	239	9	150	0	1	C00026->C00062:[1->3,2->1,3->10,3->5,5->2,8->4]	RP04453,RP00578,RP05677,RP00576,RP06260,RP00014,RP01481,RP01871,RP01297	R00245,R01343,R00667,R08549,R07997,R08082,R08050,R05036,R05037,R01412,R05857,R05229,R05228,R08611,R06551,R07185,R05301,R05302,R05097,R03812,R05320,R06539,R01252,R08081,R03737,R03376,R00474,R08610,R05419,R02444,R02445,R00265,R00621,R01879,R06338,R06335,R03218,R03219,R06336,R06337,R02486,R07366,R07996,R08165,R05039,R07993,R03590,R01700,R07187,R06540,R02160,R07329,R03806,R07184,R00272,R07186,R03640,R07368,R03809,R07367,R05469,R05468,R01197,R03009,R03008,R04073,R03451,R05722,R05723,R05466,R02397,R06323,R06322,R03126,R04276,R00665,R01398,R00665,R07659,R04467,R04234,R00093,R01161,R06423,R00250,R07276,R03053,R01214,R07275,R04338,R05052,R04475,R04438,R02283,R02772,R02773,R02619,R00684,R00668,R00243,R00114,R00248,R04269,R06977,R01939,R07277,R04029,R01956,R03243,R01155,R01648,R05507,R01339,R04529,R07396,R04028,R04171,R03207,R00667,R05085,R02433,R04188,R00895,R04173,R01684,R06426,R01090,R02199,R04217,R02077,R00258,R07613,R00021,R00694,R03248,R00372,R00355,R04051,R02274,R00734,R03952,R02700,R00457,R00908,R03120,R06844,R03266,R01398,R01954,R01086
87	1.00	397	13	86	0	1	C00026->C00062:[1->3,2->1,3->5,5->2,8->10,8->4]	RP04453,RP00578,RP00305,RP06172,RP00576,RP06260,RP06101,RP00014,RP05880,RP01481,RP01871,RP01431,RP01297	R00245,R01343,R00667,R00709,R00267,R00472,R00665,R01398,R00665,R00214,R00216,R07659,R04467,R04234,R00093,R01161,R06423,R00250,R07276,R03053,R01214,R07275,R04338,R05052,R04475,R04438,R02283,R02772,R02773,R02619,R00684,R00668,R00243,R00114,R00248,R04269,R06977,R01939,R07277,R04029,R01956,R03243,R01155,R01648,R05507,R01339,R04529,R07396,R04028,R04171,R03207,R00667,R05085,R02433,R04188,R00895,R04173,R01684,R06426,R01090,R02199,R04217,R02077,R00258,R07613,R00021,R00694,R03248,R00372,R00355,R04051,R02274,R00734,R03952,R02700,R00457,R00908,R03120,R06844,R03266,R00351,R00352,R01398,R01954,R01324,R01086
88	1.00	349	12	99	0	1	C00026->C00062:[1->10,1->3,2->1,3->5,5->2,8->4]	RP04453,RP00578,RP00304,RP00576,RP00032,RP06260,RP00014,RP00930,RP01481,RP05857,RP01871,RP01297	R00245,R01343,R00667,R08549,R01197,R00265,R00665,R01398,R02990,R00405,R00406,R00407,R02956,R02084,R01780,R00727,R00410,R02407,R05588,R00432,R01559,R03154,R06904,R00665,R07659,R04467,R04234,R00093,R01161,R06423,R00250,R07276,R03053,R01214,R07275,R04338,R05052,R04475,R04438,R02283,R02772,R02773,R02619,R00684,R00668,R00243,R00114,R00248,R04269,R06977,R01939,R07277,R04029,R01956,R03243,R01155,R01648,R05507,R01339,R04529,R07396,R04028,R04171,R03207,R00667,R05085,R02433,R04188,R00895,R04173,R01684,R06426,R01090,R02199,R04217,R02077,R00258,R07613,R00021,R00694,R03248,R00372,R00355,R04051,R02274,R00734,R03952,R02700,R00457,R00908,R03120,R06844,R03266,R00479,R01398,R00709,R00267,R01954,R01086
89	0.33	402	15	87	0	1	C00026->C00062:[3->10,3->5]	RP00305,RP06172,RP01432,RP00576,RP01043,RP06260,RP06101,RP05880,RP06265,RP00014,RP08483,RP01830,RP01481,RP01871,RP01297	R00709,R00267,R00472,R01325,R00665,R01398,R00670,R00665,R00214,R00216,R00351,R00352,R00670,R07659,R04467,R04234,R00093,R01161,R06423,R00250,R07276,R03053,R01214,R07275,R04338,R05052,R04475,R04438,R02283,R02772,R02773,R02619,R00684,R00668,R00243,R00114,R00248,R04269,R06977,R01939,R07277,R04029,R01956,R03243,R01155,R01648,R05507,R01339,R04529,R07396,R04028,R04171,R03207,R00667,R05085,R02433,R04188,R00895,R04173,R01684,R06426,R01090,R02199,R04217,R02077,R00258,R07613,R00021,R00694,R03248,R00372,R00355,R04051,R02274,R00734,R03952,R02700,R00457,R00908,R03120,R06844,R03266,R00261,R01900,R01398,R01954,R01086
90	0.33	221	15	91	0	1	C00026->C00062:[3->10,3->5]	RP00305,RP06172,RP01432,RP00576,RP01043,RP06260,RP06101,RP05880,RP06265,RP01830,RP06023,RP01481,RP01871,RP01297,RP05677	R00709,R00267,R00472,R01325,R00665,R01398,R00670,R00665,R00214,R00216,R00351,R00352,R00670,R01900,R00149,R00150,R01398,R01954,R01086,R08549,R07997,R08082,R08050,R05036,R05037,R01412,R05857,R05229,R05228,R08611,R06551,R07185,R05301,R05302,R05097,R03812,R05320,R06539,R01252,R08081,R03737,R03376,R00474,R08610,R05419,R02444,R02445,R00265,R00621,R01879,R06338,R06335,R03218,R03219,R06336,R06337,R02486,R07366,R07996,R08165,R05039,R07993,R03590,R01700,R07187,R06540,R02160,R07329,R03806,R07184,R00272,R07186,R03640,R07368,R03809,R07367,R05469,R05468,R01197,R03009,R03008,R04073,R03451,R05722,R05723,R05466,R02397,R06323,R06322,R03126,R04276
91	1.00	235	11	145	0	1	C00026->C00062:[1->10,1->3,2->1,3->5,5->2,8->4]	RP04453,RP00578,RP00576,RP06260,RP00014,RP00930,RP00015,RP01481,RP05857,RP01871,RP01297	R00245,R01343,R00667,R00665,R01398,R00665,R07659,R04467,R04234,R00093,R01161,R06423,R00250,R07276,R03053,R01214,R07275,R04338,R05052,R04475,R04438,R02283,R02772,R02773,R02619,R00684,R00668,R00243,R00114,R00248,R04269,R06977,R01939,R07277,R04029,R01956,R03243,R01155,R01648,R05507,R01339,R04529,R07396,R04028,R04171,R03207,R00667,R05085,R02433,R04188,R00895,R04173,R01684,R06426,R01090,R02199,R04217,R02077,R00258,R07613,R00021,R00694,R03248,R00372,R00355,R04051,R02274,R00734,R03952,R02700,R00457,R00908,R03120,R06844,R03266,R00479,R07997,R08082,R08050,R05036,R05037,R01412,R05857,R05229,R05039,R08611,R06551,R05301,R05302,R05097,R03812,R05320,R06539,R01252,R08081,R03737,R03376,R05419,R02444,R02445,R01879,R06338,R06335,R03218,R02160,R06336,R06337,R02486,R07366,R07996,R03219,R05228,R07993,R03590,R07187,R06540,R07329,R08610,R03806,R07184,R04276,R07186,R03640,R07368,R03809,R07367,R05469,R05468,R03009,R03008,R04073,R03451,R05722,R05723,R05466,R02397,R06323,R06322,R03126,R07185,R01398,R00709,R00267,R01954,R01086
92	0.33	237	16	127	0	1	C00026->C00062:[3->10,3->5]	RP06172,RP01043,RP06260,RP01077,RP06265,RP01481,RP10992,RP01297,RP00305,RP05677,RP00576,RP06101,RP05880,RP05694,RP01871,RP01431	R00472,R00670,R00665,R00742,R00670,R01398,R07641,R01086,R00709,R00267,R08549,R07997,R08082,R08050,R05036,R05037,R01412,R05857,R05229,R05228,R08611,R06551,R07185,R05301,R05302,R05097,R03812,R05320,R06539,R01252,R08081,R03737,R03376,R00474,R08610,R05419,R02444,R02445,R00265,R00621,R01879,R06338,R06335,R03218,R03219,R06336,R06337,R02486,R07366,R07996,R08165,R05039,R07993,R03590,R01700,R07187,R06540,R02160,R07329,R03806,R07184,R00272,R07186,R03640,R07368,R03809,R07367,R05469,R05468,R01197,R03009,R03008,R04073,R03451,R05722,R05723,R05466,R02397,R06323,R06322,R03126,R04276,R00665,R01398,R00214,R00216,R00351,R00352,R04709,R07989,R06635,R06637,R06636,R06459,R06458,R06448,R07250,R06510,R07253,R05331,R06641,R00233,R06511,R06512,R06643,R06644,R06645,R02505,R07987,R07251,R07988,R05188,R06482,R06483,R06480,R06481,R02447,R05464,R01613,R01614,R05190,R07758,R02223,R07254,R02224,R01954,R01324
93	0.33	410	16	57	0	0	C00026->C00062:[8->10,8->5]	RP00305,RP06172,RP01043,RP00576,RP01077,RP01829,RP06101,RP05880,RP06265,RP05694,RP04494,RP01481,RP01871,RP10992,RP01431,RP01297	R00709,R00267,R00472,R00670,R00665,R01398,R00742,R01899,R00214,R00216,R00351,R00352,R00670,R04709,R07989,R06635,R06637,R06636,R06459,R06458,R06448,R07250,R06510,R07253,R05331,R06641,R00233,R06511,R06512,R06643,R06644,R06645,R02505,R07987,R07251,R07988,R05188,R06482,R06483,R06480,R06481,R02447,R05464,R01613,R01614,R05190,R07758,R02223,R07254,R02224,R00268,R08201,R01398,R01954,R07641,R01324,R01086
94	0.33	235	17	128	0	1	C00026->C00062:[3->10,3->5]	RP06172,RP01043,RP06260,RP01077,RP06265,RP04494,RP01481,RP10992,RP01297,RP05677,RP00576,RP01829,RP06101,RP05880,RP05694,RP01871,RP01431	R00472,R00670,R00665,R00742,R00670,R00268,R08201,R01398,R07641,R01086,R08549,R07997,R08082,R08050,R05036,R05037,R01412,R05857,R05229,R05228,R08611,R06551,R07185,R05301,R05302,R05097,R03812,R05320,R06539,R01252,R08081,R03737,R03376,R00474,R08610,R05419,R02444,R02445,R00265,R00621,R01879,R06338,R06335,R03218,R03219,R06336,R06337,R02486,R07366,R07996,R08165,R05039,R07993,R03590,R01700,R07187,R06540,R02160,R07329,R03806,R07184,R00272,R07186,R03640,R07368,R03809,R07367,R05469,R05468,R01197,R03009,R03008,R04073,R03451,R05722,R05723,R05466,R02397,R06323,R06322,R03126,R04276,R00665,R01398,R01899,R00214,R00216,R00351,R00352,R04709,R07989,R06635,R06637,R06636,R06459,R06458,R06448,R07250,R06510,R07253,R05331,R06641,R00233,R06511,R06512,R06643,R06644,R06645,R02505,R07987,R07251,R07988,R05188,R06482,R06483,R06480,R06481,R02447,R05464,R01613,R01614,R05190,R07758,R02223,R07254,R02224,R01954,R01324
95	0.17	414	13	53	0	0	C00026->C00062:[8->10]	RP00305,RP06172,RP01432,RP00576,RP01077,RP06101,RP05880,RP05694,RP01830,RP01481,RP01871,RP10992,RP01297	R00709,R00267,R00472,R01325,R00665,R01398,R00742,R00214,R00216,R00351,R00352,R04709,R07989,R06635,R06637,R06636,R06459,R06458,R06448,R07250,R06510,R07253,R05331,R06641,R00233,R06511,R06512,R06643,R06644,R06645,R02505,R07987,R07251,R07988,R05188,R06482,R06483,R06480,R06481,R02447,R05464,R01613,R01614,R05190,R07758,R02223,R07254,R02224,R01900,R01398,R01954,R07641,R01086
96	0.33	271	16	160	0	1	C00026->C00062:[3->10,3->5]	RP00305,RP06172,RP01043,RP00576,RP05677,RP06260,RP06101,RP05880,RP06265,RP00014,RP08483,RP06023,RP01481,RP01871,RP01431,RP01297	R00709,R00267,R00472,R00670,R00665,R01398,R08549,R07997,R08082,R08050,R05036,R05037,R01412,R05857,R05229,R05228,R08611,R06551,R07185,R05301,R05302,R05097,R03812,R05320,R06539,R01252,R08081,R03737,R03376,R00474,R08610,R05419,R02444,R02445,R00265,R00621,R01879,R06338,R06335,R03218,R03219,R06336,R06337,R02486,R07366,R07996,R08165,R05039,R07993,R03590,R01700,R07187,R06540,R02160,R07329,R03806,R07184,R00272,R07186,R03640,R07368,R03809,R07367,R05469,R05468,R01197,R03009,R03008,R04073,R03451,R05722,R05723,R05466,R02397,R06323,R06322,R03126,R04276,R00665,R00214,R00216,R00351,R00352,R00670,R07659,R04467,R04234,R00093,R01161,R06423,R00250,R07276,R03053,R01214,R07275,R04338,R05052,R04475,R04438,R02283,R02772,R02773,R02619,R00684,R00668,R00243,R00114,R00248,R04269,R06977,R01939,R07277,R04029,R01956,R03243,R01155,R01648,R05507,R01339,R04529,R07396,R04028,R04171,R03207,R00667,R05085,R02433,R04188,R00895,R04173,R01684,R06426,R01090,R02199,R04217,R02077,R00258,R07613,R00021,R00694,R03248,R00372,R00355,R04051,R02274,R00734,R03952,R02700,R00457,R00908,R03120,R06844,R03266,R00261,R00149,R00150,R01398,R01954,R01324,R01086
97	0.33	657	16	22	0	0	C00026->C00062:[8->10,8->5]	RP00305,RP06172,RP01432,RP00576,RP01043,RP01829,RP06101,RP05880,RP06023,RP04494,RP01830,RP06265,RP01481,RP01871,RP01431,RP01297	R00709,R00267,R00472,R01325,R00665,R01398,R00670,R01899,R00214,R00216,R00351,R00352,R00149,R00150,R00268,R08201,R01900,R00670,R01398,R01954,R01324,R01086
98	0.33	811	17	23	0	1	C00026->C00062:[3->10,8->10,8->5]	RP00305,RP06172,RP01432,RP00576,RP01043,RP00177,RP05067,RP06260,RP06101,RP05880,RP06265,RP01830,RP01481,RP01871,RP10992,RP01431,RP01297	R00709,R00267,R00472,R01325,R00665,R01398,R00670,R00351,R00352,R00362,R00344,R00665,R00214,R00216,R00351,R00352,R00670,R01900,R01398,R01954,R07641,R01324,R01086
99	0.33	281	18	95	0	1	C00026->C00062:[3->10,3->5]	RP01830,RP06172,RP01043,RP06260,RP00177,RP01481,RP06265,RP05067,RP10992,RP01297,RP00305,RP05677,RP01432,RP00576,RP06101,RP05880,RP01871,RP01431	R01900,R00472,R00670,R00665,R00351,R00352,R00362,R01398,R00670,R00344,R07641,R01086,R00709,R00267,R08549,R07997,R08082,R08050,R05036,R05037,R01412,R05857,R05229,R05228,R08611,R06551,R07185,R05301,R05302,R05097,R03812,R05320,R06539,R01252,R08081,R03737,R03376,R00474,R08610,R05419,R02444,R02445,R00265,R00621,R01879,R06338,R06335,R03218,R03219,R06336,R06337,R02486,R07366,R07996,R08165,R05039,R07993,R03590,R01700,R07187,R06540,R02160,R07329,R03806,R07184,R00272,R07186,R03640,R07368,R03809,R07367,R05469,R05468,R01197,R03009,R03008,R04073,R03451,R05722,R05723,R05466,R02397,R06323,R06322,R03126,R04276,R01325,R00665,R01398,R00214,R00216,R00351,R00352,R01954,R01324
100	0.33	784	15	21	0	1	C00026->C00062:[3->10,8->10,8->5]	RP00305,RP06172,RP01043,RP00576,RP00177,RP05067,RP06260,RP06101,RP05880,RP06265,RP01481,RP01871,RP10992,RP01431,RP01297	R00709,R00267,R00472,R00670,R00665,R01398,R00351,R00352,R00362,R00344,R00665,R00214,R00216,R00351,R00352,R00670,R01398,R01954,R07641,R01324,R01086
101	0.17	686	11	19	0	0	C00026->C00062:[8->10]	RP00305,RP06172,RP00576,RP05067,RP05880,RP00079,RP01481,RP01871,RP10992,RP01431,RP01297	R00709,R00267,R00472,R00665,R01398,R00344,R00351,R00352,R00361,R00360,R00343,R00342,R01447,R01257,R01398,R01954,R07641,R01324,R01086
102	1.00	421	17	92	0	0	C00026->C00062:[1->3,2->1,5->2,8->10,8->4,8->5]	RP00305,RP06172,RP01432,RP00576,RP01043,RP04461,RP06101,RP05880,RP06023,RP00014,RP01830,RP06265,RP01481,RP01871,RP00327,RP00486,RP01297	R00709,R00267,R00472,R01325,R00665,R01398,R00670,R00261,R00214,R00216,R00351,R00352,R00149,R00150,R07659,R04467,R04234,R00093,R01161,R06423,R00250,R07276,R03053,R01214,R07275,R04338,R05052,R04475,R04438,R02283,R02772,R02773,R02619,R00684,R00668,R00243,R00114,R00248,R04269,R06977,R01939,R07277,R04029,R01956,R03243,R01155,R01648,R05507,R01339,R04529,R07396,R04028,R04171,R03207,R00667,R05085,R02433,R04188,R00895,R04173,R01684,R06426,R01090,R02199,R04217,R02077,R00258,R07613,R00021,R00694,R03248,R00372,R00355,R04051,R02274,R00734,R03952,R02700,R00457,R00908,R03120,R06844,R03266,R01900,R00670,R01398,R01954,R01986,R02549,R01151,R01155,R01086
103	0.33	199	13	88	0	1	C00026->C00062:[3->10,3->5]	RP00305,RP06172,RP01043,RP00576,RP05677,RP06260,RP06101,RP05880,RP06265,RP01481,RP01871,RP01431,RP01297	R00709,R00267,R00472,R00670,R00665,R01398,R08549,R07997,R08082,R08050,R05036,R05037,R01412,R05857,R05229,R05228,R08611,R06551,R07185,R05301,R05302,R05097,R03812,R05320,R06539,R01252,R08081,R03737,R03376,R00474,R08610,R05419,R02444,R02445,R00265,R00621,R01879,R06338,R06335,R03218,R03219,R06336,R06337,R02486,R07366,R07996,R08165,R05039,R07993,R03590,R01700,R07187,R06540,R02160,R07329,R03806,R07184,R00272,R07186,R03640,R07368,R03809,R07367,R05469,R05468,R01197,R03009,R03008,R04073,R03451,R05722,R05723,R05466,R02397,R06323,R06322,R03126,R04276,R00665,R00214,R00216,R00351,R00352,R00670,R01398,R01954,R01324,R01086
104	0.33	245	16	127	0	0	C00026->C00062:[3->10,3->5]	RP00305,RP06172,RP01432,RP00576,RP01077,RP05677,RP06101,RP05880,RP06265,RP05694,RP01830,RP01043,RP01481,RP01871,RP10992,RP01297	R00709,R00267,R00472,R01325,R00665,R01398,R00742,R08549,R07997,R08082,R08050,R05036,R05037,R01412,R05857,R05229,R05228,R08611,R06551,R07185,R05301,R05302,R05097,R03812,R05320,R06539,R01252,R08081,R03737,R03376,R00474,R08610,R05419,R02444,R02445,R00265,R00621,R01879,R06338,R06335,R03218,R03219,R06336,R06337,R02486,R07366,R07996,R08165,R05039,R07993,R03590,R01700,R07187,R06540,R02160,R07329,R03806,R07184,R00272,R07186,R03640,R07368,R03809,R07367,R05469,R05468,R01197,R03009,R03008,R04073,R03451,R05722,R05723,R05466,R02397,R06323,R06322,R03126,R04276,R00214,R00216,R00351,R00352,R00670,R04709,R07989,R06635,R06637,R06636,R06459,R06458,R06448,R07250,R06510,R07253,R05331,R06641,R00233,R06511,R06512,R06643,R06644,R06645,R02505,R07987,R07251,R07988,R05188,R06482,R06483,R06480,R06481,R02447,R05464,R01613,R01614,R05190,R07758,R02223,R07254,R02224,R01900,R00670,R01398,R01954,R07641,R01086
105	0.33	160	18	158	0	1	C00026->C00062:[3->10,3->5]	RP06172,RP01043,RP06260,RP00930,RP06265,RP04494,RP06023,RP01481,RP01297,RP05857,RP05677,RP00576,RP01829,RP00015,RP06101,RP05880,RP01871,RP01431	R00472,R00670,R00665,R00479,R00670,R00268,R08201,R00149,R00150,R01398,R01086,R00709,R00267,R08549,R07997,R08082,R08050,R05036,R05037,R01412,R05857,R05229,R05228,R08611,R06551,R07185,R05301,R05302,R05097,R03812,R05320,R06539,R01252,R08081,R03737,R03376,R00474,R08610,R05419,R02444,R02445,R00265,R00621,R01879,R06338,R06335,R03218,R03219,R06336,R06337,R02486,R07366,R07996,R08165,R05039,R07993,R03590,R01700,R07187,R06540,R02160,R07329,R03806,R07184,R00272,R07186,R03640,R07368,R03809,R07367,R05469,R05468,R01197,R03009,R03008,R04073,R03451,R05722,R05723,R05466,R02397,R06323,R06322,R03126,R04276,R00665,R01398,R01899,R07997,R08082,R08050,R05036,R05037,R01412,R05857,R05229,R05039,R08611,R06551,R05301,R05302,R05097,R03812,R05320,R06539,R01252,R08081,R03737,R03376,R05419,R02444,R02445,R01879,R06338,R06335,R03218,R02160,R06336,R06337,R02486,R07366,R07996,R03219,R05228,R07993,R03590,R07187,R06540,R07329,R08610,R03806,R07184,R04276,R07186,R03640,R07368,R03809,R07367,R05469,R05468,R03009,R03008,R04073,R03451,R05722,R05723,R05466,R02397,R06323,R06322,R03126,R07185,R00214,R00216,R00351,R00352,R01954,R01324
106	0.33	276	17	161	0	1	C00026->C00062:[3->10,3->5]	RP01830,RP06172,RP01043,RP06260,RP06265,RP00014,RP06023,RP01481,RP01297,RP00305,RP05677,RP01432,RP00576,RP06101,RP05880,RP08483,RP01871	R01900,R00472,R00670,R00665,R00670,R07659,R04467,R04234,R00093,R01161,R06423,R00250,R07276,R03053,R01214,R07275,R04338,R05052,R04475,R04438,R02283,R02772,R02773,R02619,R00684,R00668,R00243,R00114,R00248,R04269,R06977,R01939,R07277,R04029,R01956,R03243,R01155,R01648,R05507,R01339,R04529,R07396,R04028,R04171,R03207,R00667,R05085,R02433,R04188,R00895,R04173,R01684,R06426,R01090,R02199,R04217,R02077,R00258,R07613,R00021,R00694,R03248,R00372,R00355,R04051,R02274,R00734,R03952,R02700,R00457,R00908,R03120,R06844,R03266,R00149,R00150,R01398,R01086,R00709,R00267,R08549,R07997,R08082,R08050,R05036,R05037,R01412,R05857,R05229,R05228,R08611,R06551,R07185,R05301,R05302,R05097,R03812,R05320,R06539,R01252,R08081,R03737,R03376,R00474,R08610,R05419,R02444,R02445,R00265,R00621,R01879,R06338,R06335,R03218,R03219,R06336,R06337,R02486,R07366,R07996,R08165,R05039,R07993,R03590,R01700,R07187,R06540,R02160,R07329,R03806,R07184,R00272,R07186,R03640,R07368,R03809,R07367,R05469,R05468,R01197,R03009,R03008,R04073,R03451,R05722,R05723,R05466,R02397,R06323,R06322,R03126,R04276,R01325,R00665,R01398,R00214,R00216,R00351,R00352,R00261,R01954
107	0.33	239	15	126	0	0	C00026->C00062:[3->10,3->5]	RP00305,RP06172,RP01043,RP00576,RP01077,RP05677,RP06101,RP05880,RP06265,RP05694,RP01481,RP01871,RP10992,RP01431,RP01297	R00709,R00267,R00472,R00670,R00665,R01398,R00742,R08549,R07997,R08082,R08050,R05036,R05037,R01412,R05857,R05229,R05228,R08611,R06551,R07185,R05301,R05302,R05097,R03812,R05320,R06539,R01252,R08081,R03737,R03376,R00474,R08610,R05419,R02444,R02445,R00265,R00621,R01879,R06338,R06335,R03218,R03219,R06336,R06337,R02486,R07366,R07996,R08165,R05039,R07993,R03590,R01700,R07187,R06540,R02160,R07329,R03806,R07184,R00272,R07186,R03640,R07368,R03809,R07367,R05469,R05468,R01197,R03009,R03008,R04073,R03451,R05722,R05723,R05466,R02397,R06323,R06322,R03126,R04276,R00214,R00216,R00351,R00352,R00670,R04709,R07989,R06635,R06637,R06636,R06459,R06458,R06448,R07250,R06510,R07253,R05331,R06641,R00233,R06511,R06512,R06643,R06644,R06645,R02505,R07987,R07251,R07988,R05188,R06482,R06483,R06480,R06481,R02447,R05464,R01613,R01614,R05190,R07758,R02223,R07254,R02224,R01398,R01954,R07641,R01324,R01086
108	1.00	413	16	91	0	0	C00026->C00062:[1->3,2->1,5->2,8->10,8->4,8->5]	RP00305,RP06172,RP01043,RP00576,RP04461,RP06101,RP05880,RP06023,RP00014,RP06265,RP01481,RP01871,RP00327,RP00486,RP01431,RP01297	R00709,R00267,R00472,R00670,R00665,R01398,R00261,R00214,R00216,R00351,R00352,R00149,R00150,R07659,R04467,R04234,R00093,R01161,R06423,R00250,R07276,R03053,R01214,R07275,R04338,R05052,R04475,R04438,R02283,R02772,R02773,R02619,R00684,R00668,R00243,R00114,R00248,R04269,R06977,R01939,R07277,R04029,R01956,R03243,R01155,R01648,R05507,R01339,R04529,R07396,R04028,R04171,R03207,R00667,R05085,R02433,R04188,R00895,R04173,R01684,R06426,R01090,R02199,R04217,R02077,R00258,R07613,R00021,R00694,R03248,R00372,R00355,R04051,R02274,R00734,R03952,R02700,R00457,R00908,R03120,R06844,R03266,R00670,R01398,R01954,R01986,R02549,R01151,R01155,R01324,R01086
109	0.33	390	15	87	0	1	C00026->C00062:[3->10,3->5]	RP06172,RP01043,RP00576,RP01829,RP06260,RP06101,RP05880,RP06265,RP00014,RP08483,RP04494,RP01481,RP01871,RP01431,RP01297	R00472,R00670,R00665,R01398,R01899,R00665,R00214,R00216,R00351,R00352,R00670,R07659,R04467,R04234,R00093,R01161,R06423,R00250,R07276,R03053,R01214,R07275,R04338,R05052,R04475,R04438,R02283,R02772,R02773,R02619,R00684,R00668,R00243,R00114,R00248,R04269,R06977,R01939,R07277,R04029,R01956,R03243,R01155,R01648,R05507,R01339,R04529,R07396,R04028,R04171,R03207,R00667,R05085,R02433,R04188,R00895,R04173,R01684,R06426,R01090,R02199,R04217,R02077,R00258,R07613,R00021,R00694,R03248,R00372,R00355,R04051,R02274,R00734,R03952,R02700,R00457,R00908,R03120,R06844,R03266,R00261,R00268,R08201,R01398,R01954,R01324,R01086
110	0.33	394	14	86	0	1	C00026->C00062:[3->10,3->5]	RP00305,RP06172,RP01043,RP00576,RP06260,RP06101,RP05880,RP06265,RP00014,RP08483,RP01481,RP01871,RP01431,RP01297	R00709,R00267,R00472,R00670,R00665,R01398,R00665,R00214,R00216,R00351,R00352,R00670,R07659,R04467,R04234,R00093,R01161,R06423,R00250,R07276,R03053,R01214,R07275,R04338,R05052,R04475,R04438,R02283,R02772,R02773,R02619,R00684,R00668,R00243,R00114,R00248,R04269,R06977,R01939,R07277,R04029,R01956,R03243,R01155,R01648,R05507,R01339,R04529,R07396,R04028,R04171,R03207,R00667,R05085,R02433,R04188,R00895,R04173,R01684,R06426,R01090,R02199,R04217,R02077,R00258,R07613,R00021,R00694,R03248,R00372,R00355,R04051,R02274,R00734,R03952,R02700,R00457,R00908,R03120,R06844,R03266,R00261,R01398,R01954,R01324,R01086
111	0.33	188	16	84	0	1	C00026->C00062:[1->10,1->5]	RP05857,RP06172,RP01043,RP00576,RP01829,RP06260,RP06101,RP05880,RP06265,RP00930,RP04494,RP00015,RP01481,RP01871,RP01431,RP01297	R00709,R00267,R00472,R00670,R00665,R01398,R01899,R00665,R00214,R00216,R00351,R00352,R00670,R00479,R00268,R08201,R07997,R08082,R08050,R05036,R05037,R01412,R05857,R05229,R05039,R08611,R06551,R05301,R05302,R05097,R03812,R05320,R06539,R01252,R08081,R03737,R03376,R05419,R02444,R02445,R01879,R06338,R06335,R03218,R02160,R06336,R06337,R02486,R07366,R07996,R03219,R05228,R07993,R03590,R07187,R06540,R07329,R08610,R03806,R07184,R04276,R07186,R03640,R07368,R03809,R07367,R05469,R05468,R03009,R03008,R04073,R03451,R05722,R05723,R05466,R02397,R06323,R06322,R03126,R07185,R01398,R01954,R01324,R01086
112	1.00	386	19	129	0	0	C00026->C00062:[1->3,2->1,5->2,8->10,8->4,8->5]	RP00305,RP06172,RP01432,RP00576,RP01077,RP04461,RP06101,RP05880,RP06265,RP05694,RP00014,RP00327,RP01830,RP01043,RP01481,RP01871,RP10992,RP00486,RP01297	R00709,R00267,R00472,R01325,R00665,R01398,R00742,R00261,R00214,R00216,R00351,R00352,R00670,R04709,R07989,R06635,R06637,R06636,R06459,R06458,R06448,R07250,R06510,R07253,R05331,R06641,R00233,R06511,R06512,R06643,R06644,R06645,R02505,R07987,R07251,R07988,R05188,R06482,R06483,R06480,R06481,R02447,R05464,R01613,R01614,R05190,R07758,R02223,R07254,R02224,R07659,R04467,R04234,R00093,R01161,R06423,R00250,R07276,R03053,R01214,R07275,R04338,R05052,R04475,R04438,R02283,R02772,R02773,R02619,R00684,R00668,R00243,R00114,R00248,R04269,R06977,R01939,R07277,R04029,R01956,R03243,R01155,R01648,R05507,R01339,R04529,R07396,R04028,R04171,R03207,R00667,R05085,R02433,R04188,R00895,R04173,R01684,R06426,R01090,R02199,R04217,R02077,R00258,R07613,R00021,R00694,R03248,R00372,R00355,R04051,R02274,R00734,R03952,R02700,R00457,R00908,R03120,R06844,R03266,R01986,R02549,R01900,R00670,R01398,R01954,R07641,R01151,R01155,R01086
113	0.33	209	14	89	0	1	C00026->C00062:[3->10,3->5]	RP00305,RP06172,RP01432,RP00576,RP01043,RP05677,RP06260,RP06101,RP05880,RP06265,RP01830,RP01481,RP01871,RP01297	R00709,R00267,R00472,R01325,R00665,R01398,R00670,R08549,R07997,R08082,R08050,R05036,R05037,R01412,R05857,R05229,R05228,R08611,R06551,R07185,R05301,R05302,R05097,R03812,R05320,R06539,R01252,R08081,R03737,R03376,R00474,R08610,R05419,R02444,R02445,R00265,R00621,R01879,R06338,R06335,R03218,R03219,R06336,R06337,R02486,R07366,R07996,R08165,R05039,R07993,R03590,R01700,R07187,R06540,R02160,R07329,R03806,R07184,R00272,R07186,R03640,R07368,R03809,R07367,R05469,R05468,R01197,R03009,R03008,R04073,R03451,R05722,R05723,R05466,R02397,R06323,R06322,R03126,R04276,R00665,R00214,R00216,R00351,R00352,R00670,R01900,R01398,R01954,R01086
114	0.33	249	15	94	0	0	C00026->C00062:[3->5,8->10]	RP00305,RP06172,RP01432,RP00576,RP01043,RP05677,RP01481,RP05880,RP00079,RP01830,RP06265,RP05067,RP01871,RP10992,RP01297	R00709,R00267,R00472,R01325,R00665,R01398,R00670,R08549,R07997,R08082,R08050,R05036,R05037,R01412,R05857,R05229,R05228,R08611,R06551,R07185,R05301,R05302,R05097,R03812,R05320,R06539,R01252,R08081,R03737,R03376,R00474,R08610,R05419,R02444,R02445,R00265,R00621,R01879,R06338,R06335,R03218,R03219,R06336,R06337,R02486,R07366,R07996,R08165,R05039,R07993,R03590,R01700,R07187,R06540,R02160,R07329,R03806,R07184,R00272,R07186,R03640,R07368,R03809,R07367,R05469,R05468,R01197,R03009,R03008,R04073,R03451,R05722,R05723,R05466,R02397,R06323,R06322,R03126,R04276,R01398,R00351,R00352,R00361,R00360,R00343,R00342,R01447,R01257,R01900,R00670,R00344,R01954,R07641,R01086
115	0.33	398	16	89	0	1	C00026->C00062:[3->10,3->5]	RP06172,RP01043,RP00576,RP01829,RP06260,RP06101,RP05880,RP06265,RP00014,RP08483,RP04494,RP06023,RP01481,RP01871,RP01431,RP01297	R00472,R00670,R00665,R01398,R01899,R00665,R00214,R00216,R00351,R00352,R00670,R07659,R04467,R04234,R00093,R01161,R06423,R00250,R07276,R03053,R01214,R07275,R04338,R05052,R04475,R04438,R02283,R02772,R02773,R02619,R00684,R00668,R00243,R00114,R00248,R04269,R06977,R01939,R07277,R04029,R01956,R03243,R01155,R01648,R05507,R01339,R04529,R07396,R04028,R04171,R03207,R00667,R05085,R02433,R04188,R00895,R04173,R01684,R06426,R01090,R02199,R04217,R02077,R00258,R07613,R00021,R00694,R03248,R00372,R00355,R04051,R02274,R00734,R03952,R02700,R00457,R00908,R03120,R06844,R03266,R00261,R00268,R08201,R00149,R00150,R01398,R01954,R01324,R01086
116	0.33	243	17	100	0	0	C00026->C00062:[1->10,1->5]	RP00287,RP06172,RP01043,RP00015,RP05698,RP01481,RP00576,RP06101,RP05880,RP06023,RP01431,RP00305,RP06265,RP00121,RP01871,RP01292,RP01297	R00214,R00216,R00472,R00670,R07997,R08082,R08050,R05036,R05037,R01412,R05857,R05229,R05039,R08611,R06551,R05301,R05302,R05097,R03812,R05320,R06539,R01252,R08081,R03737,R03376,R05419,R02444,R02445,R01879,R06338,R06335,R03218,R02160,R06336,R06337,R02486,R07366,R07996,R03219,R05228,R07993,R03590,R07187,R06540,R07329,R08610,R03806,R07184,R04276,R07186,R03640,R07368,R03809,R07367,R05469,R05468,R03009,R03008,R04073,R03451,R05722,R05723,R05466,R02397,R06323,R06322,R03126,R07185,R01196,R00006,R00014,R00211,R00210,R01699,R00207,R00224,R00226,R00209,R05636,R03145,R01398,R00665,R01398,R00214,R00216,R00351,R00352,R00149,R00150,R01324,R00709,R00267,R00670,R00412,R00408,R02164,R00402,R01954,R01082,R01086
117	0.17	706	12	20	0	0	C00026->C00062:[8->10]	RP00305,RP06172,RP01432,RP00576,RP05067,RP05880,RP00079,RP01830,RP01481,RP01871,RP10992,RP01297	R00709,R00267,R00472,R01325,R00665,R01398,R00344,R00351,R00352,R00361,R00360,R00343,R00342,R01447,R01257,R01900,R01398,R01954,R07641,R01086
118	0.33	560	13	17	0	1	C00026->C00062:[8->10,8->5]	RP06172,RP01043,RP00576,RP01829,RP06260,RP06101,RP05880,RP06265,RP04494,RP01481,RP01871,RP01431,RP01297	R00472,R00670,R00665,R01398,R01899,R00665,R00214,R00216,R00351,R00352,R00670,R00268,R08201,R01398,R01954,R01324,R01086
119	0.33	263	16	93	0	1	C00026->C00062:[3->10,3->5]	RP00305,RP06172,RP01043,RP00576,RP00177,RP01481,RP06260,RP06101,RP05880,RP06265,RP05677,RP05067,RP01871,RP10992,RP01431,RP01297	R00709,R00267,R00472,R00670,R00665,R01398,R00351,R00352,R00362,R01398,R00665,R00214,R00216,R00351,R00352,R00670,R08549,R07997,R08082,R08050,R05036,R05037,R01412,R05857,R05229,R05228,R08611,R06551,R07185,R05301,R05302,R05097,R03812,R05320,R06539,R01252,R08081,R03737,R03376,R00474,R08610,R05419,R02444,R02445,R00265,R00621,R01879,R06338,R06335,R03218,R03219,R06336,R06337,R02486,R07366,R07996,R08165,R05039,R07993,R03590,R01700,R07187,R06540,R02160,R07329,R03806,R07184,R00272,R07186,R03640,R07368,R03809,R07367,R05469,R05468,R01197,R03009,R03008,R04073,R03451,R05722,R05723,R05466,R02397,R06323,R06322,R03126,R04276,R00344,R01954,R07641,R01324,R01086
120	0.33	671	18	28	0	0	C00026->C00062:[8->10,8->5]	RP00305,RP06172,RP01432,RP00576,RP01043,RP01829,RP01481,RP06101,RP05880,RP00079,RP04494,RP01830,RP06265,RP05067,RP01871,RP10992,RP01431,RP01297	R00709,R00267,R00472,R01325,R00665,R01398,R00670,R01899,R01398,R00214,R00216,R00351,R00352,R00361,R00360,R00343,R00342,R01447,R01257,R00268,R08201,R01900,R00670,R00344,R01954,R07641,R01324,R01086
121	0.17	186	10	90	0	0	C00026->C00062:[8->10]	RP00015,RP05698,RP00576,RP00287,RP06023,RP00121,RP01481,RP01871,RP01292,RP01297	R07997,R08082,R08050,R05036,R05037,R01412,R05857,R05229,R05039,R08611,R06551,R05301,R05302,R05097,R03812,R05320,R06539,R01252,R08081,R03737,R03376,R05419,R02444,R02445,R01879,R06338,R06335,R03218,R02160,R06336,R06337,R02486,R07366,R07996,R03219,R05228,R07993,R03590,R07187,R06540,R07329,R08610,R03806,R07184,R04276,R07186,R03640,R07368,R03809,R07367,R05469,R05468,R03009,R03008,R04073,R03451,R05722,R05723,R05466,R02397,R06323,R06322,R03126,R07185,R01196,R00006,R00014,R00211,R00210,R01699,R00207,R00224,R00226,R00209,R05636,R03145,R00665,R01398,R00214,R00216,R00149,R00150,R00412,R00408,R02164,R00402,R01398,R01954,R01082,R01086
122	0.17	677	11	16	0	0	C00026->C00062:[8->10]	RP00305,RP06172,RP01432,RP00576,RP06101,RP05880,RP06023,RP01830,RP01481,RP01871,RP01297	R00709,R00267,R00472,R01325,R00665,R01398,R00214,R00216,R00351,R00352,R00149,R00150,R01900,R01398,R01954,R01086
123	0.17	610	11	16	0	0	C00026->C00062:[8->10]	RP06172,RP00576,RP01829,RP06101,RP05880,RP06023,RP04494,RP01481,RP01871,RP01431,RP01297	R00472,R00665,R01398,R01899,R00214,R00216,R00351,R00352,R00149,R00150,R00268,R08201,R01398,R01954,R01324,R01086
124	0.33	211	14	90	0	0	C00026->C00062:[3->10,3->5]	RP06172,RP01043,RP00576,RP01829,RP05677,RP06101,RP05880,RP06023,RP04494,RP06265,RP01481,RP01871,RP01431,RP01297	R00472,R00670,R00665,R01398,R01899,R08549,R07997,R08082,R08050,R05036,R05037,R01412,R05857,R05229,R05228,R08611,R06551,R07185,R05301,R05302,R05097,R03812,R05320,R06539,R01252,R08081,R03737,R03376,R00474,R08610,R05419,R02444,R02445,R00265,R00621,R01879,R06338,R06335,R03218,R03219,R06336,R06337,R02486,R07366,R07996,R08165,R05039,R07993,R03590,R01700,R07187,R06540,R02160,R07329,R03806,R07184,R00272,R07186,R03640,R07368,R03809,R07367,R05469,R05468,R01197,R03009,R03008,R04073,R03451,R05722,R05723,R05466,R02397,R06323,R06322,R03126,R04276,R00214,R00216,R00351,R00352,R00149,R00150,R00268,R08201,R00670,R01398,R01954,R01324,R01086
125	0.33	433	18	59	0	0	C00026->C00062:[8->10,8->5]	RP00305,RP06172,RP01432,RP00576,RP01077,RP01829,RP06101,RP05880,RP06265,RP05694,RP04494,RP01830,RP01043,RP01481,RP01871,RP10992,RP01431,RP01297	R00709,R00267,R00472,R01325,R00665,R01398,R00742,R01899,R00214,R00216,R00351,R00352,R00670,R04709,R07989,R06635,R06637,R06636,R06459,R06458,R06448,R07250,R06510,R07253,R05331,R06641,R00233,R06511,R06512,R06643,R06644,R06645,R02505,R07987,R07251,R07988,R05188,R06482,R06483,R06480,R06481,R02447,R05464,R01613,R01614,R05190,R07758,R02223,R07254,R02224,R00268,R08201,R01900,R00670,R01398,R01954,R07641,R01324,R01086
126	0.33	408	14	54	0	0	C00026->C00062:[8->10,8->5]	RP00305,RP06172,RP01043,RP00576,RP01077,RP06101,RP05880,RP06265,RP05694,RP01481,RP01871,RP10992,RP01431,RP01297	R00709,R00267,R00472,R00670,R00665,R01398,R00742,R00214,R00216,R00351,R00352,R00670,R04709,R07989,R06635,R06637,R06636,R06459,R06458,R06448,R07250,R06510,R07253,R05331,R06641,R00233,R06511,R06512,R06643,R06644,R06645,R02505,R07987,R07251,R07988,R05188,R06482,R06483,R06480,R06481,R02447,R05464,R01613,R01614,R05190,R07758,R02223,R07254,R02224,R01398,R01954,R07641,R01324,R01086
127	0.17	650	10	15	0	0	C00026->C00062:[8->10]	RP00305,RP06172,RP00576,RP06101,RP05880,RP06023,RP01481,RP01871,RP01431,RP01297	R00709,R00267,R00472,R00665,R01398,R00214,R00216,R00351,R00352,R00149,R00150,R01398,R01954,R01324,R01086
128	0.33	197	14	89	0	1	C00026->C00062:[3->10,3->5]	RP06172,RP01043,RP00576,RP01829,RP06260,RP06101,RP05880,RP06265,RP05677,RP04494,RP01481,RP01871,RP01431,RP01297	R00472,R00670,R00665,R01398,R01899,R00665,R00214,R00216,R00351,R00352,R00670,R08549,R07997,R08082,R08050,R05036,R05037,R01412,R05857,R05229,R05228,R08611,R06551,R07185,R05301,R05302,R05097,R03812,R05320,R06539,R01252,R08081,R03737,R03376,R00474,R08610,R05419,R02444,R02445,R00265,R00621,R01879,R06338,R06335,R03218,R03219,R06336,R06337,R02486,R07366,R07996,R08165,R05039,R07993,R03590,R01700,R07187,R06540,R02160,R07329,R03806,R07184,R00272,R07186,R03640,R07368,R03809,R07367,R05469,R05468,R01197,R03009,R03008,R04073,R03451,R05722,R05723,R05466,R02397,R06323,R06322,R03126,R04276,R00268,R08201,R01398,R01954,R01324,R01086
129	0.33	237	16	127	0	0	C00026->C00062:[3->10,3->5]	RP06172,RP01043,RP00576,RP01077,RP01829,RP05677,RP06101,RP05880,RP06265,RP05694,RP04494,RP01481,RP01871,RP10992,RP01431,RP01297	R00472,R00670,R00665,R01398,R00742,R01899,R08549,R07997,R08082,R08050,R05036,R05037,R01412,R05857,R05229,R05228,R08611,R06551,R07185,R05301,R05302,R05097,R03812,R05320,R06539,R01252,R08081,R03737,R03376,R00474,R08610,R05419,R02444,R02445,R00265,R00621,R01879,R06338,R06335,R03218,R03219,R06336,R06337,R02486,R07366,R07996,R08165,R05039,R07993,R03590,R01700,R07187,R06540,R02160,R07329,R03806,R07184,R00272,R07186,R03640,R07368,R03809,R07367,R05469,R05468,R01197,R03009,R03008,R04073,R03451,R05722,R05723,R05466,R02397,R06323,R06322,R03126,R04276,R00214,R00216,R00351,R00352,R00670,R04709,R07989,R06635,R06637,R06636,R06459,R06458,R06448,R07250,R06510,R07253,R05331,R06641,R00233,R06511,R06512,R06643,R06644,R06645,R02505,R07987,R07251,R07988,R05188,R06482,R06483,R06480,R06481,R02447,R05464,R01613,R01614,R05190,R07758,R02223,R07254,R02224,R00268,R08201,R01398,R01954,R07641,R01324,R01086
130	0.33	428	17	38	0	1	C00026->C00062:[1->10,1->5]	RP05857,RP00304,RP06172,RP01043,RP00576,RP00032,RP01829,RP06260,RP06101,RP05880,RP06265,RP00930,RP04494,RP01481,RP01871,RP01431,RP01297	R00709,R00267,R08549,R01197,R00265,R00472,R00670,R00665,R01398,R02990,R00405,R00406,R00407,R02956,R02084,R01780,R00727,R00410,R02407,R05588,R00432,R01559,R03154,R06904,R01899,R00665,R00214,R00216,R00351,R00352,R00670,R00479,R00268,R08201,R01398,R01954,R01324,R01086
131	1.00	409	17	92	0	0	C00026->C00062:[1->3,2->1,5->2,8->10,8->4,8->5]	RP06265,RP06172,RP01043,RP00576,RP01829,RP06101,RP05880,RP06023,RP00014,RP04494,RP04461,RP01481,RP01871,RP00327,RP00486,RP01431,RP01297	R00670,R00472,R00670,R00665,R01398,R01899,R00214,R00216,R00351,R00352,R00149,R00150,R07659,R04467,R04234,R00093,R01161,R06423,R00250,R07276,R03053,R01214,R07275,R04338,R05052,R04475,R04438,R02283,R02772,R02773,R02619,R00684,R00668,R00243,R00114,R00248,R04269,R06977,R01939,R07277,R04029,R01956,R03243,R01155,R01648,R05507,R01339,R04529,R07396,R04028,R04171,R03207,R00667,R05085,R02433,R04188,R00895,R04173,R01684,R06426,R01090,R02199,R04217,R02077,R00258,R07613,R00021,R00694,R03248,R00372,R00355,R04051,R02274,R00734,R03952,R02700,R00457,R00908,R03120,R06844,R03266,R00268,R08201,R00261,R01398,R01954,R01986,R02549,R01151,R01155,R01324,R01086
132	0.33	402	15	88	0	1	C00026->C00062:[3->10,3->5]	RP00305,RP06172,RP01043,RP00576,RP06260,RP06101,RP05880,RP06265,RP00014,RP08483,RP06023,RP01481,RP01871,RP01431,RP01297	R00709,R00267,R00472,R00670,R00665,R01398,R00665,R00214,R00216,R00351,R00352,R00670,R07659,R04467,R04234,R00093,R01161,R06423,R00250,R07276,R03053,R01214,R07275,R04338,R05052,R04475,R04438,R02283,R02772,R02773,R02619,R00684,R00668,R00243,R00114,R00248,R04269,R06977,R01939,R07277,R04029,R01956,R03243,R01155,R01648,R05507,R01339,R04529,R07396,R04028,R04171,R03207,R00667,R05085,R02433,R04188,R00895,R04173,R01684,R06426,R01090,R02199,R04217,R02077,R00258,R07613,R00021,R00694,R03248,R00372,R00355,R04051,R02274,R00734,R03952,R02700,R00457,R00908,R03120,R06844,R03266,R00261,R00149,R00150,R01398,R01954,R01324,R01086
133	0.33	623	13	17	0	1	C00026->C00062:[8->10,8->5]	RP00305,RP06172,RP01432,RP00576,RP01043,RP06260,RP06101,RP05880,RP06265,RP01830,RP01481,RP01871,RP01297	R00709,R00267,R00472,R01325,R00665,R01398,R00670,R00665,R00214,R00216,R00351,R00352,R00670,R01900,R01398,R01954,R01086
134	0.33	438	16	37	0	1	C00026->C00062:[1->10,1->5]	RP05857,RP00305,RP00304,RP06172,RP01043,RP00576,RP00032,RP06260,RP06101,RP05880,RP06265,RP00930,RP01481,RP01871,RP01431,RP01297	R00709,R00267,R00709,R00267,R08549,R01197,R00265,R00472,R00670,R00665,R01398,R02990,R00405,R00406,R00407,R02956,R02084,R01780,R00727,R00410,R02407,R05588,R00432,R01559,R03154,R06904,R00665,R00214,R00216,R00351,R00352,R00670,R00479,R01398,R01954,R01324,R01086
