# Supplementary material for: 13C-metabolic flux ratio and novel carbon path analyses confirmed that Trichoderma reesei uses primarily the respirative pathway also on the preferred carbon source glucose
Source: BMC Syst Biol. 2009 Oct 29;3:104. doi: 10.1186/1752-0509-3-104 (PMC2776023; doi:10.1186/1752-0509-3-104)
Supplement: Additional file 1 — Pathways discovered in ReTrace carbon path analysis. Graphical and tabular representations of amino acid synthesis pathways discovered in ReTrace carbon path analysis [21]. Self-contained web site: unpack zip archive and open index.html with a web browser. [file 1752-0509-3-104-S1.zip › AF1-treesei/pathways-C00117-to-C00130.txt]

# Pathways from D-Ribose 5-phosphate; (C00117) to IMP; (C00130)
# CPU time, time/path:	1.06595641646
# CPU time, total:	440.24
# Computation time, time/path:	0:00:01.067786
# Computation time, total:	0:07:20.995657
# Database (-d):	/home/group/icomic/data/kegg/ligand/2009.03.30
# GreedyFinish (-g):	False
# KDiminish (-n):	('list', [50, 10, 1])
# MaxDepth (-m):	6
# NumPaths (-k):	10
# PathwayAvgLen:	25.734375
# PathwayLenStdDev:	8.98304337958
# Pathways (complete) found:	0
# Pathways (incomplete) found:	413
# Pathways found:	413
# PruneToSize (-p):	None
# Scores (-c):	treesei.reaction_max_scores_kegg
# Sources:	C00117
# StorePartials (-i):	True
# Target dir (-o):	/fs-1/2/epitkane/public_html/pub/retrace/run090623-scores_maps_images
# Targets:	C00130
# UseDijkstra (-q):	False
#PathIndex ZoScore AvgReactionScore NumRpairs NumReactions ZeroScores ScoresUnderThr CompositeMap Rpairs Reactions
1	0.50	338	4	5	0	0	C00117->C00130:[10->8,12->3,6->17,7->12,8->13]	RP03973,RP00861,RP01255,RP04092	R00181,R00190,R00182,R01049,R00190
2	0.20	495	28	74	0	0	C00117->C00130:[6->10,6->11]	RP06552,RP01568,RP01134,RP04204,RP00036,RP00113,RP01093,RP04543,RP01033,RP00060,RP01654,RP08184,RP01319,RP05915,RP11137,RP13340,RP04241,RP03839,RP07975,RP01790,RP10097,RP00649,RP01789,RP05698,RP00395,RP03735,RP04205,RP06726	R01384,R01386,R07658,R01518,R00837,R04559,R00199,R01858,R02628,R01138,R00659,R00724,R00200,R00206,R02320,R00430,R00208,R01012,R00572,R02188,R01512,R01515,R01517,R01660,R00771,R00286,R00658,R00725,R01139,R00299,R08404,R02185,R05804,R00303,R00850,R06590,R06863,R01641,R04560,R01127,R02737,R00836,R01843,R01845,R01827,R04591,R04209,R04209,R01830,R06975,R00761,R01067,R01829,R01196,R00006,R00014,R00211,R00210,R01699,R00207,R00224,R00226,R00209,R05636,R03145,R01061,R01063,R00134,R03215,R03146,R00519,R06975,R04560,R01827
3	0.10	658	15	24	0	0	C00117->C00130:[6->11]	RP01925,RP01319,RP13340,RP01790,RP01093,RP01654,RP04205,RP01238,RP01270,RP06373,RP01133,RP00052,RP08184,RP06593,RP06726	R02035,R01127,R01827,R01830,R00771,R06590,R06863,R01641,R06975,R04560,R01015,R01068,R00941,R00835,R00756,R00769,R05805,R00770,R00762,R00764,R00767,R04560,R01528,R01827
4	0.90	567	34	52	0	1	C00117->C00130:[10->8,12->3,6->10,6->11,6->17,6->2,6->4,7->12,8->13]	RP06552,RP07515,RP01319,RP10096,RP04102,RP00196,RP01654,RP08033,RP01197,RP03838,RP03775,RP04241,RP03839,RP07975,RP01790,RP02451,RP00649,RP01255,RP00146,RP00749,RP01093,RP06726,RP03774,RP04204,RP01128,RP04205,RP04543,RP06373,RP05769,RP08184,RP01278,RP02454,RP05304,RP03735	R01384,R01386,R07658,R03425,R01127,R06974,R04463,R00289,R00287,R00955,R06590,R06863,R01641,R04325,R00959,R04208,R04144,R04591,R04209,R04209,R01830,R02737,R00761,R01067,R01049,R02168,R00837,R00836,R05767,R04325,R06974,R00771,R01827,R04144,R04559,R00830,R06975,R04560,R00286,R00941,R05704,R00830,R01221,R03425,R04560,R01072,R02740,R05704,R00134,R03215,R03146,R00519
5	0.90	541	37	61	0	1	C00117->C00130:[10->8,12->3,6->10,6->11,6->17,6->2,6->4,7->12,8->13]	RP06552,RP07515,RP01134,RP01319,RP10096,RP04102,RP00196,RP01654,RP11137,RP01197,RP03838,RP03775,RP04241,RP08033,RP03839,RP01278,RP01790,RP00649,RP01255,RP01789,RP01093,RP06726,RP03774,RP04204,RP01128,RP04205,RP04543,RP06373,RP00060,RP05769,RP08184,RP05915,RP00749,RP07975,RP02454,RP05304,RP03735	R01384,R01386,R07658,R03425,R00837,R01127,R06974,R04463,R00289,R00287,R00955,R06590,R06863,R01641,R01843,R01845,R00959,R04208,R04144,R04591,R04325,R04209,R01072,R01830,R00761,R01067,R01049,R01829,R00771,R01827,R04144,R04559,R00830,R06975,R04560,R00286,R00941,R00725,R01139,R00299,R08404,R02185,R05804,R00303,R00850,R05704,R00830,R01221,R03425,R04560,R02737,R00836,R04325,R06974,R04209,R02740,R05704,R00134,R03215,R03146,R00519
6	0.60	621	17	23	0	0	C00117->C00130:[10->8,12->3,6->11,6->17,7->12,8->13]	RP01280,RP06552,RP13340,RP01319,RP03121,RP00196,RP04543,RP01255,RP02454,RP02139,RP06373,RP04020,RP08184,RP04021,RP01197,RP04205,RP03120	R01073,R01384,R01386,R07658,R01827,R01127,R03509,R00289,R00287,R00955,R00286,R01049,R02740,R02340,R02722,R00941,R04378,R04560,R04378,R00959,R06975,R04560,R03508
7	0.40	651	25	48	0	0	C00117->C00130:[6->11,6->17,7->12,8->13]	RP01568,RP03121,RP01280,RP01319,RP00300,RP00113,RP00568,RP01670,RP02140,RP01033,RP01654,RP04021,RP00036,RP07157,RP00395,RP06374,RP01790,RP04290,RP13340,RP02139,RP10097,RP04020,RP03120,RP04205,RP06726	R01518,R03509,R01073,R01127,R00944,R00943,R02188,R01512,R01515,R01517,R01660,R01218,R01220,R01655,R02340,R00658,R06590,R06863,R01641,R04378,R00199,R01858,R02628,R01138,R00659,R00724,R00200,R00206,R02320,R00430,R00208,R01012,R00572,R02722,R01061,R01063,R00945,R01830,R00220,R01827,R02340,R02722,R06975,R04378,R03508,R06975,R04560,R01827
8	0.20	589	22	33	0	0	C00117->C00130:[6->10,6->11]	RP06552,RP13340,RP01319,RP00196,RP04543,RP02139,RP01654,RP04204,RP01197,RP03120,RP01280,RP04241,RP03839,RP03121,RP01790,RP10097,RP07975,RP01255,RP02454,RP03735,RP04205,RP06726	R01384,R01386,R07658,R01827,R01127,R00289,R00287,R00955,R00286,R02340,R02722,R06590,R06863,R01641,R04559,R00959,R03508,R01073,R04591,R04209,R03509,R01830,R06975,R04209,R01049,R02740,R00134,R03215,R03146,R00519,R06975,R04560,R01827
9	0.10	616	16	23	0	0	C00117->C00130:[6->10]	RP06552,RP04241,RP04204,RP07975,RP01790,RP10097,RP00196,RP04543,RP02454,RP03839,RP01654,RP08184,RP01319,RP01197,RP04205,RP06726	R01384,R01386,R07658,R04591,R04559,R04209,R01830,R06975,R00289,R00287,R00955,R00286,R02740,R04209,R06590,R06863,R01641,R04560,R01127,R00959,R06975,R04560,R01827
10	0.90	565	33	51	0	1	C00117->C00130:[10->8,12->3,6->10,6->11,6->17,6->2,6->4,7->12,8->13]	RP06552,RP07515,RP01319,RP10096,RP04102,RP00196,RP01654,RP08033,RP01197,RP03838,RP03775,RP04241,RP03839,RP07975,RP01790,RP00649,RP01255,RP00749,RP06726,RP03774,RP04204,RP01128,RP04205,RP04543,RP06373,RP05769,RP08184,RP01278,RP01148,RP02454,RP05304,RP00242,RP03735	R01384,R01386,R07658,R03425,R01127,R06974,R04463,R00289,R00287,R00955,R06590,R06863,R01641,R04325,R00959,R04208,R04144,R04591,R04209,R04209,R01830,R00761,R01067,R01049,R04325,R06974,R01827,R04144,R04559,R00830,R06975,R04560,R00286,R00941,R05704,R00830,R01221,R03425,R04560,R01072,R00867,R02740,R05704,R00760,R01140,R08406,R00876,R00134,R03215,R03146,R00519
11	0.60	620	16	24	0	0	C00117->C00130:[10->8,12->3,6->11,6->17,7->12,8->13]	RP06552,RP11137,RP01319,RP01790,RP00196,RP04543,RP01255,RP01789,RP04020,RP06373,RP01654,RP08184,RP04021,RP02454,RP01197,RP04205	R01384,R01386,R07658,R01843,R01845,R01127,R01830,R00289,R00287,R00955,R00286,R01049,R01829,R04378,R00941,R06590,R06863,R01641,R04560,R04378,R02740,R00959,R06975,R04560
12	0.40	607	23	38	0	0	C00117->C00130:[6->11,6->17,7->12,8->13]	RP06552,RP01134,RP01280,RP01319,RP07157,RP02140,RP01093,RP04543,RP03121,RP06373,RP00060,RP01654,RP08184,RP05915,RP04021,RP13340,RP01790,RP00649,RP02139,RP04020,RP03120,RP04205,RP06726	R01384,R01386,R07658,R00837,R01073,R01127,R02722,R02340,R00771,R00286,R03509,R00941,R00725,R01139,R00299,R08404,R02185,R05804,R00303,R00850,R06590,R06863,R01641,R04560,R02737,R00836,R04378,R01827,R01830,R00761,R01067,R02340,R02722,R04378,R03508,R06975,R04560,R01827
13	0.90	600	30	42	0	1	C00117->C00130:[10->8,12->3,6->10,6->11,6->17,6->2,6->4,7->12,8->13]	RP06552,RP07515,RP03774,RP01319,RP00300,RP04102,RP01128,RP00196,RP04543,RP03775,RP06373,RP05769,RP01654,RP04204,RP08033,RP01197,RP03838,RP10096,RP04241,RP03839,RP01278,RP01790,RP10097,RP07975,RP01255,RP02454,RP05304,RP00749,RP04205,RP06726	R01384,R01386,R07658,R03425,R04144,R01127,R00944,R00943,R04463,R00830,R00289,R00287,R00955,R00286,R04144,R00941,R05704,R00830,R01221,R03425,R06590,R06863,R01641,R04559,R04325,R00959,R04208,R06974,R04591,R04209,R01072,R01830,R06975,R04209,R01049,R02740,R05704,R04325,R06974,R06975,R04560,R01827
14	0.10	677	13	20	0	0	C00117->C00130:[6->11]	RP06552,RP01319,RP01790,RP00196,RP04543,RP02940,RP02453,RP06373,RP01654,RP08184,RP01197,RP04205,RP06726	R01384,R01386,R07658,R01127,R01830,R00289,R00287,R00955,R00286,R03321,R02739,R00941,R06590,R06863,R01641,R04560,R00959,R06975,R04560,R01827
15	0.40	701	21	29	0	0	C00117->C00130:[6->11,6->17,7->12,8->13]	RP06552,RP03121,RP01280,RP01319,RP13340,RP01790,RP03120,RP00196,RP04543,RP02140,RP02139,RP02454,RP04020,RP06373,RP07157,RP01654,RP08184,RP04021,RP01197,RP04205,RP06726	R01384,R01386,R07658,R03509,R01073,R01127,R01827,R01830,R03508,R00289,R00287,R00955,R00286,R02340,R02340,R02722,R02740,R04378,R00941,R02722,R06590,R06863,R01641,R04560,R04378,R00959,R06975,R04560,R01827
16	0.60	570	22	40	0	0	C00117->C00130:[10->11,10->8,12->3,6->11,6->17,7->12,8->13]	RP06552,RP00164,RP01319,RP00528,RP04205,RP04543,RP00357,RP06373,RP01654,RP08184,RP04021,RP01197,RP01790,RP10097,RP00649,RP01255,RP02454,RP00052,RP04020,RP01270,RP00196,RP06726	R01384,R01386,R07658,R01010,R01011,R01012,R01127,R00604,R02479,R06975,R04560,R00286,R06862,R01440,R00941,R06590,R06863,R01641,R04560,R04378,R00959,R01830,R06975,R00761,R01067,R01049,R02740,R00756,R00769,R05805,R00770,R00762,R00764,R00767,R04378,R01068,R00289,R00287,R00955,R01827
17	0.80	588	28	41	0	0	C00117->C00130:[10->8,12->3,6->10,6->11,6->17,6->4,7->12,8->13]	RP06552,RP03774,RP01319,RP10096,RP04102,RP00196,RP04543,RP00300,RP03775,RP01654,RP08184,RP04204,RP11137,RP01197,RP03838,RP01278,RP04241,RP08033,RP03839,RP07975,RP01790,RP01255,RP01789,RP00749,RP02454,RP03735,RP04205,RP06726	R01384,R01386,R07658,R04144,R01127,R06974,R04463,R00289,R00287,R00955,R00286,R00944,R00943,R04144,R06590,R06863,R01641,R04560,R04559,R01843,R01845,R00959,R04208,R01072,R04591,R04325,R04209,R04209,R01830,R01049,R01829,R04325,R06974,R02740,R00134,R03215,R03146,R00519,R06975,R04560,R01827
18	0.20	624	20	28	0	0	C00117->C00130:[6->10,6->11]	RP06552,RP01319,RP00649,RP04543,RP04205,RP06373,RP01654,RP08184,RP04204,RP01197,RP04241,RP01095,RP01262,RP07975,RP01790,RP01576,RP02454,RP03839,RP00196,RP06726	R01384,R01386,R07658,R01127,R00761,R01067,R00286,R06975,R04560,R00941,R06590,R06863,R01641,R04560,R04559,R00959,R04591,R05339,R01056,R04209,R01830,R05338,R02740,R04209,R00289,R00287,R00955,R01827
19	0.20	656	22	30	0	0	C00117->C00130:[6->10,6->11]	RP06552,RP13340,RP01319,RP00196,RP04543,RP02139,RP06373,RP01654,RP08184,RP04204,RP01197,RP03120,RP01280,RP04241,RP03839,RP03121,RP01790,RP07975,RP01255,RP02454,RP04205,RP06726	R01384,R01386,R07658,R01827,R01127,R00289,R00287,R00955,R00286,R02340,R02722,R00941,R06590,R06863,R01641,R04560,R04559,R00959,R03508,R01073,R04591,R04209,R03509,R01830,R04209,R01049,R02740,R06975,R04560,R01827
20	0.10	681	14	22	0	0	C00117->C00130:[6->11]	RP06552,RP01319,RP01790,RP00196,RP04543,RP02940,RP01789,RP02453,RP06373,RP01654,RP08184,RP11137,RP01197,RP04205	R01384,R01386,R07658,R01127,R01830,R00289,R00287,R00955,R00286,R03321,R01829,R02739,R00941,R06590,R06863,R01641,R04560,R01843,R01845,R00959,R06975,R04560
21	0.80	612	28	40	0	0	C00117->C00130:[10->8,12->3,6->10,6->11,6->17,6->4,7->12,8->13]	RP06552,RP03774,RP01319,RP10096,RP04102,RP00196,RP04543,RP06373,RP01654,RP08184,RP04204,RP08033,RP01197,RP03838,RP01278,RP04241,RP03839,RP07975,RP01790,RP01148,RP00649,RP01255,RP02454,RP00749,RP00242,RP03775,RP04205,RP06726	R01384,R01386,R07658,R04144,R01127,R06974,R04463,R00289,R00287,R00955,R00286,R00941,R06590,R06863,R01641,R04560,R04559,R04325,R00959,R04208,R01072,R04591,R04209,R04209,R01830,R00867,R00761,R01067,R01049,R02740,R04325,R06974,R00760,R01140,R08406,R00876,R04144,R06975,R04560,R01827
22	0.20	567	17	28	0	0	C00117->C00130:[6->10,6->11]	RP06552,RP01319,RP00196,RP04543,RP04241,RP01654,RP08184,RP04204,RP01197,RP00300,RP03839,RP07975,RP01790,RP02454,RP03735,RP04205,RP06726	R01384,R01386,R07658,R01127,R00289,R00287,R00955,R00286,R04591,R06590,R06863,R01641,R04560,R04559,R00959,R00944,R00943,R04209,R04209,R01830,R02740,R00134,R03215,R03146,R00519,R06975,R04560,R01827
23	0.20	640	20	28	0	0	C00117->C00130:[6->10,6->11]	RP06552,RP01319,RP00196,RP04543,RP02453,RP06373,RP01654,RP08184,RP04204,RP11137,RP01197,RP04241,RP03839,RP07975,RP01790,RP02940,RP01789,RP02454,RP04205,RP06726	R01384,R01386,R07658,R01127,R00289,R00287,R00955,R00286,R02739,R00941,R06590,R06863,R01641,R04560,R04559,R01843,R01845,R00959,R04591,R04209,R04209,R01830,R03321,R01829,R02740,R06975,R04560,R01827
24	0.10	535	13	27	0	0	C00117->C00130:[6->11]	RP06552,RP01134,RP01319,RP01093,RP04543,RP00649,RP06373,RP00060,RP01654,RP08184,RP05915,RP04205,RP06726	R01384,R01386,R07658,R00837,R01127,R00771,R00286,R00761,R01067,R00941,R00725,R01139,R00299,R08404,R02185,R05804,R00303,R00850,R06590,R06863,R01641,R04560,R02737,R00836,R06975,R04560,R01827
25	0.40	708	22	30	0	0	C00117->C00130:[6->11,6->17,7->12,8->13]	RP06552,RP03121,RP01280,RP01319,RP07157,RP02140,RP00196,RP04543,RP02453,RP06373,RP01654,RP08184,RP04021,RP01197,RP13340,RP01790,RP02940,RP02139,RP04020,RP03120,RP04205,RP06726	R01384,R01386,R07658,R03509,R01073,R01127,R02722,R02340,R00289,R00287,R00955,R00286,R02739,R00941,R06590,R06863,R01641,R04560,R04378,R00959,R01827,R01830,R03321,R02340,R02722,R04378,R03508,R06975,R04560,R01827
26	0.80	547	31	52	0	0	C00117->C00130:[10->8,12->3,6->10,6->11,6->17,6->4,7->12,8->13]	RP06552,RP01134,RP01319,RP10096,RP04102,RP01093,RP04543,RP04205,RP00300,RP03775,RP00060,RP01654,RP08184,RP04204,RP05915,RP08033,RP01197,RP03838,RP01278,RP04241,RP03839,RP07975,RP01790,RP00649,RP01255,RP02454,RP00749,RP03735,RP03774,RP00196,RP06726	R01384,R01386,R07658,R00837,R01127,R06974,R04463,R00771,R00286,R06975,R04560,R00944,R00943,R04144,R00725,R01139,R00299,R08404,R02185,R05804,R00303,R00850,R06590,R06863,R01641,R04560,R04559,R02737,R00836,R04325,R00959,R04208,R01072,R04591,R04209,R04209,R01830,R00761,R01067,R01049,R02740,R04325,R06974,R00134,R03215,R03146,R00519,R04144,R00289,R00287,R00955,R01827
27	0.40	643	24	37	0	0	C00117->C00130:[6->11,6->17,7->12,8->13]	RP06552,RP03121,RP01280,RP01319,RP07157,RP00196,RP04543,RP02140,RP01654,RP08184,RP04021,RP11137,RP01197,RP00300,RP13340,RP01790,RP02139,RP01789,RP04020,RP02454,RP03735,RP03120,RP04205,RP06726	R01384,R01386,R07658,R03509,R01073,R01127,R02722,R00289,R00287,R00955,R00286,R02340,R06590,R06863,R01641,R04560,R04378,R01843,R01845,R00959,R00944,R00943,R01827,R01830,R02340,R02722,R01829,R04378,R02740,R00134,R03215,R03146,R00519,R03508,R06975,R04560,R01827
28	0.80	554	37	80	0	0	C00117->C00130:[10->8,12->3,6->10,6->11,6->17,6->4,7->12,8->10,8->11,8->13,8->4]	RP06552,RP01568,RP13340,RP04204,RP00036,RP04102,RP00113,RP00196,RP04543,RP03774,RP00080,RP03775,RP02139,RP01033,RP10096,RP08184,RP01319,RP08033,RP01197,RP01573,RP03838,RP07975,RP01280,RP00395,RP04241,RP03120,RP01262,RP03121,RP10097,RP01278,RP01255,RP02454,RP05698,RP00749,RP03839,RP03735,RP04205	R01384,R01386,R07658,R01518,R01827,R04559,R00199,R01858,R02628,R01138,R00659,R00724,R00200,R00206,R02320,R00430,R00208,R01012,R00572,R04463,R02188,R01512,R01515,R01517,R01660,R00289,R00287,R00955,R00286,R04144,R01067,R06861,R01641,R01830,R01621,R01440,R04144,R02340,R02722,R00658,R06974,R04560,R01127,R04325,R00959,R01529,R04208,R04209,R01073,R01061,R01063,R04591,R03508,R01056,R03509,R06975,R01072,R01049,R02740,R01196,R00006,R00014,R00211,R00210,R01699,R00207,R00224,R00226,R00209,R05636,R03145,R04325,R06974,R04209,R00134,R03215,R03146,R00519,R06975,R04560
29	0.20	548	18	29	0	0	C00117->C00130:[6->10,6->11]	RP06552,RP01319,RP00196,RP04543,RP01654,RP04204,RP11137,RP01197,RP04241,RP03839,RP07975,RP01790,RP10097,RP01789,RP02454,RP03735,RP04205,RP06726	R01384,R01386,R07658,R01127,R00289,R00287,R00955,R00286,R06590,R06863,R01641,R04559,R01843,R01845,R00959,R04591,R04209,R04209,R01830,R06975,R01829,R02740,R00134,R03215,R03146,R00519,R06975,R04560,R01827
30	0.70	634	34	46	0	1	C00117->C00130:[10->8,12->3,6->10,6->17,6->2,7->12,8->13]	RP06552,RP07515,RP13340,RP04204,RP10096,RP04102,RP01128,RP00196,RP04543,RP03774,RP02139,RP05769,RP01654,RP08184,RP01319,RP08033,RP01197,RP03838,RP03775,RP01280,RP03121,RP04241,RP03120,RP03839,RP01278,RP01790,RP10097,RP07975,RP01255,RP02454,RP05304,RP00749,RP04205,RP06726	R01384,R01386,R07658,R03425,R01827,R04559,R06974,R04463,R00830,R00289,R00287,R00955,R00286,R04144,R02340,R02722,R05704,R00830,R01221,R03425,R06590,R06863,R01641,R04560,R01127,R04325,R00959,R04208,R04144,R01073,R03509,R04591,R03508,R04209,R01072,R01830,R06975,R04209,R01049,R02740,R05704,R04325,R06974,R06975,R04560,R01827
31	0.90	553	36	55	0	1	C00117->C00130:[10->8,12->3,6->10,6->11,6->17,6->2,6->4,7->12,8->13]	RP06552,RP07515,RP01134,RP01319,RP10096,RP04102,RP00196,RP01654,RP08033,RP01576,RP03838,RP03775,RP04241,RP01095,RP03839,RP01278,RP01790,RP01197,RP01255,RP00749,RP04205,RP06726,RP03774,RP04204,RP01128,RP01093,RP04543,RP06373,RP00060,RP05769,RP08184,RP05915,RP07975,RP01262,RP02454,RP05304	R01384,R01386,R07658,R03425,R00837,R01127,R06974,R04463,R00289,R00287,R00955,R06590,R06863,R01641,R04325,R05338,R04208,R04144,R04591,R05339,R04209,R01072,R01830,R00959,R01049,R04325,R06974,R06975,R04560,R01827,R04144,R04559,R00830,R00771,R00286,R00941,R00725,R01139,R00299,R08404,R02185,R05804,R00303,R00850,R05704,R00830,R01221,R03425,R04560,R02737,R00836,R04209,R01056,R02740,R05704
32	0.60	534	17	27	0	0	C00117->C00130:[10->8,12->3,6->11,6->17,7->12,8->13]	RP06552,RP01319,RP04205,RP04543,RP06373,RP01654,RP08184,RP04021,RP01197,RP01790,RP10097,RP01255,RP02454,RP04020,RP03735,RP00196,RP06726	R01384,R01386,R07658,R01127,R06975,R04560,R00286,R00941,R06590,R06863,R01641,R04560,R04378,R00959,R01830,R06975,R01049,R02740,R04378,R00134,R03215,R03146,R00519,R00289,R00287,R00955,R01827
33	0.90	559	29	43	0	1	C00117->C00130:[10->8,12->3,6->10,6->11,6->17,6->2,6->4,7->12,8->13]	RP06552,RP07515,RP03774,RP01319,RP10096,RP04102,RP00196,RP04543,RP05769,RP01654,RP04204,RP08033,RP01197,RP01278,RP03838,RP03775,RP04241,RP03839,RP01128,RP01790,RP00749,RP10097,RP07975,RP01255,RP02454,RP05304,RP03735,RP04205,RP06726	R01384,R01386,R07658,R03425,R04144,R01127,R06974,R04463,R00289,R00287,R00955,R00286,R05704,R00830,R01221,R03425,R06590,R06863,R01641,R04559,R04325,R00959,R01072,R04208,R04144,R04591,R04209,R00830,R01830,R04325,R06974,R06975,R04209,R01049,R02740,R05704,R00134,R03215,R03146,R00519,R06975,R04560,R01827
34	0.10	666	12	19	0	0	C00117->C00130:[6->11]	RP06552,RP01319,RP01790,RP00196,RP04543,RP02454,RP06373,RP01654,RP08184,RP01197,RP04205,RP06726	R01384,R01386,R07658,R01127,R01830,R00289,R00287,R00955,R00286,R02740,R00941,R06590,R06863,R01641,R04560,R00959,R06975,R04560,R01827
35	0.60	544	26	41	0	0	C00117->C00130:[10->8,12->3,6->10,6->17,7->12,8->13]	RP06552,RP01134,RP04204,RP10096,RP04102,RP01093,RP04543,RP03774,RP00060,RP01654,RP08184,RP01319,RP05915,RP08033,RP03838,RP01278,RP04241,RP03839,RP07975,RP10097,RP00649,RP01255,RP00749,RP03775,RP04205,RP06726	R01384,R01386,R07658,R00837,R04559,R06974,R04463,R00771,R00286,R04144,R00725,R01139,R00299,R08404,R02185,R05804,R00303,R00850,R06590,R06863,R01641,R04560,R01127,R02737,R00836,R04325,R04208,R01072,R04591,R04209,R04209,R06975,R00761,R01067,R01049,R04325,R06974,R04144,R06975,R04560,R01827
36	0.90	568	32	47	0	1	C00117->C00130:[10->8,12->3,6->10,6->11,6->17,6->2,6->4,7->12,8->13]	RP06552,RP07515,RP03774,RP03735,RP04204,RP10096,RP04102,RP00196,RP04543,RP05769,RP01654,RP08184,RP01319,RP11137,RP01197,RP01278,RP03838,RP03775,RP04241,RP08033,RP03839,RP01128,RP01790,RP10097,RP07975,RP01255,RP01789,RP05304,RP02454,RP00749,RP04205,RP06726	R01384,R01386,R07658,R03425,R04144,R00134,R03215,R03146,R00519,R04559,R06974,R04463,R00289,R00287,R00955,R00286,R05704,R00830,R01221,R03425,R06590,R06863,R01641,R04560,R01127,R01843,R01845,R00959,R01072,R04208,R04144,R04591,R04325,R04209,R00830,R01830,R06975,R04209,R01049,R01829,R05704,R02740,R04325,R06974,R06975,R04560,R01827
37	0.20	539	16	26	0	0	C00117->C00130:[6->10,6->11]	RP06552,RP01319,RP00196,RP04543,RP01654,RP04204,RP01197,RP04241,RP03839,RP07975,RP01790,RP10097,RP02454,RP03735,RP04205,RP06726	R01384,R01386,R07658,R01127,R00289,R00287,R00955,R00286,R06590,R06863,R01641,R04559,R00959,R04591,R04209,R04209,R01830,R06975,R02740,R00134,R03215,R03146,R00519,R06975,R04560,R01827
38	0.90	558	39	63	0	1	C00117->C00130:[10->8,12->3,6->10,6->11,6->17,6->2,6->4,7->12,8->13]	RP06552,RP01568,RP07515,RP01319,RP10096,RP04102,RP00113,RP00568,RP01654,RP01033,RP00109,RP00078,RP08033,RP01197,RP03838,RP03775,RP04241,RP00395,RP01278,RP01790,RP13340,RP01255,RP00749,RP00196,RP06726,RP03774,RP04204,RP01128,RP04205,RP04543,RP01670,RP05769,RP08184,RP03839,RP06374,RP04290,RP07975,RP02454,RP05304	R01384,R01386,R07658,R01518,R03425,R01127,R06974,R04463,R02188,R01512,R01515,R01517,R01660,R01218,R01220,R06590,R06863,R01641,R00658,R00344,R00930,R00217,R00353,R00431,R00346,R00345,R00726,R00341,R04325,R00959,R04208,R04144,R04591,R01061,R01063,R01072,R01830,R01827,R01049,R04325,R06974,R00289,R00287,R00955,R01827,R04144,R04559,R00830,R06975,R04560,R00286,R01655,R05704,R00830,R01221,R03425,R04560,R04209,R00945,R00220,R04209,R02740,R05704
39	0.10	547	14	29	0	0	C00117->C00130:[6->11]	RP06552,RP01134,RP01319,RP01093,RP04543,RP00649,RP01789,RP06373,RP00060,RP01654,RP08184,RP05915,RP11137,RP04205	R01384,R01386,R07658,R00837,R01127,R00771,R00286,R00761,R01067,R01829,R00941,R00725,R01139,R00299,R08404,R02185,R05804,R00303,R00850,R06590,R06863,R01641,R04560,R02737,R00836,R01843,R01845,R06975,R04560
40	0.90	623	41	71	0	1	C00117->C00130:[10->8,12->3,6->10,6->11,6->17,6->2,6->4,7->12,8->13]	RP06552,RP01568,RP07515,RP01319,RP10096,RP04102,RP00113,RP00568,RP02139,RP01033,RP01654,RP08033,RP01197,RP03838,RP03775,RP01280,RP04241,RP03120,RP00395,RP01278,RP01790,RP01255,RP00749,RP00196,RP06726,RP03774,RP04204,RP00036,RP01128,RP04205,RP04543,RP01670,RP05769,RP08184,RP03839,RP06374,RP03121,RP04290,RP07975,RP02454,RP05304	R01384,R01386,R07658,R01518,R03425,R01127,R06974,R04463,R02188,R01512,R01515,R01517,R01660,R01218,R01220,R02340,R02722,R00658,R06590,R06863,R01641,R04325,R00959,R04208,R04144,R01073,R04591,R03508,R01061,R01063,R01072,R01830,R01049,R04325,R06974,R00289,R00287,R00955,R01827,R04144,R04559,R00199,R01858,R02628,R01138,R00659,R00724,R00200,R00206,R02320,R00430,R00208,R01012,R00572,R00830,R06975,R04560,R00286,R01655,R05704,R00830,R01221,R03425,R04560,R04209,R00945,R03509,R00220,R04209,R02740,R05704
41	0.60	630	26	34	0	0	C00117->C00130:[10->8,12->3,6->10,6->17,7->12,8->13]	RP06552,RP03774,RP04204,RP10096,RP04102,RP00196,RP04543,RP02453,RP01654,RP08184,RP01319,RP08033,RP01197,RP03838,RP01278,RP04241,RP03839,RP07975,RP01790,RP10097,RP02940,RP01255,RP00749,RP03775,RP04205,RP06726	R01384,R01386,R07658,R04144,R04559,R06974,R04463,R00289,R00287,R00955,R00286,R02739,R06590,R06863,R01641,R04560,R01127,R04325,R00959,R04208,R01072,R04591,R04209,R04209,R01830,R06975,R03321,R01049,R04325,R06974,R04144,R06975,R04560,R01827
42	0.20	522	25	63	0	0	C00117->C00130:[6->10,6->11]	RP06552,RP01568,RP04204,RP00036,RP00113,RP00196,RP04543,RP02453,RP01033,RP01654,RP08184,RP01319,RP01197,RP13340,RP04241,RP03839,RP07975,RP01790,RP10097,RP02940,RP05698,RP00395,RP03735,RP04205,RP06726	R01384,R01386,R07658,R01518,R04559,R00199,R01858,R02628,R01138,R00659,R00724,R00200,R00206,R02320,R00430,R00208,R01012,R00572,R02188,R01512,R01515,R01517,R01660,R00289,R00287,R00955,R00286,R02739,R00658,R06590,R06863,R01641,R04560,R01127,R00959,R01827,R04591,R04209,R04209,R01830,R06975,R03321,R01196,R00006,R00014,R00211,R00210,R01699,R00207,R00224,R00226,R00209,R05636,R03145,R01061,R01063,R00134,R03215,R03146,R00519,R06975,R04560,R01827
43	0.90	571	40	73	0	1	C00117->C00130:[10->8,12->3,6->10,6->11,6->17,6->2,6->4,7->12,8->13]	RP06552,RP01568,RP01319,RP00300,RP07515,RP00113,RP00568,RP01033,RP01654,RP08033,RP01197,RP03838,RP10096,RP04241,RP00395,RP04102,RP01790,RP10097,RP13340,RP01255,RP00749,RP00196,RP06726,RP03774,RP04204,RP00036,RP01128,RP04205,RP04543,RP06374,RP01670,RP03775,RP05769,RP03839,RP01278,RP04290,RP07975,RP02454,RP05304,RP03735	R01384,R01386,R07658,R01518,R01127,R00944,R00943,R03425,R02188,R01512,R01515,R01517,R01660,R01218,R01220,R00658,R06590,R06863,R01641,R04325,R00959,R04208,R06974,R04591,R01061,R01063,R04463,R01830,R06975,R01827,R01049,R04325,R06974,R00289,R00287,R00955,R01827,R04144,R04559,R00199,R01858,R02628,R01138,R00659,R00724,R00200,R00206,R02320,R00430,R00208,R01012,R00572,R00830,R06975,R04560,R00286,R00945,R01655,R04144,R05704,R00830,R01221,R03425,R04209,R01072,R00220,R04209,R02740,R05704,R00134,R03215,R03146,R00519
44	0.60	622	25	33	0	0	C00117->C00130:[10->8,12->3,6->10,6->17,7->12,8->13]	RP06552,RP03774,RP04204,RP10096,RP04102,RP00196,RP04543,RP01654,RP08184,RP01319,RP08033,RP01197,RP03838,RP01278,RP04241,RP03839,RP07975,RP01790,RP10097,RP01255,RP02454,RP00749,RP03775,RP04205,RP06726	R01384,R01386,R07658,R04144,R04559,R06974,R04463,R00289,R00287,R00955,R00286,R06590,R06863,R01641,R04560,R01127,R04325,R00959,R04208,R01072,R04591,R04209,R04209,R01830,R06975,R01049,R02740,R04325,R06974,R04144,R06975,R04560,R01827
45	0.20	607	20	31	0	0	C00117->C00130:[6->10,6->11]	RP06552,RP01319,RP00196,RP04543,RP04205,RP06373,RP01654,RP08184,RP04204,RP01197,RP04241,RP03839,RP07975,RP01790,RP02451,RP00649,RP02454,RP00146,RP01093,RP06726	R01384,R01386,R07658,R01127,R00289,R00287,R00955,R00286,R06975,R04560,R00941,R06590,R06863,R01641,R04560,R04559,R00959,R04591,R04209,R04209,R01830,R02737,R00761,R01067,R02740,R02168,R00837,R00836,R05767,R00771,R01827
46	0.60	631	17	25	0	0	C00117->C00130:[10->8,12->3,6->11,6->17,7->12,8->13]	RP06552,RP01319,RP01790,RP00196,RP04543,RP02940,RP01255,RP01789,RP04020,RP08184,RP06373,RP01654,RP02453,RP04021,RP11137,RP01197,RP04205	R01384,R01386,R07658,R01127,R01830,R00289,R00287,R00955,R00286,R03321,R01049,R01829,R04378,R04560,R00941,R06590,R06863,R01641,R02739,R04378,R01843,R01845,R00959,R06975,R04560
47	0.80	615	26	35	0	0	C00117->C00130:[10->8,12->3,6->10,6->11,6->17,6->4,7->12,8->13]	RP06552,RP03774,RP01319,RP00300,RP04102,RP00196,RP04543,RP06373,RP10096,RP01654,RP04204,RP08033,RP01197,RP03838,RP01278,RP04241,RP03839,RP07975,RP01790,RP10097,RP01255,RP02454,RP00749,RP03775,RP04205,RP06726	R01384,R01386,R07658,R04144,R01127,R00944,R00943,R04463,R00289,R00287,R00955,R00286,R00941,R06974,R06590,R06863,R01641,R04559,R04325,R00959,R04208,R01072,R04591,R04209,R04209,R01830,R06975,R01049,R02740,R04325,R06974,R04144,R06975,R04560,R01827
48	0.90	576	41	74	0	1	C00117->C00130:[10->8,12->3,6->10,6->11,6->17,6->2,6->4,7->12,8->13]	RP06552,RP01568,RP01319,RP10096,RP07515,RP00113,RP00568,RP01033,RP01654,RP11137,RP01197,RP03838,RP03775,RP04241,RP08033,RP00395,RP04102,RP01790,RP13340,RP01255,RP01789,RP00749,RP00196,RP06726,RP03774,RP04204,RP00036,RP01128,RP04205,RP04543,RP06374,RP01670,RP05769,RP08184,RP03839,RP01278,RP04290,RP07975,RP02454,RP05304,RP03735	R01384,R01386,R07658,R01518,R01127,R06974,R03425,R02188,R01512,R01515,R01517,R01660,R01218,R01220,R00658,R06590,R06863,R01641,R01843,R01845,R00959,R04208,R04144,R04591,R04325,R01061,R01063,R04463,R01830,R01827,R01049,R01829,R04325,R06974,R00289,R00287,R00955,R01827,R04144,R04559,R00199,R01858,R02628,R01138,R00659,R00724,R00200,R00206,R02320,R00430,R00208,R01012,R00572,R00830,R06975,R04560,R00286,R00945,R01655,R05704,R00830,R01221,R03425,R04560,R04209,R01072,R00220,R04209,R02740,R05704,R00134,R03215,R03146,R00519
49	0.70	606	31	43	0	1	C00117->C00130:[10->8,12->3,6->10,6->17,6->2,7->12,8->13]	RP06552,RP07515,RP03774,RP04204,RP10096,RP04102,RP01128,RP01789,RP00196,RP04543,RP03775,RP05769,RP01654,RP08184,RP01319,RP11137,RP01197,RP03838,RP07975,RP04241,RP08033,RP03839,RP01278,RP01790,RP10097,RP01255,RP02454,RP05304,RP00749,RP04205,RP06726	R01384,R01386,R07658,R03425,R04144,R04559,R06974,R04463,R00830,R01829,R00289,R00287,R00955,R00286,R04144,R05704,R00830,R01221,R03425,R06590,R06863,R01641,R04560,R01127,R01843,R01845,R00959,R04208,R04209,R04591,R04325,R04209,R01072,R01830,R06975,R01049,R02740,R05704,R04325,R06974,R06975,R04560,R01827
50	0.60	583	17	23	0	0	C00117->C00130:[10->8,12->3,6->11,6->17,7->12,8->13]	RP06552,RP01095,RP01262,RP04021,RP01790,RP01197,RP00649,RP04543,RP01255,RP02454,RP06373,RP04020,RP08184,RP01319,RP00196,RP01576,RP04205	R01384,R01386,R07658,R05339,R01056,R04378,R01830,R00959,R00761,R01067,R00286,R01049,R02740,R00941,R04378,R04560,R01127,R00289,R00287,R00955,R05338,R06975,R04560
51	0.10	501	14	32	0	0	C00117->C00130:[6->11]	RP06552,RP01134,RP01319,RP01093,RP04543,RP00649,RP00300,RP00060,RP01654,RP08184,RP05915,RP03735,RP04205,RP06726	R01384,R01386,R07658,R00837,R01127,R00771,R00286,R00761,R01067,R00944,R00943,R00725,R01139,R00299,R08404,R02185,R05804,R00303,R00850,R06590,R06863,R01641,R04560,R02737,R00836,R00134,R03215,R03146,R00519,R06975,R04560,R01827
52	0.40	700	24	33	0	0	C00117->C00130:[6->11,6->17,7->12,8->13]	RP06552,RP03121,RP01280,RP01319,RP07157,RP02140,RP00196,RP04543,RP02453,RP06373,RP01654,RP08184,RP04021,RP11137,RP01197,RP13340,RP01790,RP02940,RP02139,RP01789,RP04020,RP03120,RP04205,RP06726	R01384,R01386,R07658,R03509,R01073,R01127,R02722,R02340,R00289,R00287,R00955,R00286,R02739,R00941,R06590,R06863,R01641,R04560,R04378,R01843,R01845,R00959,R01827,R01830,R03321,R02340,R02722,R01829,R04378,R03508,R06975,R04560,R01827
53	0.90	601	33	48	0	1	C00117->C00130:[10->8,12->3,6->10,6->11,6->17,6->2,6->4,7->12,8->13]	RP06552,RP07515,RP03774,RP01319,RP10096,RP04102,RP01128,RP00196,RP04543,RP04205,RP03775,RP06373,RP05769,RP01654,RP08184,RP04204,RP08033,RP01197,RP03838,RP07975,RP04241,RP03839,RP01278,RP01790,RP02451,RP00649,RP01255,RP02454,RP05304,RP00146,RP00749,RP01093,RP06726	R01384,R01386,R07658,R03425,R04144,R01127,R06974,R04463,R00830,R00289,R00287,R00955,R00286,R06975,R04560,R04144,R00941,R05704,R00830,R01221,R03425,R06590,R06863,R01641,R04560,R04559,R04325,R00959,R04208,R04209,R04591,R04209,R01072,R01830,R02737,R00761,R01067,R01049,R02740,R05704,R02168,R00837,R00836,R05767,R04325,R06974,R00771,R01827
54	0.90	549	39	86	0	1	C00117->C00130:[10->8,12->3,6->10,6->11,6->17,6->2,6->4,7->12,8->13]	RP06552,RP01568,RP01319,RP10096,RP07515,RP00113,RP00196,RP01033,RP01654,RP08033,RP01197,RP01573,RP03838,RP03775,RP04241,RP00395,RP04102,RP01790,RP10097,RP01255,RP00749,RP06726,RP03774,RP04204,RP00036,RP01128,RP04205,RP04543,RP00080,RP05769,RP08184,RP03839,RP01278,RP01262,RP05698,RP07975,RP02454,RP05304,RP03735	R01384,R01386,R07658,R01518,R01127,R06974,R03425,R02188,R01512,R01515,R01517,R01660,R00289,R00287,R00955,R00658,R06590,R06863,R01641,R04325,R00959,R01529,R04208,R04144,R04591,R01061,R01063,R04463,R01830,R06975,R01049,R04325,R06974,R01827,R04144,R04559,R00199,R01858,R02628,R01138,R00659,R00724,R00200,R00206,R02320,R00430,R00208,R01012,R00572,R00830,R06975,R04560,R00286,R01067,R06861,R01641,R01830,R01621,R01440,R05704,R00830,R01221,R03425,R04560,R04209,R01072,R01056,R01196,R00006,R00014,R00211,R00210,R01699,R00207,R00224,R00226,R00209,R05636,R03145,R04209,R02740,R05704,R00134,R03215,R03146,R00519
55	0.90	608	40	76	0	1	C00117->C00130:[10->8,12->3,6->10,6->11,6->17,6->2,6->4,7->12,8->13]	RP06552,RP01568,RP07515,RP01319,RP10096,RP04102,RP00113,RP00568,RP01033,RP01654,RP08033,RP01197,RP03838,RP03775,RP04241,RP00395,RP01278,RP01790,RP00649,RP01255,RP00052,RP00749,RP00196,RP06726,RP03774,RP04204,RP00036,RP01128,RP04205,RP04543,RP01670,RP05769,RP08184,RP03839,RP06374,RP01271,RP04290,RP07975,RP02454,RP05304	R01384,R01386,R07658,R01518,R03425,R01127,R06974,R04463,R02188,R01512,R01515,R01517,R01660,R01218,R01220,R00658,R06590,R06863,R01641,R04325,R00959,R04208,R04144,R04591,R01061,R01063,R01072,R01830,R00761,R01067,R01049,R00756,R00769,R05805,R00770,R00762,R00764,R00767,R04325,R06974,R00289,R00287,R00955,R01827,R04144,R04559,R00199,R01858,R02628,R01138,R00659,R00724,R00200,R00206,R02320,R00430,R00208,R01012,R00572,R00830,R06975,R04560,R00286,R01655,R05704,R00830,R01221,R03425,R04560,R04209,R00945,R01068,R00220,R04209,R02740,R05704
56	0.80	513	35	87	0	0	C00117->C00130:[10->8,12->3,6->10,6->11,6->17,6->4,7->12,8->13]	RP06552,RP01568,RP01134,RP04204,RP00036,RP04102,RP00113,RP01093,RP04543,RP03774,RP03775,RP01033,RP00060,RP01654,RP08184,RP01319,RP05915,RP08033,RP03838,RP01278,RP04241,RP01271,RP03839,RP07975,RP10097,RP00649,RP01255,RP10096,RP05698,RP00749,RP00395,RP00052,RP03735,RP04205,RP06726	R01384,R01386,R07658,R01518,R00837,R04559,R00199,R01858,R02628,R01138,R00659,R00724,R00200,R00206,R02320,R00430,R00208,R01012,R00572,R04463,R02188,R01512,R01515,R01517,R01660,R00771,R00286,R04144,R04144,R00658,R00725,R01139,R00299,R08404,R02185,R05804,R00303,R00850,R06590,R06863,R01641,R04560,R01127,R02737,R00836,R04325,R04208,R01072,R04591,R01068,R04209,R04209,R06975,R00761,R01067,R01049,R06974,R01196,R00006,R00014,R00211,R00210,R01699,R00207,R00224,R00226,R00209,R05636,R03145,R04325,R06974,R01061,R01063,R00756,R00769,R05805,R00770,R00762,R00764,R00767,R00134,R03215,R03146,R00519,R06975,R04560,R01827
57	0.60	579	20	42	0	0	C00117->C00130:[10->8,12->3,6->11,6->17,7->12,8->13]	RP01568,RP01319,RP00036,RP00113,RP00568,RP01670,RP01033,RP01654,RP08184,RP04021,RP13340,RP00395,RP06374,RP01790,RP01255,RP01103,RP00762,RP04020,RP04205,RP06726	R01518,R01127,R00199,R01858,R02628,R01138,R00659,R00724,R00200,R00206,R02320,R00430,R00208,R01012,R00572,R02188,R01512,R01515,R01517,R01660,R01218,R01220,R01655,R00658,R06590,R06863,R01641,R04560,R04378,R01827,R01061,R01063,R00945,R01830,R01049,R00782,R03923,R00891,R04378,R06975,R04560,R01827
58	0.20	522	25	64	0	0	C00117->C00130:[6->10,6->11]	RP06552,RP01568,RP04204,RP00036,RP00113,RP00196,RP04543,RP01033,RP01654,RP08184,RP01319,RP02454,RP01197,RP13340,RP04241,RP11137,RP03839,RP07975,RP01790,RP10097,RP01789,RP05698,RP00395,RP03735,RP04205	R01384,R01386,R07658,R01518,R04559,R00199,R01858,R02628,R01138,R00659,R00724,R00200,R00206,R02320,R00430,R00208,R01012,R00572,R02188,R01512,R01515,R01517,R01660,R00289,R00287,R00955,R00286,R00658,R06590,R06863,R01641,R04560,R01127,R02740,R00959,R01827,R04591,R01843,R01845,R04209,R04209,R01830,R06975,R01829,R01196,R00006,R00014,R00211,R00210,R01699,R00207,R00224,R00226,R00209,R05636,R03145,R01061,R01063,R00134,R03215,R03146,R00519,R06975,R04560
59	0.50	224	4	6	0	1	C00117->C00130:[10->8,12->3,6->17,7->12,8->13]	RP01809,RP01263,RP00466,RP00175	R01863,R01057,R01131,R01126,R01770,R01863
60	0.60	606	20	48	0	0	C00117->C00130:[10->8,12->3,6->11,6->17,7->12,8->13]	RP01568,RP01319,RP00036,RP00113,RP00568,RP01670,RP01033,RP01654,RP08184,RP04021,RP01271,RP00395,RP06374,RP04290,RP00649,RP01255,RP00052,RP04020,RP04205,RP06726	R01518,R01127,R00199,R01858,R02628,R01138,R00659,R00724,R00200,R00206,R02320,R00430,R00208,R01012,R00572,R02188,R01512,R01515,R01517,R01660,R01218,R01220,R01655,R00658,R06590,R06863,R01641,R04560,R04378,R01068,R01061,R01063,R00945,R00220,R00761,R01067,R01049,R00756,R00769,R05805,R00770,R00762,R00764,R00767,R04378,R06975,R04560,R01827
61	0.90	592	34	49	0	1	C00117->C00130:[10->8,12->3,6->10,6->11,6->17,6->2,6->4,7->12,8->13]	RP06552,RP07515,RP01319,RP10096,RP04102,RP00196,RP03774,RP02139,RP01654,RP08033,RP01197,RP03838,RP03775,RP01280,RP04241,RP03120,RP03839,RP03121,RP01790,RP10097,RP01255,RP00749,RP06726,RP13340,RP04204,RP01128,RP04205,RP04543,RP05769,RP01278,RP07975,RP02454,RP05304,RP03735	R01384,R01386,R07658,R03425,R01127,R06974,R04463,R00289,R00287,R00955,R04144,R02340,R02722,R06590,R06863,R01641,R04325,R00959,R04208,R04144,R01073,R04591,R03508,R04209,R03509,R01830,R06975,R01049,R04325,R06974,R01827,R01827,R04559,R00830,R06975,R04560,R00286,R05704,R00830,R01221,R03425,R01072,R04209,R02740,R05704,R00134,R03215,R03146,R00519
62	0.90	549	41	91	0	1	C00117->C00130:[10->8,12->3,6->10,6->11,6->17,6->2,6->4,7->12,8->13]	RP06552,RP01568,RP01319,RP10096,RP07515,RP00113,RP00196,RP01033,RP01654,RP11137,RP01197,RP03838,RP03775,RP04241,RP08033,RP03839,RP04102,RP01790,RP10097,RP00649,RP01255,RP01789,RP00052,RP00749,RP06726,RP03774,RP04204,RP00036,RP01128,RP04205,RP04543,RP05769,RP08184,RP00395,RP01278,RP01271,RP05698,RP07975,RP02454,RP05304,RP03735	R01384,R01386,R07658,R01518,R01127,R06974,R03425,R02188,R01512,R01515,R01517,R01660,R00289,R00287,R00955,R00658,R06590,R06863,R01641,R01843,R01845,R00959,R04208,R04144,R04591,R04325,R04209,R04463,R01830,R06975,R00761,R01067,R01049,R01829,R00756,R00769,R05805,R00770,R00762,R00764,R00767,R04325,R06974,R01827,R04144,R04559,R00199,R01858,R02628,R01138,R00659,R00724,R00200,R00206,R02320,R00430,R00208,R01012,R00572,R00830,R06975,R04560,R00286,R05704,R00830,R01221,R03425,R04560,R01061,R01063,R01072,R01068,R01196,R00006,R00014,R00211,R00210,R01699,R00207,R00224,R00226,R00209,R05636,R03145,R04209,R02740,R05704,R00134,R03215,R03146,R00519
63	0.80	555	36	81	0	0	C00117->C00130:[10->8,12->3,6->10,6->11,6->17,6->4,7->12,8->10,8->11,8->13,8->4]	RP06552,RP01568,RP03774,RP04204,RP00036,RP04102,RP00113,RP01789,RP00196,RP04543,RP00080,RP03775,RP01033,RP10096,RP01654,RP08184,RP01319,RP11137,RP01197,RP01573,RP03838,RP01278,RP00395,RP04241,RP08033,RP01262,RP07975,RP01790,RP10097,RP01255,RP02454,RP05698,RP00749,RP03839,RP03735,RP04205	R01384,R01386,R07658,R01518,R04144,R04559,R00199,R01858,R02628,R01138,R00659,R00724,R00200,R00206,R02320,R00430,R00208,R01012,R00572,R04463,R02188,R01512,R01515,R01517,R01660,R01829,R00289,R00287,R00955,R00286,R01067,R06861,R01641,R01830,R01621,R01440,R04144,R00658,R06974,R06590,R06863,R01641,R04560,R01127,R01843,R01845,R00959,R01529,R04208,R01072,R01061,R01063,R04591,R04325,R01056,R04209,R01830,R06975,R01049,R02740,R01196,R00006,R00014,R00211,R00210,R01699,R00207,R00224,R00226,R00209,R05636,R03145,R04325,R06974,R04209,R00134,R03215,R03146,R00519,R06975,R04560
64	0.60	627	26	35	0	0	C00117->C00130:[10->8,12->3,6->10,6->17,7->12,8->13]	RP06552,RP03774,RP04204,RP10096,RP04102,RP00196,RP04543,RP01654,RP08184,RP01319,RP02454,RP01197,RP03838,RP01278,RP04241,RP11137,RP03839,RP07975,RP01790,RP10097,RP08033,RP01255,RP01789,RP00749,RP03775,RP04205	R01384,R01386,R07658,R04144,R04559,R06974,R04463,R00289,R00287,R00955,R00286,R06590,R06863,R01641,R04560,R01127,R02740,R00959,R04208,R01072,R04591,R01843,R01845,R04209,R04209,R01830,R06975,R04325,R01049,R01829,R04325,R06974,R04144,R06975,R04560
65	0.20	506	21	40	0	0	C00117->C00130:[6->10,6->11]	RP06552,RP01134,RP01319,RP01093,RP04543,RP00060,RP01654,RP04204,RP05915,RP01197,RP04241,RP03839,RP07975,RP01790,RP10097,RP00649,RP02454,RP00196,RP03735,RP04205,RP06726	R01384,R01386,R07658,R00837,R01127,R00771,R00286,R00725,R01139,R00299,R08404,R02185,R05804,R00303,R00850,R06590,R06863,R01641,R04559,R02737,R00836,R00959,R04591,R04209,R04209,R01830,R06975,R00761,R01067,R02740,R00289,R00287,R00955,R00134,R03215,R03146,R00519,R06975,R04560,R01827
66	0.90	595	39	69	0	1	C00117->C00130:[10->8,12->3,6->10,6->11,6->17,6->2,6->4,7->12,8->13]	RP06552,RP01568,RP07515,RP01319,RP00300,RP04102,RP00113,RP00568,RP01033,RP01654,RP08033,RP01197,RP03838,RP10096,RP04241,RP00395,RP01278,RP01790,RP10097,RP13340,RP01255,RP00749,RP00196,RP06726,RP03774,RP04204,RP00036,RP01128,RP04205,RP04543,RP01670,RP03775,RP05769,RP03839,RP06374,RP04290,RP07975,RP02454,RP05304	R01384,R01386,R07658,R01518,R03425,R01127,R00944,R00943,R04463,R02188,R01512,R01515,R01517,R01660,R01218,R01220,R00658,R06590,R06863,R01641,R04325,R00959,R04208,R06974,R04591,R01061,R01063,R01072,R01830,R06975,R01827,R01049,R04325,R06974,R00289,R00287,R00955,R01827,R04144,R04559,R00199,R01858,R02628,R01138,R00659,R00724,R00200,R00206,R02320,R00430,R00208,R01012,R00572,R00830,R06975,R04560,R00286,R01655,R04144,R05704,R00830,R01221,R03425,R04209,R00945,R00220,R04209,R02740,R05704
67	0.20	614	27	59	0	0	C00117->C00130:[6->10,6->11]	RP06552,RP01568,RP01319,RP00036,RP00113,RP00568,RP04543,RP01670,RP01033,RP01654,RP08184,RP04204,RP01197,RP07975,RP04241,RP01271,RP00395,RP06374,RP01790,RP04290,RP00649,RP02454,RP03839,RP00052,RP00196,RP04205,RP06726	R01384,R01386,R07658,R01518,R01127,R00199,R01858,R02628,R01138,R00659,R00724,R00200,R00206,R02320,R00430,R00208,R01012,R00572,R02188,R01512,R01515,R01517,R01660,R01218,R01220,R00286,R01655,R00658,R06590,R06863,R01641,R04560,R04559,R00959,R04209,R04591,R01068,R01061,R01063,R00945,R01830,R00220,R00761,R01067,R02740,R04209,R00756,R00769,R05805,R00770,R00762,R00764,R00767,R00289,R00287,R00955,R06975,R04560,R01827
68	0.80	585	26	38	0	0	C00117->C00130:[10->8,12->3,6->10,6->11,6->17,6->4,7->12,8->13]	RP06552,RP03774,RP01319,RP10096,RP04102,RP00196,RP04543,RP00300,RP03775,RP01654,RP08184,RP04204,RP08033,RP01197,RP03838,RP01278,RP04241,RP03839,RP07975,RP01790,RP01255,RP02454,RP00749,RP03735,RP04205,RP06726	R01384,R01386,R07658,R04144,R01127,R06974,R04463,R00289,R00287,R00955,R00286,R00944,R00943,R04144,R06590,R06863,R01641,R04560,R04559,R04325,R00959,R04208,R01072,R04591,R04209,R04209,R01830,R01049,R02740,R04325,R06974,R00134,R03215,R03146,R00519,R06975,R04560,R01827
69	0.20	572	19	31	0	0	C00117->C00130:[6->10,6->11]	RP06552,RP01319,RP00196,RP04543,RP04241,RP01654,RP08184,RP04204,RP11137,RP01197,RP00300,RP03839,RP07975,RP01790,RP01789,RP02454,RP03735,RP04205,RP06726	R01384,R01386,R07658,R01127,R00289,R00287,R00955,R00286,R04591,R06590,R06863,R01641,R04560,R04559,R01843,R01845,R00959,R00944,R00943,R04209,R04209,R01830,R01829,R02740,R00134,R03215,R03146,R00519,R06975,R04560,R01827
70	0.10	632	14	23	0	0	C00117->C00130:[6->11]	RP06552,RP00300,RP01319,RP01790,RP05860,RP01197,RP00196,RP04543,RP02454,RP01654,RP08184,RP00954,RP04205,RP06726	R01384,R01386,R07658,R00944,R00943,R01127,R01830,R00273,R00522,R00959,R00289,R00287,R00955,R00286,R02740,R06590,R06863,R01641,R04560,R00522,R06975,R04560,R01827
71	0.60	504	14	23	0	0	C00117->C00130:[10->8,12->11,12->3,6->17,7->12,8->13]	RP00164,RP01319,RP10097,RP00528,RP04205,RP01654,RP01255,RP00357,RP01274,RP04020,RP08184,RP04021,RP00191,RP01787	R01010,R01011,R01012,R01127,R06975,R00604,R02479,R06975,R04560,R06590,R06863,R01641,R01049,R06862,R01440,R01070,R04378,R04560,R04378,R02073,R04780,R04779,R01827
72	0.90	590	38	66	0	1	C00117->C00130:[10->8,12->3,6->10,6->11,6->17,6->2,6->4,7->12,8->13]	RP06552,RP01568,RP01319,RP10096,RP07515,RP00568,RP01033,RP01654,RP08033,RP01197,RP03838,RP03775,RP04241,RP03839,RP04102,RP01790,RP13340,RP01255,RP01264,RP00749,RP00196,RP06726,RP03774,RP04204,RP00036,RP01128,RP04205,RP04543,RP06374,RP01670,RP05769,RP08184,RP01278,RP04290,RP07975,RP02454,RP05304,RP03735	R01384,R01386,R07658,R01518,R01127,R06974,R03425,R01218,R01220,R00658,R06590,R06863,R01641,R04325,R00959,R04208,R04144,R04591,R04209,R04463,R01830,R01827,R01049,R07159,R01058,R04325,R06974,R00289,R00287,R00955,R01827,R04144,R04559,R00199,R01858,R02628,R01138,R00659,R00724,R00200,R00206,R02320,R00430,R00208,R01012,R00572,R00830,R06975,R04560,R00286,R00945,R01655,R05704,R00830,R01221,R03425,R04560,R01072,R00220,R04209,R02740,R05704,R00134,R03215,R03146,R00519
73	0.10	625	16	37	0	0	C00117->C00130:[6->11]	RP01568,RP00395,RP13340,RP01790,RP00113,RP04290,RP00568,RP01670,RP01033,RP00036,RP01654,RP08184,RP01319,RP06726,RP04205,RP06374	R01518,R01061,R01063,R01827,R01830,R02188,R01512,R01515,R01517,R01660,R00220,R01218,R01220,R01655,R00658,R00199,R01858,R02628,R01138,R00659,R00724,R00200,R00206,R02320,R00430,R00208,R01012,R00572,R06590,R06863,R01641,R04560,R01127,R01827,R06975,R04560,R00945
74	0.80	555	36	80	0	0	C00117->C00130:[10->8,12->3,6->10,6->11,6->17,6->4,7->12,8->10,8->11,8->13,8->4]	RP06552,RP01568,RP03774,RP04204,RP00036,RP04102,RP00113,RP00196,RP04543,RP00080,RP03775,RP08184,RP01033,RP01654,RP02453,RP01319,RP08033,RP01197,RP01573,RP03838,RP01278,RP00395,RP04241,RP01262,RP07975,RP01790,RP10097,RP02940,RP01255,RP10096,RP05698,RP00749,RP03839,RP03735,RP04205,RP06726	R01384,R01386,R07658,R01518,R04144,R04559,R00199,R01858,R02628,R01138,R00659,R00724,R00200,R00206,R02320,R00430,R00208,R01012,R00572,R04463,R02188,R01512,R01515,R01517,R01660,R00289,R00287,R00955,R00286,R01067,R06861,R01641,R01830,R01621,R01440,R04144,R04560,R00658,R06590,R06863,R01641,R02739,R01127,R04325,R00959,R01529,R04208,R01072,R01061,R01063,R04591,R01056,R04209,R01830,R06975,R03321,R01049,R06974,R01196,R00006,R00014,R00211,R00210,R01699,R00207,R00224,R00226,R00209,R05636,R03145,R04325,R06974,R04209,R00134,R03215,R03146,R00519,R06975,R04560,R01827
75	0.60	567	18	28	0	0	C00117->C00130:[10->8,12->3,6->11,6->17,7->12,8->13]	RP06552,RP13340,RP01319,RP00196,RP04543,RP02139,RP08184,RP04021,RP01197,RP03120,RP01280,RP00300,RP03121,RP01255,RP02454,RP04020,RP03735,RP04205	R01384,R01386,R07658,R01827,R01127,R00289,R00287,R00955,R00286,R02340,R02722,R04560,R04378,R00959,R03508,R01073,R00944,R00943,R03509,R01049,R02740,R04378,R00134,R03215,R03146,R00519,R06975,R04560
76	0.80	640	27	35	0	0	C00117->C00130:[10->8,12->3,6->10,6->11,6->17,6->4,7->12,8->13]	RP06552,RP03774,RP01319,RP10096,RP04102,RP00196,RP04543,RP08184,RP06373,RP01654,RP02453,RP04204,RP08033,RP01197,RP03838,RP01278,RP04241,RP03839,RP07975,RP01790,RP02940,RP01255,RP02454,RP00749,RP03775,RP04205,RP06726	R01384,R01386,R07658,R04144,R01127,R06974,R04463,R00289,R00287,R00955,R00286,R04560,R00941,R06590,R06863,R01641,R02739,R04559,R04325,R00959,R04208,R01072,R04591,R04209,R04209,R01830,R03321,R01049,R02740,R04325,R06974,R04144,R06975,R04560,R01827
77	0.60	565	16	25	0	1	C00117->C00130:[10->8,12->3,6->11,6->17,7->12,8->13]	RP06552,RP01263,RP01790,RP08324,RP00196,RP04543,RP04472,RP02454,RP01809,RP01654,RP00175,RP01994,RP01197,RP00380,RP00466,RP06726	R01384,R01386,R07658,R01057,R01830,R04857,R00289,R00287,R00955,R00286,R04857,R02740,R01863,R06590,R06863,R01641,R01770,R01863,R02141,R00959,R01768,R01769,R01131,R01126,R01827
78	0.90	583	34	49	0	1	C00117->C00130:[10->8,12->3,6->10,6->11,6->17,6->2,6->4,7->12,8->13]	RP06552,RP07515,RP01319,RP10096,RP04102,RP00196,RP08184,RP01654,RP11137,RP01197,RP03838,RP03775,RP04241,RP08033,RP03839,RP07975,RP01790,RP02940,RP01255,RP01789,RP00749,RP06726,RP03774,RP04204,RP01128,RP04205,RP04543,RP06373,RP05769,RP02453,RP01278,RP02454,RP05304,RP03735	R01384,R01386,R07658,R03425,R01127,R06974,R04463,R00289,R00287,R00955,R04560,R06590,R06863,R01641,R01843,R01845,R00959,R04208,R04144,R04591,R04325,R04209,R04209,R01830,R03321,R01049,R01829,R04325,R06974,R01827,R04144,R04559,R00830,R06975,R04560,R00286,R00941,R05704,R00830,R01221,R03425,R02739,R01072,R02740,R05704,R00134,R03215,R03146,R00519
79	0.50	127	4	6	0	0	C00117->C00130:[10->8,12->3,6->17,7->12,8->13]	RP01257,RP01744,RP00466,RP00175	R01051,R01770,R01131,R01126,R01770,R01863
80	0.40	604	25	42	0	0	C00117->C00130:[6->11,6->17,7->12,8->13]	RP01568,RP03121,RP01280,RP01319,RP07157,RP00113,RP00568,RP00078,RP01670,RP02140,RP01033,RP00109,RP01654,RP08184,RP04021,RP13340,RP00395,RP06374,RP01790,RP04290,RP02139,RP04020,RP03120,RP04205,RP06726	R01518,R03509,R01073,R01127,R02722,R02188,R01512,R01515,R01517,R01660,R01218,R01220,R00431,R00346,R00345,R00726,R00341,R01655,R02340,R00658,R00344,R00930,R00217,R00353,R06590,R06863,R01641,R04560,R04378,R01827,R01061,R01063,R00945,R01830,R00220,R02340,R02722,R04378,R03508,R06975,R04560,R01827
81	0.20	542	27	72	0	0	C00117->C00130:[6->10,6->11]	RP06552,RP01568,RP04204,RP00036,RP00113,RP00196,RP04543,RP00649,RP02453,RP01033,RP01654,RP08184,RP01319,RP01197,RP04241,RP01271,RP03839,RP07975,RP01790,RP10097,RP02940,RP05698,RP00395,RP00052,RP03735,RP04205,RP06726	R01384,R01386,R07658,R01518,R04559,R00199,R01858,R02628,R01138,R00659,R00724,R00200,R00206,R02320,R00430,R00208,R01012,R00572,R02188,R01512,R01515,R01517,R01660,R00289,R00287,R00955,R00286,R00761,R01067,R02739,R00658,R06590,R06863,R01641,R04560,R01127,R00959,R04591,R01068,R04209,R04209,R01830,R06975,R03321,R01196,R00006,R00014,R00211,R00210,R01699,R00207,R00224,R00226,R00209,R05636,R03145,R01061,R01063,R00756,R00769,R05805,R00770,R00762,R00764,R00767,R00134,R03215,R03146,R00519,R06975,R04560,R01827
82	0.80	630	33	55	0	0	C00117->C00130:[10->8,12->3,6->10,6->11,6->17,6->4,7->12,8->13]	RP06552,RP01568,RP03774,RP01319,RP00036,RP04102,RP00568,RP04543,RP04205,RP01670,RP01033,RP01654,RP08184,RP04204,RP08033,RP01197,RP01278,RP03838,RP13340,RP10096,RP04241,RP03839,RP06374,RP01790,RP04290,RP07975,RP01255,RP02454,RP00749,RP01264,RP03775,RP00196,RP06726	R01384,R01386,R07658,R01518,R04144,R01127,R00199,R01858,R02628,R01138,R00659,R00724,R00200,R00206,R02320,R00430,R00208,R01012,R00572,R04463,R01218,R01220,R00286,R06975,R04560,R01655,R00658,R06590,R06863,R01641,R04560,R04559,R04325,R00959,R01072,R04208,R01827,R06974,R04591,R04209,R00945,R01830,R00220,R04209,R01049,R02740,R04325,R06974,R07159,R01058,R04144,R00289,R00287,R00955,R01827
83	0.90	565	34	54	0	1	C00117->C00130:[10->8,12->3,6->10,6->11,6->17,6->2,6->4,7->12,8->13]	RP06552,RP07515,RP01134,RP01319,RP10096,RP04102,RP01128,RP01093,RP04543,RP03774,RP03775,RP06373,RP00060,RP05769,RP01654,RP08184,RP04204,RP05915,RP08033,RP01197,RP03838,RP07975,RP04241,RP03839,RP01278,RP01790,RP00649,RP01255,RP02454,RP05304,RP00196,RP00749,RP04205,RP06726	R01384,R01386,R07658,R03425,R00837,R01127,R06974,R04463,R00830,R00771,R00286,R04144,R04144,R00941,R00725,R01139,R00299,R08404,R02185,R05804,R00303,R00850,R05704,R00830,R01221,R03425,R06590,R06863,R01641,R04560,R04559,R02737,R00836,R04325,R00959,R04208,R04209,R04591,R04209,R01072,R01830,R00761,R01067,R01049,R02740,R05704,R00289,R00287,R00955,R04325,R06974,R06975,R04560,R01827
84	0.60	523	13	21	0	0	C00117->C00130:[10->8,12->11,12->3,6->17,7->12,8->13]	RP00164,RP01319,RP01788,RP10097,RP00528,RP04205,RP01654,RP01255,RP00357,RP04020,RP08184,RP04021,RP11137	R01010,R01011,R01012,R01127,R01829,R06975,R00604,R02479,R06975,R04560,R06590,R06863,R01641,R01049,R06862,R01440,R04378,R04560,R04378,R01843,R01845
85	0.80	603	35	62	0	0	C00117->C00130:[10->8,12->3,6->10,6->11,6->17,6->4,7->12,8->13]	RP06552,RP01568,RP03774,RP01319,RP00300,RP04102,RP00113,RP00568,RP04543,RP04205,RP01670,RP01033,RP01654,RP04204,RP08033,RP01197,RP01278,RP03838,RP00036,RP10096,RP04241,RP00395,RP06374,RP01790,RP04290,RP13340,RP07975,RP01255,RP02454,RP10097,RP00749,RP03839,RP03775,RP00196,RP06726	R01384,R01386,R07658,R01518,R04144,R01127,R00944,R00943,R04463,R02188,R01512,R01515,R01517,R01660,R01218,R01220,R00286,R06975,R04560,R01655,R00658,R06590,R06863,R01641,R04559,R04325,R00959,R01072,R04208,R00199,R01858,R02628,R01138,R00659,R00724,R00200,R00206,R02320,R00430,R00208,R01012,R00572,R06974,R04591,R01061,R01063,R00945,R01830,R00220,R01827,R04209,R01049,R02740,R06975,R04325,R06974,R04209,R04144,R00289,R00287,R00955,R01827
86	0.10	671	13	21	0	0	C00117->C00130:[6->11]	RP06552,RP01319,RP01790,RP01789,RP00196,RP04543,RP02454,RP06373,RP01654,RP08184,RP11137,RP01197,RP04205	R01384,R01386,R07658,R01127,R01830,R01829,R00289,R00287,R00955,R00286,R02740,R00941,R06590,R06863,R01641,R04560,R01843,R01845,R00959,R06975,R04560
87	0.50	273	3	4	0	1	C00117->C00130:[10->8,12->3,6->17,7->12,8->13]	RP03973,RP00861,RP04030	R00181,R00190,R00182,R00182
88	0.60	604	20	42	0	0	C00117->C00130:[10->8,12->3,6->11,6->17,7->12,8->13]	RP01568,RP01319,RP00036,RP00113,RP00568,RP01670,RP01033,RP01654,RP08184,RP04021,RP11137,RP13340,RP00395,RP06374,RP01790,RP04290,RP01255,RP01789,RP04020,RP04205	R01518,R01127,R00199,R01858,R02628,R01138,R00659,R00724,R00200,R00206,R02320,R00430,R00208,R01012,R00572,R02188,R01512,R01515,R01517,R01660,R01218,R01220,R01655,R00658,R06590,R06863,R01641,R04560,R04378,R01843,R01845,R01827,R01061,R01063,R00945,R01830,R00220,R01049,R01829,R04378,R06975,R04560
89	0.10	629	17	45	0	0	C00117->C00130:[6->11]	RP01568,RP01319,RP00036,RP00113,RP00568,RP01670,RP01033,RP01654,RP08184,RP01271,RP00395,RP06374,RP04290,RP00649,RP00052,RP04205,RP06726	R01518,R01127,R00199,R01858,R02628,R01138,R00659,R00724,R00200,R00206,R02320,R00430,R00208,R01012,R00572,R02188,R01512,R01515,R01517,R01660,R01218,R01220,R01655,R00658,R06590,R06863,R01641,R04560,R01068,R01061,R01063,R00945,R00220,R00761,R01067,R00756,R00769,R05805,R00770,R00762,R00764,R00767,R06975,R04560,R01827
90	0.10	635	17	37	0	0	C00117->C00130:[6->11]	RP01568,RP01319,RP00036,RP00113,RP00568,RP01670,RP02139,RP01033,RP08184,RP06374,RP01280,RP00395,RP03121,RP04290,RP01255,RP03120,RP04205	R01518,R01127,R00199,R01858,R02628,R01138,R00659,R00724,R00200,R00206,R02320,R00430,R00208,R01012,R00572,R02188,R01512,R01515,R01517,R01660,R01218,R01220,R01655,R02340,R02722,R00658,R04560,R00945,R01073,R01061,R01063,R03509,R00220,R01049,R03508,R06975,R04560
91	0.10	630	17	39	0	0	C00117->C00130:[6->11]	RP01568,RP01319,RP00036,RP00113,RP00568,RP01670,RP01033,RP01654,RP08184,RP11137,RP06374,RP00395,RP13340,RP01790,RP04290,RP01789,RP04205	R01518,R01127,R00199,R01858,R02628,R01138,R00659,R00724,R00200,R00206,R02320,R00430,R00208,R01012,R00572,R02188,R01512,R01515,R01517,R01660,R01218,R01220,R01655,R00658,R06590,R06863,R01641,R04560,R01843,R01845,R00945,R01061,R01063,R01827,R01830,R00220,R01829,R06975,R04560
92	0.80	604	30	42	0	0	C00117->C00130:[10->8,12->3,6->10,6->11,6->17,6->4,7->12,8->13]	RP06552,RP13340,RP01319,RP10096,RP04102,RP00196,RP04543,RP03774,RP03775,RP02139,RP01654,RP04204,RP08033,RP01197,RP01278,RP03838,RP03120,RP01280,RP04241,RP03839,RP03121,RP01790,RP10097,RP07975,RP01255,RP02454,RP00749,RP03735,RP04205,RP06726	R01384,R01386,R07658,R01827,R01127,R06974,R04463,R00289,R00287,R00955,R00286,R04144,R04144,R02340,R02722,R06590,R06863,R01641,R04559,R04325,R00959,R01072,R04208,R03508,R01073,R04591,R04209,R03509,R01830,R06975,R04209,R01049,R02740,R04325,R06974,R00134,R03215,R03146,R00519,R06975,R04560,R01827
93	0.70	563	34	54	0	1	C00117->C00130:[10->8,12->3,6->10,6->17,6->2,7->12,8->13]	RP06552,RP07515,RP01134,RP04204,RP10096,RP04102,RP01128,RP01093,RP04543,RP03774,RP03775,RP00060,RP05769,RP01654,RP08184,RP01319,RP05915,RP08033,RP01197,RP03838,RP07975,RP04241,RP03839,RP01278,RP01790,RP10097,RP00649,RP01255,RP02454,RP05304,RP00196,RP00749,RP04205,RP06726	R01384,R01386,R07658,R03425,R00837,R04559,R06974,R04463,R00830,R00771,R00286,R04144,R04144,R00725,R01139,R00299,R08404,R02185,R05804,R00303,R00850,R05704,R00830,R01221,R03425,R06590,R06863,R01641,R04560,R01127,R02737,R00836,R04325,R00959,R04208,R04209,R04591,R04209,R01072,R01830,R06975,R00761,R01067,R01049,R02740,R05704,R00289,R00287,R00955,R04325,R06974,R06975,R04560,R01827
94	0.60	454	16	33	0	0	C00117->C00130:[10->8,12->3,6->11,6->17,7->12,8->13]	RP06552,RP01134,RP01319,RP04021,RP10097,RP01093,RP04543,RP00649,RP01255,RP04020,RP00060,RP01654,RP05915,RP03735,RP04205,RP06726	R01384,R01386,R07658,R00837,R01127,R04378,R06975,R00771,R00286,R00761,R01067,R01049,R04378,R00725,R01139,R00299,R08404,R02185,R05804,R00303,R00850,R06590,R06863,R01641,R02737,R00836,R00134,R03215,R03146,R00519,R06975,R04560,R01827
95	0.80	549	35	81	0	0	C00117->C00130:[10->8,12->3,6->10,6->11,6->17,6->4,7->12,8->13]	RP06552,RP01568,RP03774,RP04204,RP00036,RP04102,RP00113,RP00196,RP04543,RP03775,RP01033,RP01654,RP08184,RP01319,RP08033,RP01197,RP03838,RP01278,RP10096,RP04241,RP01271,RP03839,RP07975,RP01790,RP10097,RP00649,RP01255,RP02454,RP05698,RP00749,RP00395,RP00052,RP03735,RP04205,RP06726	R01384,R01386,R07658,R01518,R04144,R04559,R00199,R01858,R02628,R01138,R00659,R00724,R00200,R00206,R02320,R00430,R00208,R01012,R00572,R04463,R02188,R01512,R01515,R01517,R01660,R00289,R00287,R00955,R00286,R04144,R00658,R06590,R06863,R01641,R04560,R01127,R04325,R00959,R04208,R01072,R06974,R04591,R01068,R04209,R04209,R01830,R06975,R00761,R01067,R01049,R02740,R01196,R00006,R00014,R00211,R00210,R01699,R00207,R00224,R00226,R00209,R05636,R03145,R04325,R06974,R01061,R01063,R00756,R00769,R05805,R00770,R00762,R00764,R00767,R00134,R03215,R03146,R00519,R06975,R04560,R01827
96	0.60	543	19	30	0	0	C00117->C00130:[10->8,12->3,6->11,6->17,7->12,8->13]	RP06552,RP01319,RP04205,RP04543,RP06373,RP01654,RP08184,RP04021,RP11137,RP01197,RP01790,RP10097,RP01255,RP01789,RP04020,RP02454,RP03735,RP00196,RP06726	R01384,R01386,R07658,R01127,R06975,R04560,R00286,R00941,R06590,R06863,R01641,R04560,R04378,R01843,R01845,R00959,R01830,R06975,R01049,R01829,R04378,R02740,R00134,R03215,R03146,R00519,R00289,R00287,R00955,R01827
97	0.90	544	35	59	0	1	C00117->C00130:[10->8,12->3,6->10,6->11,6->17,6->2,6->4,7->12,8->13]	RP06552,RP07515,RP01134,RP01319,RP10096,RP04102,RP00196,RP01654,RP08033,RP01197,RP03838,RP03775,RP04241,RP03839,RP01278,RP01790,RP00649,RP01255,RP00749,RP04205,RP06726,RP03774,RP04204,RP01128,RP01093,RP04543,RP00300,RP00060,RP05769,RP08184,RP05915,RP07975,RP02454,RP05304,RP03735	R01384,R01386,R07658,R03425,R00837,R01127,R06974,R04463,R00289,R00287,R00955,R06590,R06863,R01641,R04325,R00959,R04208,R04144,R04591,R04209,R01072,R01830,R00761,R01067,R01049,R04325,R06974,R06975,R04560,R01827,R04144,R04559,R00830,R00771,R00286,R00944,R00943,R00725,R01139,R00299,R08404,R02185,R05804,R00303,R00850,R05704,R00830,R01221,R03425,R04560,R02737,R00836,R04209,R02740,R05704,R00134,R03215,R03146,R00519
98	0.10	631	14	20	0	0	C00117->C00130:[6->11]	RP06552,RP01095,RP01262,RP01790,RP01576,RP00649,RP04543,RP04205,RP02454,RP06373,RP08184,RP01319,RP01197,RP00196	R01384,R01386,R07658,R05339,R01056,R01830,R05338,R00761,R01067,R00286,R06975,R04560,R02740,R00941,R04560,R01127,R00959,R00289,R00287,R00955
99	0.80	608	34	60	0	0	C00117->C00130:[10->8,12->3,6->10,6->11,6->17,6->4,7->12,8->13]	RP06552,RP01568,RP03774,RP01319,RP00036,RP04102,RP00113,RP00568,RP04543,RP04205,RP01670,RP01033,RP01654,RP08184,RP04204,RP08033,RP01197,RP01278,RP03838,RP13340,RP10096,RP04241,RP00395,RP06374,RP01790,RP04290,RP07975,RP01255,RP02454,RP00749,RP03839,RP03775,RP00196,RP06726	R01384,R01386,R07658,R01518,R04144,R01127,R00199,R01858,R02628,R01138,R00659,R00724,R00200,R00206,R02320,R00430,R00208,R01012,R00572,R04463,R02188,R01512,R01515,R01517,R01660,R01218,R01220,R00286,R06975,R04560,R01655,R00658,R06590,R06863,R01641,R04560,R04559,R04325,R00959,R01072,R04208,R01827,R06974,R04591,R01061,R01063,R00945,R01830,R00220,R04209,R01049,R02740,R04325,R06974,R04209,R04144,R00289,R00287,R00955,R01827
100	0.60	521	17	32	0	0	C00117->C00130:[10->8,12->3,6->11,6->17,7->12,8->13]	RP06552,RP01134,RP01319,RP04021,RP01093,RP04543,RP00649,RP01255,RP01789,RP04020,RP06373,RP00060,RP01654,RP08184,RP05915,RP11137,RP04205	R01384,R01386,R07658,R00837,R01127,R04378,R00771,R00286,R00761,R01067,R01049,R01829,R04378,R00941,R00725,R01139,R00299,R08404,R02185,R05804,R00303,R00850,R06590,R06863,R01641,R04560,R02737,R00836,R01843,R01845,R06975,R04560
101	0.60	542	16	26	0	0	C00117->C00130:[10->8,12->3,6->11,6->17,7->12,8->13]	RP06552,RP01319,RP01790,RP10097,RP00196,RP04543,RP02940,RP01255,RP04020,RP01654,RP02453,RP04021,RP03735,RP01197,RP04205,RP06726	R01384,R01386,R07658,R01127,R01830,R06975,R00289,R00287,R00955,R00286,R03321,R01049,R04378,R06590,R06863,R01641,R02739,R04378,R00134,R03215,R03146,R00519,R00959,R06975,R04560,R01827
102	0.80	553	36	82	0	0	C00117->C00130:[10->8,12->3,6->10,6->11,6->17,6->4,7->12,8->13]	RP06552,RP01568,RP03774,RP04204,RP00036,RP04102,RP00113,RP00196,RP04543,RP02940,RP03775,RP08184,RP01033,RP01654,RP02453,RP01319,RP08033,RP01197,RP03838,RP01278,RP04241,RP01271,RP03839,RP07975,RP01790,RP10097,RP00649,RP01255,RP10096,RP05698,RP00749,RP00395,RP00052,RP03735,RP04205,RP06726	R01384,R01386,R07658,R01518,R04144,R04559,R00199,R01858,R02628,R01138,R00659,R00724,R00200,R00206,R02320,R00430,R00208,R01012,R00572,R04463,R02188,R01512,R01515,R01517,R01660,R00289,R00287,R00955,R00286,R03321,R04144,R04560,R00658,R06590,R06863,R01641,R02739,R01127,R04325,R00959,R04208,R01072,R04591,R01068,R04209,R04209,R01830,R06975,R00761,R01067,R01049,R06974,R01196,R00006,R00014,R00211,R00210,R01699,R00207,R00224,R00226,R00209,R05636,R03145,R04325,R06974,R01061,R01063,R00756,R00769,R05805,R00770,R00762,R00764,R00767,R00134,R03215,R03146,R00519,R06975,R04560,R01827
103	0.20	521	26	65	0	0	C00117->C00130:[6->10,6->11]	RP06552,RP01568,RP04204,RP00036,RP00113,RP00196,RP04543,RP01033,RP01654,RP08184,RP01319,RP02454,RP01197,RP13340,RP04241,RP11137,RP03839,RP07975,RP01790,RP10097,RP01789,RP05698,RP00395,RP03735,RP04205,RP06726	R01384,R01386,R07658,R01518,R04559,R00199,R01858,R02628,R01138,R00659,R00724,R00200,R00206,R02320,R00430,R00208,R01012,R00572,R02188,R01512,R01515,R01517,R01660,R00289,R00287,R00955,R00286,R00658,R06590,R06863,R01641,R04560,R01127,R02740,R00959,R01827,R04591,R01843,R01845,R04209,R04209,R01830,R06975,R01829,R01196,R00006,R00014,R00211,R00210,R01699,R00207,R00224,R00226,R00209,R05636,R03145,R01061,R01063,R00134,R03215,R03146,R00519,R06975,R04560,R01827
104	0.40	608	25	41	0	0	C00117->C00130:[6->11,6->17,7->12,8->13]	RP06552,RP01134,RP01280,RP01319,RP07157,RP02140,RP01093,RP04543,RP03121,RP06373,RP00060,RP01654,RP08184,RP05915,RP11137,RP04021,RP13340,RP01790,RP00649,RP02139,RP01789,RP04020,RP03120,RP04205,RP06726	R01384,R01386,R07658,R00837,R01073,R01127,R02722,R02340,R00771,R00286,R03509,R00941,R00725,R01139,R00299,R08404,R02185,R05804,R00303,R00850,R06590,R06863,R01641,R04560,R02737,R00836,R01843,R01845,R04378,R01827,R01830,R00761,R01067,R02340,R02722,R01829,R04378,R03508,R06975,R04560,R01827
105	0.90	588	32	47	0	1	C00117->C00130:[10->8,12->3,6->10,6->11,6->17,6->2,6->4,7->12,8->13]	RP06552,RP07515,RP01319,RP10096,RP04102,RP00196,RP08184,RP01654,RP08033,RP01197,RP03838,RP03775,RP04241,RP03839,RP01278,RP01790,RP02940,RP01255,RP00749,RP06726,RP03774,RP04204,RP01128,RP04205,RP04543,RP00300,RP05769,RP02453,RP07975,RP02454,RP05304,RP03735	R01384,R01386,R07658,R03425,R01127,R06974,R04463,R00289,R00287,R00955,R04560,R06590,R06863,R01641,R04325,R00959,R04208,R04144,R04591,R04209,R01072,R01830,R03321,R01049,R04325,R06974,R01827,R04144,R04559,R00830,R06975,R04560,R00286,R00944,R00943,R05704,R00830,R01221,R03425,R02739,R04209,R02740,R05704,R00134,R03215,R03146,R00519
106	0.80	617	36	69	0	0	C00117->C00130:[10->8,12->3,6->10,6->11,6->17,6->4,7->12,8->13]	RP06552,RP01568,RP03774,RP01319,RP00036,RP04102,RP00113,RP00568,RP04543,RP04205,RP01670,RP01033,RP01654,RP08184,RP04204,RP08033,RP01197,RP01278,RP03838,RP06374,RP10096,RP04241,RP01271,RP00395,RP07975,RP01790,RP04290,RP00649,RP01255,RP02454,RP00749,RP03839,RP00052,RP03775,RP00196,RP06726	R01384,R01386,R07658,R01518,R04144,R01127,R00199,R01858,R02628,R01138,R00659,R00724,R00200,R00206,R02320,R00430,R00208,R01012,R00572,R04463,R02188,R01512,R01515,R01517,R01660,R01218,R01220,R00286,R06975,R04560,R01655,R00658,R06590,R06863,R01641,R04560,R04559,R04325,R00959,R01072,R04208,R00945,R06974,R04591,R01068,R01061,R01063,R04209,R01830,R00220,R00761,R01067,R01049,R02740,R04325,R06974,R04209,R00756,R00769,R05805,R00770,R00762,R00764,R00767,R04144,R00289,R00287,R00955,R01827
107	0.80	574	32	50	0	0	C00117->C00130:[10->8,12->3,6->10,6->11,6->17,6->4,7->12,8->13]	RP06552,RP01134,RP01319,RP10096,RP04102,RP01093,RP04543,RP04205,RP03774,RP06373,RP00060,RP01654,RP08184,RP04204,RP05915,RP11137,RP01197,RP03838,RP01278,RP04241,RP08033,RP03839,RP07975,RP01790,RP00649,RP01255,RP01789,RP00749,RP02454,RP03775,RP00196,RP06726	R01384,R01386,R07658,R00837,R01127,R06974,R04463,R00771,R00286,R06975,R04560,R04144,R00941,R00725,R01139,R00299,R08404,R02185,R05804,R00303,R00850,R06590,R06863,R01641,R04560,R04559,R02737,R00836,R01843,R01845,R00959,R04208,R01072,R04591,R04325,R04209,R04209,R01830,R00761,R01067,R01049,R01829,R04325,R06974,R02740,R04144,R00289,R00287,R00955,R01827
108	0.90	574	39	71	0	1	C00117->C00130:[10->8,12->3,6->10,6->11,6->17,6->2,6->4,7->12,8->13]	RP06552,RP01568,RP01319,RP10096,RP07515,RP00113,RP00568,RP01033,RP01654,RP08033,RP01197,RP03838,RP03775,RP04241,RP00395,RP04102,RP01790,RP13340,RP01255,RP00749,RP00196,RP06726,RP03774,RP04204,RP00036,RP01128,RP04205,RP04543,RP06374,RP01670,RP05769,RP08184,RP03839,RP01278,RP04290,RP07975,RP02454,RP05304,RP03735	R01384,R01386,R07658,R01518,R01127,R06974,R03425,R02188,R01512,R01515,R01517,R01660,R01218,R01220,R00658,R06590,R06863,R01641,R04325,R00959,R04208,R04144,R04591,R01061,R01063,R04463,R01830,R01827,R01049,R04325,R06974,R00289,R00287,R00955,R01827,R04144,R04559,R00199,R01858,R02628,R01138,R00659,R00724,R00200,R00206,R02320,R00430,R00208,R01012,R00572,R00830,R06975,R04560,R00286,R00945,R01655,R05704,R00830,R01221,R03425,R04560,R04209,R01072,R00220,R04209,R02740,R05704,R00134,R03215,R03146,R00519
109	0.90	534	40	67	0	1	C00117->C00130:[10->8,12->3,6->10,6->11,6->17,6->2,6->4,7->12,8->13]	RP06552,RP01568,RP01319,RP10096,RP07515,RP00113,RP00568,RP00078,RP01033,RP00109,RP01654,RP08033,RP01197,RP03838,RP03775,RP04241,RP00395,RP04102,RP01790,RP13340,RP01255,RP00749,RP00196,RP06726,RP03774,RP04204,RP01128,RP04205,RP04543,RP06374,RP01670,RP05769,RP08184,RP03839,RP01278,RP04290,RP07975,RP02454,RP05304,RP03735	R01384,R01386,R07658,R01518,R01127,R06974,R03425,R02188,R01512,R01515,R01517,R01660,R01218,R01220,R00431,R00346,R00345,R00726,R00341,R00658,R00344,R00930,R00217,R00353,R06590,R06863,R01641,R04325,R00959,R04208,R04144,R04591,R01061,R01063,R04463,R01830,R01827,R01049,R04325,R06974,R00289,R00287,R00955,R01827,R04144,R04559,R00830,R06975,R04560,R00286,R00945,R01655,R05704,R00830,R01221,R03425,R04560,R04209,R01072,R00220,R04209,R02740,R05704,R00134,R03215,R03146,R00519
110	0.60	537	14	23	0	0	C00117->C00130:[10->8,12->11,12->3,6->17,7->12,8->13]	RP00164,RP01319,RP01788,RP10097,RP00528,RP04205,RP01654,RP00300,RP01255,RP00357,RP04020,RP08184,RP04021,RP11137	R01010,R01011,R01012,R01127,R01829,R06975,R00604,R02479,R06975,R04560,R06590,R06863,R01641,R00944,R00943,R01049,R06862,R01440,R04378,R04560,R04378,R01843,R01845
111	0.60	539	17	26	0	0	C00117->C00130:[10->8,12->3,6->11,6->17,7->12,8->13]	RP01280,RP06552,RP13340,RP01319,RP03121,RP10097,RP00196,RP04543,RP01255,RP02454,RP02139,RP04020,RP04021,RP03735,RP01197,RP04205,RP03120	R01073,R01384,R01386,R07658,R01827,R01127,R03509,R06975,R00289,R00287,R00955,R00286,R01049,R02740,R02340,R02722,R04378,R04378,R00134,R03215,R03146,R00519,R00959,R06975,R04560,R03508
112	0.80	533	33	72	0	0	C00117->C00130:[10->8,12->3,6->10,6->11,6->17,6->4,7->12,8->13]	RP06552,RP01568,RP03774,RP04204,RP00036,RP04102,RP00113,RP00196,RP04543,RP03775,RP01033,RP01654,RP08184,RP01319,RP08033,RP01197,RP01278,RP03838,RP07975,RP10096,RP04241,RP03839,RP13340,RP01790,RP10097,RP01255,RP02454,RP05698,RP00749,RP00395,RP03735,RP04205,RP06726	R01384,R01386,R07658,R01518,R04144,R04559,R00199,R01858,R02628,R01138,R00659,R00724,R00200,R00206,R02320,R00430,R00208,R01012,R00572,R04463,R02188,R01512,R01515,R01517,R01660,R00289,R00287,R00955,R00286,R04144,R00658,R06590,R06863,R01641,R04560,R01127,R04325,R00959,R01072,R04208,R04209,R06974,R04591,R04209,R01827,R01830,R06975,R01049,R02740,R01196,R00006,R00014,R00211,R00210,R01699,R00207,R00224,R00226,R00209,R05636,R03145,R04325,R06974,R01061,R01063,R00134,R03215,R03146,R00519,R06975,R04560,R01827
113	0.80	558	32	48	0	0	C00117->C00130:[10->8,12->3,6->10,6->11,6->17,6->4,7->12,8->13]	RP06552,RP01134,RP01319,RP10096,RP04102,RP01093,RP04543,RP04205,RP03774,RP06373,RP00060,RP01654,RP08184,RP04204,RP05915,RP08033,RP01576,RP03838,RP01278,RP04241,RP01095,RP01262,RP07975,RP01790,RP01197,RP01255,RP02454,RP00749,RP03839,RP03775,RP00196,RP06726	R01384,R01386,R07658,R00837,R01127,R06974,R04463,R00771,R00286,R06975,R04560,R04144,R00941,R00725,R01139,R00299,R08404,R02185,R05804,R00303,R00850,R06590,R06863,R01641,R04560,R04559,R02737,R00836,R04325,R05338,R04208,R01072,R04591,R05339,R01056,R04209,R01830,R00959,R01049,R02740,R04325,R06974,R04209,R04144,R00289,R00287,R00955,R01827
114	0.90	530	34	57	0	1	C00117->C00130:[10->8,12->3,6->10,6->11,6->17,6->2,6->4,7->12,8->13]	RP06552,RP07515,RP01134,RP01319,RP10096,RP04102,RP00196,RP01654,RP08033,RP01197,RP03838,RP03775,RP04241,RP03839,RP01278,RP01790,RP10097,RP00649,RP01255,RP00749,RP04205,RP06726,RP03774,RP04204,RP01128,RP01093,RP04543,RP00060,RP05769,RP05915,RP07975,RP02454,RP05304,RP03735	R01384,R01386,R07658,R03425,R00837,R01127,R06974,R04463,R00289,R00287,R00955,R06590,R06863,R01641,R04325,R00959,R04208,R04144,R04591,R04209,R01072,R01830,R06975,R00761,R01067,R01049,R04325,R06974,R06975,R04560,R01827,R04144,R04559,R00830,R00771,R00286,R00725,R01139,R00299,R08404,R02185,R05804,R00303,R00850,R05704,R00830,R01221,R03425,R02737,R00836,R04209,R02740,R05704,R00134,R03215,R03146,R00519
115	0.20	537	26	71	0	0	C00117->C00130:[6->10,6->11]	RP06552,RP01568,RP04204,RP00036,RP00113,RP00196,RP04543,RP01033,RP01654,RP08184,RP01319,RP01197,RP04241,RP01271,RP03839,RP07975,RP01790,RP10097,RP00649,RP02454,RP05698,RP00395,RP00052,RP03735,RP04205,RP06726	R01384,R01386,R07658,R01518,R04559,R00199,R01858,R02628,R01138,R00659,R00724,R00200,R00206,R02320,R00430,R00208,R01012,R00572,R02188,R01512,R01515,R01517,R01660,R00289,R00287,R00955,R00286,R00658,R06590,R06863,R01641,R04560,R01127,R00959,R04591,R01068,R04209,R04209,R01830,R06975,R00761,R01067,R02740,R01196,R00006,R00014,R00211,R00210,R01699,R00207,R00224,R00226,R00209,R05636,R03145,R01061,R01063,R00756,R00769,R05805,R00770,R00762,R00764,R00767,R00134,R03215,R03146,R00519,R06975,R04560,R01827
116	0.40	590	25	39	0	0	C00117->C00130:[6->11,6->17,7->12,8->13]	RP06552,RP01134,RP01280,RP01319,RP07157,RP01093,RP04543,RP03121,RP06373,RP00060,RP01654,RP08184,RP05915,RP01576,RP04021,RP01095,RP01262,RP13340,RP01790,RP02140,RP02139,RP04020,RP03120,RP04205,RP06726	R01384,R01386,R07658,R00837,R01073,R01127,R02722,R00771,R00286,R03509,R00941,R00725,R01139,R00299,R08404,R02185,R05804,R00303,R00850,R06590,R06863,R01641,R04560,R02737,R00836,R05338,R04378,R05339,R01056,R01827,R01830,R02340,R02340,R02722,R04378,R03508,R06975,R04560,R01827
117	0.20	642	18	25	0	0	C00117->C00130:[6->10,6->11]	RP06552,RP01319,RP00196,RP04543,RP02453,RP06373,RP01654,RP08184,RP04204,RP01197,RP04241,RP03839,RP07975,RP01790,RP02940,RP02454,RP04205,RP06726	R01384,R01386,R07658,R01127,R00289,R00287,R00955,R00286,R02739,R00941,R06590,R06863,R01641,R04560,R04559,R00959,R04591,R04209,R04209,R01830,R03321,R02740,R06975,R04560,R01827
118	0.20	553	21	37	0	0	C00117->C00130:[6->10,6->11]	RP06552,RP01134,RP01319,RP01093,RP04543,RP06373,RP00060,RP01654,RP08184,RP04204,RP05915,RP01197,RP04241,RP03839,RP07975,RP01790,RP00649,RP02454,RP00196,RP04205,RP06726	R01384,R01386,R07658,R00837,R01127,R00771,R00286,R00941,R00725,R01139,R00299,R08404,R02185,R05804,R00303,R00850,R06590,R06863,R01641,R04560,R04559,R02737,R00836,R00959,R04591,R04209,R04209,R01830,R00761,R01067,R02740,R00289,R00287,R00955,R06975,R04560,R01827
119	0.10	564	12	22	0	0	C00117->C00130:[6->11]	RP06552,RP01319,RP01790,RP10097,RP00196,RP04543,RP02454,RP01654,RP03735,RP01197,RP04205,RP06726	R01384,R01386,R07658,R01127,R01830,R06975,R00289,R00287,R00955,R00286,R02740,R06590,R06863,R01641,R00134,R03215,R03146,R00519,R00959,R06975,R04560,R01827
120	0.40	628	21	32	0	0	C00117->C00130:[6->11,6->17,7->12,8->13]	RP06552,RP03121,RP01280,RP01319,RP13340,RP01790,RP10097,RP03120,RP00196,RP04543,RP02139,RP02454,RP04020,RP02140,RP07157,RP01654,RP04021,RP03735,RP01197,RP04205,RP06726	R01384,R01386,R07658,R03509,R01073,R01127,R01827,R01830,R06975,R03508,R00289,R00287,R00955,R00286,R02340,R02722,R02740,R04378,R02340,R02722,R06590,R06863,R01641,R04378,R00134,R03215,R03146,R00519,R00959,R06975,R04560,R01827
121	0.90	563	31	46	0	1	C00117->C00130:[10->8,12->3,6->10,6->11,6->17,6->2,6->4,7->12,8->13]	RP06552,RP07515,RP03774,RP01319,RP10096,RP04102,RP00196,RP04543,RP05769,RP01654,RP04204,RP11137,RP01197,RP01278,RP03838,RP03775,RP04241,RP08033,RP03839,RP01128,RP01790,RP00749,RP10097,RP07975,RP01255,RP01789,RP05304,RP02454,RP03735,RP04205,RP06726	R01384,R01386,R07658,R03425,R04144,R01127,R06974,R04463,R00289,R00287,R00955,R00286,R05704,R00830,R01221,R03425,R06590,R06863,R01641,R04559,R01843,R01845,R00959,R01072,R04208,R04144,R04591,R04325,R04209,R00830,R01830,R04325,R06974,R06975,R04209,R01049,R01829,R05704,R02740,R00134,R03215,R03146,R00519,R06975,R04560,R01827
122	0.80	600	28	40	0	0	C00117->C00130:[10->8,12->3,6->10,6->11,6->17,6->4,7->12,8->13]	RP06552,RP03774,RP01319,RP10096,RP04102,RP00196,RP04543,RP00300,RP03775,RP08184,RP01654,RP02453,RP04204,RP08033,RP01197,RP03838,RP01278,RP04241,RP03839,RP07975,RP01790,RP02940,RP01255,RP02454,RP00749,RP03735,RP04205,RP06726	R01384,R01386,R07658,R04144,R01127,R06974,R04463,R00289,R00287,R00955,R00286,R00944,R00943,R04144,R04560,R06590,R06863,R01641,R02739,R04559,R04325,R00959,R04208,R01072,R04591,R04209,R04209,R01830,R03321,R01049,R02740,R04325,R06974,R00134,R03215,R03146,R00519,R06975,R04560,R01827
123	0.10	606	14	25	0	0	C00117->C00130:[6->11]	RP06552,RP00300,RP01319,RP01790,RP00196,RP04543,RP02940,RP02453,RP01654,RP08184,RP03735,RP01197,RP04205,RP06726	R01384,R01386,R07658,R00944,R00943,R01127,R01830,R00289,R00287,R00955,R00286,R03321,R02739,R06590,R06863,R01641,R04560,R00134,R03215,R03146,R00519,R00959,R06975,R04560,R01827
124	0.90	541	39	81	0	1	C00117->C00130:[10->8,12->3,6->10,6->11,6->17,6->2,6->4,7->12,8->13]	RP06552,RP01568,RP01319,RP10096,RP07515,RP00113,RP00196,RP08184,RP01033,RP01654,RP08033,RP01197,RP03838,RP03775,RP04241,RP03839,RP04102,RP01790,RP10097,RP13340,RP02940,RP01255,RP00749,RP06726,RP03774,RP04204,RP00036,RP01128,RP04205,RP04543,RP05769,RP02453,RP00395,RP01278,RP05698,RP07975,RP02454,RP05304,RP03735	R01384,R01386,R07658,R01518,R01127,R06974,R03425,R02188,R01512,R01515,R01517,R01660,R00289,R00287,R00955,R04560,R00658,R06590,R06863,R01641,R04325,R00959,R04208,R04144,R04591,R04209,R04463,R01830,R06975,R01827,R03321,R01049,R04325,R06974,R01827,R04144,R04559,R00199,R01858,R02628,R01138,R00659,R00724,R00200,R00206,R02320,R00430,R00208,R01012,R00572,R00830,R06975,R04560,R00286,R05704,R00830,R01221,R03425,R02739,R01061,R01063,R01072,R01196,R00006,R00014,R00211,R00210,R01699,R00207,R00224,R00226,R00209,R05636,R03145,R04209,R02740,R05704,R00134,R03215,R03146,R00519
125	0.60	614	18	27	0	0	C00117->C00130:[10->8,12->3,6->11,6->17,7->12,8->13]	RP01925,RP01319,RP13340,RP01790,RP01255,RP01093,RP00052,RP01238,RP01270,RP04020,RP06373,RP01133,RP01654,RP08184,RP04021,RP06593,RP04205,RP06726	R02035,R01127,R01827,R01830,R01049,R00771,R00756,R00769,R05805,R00770,R00762,R00764,R00767,R01015,R01068,R04378,R00941,R00835,R06590,R06863,R01641,R04560,R04378,R01528,R06975,R04560,R01827
126	0.20	526	22	42	0	0	C00117->C00130:[6->10,6->11]	RP06552,RP01134,RP01319,RP01093,RP04543,RP04241,RP00060,RP01654,RP08184,RP04204,RP05915,RP01197,RP00300,RP03839,RP07975,RP01790,RP00649,RP02454,RP00196,RP03735,RP04205,RP06726	R01384,R01386,R07658,R00837,R01127,R00771,R00286,R04591,R00725,R01139,R00299,R08404,R02185,R05804,R00303,R00850,R06590,R06863,R01641,R04560,R04559,R02737,R00836,R00959,R00944,R00943,R04209,R04209,R01830,R00761,R01067,R02740,R00289,R00287,R00955,R00134,R03215,R03146,R00519,R06975,R04560,R01827
127	0.60	578	17	28	0	0	C00117->C00130:[10->8,12->3,6->11,6->17,7->12,8->13]	RP06552,RP01319,RP04021,RP00196,RP04543,RP00649,RP01255,RP04020,RP06373,RP02451,RP01654,RP08184,RP00146,RP01093,RP01197,RP04205,RP06726	R01384,R01386,R07658,R01127,R04378,R00289,R00287,R00955,R00286,R00761,R01067,R01049,R04378,R00941,R02737,R06590,R06863,R01641,R04560,R02168,R00837,R00836,R05767,R00771,R00959,R06975,R04560,R01827
128	0.90	547	39	88	0	1	C00117->C00130:[10->8,12->3,6->10,6->11,6->17,6->2,6->4,7->12,8->13]	RP06552,RP01568,RP01319,RP10096,RP07515,RP00113,RP00196,RP01033,RP01654,RP08033,RP01197,RP03838,RP03775,RP04241,RP03839,RP04102,RP01790,RP10097,RP00649,RP01255,RP00052,RP00749,RP06726,RP03774,RP04204,RP00036,RP01128,RP04205,RP04543,RP05769,RP08184,RP00395,RP01278,RP01271,RP05698,RP07975,RP02454,RP05304,RP03735	R01384,R01386,R07658,R01518,R01127,R06974,R03425,R02188,R01512,R01515,R01517,R01660,R00289,R00287,R00955,R00658,R06590,R06863,R01641,R04325,R00959,R04208,R04144,R04591,R04209,R04463,R01830,R06975,R00761,R01067,R01049,R00756,R00769,R05805,R00770,R00762,R00764,R00767,R04325,R06974,R01827,R04144,R04559,R00199,R01858,R02628,R01138,R00659,R00724,R00200,R00206,R02320,R00430,R00208,R01012,R00572,R00830,R06975,R04560,R00286,R05704,R00830,R01221,R03425,R04560,R01061,R01063,R01072,R01068,R01196,R00006,R00014,R00211,R00210,R01699,R00207,R00224,R00226,R00209,R05636,R03145,R04209,R02740,R05704,R00134,R03215,R03146,R00519
129	0.90	637	34	46	0	1	C00117->C00130:[10->8,12->3,6->10,6->11,6->17,6->2,6->4,7->12,8->13]	RP06552,RP07515,RP13340,RP01319,RP10096,RP04102,RP01128,RP00196,RP04543,RP03774,RP03775,RP02139,RP06373,RP05769,RP01654,RP08184,RP04204,RP08033,RP01197,RP03838,RP03120,RP01280,RP03121,RP04241,RP03839,RP01278,RP01790,RP07975,RP01255,RP02454,RP05304,RP00749,RP04205,RP06726	R01384,R01386,R07658,R03425,R01827,R01127,R06974,R04463,R00830,R00289,R00287,R00955,R00286,R04144,R04144,R02340,R02722,R00941,R05704,R00830,R01221,R03425,R06590,R06863,R01641,R04560,R04559,R04325,R00959,R04208,R03508,R01073,R03509,R04591,R04209,R01072,R01830,R04209,R01049,R02740,R05704,R04325,R06974,R06975,R04560,R01827
130	0.10	594	13	24	0	0	C00117->C00130:[6->11]	RP06552,RP00300,RP01319,RP01790,RP00196,RP04543,RP02454,RP01654,RP08184,RP03735,RP01197,RP04205,RP06726	R01384,R01386,R07658,R00944,R00943,R01127,R01830,R00289,R00287,R00955,R00286,R02740,R06590,R06863,R01641,R04560,R00134,R03215,R03146,R00519,R00959,R06975,R04560,R01827
131	0.90	565	33	48	0	1	C00117->C00130:[10->8,12->3,6->10,6->11,6->17,6->2,6->4,7->12,8->13]	RP06552,RP07515,RP01319,RP10096,RP04102,RP00196,RP01654,RP11137,RP01197,RP03838,RP03775,RP04241,RP08033,RP03839,RP01278,RP01790,RP10097,RP01255,RP01789,RP00749,RP06726,RP03774,RP04204,RP01128,RP04205,RP04543,RP06373,RP05769,RP08184,RP07975,RP02454,RP05304,RP03735	R01384,R01386,R07658,R03425,R01127,R06974,R04463,R00289,R00287,R00955,R06590,R06863,R01641,R01843,R01845,R00959,R04208,R04144,R04591,R04325,R04209,R01072,R01830,R06975,R01049,R01829,R04325,R06974,R01827,R04144,R04559,R00830,R06975,R04560,R00286,R00941,R05704,R00830,R01221,R03425,R04560,R04209,R02740,R05704,R00134,R03215,R03146,R00519
132	0.60	443	16	27	0	0	C00117->C00130:[10->8,12->3,6->11,6->17,7->12,8->13]	RP06552,RP01134,RP01095,RP01262,RP04021,RP01093,RP04543,RP01255,RP06373,RP00060,RP04020,RP08184,RP01319,RP05915,RP01576,RP04205	R01384,R01386,R07658,R00837,R05339,R01056,R04378,R00771,R00286,R01049,R00941,R00725,R01139,R00299,R08404,R02185,R05804,R00303,R00850,R04378,R04560,R01127,R02737,R00836,R05338,R06975,R04560
133	0.60	569	17	28	0	0	C00117->C00130:[10->8,12->3,6->11,6->17,7->12,8->13]	RP06552,RP00300,RP01319,RP01790,RP00196,RP04543,RP02940,RP01255,RP04020,RP08184,RP01654,RP02453,RP04021,RP03735,RP01197,RP04205,RP06726	R01384,R01386,R07658,R00944,R00943,R01127,R01830,R00289,R00287,R00955,R00286,R03321,R01049,R04378,R04560,R06590,R06863,R01641,R02739,R04378,R00134,R03215,R03146,R00519,R00959,R06975,R04560,R01827
134	0.60	557	16	27	0	0	C00117->C00130:[10->8,12->3,6->11,6->17,7->12,8->13]	RP06552,RP00300,RP01319,RP01790,RP00196,RP04543,RP01255,RP02454,RP04020,RP01654,RP08184,RP04021,RP03735,RP01197,RP04205,RP06726	R01384,R01386,R07658,R00944,R00943,R01127,R01830,R00289,R00287,R00955,R00286,R01049,R02740,R04378,R06590,R06863,R01641,R04560,R04378,R00134,R03215,R03146,R00519,R00959,R06975,R04560,R01827
135	0.90	574	31	45	0	1	C00117->C00130:[10->8,12->3,6->10,6->11,6->17,6->2,6->4,7->12,8->13]	RP06552,RP07515,RP03774,RP01319,RP10096,RP04102,RP00196,RP04543,RP05769,RP01654,RP02453,RP04204,RP08033,RP01197,RP01278,RP03838,RP03775,RP04241,RP03839,RP01128,RP01790,RP00749,RP10097,RP02940,RP01255,RP02454,RP05304,RP07975,RP03735,RP04205,RP06726	R01384,R01386,R07658,R03425,R04144,R01127,R06974,R04463,R00289,R00287,R00955,R00286,R05704,R00830,R01221,R03425,R06590,R06863,R01641,R02739,R04559,R04325,R00959,R01072,R04208,R04144,R04591,R04209,R00830,R01830,R04325,R06974,R06975,R03321,R01049,R02740,R05704,R04209,R00134,R03215,R03146,R00519,R06975,R04560,R01827
136	0.60	612	19	39	0	0	C00117->C00130:[10->8,12->3,6->11,6->17,7->12,8->13]	RP01568,RP01319,RP00036,RP00113,RP00568,RP01670,RP02139,RP01033,RP08184,RP04021,RP03121,RP01280,RP00395,RP06374,RP04290,RP01255,RP04020,RP03120,RP04205	R01518,R01127,R00199,R01858,R02628,R01138,R00659,R00724,R00200,R00206,R02320,R00430,R00208,R01012,R00572,R02188,R01512,R01515,R01517,R01660,R01218,R01220,R01655,R02340,R02722,R00658,R04560,R04378,R03509,R01073,R01061,R01063,R00945,R00220,R01049,R04378,R03508,R06975,R04560
137	0.40	556	23	41	0	0	C00117->C00130:[6->11,6->17,7->12,8->13]	RP06552,RP01134,RP01280,RP01319,RP07157,RP01093,RP04543,RP03121,RP02140,RP00060,RP01654,RP05915,RP04021,RP13340,RP01790,RP10097,RP00649,RP02139,RP04020,RP03735,RP03120,RP04205,RP06726	R01384,R01386,R07658,R00837,R01073,R01127,R02722,R00771,R00286,R03509,R02340,R00725,R01139,R00299,R08404,R02185,R05804,R00303,R00850,R06590,R06863,R01641,R02737,R00836,R04378,R01827,R01830,R06975,R00761,R01067,R02340,R02722,R04378,R00134,R03215,R03146,R00519,R03508,R06975,R04560,R01827
138	0.60	611	15	22	0	0	C00117->C00130:[10->8,12->3,6->11,6->17,7->12,8->13]	RP06552,RP01319,RP01790,RP00196,RP04543,RP01255,RP02454,RP04020,RP06373,RP01654,RP08184,RP04021,RP01197,RP04205,RP06726	R01384,R01386,R07658,R01127,R01830,R00289,R00287,R00955,R00286,R01049,R02740,R04378,R00941,R06590,R06863,R01641,R04560,R04378,R00959,R06975,R04560,R01827
139	0.60	598	19	40	0	0	C00117->C00130:[10->8,12->3,6->11,6->17,7->12,8->13]	RP01568,RP01319,RP00036,RP00113,RP00568,RP01670,RP01033,RP01654,RP08184,RP04021,RP06374,RP00395,RP13340,RP01790,RP04290,RP01255,RP04020,RP04205,RP06726	R01518,R01127,R00199,R01858,R02628,R01138,R00659,R00724,R00200,R00206,R02320,R00430,R00208,R01012,R00572,R02188,R01512,R01515,R01517,R01660,R01218,R01220,R01655,R00658,R06590,R06863,R01641,R04560,R04378,R00945,R01061,R01063,R01827,R01830,R00220,R01049,R04378,R06975,R04560,R01827
140	0.80	570	27	39	0	0	C00117->C00130:[10->8,12->3,6->10,6->11,6->17,6->4,7->12,8->13]	RP06552,RP03774,RP01319,RP10096,RP04102,RP00196,RP04543,RP03775,RP01654,RP04204,RP11137,RP01197,RP03838,RP01278,RP04241,RP08033,RP03839,RP07975,RP01790,RP10097,RP01255,RP01789,RP00749,RP02454,RP03735,RP04205,RP06726	R01384,R01386,R07658,R04144,R01127,R06974,R04463,R00289,R00287,R00955,R00286,R04144,R06590,R06863,R01641,R04559,R01843,R01845,R00959,R04208,R01072,R04591,R04325,R04209,R04209,R01830,R06975,R01049,R01829,R04325,R06974,R02740,R00134,R03215,R03146,R00519,R06975,R04560,R01827
141	0.60	631	18	35	0	0	C00117->C00130:[10->8,12->3,6->11,6->17,7->12,8->13]	RP01568,RP01319,RP13340,RP01790,RP04290,RP00568,RP04020,RP06374,RP01670,RP01033,RP01255,RP01264,RP01654,RP08184,RP04021,RP06726,RP04205,RP00036	R01518,R01127,R01827,R01830,R00220,R01218,R01220,R04378,R00945,R01655,R00658,R01049,R07159,R01058,R06590,R06863,R01641,R04560,R04378,R01827,R06975,R04560,R00199,R01858,R02628,R01138,R00659,R00724,R00200,R00206,R02320,R00430,R00208,R01012,R00572
142	0.90	621	33	45	0	1	C00117->C00130:[10->8,12->3,6->10,6->11,6->17,6->2,6->4,7->12,8->13]	RP06552,RP07515,RP03774,RP01319,RP10096,RP04102,RP01128,RP00196,RP04543,RP03775,RP02453,RP06373,RP05769,RP01654,RP08184,RP04204,RP11137,RP01197,RP03838,RP07975,RP04241,RP08033,RP03839,RP01278,RP01790,RP02940,RP01255,RP01789,RP05304,RP02454,RP00749,RP04205,RP06726	R01384,R01386,R07658,R03425,R04144,R01127,R06974,R04463,R00830,R00289,R00287,R00955,R00286,R04144,R02739,R00941,R05704,R00830,R01221,R03425,R06590,R06863,R01641,R04560,R04559,R01843,R01845,R00959,R04208,R04209,R04591,R04325,R04209,R01072,R01830,R03321,R01049,R01829,R05704,R02740,R04325,R06974,R06975,R04560,R01827
143	0.90	575	33	47	0	1	C00117->C00130:[10->8,12->3,6->10,6->11,6->17,6->2,6->4,7->12,8->13]	RP06552,RP07515,RP01319,RP10096,RP04102,RP00196,RP08184,RP01654,RP08033,RP01197,RP03838,RP03775,RP04241,RP03839,RP01278,RP01790,RP10097,RP02940,RP01255,RP00749,RP06726,RP03774,RP04204,RP01128,RP04205,RP04543,RP06373,RP05769,RP02453,RP07975,RP02454,RP05304,RP03735	R01384,R01386,R07658,R03425,R01127,R06974,R04463,R00289,R00287,R00955,R04560,R06590,R06863,R01641,R04325,R00959,R04208,R04144,R04591,R04209,R01072,R01830,R06975,R03321,R01049,R04325,R06974,R01827,R04144,R04559,R00830,R06975,R04560,R00286,R00941,R05704,R00830,R01221,R03425,R02739,R04209,R02740,R05704,R00134,R03215,R03146,R00519
144	0.60	495	18	53	0	0	C00117->C00130:[10->8,12->11,12->3,6->17,7->12,8->13]	RP01568,RP01319,RP00036,RP01788,RP00113,RP04205,RP01033,RP01654,RP08184,RP04021,RP11137,RP00395,RP01238,RP10097,RP01255,RP05698,RP04020,RP03735	R01518,R01127,R00199,R01858,R02628,R01138,R00659,R00724,R00200,R00206,R02320,R00430,R00208,R01012,R00572,R01829,R02188,R01512,R01515,R01517,R01660,R06975,R04560,R00658,R06590,R06863,R01641,R04560,R04378,R01843,R01845,R01061,R01063,R01015,R06975,R01049,R01196,R00006,R00014,R00211,R00210,R01699,R00207,R00224,R00226,R00209,R05636,R03145,R04378,R00134,R03215,R03146,R00519
145	0.60	599	16	23	0	0	C00117->C00130:[10->8,12->3,6->11,6->17,7->12,8->13]	RP06552,RP01319,RP04205,RP04543,RP06373,RP01654,RP08184,RP04021,RP01197,RP01790,RP10097,RP01255,RP02454,RP04020,RP00196,RP06726	R01384,R01386,R07658,R01127,R06975,R04560,R00286,R00941,R06590,R06863,R01641,R04560,R04378,R00959,R01830,R06975,R01049,R02740,R04378,R00289,R00287,R00955,R01827
146	0.10	616	14	25	0	0	C00117->C00130:[6->11]	RP06552,RP01319,RP00196,RP04543,RP04205,RP00649,RP06373,RP02451,RP01654,RP08184,RP00146,RP01197,RP01093,RP06726	R01384,R01386,R07658,R01127,R00289,R00287,R00955,R00286,R06975,R04560,R00761,R01067,R00941,R02737,R06590,R06863,R01641,R04560,R02168,R00837,R00836,R05767,R00959,R00771,R01827
147	0.10	617	19	25	0	0	C00117->C00130:[6->10]	RP06552,RP13340,RP04204,RP00196,RP04543,RP02139,RP08184,RP01319,RP01197,RP07975,RP01280,RP04241,RP03839,RP03121,RP10097,RP01255,RP02454,RP03120,RP04205	R01384,R01386,R07658,R01827,R04559,R00289,R00287,R00955,R00286,R02340,R02722,R04560,R01127,R00959,R04209,R01073,R04591,R04209,R03509,R06975,R01049,R02740,R03508,R06975,R04560
148	0.90	600	40	70	0	1	C00117->C00130:[10->8,12->3,6->10,6->11,6->17,6->2,6->4,7->12,8->13]	RP06552,RP01568,RP07515,RP01319,RP10096,RP04102,RP00113,RP00568,RP01033,RP01654,RP11137,RP01197,RP03838,RP03775,RP04241,RP08033,RP00395,RP01278,RP01790,RP13340,RP01255,RP01789,RP00749,RP00196,RP06726,RP03774,RP04204,RP00036,RP01128,RP04205,RP04543,RP01670,RP05769,RP08184,RP03839,RP06374,RP04290,RP07975,RP02454,RP05304	R01384,R01386,R07658,R01518,R03425,R01127,R06974,R04463,R02188,R01512,R01515,R01517,R01660,R01218,R01220,R00658,R06590,R06863,R01641,R01843,R01845,R00959,R04208,R04144,R04591,R04325,R01061,R01063,R01072,R01830,R01827,R01049,R01829,R04325,R06974,R00289,R00287,R00955,R01827,R04144,R04559,R00199,R01858,R02628,R01138,R00659,R00724,R00200,R00206,R02320,R00430,R00208,R01012,R00572,R00830,R06975,R04560,R00286,R01655,R05704,R00830,R01221,R03425,R04560,R04209,R00945,R00220,R04209,R02740,R05704
149	0.20	586	26	52	0	0	C00117->C00130:[6->10,6->11]	RP06552,RP01568,RP01319,RP00036,RP00113,RP00568,RP04543,RP01670,RP01033,RP01654,RP08184,RP04204,RP01197,RP13340,RP04241,RP00395,RP06374,RP01790,RP07975,RP02454,RP01103,RP03839,RP00762,RP00196,RP04205,RP06726	R01384,R01386,R07658,R01518,R01127,R00199,R01858,R02628,R01138,R00659,R00724,R00200,R00206,R02320,R00430,R00208,R01012,R00572,R02188,R01512,R01515,R01517,R01660,R01218,R01220,R00286,R01655,R00658,R06590,R06863,R01641,R04560,R04559,R00959,R01827,R04591,R01061,R01063,R00945,R01830,R04209,R02740,R00782,R04209,R03923,R00891,R00289,R00287,R00955,R06975,R04560,R01827
150	0.90	561	31	46	0	1	C00117->C00130:[10->8,12->3,6->10,6->11,6->17,6->2,6->4,7->12,8->13]	RP06552,RP07515,RP03774,RP01319,RP00300,RP04102,RP00196,RP04543,RP06373,RP05769,RP01654,RP04204,RP08033,RP01197,RP01278,RP03838,RP03775,RP04241,RP03735,RP03839,RP01128,RP01790,RP10096,RP07975,RP01255,RP02454,RP10097,RP05304,RP00749,RP04205,RP06726	R01384,R01386,R07658,R03425,R04144,R01127,R00944,R00943,R04463,R00289,R00287,R00955,R00286,R00941,R05704,R00830,R01221,R03425,R06590,R06863,R01641,R04559,R04325,R00959,R01072,R04208,R04144,R04591,R00134,R03215,R03146,R00519,R04209,R00830,R01830,R06974,R04209,R01049,R02740,R06975,R05704,R04325,R06974,R06975,R04560,R01827
151	0.40	667	24	36	0	0	C00117->C00130:[6->11,6->17,7->12,8->13]	RP06552,RP03121,RP01280,RP01319,RP07157,RP02140,RP00196,RP04543,RP04205,RP06373,RP01654,RP08184,RP04021,RP01197,RP13340,RP01790,RP02451,RP00649,RP02139,RP04020,RP00146,RP03120,RP01093,RP06726	R01384,R01386,R07658,R03509,R01073,R01127,R02722,R02340,R00289,R00287,R00955,R00286,R06975,R04560,R00941,R06590,R06863,R01641,R04560,R04378,R00959,R01827,R01830,R02737,R00761,R01067,R02340,R02722,R04378,R02168,R00837,R00836,R05767,R03508,R00771,R01827
152	0.40	698	23	33	0	0	C00117->C00130:[6->11,6->17,7->12,8->13]	RP03121,RP01925,RP01319,RP07157,RP01093,RP01654,RP04205,RP01238,RP06373,RP01280,RP01133,RP00052,RP08184,RP04021,RP01270,RP13340,RP01790,RP02140,RP02139,RP04020,RP03120,RP06593,RP06726	R03509,R02035,R01127,R02722,R00771,R06590,R06863,R01641,R06975,R04560,R01015,R00941,R01073,R00835,R00756,R00769,R05805,R00770,R00762,R00764,R00767,R04560,R04378,R01068,R01827,R01830,R02340,R02340,R02722,R04378,R03508,R01528,R01827
153	0.90	532	37	79	0	1	C00117->C00130:[10->8,12->3,6->10,6->11,6->17,6->2,6->4,7->12,8->13]	RP06552,RP01568,RP01319,RP10096,RP07515,RP00113,RP00196,RP01033,RP01654,RP08033,RP01197,RP03838,RP03775,RP04241,RP03839,RP04102,RP01790,RP10097,RP13340,RP01255,RP00749,RP06726,RP03774,RP04204,RP00036,RP01128,RP04205,RP04543,RP05769,RP08184,RP00395,RP01278,RP05698,RP07975,RP02454,RP05304,RP03735	R01384,R01386,R07658,R01518,R01127,R06974,R03425,R02188,R01512,R01515,R01517,R01660,R00289,R00287,R00955,R00658,R06590,R06863,R01641,R04325,R00959,R04208,R04144,R04591,R04209,R04463,R01830,R06975,R01827,R01049,R04325,R06974,R01827,R04144,R04559,R00199,R01858,R02628,R01138,R00659,R00724,R00200,R00206,R02320,R00430,R00208,R01012,R00572,R00830,R06975,R04560,R00286,R05704,R00830,R01221,R03425,R04560,R01061,R01063,R01072,R01196,R00006,R00014,R00211,R00210,R01699,R00207,R00224,R00226,R00209,R05636,R03145,R04209,R02740,R05704,R00134,R03215,R03146,R00519
154	0.20	559	23	40	0	0	C00117->C00130:[6->10,6->11]	RP06552,RP01134,RP01319,RP01093,RP04543,RP06373,RP00060,RP01654,RP08184,RP04204,RP05915,RP11137,RP01197,RP04241,RP03839,RP07975,RP01790,RP00649,RP01789,RP02454,RP00196,RP04205,RP06726	R01384,R01386,R07658,R00837,R01127,R00771,R00286,R00941,R00725,R01139,R00299,R08404,R02185,R05804,R00303,R00850,R06590,R06863,R01641,R04560,R04559,R02737,R00836,R01843,R01845,R00959,R04591,R04209,R04209,R01830,R00761,R01067,R01829,R02740,R00289,R00287,R00955,R06975,R04560,R01827
155	0.80	566	25	36	0	0	C00117->C00130:[10->8,12->3,6->10,6->11,6->17,6->4,7->12,8->13]	RP06552,RP03774,RP01319,RP10096,RP04102,RP00196,RP04543,RP03775,RP01654,RP04204,RP08033,RP01197,RP03838,RP01278,RP04241,RP03839,RP07975,RP01790,RP10097,RP01255,RP02454,RP00749,RP03735,RP04205,RP06726	R01384,R01386,R07658,R04144,R01127,R06974,R04463,R00289,R00287,R00955,R00286,R04144,R06590,R06863,R01641,R04559,R04325,R00959,R04208,R01072,R04591,R04209,R04209,R01830,R06975,R01049,R02740,R04325,R06974,R00134,R03215,R03146,R00519,R06975,R04560,R01827
156	0.60	528	15	25	0	0	C00117->C00130:[10->8,12->3,6->11,6->17,7->12,8->13]	RP06552,RP01319,RP01790,RP10097,RP00196,RP04543,RP01255,RP02454,RP04020,RP01654,RP04021,RP03735,RP01197,RP04205,RP06726	R01384,R01386,R07658,R01127,R01830,R06975,R00289,R00287,R00955,R00286,R01049,R02740,R04378,R06590,R06863,R01641,R04378,R00134,R03215,R03146,R00519,R00959,R06975,R04560,R01827
157	0.60	623	16	23	0	0	C00117->C00130:[10->8,12->3,6->11,6->17,7->12,8->13]	RP06552,RP01319,RP01790,RP00196,RP04543,RP02940,RP01255,RP04020,RP08184,RP06373,RP01654,RP02453,RP04021,RP01197,RP04205,RP06726	R01384,R01386,R07658,R01127,R01830,R00289,R00287,R00955,R00286,R03321,R01049,R04378,R04560,R00941,R06590,R06863,R01641,R02739,R04378,R00959,R06975,R04560,R01827
158	0.80	564	39	86	0	0	C00117->C00130:[10->8,12->3,6->10,6->11,6->17,6->4,7->12,8->10,8->11,8->13,8->4]	RP06552,RP01568,RP13340,RP04204,RP00036,RP04102,RP00113,RP00196,RP04543,RP03774,RP03775,RP02139,RP03120,RP01033,RP01654,RP08184,RP01319,RP08033,RP01197,RP01278,RP03838,RP07975,RP01280,RP10096,RP04241,RP01271,RP03839,RP03121,RP10097,RP00649,RP01255,RP02454,RP05698,RP00749,RP00395,RP00052,RP03735,RP04205,RP06726	R01384,R01386,R07658,R01518,R01827,R04559,R00199,R01858,R02628,R01138,R00659,R00724,R00200,R00206,R02320,R00430,R00208,R01012,R00572,R04463,R02188,R01512,R01515,R01517,R01660,R00289,R00287,R00955,R00286,R04144,R04144,R02340,R02722,R03508,R00658,R06590,R06863,R01641,R04560,R01127,R04325,R00959,R01072,R04208,R04209,R01073,R06974,R04591,R01068,R04209,R03509,R06975,R00761,R01067,R01049,R02740,R01196,R00006,R00014,R00211,R00210,R01699,R00207,R00224,R00226,R00209,R05636,R03145,R04325,R06974,R01061,R01063,R00756,R00769,R05805,R00770,R00762,R00764,R00767,R00134,R03215,R03146,R00519,R06975,R04560,R01827
159	0.60	568	17	29	0	0	C00117->C00130:[10->8,12->3,6->11,6->17,7->12,8->13]	RP06552,RP00300,RP11137,RP01319,RP01790,RP00196,RP04543,RP01255,RP01789,RP04020,RP08184,RP01654,RP02454,RP04021,RP03735,RP01197,RP04205	R01384,R01386,R07658,R00944,R00943,R01843,R01845,R01127,R01830,R00289,R00287,R00955,R00286,R01049,R01829,R04378,R04560,R06590,R06863,R01641,R02740,R04378,R00134,R03215,R03146,R00519,R00959,R06975,R04560
160	0.80	507	35	81	0	0	C00117->C00130:[10->8,12->3,6->10,6->11,6->17,6->4,7->12,8->13]	RP06552,RP01568,RP01134,RP04204,RP00036,RP04102,RP00113,RP01093,RP04543,RP03774,RP03775,RP01033,RP00060,RP01654,RP08184,RP01319,RP05915,RP08033,RP01278,RP03838,RP07975,RP04241,RP03839,RP13340,RP01790,RP10097,RP00649,RP01255,RP10096,RP05698,RP00749,RP00395,RP03735,RP04205,RP06726	R01384,R01386,R07658,R01518,R00837,R04559,R00199,R01858,R02628,R01138,R00659,R00724,R00200,R00206,R02320,R00430,R00208,R01012,R00572,R04463,R02188,R01512,R01515,R01517,R01660,R00771,R00286,R04144,R04144,R00658,R00725,R01139,R00299,R08404,R02185,R05804,R00303,R00850,R06590,R06863,R01641,R04560,R01127,R02737,R00836,R04325,R01072,R04208,R04209,R04591,R04209,R01827,R01830,R06975,R00761,R01067,R01049,R06974,R01196,R00006,R00014,R00211,R00210,R01699,R00207,R00224,R00226,R00209,R05636,R03145,R04325,R06974,R01061,R01063,R00134,R03215,R03146,R00519,R06975,R04560,R01827
161	0.60	555	15	29	0	0	C00117->C00130:[10->11,10->8,12->3,6->17,7->12,8->13]	RP00164,RP01319,RP10097,RP00528,RP04205,RP01654,RP00649,RP01255,RP00357,RP00052,RP04020,RP08184,RP04021,RP01270,RP06726	R01010,R01011,R01012,R01127,R06975,R00604,R02479,R06975,R04560,R06590,R06863,R01641,R00761,R01067,R01049,R06862,R01440,R00756,R00769,R05805,R00770,R00762,R00764,R00767,R04378,R04560,R04378,R01068,R01827
162	0.80	536	35	75	0	0	C00117->C00130:[10->8,12->3,6->10,6->11,6->17,6->4,7->12,8->13]	RP06552,RP01568,RP03774,RP04204,RP00036,RP04102,RP00113,RP01789,RP00196,RP04543,RP03775,RP01033,RP01654,RP08184,RP01319,RP11137,RP01197,RP01278,RP03838,RP07975,RP10096,RP04241,RP08033,RP03839,RP13340,RP01790,RP10097,RP01255,RP02454,RP05698,RP00749,RP00395,RP03735,RP04205,RP06726	R01384,R01386,R07658,R01518,R04144,R04559,R00199,R01858,R02628,R01138,R00659,R00724,R00200,R00206,R02320,R00430,R00208,R01012,R00572,R04463,R02188,R01512,R01515,R01517,R01660,R01829,R00289,R00287,R00955,R00286,R04144,R00658,R06590,R06863,R01641,R04560,R01127,R01843,R01845,R00959,R01072,R04208,R04209,R06974,R04591,R04325,R04209,R01827,R01830,R06975,R01049,R02740,R01196,R00006,R00014,R00211,R00210,R01699,R00207,R00224,R00226,R00209,R05636,R03145,R04325,R06974,R01061,R01063,R00134,R03215,R03146,R00519,R06975,R04560,R01827
163	0.90	570	32	47	0	1	C00117->C00130:[10->8,12->3,6->10,6->11,6->17,6->2,6->4,7->12,8->13]	RP06552,RP07515,RP03774,RP03735,RP01319,RP10096,RP04102,RP00196,RP04543,RP06373,RP05769,RP01654,RP08184,RP04204,RP11137,RP01197,RP01278,RP03838,RP03775,RP04241,RP08033,RP03839,RP01128,RP01790,RP07975,RP01255,RP01789,RP05304,RP02454,RP00749,RP04205,RP06726	R01384,R01386,R07658,R03425,R04144,R00134,R03215,R03146,R00519,R01127,R06974,R04463,R00289,R00287,R00955,R00286,R00941,R05704,R00830,R01221,R03425,R06590,R06863,R01641,R04560,R04559,R01843,R01845,R00959,R01072,R04208,R04144,R04591,R04325,R04209,R00830,R01830,R04209,R01049,R01829,R05704,R02740,R04325,R06974,R06975,R04560,R01827
164	0.80	532	30	50	0	0	C00117->C00130:[10->8,12->3,6->10,6->11,6->17,6->4,7->12,8->13]	RP06552,RP01134,RP01319,RP10096,RP04102,RP01093,RP04543,RP04205,RP03774,RP03775,RP00060,RP01654,RP04204,RP05915,RP08033,RP01197,RP03838,RP01278,RP04241,RP03839,RP07975,RP01790,RP10097,RP00649,RP01255,RP02454,RP00749,RP03735,RP00196,RP06726	R01384,R01386,R07658,R00837,R01127,R06974,R04463,R00771,R00286,R06975,R04560,R04144,R04144,R00725,R01139,R00299,R08404,R02185,R05804,R00303,R00850,R06590,R06863,R01641,R04559,R02737,R00836,R04325,R00959,R04208,R01072,R04591,R04209,R04209,R01830,R06975,R00761,R01067,R01049,R02740,R04325,R06974,R00134,R03215,R03146,R00519,R00289,R00287,R00955,R01827
165	0.80	521	36	87	0	0	C00117->C00130:[10->8,12->3,6->10,6->11,6->17,6->4,7->12,8->10,8->11,8->13,8->4]	RP06552,RP01568,RP01134,RP04204,RP00036,RP04102,RP00113,RP01093,RP04543,RP03774,RP00080,RP03775,RP01033,RP00060,RP01654,RP08184,RP01319,RP05915,RP08033,RP01573,RP03838,RP01278,RP00395,RP04241,RP01262,RP07975,RP10097,RP00649,RP01255,RP10096,RP05698,RP00749,RP03839,RP03735,RP04205,RP06726	R01384,R01386,R07658,R01518,R00837,R04559,R00199,R01858,R02628,R01138,R00659,R00724,R00200,R00206,R02320,R00430,R00208,R01012,R00572,R04463,R02188,R01512,R01515,R01517,R01660,R00771,R00286,R04144,R01067,R06861,R01641,R01830,R01621,R01440,R04144,R00658,R00725,R01139,R00299,R08404,R02185,R05804,R00303,R00850,R06590,R06863,R01641,R04560,R01127,R02737,R00836,R04325,R01529,R04208,R01072,R01061,R01063,R04591,R01056,R04209,R06975,R00761,R01067,R01049,R06974,R01196,R00006,R00014,R00211,R00210,R01699,R00207,R00224,R00226,R00209,R05636,R03145,R04325,R06974,R04209,R00134,R03215,R03146,R00519,R06975,R04560,R01827
166	0.60	536	22	35	0	0	C00117->C00130:[10->11,10->8,12->11,12->3,6->17,7->12,8->13]	RP06552,RP00164,RP01319,RP00528,RP04205,RP04543,RP00357,RP06373,RP01274,RP01654,RP08184,RP04021,RP01197,RP00191,RP01787,RP01790,RP10097,RP01255,RP02454,RP04020,RP00196,RP06726	R01384,R01386,R07658,R01010,R01011,R01012,R01127,R00604,R02479,R06975,R04560,R00286,R06862,R01440,R00941,R01070,R06590,R06863,R01641,R04560,R04378,R00959,R02073,R04780,R04779,R01827,R01830,R06975,R01049,R02740,R04378,R00289,R00287,R00955,R01827
167	0.20	605	19	30	0	0	C00117->C00130:[6->10,6->11]	RP06552,RP01319,RP00196,RP04543,RP06373,RP01654,RP08184,RP04204,RP01197,RP04241,RP03839,RP07975,RP01790,RP01148,RP00649,RP02454,RP00242,RP04205,RP06726	R01384,R01386,R07658,R01127,R00289,R00287,R00955,R00286,R00941,R06590,R06863,R01641,R04560,R04559,R00959,R04591,R04209,R04209,R01830,R00867,R00761,R01067,R02740,R00760,R01140,R08406,R00876,R06975,R04560,R01827
168	0.20	615	24	37	0	0	C00117->C00130:[6->10,6->11]	RP06552,RP01925,RP01319,RP01093,RP01654,RP04205,RP01238,RP06373,RP01133,RP00052,RP08184,RP04204,RP01197,RP01270,RP07975,RP04241,RP03839,RP13340,RP01790,RP02454,RP04543,RP00196,RP06593,RP06726	R01384,R01386,R07658,R02035,R01127,R00771,R06590,R06863,R01641,R06975,R04560,R01015,R00941,R00835,R00756,R00769,R05805,R00770,R00762,R00764,R00767,R04560,R04559,R00959,R01068,R04209,R04591,R04209,R01827,R01830,R02740,R00286,R00289,R00287,R00955,R01528,R01827
169	0.60	538	16	26	0	0	C00117->C00130:[10->8,12->3,6->11,6->17,7->12,8->13]	RP06552,RP01319,RP04205,RP04543,RP01654,RP08184,RP04021,RP01197,RP01790,RP10097,RP01255,RP02454,RP04020,RP03735,RP00196,RP06726	R01384,R01386,R07658,R01127,R06975,R04560,R00286,R06590,R06863,R01641,R04560,R04378,R00959,R01830,R06975,R01049,R02740,R04378,R00134,R03215,R03146,R00519,R00289,R00287,R00955,R01827
170	0.40	659	27	56	0	0	C00117->C00130:[6->11,6->17,7->12,8->13]	RP01568,RP03121,RP01280,RP01319,RP00036,RP00113,RP00568,RP01670,RP02140,RP01033,RP01654,RP08184,RP04021,RP13340,RP07157,RP01271,RP00395,RP06374,RP01790,RP04290,RP00649,RP02139,RP00052,RP04020,RP03120,RP04205,RP06726	R01518,R03509,R01073,R01127,R00199,R01858,R02628,R01138,R00659,R00724,R00200,R00206,R02320,R00430,R00208,R01012,R00572,R02188,R01512,R01515,R01517,R01660,R01218,R01220,R01655,R02340,R00658,R06590,R06863,R01641,R04560,R04378,R01827,R02722,R01068,R01061,R01063,R00945,R01830,R00220,R00761,R01067,R02340,R02722,R00756,R00769,R05805,R00770,R00762,R00764,R00767,R04378,R03508,R06975,R04560,R01827
171	0.90	535	39	82	0	1	C00117->C00130:[10->8,12->3,6->10,6->11,6->17,6->2,6->4,7->12,8->13]	RP06552,RP01568,RP01319,RP10096,RP07515,RP00113,RP00196,RP01033,RP01654,RP11137,RP01197,RP03838,RP03775,RP04241,RP08033,RP03839,RP04102,RP01790,RP10097,RP13340,RP01255,RP01789,RP00749,RP06726,RP03774,RP04204,RP00036,RP01128,RP04205,RP04543,RP05769,RP08184,RP00395,RP01278,RP05698,RP07975,RP02454,RP05304,RP03735	R01384,R01386,R07658,R01518,R01127,R06974,R03425,R02188,R01512,R01515,R01517,R01660,R00289,R00287,R00955,R00658,R06590,R06863,R01641,R01843,R01845,R00959,R04208,R04144,R04591,R04325,R04209,R04463,R01830,R06975,R01827,R01049,R01829,R04325,R06974,R01827,R04144,R04559,R00199,R01858,R02628,R01138,R00659,R00724,R00200,R00206,R02320,R00430,R00208,R01012,R00572,R00830,R06975,R04560,R00286,R05704,R00830,R01221,R03425,R04560,R01061,R01063,R01072,R01196,R00006,R00014,R00211,R00210,R01699,R00207,R00224,R00226,R00209,R05636,R03145,R04209,R02740,R05704,R00134,R03215,R03146,R00519
172	0.80	538	34	73	0	0	C00117->C00130:[10->8,12->3,6->10,6->11,6->17,6->4,7->12,8->13]	RP06552,RP01568,RP03774,RP04204,RP00036,RP04102,RP00113,RP00196,RP04543,RP03775,RP08184,RP01033,RP01654,RP02453,RP01319,RP08033,RP01197,RP01278,RP03838,RP07975,RP04241,RP03839,RP13340,RP01790,RP10097,RP02940,RP01255,RP10096,RP05698,RP00749,RP00395,RP03735,RP04205,RP06726	R01384,R01386,R07658,R01518,R04144,R04559,R00199,R01858,R02628,R01138,R00659,R00724,R00200,R00206,R02320,R00430,R00208,R01012,R00572,R04463,R02188,R01512,R01515,R01517,R01660,R00289,R00287,R00955,R00286,R04144,R04560,R00658,R06590,R06863,R01641,R02739,R01127,R04325,R00959,R01072,R04208,R04209,R04591,R04209,R01827,R01830,R06975,R03321,R01049,R06974,R01196,R00006,R00014,R00211,R00210,R01699,R00207,R00224,R00226,R00209,R05636,R03145,R04325,R06974,R01061,R01063,R00134,R03215,R03146,R00519,R06975,R04560,R01827
173	0.40	694	23	32	0	0	C00117->C00130:[6->11,6->17,7->12,8->13]	RP06552,RP03121,RP01280,RP01319,RP07157,RP00196,RP04543,RP06373,RP01654,RP08184,RP04021,RP11137,RP01197,RP13340,RP01790,RP02140,RP02139,RP01789,RP04020,RP02454,RP03120,RP04205,RP06726	R01384,R01386,R07658,R03509,R01073,R01127,R02722,R00289,R00287,R00955,R00286,R00941,R06590,R06863,R01641,R04560,R04378,R01843,R01845,R00959,R01827,R01830,R02340,R02340,R02722,R01829,R04378,R02740,R03508,R06975,R04560,R01827
174	0.70	618	31	42	0	1	C00117->C00130:[10->8,12->3,6->10,6->17,6->2,7->12,8->13]	RP06552,RP07515,RP03774,RP04204,RP10096,RP04102,RP01128,RP00196,RP04543,RP03775,RP08184,RP05769,RP01654,RP02453,RP01319,RP08033,RP01197,RP03838,RP07975,RP04241,RP03839,RP01278,RP01790,RP10097,RP02940,RP01255,RP02454,RP05304,RP00749,RP04205,RP06726	R01384,R01386,R07658,R03425,R04144,R04559,R06974,R04463,R00830,R00289,R00287,R00955,R00286,R04144,R04560,R05704,R00830,R01221,R03425,R06590,R06863,R01641,R02739,R01127,R04325,R00959,R04208,R04209,R04591,R04209,R01072,R01830,R06975,R03321,R01049,R02740,R05704,R04325,R06974,R06975,R04560,R01827
175	0.20	506	27	77	0	0	C00117->C00130:[6->10,6->11,8->10,8->11]	RP06552,RP01568,RP01134,RP04204,RP00036,RP00113,RP01093,RP04543,RP00080,RP01033,RP00060,RP01262,RP01654,RP08184,RP01319,RP05915,RP01573,RP04241,RP03839,RP07975,RP10097,RP00649,RP05698,RP00395,RP03735,RP04205,RP06726	R01384,R01386,R07658,R01518,R00837,R04559,R00199,R01858,R02628,R01138,R00659,R00724,R00200,R00206,R02320,R00430,R00208,R01012,R00572,R02188,R01512,R01515,R01517,R01660,R00771,R00286,R01067,R06861,R01641,R01830,R01621,R01440,R00658,R00725,R01139,R00299,R08404,R02185,R05804,R00303,R00850,R01056,R06590,R06863,R01641,R04560,R01127,R02737,R00836,R01529,R04591,R04209,R04209,R06975,R00761,R01067,R01196,R00006,R00014,R00211,R00210,R01699,R00207,R00224,R00226,R00209,R05636,R03145,R01061,R01063,R00134,R03215,R03146,R00519,R06975,R04560,R01827
176	0.90	533	36	59	0	1	C00117->C00130:[10->8,12->3,6->10,6->11,6->17,6->2,6->4,7->12,8->13]	RP06552,RP07515,RP01134,RP01319,RP10096,RP04102,RP00196,RP01654,RP08033,RP01197,RP01278,RP03838,RP03775,RP04241,RP03839,RP07975,RP01790,RP10097,RP00649,RP01255,RP01093,RP06726,RP03774,RP04204,RP01128,RP04205,RP04543,RP06373,RP00060,RP05769,RP08184,RP05915,RP00749,RP02454,RP05304,RP03735	R01384,R01386,R07658,R03425,R00837,R01127,R06974,R04463,R00289,R00287,R00955,R06590,R06863,R01641,R04325,R00959,R01072,R04208,R04144,R04591,R04209,R04209,R01830,R06975,R00761,R01067,R01049,R00771,R01827,R04144,R04559,R00830,R06975,R04560,R00286,R00941,R00725,R01139,R00299,R08404,R02185,R05804,R00303,R00850,R05704,R00830,R01221,R03425,R04560,R02737,R00836,R04325,R06974,R02740,R05704,R00134,R03215,R03146,R00519
177	0.60	536	16	21	0	0	C00117->C00130:[10->8,12->3,6->11,6->17,7->12,8->13]	RP01572,RP01925,RP01262,RP00196,RP04543,RP01255,RP08184,RP06373,RP02450,RP04020,RP02453,RP01319,RP04021,RP01197,RP04205,RP06552	R01528,R02035,R01056,R00289,R00287,R00955,R00286,R01049,R04560,R00941,R02736,R04378,R02739,R01127,R04378,R00959,R06975,R04560,R01384,R01386,R07658
178	0.20	544	27	70	0	0	C00117->C00130:[6->10,6->11,8->10,8->11]	RP06552,RP01568,RP04204,RP00036,RP00113,RP00196,RP04543,RP00080,RP02453,RP01033,RP01262,RP01654,RP08184,RP01319,RP01197,RP01573,RP04241,RP03839,RP07975,RP01790,RP10097,RP02940,RP05698,RP00395,RP03735,RP04205,RP06726	R01384,R01386,R07658,R01518,R04559,R00199,R01858,R02628,R01138,R00659,R00724,R00200,R00206,R02320,R00430,R00208,R01012,R00572,R02188,R01512,R01515,R01517,R01660,R00289,R00287,R00955,R00286,R01067,R06861,R01641,R01830,R01621,R01440,R02739,R00658,R01056,R06590,R06863,R01641,R04560,R01127,R00959,R01529,R04591,R04209,R04209,R01830,R06975,R03321,R01196,R00006,R00014,R00211,R00210,R01699,R00207,R00224,R00226,R00209,R05636,R03145,R01061,R01063,R00134,R03215,R03146,R00519,R06975,R04560,R01827
179	0.80	609	36	63	0	0	C00117->C00130:[10->8,12->3,6->10,6->11,6->17,6->4,7->12,8->13]	RP06552,RP01568,RP03774,RP01319,RP00036,RP04102,RP00113,RP00568,RP04543,RP04205,RP01670,RP01033,RP01654,RP08184,RP04204,RP11137,RP01197,RP01278,RP03838,RP06374,RP10096,RP04241,RP08033,RP00395,RP13340,RP01790,RP04290,RP07975,RP01255,RP01789,RP00749,RP03839,RP02454,RP03775,RP00196,RP06726	R01384,R01386,R07658,R01518,R04144,R01127,R00199,R01858,R02628,R01138,R00659,R00724,R00200,R00206,R02320,R00430,R00208,R01012,R00572,R04463,R02188,R01512,R01515,R01517,R01660,R01218,R01220,R00286,R06975,R04560,R01655,R00658,R06590,R06863,R01641,R04560,R04559,R01843,R01845,R00959,R01072,R04208,R00945,R06974,R04591,R04325,R01061,R01063,R01827,R01830,R00220,R04209,R01049,R01829,R04325,R06974,R04209,R02740,R04144,R00289,R00287,R00955,R01827
180	0.90	527	37	59	0	1	C00117->C00130:[10->8,12->3,6->10,6->11,6->17,6->2,6->4,7->12,8->13]	RP06552,RP07515,RP01134,RP01319,RP10096,RP04102,RP00196,RP01654,RP08033,RP01576,RP03838,RP03775,RP04241,RP01095,RP03839,RP01278,RP01790,RP01197,RP01255,RP01093,RP06726,RP03774,RP04204,RP01128,RP04205,RP04543,RP06373,RP00060,RP05769,RP08184,RP05915,RP00749,RP01262,RP07975,RP02454,RP05304,RP03735	R01384,R01386,R07658,R03425,R00837,R01127,R06974,R04463,R00289,R00287,R00955,R06590,R06863,R01641,R04325,R05338,R04208,R04144,R04591,R05339,R04209,R01072,R01830,R00959,R01049,R00771,R01827,R04144,R04559,R00830,R06975,R04560,R00286,R00941,R00725,R01139,R00299,R08404,R02185,R05804,R00303,R00850,R05704,R00830,R01221,R03425,R04560,R02737,R00836,R04325,R06974,R01056,R04209,R02740,R05704,R00134,R03215,R03146,R00519
181	0.60	585	17	28	0	0	C00117->C00130:[10->8,12->3,6->11,6->17,7->12,8->13]	RP06552,RP01319,RP01148,RP00196,RP04543,RP00649,RP01255,RP02454,RP04020,RP06373,RP00242,RP01654,RP08184,RP04021,RP01197,RP04205,RP06726	R01384,R01386,R07658,R01127,R00867,R00289,R00287,R00955,R00286,R00761,R01067,R01049,R02740,R04378,R00941,R00760,R01140,R08406,R00876,R06590,R06863,R01641,R04560,R04378,R00959,R06975,R04560,R01827
182	0.80	634	37	64	0	0	C00117->C00130:[10->8,12->3,6->10,6->11,6->17,6->4,7->12,8->13]	RP06552,RP01568,RP03774,RP01319,RP00036,RP04102,RP00113,RP00568,RP04543,RP04205,RP01670,RP03775,RP02139,RP01033,RP01654,RP08184,RP04204,RP08033,RP01197,RP01278,RP03838,RP06374,RP01280,RP10096,RP04241,RP00395,RP03121,RP01790,RP04290,RP07975,RP01255,RP02454,RP00749,RP03839,RP03120,RP00196,RP06726	R01384,R01386,R07658,R01518,R04144,R01127,R00199,R01858,R02628,R01138,R00659,R00724,R00200,R00206,R02320,R00430,R00208,R01012,R00572,R04463,R02188,R01512,R01515,R01517,R01660,R01218,R01220,R00286,R06975,R04560,R01655,R04144,R02340,R02722,R00658,R06590,R06863,R01641,R04560,R04559,R04325,R00959,R01072,R04208,R00945,R01073,R06974,R04591,R01061,R01063,R03509,R01830,R00220,R04209,R01049,R02740,R04325,R06974,R04209,R03508,R00289,R00287,R00955,R01827
183	0.10	628	17	24	0	0	C00117->C00130:[6->10]	RP06552,RP04241,RP04204,RP07975,RP01790,RP10097,RP00196,RP04543,RP02940,RP08184,RP03839,RP01654,RP02453,RP01319,RP01197,RP04205,RP06726	R01384,R01386,R07658,R04591,R04559,R04209,R01830,R06975,R00289,R00287,R00955,R00286,R03321,R04560,R04209,R06590,R06863,R01641,R02739,R01127,R00959,R06975,R04560,R01827
184	0.20	516	24	62	0	0	C00117->C00130:[6->10,6->11]	RP06552,RP01568,RP04204,RP00036,RP00113,RP00196,RP04543,RP01033,RP01654,RP08184,RP01319,RP01197,RP13340,RP04241,RP03839,RP07975,RP01790,RP10097,RP02454,RP05698,RP00395,RP03735,RP04205,RP06726	R01384,R01386,R07658,R01518,R04559,R00199,R01858,R02628,R01138,R00659,R00724,R00200,R00206,R02320,R00430,R00208,R01012,R00572,R02188,R01512,R01515,R01517,R01660,R00289,R00287,R00955,R00286,R00658,R06590,R06863,R01641,R04560,R01127,R00959,R01827,R04591,R04209,R04209,R01830,R06975,R02740,R01196,R00006,R00014,R00211,R00210,R01699,R00207,R00224,R00226,R00209,R05636,R03145,R01061,R01063,R00134,R03215,R03146,R00519,R06975,R04560,R01827
185	0.60	608	17	25	0	0	C00117->C00130:[10->8,12->3,6->11,6->17,7->12,8->13]	RP06552,RP01319,RP01789,RP04205,RP04543,RP06373,RP01654,RP08184,RP04021,RP11137,RP01197,RP01790,RP10097,RP01255,RP02454,RP04020,RP00196	R01384,R01386,R07658,R01127,R01829,R06975,R04560,R00286,R00941,R06590,R06863,R01641,R04560,R04378,R01843,R01845,R00959,R01830,R06975,R01049,R02740,R04378,R00289,R00287,R00955
186	0.20	527	27	66	0	0	C00117->C00130:[6->10,6->11]	RP06552,RP01568,RP04204,RP00036,RP00113,RP00196,RP04543,RP02453,RP01033,RP01654,RP08184,RP01319,RP11137,RP01197,RP13340,RP04241,RP03839,RP07975,RP01790,RP10097,RP02940,RP01789,RP05698,RP00395,RP03735,RP04205,RP06726	R01384,R01386,R07658,R01518,R04559,R00199,R01858,R02628,R01138,R00659,R00724,R00200,R00206,R02320,R00430,R00208,R01012,R00572,R02188,R01512,R01515,R01517,R01660,R00289,R00287,R00955,R00286,R02739,R00658,R06590,R06863,R01641,R04560,R01127,R01843,R01845,R00959,R01827,R04591,R04209,R04209,R01830,R06975,R03321,R01829,R01196,R00006,R00014,R00211,R00210,R01699,R00207,R00224,R00226,R00209,R05636,R03145,R01061,R01063,R00134,R03215,R03146,R00519,R06975,R04560,R01827
187	0.40	645	22	34	0	0	C00117->C00130:[6->11,6->17,7->12,8->13]	RP06552,RP03121,RP01280,RP01319,RP07157,RP00196,RP04543,RP02140,RP01654,RP08184,RP04021,RP01197,RP00300,RP13340,RP01790,RP02139,RP02454,RP04020,RP03735,RP03120,RP04205,RP06726	R01384,R01386,R07658,R03509,R01073,R01127,R02722,R00289,R00287,R00955,R00286,R02340,R06590,R06863,R01641,R04560,R04378,R00959,R00944,R00943,R01827,R01830,R02340,R02722,R02740,R04378,R00134,R03215,R03146,R00519,R03508,R06975,R04560,R01827
188	0.60	628	27	34	0	0	C00117->C00130:[10->8,12->3,6->10,6->17,7->12,8->13]	RP06552,RP13340,RP04204,RP10096,RP04102,RP00196,RP04543,RP03774,RP03775,RP02139,RP08184,RP01319,RP08033,RP01197,RP01278,RP03838,RP03121,RP01280,RP04241,RP03839,RP07975,RP10097,RP01255,RP02454,RP00749,RP03120,RP04205	R01384,R01386,R07658,R01827,R04559,R06974,R04463,R00289,R00287,R00955,R00286,R04144,R04144,R02340,R02722,R04560,R01127,R04325,R00959,R01072,R04208,R03509,R01073,R04591,R04209,R04209,R06975,R01049,R02740,R04325,R06974,R03508,R06975,R04560
189	0.90	608	31	43	0	1	C00117->C00130:[10->8,12->3,6->10,6->11,6->17,6->2,6->4,7->12,8->13]	RP06552,RP07515,RP03774,RP01319,RP10096,RP04102,RP01128,RP00196,RP04543,RP03775,RP06373,RP05769,RP01654,RP08184,RP04204,RP11137,RP01197,RP03838,RP07975,RP04241,RP08033,RP03839,RP01278,RP01790,RP01255,RP01789,RP05304,RP02454,RP00749,RP04205,RP06726	R01384,R01386,R07658,R03425,R04144,R01127,R06974,R04463,R00830,R00289,R00287,R00955,R00286,R04144,R00941,R05704,R00830,R01221,R03425,R06590,R06863,R01641,R04560,R04559,R01843,R01845,R00959,R04208,R04209,R04591,R04325,R04209,R01072,R01830,R01049,R01829,R05704,R02740,R04325,R06974,R06975,R04560,R01827
190	0.90	554	41	90	0	1	C00117->C00130:[10->8,12->3,6->10,6->11,6->17,6->2,6->4,7->12,8->13]	RP06552,RP01568,RP01319,RP10096,RP07515,RP00113,RP00196,RP02940,RP08184,RP01033,RP01654,RP08033,RP01197,RP03838,RP03775,RP04241,RP03839,RP04102,RP01790,RP10097,RP00649,RP01255,RP00052,RP00749,RP06726,RP03774,RP04204,RP00036,RP01128,RP04205,RP04543,RP05769,RP02453,RP00395,RP01278,RP01271,RP05698,RP07975,RP02454,RP05304,RP03735	R01384,R01386,R07658,R01518,R01127,R06974,R03425,R02188,R01512,R01515,R01517,R01660,R00289,R00287,R00955,R03321,R04560,R00658,R06590,R06863,R01641,R04325,R00959,R04208,R04144,R04591,R04209,R04463,R01830,R06975,R00761,R01067,R01049,R00756,R00769,R05805,R00770,R00762,R00764,R00767,R04325,R06974,R01827,R04144,R04559,R00199,R01858,R02628,R01138,R00659,R00724,R00200,R00206,R02320,R00430,R00208,R01012,R00572,R00830,R06975,R04560,R00286,R05704,R00830,R01221,R03425,R02739,R01061,R01063,R01072,R01068,R01196,R00006,R00014,R00211,R00210,R01699,R00207,R00224,R00226,R00209,R05636,R03145,R04209,R02740,R05704,R00134,R03215,R03146,R00519
191	0.80	538	34	74	0	0	C00117->C00130:[10->8,12->3,6->10,6->11,6->17,6->4,7->12,8->13]	RP06552,RP01568,RP03774,RP04204,RP00036,RP04102,RP00113,RP01789,RP00196,RP04543,RP03775,RP01033,RP01654,RP08184,RP01319,RP11137,RP01197,RP01278,RP03838,RP07975,RP10096,RP04241,RP08033,RP03839,RP13340,RP01790,RP10097,RP01255,RP02454,RP05698,RP00749,RP00395,RP03735,RP04205	R01384,R01386,R07658,R01518,R04144,R04559,R00199,R01858,R02628,R01138,R00659,R00724,R00200,R00206,R02320,R00430,R00208,R01012,R00572,R04463,R02188,R01512,R01515,R01517,R01660,R01829,R00289,R00287,R00955,R00286,R04144,R00658,R06590,R06863,R01641,R04560,R01127,R01843,R01845,R00959,R01072,R04208,R04209,R06974,R04591,R04325,R04209,R01827,R01830,R06975,R01049,R02740,R01196,R00006,R00014,R00211,R00210,R01699,R00207,R00224,R00226,R00209,R05636,R03145,R04325,R06974,R01061,R01063,R00134,R03215,R03146,R00519,R06975,R04560
192	0.20	630	29	55	0	0	C00117->C00130:[6->10,6->11]	RP06552,RP01568,RP01319,RP00036,RP00113,RP00568,RP04543,RP01670,RP02139,RP01033,RP01654,RP08184,RP04204,RP01197,RP03121,RP01280,RP04241,RP00395,RP06374,RP01790,RP04290,RP07975,RP01255,RP02454,RP03839,RP00196,RP03120,RP04205,RP06726	R01384,R01386,R07658,R01518,R01127,R00199,R01858,R02628,R01138,R00659,R00724,R00200,R00206,R02320,R00430,R00208,R01012,R00572,R02188,R01512,R01515,R01517,R01660,R01218,R01220,R00286,R01655,R02340,R02722,R00658,R06590,R06863,R01641,R04560,R04559,R00959,R03509,R01073,R04591,R01061,R01063,R00945,R01830,R00220,R04209,R01049,R02740,R04209,R00289,R00287,R00955,R03508,R06975,R04560,R01827
193	0.80	625	27	36	0	0	C00117->C00130:[10->8,12->3,6->10,6->11,6->17,6->4,7->12,8->13]	RP06552,RP03774,RP01319,RP10096,RP04102,RP00196,RP04543,RP06373,RP01654,RP08184,RP04204,RP11137,RP01197,RP03838,RP01278,RP04241,RP08033,RP03839,RP07975,RP01790,RP01255,RP01789,RP00749,RP02454,RP03775,RP04205,RP06726	R01384,R01386,R07658,R04144,R01127,R06974,R04463,R00289,R00287,R00955,R00286,R00941,R06590,R06863,R01641,R04560,R04559,R01843,R01845,R00959,R04208,R01072,R04591,R04325,R04209,R04209,R01830,R01049,R01829,R04325,R06974,R02740,R04144,R06975,R04560,R01827
194	0.90	580	32	46	0	1	C00117->C00130:[10->8,12->3,6->10,6->11,6->17,6->2,6->4,7->12,8->13]	RP06552,RP07515,RP03774,RP01319,RP10096,RP04102,RP00196,RP04543,RP02940,RP08184,RP06373,RP05769,RP01654,RP02453,RP04204,RP08033,RP01197,RP01278,RP03838,RP03775,RP04241,RP03735,RP03839,RP01128,RP01790,RP07975,RP01255,RP02454,RP05304,RP00749,RP04205,RP06726	R01384,R01386,R07658,R03425,R04144,R01127,R06974,R04463,R00289,R00287,R00955,R00286,R03321,R04560,R00941,R05704,R00830,R01221,R03425,R06590,R06863,R01641,R02739,R04559,R04325,R00959,R01072,R04208,R04144,R04591,R00134,R03215,R03146,R00519,R04209,R00830,R01830,R04209,R01049,R02740,R05704,R04325,R06974,R06975,R04560,R01827
195	0.20	628	24	45	0	0	C00117->C00130:[6->10,6->11]	RP06552,RP01568,RP01319,RP00036,RP00568,RP04543,RP01670,RP01033,RP01654,RP08184,RP04204,RP01197,RP06374,RP04241,RP03839,RP13340,RP01790,RP04290,RP07975,RP02454,RP01264,RP00196,RP04205,RP06726	R01384,R01386,R07658,R01518,R01127,R00199,R01858,R02628,R01138,R00659,R00724,R00200,R00206,R02320,R00430,R00208,R01012,R00572,R01218,R01220,R00286,R01655,R00658,R06590,R06863,R01641,R04560,R04559,R00959,R00945,R04591,R04209,R01827,R01830,R00220,R04209,R02740,R07159,R01058,R00289,R00287,R00955,R06975,R04560,R01827
196	0.80	594	35	62	0	0	C00117->C00130:[10->8,12->3,6->10,6->11,6->17,6->4,7->12,8->13]	RP06552,RP01568,RP03774,RP01319,RP00036,RP04102,RP00113,RP00568,RP04543,RP04205,RP01670,RP01033,RP01654,RP08184,RP04204,RP08033,RP01197,RP01278,RP03838,RP06374,RP04241,RP00395,RP13340,RP01790,RP10096,RP07975,RP01255,RP02454,RP01103,RP00749,RP03839,RP00762,RP03775,RP00196,RP06726	R01384,R01386,R07658,R01518,R04144,R01127,R00199,R01858,R02628,R01138,R00659,R00724,R00200,R00206,R02320,R00430,R00208,R01012,R00572,R04463,R02188,R01512,R01515,R01517,R01660,R01218,R01220,R00286,R06975,R04560,R01655,R00658,R06590,R06863,R01641,R04560,R04559,R04325,R00959,R01072,R04208,R00945,R04591,R01061,R01063,R01827,R01830,R06974,R04209,R01049,R02740,R00782,R04325,R06974,R04209,R03923,R00891,R04144,R00289,R00287,R00955,R01827
197	0.20	540	28	74	0	0	C00117->C00130:[6->10,6->11]	RP06552,RP01568,RP04204,RP00036,RP00113,RP00196,RP04543,RP01271,RP01033,RP01654,RP08184,RP01319,RP02454,RP01197,RP04241,RP11137,RP03839,RP07975,RP01790,RP10097,RP00649,RP01789,RP05698,RP00395,RP00052,RP03735,RP04205,RP06726	R01384,R01386,R07658,R01518,R04559,R00199,R01858,R02628,R01138,R00659,R00724,R00200,R00206,R02320,R00430,R00208,R01012,R00572,R02188,R01512,R01515,R01517,R01660,R00289,R00287,R00955,R00286,R01068,R00658,R06590,R06863,R01641,R04560,R01127,R02740,R00959,R04591,R01843,R01845,R04209,R04209,R01830,R06975,R00761,R01067,R01829,R01196,R00006,R00014,R00211,R00210,R01699,R00207,R00224,R00226,R00209,R05636,R03145,R01061,R01063,R00756,R00769,R05805,R00770,R00762,R00764,R00767,R00134,R03215,R03146,R00519,R06975,R04560,R01827
198	0.80	627	29	38	0	0	C00117->C00130:[10->8,12->3,6->10,6->11,6->17,6->4,7->12,8->13]	RP06552,RP03774,RP01319,RP10096,RP04102,RP00649,RP04543,RP06373,RP01654,RP08184,RP04204,RP08033,RP01197,RP03838,RP01278,RP04241,RP01095,RP01262,RP07975,RP01790,RP01576,RP01255,RP02454,RP00749,RP03839,RP00196,RP03775,RP04205,RP06726	R01384,R01386,R07658,R04144,R01127,R06974,R04463,R00761,R01067,R00286,R00941,R06590,R06863,R01641,R04560,R04559,R04325,R00959,R04208,R01072,R04591,R05339,R01056,R04209,R01830,R05338,R01049,R02740,R04325,R06974,R04209,R00289,R00287,R00955,R04144,R06975,R04560,R01827
199	0.40	627	23	35	0	0	C00117->C00130:[6->11,6->17,7->12,8->13]	RP06552,RP03121,RP01280,RP01319,RP07157,RP00196,RP04543,RP02140,RP01654,RP04021,RP11137,RP01197,RP13340,RP01790,RP10097,RP02139,RP01789,RP04020,RP02454,RP03735,RP03120,RP04205,RP06726	R01384,R01386,R07658,R03509,R01073,R01127,R02722,R00289,R00287,R00955,R00286,R02340,R06590,R06863,R01641,R04378,R01843,R01845,R00959,R01827,R01830,R06975,R02340,R02722,R01829,R04378,R02740,R00134,R03215,R03146,R00519,R03508,R06975,R04560,R01827
200	0.40	573	24	43	0	0	C00117->C00130:[6->11,6->17,7->12,8->13]	RP06552,RP01134,RP01280,RP01319,RP07157,RP01093,RP04543,RP03121,RP02140,RP00060,RP01654,RP08184,RP05915,RP04021,RP00300,RP13340,RP01790,RP00649,RP02139,RP04020,RP03735,RP03120,RP04205,RP06726	R01384,R01386,R07658,R00837,R01073,R01127,R02722,R00771,R00286,R03509,R02340,R00725,R01139,R00299,R08404,R02185,R05804,R00303,R00850,R06590,R06863,R01641,R04560,R02737,R00836,R04378,R00944,R00943,R01827,R01830,R00761,R01067,R02340,R02722,R04378,R00134,R03215,R03146,R00519,R03508,R06975,R04560,R01827
201	0.10	662	15	21	0	0	C00117->C00130:[6->11]	RP01280,RP06552,RP13340,RP01319,RP03121,RP00196,RP04543,RP01255,RP02454,RP02139,RP06373,RP08184,RP01197,RP04205,RP03120	R01073,R01384,R01386,R07658,R01827,R01127,R03509,R00289,R00287,R00955,R00286,R01049,R02740,R02340,R02722,R00941,R04560,R00959,R06975,R04560,R03508
202	0.90	567	35	49	0	1	C00117->C00130:[10->8,12->3,6->10,6->11,6->17,6->2,6->4,7->12,8->13]	RP06552,RP07515,RP01319,RP10096,RP04102,RP00196,RP08184,RP02450,RP01654,RP08033,RP01197,RP03838,RP03775,RP04241,RP03839,RP07975,RP01790,RP01255,RP00749,RP06726,RP01572,RP03774,RP04204,RP01128,RP04205,RP04543,RP06373,RP05769,RP02453,RP01278,RP01925,RP01262,RP02454,RP05304,RP03735	R01384,R01386,R07658,R03425,R01127,R06974,R04463,R00289,R00287,R00955,R04560,R02736,R06590,R06863,R01641,R04325,R00959,R04208,R04144,R04591,R04209,R04209,R01830,R01049,R04325,R06974,R01827,R01528,R04144,R04559,R00830,R06975,R04560,R00286,R00941,R05704,R00830,R01221,R03425,R02739,R01072,R02035,R01056,R02740,R05704,R00134,R03215,R03146,R00519
203	0.90	607	37	54	0	1	C00117->C00130:[10->8,12->3,6->10,6->11,6->17,6->2,6->4,7->12,8->13]	RP06552,RP07515,RP01319,RP10096,RP04102,RP00196,RP01654,RP01238,RP00052,RP08033,RP01197,RP01278,RP03838,RP03775,RP04241,RP03839,RP13340,RP01790,RP01255,RP00749,RP04205,RP06726,RP03774,RP01925,RP04204,RP01128,RP01093,RP04543,RP06373,RP01133,RP05769,RP08184,RP01270,RP07975,RP02454,RP05304,RP06593	R01384,R01386,R07658,R03425,R01127,R06974,R04463,R00289,R00287,R00955,R06590,R06863,R01641,R01015,R00756,R00769,R05805,R00770,R00762,R00764,R00767,R04325,R00959,R01072,R04208,R04144,R04591,R04209,R01827,R01830,R01049,R04325,R06974,R06975,R04560,R01827,R04144,R02035,R04559,R00830,R00771,R00286,R00941,R00835,R05704,R00830,R01221,R03425,R04560,R01068,R04209,R02740,R05704,R01528
204	0.60	508	16	30	0	0	C00117->C00130:[10->8,12->3,6->11,6->17,7->12,8->13]	RP06552,RP01134,RP01319,RP04021,RP01093,RP04543,RP00649,RP01255,RP04020,RP06373,RP00060,RP01654,RP08184,RP05915,RP04205,RP06726	R01384,R01386,R07658,R00837,R01127,R04378,R00771,R00286,R00761,R01067,R01049,R04378,R00941,R00725,R01139,R00299,R08404,R02185,R05804,R00303,R00850,R06590,R06863,R01641,R04560,R02737,R00836,R06975,R04560,R01827
205	0.20	489	26	71	0	0	C00117->C00130:[6->10,6->11]	RP06552,RP01568,RP01134,RP04204,RP00036,RP00113,RP01093,RP04543,RP01033,RP00060,RP01654,RP08184,RP01319,RP05915,RP13340,RP04241,RP03839,RP07975,RP01790,RP10097,RP00649,RP05698,RP00395,RP03735,RP04205,RP06726	R01384,R01386,R07658,R01518,R00837,R04559,R00199,R01858,R02628,R01138,R00659,R00724,R00200,R00206,R02320,R00430,R00208,R01012,R00572,R02188,R01512,R01515,R01517,R01660,R00771,R00286,R00658,R00725,R01139,R00299,R08404,R02185,R05804,R00303,R00850,R06590,R06863,R01641,R04560,R01127,R02737,R00836,R01827,R04591,R04209,R04209,R01830,R06975,R00761,R01067,R01196,R00006,R00014,R00211,R00210,R01699,R00207,R00224,R00226,R00209,R05636,R03145,R01061,R01063,R00134,R03215,R03146,R00519,R06975,R04560,R01827
206	0.60	589	17	26	0	0	C00117->C00130:[10->8,12->3,6->11,6->17,7->12,8->13]	RP06552,RP00300,RP01319,RP01790,RP05860,RP00954,RP00196,RP04543,RP01255,RP02454,RP04020,RP01654,RP08184,RP04021,RP01197,RP04205,RP06726	R01384,R01386,R07658,R00944,R00943,R01127,R01830,R00273,R00522,R00522,R00289,R00287,R00955,R00286,R01049,R02740,R04378,R06590,R06863,R01641,R04560,R04378,R00959,R06975,R04560,R01827
207	0.90	578	32	48	0	1	C00117->C00130:[10->8,12->3,6->10,6->11,6->17,6->2,6->4,7->12,8->13]	RP06552,RP07515,RP01319,RP10096,RP04102,RP00196,RP01654,RP11137,RP01197,RP03838,RP03775,RP04241,RP08033,RP03839,RP01278,RP01790,RP01255,RP01789,RP00749,RP06726,RP03774,RP04204,RP01128,RP04205,RP04543,RP00300,RP05769,RP08184,RP07975,RP02454,RP05304,RP03735	R01384,R01386,R07658,R03425,R01127,R06974,R04463,R00289,R00287,R00955,R06590,R06863,R01641,R01843,R01845,R00959,R04208,R04144,R04591,R04325,R04209,R01072,R01830,R01049,R01829,R04325,R06974,R01827,R04144,R04559,R00830,R06975,R04560,R00286,R00944,R00943,R05704,R00830,R01221,R03425,R04560,R04209,R02740,R05704,R00134,R03215,R03146,R00519
208	0.90	603	34	45	0	1	C00117->C00130:[10->8,12->3,6->10,6->11,6->17,6->2,6->4,7->12,8->13]	RP01572,RP06552,RP03774,RP07515,RP01319,RP10096,RP04102,RP01128,RP00196,RP04543,RP03775,RP02453,RP06373,RP02450,RP05769,RP01654,RP08184,RP04204,RP08033,RP01197,RP03838,RP07975,RP01925,RP04241,RP01262,RP01278,RP01790,RP01255,RP02454,RP05304,RP03839,RP00749,RP04205,RP06726	R01528,R01384,R01386,R07658,R04144,R03425,R01127,R06974,R04463,R00830,R00289,R00287,R00955,R00286,R04144,R02739,R00941,R02736,R05704,R00830,R01221,R03425,R06590,R06863,R01641,R04560,R04559,R04325,R00959,R04208,R04209,R02035,R04591,R01056,R01072,R01830,R01049,R02740,R05704,R04209,R04325,R06974,R06975,R04560,R01827
209	0.50	477	7	8	0	0	C00117->C00130:[10->8,12->3,6->17,7->12,8->13]	RP01319,RP10097,RP04205,RP01255,RP04020,RP08184,RP04021	R01127,R06975,R06975,R04560,R01049,R04378,R04560,R04378
210	0.90	567	30	44	0	1	C00117->C00130:[10->8,12->3,6->10,6->11,6->17,6->2,6->4,7->12,8->13]	RP06552,RP07515,RP03774,RP01319,RP10096,RP04102,RP00196,RP04543,RP06373,RP05769,RP01654,RP08184,RP04204,RP08033,RP01197,RP01278,RP03838,RP03775,RP04241,RP03735,RP03839,RP01128,RP01790,RP07975,RP01255,RP02454,RP05304,RP00749,RP04205,RP06726	R01384,R01386,R07658,R03425,R04144,R01127,R06974,R04463,R00289,R00287,R00955,R00286,R00941,R05704,R00830,R01221,R03425,R06590,R06863,R01641,R04560,R04559,R04325,R00959,R01072,R04208,R04144,R04591,R00134,R03215,R03146,R00519,R04209,R00830,R01830,R04209,R01049,R02740,R05704,R04325,R06974,R06975,R04560,R01827
211	0.20	497	26	77	0	0	C00117->C00130:[6->10,6->11]	RP06552,RP01568,RP01134,RP04204,RP00036,RP00113,RP01093,RP04543,RP01033,RP00060,RP01654,RP08184,RP01319,RP05915,RP04241,RP01271,RP03839,RP07975,RP10097,RP00649,RP05698,RP00395,RP00052,RP03735,RP04205,RP06726	R01384,R01386,R07658,R01518,R00837,R04559,R00199,R01858,R02628,R01138,R00659,R00724,R00200,R00206,R02320,R00430,R00208,R01012,R00572,R02188,R01512,R01515,R01517,R01660,R00771,R00286,R00658,R00725,R01139,R00299,R08404,R02185,R05804,R00303,R00850,R06590,R06863,R01641,R04560,R01127,R02737,R00836,R04591,R01068,R04209,R04209,R06975,R00761,R01067,R01196,R00006,R00014,R00211,R00210,R01699,R00207,R00224,R00226,R00209,R05636,R03145,R01061,R01063,R00756,R00769,R05805,R00770,R00762,R00764,R00767,R00134,R03215,R03146,R00519,R06975,R04560,R01827
212	0.60	526	20	36	0	0	C00117->C00130:[10->8,12->3,6->11,6->17,7->12,8->13]	RP01568,RP01319,RP00113,RP00568,RP00078,RP01670,RP01033,RP00109,RP01654,RP08184,RP04021,RP13340,RP00395,RP06374,RP01790,RP04290,RP01255,RP04020,RP04205,RP06726	R01518,R01127,R02188,R01512,R01515,R01517,R01660,R01218,R01220,R00431,R00346,R00345,R00726,R00341,R01655,R00658,R00344,R00930,R00217,R00353,R06590,R06863,R01641,R04560,R04378,R01827,R01061,R01063,R00945,R01830,R00220,R01049,R04378,R06975,R04560,R01827
213	0.60	519	22	38	0	0	C00117->C00130:[10->8,12->11,12->3,6->17,7->12,8->13]	RP06552,RP00164,RP01319,RP01788,RP00528,RP04205,RP04543,RP00357,RP01654,RP08184,RP04021,RP11137,RP01197,RP00300,RP01790,RP10097,RP01255,RP02454,RP04020,RP03735,RP00196,RP06726	R01384,R01386,R07658,R01010,R01011,R01012,R01127,R01829,R00604,R02479,R06975,R04560,R00286,R06862,R01440,R06590,R06863,R01641,R04560,R04378,R01843,R01845,R00959,R00944,R00943,R01830,R06975,R01049,R02740,R04378,R00134,R03215,R03146,R00519,R00289,R00287,R00955,R01827
214	0.20	602	25	50	0	0	C00117->C00130:[6->10,6->11]	RP06552,RP01568,RP01319,RP00036,RP00113,RP00568,RP04543,RP01670,RP01033,RP01654,RP08184,RP04204,RP01197,RP06374,RP04241,RP00395,RP13340,RP01790,RP04290,RP07975,RP02454,RP03839,RP00196,RP04205,RP06726	R01384,R01386,R07658,R01518,R01127,R00199,R01858,R02628,R01138,R00659,R00724,R00200,R00206,R02320,R00430,R00208,R01012,R00572,R02188,R01512,R01515,R01517,R01660,R01218,R01220,R00286,R01655,R00658,R06590,R06863,R01641,R04560,R04559,R00959,R00945,R04591,R01061,R01063,R01827,R01830,R00220,R04209,R02740,R04209,R00289,R00287,R00955,R06975,R04560,R01827
215	0.90	558	32	48	0	1	C00117->C00130:[10->8,12->3,6->10,6->11,6->17,6->2,6->4,7->12,8->13]	RP06552,RP07515,RP03774,RP01319,RP10096,RP04102,RP00196,RP04543,RP00300,RP05769,RP01654,RP08184,RP04204,RP08033,RP01197,RP01278,RP03838,RP03775,RP04241,RP03735,RP03839,RP01128,RP01790,RP05860,RP07975,RP01255,RP02454,RP05304,RP00749,RP00954,RP04205,RP06726	R01384,R01386,R07658,R03425,R04144,R01127,R06974,R04463,R00289,R00287,R00955,R00286,R00944,R00943,R05704,R00830,R01221,R03425,R06590,R06863,R01641,R04560,R04559,R04325,R00959,R01072,R04208,R04144,R04591,R00134,R03215,R03146,R00519,R04209,R00830,R01830,R00273,R00522,R04209,R01049,R02740,R05704,R04325,R06974,R00522,R06975,R04560,R01827
216	0.40	676	25	33	0	0	C00117->C00130:[6->11,6->17,7->12,8->13]	RP01572,RP06552,RP03121,RP01280,RP01319,RP07157,RP00196,RP04543,RP02453,RP06373,RP02450,RP01654,RP08184,RP04021,RP01197,RP01925,RP01262,RP13340,RP01790,RP02140,RP02139,RP04020,RP03120,RP04205,RP06726	R01528,R01384,R01386,R07658,R03509,R01073,R01127,R02722,R00289,R00287,R00955,R00286,R02739,R00941,R02736,R06590,R06863,R01641,R04560,R04378,R00959,R02035,R01056,R01827,R01830,R02340,R02340,R02722,R04378,R03508,R06975,R04560,R01827
217	0.60	550	21	33	0	0	C00117->C00130:[10->8,12->11,12->3,6->17,7->12,8->13]	RP06552,RP00164,RP01319,RP01788,RP00528,RP04205,RP04543,RP00357,RP06373,RP01654,RP08184,RP04021,RP11137,RP01197,RP01790,RP10097,RP01255,RP02454,RP04020,RP00196,RP06726	R01384,R01386,R07658,R01010,R01011,R01012,R01127,R01829,R00604,R02479,R06975,R04560,R00286,R06862,R01440,R00941,R06590,R06863,R01641,R04560,R04378,R01843,R01845,R00959,R01830,R06975,R01049,R02740,R04378,R00289,R00287,R00955,R01827
218	0.80	639	29	38	0	0	C00117->C00130:[10->8,12->3,6->10,6->11,6->17,6->4,7->12,8->13]	RP06552,RP03774,RP01319,RP10096,RP04102,RP00196,RP04543,RP08184,RP06373,RP01654,RP02453,RP04204,RP11137,RP01197,RP03838,RP01278,RP04241,RP08033,RP03839,RP07975,RP01790,RP02940,RP01255,RP01789,RP00749,RP02454,RP03775,RP04205,RP06726	R01384,R01386,R07658,R04144,R01127,R06974,R04463,R00289,R00287,R00955,R00286,R04560,R00941,R06590,R06863,R01641,R02739,R04559,R01843,R01845,R00959,R04208,R01072,R04591,R04325,R04209,R04209,R01830,R03321,R01049,R01829,R04325,R06974,R02740,R04144,R06975,R04560,R01827
219	0.90	586	41	80	0	1	C00117->C00130:[10->8,12->3,6->10,6->11,6->17,6->2,6->4,7->12,8->13]	RP06552,RP01568,RP01319,RP10096,RP07515,RP00113,RP00568,RP01033,RP01654,RP08033,RP01197,RP03838,RP03775,RP04241,RP00395,RP04102,RP01790,RP00649,RP01255,RP00052,RP00749,RP00196,RP06726,RP03774,RP04204,RP00036,RP01128,RP04205,RP04543,RP06374,RP01670,RP05769,RP08184,RP03839,RP01278,RP01271,RP04290,RP07975,RP02454,RP05304,RP03735	R01384,R01386,R07658,R01518,R01127,R06974,R03425,R02188,R01512,R01515,R01517,R01660,R01218,R01220,R00658,R06590,R06863,R01641,R04325,R00959,R04208,R04144,R04591,R01061,R01063,R04463,R01830,R00761,R01067,R01049,R00756,R00769,R05805,R00770,R00762,R00764,R00767,R04325,R06974,R00289,R00287,R00955,R01827,R04144,R04559,R00199,R01858,R02628,R01138,R00659,R00724,R00200,R00206,R02320,R00430,R00208,R01012,R00572,R00830,R06975,R04560,R00286,R00945,R01655,R05704,R00830,R01221,R03425,R04560,R04209,R01072,R01068,R00220,R04209,R02740,R05704,R00134,R03215,R03146,R00519
220	0.20	621	16	23	0	0	C00117->C00130:[6->10,6->11]	RP06552,RP01319,RP00196,RP04543,RP06373,RP01654,RP08184,RP04204,RP01197,RP04241,RP03839,RP07975,RP01790,RP02454,RP04205,RP06726	R01384,R01386,R07658,R01127,R00289,R00287,R00955,R00286,R00941,R06590,R06863,R01641,R04560,R04559,R00959,R04591,R04209,R04209,R01830,R02740,R06975,R04560,R01827
221	0.90	556	41	88	0	1	C00117->C00130:[10->8,12->3,6->10,6->11,6->17,6->2,6->4,7->12,8->13]	RP06552,RP01568,RP01319,RP10096,RP07515,RP00113,RP00196,RP08184,RP01033,RP01654,RP08033,RP01197,RP01573,RP03838,RP03775,RP04241,RP00395,RP04102,RP01790,RP10097,RP02940,RP01255,RP00749,RP06726,RP03774,RP04204,RP00036,RP01128,RP04205,RP04543,RP00080,RP05769,RP02453,RP03839,RP01278,RP01262,RP05698,RP07975,RP02454,RP05304,RP03735	R01384,R01386,R07658,R01518,R01127,R06974,R03425,R02188,R01512,R01515,R01517,R01660,R00289,R00287,R00955,R04560,R00658,R06590,R06863,R01641,R04325,R00959,R01529,R04208,R04144,R04591,R01061,R01063,R04463,R01830,R06975,R03321,R01049,R04325,R06974,R01827,R04144,R04559,R00199,R01858,R02628,R01138,R00659,R00724,R00200,R00206,R02320,R00430,R00208,R01012,R00572,R00830,R06975,R04560,R00286,R01067,R06861,R01641,R01830,R01621,R01440,R05704,R00830,R01221,R03425,R02739,R04209,R01072,R01056,R01196,R00006,R00014,R00211,R00210,R01699,R00207,R00224,R00226,R00209,R05636,R03145,R04209,R02740,R05704,R00134,R03215,R03146,R00519
222	0.10	646	13	21	0	0	C00117->C00130:[6->11]	RP06552,RP01319,RP00300,RP01790,RP10097,RP00196,RP04543,RP02454,RP06373,RP01654,RP01197,RP04205,RP06726	R01384,R01386,R07658,R01127,R00944,R00943,R01830,R06975,R00289,R00287,R00955,R00286,R02740,R00941,R06590,R06863,R01641,R00959,R06975,R04560,R01827
223	0.40	660	24	46	0	0	C00117->C00130:[6->11,6->17,7->12,8->13]	RP01568,RP03121,RP01280,RP01319,RP00036,RP00113,RP00568,RP01670,RP02140,RP01033,RP01654,RP08184,RP04021,RP06374,RP07157,RP00395,RP13340,RP01790,RP04290,RP02139,RP04020,RP03120,RP04205,RP06726	R01518,R03509,R01073,R01127,R00199,R01858,R02628,R01138,R00659,R00724,R00200,R00206,R02320,R00430,R00208,R01012,R00572,R02188,R01512,R01515,R01517,R01660,R01218,R01220,R01655,R02340,R00658,R06590,R06863,R01641,R04560,R04378,R00945,R02722,R01061,R01063,R01827,R01830,R00220,R02340,R02722,R04378,R03508,R06975,R04560,R01827
224	0.90	618	37	62	0	1	C00117->C00130:[10->8,12->3,6->10,6->11,6->17,6->2,6->4,7->12,8->13]	RP06552,RP01568,RP07515,RP01319,RP10096,RP04102,RP00568,RP01033,RP01654,RP08033,RP01197,RP03838,RP03775,RP04241,RP03839,RP01278,RP01790,RP01255,RP01264,RP00749,RP00196,RP06726,RP03774,RP04204,RP00036,RP01128,RP04205,RP04543,RP06374,RP01670,RP05769,RP08184,RP13340,RP04290,RP07975,RP02454,RP05304	R01384,R01386,R07658,R01518,R03425,R01127,R06974,R04463,R01218,R01220,R00658,R06590,R06863,R01641,R04325,R00959,R04208,R04144,R04591,R04209,R01072,R01830,R01049,R07159,R01058,R04325,R06974,R00289,R00287,R00955,R01827,R04144,R04559,R00199,R01858,R02628,R01138,R00659,R00724,R00200,R00206,R02320,R00430,R00208,R01012,R00572,R00830,R06975,R04560,R00286,R00945,R01655,R05704,R00830,R01221,R03425,R04560,R01827,R00220,R04209,R02740,R05704
225	0.80	608	27	37	0	0	C00117->C00130:[10->8,12->3,6->10,6->11,6->17,6->4,7->12,8->13]	RP06552,RP03774,RP01319,RP10096,RP04102,RP00196,RP04543,RP00300,RP01654,RP08184,RP04204,RP08033,RP01197,RP03838,RP01278,RP04241,RP03839,RP07975,RP01790,RP05860,RP01255,RP02454,RP00749,RP03775,RP00954,RP04205,RP06726	R01384,R01386,R07658,R04144,R01127,R06974,R04463,R00289,R00287,R00955,R00286,R00944,R00943,R06590,R06863,R01641,R04560,R04559,R04325,R00959,R04208,R01072,R04591,R04209,R04209,R01830,R00273,R00522,R01049,R02740,R04325,R06974,R04144,R00522,R06975,R04560,R01827
226	0.20	607	17	25	0	0	C00117->C00130:[6->10,6->11]	RP06552,RP01319,RP00300,RP00196,RP04543,RP06373,RP01654,RP04204,RP01197,RP04241,RP03839,RP07975,RP01790,RP10097,RP02454,RP04205,RP06726	R01384,R01386,R07658,R01127,R00944,R00943,R00289,R00287,R00955,R00286,R00941,R06590,R06863,R01641,R04559,R00959,R04591,R04209,R04209,R01830,R06975,R02740,R06975,R04560,R01827
227	0.90	587	39	69	0	1	C00117->C00130:[10->8,12->3,6->10,6->11,6->17,6->2,6->4,7->12,8->13]	RP06552,RP01568,RP07515,RP01319,RP10096,RP04102,RP00113,RP00568,RP01033,RP01654,RP08033,RP01197,RP03838,RP03775,RP04241,RP00395,RP01278,RP01790,RP13340,RP01255,RP00749,RP00196,RP06726,RP03774,RP04204,RP00036,RP01128,RP04205,RP04543,RP01670,RP05769,RP08184,RP03839,RP06374,RP07975,RP02454,RP01103,RP05304,RP00762	R01384,R01386,R07658,R01518,R03425,R01127,R06974,R04463,R02188,R01512,R01515,R01517,R01660,R01218,R01220,R00658,R06590,R06863,R01641,R04325,R00959,R04208,R04144,R04591,R01061,R01063,R01072,R01830,R01827,R01049,R04325,R06974,R00289,R00287,R00955,R01827,R04144,R04559,R00199,R01858,R02628,R01138,R00659,R00724,R00200,R00206,R02320,R00430,R00208,R01012,R00572,R00830,R06975,R04560,R00286,R01655,R05704,R00830,R01221,R03425,R04560,R04209,R00945,R04209,R02740,R00782,R05704,R03923,R00891
228	0.10	578	13	23	0	0	C00117->C00130:[6->11]	RP06552,RP01319,RP01790,RP10097,RP00196,RP04543,RP02940,RP01654,RP02453,RP03735,RP01197,RP04205,RP06726	R01384,R01386,R07658,R01127,R01830,R06975,R00289,R00287,R00955,R00286,R03321,R06590,R06863,R01641,R02739,R00134,R03215,R03146,R00519,R00959,R06975,R04560,R01827
229	0.20	604	27	53	0	0	C00117->C00130:[6->10,6->11]	RP06552,RP01568,RP01319,RP00036,RP00113,RP00568,RP04543,RP01670,RP01033,RP01654,RP08184,RP04204,RP11137,RP01197,RP13340,RP04241,RP00395,RP06374,RP01790,RP04290,RP07975,RP01789,RP03839,RP02454,RP00196,RP04205,RP06726	R01384,R01386,R07658,R01518,R01127,R00199,R01858,R02628,R01138,R00659,R00724,R00200,R00206,R02320,R00430,R00208,R01012,R00572,R02188,R01512,R01515,R01517,R01660,R01218,R01220,R00286,R01655,R00658,R06590,R06863,R01641,R04560,R04559,R01843,R01845,R00959,R01827,R04591,R01061,R01063,R00945,R01830,R00220,R04209,R01829,R04209,R02740,R00289,R00287,R00955,R06975,R04560,R01827
230	0.20	553	31	77	0	0	C00117->C00130:[6->10,6->11,8->10,8->11]	RP06552,RP01568,RP13340,RP03735,RP04204,RP00036,RP00113,RP00196,RP04543,RP02139,RP01033,RP01654,RP08184,RP01319,RP01197,RP03121,RP01280,RP04241,RP01271,RP03839,RP07975,RP10097,RP00649,RP01255,RP02454,RP05698,RP00395,RP00052,RP03120,RP04205,RP06726	R01384,R01386,R07658,R01518,R01827,R00134,R03215,R03146,R00519,R04559,R00199,R01858,R02628,R01138,R00659,R00724,R00200,R00206,R02320,R00430,R00208,R01012,R00572,R02188,R01512,R01515,R01517,R01660,R00289,R00287,R00955,R00286,R02340,R02722,R00658,R06590,R06863,R01641,R04560,R01127,R00959,R03509,R01073,R04591,R01068,R04209,R04209,R06975,R00761,R01067,R01049,R02740,R01196,R00006,R00014,R00211,R00210,R01699,R00207,R00224,R00226,R00209,R05636,R03145,R01061,R01063,R00756,R00769,R05805,R00770,R00762,R00764,R00767,R03508,R06975,R04560,R01827
231	0.20	588	19	30	0	0	C00117->C00130:[6->10,6->11]	RP06552,RP01319,RP00196,RP04543,RP04241,RP02453,RP01654,RP08184,RP04204,RP01197,RP00300,RP03839,RP07975,RP01790,RP02940,RP02454,RP03735,RP04205,RP06726	R01384,R01386,R07658,R01127,R00289,R00287,R00955,R00286,R04591,R02739,R06590,R06863,R01641,R04560,R04559,R00959,R00944,R00943,R04209,R04209,R01830,R03321,R02740,R00134,R03215,R03146,R00519,R06975,R04560,R01827
232	0.10	624	17	25	0	0	C00117->C00130:[6->10]	RP06552,RP04241,RP04204,RP07975,RP01790,RP10097,RP01789,RP00196,RP04543,RP02454,RP03839,RP01654,RP08184,RP01319,RP11137,RP01197,RP04205	R01384,R01386,R07658,R04591,R04559,R04209,R01830,R06975,R01829,R00289,R00287,R00955,R00286,R02740,R04209,R06590,R06863,R01641,R04560,R01127,R01843,R01845,R00959,R06975,R04560
233	0.60	542	16	27	0	0	C00117->C00130:[10->8,12->3,6->11,6->17,7->12,8->13]	RP06552,RP11137,RP01319,RP01790,RP10097,RP00196,RP04543,RP01255,RP01789,RP04020,RP01654,RP02454,RP04021,RP03735,RP01197,RP04205	R01384,R01386,R07658,R01843,R01845,R01127,R01830,R06975,R00289,R00287,R00955,R00286,R01049,R01829,R04378,R06590,R06863,R01641,R02740,R04378,R00134,R03215,R03146,R00519,R00959,R06975,R04560
234	0.90	599	32	47	0	1	C00117->C00130:[10->8,12->3,6->10,6->11,6->17,6->2,6->4,7->12,8->13]	RP06552,RP07515,RP03774,RP01319,RP10096,RP04102,RP01128,RP00196,RP04543,RP03775,RP06373,RP05769,RP01654,RP08184,RP04204,RP08033,RP01197,RP03838,RP07975,RP04241,RP03839,RP01278,RP01790,RP01148,RP00649,RP01255,RP02454,RP05304,RP00242,RP00749,RP04205,RP06726	R01384,R01386,R07658,R03425,R04144,R01127,R06974,R04463,R00830,R00289,R00287,R00955,R00286,R04144,R00941,R05704,R00830,R01221,R03425,R06590,R06863,R01641,R04560,R04559,R04325,R00959,R04208,R04209,R04591,R04209,R01072,R01830,R00867,R00761,R01067,R01049,R02740,R05704,R00760,R01140,R08406,R00876,R04325,R06974,R06975,R04560,R01827
235	0.10	616	17	39	0	0	C00117->C00130:[6->11]	RP01568,RP01319,RP00300,RP00113,RP00568,RP01670,RP01033,RP00036,RP01654,RP06374,RP00395,RP13340,RP01790,RP04290,RP10097,RP04205,RP06726	R01518,R01127,R00944,R00943,R02188,R01512,R01515,R01517,R01660,R01218,R01220,R01655,R00658,R00199,R01858,R02628,R01138,R00659,R00724,R00200,R00206,R02320,R00430,R00208,R01012,R00572,R06590,R06863,R01641,R00945,R01061,R01063,R01827,R01830,R00220,R06975,R06975,R04560,R01827
236	0.90	576	38	58	0	1	C00117->C00130:[10->8,12->3,6->10,6->11,6->17,6->2,6->4,7->12,8->13]	RP06552,RP07515,RP01319,RP10096,RP04102,RP00196,RP00052,RP01238,RP01654,RP08033,RP01197,RP03838,RP03775,RP04241,RP03839,RP01278,RP01790,RP01255,RP00749,RP01093,RP06726,RP03774,RP01925,RP04204,RP01128,RP04205,RP04543,RP06373,RP01133,RP05769,RP08184,RP01270,RP13340,RP07975,RP02454,RP05304,RP03735,RP06593	R01384,R01386,R07658,R03425,R01127,R06974,R04463,R00289,R00287,R00955,R00756,R00769,R05805,R00770,R00762,R00764,R00767,R01015,R06590,R06863,R01641,R04325,R00959,R04208,R04144,R04591,R04209,R01072,R01830,R01049,R04325,R06974,R00771,R01827,R04144,R02035,R04559,R00830,R06975,R04560,R00286,R00941,R00835,R05704,R00830,R01221,R03425,R04560,R01068,R01827,R04209,R02740,R05704,R00134,R03215,R03146,R00519,R01528
237	0.40	692	25	34	0	0	C00117->C00130:[6->11,6->17,7->12,8->13]	RP06552,RP03121,RP01280,RP01319,RP07157,RP00649,RP04543,RP04205,RP06373,RP01654,RP08184,RP04021,RP01197,RP01095,RP01262,RP13340,RP01790,RP01576,RP02140,RP02139,RP02454,RP04020,RP03120,RP00196,RP06726	R01384,R01386,R07658,R03509,R01073,R01127,R02722,R00761,R01067,R00286,R06975,R04560,R00941,R06590,R06863,R01641,R04560,R04378,R00959,R05339,R01056,R01827,R01830,R05338,R02340,R02340,R02722,R02740,R04378,R03508,R00289,R00287,R00955,R01827
238	0.40	635	22	33	0	0	C00117->C00130:[6->11,6->17,7->12,8->13]	RP06552,RP03121,RP01280,RP01319,RP07157,RP00196,RP04543,RP02140,RP01654,RP02453,RP04021,RP01197,RP13340,RP01790,RP10097,RP02940,RP02139,RP04020,RP03735,RP03120,RP04205,RP06726	R01384,R01386,R07658,R03509,R01073,R01127,R02722,R00289,R00287,R00955,R00286,R02340,R06590,R06863,R01641,R02739,R04378,R00959,R01827,R01830,R06975,R03321,R02340,R02722,R04378,R00134,R03215,R03146,R00519,R03508,R06975,R04560,R01827
239	0.90	564	40	73	0	1	C00117->C00130:[10->8,12->3,6->10,6->11,6->17,6->2,6->4,7->12,8->13]	RP06552,RP01568,RP01319,RP10096,RP07515,RP00113,RP00568,RP01033,RP01654,RP08033,RP01197,RP03838,RP03775,RP04241,RP00395,RP04102,RP01790,RP13340,RP01255,RP00749,RP00196,RP06726,RP03774,RP04204,RP00036,RP01128,RP04205,RP04543,RP06374,RP01670,RP05769,RP08184,RP03839,RP01278,RP07975,RP02454,RP01103,RP05304,RP00762,RP03735	R01384,R01386,R07658,R01518,R01127,R06974,R03425,R02188,R01512,R01515,R01517,R01660,R01218,R01220,R00658,R06590,R06863,R01641,R04325,R00959,R04208,R04144,R04591,R01061,R01063,R04463,R01830,R01827,R01049,R04325,R06974,R00289,R00287,R00955,R01827,R04144,R04559,R00199,R01858,R02628,R01138,R00659,R00724,R00200,R00206,R02320,R00430,R00208,R01012,R00572,R00830,R06975,R04560,R00286,R00945,R01655,R05704,R00830,R01221,R03425,R04560,R04209,R01072,R04209,R02740,R00782,R05704,R03923,R00891,R00134,R03215,R03146,R00519
240	0.10	576	13	24	0	0	C00117->C00130:[6->11]	RP06552,RP03735,RP01319,RP01790,RP10097,RP01789,RP00196,RP04543,RP02454,RP01654,RP11137,RP01197,RP04205	R01384,R01386,R07658,R00134,R03215,R03146,R00519,R01127,R01830,R06975,R01829,R00289,R00287,R00955,R00286,R02740,R06590,R06863,R01641,R01843,R01845,R00959,R06975,R04560
241	0.90	544	41	84	0	1	C00117->C00130:[10->8,12->3,6->10,6->11,6->17,6->2,6->4,7->12,8->13]	RP06552,RP01568,RP01319,RP10096,RP07515,RP00113,RP00196,RP08184,RP01033,RP01654,RP11137,RP01197,RP03838,RP03775,RP04241,RP08033,RP03839,RP04102,RP01790,RP10097,RP13340,RP02940,RP01255,RP01789,RP00749,RP06726,RP03774,RP04204,RP00036,RP01128,RP04205,RP04543,RP05769,RP02453,RP00395,RP01278,RP05698,RP07975,RP02454,RP05304,RP03735	R01384,R01386,R07658,R01518,R01127,R06974,R03425,R02188,R01512,R01515,R01517,R01660,R00289,R00287,R00955,R04560,R00658,R06590,R06863,R01641,R01843,R01845,R00959,R04208,R04144,R04591,R04325,R04209,R04463,R01830,R06975,R01827,R03321,R01049,R01829,R04325,R06974,R01827,R04144,R04559,R00199,R01858,R02628,R01138,R00659,R00724,R00200,R00206,R02320,R00430,R00208,R01012,R00572,R00830,R06975,R04560,R00286,R05704,R00830,R01221,R03425,R02739,R01061,R01063,R01072,R01196,R00006,R00014,R00211,R00210,R01699,R00207,R00224,R00226,R00209,R05636,R03145,R04209,R02740,R05704,R00134,R03215,R03146,R00519
242	0.90	595	31	44	0	1	C00117->C00130:[10->8,12->3,6->10,6->11,6->17,6->2,6->4,7->12,8->13]	RP06552,RP07515,RP03774,RP01319,RP10096,RP04102,RP01128,RP00196,RP04543,RP04241,RP03775,RP05769,RP01654,RP08184,RP04204,RP08033,RP01197,RP03838,RP07975,RP00300,RP03839,RP01278,RP01790,RP05860,RP01255,RP02454,RP05304,RP00749,RP00954,RP04205,RP06726	R01384,R01386,R07658,R03425,R04144,R01127,R06974,R04463,R00830,R00289,R00287,R00955,R00286,R04591,R04144,R05704,R00830,R01221,R03425,R06590,R06863,R01641,R04560,R04559,R04325,R00959,R04208,R04209,R00944,R00943,R04209,R01072,R01830,R00273,R00522,R01049,R02740,R05704,R04325,R06974,R00522,R06975,R04560,R01827
243	0.20	543	27	71	0	0	C00117->C00130:[6->10,6->11,8->10,8->11]	RP06552,RP01568,RP04204,RP00036,RP00113,RP00196,RP04543,RP00080,RP01033,RP01262,RP01654,RP08184,RP01319,RP02454,RP01197,RP01573,RP04241,RP11137,RP03839,RP07975,RP01790,RP10097,RP01789,RP05698,RP00395,RP03735,RP04205	R01384,R01386,R07658,R01518,R04559,R00199,R01858,R02628,R01138,R00659,R00724,R00200,R00206,R02320,R00430,R00208,R01012,R00572,R02188,R01512,R01515,R01517,R01660,R00289,R00287,R00955,R00286,R01067,R06861,R01641,R01830,R01621,R01440,R00658,R01056,R06590,R06863,R01641,R04560,R01127,R02740,R00959,R01529,R04591,R01843,R01845,R04209,R04209,R01830,R06975,R01829,R01196,R00006,R00014,R00211,R00210,R01699,R00207,R00224,R00226,R00209,R05636,R03145,R01061,R01063,R00134,R03215,R03146,R00519,R06975,R04560
244	0.20	538	23	38	0	0	C00117->C00130:[6->10,6->11]	RP06552,RP01134,RP01319,RP01093,RP04543,RP06373,RP00060,RP01654,RP08184,RP04204,RP05915,RP01576,RP04241,RP01095,RP01262,RP07975,RP01790,RP01197,RP02454,RP03839,RP00196,RP04205,RP06726	R01384,R01386,R07658,R00837,R01127,R00771,R00286,R00941,R00725,R01139,R00299,R08404,R02185,R05804,R00303,R00850,R06590,R06863,R01641,R04560,R04559,R02737,R00836,R05338,R04591,R05339,R01056,R04209,R01830,R00959,R02740,R04209,R00289,R00287,R00955,R06975,R04560,R01827
245	0.40	673	23	33	0	0	C00117->C00130:[6->11,6->17,7->12,8->13]	RP06552,RP03121,RP01280,RP01319,RP07157,RP00196,RP04543,RP02140,RP01654,RP08184,RP04021,RP01197,RP00300,RP13340,RP01790,RP05860,RP03120,RP02139,RP02454,RP04020,RP00954,RP04205,RP06726	R01384,R01386,R07658,R03509,R01073,R01127,R02722,R00289,R00287,R00955,R00286,R02340,R06590,R06863,R01641,R04560,R04378,R00959,R00944,R00943,R01827,R01830,R00273,R00522,R03508,R02340,R02722,R02740,R04378,R00522,R06975,R04560,R01827
246	0.90	598	35	50	0	1	C00117->C00130:[10->8,12->3,6->10,6->11,6->17,6->2,6->4,7->12,8->13]	RP06552,RP07515,RP01319,RP10096,RP04102,RP00196,RP03774,RP02139,RP01654,RP08033,RP01197,RP03838,RP03775,RP01280,RP04241,RP03839,RP03121,RP01790,RP01255,RP03120,RP06726,RP13340,RP04204,RP01128,RP04205,RP04543,RP06373,RP05769,RP08184,RP00749,RP01278,RP07975,RP02454,RP05304,RP03735	R01384,R01386,R07658,R03425,R01127,R06974,R04463,R00289,R00287,R00955,R04144,R02340,R02722,R06590,R06863,R01641,R04325,R00959,R04208,R04144,R01073,R04591,R04209,R03509,R01830,R01049,R03508,R01827,R01827,R04559,R00830,R06975,R04560,R00286,R00941,R05704,R00830,R01221,R03425,R04560,R04325,R06974,R01072,R04209,R02740,R05704,R00134,R03215,R03146,R00519
247	0.60	481	17	35	0	0	C00117->C00130:[10->8,12->3,6->11,6->17,7->12,8->13]	RP06552,RP01134,RP01319,RP04021,RP01093,RP04543,RP00649,RP01255,RP00300,RP04020,RP00060,RP01654,RP08184,RP05915,RP03735,RP04205,RP06726	R01384,R01386,R07658,R00837,R01127,R04378,R00771,R00286,R00761,R01067,R01049,R00944,R00943,R04378,R00725,R01139,R00299,R08404,R02185,R05804,R00303,R00850,R06590,R06863,R01641,R04560,R02737,R00836,R00134,R03215,R03146,R00519,R06975,R04560,R01827
248	0.90	596	35	50	0	1	C00117->C00130:[10->8,12->3,6->10,6->11,6->17,6->2,6->4,7->12,8->13]	RP06552,RP07515,RP01319,RP10096,RP04102,RP00196,RP03774,RP02139,RP01654,RP08033,RP01197,RP03838,RP03775,RP01280,RP04241,RP03839,RP03121,RP01790,RP10097,RP01255,RP03120,RP06726,RP13340,RP04204,RP01128,RP04205,RP04543,RP05769,RP08184,RP00749,RP01278,RP07975,RP02454,RP05304,RP03735	R01384,R01386,R07658,R03425,R01127,R06974,R04463,R00289,R00287,R00955,R04144,R02340,R02722,R06590,R06863,R01641,R04325,R00959,R04208,R04144,R01073,R04591,R04209,R03509,R01830,R06975,R01049,R03508,R01827,R01827,R04559,R00830,R06975,R04560,R00286,R05704,R00830,R01221,R03425,R04560,R04325,R06974,R01072,R04209,R02740,R05704,R00134,R03215,R03146,R00519
249	0.80	571	30	47	0	0	C00117->C00130:[10->8,12->3,6->10,6->11,6->17,6->4,7->12,8->13]	RP06552,RP01134,RP01319,RP10096,RP04102,RP01093,RP04543,RP04205,RP03774,RP06373,RP00060,RP01654,RP08184,RP04204,RP05915,RP08033,RP01197,RP03838,RP01278,RP04241,RP03839,RP07975,RP01790,RP00649,RP01255,RP02454,RP00749,RP03775,RP00196,RP06726	R01384,R01386,R07658,R00837,R01127,R06974,R04463,R00771,R00286,R06975,R04560,R04144,R00941,R00725,R01139,R00299,R08404,R02185,R05804,R00303,R00850,R06590,R06863,R01641,R04560,R04559,R02737,R00836,R04325,R00959,R04208,R01072,R04591,R04209,R04209,R01830,R00761,R01067,R01049,R02740,R04325,R06974,R04144,R00289,R00287,R00955,R01827
250	0.90	574	34	49	0	1	C00117->C00130:[10->8,12->3,6->10,6->11,6->17,6->2,6->4,7->12,8->13]	RP06552,RP07515,RP01319,RP10096,RP04102,RP00196,RP01654,RP08033,RP01197,RP03838,RP03775,RP04241,RP01095,RP03839,RP07975,RP01790,RP01576,RP01255,RP00749,RP04205,RP06726,RP03774,RP04204,RP01128,RP00649,RP04543,RP06373,RP05769,RP08184,RP01278,RP01262,RP02454,RP05304,RP03735	R01384,R01386,R07658,R03425,R01127,R06974,R04463,R00289,R00287,R00955,R06590,R06863,R01641,R04325,R00959,R04208,R04144,R04591,R05339,R04209,R04209,R01830,R05338,R01049,R04325,R06974,R06975,R04560,R01827,R04144,R04559,R00830,R00761,R01067,R00286,R00941,R05704,R00830,R01221,R03425,R04560,R01072,R01056,R02740,R05704,R00134,R03215,R03146,R00519
251	0.20	621	18	26	0	0	C00117->C00130:[6->10,6->11]	RP06552,RP01319,RP00196,RP04543,RP06373,RP01654,RP08184,RP04204,RP11137,RP01197,RP04241,RP03839,RP07975,RP01790,RP01789,RP02454,RP04205,RP06726	R01384,R01386,R07658,R01127,R00289,R00287,R00955,R00286,R00941,R06590,R06863,R01641,R04560,R04559,R01843,R01845,R00959,R04591,R04209,R04209,R01830,R01829,R02740,R06975,R04560,R01827
252	0.10	465	13	24	0	0	C00117->C00130:[6->11]	RP06552,RP01134,RP01095,RP01262,RP01093,RP04543,RP06373,RP00060,RP08184,RP01319,RP05915,RP01576,RP04205	R01384,R01386,R07658,R00837,R05339,R01056,R00771,R00286,R00941,R00725,R01139,R00299,R08404,R02185,R05804,R00303,R00850,R04560,R01127,R02737,R00836,R05338,R06975,R04560
253	0.90	578	32	46	0	1	C00117->C00130:[10->8,12->3,6->10,6->11,6->17,6->2,6->4,7->12,8->13]	RP06552,RP07515,RP03774,RP04204,RP10096,RP04102,RP00196,RP04543,RP02940,RP02453,RP05769,RP01654,RP08184,RP01319,RP08033,RP01197,RP01278,RP03838,RP03775,RP04241,RP03735,RP03839,RP01128,RP01790,RP10097,RP07975,RP01255,RP02454,RP05304,RP00749,RP04205,RP06726	R01384,R01386,R07658,R03425,R04144,R04559,R06974,R04463,R00289,R00287,R00955,R00286,R03321,R02739,R05704,R00830,R01221,R03425,R06590,R06863,R01641,R04560,R01127,R04325,R00959,R01072,R04208,R04144,R04591,R00134,R03215,R03146,R00519,R04209,R00830,R01830,R06975,R04209,R01049,R02740,R05704,R04325,R06974,R06975,R04560,R01827
254	0.80	562	35	56	0	0	C00117->C00130:[10->8,12->3,6->10,6->11,6->17,6->4,7->12,8->13]	RP06552,RP01568,RP03774,RP01319,RP10096,RP04102,RP00113,RP00568,RP04543,RP04205,RP01670,RP01033,RP00109,RP00078,RP08184,RP04204,RP08033,RP01197,RP01278,RP03838,RP06374,RP01654,RP04241,RP00395,RP13340,RP01790,RP04290,RP07975,RP01255,RP02454,RP00749,RP03839,RP03775,RP00196,RP06726	R01384,R01386,R07658,R01518,R04144,R01127,R06974,R04463,R02188,R01512,R01515,R01517,R01660,R01218,R01220,R00286,R06975,R04560,R01655,R00658,R00344,R00930,R00217,R00353,R00431,R00346,R00345,R00726,R00341,R04560,R04559,R04325,R00959,R01072,R04208,R00945,R06590,R06863,R01641,R04591,R01061,R01063,R01827,R01830,R00220,R04209,R01049,R02740,R04325,R06974,R04209,R04144,R00289,R00287,R00955,R01827
255	0.80	552	37	84	0	0	C00117->C00130:[10->8,12->3,6->10,6->11,6->17,6->4,7->12,8->13]	RP06552,RP01568,RP03774,RP04204,RP00036,RP04102,RP00113,RP01789,RP00196,RP04543,RP03775,RP01033,RP01654,RP08184,RP01319,RP11137,RP01197,RP03838,RP01278,RP10096,RP04241,RP01271,RP03839,RP07975,RP01790,RP10097,RP08033,RP00649,RP01255,RP02454,RP05698,RP00749,RP00395,RP00052,RP03735,RP04205,RP06726	R01384,R01386,R07658,R01518,R04144,R04559,R00199,R01858,R02628,R01138,R00659,R00724,R00200,R00206,R02320,R00430,R00208,R01012,R00572,R04463,R02188,R01512,R01515,R01517,R01660,R01829,R00289,R00287,R00955,R00286,R04144,R00658,R06590,R06863,R01641,R04560,R01127,R01843,R01845,R00959,R04208,R01072,R06974,R04591,R01068,R04209,R04209,R01830,R06975,R04325,R00761,R01067,R01049,R02740,R01196,R00006,R00014,R00211,R00210,R01699,R00207,R00224,R00226,R00209,R05636,R03145,R04325,R06974,R01061,R01063,R00756,R00769,R05805,R00770,R00762,R00764,R00767,R00134,R03215,R03146,R00519,R06975,R04560,R01827
256	0.90	607	29	40	0	1	C00117->C00130:[10->8,12->3,6->10,6->11,6->17,6->2,6->4,7->12,8->13]	RP06552,RP07515,RP03774,RP01319,RP10096,RP04102,RP01128,RP00196,RP04543,RP03775,RP06373,RP05769,RP01654,RP08184,RP04204,RP08033,RP01197,RP03838,RP07975,RP04241,RP03839,RP01278,RP01790,RP01255,RP02454,RP05304,RP00749,RP04205,RP06726	R01384,R01386,R07658,R03425,R04144,R01127,R06974,R04463,R00830,R00289,R00287,R00955,R00286,R04144,R00941,R05704,R00830,R01221,R03425,R06590,R06863,R01641,R04560,R04559,R04325,R00959,R04208,R04209,R04591,R04209,R01072,R01830,R01049,R02740,R05704,R04325,R06974,R06975,R04560,R01827
257	0.80	625	25	33	0	0	C00117->C00130:[10->8,12->3,6->10,6->11,6->17,6->4,7->12,8->13]	RP06552,RP03774,RP01319,RP10096,RP04102,RP00196,RP04543,RP06373,RP01654,RP08184,RP04204,RP08033,RP01197,RP03838,RP01278,RP04241,RP03839,RP07975,RP01790,RP01255,RP02454,RP00749,RP03775,RP04205,RP06726	R01384,R01386,R07658,R04144,R01127,R06974,R04463,R00289,R00287,R00955,R00286,R00941,R06590,R06863,R01641,R04560,R04559,R04325,R00959,R04208,R01072,R04591,R04209,R04209,R01830,R01049,R02740,R04325,R06974,R04144,R06975,R04560,R01827
258	0.60	514	26	65	0	0	C00117->C00130:[10->8,12->3,6->11,6->17,7->12,8->13]	RP06552,RP01568,RP01319,RP00036,RP01788,RP00113,RP04205,RP04543,RP06373,RP01033,RP05698,RP01654,RP08184,RP04021,RP11137,RP01197,RP00395,RP01790,RP10097,RP01255,RP02454,RP01238,RP04020,RP03735,RP00196,RP06726	R01384,R01386,R07658,R01518,R01127,R00199,R01858,R02628,R01138,R00659,R00724,R00200,R00206,R02320,R00430,R00208,R01012,R00572,R01829,R02188,R01512,R01515,R01517,R01660,R06975,R04560,R00286,R00941,R00658,R01196,R00006,R00014,R00211,R00210,R01699,R00207,R00224,R00226,R00209,R05636,R03145,R06590,R06863,R01641,R04560,R04378,R01843,R01845,R00959,R01061,R01063,R01830,R06975,R01049,R02740,R01015,R04378,R00134,R03215,R03146,R00519,R00289,R00287,R00955,R01827
259	0.90	537	35	58	0	1	C00117->C00130:[10->8,12->3,6->10,6->11,6->17,6->2,6->4,7->12,8->13]	RP06552,RP07515,RP01134,RP01319,RP10096,RP04102,RP00196,RP01654,RP08033,RP01197,RP03838,RP03775,RP04241,RP03839,RP07975,RP01790,RP00649,RP01255,RP00749,RP04205,RP06726,RP03774,RP04204,RP01128,RP01093,RP04543,RP06373,RP00060,RP05769,RP08184,RP05915,RP01278,RP02454,RP05304,RP03735	R01384,R01386,R07658,R03425,R00837,R01127,R06974,R04463,R00289,R00287,R00955,R06590,R06863,R01641,R04325,R00959,R04208,R04144,R04591,R04209,R04209,R01830,R00761,R01067,R01049,R04325,R06974,R06975,R04560,R01827,R04144,R04559,R00830,R00771,R00286,R00941,R00725,R01139,R00299,R08404,R02185,R05804,R00303,R00850,R05704,R00830,R01221,R03425,R04560,R02737,R00836,R01072,R02740,R05704,R00134,R03215,R03146,R00519
260	0.90	535	35	58	0	1	C00117->C00130:[10->8,12->3,6->10,6->11,6->17,6->2,6->4,7->12,8->13]	RP06552,RP07515,RP01134,RP01319,RP10096,RP04102,RP00196,RP01654,RP08033,RP01197,RP03838,RP03775,RP04241,RP03839,RP07975,RP01790,RP10097,RP00649,RP01255,RP00749,RP04205,RP06726,RP03774,RP04204,RP01128,RP01093,RP04543,RP00060,RP05769,RP08184,RP05915,RP01278,RP02454,RP05304,RP03735	R01384,R01386,R07658,R03425,R00837,R01127,R06974,R04463,R00289,R00287,R00955,R06590,R06863,R01641,R04325,R00959,R04208,R04144,R04591,R04209,R04209,R01830,R06975,R00761,R01067,R01049,R04325,R06974,R06975,R04560,R01827,R04144,R04559,R00830,R00771,R00286,R00725,R01139,R00299,R08404,R02185,R05804,R00303,R00850,R05704,R00830,R01221,R03425,R04560,R02737,R00836,R01072,R02740,R05704,R00134,R03215,R03146,R00519
261	0.80	620	33	47	0	0	C00117->C00130:[10->8,12->3,6->10,6->11,6->17,6->4,7->12,8->13]	RP06552,RP03774,RP01925,RP01319,RP10096,RP04102,RP01093,RP00052,RP01238,RP06373,RP01133,RP01654,RP08184,RP04204,RP06593,RP01197,RP01270,RP03838,RP13340,RP00196,RP04241,RP08033,RP03839,RP07975,RP01790,RP01278,RP01255,RP02454,RP00749,RP04543,RP03775,RP04205,RP06726	R01384,R01386,R07658,R04144,R02035,R01127,R06974,R04463,R00771,R00756,R00769,R05805,R00770,R00762,R00764,R00767,R01015,R00941,R00835,R06590,R06863,R01641,R04560,R04559,R01528,R00959,R01068,R04208,R01827,R00289,R00287,R00955,R04591,R04325,R04209,R04209,R01830,R01072,R01049,R02740,R04325,R06974,R00286,R04144,R06975,R04560,R01827
262	0.40	685	22	31	0	0	C00117->C00130:[6->11,6->17,7->12,8->13]	RP06552,RP03121,RP01280,RP01319,RP00300,RP00196,RP04543,RP06373,RP01654,RP04021,RP01197,RP07157,RP13340,RP01790,RP10097,RP02140,RP02139,RP02454,RP04020,RP03120,RP04205,RP06726	R01384,R01386,R07658,R03509,R01073,R01127,R00944,R00943,R00289,R00287,R00955,R00286,R00941,R06590,R06863,R01641,R04378,R00959,R02722,R01827,R01830,R06975,R02340,R02340,R02722,R02740,R04378,R03508,R06975,R04560,R01827
263	0.80	583	27	38	0	0	C00117->C00130:[10->8,12->3,6->10,6->11,6->17,6->4,7->12,8->13]	RP06552,RP03774,RP01319,RP10096,RP04102,RP00196,RP04543,RP03775,RP01654,RP02453,RP04204,RP08033,RP01197,RP03838,RP01278,RP04241,RP03839,RP07975,RP01790,RP10097,RP02940,RP01255,RP02454,RP00749,RP03735,RP04205,RP06726	R01384,R01386,R07658,R04144,R01127,R06974,R04463,R00289,R00287,R00955,R00286,R04144,R06590,R06863,R01641,R02739,R04559,R04325,R00959,R04208,R01072,R04591,R04209,R04209,R01830,R06975,R03321,R01049,R02740,R04325,R06974,R00134,R03215,R03146,R00519,R06975,R04560,R01827
264	0.20	612	21	28	0	0	C00117->C00130:[6->10,6->11]	RP01572,RP06552,RP01319,RP00196,RP04543,RP02453,RP06373,RP02450,RP01654,RP08184,RP04204,RP01197,RP01925,RP04241,RP01262,RP07975,RP01790,RP02454,RP03839,RP04205,RP06726	R01528,R01384,R01386,R07658,R01127,R00289,R00287,R00955,R00286,R02739,R00941,R02736,R06590,R06863,R01641,R04560,R04559,R00959,R02035,R04591,R01056,R04209,R01830,R02740,R04209,R06975,R04560,R01827
265	0.20	597	26	52	0	0	C00117->C00130:[6->10,6->11]	RP06552,RP01568,RP01319,RP00300,RP00113,RP00568,RP04543,RP01670,RP01033,RP01654,RP04204,RP01197,RP00036,RP04241,RP00395,RP06374,RP01790,RP04290,RP13340,RP07975,RP02454,RP10097,RP03839,RP00196,RP04205,RP06726	R01384,R01386,R07658,R01518,R01127,R00944,R00943,R02188,R01512,R01515,R01517,R01660,R01218,R01220,R00286,R01655,R00658,R06590,R06863,R01641,R04559,R00959,R00199,R01858,R02628,R01138,R00659,R00724,R00200,R00206,R02320,R00430,R00208,R01012,R00572,R04591,R01061,R01063,R00945,R01830,R00220,R01827,R04209,R02740,R06975,R04209,R00289,R00287,R00955,R06975,R04560,R01827
266	0.70	547	17	23	0	0	C00117->C00130:[10->8,12->3,6->10,6->11,6->17,7->12,8->13]	RP06552,RP01995,RP00196,RP04543,RP04472,RP01994,RP06864,RP01654,RP01197,RP01790,RP08324,RP08291,RP01321,RP01255,RP02454,RP04373,RP06726	R01384,R01386,R07658,R02142,R00289,R00287,R00955,R00286,R04857,R02141,R02142,R06590,R06863,R01641,R00959,R01830,R04857,R04732,R01130,R01049,R02740,R04732,R01827
267	0.80	511	37	84	0	0	C00117->C00130:[10->8,12->3,6->10,6->11,6->17,6->4,7->12,8->13]	RP06552,RP01568,RP01134,RP04204,RP00036,RP04102,RP00113,RP01093,RP04543,RP03774,RP03775,RP01033,RP00060,RP01654,RP08184,RP01319,RP05915,RP11137,RP01278,RP03838,RP07975,RP10096,RP04241,RP08033,RP03839,RP13340,RP01790,RP10097,RP00649,RP01255,RP01789,RP05698,RP00749,RP00395,RP03735,RP04205,RP06726	R01384,R01386,R07658,R01518,R00837,R04559,R00199,R01858,R02628,R01138,R00659,R00724,R00200,R00206,R02320,R00430,R00208,R01012,R00572,R04463,R02188,R01512,R01515,R01517,R01660,R00771,R00286,R04144,R04144,R00658,R00725,R01139,R00299,R08404,R02185,R05804,R00303,R00850,R06590,R06863,R01641,R04560,R01127,R02737,R00836,R01843,R01845,R01072,R04208,R04209,R06974,R04591,R04325,R04209,R01827,R01830,R06975,R00761,R01067,R01049,R01829,R01196,R00006,R00014,R00211,R00210,R01699,R00207,R00224,R00226,R00209,R05636,R03145,R04325,R06974,R01061,R01063,R00134,R03215,R03146,R00519,R06975,R04560,R01827
268	0.90	611	33	45	0	1	C00117->C00130:[10->8,12->3,6->10,6->11,6->17,6->2,6->4,7->12,8->13]	RP06552,RP07515,RP03774,RP01319,RP10096,RP04102,RP01128,RP00649,RP04543,RP04205,RP03775,RP06373,RP05769,RP01654,RP08184,RP04204,RP08033,RP01197,RP03838,RP07975,RP04241,RP01095,RP01262,RP01278,RP01790,RP01576,RP01255,RP02454,RP05304,RP03839,RP00749,RP00196,RP06726	R01384,R01386,R07658,R03425,R04144,R01127,R06974,R04463,R00830,R00761,R01067,R00286,R06975,R04560,R04144,R00941,R05704,R00830,R01221,R03425,R06590,R06863,R01641,R04560,R04559,R04325,R00959,R04208,R04209,R04591,R05339,R01056,R01072,R01830,R05338,R01049,R02740,R05704,R04209,R04325,R06974,R00289,R00287,R00955,R01827
269	0.80	541	36	76	0	0	C00117->C00130:[10->8,12->3,6->10,6->11,6->17,6->4,7->12,8->13]	RP06552,RP01568,RP03774,RP04204,RP00036,RP04102,RP00113,RP00196,RP04543,RP03775,RP08184,RP01033,RP01654,RP02453,RP01319,RP11137,RP01197,RP01278,RP03838,RP07975,RP10096,RP04241,RP08033,RP03839,RP13340,RP01790,RP10097,RP02940,RP01255,RP01789,RP05698,RP00749,RP00395,RP03735,RP04205,RP06726	R01384,R01386,R07658,R01518,R04144,R04559,R00199,R01858,R02628,R01138,R00659,R00724,R00200,R00206,R02320,R00430,R00208,R01012,R00572,R04463,R02188,R01512,R01515,R01517,R01660,R00289,R00287,R00955,R00286,R04144,R04560,R00658,R06590,R06863,R01641,R02739,R01127,R01843,R01845,R00959,R01072,R04208,R04209,R06974,R04591,R04325,R04209,R01827,R01830,R06975,R03321,R01049,R01829,R01196,R00006,R00014,R00211,R00210,R01699,R00207,R00224,R00226,R00209,R05636,R03145,R04325,R06974,R01061,R01063,R00134,R03215,R03146,R00519,R06975,R04560,R01827
270	0.90	605	35	51	0	1	C00117->C00130:[10->8,12->3,6->10,6->11,6->17,6->2,6->4,7->12,8->13]	RP06552,RP07515,RP01319,RP10096,RP04102,RP00196,RP03774,RP02139,RP01654,RP08033,RP01197,RP03838,RP03775,RP01280,RP04241,RP03120,RP03839,RP03121,RP01790,RP01255,RP00749,RP06726,RP13340,RP04204,RP01128,RP04205,RP04543,RP00300,RP05769,RP08184,RP01278,RP07975,RP02454,RP05304,RP03735	R01384,R01386,R07658,R03425,R01127,R06974,R04463,R00289,R00287,R00955,R04144,R02340,R02722,R06590,R06863,R01641,R04325,R00959,R04208,R04144,R01073,R04591,R03508,R04209,R03509,R01830,R01049,R04325,R06974,R01827,R01827,R04559,R00830,R06975,R04560,R00286,R00944,R00943,R05704,R00830,R01221,R03425,R04560,R01072,R04209,R02740,R05704,R00134,R03215,R03146,R00519
271	0.20	546	26	46	0	0	C00117->C00130:[6->10,6->11]	RP06552,RP01568,RP04543,RP01319,RP00113,RP00568,RP00078,RP01670,RP01033,RP00109,RP01654,RP08184,RP04204,RP01197,RP13340,RP04241,RP00395,RP06374,RP01790,RP04290,RP07975,RP02454,RP03839,RP00196,RP04205,RP06726	R01384,R01386,R07658,R01518,R00286,R01127,R02188,R01512,R01515,R01517,R01660,R01218,R01220,R00431,R00346,R00345,R00726,R00341,R01655,R00658,R00344,R00930,R00217,R00353,R06590,R06863,R01641,R04560,R04559,R00959,R01827,R04591,R01061,R01063,R00945,R01830,R00220,R04209,R02740,R04209,R00289,R00287,R00955,R06975,R04560,R01827
272	0.60	542	16	25	0	0	C00117->C00130:[10->8,12->3,6->11,6->17,7->12,8->13]	RP01257,RP06552,RP01790,RP08324,RP01744,RP00196,RP04543,RP04472,RP02454,RP01654,RP00175,RP01994,RP01197,RP00380,RP00466,RP06726	R01051,R01384,R01386,R07658,R01830,R04857,R01770,R00289,R00287,R00955,R00286,R04857,R02740,R06590,R06863,R01641,R01770,R01863,R02141,R00959,R01768,R01769,R01131,R01126,R01827
273	0.90	522	44	96	0	1	C00117->C00130:[10->8,12->3,6->10,6->11,6->17,6->2,6->4,7->12,8->13]	RP06552,RP01568,RP01134,RP01319,RP10096,RP07515,RP00113,RP00196,RP01033,RP01654,RP11137,RP01197,RP03838,RP03775,RP04241,RP08033,RP03839,RP04102,RP01790,RP10097,RP13340,RP00649,RP01255,RP01789,RP00749,RP01093,RP06726,RP03774,RP04204,RP00036,RP01128,RP04205,RP04543,RP00060,RP05769,RP08184,RP00395,RP05915,RP01278,RP05698,RP07975,RP02454,RP05304,RP03735	R01384,R01386,R07658,R01518,R00837,R01127,R06974,R03425,R02188,R01512,R01515,R01517,R01660,R00289,R00287,R00955,R00658,R06590,R06863,R01641,R01843,R01845,R00959,R04208,R04144,R04591,R04325,R04209,R04463,R01830,R06975,R01827,R00761,R01067,R01049,R01829,R04325,R06974,R00771,R01827,R04144,R04559,R00199,R01858,R02628,R01138,R00659,R00724,R00200,R00206,R02320,R00430,R00208,R01012,R00572,R00830,R06975,R04560,R00286,R00725,R01139,R00299,R08404,R02185,R05804,R00303,R00850,R05704,R00830,R01221,R03425,R04560,R01061,R01063,R02737,R00836,R01072,R01196,R00006,R00014,R00211,R00210,R01699,R00207,R00224,R00226,R00209,R05636,R03145,R04209,R02740,R05704,R00134,R03215,R03146,R00519
274	0.10	473	13	30	0	0	C00117->C00130:[6->11]	RP06552,RP01134,RP01319,RP10097,RP01093,RP04543,RP00649,RP00060,RP01654,RP05915,RP03735,RP04205,RP06726	R01384,R01386,R07658,R00837,R01127,R06975,R00771,R00286,R00761,R01067,R00725,R01139,R00299,R08404,R02185,R05804,R00303,R00850,R06590,R06863,R01641,R02737,R00836,R00134,R03215,R03146,R00519,R06975,R04560,R01827
275	0.80	657	30	39	0	0	C00117->C00130:[10->8,12->3,6->10,6->11,6->17,6->4,7->12,8->13]	RP06552,RP13340,RP01319,RP10096,RP04102,RP00196,RP04543,RP03774,RP02139,RP06373,RP01654,RP08184,RP04204,RP08033,RP01197,RP01278,RP03838,RP03120,RP01280,RP04241,RP03839,RP03121,RP01790,RP07975,RP01255,RP02454,RP00749,RP03775,RP04205,RP06726	R01384,R01386,R07658,R01827,R01127,R06974,R04463,R00289,R00287,R00955,R00286,R04144,R02340,R02722,R00941,R06590,R06863,R01641,R04560,R04559,R04325,R00959,R01072,R04208,R03508,R01073,R04591,R04209,R03509,R01830,R04209,R01049,R02740,R04325,R06974,R04144,R06975,R04560,R01827
276	0.80	614	29	41	0	0	C00117->C00130:[10->8,12->3,6->10,6->11,6->17,6->4,7->12,8->13]	RP06552,RP03774,RP01319,RP10096,RP04102,RP00196,RP04543,RP06373,RP01654,RP08184,RP04204,RP08033,RP01197,RP03838,RP01278,RP01093,RP04241,RP03839,RP07975,RP01790,RP02451,RP00649,RP01255,RP02454,RP00749,RP00146,RP03775,RP04205,RP06726	R01384,R01386,R07658,R04144,R01127,R06974,R04463,R00289,R00287,R00955,R00286,R00941,R06590,R06863,R01641,R04560,R04559,R04325,R00959,R04208,R01072,R00771,R04591,R04209,R04209,R01830,R02737,R00761,R01067,R01049,R02740,R04325,R06974,R02168,R00837,R00836,R05767,R04144,R06975,R04560,R01827
277	0.60	549	17	28	0	0	C00117->C00130:[10->8,12->3,6->11,6->17,7->12,8->13]	RP06552,RP01319,RP04205,RP04543,RP01654,RP08184,RP04021,RP01197,RP00300,RP01790,RP10097,RP01255,RP02454,RP04020,RP03735,RP00196,RP06726	R01384,R01386,R07658,R01127,R06975,R04560,R00286,R06590,R06863,R01641,R04560,R04378,R00959,R00944,R00943,R01830,R06975,R01049,R02740,R04378,R00134,R03215,R03146,R00519,R00289,R00287,R00955,R01827
278	0.90	568	36	57	0	1	C00117->C00130:[10->8,12->3,6->10,6->11,6->17,6->2,6->4,7->12,8->13]	RP06552,RP07515,RP01134,RP01319,RP10096,RP04102,RP00196,RP01654,RP11137,RP01197,RP03838,RP03775,RP04241,RP08033,RP03839,RP01278,RP01790,RP00649,RP01255,RP01789,RP00749,RP04205,RP06726,RP03774,RP04204,RP01128,RP01093,RP04543,RP06373,RP00060,RP05769,RP08184,RP05915,RP07975,RP02454,RP05304	R01384,R01386,R07658,R03425,R00837,R01127,R06974,R04463,R00289,R00287,R00955,R06590,R06863,R01641,R01843,R01845,R00959,R04208,R04144,R04591,R04325,R04209,R01072,R01830,R00761,R01067,R01049,R01829,R04325,R06974,R06975,R04560,R01827,R04144,R04559,R00830,R00771,R00286,R00941,R00725,R01139,R00299,R08404,R02185,R05804,R00303,R00850,R05704,R00830,R01221,R03425,R04560,R02737,R00836,R04209,R02740,R05704
279	0.40	672	24	36	0	0	C00117->C00130:[6->11,6->17,7->12,8->13]	RP06552,RP03121,RP01280,RP01319,RP07157,RP02140,RP00196,RP04543,RP06373,RP01654,RP08184,RP04021,RP01197,RP13340,RP01790,RP01148,RP00649,RP02139,RP02454,RP00242,RP04020,RP03120,RP04205,RP06726	R01384,R01386,R07658,R03509,R01073,R01127,R02722,R02340,R00289,R00287,R00955,R00286,R00941,R06590,R06863,R01641,R04560,R04378,R00959,R01827,R01830,R00867,R00761,R01067,R02340,R02722,R02740,R00760,R01140,R08406,R00876,R04378,R03508,R06975,R04560,R01827
280	0.70	563	18	27	0	1	C00117->C00130:[10->8,12->3,6->10,6->11,6->17,7->12,8->13]	RP06552,RP01263,RP00196,RP04543,RP04472,RP01994,RP01809,RP01654,RP01197,RP00380,RP00466,RP01790,RP08324,RP08291,RP02454,RP04373,RP00175,RP06726	R01384,R01386,R07658,R01057,R00289,R00287,R00955,R00286,R04857,R02141,R01863,R06590,R06863,R01641,R00959,R01768,R01769,R01131,R01126,R01830,R04857,R04732,R02740,R04732,R01770,R01863,R01827
281	0.80	618	30	38	0	0	C00117->C00130:[10->8,12->3,6->10,6->11,6->17,6->4,7->12,8->13]	RP01572,RP06552,RP03774,RP01319,RP10096,RP04102,RP00196,RP04543,RP08184,RP06373,RP02450,RP01654,RP02453,RP04204,RP08033,RP01197,RP03838,RP01278,RP01925,RP04241,RP01262,RP07975,RP01790,RP01255,RP02454,RP00749,RP03839,RP03775,RP04205,RP06726	R01528,R01384,R01386,R07658,R04144,R01127,R06974,R04463,R00289,R00287,R00955,R00286,R04560,R00941,R02736,R06590,R06863,R01641,R02739,R04559,R04325,R00959,R04208,R01072,R02035,R04591,R01056,R04209,R01830,R01049,R02740,R04325,R06974,R04209,R04144,R06975,R04560,R01827
282	0.60	548	15	21	0	0	C00117->C00130:[10->8,12->3,6->11,6->17,7->12,8->13]	RP06552,RP01790,RP08324,RP01995,RP00196,RP04543,RP04472,RP01321,RP01255,RP02454,RP06864,RP01654,RP01994,RP01197,RP06726	R01384,R01386,R07658,R01830,R04857,R02142,R00289,R00287,R00955,R00286,R04857,R01130,R01049,R02740,R02142,R06590,R06863,R01641,R02141,R00959,R01827
283	0.10	515	17	31	0	0	C00117->C00130:[6->10]	RP06552,RP01134,RP04204,RP07975,RP10097,RP01093,RP04543,RP00649,RP04241,RP00060,RP03839,RP01654,RP08184,RP01319,RP05915,RP04205,RP06726	R01384,R01386,R07658,R00837,R04559,R04209,R06975,R00771,R00286,R00761,R01067,R04591,R00725,R01139,R00299,R08404,R02185,R05804,R00303,R00850,R04209,R06590,R06863,R01641,R04560,R01127,R02737,R00836,R06975,R04560,R01827
284	0.90	551	41	89	0	1	C00117->C00130:[10->8,12->3,6->10,6->11,6->17,6->2,6->4,7->12,8->13]	RP06552,RP01568,RP01319,RP10096,RP07515,RP00113,RP00196,RP01033,RP01654,RP11137,RP01197,RP01573,RP03838,RP03775,RP04241,RP08033,RP00395,RP04102,RP01790,RP10097,RP01255,RP01789,RP00749,RP06726,RP03774,RP04204,RP00036,RP01128,RP04205,RP04543,RP00080,RP05769,RP08184,RP03839,RP01278,RP01262,RP05698,RP07975,RP02454,RP05304,RP03735	R01384,R01386,R07658,R01518,R01127,R06974,R03425,R02188,R01512,R01515,R01517,R01660,R00289,R00287,R00955,R00658,R06590,R06863,R01641,R01843,R01845,R00959,R01529,R04208,R04144,R04591,R04325,R01061,R01063,R04463,R01830,R06975,R01049,R01829,R04325,R06974,R01827,R04144,R04559,R00199,R01858,R02628,R01138,R00659,R00724,R00200,R00206,R02320,R00430,R00208,R01012,R00572,R00830,R06975,R04560,R00286,R01067,R06861,R01641,R01830,R01621,R01440,R05704,R00830,R01221,R03425,R04560,R04209,R01072,R01056,R01196,R00006,R00014,R00211,R00210,R01699,R00207,R00224,R00226,R00209,R05636,R03145,R04209,R02740,R05704,R00134,R03215,R03146,R00519
285	0.10	603	14	26	0	0	C00117->C00130:[6->11]	RP06552,RP00300,RP03735,RP01319,RP01790,RP01789,RP00196,RP04543,RP02454,RP01654,RP08184,RP11137,RP01197,RP04205	R01384,R01386,R07658,R00944,R00943,R00134,R03215,R03146,R00519,R01127,R01830,R01829,R00289,R00287,R00955,R00286,R02740,R06590,R06863,R01641,R04560,R01843,R01845,R00959,R06975,R04560
286	0.40	652	23	35	0	0	C00117->C00130:[6->11,6->17,7->12,8->13]	RP06552,RP03121,RP01280,RP01319,RP07157,RP00196,RP04543,RP02453,RP02140,RP01654,RP08184,RP04021,RP01197,RP00300,RP13340,RP01790,RP02940,RP02139,RP04020,RP03735,RP03120,RP04205,RP06726	R01384,R01386,R07658,R03509,R01073,R01127,R02722,R00289,R00287,R00955,R00286,R02739,R02340,R06590,R06863,R01641,R04560,R04378,R00959,R00944,R00943,R01827,R01830,R03321,R02340,R02722,R04378,R00134,R03215,R03146,R00519,R03508,R06975,R04560,R01827
287	0.10	550	17	33	0	0	C00117->C00130:[6->11]	RP01568,RP01319,RP00113,RP00568,RP01654,RP01670,RP01033,RP00109,RP00078,RP08184,RP06374,RP00395,RP13340,RP01790,RP04290,RP04205,RP06726	R01518,R01127,R02188,R01512,R01515,R01517,R01660,R01218,R01220,R06590,R06863,R01641,R01655,R00658,R00344,R00930,R00217,R00353,R00431,R00346,R00345,R00726,R00341,R04560,R00945,R01061,R01063,R01827,R01830,R00220,R06975,R04560,R01827
288	0.40	658	26	49	0	0	C00117->C00130:[6->11,6->17,7->12,8->13]	RP01568,RP03121,RP01280,RP01319,RP00036,RP00113,RP00568,RP01670,RP02140,RP01033,RP01654,RP08184,RP04021,RP11137,RP13340,RP07157,RP00395,RP06374,RP01790,RP04290,RP02139,RP01789,RP04020,RP03120,RP04205,RP06726	R01518,R03509,R01073,R01127,R00199,R01858,R02628,R01138,R00659,R00724,R00200,R00206,R02320,R00430,R00208,R01012,R00572,R02188,R01512,R01515,R01517,R01660,R01218,R01220,R01655,R02340,R00658,R06590,R06863,R01641,R04560,R04378,R01843,R01845,R01827,R02722,R01061,R01063,R00945,R01830,R00220,R02340,R02722,R01829,R04378,R03508,R06975,R04560,R01827
289	0.60	598	16	24	0	0	C00117->C00130:[10->8,12->3,6->11,6->17,7->12,8->13]	RP06552,RP01319,RP00300,RP01790,RP10097,RP00196,RP04543,RP01255,RP02454,RP04020,RP06373,RP01654,RP04021,RP01197,RP04205,RP06726	R01384,R01386,R07658,R01127,R00944,R00943,R01830,R06975,R00289,R00287,R00955,R00286,R01049,R02740,R04378,R00941,R06590,R06863,R01641,R04378,R00959,R06975,R04560,R01827
290	0.40	696	23	41	0	0	C00117->C00130:[6->11,6->17,7->12,8->13]	RP01568,RP03121,RP01280,RP01319,RP00036,RP00568,RP01670,RP02140,RP01033,RP01654,RP08184,RP04021,RP06374,RP07157,RP13340,RP01790,RP04290,RP02139,RP01264,RP04020,RP03120,RP04205,RP06726	R01518,R03509,R01073,R01127,R00199,R01858,R02628,R01138,R00659,R00724,R00200,R00206,R02320,R00430,R00208,R01012,R00572,R01218,R01220,R01655,R02340,R00658,R06590,R06863,R01641,R04560,R04378,R00945,R02722,R01827,R01830,R00220,R02340,R02722,R07159,R01058,R04378,R03508,R06975,R04560,R01827
291	0.10	624	14	25	0	0	C00117->C00130:[6->11]	RP06552,RP01319,RP01148,RP00196,RP04543,RP00649,RP02454,RP06373,RP00242,RP01654,RP08184,RP01197,RP04205,RP06726	R01384,R01386,R07658,R01127,R00867,R00289,R00287,R00955,R00286,R00761,R01067,R02740,R00941,R00760,R01140,R08406,R00876,R06590,R06863,R01641,R04560,R00959,R06975,R04560,R01827
292	0.10	596	16	26	0	0	C00117->C00130:[6->11]	RP01280,RP06552,RP13340,RP01319,RP03121,RP00196,RP04543,RP00300,RP01255,RP02454,RP02139,RP08184,RP03735,RP01197,RP04205,RP03120	R01073,R01384,R01386,R07658,R01827,R01127,R03509,R00289,R00287,R00955,R00286,R00944,R00943,R01049,R02740,R02340,R02722,R04560,R00134,R03215,R03146,R00519,R00959,R06975,R04560,R03508
293	0.10	569	15	24	0	0	C00117->C00130:[6->11]	RP01280,RP06552,RP13340,RP01319,RP03121,RP10097,RP00196,RP04543,RP01255,RP02454,RP02139,RP03735,RP01197,RP04205,RP03120	R01073,R01384,R01386,R07658,R01827,R01127,R03509,R06975,R00289,R00287,R00955,R00286,R01049,R02740,R02340,R02722,R00134,R03215,R03146,R00519,R00959,R06975,R04560,R03508
294	0.70	541	18	27	0	0	C00117->C00130:[10->8,12->3,6->10,6->11,6->17,7->12,8->13]	RP01257,RP06552,RP01744,RP00196,RP04543,RP04472,RP01994,RP01654,RP01197,RP00380,RP00466,RP01790,RP08324,RP08291,RP02454,RP04373,RP00175,RP06726	R01051,R01384,R01386,R07658,R01770,R00289,R00287,R00955,R00286,R04857,R02141,R06590,R06863,R01641,R00959,R01768,R01769,R01131,R01126,R01830,R04857,R04732,R02740,R04732,R01770,R01863,R01827
295	0.90	593	36	51	0	1	C00117->C00130:[10->8,12->3,6->10,6->11,6->17,6->2,6->4,7->12,8->13]	RP06552,RP07515,RP01319,RP10096,RP04102,RP00196,RP13340,RP02139,RP01654,RP08033,RP01197,RP01278,RP03838,RP03775,RP01280,RP04241,RP03839,RP03121,RP01790,RP10097,RP01255,RP03120,RP06726,RP03774,RP04204,RP01128,RP04205,RP04543,RP06373,RP05769,RP08184,RP00749,RP07975,RP02454,RP05304,RP03735	R01384,R01386,R07658,R03425,R01127,R06974,R04463,R00289,R00287,R00955,R01827,R02340,R02722,R06590,R06863,R01641,R04325,R00959,R01072,R04208,R04144,R01073,R04591,R04209,R03509,R01830,R06975,R01049,R03508,R01827,R04144,R04559,R00830,R06975,R04560,R00286,R00941,R05704,R00830,R01221,R03425,R04560,R04325,R06974,R04209,R02740,R05704,R00134,R03215,R03146,R00519
296	0.20	598	18	27	0	0	C00117->C00130:[6->10,6->11]	RP06552,RP01319,RP00196,RP04543,RP04241,RP01654,RP08184,RP04204,RP01197,RP00300,RP03839,RP07975,RP01790,RP05860,RP02454,RP00954,RP04205,RP06726	R01384,R01386,R07658,R01127,R00289,R00287,R00955,R00286,R04591,R06590,R06863,R01641,R04560,R04559,R00959,R00944,R00943,R04209,R04209,R01830,R00273,R00522,R02740,R00522,R06975,R04560,R01827
297	0.90	565	44	94	0	1	C00117->C00130:[10->8,12->3,6->10,6->11,6->17,6->2,6->4,7->12,8->13]	RP06552,RP01568,RP01319,RP10096,RP07515,RP00113,RP00196,RP13340,RP02139,RP01033,RP01654,RP08033,RP01197,RP03838,RP03775,RP01280,RP04241,RP03839,RP04102,RP01790,RP10097,RP00649,RP01255,RP00052,RP03120,RP06726,RP03774,RP04204,RP00036,RP01128,RP04205,RP04543,RP05769,RP08184,RP00395,RP00749,RP01278,RP03121,RP01271,RP05698,RP07975,RP02454,RP05304,RP03735	R01384,R01386,R07658,R01518,R01127,R06974,R03425,R02188,R01512,R01515,R01517,R01660,R00289,R00287,R00955,R01827,R02340,R02722,R00658,R06590,R06863,R01641,R04325,R00959,R04208,R04144,R01073,R04591,R04209,R04463,R01830,R06975,R00761,R01067,R01049,R00756,R00769,R05805,R00770,R00762,R00764,R00767,R03508,R01827,R04144,R04559,R00199,R01858,R02628,R01138,R00659,R00724,R00200,R00206,R02320,R00430,R00208,R01012,R00572,R00830,R06975,R04560,R00286,R05704,R00830,R01221,R03425,R04560,R01061,R01063,R04325,R06974,R01072,R03509,R01068,R01196,R00006,R00014,R00211,R00210,R01699,R00207,R00224,R00226,R00209,R05636,R03145,R04209,R02740,R05704,R00134,R03215,R03146,R00519
298	0.20	541	29	71	0	0	C00117->C00130:[6->10,6->11,8->10,8->11]	RP06552,RP01568,RP13340,RP04204,RP00036,RP00113,RP00196,RP04543,RP00080,RP02139,RP01033,RP01262,RP08184,RP01319,RP01197,RP01573,RP03121,RP01280,RP04241,RP03735,RP03839,RP07975,RP10097,RP01255,RP02454,RP05698,RP00395,RP03120,RP04205	R01384,R01386,R07658,R01518,R01827,R04559,R00199,R01858,R02628,R01138,R00659,R00724,R00200,R00206,R02320,R00430,R00208,R01012,R00572,R02188,R01512,R01515,R01517,R01660,R00289,R00287,R00955,R00286,R01067,R06861,R01641,R01830,R01621,R01440,R02340,R02722,R00658,R01056,R04560,R01127,R00959,R01529,R03509,R01073,R04591,R00134,R03215,R03146,R00519,R04209,R04209,R06975,R01049,R02740,R01196,R00006,R00014,R00211,R00210,R01699,R00207,R00224,R00226,R00209,R05636,R03145,R01061,R01063,R03508,R06975,R04560
299	0.20	564	18	28	0	0	C00117->C00130:[6->10,6->11]	RP06552,RP01319,RP00196,RP04543,RP01654,RP02453,RP04204,RP01197,RP04241,RP03839,RP07975,RP01790,RP10097,RP02940,RP02454,RP03735,RP04205,RP06726	R01384,R01386,R07658,R01127,R00289,R00287,R00955,R00286,R06590,R06863,R01641,R02739,R04559,R00959,R04591,R04209,R04209,R01830,R06975,R03321,R02740,R00134,R03215,R03146,R00519,R06975,R04560,R01827
300	0.10	665	15	32	0	0	C00117->C00130:[6->11]	RP01568,RP01319,RP13340,RP01790,RP04290,RP00568,RP01654,RP01670,RP01033,RP00036,RP01264,RP08184,RP06726,RP04205,RP06374	R01518,R01127,R01827,R01830,R00220,R01218,R01220,R06590,R06863,R01641,R01655,R00658,R00199,R01858,R02628,R01138,R00659,R00724,R00200,R00206,R02320,R00430,R00208,R01012,R00572,R07159,R01058,R04560,R01827,R06975,R04560,R00945
301	0.50	377	4	4	0	0	C00117->C00130:[10->8,12->3,6->17,7->12,8->13]	RP01995,RP06864,RP01255,RP01321	R02142,R02142,R01049,R01130
302	0.40	640	25	48	0	0	C00117->C00130:[6->11,6->17,7->12,8->13]	RP01568,RP03121,RP01280,RP01319,RP00036,RP00113,RP00568,RP01670,RP02140,RP01033,RP01654,RP08184,RP04021,RP13340,RP07157,RP00395,RP06374,RP01790,RP02139,RP01103,RP00762,RP04020,RP03120,RP04205,RP06726	R01518,R03509,R01073,R01127,R00199,R01858,R02628,R01138,R00659,R00724,R00200,R00206,R02320,R00430,R00208,R01012,R00572,R02188,R01512,R01515,R01517,R01660,R01218,R01220,R01655,R02340,R00658,R06590,R06863,R01641,R04560,R04378,R01827,R02722,R01061,R01063,R00945,R01830,R02340,R02722,R00782,R03923,R00891,R04378,R03508,R06975,R04560,R01827
303	0.90	599	38	67	0	1	C00117->C00130:[10->8,12->3,6->10,6->11,6->17,6->2,6->4,7->12,8->13]	RP06552,RP01568,RP07515,RP01319,RP10096,RP04102,RP00113,RP00568,RP01033,RP01654,RP08033,RP01197,RP03838,RP03775,RP04241,RP00395,RP01278,RP01790,RP01255,RP00749,RP00196,RP06726,RP03774,RP04204,RP00036,RP01128,RP04205,RP04543,RP06374,RP01670,RP05769,RP08184,RP03839,RP13340,RP04290,RP07975,RP02454,RP05304	R01384,R01386,R07658,R01518,R03425,R01127,R06974,R04463,R02188,R01512,R01515,R01517,R01660,R01218,R01220,R00658,R06590,R06863,R01641,R04325,R00959,R04208,R04144,R04591,R01061,R01063,R01072,R01830,R01049,R04325,R06974,R00289,R00287,R00955,R01827,R04144,R04559,R00199,R01858,R02628,R01138,R00659,R00724,R00200,R00206,R02320,R00430,R00208,R01012,R00572,R00830,R06975,R04560,R00286,R00945,R01655,R05704,R00830,R01221,R03425,R04560,R04209,R01827,R00220,R04209,R02740,R05704
304	0.10	582	13	18	0	0	C00117->C00130:[6->11]	RP01572,RP01925,RP01262,RP00196,RP04543,RP02453,RP06373,RP02450,RP08184,RP01319,RP01197,RP04205,RP06552	R01528,R02035,R01056,R00289,R00287,R00955,R00286,R02739,R00941,R02736,R04560,R01127,R00959,R06975,R04560,R01384,R01386,R07658
305	0.20	608	23	35	0	0	C00117->C00130:[6->10,6->11]	RP06552,RP13340,RP01319,RP00196,RP04543,RP04241,RP02139,RP01654,RP08184,RP04204,RP01197,RP03120,RP01280,RP00300,RP03839,RP03121,RP01790,RP07975,RP01255,RP02454,RP03735,RP04205,RP06726	R01384,R01386,R07658,R01827,R01127,R00289,R00287,R00955,R00286,R04591,R02340,R02722,R06590,R06863,R01641,R04560,R04559,R00959,R03508,R01073,R00944,R00943,R04209,R03509,R01830,R04209,R01049,R02740,R00134,R03215,R03146,R00519,R06975,R04560,R01827
306	0.80	551	35	79	0	0	C00117->C00130:[10->8,12->3,6->10,6->11,6->17,6->4,7->12,8->13]	RP06552,RP01568,RP03774,RP04204,RP00036,RP04102,RP00113,RP00196,RP04543,RP00080,RP03775,RP01033,RP10096,RP01654,RP08184,RP01319,RP08033,RP01197,RP01573,RP03838,RP01278,RP00395,RP04241,RP01262,RP07975,RP01790,RP10097,RP01255,RP02454,RP05698,RP00749,RP03839,RP03735,RP04205,RP06726	R01384,R01386,R07658,R01518,R04144,R04559,R00199,R01858,R02628,R01138,R00659,R00724,R00200,R00206,R02320,R00430,R00208,R01012,R00572,R04463,R02188,R01512,R01515,R01517,R01660,R00289,R00287,R00955,R00286,R01067,R06861,R01641,R01830,R01621,R01440,R04144,R00658,R06974,R06590,R06863,R01641,R04560,R01127,R04325,R00959,R01529,R04208,R01072,R01061,R01063,R04591,R01056,R04209,R01830,R06975,R01049,R02740,R01196,R00006,R00014,R00211,R00210,R01699,R00207,R00224,R00226,R00209,R05636,R03145,R04325,R06974,R04209,R00134,R03215,R03146,R00519,R06975,R04560,R01827
307	0.10	603	17	39	0	0	C00117->C00130:[6->11]	RP01568,RP01319,RP00036,RP00113,RP00568,RP01670,RP01033,RP01654,RP08184,RP06374,RP00395,RP13340,RP01790,RP01103,RP00762,RP04205,RP06726	R01518,R01127,R00199,R01858,R02628,R01138,R00659,R00724,R00200,R00206,R02320,R00430,R00208,R01012,R00572,R02188,R01512,R01515,R01517,R01660,R01218,R01220,R01655,R00658,R06590,R06863,R01641,R04560,R00945,R01061,R01063,R01827,R01830,R00782,R03923,R00891,R06975,R04560,R01827
308	0.90	575	30	45	0	1	C00117->C00130:[10->8,12->3,6->10,6->11,6->17,6->2,6->4,7->12,8->13]	RP06552,RP07515,RP03774,RP01319,RP10096,RP04102,RP00196,RP04543,RP00300,RP05769,RP01654,RP08184,RP04204,RP08033,RP01197,RP01278,RP03838,RP03775,RP04241,RP03839,RP01128,RP01790,RP00749,RP07975,RP01255,RP02454,RP05304,RP03735,RP04205,RP06726	R01384,R01386,R07658,R03425,R04144,R01127,R06974,R04463,R00289,R00287,R00955,R00286,R00944,R00943,R05704,R00830,R01221,R03425,R06590,R06863,R01641,R04560,R04559,R04325,R00959,R01072,R04208,R04144,R04591,R04209,R00830,R01830,R04325,R06974,R04209,R01049,R02740,R05704,R00134,R03215,R03146,R00519,R06975,R04560,R01827
309	0.60	591	20	42	0	0	C00117->C00130:[10->8,12->3,6->11,6->17,7->12,8->13]	RP01568,RP01319,RP00300,RP00113,RP00568,RP01670,RP01033,RP01654,RP04021,RP00036,RP00395,RP06374,RP01790,RP04290,RP13340,RP01255,RP10097,RP04020,RP04205,RP06726	R01518,R01127,R00944,R00943,R02188,R01512,R01515,R01517,R01660,R01218,R01220,R01655,R00658,R06590,R06863,R01641,R04378,R00199,R01858,R02628,R01138,R00659,R00724,R00200,R00206,R02320,R00430,R00208,R01012,R00572,R01061,R01063,R00945,R01830,R00220,R01827,R01049,R06975,R04378,R06975,R04560,R01827
310	0.90	561	31	45	0	1	C00117->C00130:[10->8,12->3,6->10,6->11,6->17,6->2,6->4,7->12,8->13]	RP06552,RP07515,RP03774,RP04204,RP10096,RP04102,RP01128,RP00196,RP04543,RP06373,RP05769,RP01654,RP08184,RP01319,RP08033,RP01197,RP00749,RP03838,RP03775,RP04241,RP03839,RP01278,RP01790,RP10097,RP07975,RP01255,RP02454,RP05304,RP03735,RP04205,RP06726	R01384,R01386,R07658,R03425,R04144,R04559,R06974,R04463,R00830,R00289,R00287,R00955,R00286,R00941,R05704,R00830,R01221,R03425,R06590,R06863,R01641,R04560,R01127,R04325,R00959,R04325,R06974,R04208,R04144,R04591,R04209,R01072,R01830,R06975,R04209,R01049,R02740,R05704,R00134,R03215,R03146,R00519,R06975,R04560,R01827
311	0.90	527	43	100	0	1	C00117->C00130:[10->8,12->3,6->10,6->11,6->17,6->2,6->4,7->12,8->13]	RP06552,RP01568,RP01134,RP01319,RP10096,RP07515,RP00113,RP00196,RP01033,RP01654,RP08033,RP01197,RP03838,RP03775,RP04241,RP03839,RP04102,RP01790,RP10097,RP00649,RP01255,RP00052,RP00749,RP01093,RP06726,RP03774,RP04204,RP00036,RP01128,RP04205,RP04543,RP00060,RP05769,RP08184,RP00395,RP05915,RP01278,RP01271,RP05698,RP07975,RP02454,RP05304,RP03735	R01384,R01386,R07658,R01518,R00837,R01127,R06974,R03425,R02188,R01512,R01515,R01517,R01660,R00289,R00287,R00955,R00658,R06590,R06863,R01641,R04325,R00959,R04208,R04144,R04591,R04209,R04463,R01830,R06975,R00761,R01067,R01049,R00756,R00769,R05805,R00770,R00762,R00764,R00767,R04325,R06974,R00771,R01827,R04144,R04559,R00199,R01858,R02628,R01138,R00659,R00724,R00200,R00206,R02320,R00430,R00208,R01012,R00572,R00830,R06975,R04560,R00286,R00725,R01139,R00299,R08404,R02185,R05804,R00303,R00850,R05704,R00830,R01221,R03425,R04560,R01061,R01063,R02737,R00836,R01072,R01068,R01196,R00006,R00014,R00211,R00210,R01699,R00207,R00224,R00226,R00209,R05636,R03145,R04209,R02740,R05704,R00134,R03215,R03146,R00519
312	0.90	567	44	92	0	1	C00117->C00130:[10->8,12->3,6->10,6->11,6->17,6->2,6->4,7->12,8->13]	RP06552,RP01568,RP01319,RP10096,RP07515,RP00113,RP00196,RP13340,RP02139,RP01033,RP01654,RP08033,RP01197,RP01573,RP03838,RP03775,RP01280,RP04241,RP00395,RP04102,RP01790,RP10097,RP01255,RP03120,RP06726,RP03774,RP04204,RP00036,RP01128,RP04205,RP04543,RP00080,RP05769,RP08184,RP03839,RP00749,RP07975,RP03121,RP01262,RP05698,RP01278,RP02454,RP05304,RP03735	R01384,R01386,R07658,R01518,R01127,R06974,R03425,R02188,R01512,R01515,R01517,R01660,R00289,R00287,R00955,R01827,R02340,R02722,R00658,R06590,R06863,R01641,R04325,R00959,R01529,R04208,R04144,R01073,R04591,R01061,R01063,R04463,R01830,R06975,R01049,R03508,R01827,R04144,R04559,R00199,R01858,R02628,R01138,R00659,R00724,R00200,R00206,R02320,R00430,R00208,R01012,R00572,R00830,R06975,R04560,R00286,R01067,R06861,R01641,R01830,R01621,R01440,R05704,R00830,R01221,R03425,R04560,R04209,R04325,R06974,R04209,R03509,R01056,R01196,R00006,R00014,R00211,R00210,R01699,R00207,R00224,R00226,R00209,R05636,R03145,R01072,R02740,R05704,R00134,R03215,R03146,R00519
313	0.90	534	44	100	0	1	C00117->C00130:[10->8,12->3,6->10,6->11,6->17,6->2,6->4,7->12,8->13]	RP06552,RP01568,RP01134,RP01319,RP10096,RP07515,RP00113,RP00196,RP01033,RP01654,RP08033,RP01197,RP01573,RP03838,RP03775,RP04241,RP00395,RP04102,RP01790,RP10097,RP00649,RP01255,RP00749,RP01093,RP06726,RP03774,RP04204,RP00036,RP01128,RP04205,RP04543,RP00080,RP00060,RP05769,RP08184,RP03839,RP05915,RP01278,RP01262,RP05698,RP07975,RP02454,RP05304,RP03735	R01384,R01386,R07658,R01518,R00837,R01127,R06974,R03425,R02188,R01512,R01515,R01517,R01660,R00289,R00287,R00955,R00658,R06590,R06863,R01641,R04325,R00959,R01529,R04208,R04144,R04591,R01061,R01063,R04463,R01830,R06975,R00761,R01067,R01049,R04325,R06974,R00771,R01827,R04144,R04559,R00199,R01858,R02628,R01138,R00659,R00724,R00200,R00206,R02320,R00430,R00208,R01012,R00572,R00830,R06975,R04560,R00286,R01067,R06861,R01641,R01830,R01621,R01440,R00725,R01139,R00299,R08404,R02185,R05804,R00303,R00850,R05704,R00830,R01221,R03425,R04560,R04209,R02737,R00836,R01072,R01056,R01196,R00006,R00014,R00211,R00210,R01699,R00207,R00224,R00226,R00209,R05636,R03145,R04209,R02740,R05704,R00134,R03215,R03146,R00519
314	0.80	619	31	44	0	0	C00117->C00130:[10->8,12->3,6->10,6->11,6->17,6->4,7->12,8->13]	RP06552,RP13340,RP01319,RP10096,RP04102,RP00196,RP04543,RP00300,RP03775,RP02139,RP01654,RP08184,RP04204,RP08033,RP01197,RP01278,RP03838,RP03120,RP01280,RP04241,RP03839,RP03121,RP01790,RP07975,RP01255,RP02454,RP00749,RP03735,RP03774,RP04205,RP06726	R01384,R01386,R07658,R01827,R01127,R06974,R04463,R00289,R00287,R00955,R00286,R00944,R00943,R04144,R02340,R02722,R06590,R06863,R01641,R04560,R04559,R04325,R00959,R01072,R04208,R03508,R01073,R04591,R04209,R03509,R01830,R04209,R01049,R02740,R04325,R06974,R00134,R03215,R03146,R00519,R04144,R06975,R04560,R01827
315	0.70	605	29	40	0	1	C00117->C00130:[10->8,12->3,6->10,6->17,6->2,7->12,8->13]	RP06552,RP07515,RP03774,RP04204,RP10096,RP04102,RP01128,RP00196,RP04543,RP03775,RP05769,RP01654,RP08184,RP01319,RP08033,RP01197,RP03838,RP07975,RP04241,RP03839,RP01278,RP01790,RP10097,RP01255,RP02454,RP05304,RP00749,RP04205,RP06726	R01384,R01386,R07658,R03425,R04144,R04559,R06974,R04463,R00830,R00289,R00287,R00955,R00286,R04144,R05704,R00830,R01221,R03425,R06590,R06863,R01641,R04560,R01127,R04325,R00959,R04208,R04209,R04591,R04209,R01072,R01830,R06975,R01049,R02740,R05704,R04325,R06974,R06975,R04560,R01827
316	0.20	539	26	69	0	0	C00117->C00130:[6->10,6->11]	RP06552,RP01568,RP04204,RP00036,RP00113,RP00196,RP04543,RP00080,RP01033,RP01262,RP01654,RP08184,RP01319,RP01197,RP01573,RP04241,RP03839,RP07975,RP01790,RP10097,RP02454,RP05698,RP00395,RP03735,RP04205,RP06726	R01384,R01386,R07658,R01518,R04559,R00199,R01858,R02628,R01138,R00659,R00724,R00200,R00206,R02320,R00430,R00208,R01012,R00572,R02188,R01512,R01515,R01517,R01660,R00289,R00287,R00955,R00286,R01067,R06861,R01641,R01830,R01621,R01440,R00658,R01056,R06590,R06863,R01641,R04560,R01127,R00959,R01529,R04591,R04209,R04209,R01830,R06975,R02740,R01196,R00006,R00014,R00211,R00210,R01699,R00207,R00224,R00226,R00209,R05636,R03145,R01061,R01063,R00134,R03215,R03146,R00519,R06975,R04560,R01827
317	0.90	598	42	75	0	1	C00117->C00130:[10->8,12->3,6->10,6->11,6->17,6->2,6->4,7->12,8->13]	RP06552,RP01568,RP01319,RP10096,RP07515,RP00113,RP00568,RP02139,RP01033,RP01654,RP08033,RP01197,RP03838,RP03775,RP01280,RP04241,RP00395,RP04102,RP01790,RP05304,RP01255,RP03120,RP00196,RP06726,RP03774,RP04204,RP00036,RP01128,RP04205,RP04543,RP06374,RP01670,RP05769,RP08184,RP03839,RP01278,RP03121,RP04290,RP07975,RP02454,RP00749,RP03735	R01384,R01386,R07658,R01518,R01127,R06974,R03425,R02188,R01512,R01515,R01517,R01660,R01218,R01220,R02340,R02722,R00658,R06590,R06863,R01641,R04325,R00959,R04208,R04144,R01073,R04591,R01061,R01063,R04463,R01830,R05704,R01049,R03508,R00289,R00287,R00955,R01827,R04144,R04559,R00199,R01858,R02628,R01138,R00659,R00724,R00200,R00206,R02320,R00430,R00208,R01012,R00572,R00830,R06975,R04560,R00286,R00945,R01655,R05704,R00830,R01221,R03425,R04560,R04209,R01072,R03509,R00220,R04209,R02740,R04325,R06974,R00134,R03215,R03146,R00519
318	0.90	519	42	93	0	1	C00117->C00130:[10->8,12->3,6->10,6->11,6->17,6->2,6->4,7->12,8->13]	RP06552,RP01568,RP01134,RP01319,RP10096,RP07515,RP00113,RP00196,RP01033,RP01654,RP08033,RP01197,RP03838,RP03775,RP04241,RP03839,RP04102,RP01790,RP10097,RP13340,RP00649,RP01255,RP00749,RP01093,RP06726,RP03774,RP04204,RP00036,RP01128,RP04205,RP04543,RP00060,RP05769,RP08184,RP00395,RP05915,RP01278,RP05698,RP07975,RP02454,RP05304,RP03735	R01384,R01386,R07658,R01518,R00837,R01127,R06974,R03425,R02188,R01512,R01515,R01517,R01660,R00289,R00287,R00955,R00658,R06590,R06863,R01641,R04325,R00959,R04208,R04144,R04591,R04209,R04463,R01830,R06975,R01827,R00761,R01067,R01049,R04325,R06974,R00771,R01827,R04144,R04559,R00199,R01858,R02628,R01138,R00659,R00724,R00200,R00206,R02320,R00430,R00208,R01012,R00572,R00830,R06975,R04560,R00286,R00725,R01139,R00299,R08404,R02185,R05804,R00303,R00850,R05704,R00830,R01221,R03425,R04560,R01061,R01063,R02737,R00836,R01072,R01196,R00006,R00014,R00211,R00210,R01699,R00207,R00224,R00226,R00209,R05636,R03145,R04209,R02740,R05704,R00134,R03215,R03146,R00519
319	0.90	564	30	44	0	1	C00117->C00130:[10->8,12->3,6->10,6->11,6->17,6->2,6->4,7->12,8->13]	RP06552,RP07515,RP03774,RP04204,RP10096,RP04102,RP00196,RP04543,RP05769,RP01654,RP08184,RP01319,RP08033,RP01197,RP01278,RP03838,RP03775,RP04241,RP03735,RP03839,RP01128,RP01790,RP10097,RP07975,RP01255,RP02454,RP05304,RP00749,RP04205,RP06726	R01384,R01386,R07658,R03425,R04144,R04559,R06974,R04463,R00289,R00287,R00955,R00286,R05704,R00830,R01221,R03425,R06590,R06863,R01641,R04560,R01127,R04325,R00959,R01072,R04208,R04144,R04591,R00134,R03215,R03146,R00519,R04209,R00830,R01830,R06975,R04209,R01049,R02740,R05704,R04325,R06974,R06975,R04560,R01827
320	0.90	621	31	42	0	1	C00117->C00130:[10->8,12->3,6->10,6->11,6->17,6->2,6->4,7->12,8->13]	RP06552,RP07515,RP03774,RP01319,RP10096,RP04102,RP01128,RP00196,RP04543,RP03775,RP02453,RP06373,RP05769,RP01654,RP08184,RP04204,RP08033,RP01197,RP03838,RP07975,RP04241,RP03839,RP01278,RP01790,RP02940,RP01255,RP02454,RP05304,RP00749,RP04205,RP06726	R01384,R01386,R07658,R03425,R04144,R01127,R06974,R04463,R00830,R00289,R00287,R00955,R00286,R04144,R02739,R00941,R05704,R00830,R01221,R03425,R06590,R06863,R01641,R04560,R04559,R04325,R00959,R04208,R04209,R04591,R04209,R01072,R01830,R03321,R01049,R02740,R05704,R04325,R06974,R06975,R04560,R01827
