# Supplementary material for: 13C-metabolic flux ratio and novel carbon path analyses confirmed that Trichoderma reesei uses primarily the respirative pathway also on the preferred carbon source glucose
Source: BMC Syst Biol. 2009 Oct 29;3:104. doi: 10.1186/1752-0509-3-104 (PMC2776023; doi:10.1186/1752-0509-3-104)
Supplement: Additional file 1 — Pathways discovered in ReTrace carbon path analysis. Graphical and tabular representations of amino acid synthesis pathways discovered in ReTrace carbon path analysis [21]. Self-contained web site: unpack zip archive and open index.html with a web browser. [file 1752-0509-3-104-S1.zip › AF1-treesei/pathways-C00022-to-C00183.txt]

# Pathways from Pyruvate; (C00022) to L-Valine; (C00183)
# CPU time, time/path:	2.20642105263
# CPU time, total:	628.83
# Computation time, time/path:	0:00:02.207488
# Computation time, total:	0:10:29.134265
# Database (-d):	/home/group/icomic/data/kegg/ligand/2009.03.30
# GreedyFinish (-g):	False
# KDiminish (-n):	('list', [50, 10, 1])
# MaxDepth (-m):	6
# NumPaths (-k):	10
# PathwayAvgLen:	17.0280701754
# PathwayLenStdDev:	3.80755271523
# Pathways (complete) found:	80
# Pathways (incomplete) found:	205
# Pathways found:	285
# PruneToSize (-p):	None
# Scores (-c):	treesei.reaction_max_scores_kegg
# Sources:	C00022
# StorePartials (-i):	True
# Target dir (-o):	/fs-1/2/epitkane/public_html/pub/retrace/run090623-scores_maps_images
# Targets:	C00183
# UseDijkstra (-q):	False
#PathIndex ZoScore AvgReactionScore NumRpairs NumReactions ZeroScores ScoresUnderThr CompositeMap Rpairs Reactions
1	1.00	488	20	71	0	0	C00022->C00183:[1->1,1->2,2->3,3->5,3->6]	RP07314,RP00287,RP00177,RP00930,RP00079,RP00109,RP00078,RP01292,RP00036,RP02722,RP05698,RP00440,RP01363,RP00931,RP00097,RP00121,RP02918,RP05729,RP00921,RP01431	R03050,R00214,R00216,R00351,R00352,R00362,R00479,R00361,R00360,R00343,R00342,R01447,R01257,R00344,R00930,R00217,R00353,R00431,R00346,R00345,R00726,R00341,R01082,R00199,R01858,R02628,R01138,R00659,R00724,R00200,R00206,R02320,R00430,R00208,R01012,R00572,R03051,R01196,R00006,R00014,R00211,R00210,R01699,R00207,R00224,R00226,R00209,R05636,R03145,R03050,R00006,R01209,R00479,R02200,R01214,R01215,R01212,R01434,R00412,R00408,R02164,R00402,R00014,R00217,R00346,R00345,R00726,R00341,R00431,R00472,R01324
2	0.40	380	14	44	0	0	C00022->C00183:[1->2,3->5]	RP04080,RP06172,RP00177,RP04078,RP00287,RP00026,RP12734,RP00097,RP00931,RP04318,RP00128,RP00109,RP01431,RP00921	R04441,R00472,R00351,R00352,R00362,R04439,R00214,R00216,R00743,R01323,R01179,R05508,R00393,R04057,R02955,R05336,R01359,R05509,R00928,R04000,R00229,R07832,R03884,R00227,R03153,R00235,R00226,R02200,R01214,R01215,R01212,R01434,R00479,R00224,R00710,R00711,R01019,R00326,R00344,R00930,R00217,R00353,R01324,R00472
3	0.40	492	20	63	0	0	C00022->C00183:[1->2,3->6]	RP00036,RP01363,RP02722,RP06172,RP00177,RP01670,RP05698,RP00287,RP04290,RP00300,RP00568,RP00097,RP00931,RP12733,RP00285,RP00078,RP06374,RP01431,RP03735,RP00921	R00199,R01858,R02628,R01138,R00659,R00724,R00200,R00206,R02320,R00430,R00208,R01012,R00572,R01209,R03051,R00472,R00351,R00352,R00362,R01655,R01196,R00006,R00014,R00211,R00210,R01699,R00207,R00224,R00226,R00209,R05636,R03145,R00214,R00216,R00220,R00944,R00943,R01218,R01220,R02200,R01214,R01215,R01212,R01434,R00479,R00006,R00211,R00210,R00209,R01196,R00212,R00431,R00346,R00345,R00726,R00341,R00945,R01324,R00134,R03215,R03146,R00519,R00472
4	1.00	554	17	43	0	0	C00022->C00183:[1->1,1->2,2->3,3->5,3->6]	RP07314,RP00287,RP00177,RP00930,RP06101,RP00109,RP01292,RP02722,RP05698,RP00440,RP01363,RP00931,RP00097,RP00121,RP02918,RP00921,RP01431	R03050,R00214,R00216,R00351,R00352,R00362,R00479,R00214,R00216,R00344,R00930,R00217,R00353,R01082,R03051,R01196,R00006,R00014,R00211,R00210,R01699,R00207,R00224,R00226,R00209,R05636,R03145,R03050,R00006,R01209,R00479,R02200,R01214,R01215,R01212,R01434,R00412,R00408,R02164,R00402,R00014,R00472,R01324
5	1.00	509	18	55	0	0	C00022->C00183:[1->1,1->2,2->3,3->5,3->6]	RP07314,RP06172,RP00931,RP00078,RP01431,RP00921,RP05857,RP00036,RP01363,RP02722,RP00177,RP00440,RP00287,RP00097,RP00285,RP00109,RP02918,RP05729	R03050,R00472,R00479,R00431,R00346,R00345,R00726,R00341,R01324,R00472,R00709,R00267,R00199,R01858,R02628,R01138,R00659,R00724,R00200,R00206,R02320,R00430,R00208,R01012,R00572,R01209,R03051,R00351,R00352,R00362,R03050,R00006,R00214,R00216,R02200,R01214,R01215,R01212,R01434,R00211,R00210,R00209,R01196,R00212,R00344,R00930,R00217,R00353,R00014,R00217,R00346,R00345,R00726,R00341,R00431
6	0.60	483	15	49	0	0	C00022->C00183:[1->1,2->3,3->6]	RP00291,RP00036,RP06172,RP00177,RP00931,RP00287,RP06101,RP04080,RP00097,RP04078,RP00285,RP00078,RP01431,RP05729,RP00921	R00226,R04672,R00199,R01858,R02628,R01138,R00659,R00724,R00200,R00206,R02320,R00430,R00208,R01012,R00572,R00472,R00351,R00352,R00362,R00479,R00214,R00216,R00214,R00216,R04441,R02200,R01214,R01215,R01212,R01434,R04439,R00211,R00210,R00209,R01196,R00212,R00431,R00346,R00345,R00726,R00341,R01324,R00217,R00346,R00345,R00726,R00341,R00431,R00472
7	0.40	535	13	31	0	0	C00022->C00183:[1->2,3->6]	RP01363,RP02722,RP00177,RP05880,RP00287,RP00097,RP12733,RP00930,RP00285,RP00121,RP00109,RP01431,RP01292	R01209,R03051,R00351,R00352,R00362,R00351,R00352,R00214,R00216,R02200,R01214,R01215,R01212,R01434,R00006,R00479,R00211,R00210,R00209,R01196,R00212,R00412,R00408,R02164,R00402,R00344,R00930,R00217,R00353,R01324,R01082
8	0.40	529	13	27	0	0	C00022->C00183:[1->2,3->5]	RP01830,RP04080,RP06172,RP00177,RP01432,RP00287,RP12734,RP00097,RP00931,RP00285,RP04078,RP00109,RP00921	R01900,R04441,R00472,R00351,R00352,R00362,R01325,R00214,R00216,R00226,R02200,R01214,R01215,R01212,R01434,R00479,R00211,R00210,R00209,R01196,R00212,R04439,R00344,R00930,R00217,R00353,R00472
9	0.60	543	15	41	0	0	C00022->C00183:[1->1,2->3,3->6]	RP00291,RP04080,RP00287,RP00177,RP00930,RP06101,RP00931,RP00097,RP04078,RP00121,RP05698,RP00109,RP01292,RP00921,RP01431	R00226,R04672,R04441,R00214,R00216,R00351,R00352,R00362,R00479,R00214,R00216,R00479,R02200,R01214,R01215,R01212,R01434,R04439,R00412,R00408,R02164,R00402,R01196,R00006,R00014,R00211,R00210,R01699,R00207,R00224,R00226,R00209,R05636,R03145,R00344,R00930,R00217,R00353,R01082,R00472,R01324
10	0.40	505	18	44	0	0	C00022->C00183:[1->2,3->5]	RP04080,RP04290,RP06172,RP00177,RP01670,RP05698,RP04078,RP00287,RP06374,RP00568,RP12734,RP00097,RP06373,RP00931,RP00285,RP00109,RP01431,RP00921	R04441,R00220,R00472,R00351,R00352,R00362,R01655,R01196,R00006,R00014,R00211,R00210,R01699,R00207,R00224,R00226,R00209,R05636,R03145,R04439,R00214,R00216,R00945,R01218,R01220,R00226,R02200,R01214,R01215,R01212,R01434,R00941,R00479,R00211,R00210,R00209,R01196,R00212,R00344,R00930,R00217,R00353,R01324,R00472
11	0.40	413	15	58	0	0	C00022->C00183:[1->2,3->5]	RP00036,RP06172,RP00177,RP04078,RP00287,RP04080,RP00026,RP12734,RP00097,RP00931,RP00078,RP00128,RP04318,RP01431,RP00921	R00199,R01858,R02628,R01138,R00659,R00724,R00200,R00206,R02320,R00430,R00208,R01012,R00572,R00472,R00351,R00352,R00362,R04439,R00214,R00216,R04441,R00743,R01323,R01179,R05508,R00393,R04057,R02955,R05336,R01359,R05509,R00928,R04000,R00229,R07832,R03884,R00227,R03153,R00235,R00226,R02200,R01214,R01215,R01212,R01434,R00479,R00431,R00346,R00345,R00726,R00341,R00710,R00711,R01019,R00326,R00224,R01324,R00472
12	1.00	489	21	63	0	0	C00022->C00183:[1->1,1->2,2->3,3->5,3->6]	RP07314,RP00287,RP00177,RP08578,RP00930,RP00079,RP00109,RP00078,RP01292,RP00036,RP02722,RP00440,RP01363,RP00215,RP00931,RP00097,RP00121,RP02918,RP05729,RP00921,RP01431	R03050,R00214,R00216,R00351,R00352,R00362,R00319,R00479,R00361,R00360,R00343,R00342,R01447,R01257,R00344,R00930,R00217,R00353,R00431,R00346,R00345,R00726,R00341,R01082,R00199,R01858,R02628,R01138,R00659,R00724,R00200,R00206,R02320,R00430,R00208,R01012,R00572,R03051,R03050,R00006,R01209,R01447,R00703,R00196,R00479,R02200,R01214,R01215,R01212,R01434,R00412,R00408,R02164,R00402,R00014,R00217,R00346,R00345,R00726,R00341,R00431,R00472,R01324
13	0.60	500	16	40	0	0	C00022->C00183:[1->1,2->3,3->6]	RP00291,RP04080,RP00177,RP05880,RP00287,RP00079,RP00097,RP04078,RP00931,RP00930,RP00285,RP00121,RP00109,RP01431,RP01292,RP00921	R00226,R04672,R04441,R00351,R00352,R00362,R00351,R00352,R00214,R00216,R00361,R00360,R00343,R00342,R01447,R01257,R02200,R01214,R01215,R01212,R01434,R04439,R00479,R00479,R00211,R00210,R00209,R01196,R00212,R00412,R00408,R02164,R00402,R00344,R00930,R00217,R00353,R01324,R01082,R00472
14	0.40	486	19	49	0	0	C00022->C00183:[1->2,3->6]	RP00300,RP01363,RP02722,RP06172,RP00177,RP01670,RP05698,RP00287,RP04290,RP00568,RP00097,RP00931,RP00285,RP12733,RP06374,RP00109,RP01431,RP03735,RP00921	R00944,R00943,R01209,R03051,R00472,R00351,R00352,R00362,R01655,R01196,R00006,R00014,R00211,R00210,R01699,R00207,R00224,R00226,R00209,R05636,R03145,R00214,R00216,R00220,R01218,R01220,R02200,R01214,R01215,R01212,R01434,R00479,R00211,R00210,R00209,R01196,R00212,R00006,R00945,R00344,R00930,R00217,R00353,R01324,R00134,R03215,R03146,R00519,R00472
15	1.00	431	20	66	0	0	C00022->C00183:[1->1,2->2,2->3,3->5,3->6]	RP00128,RP07314,RP00287,RP00177,RP00930,RP06101,RP00026,RP01089,RP00109,RP01292,RP06172,RP02722,RP05698,RP00440,RP01363,RP00931,RP00097,RP00121,RP00921,RP01431	R00710,R00711,R01019,R00326,R03050,R00214,R00216,R00351,R00352,R00362,R00479,R00214,R00216,R00743,R01323,R01179,R05508,R00393,R04057,R02955,R05336,R01359,R05509,R00928,R04000,R00229,R07832,R03884,R00227,R03153,R00235,R00755,R00344,R00930,R00217,R00353,R01082,R00472,R03051,R01196,R00006,R00014,R00211,R00210,R01699,R00207,R00224,R00226,R00209,R05636,R03145,R03050,R00006,R01209,R00479,R02200,R01214,R01215,R01212,R01434,R00412,R00408,R02164,R00402,R00472,R01324
16	0.40	396	15	45	0	0	C00022->C00183:[1->2,3->5]	RP01830,RP04080,RP00128,RP06172,RP00177,RP01432,RP00287,RP00026,RP12734,RP00097,RP00931,RP04318,RP04078,RP00109,RP00921	R01900,R04441,R00710,R00711,R01019,R00326,R00472,R00351,R00352,R00362,R01325,R00214,R00216,R00743,R01323,R01179,R05508,R00393,R04057,R02955,R05336,R01359,R05509,R00928,R04000,R00229,R07832,R03884,R00227,R03153,R00235,R00226,R02200,R01214,R01215,R01212,R01434,R00479,R00224,R04439,R00344,R00930,R00217,R00353,R00472
17	1.00	569	17	35	0	0	C00022->C00183:[1->1,1->2,2->3,3->5,3->6]	RP07314,RP02722,RP06172,RP00285,RP00177,RP01363,RP00930,RP00931,RP00097,RP00287,RP00121,RP00109,RP00440,RP02918,RP01292,RP00921,RP01431	R03050,R03051,R00472,R00211,R00210,R00209,R01196,R00212,R00351,R00352,R00362,R01209,R00479,R00479,R02200,R01214,R01215,R01212,R01434,R00214,R00216,R00412,R00408,R02164,R00402,R00344,R00930,R00217,R00353,R03050,R00006,R00014,R01082,R00472,R01324
18	0.40	508	12	26	0	0	C00022->C00183:[1->2,3->5]	RP04080,RP06172,RP00177,RP04078,RP00287,RP12734,RP00097,RP00931,RP00285,RP00109,RP01431,RP00921	R04441,R00472,R00351,R00352,R00362,R04439,R00214,R00216,R00226,R02200,R01214,R01215,R01212,R01434,R00479,R00211,R00210,R00209,R01196,R00212,R00344,R00930,R00217,R00353,R01324,R00472
19	0.40	498	17	53	0	0	C00022->C00183:[1->2,3->6]	RP00036,RP01363,RP02722,RP00177,RP00078,RP05880,RP00287,RP00079,RP00097,RP00931,RP12733,RP00930,RP00285,RP00121,RP01431,RP01292,RP00921	R00199,R01858,R02628,R01138,R00659,R00724,R00200,R00206,R02320,R00430,R00208,R01012,R00572,R01209,R03051,R00351,R00352,R00362,R00431,R00346,R00345,R00726,R00341,R00351,R00352,R00214,R00216,R00361,R00360,R00343,R00342,R01447,R01257,R02200,R01214,R01215,R01212,R01434,R00479,R00006,R00479,R00211,R00210,R00209,R01196,R00212,R00412,R00408,R02164,R00402,R01324,R01082,R00472
20	0.60	534	14	46	0	0	C00022->C00183:[1->1,2->3,3->6]	RP00291,RP04080,RP00177,RP00078,RP05880,RP00287,RP00036,RP00097,RP04078,RP00930,RP00285,RP00121,RP01431,RP01292	R00226,R04672,R04441,R00351,R00352,R00362,R00431,R00346,R00345,R00726,R00341,R00351,R00352,R00214,R00216,R00199,R01858,R02628,R01138,R00659,R00724,R00200,R00206,R02320,R00430,R00208,R01012,R00572,R02200,R01214,R01215,R01212,R01434,R04439,R00479,R00211,R00210,R00209,R01196,R00212,R00412,R00408,R02164,R00402,R01324,R01082
21	1.00	595	18	34	0	0	C00022->C00183:[1->1,1->2,2->3,3->5,3->6]	RP07314,RP00287,RP00177,RP00930,RP06101,RP00109,RP05983,RP01292,RP02722,RP04290,RP00440,RP01363,RP00931,RP00097,RP00121,RP02918,RP00921,RP01431	R03050,R00214,R00216,R00351,R00352,R00362,R00479,R00214,R00216,R00344,R00930,R00217,R00353,R05103,R01281,R01082,R03051,R00220,R03050,R00006,R01209,R00479,R02200,R01214,R01215,R01212,R01434,R00412,R00408,R02164,R00402,R00014,R00472,R01324
22	1.00	558	15	34	0	0	C00022->C00183:[1->1,1->2,2->3,3->5,3->6]	RP00287,RP02722,RP00177,RP00440,RP05880,RP01363,RP01292,RP00097,RP07314,RP00109,RP00285,RP00121,RP02918,RP01431,RP00930	R00214,R00216,R03051,R00351,R00352,R00362,R03050,R00006,R00351,R00352,R01209,R01082,R02200,R01214,R01215,R01212,R01434,R03050,R00344,R00930,R00217,R00353,R00211,R00210,R00209,R01196,R00212,R00412,R00408,R02164,R00402,R00014,R01324,R00479
23	0.60	484	17	51	0	0	C00022->C00183:[1->1,2->3,3->6]	RP00291,RP04080,RP06172,RP10730,RP00931,RP00078,RP01431,RP10741,RP00921,RP00036,RP00177,RP00287,RP06101,RP00097,RP04078,RP00285,RP05729	R00226,R04672,R04441,R00472,R01699,R00479,R00431,R00346,R00345,R00726,R00341,R01324,R02569,R00472,R00199,R01858,R02628,R01138,R00659,R00724,R00200,R00206,R02320,R00430,R00208,R01012,R00572,R00351,R00352,R00362,R00214,R00216,R00214,R00216,R02200,R01214,R01215,R01212,R01434,R04439,R00211,R00210,R00209,R01196,R00212,R00217,R00346,R00345,R00726,R00341,R00431
24	0.40	508	12	26	0	0	C00022->C00183:[1->2,3->6]	RP01363,RP02722,RP06172,RP00177,RP00287,RP00097,RP00931,RP00285,RP12733,RP00109,RP01431,RP00921	R01209,R03051,R00472,R00351,R00352,R00362,R00214,R00216,R02200,R01214,R01215,R01212,R01434,R00479,R00211,R00210,R00209,R01196,R00212,R00006,R00344,R00930,R00217,R00353,R01324,R00472
25	0.40	510	13	40	0	0	C00022->C00183:[1->2,3->6]	RP00036,RP01363,RP02722,RP06172,RP00177,RP00287,RP00097,RP00931,RP12733,RP00285,RP00078,RP01431,RP00921	R00199,R01858,R02628,R01138,R00659,R00724,R00200,R00206,R02320,R00430,R00208,R01012,R00572,R01209,R03051,R00472,R00351,R00352,R00362,R00214,R00216,R02200,R01214,R01215,R01212,R01434,R00479,R00006,R00211,R00210,R00209,R01196,R00212,R00431,R00346,R00345,R00726,R00341,R01324,R00472
26	1.00	525	19	49	0	0	C00022->C00183:[1->1,1->2,2->3,3->5,3->6]	RP07314,RP00287,RP00177,RP00930,RP06101,RP00109,RP00285,RP01292,RP06172,RP02722,RP05698,RP00440,RP01363,RP00931,RP00097,RP00121,RP02918,RP00921,RP01431	R03050,R00214,R00216,R00351,R00352,R00362,R00479,R00214,R00216,R00344,R00930,R00217,R00353,R00211,R00210,R00209,R01196,R00212,R01082,R00472,R03051,R01196,R00006,R00014,R00211,R00210,R01699,R00207,R00224,R00226,R00209,R05636,R03145,R03050,R00006,R01209,R00479,R02200,R01214,R01215,R01212,R01434,R00412,R00408,R02164,R00402,R00014,R00472,R01324
27	1.00	475	17	61	0	0	C00022->C00183:[1->1,1->2,2->3,3->5,3->6]	RP01363,RP06172,RP07314,RP00931,RP00078,RP01431,RP00921,RP00036,RP02722,RP00177,RP05698,RP00440,RP00287,RP00097,RP00285,RP02918,RP05729	R01209,R00472,R03050,R00479,R00431,R00346,R00345,R00726,R00341,R01324,R00472,R00199,R01858,R02628,R01138,R00659,R00724,R00200,R00206,R02320,R00430,R00208,R01012,R00572,R03051,R00351,R00352,R00362,R01196,R00006,R00014,R00211,R00210,R01699,R00207,R00224,R00226,R00209,R05636,R03145,R03050,R00006,R00214,R00216,R02200,R01214,R01215,R01212,R01434,R00211,R00210,R00209,R01196,R00212,R00014,R00217,R00346,R00345,R00726,R00341,R00431
28	1.00	431	12	24	0	0	C00022->C00183:[1->1,1->2,2->3,3->5,3->6]	RP06172,RP07314,RP02722,RP02918,RP04290,RP00440,RP01363,RP06101,RP00097,RP00287,RP05983,RP00285	R00472,R03050,R03051,R00014,R00220,R03050,R00006,R01209,R00214,R00216,R02200,R01214,R01215,R01212,R01434,R00214,R00216,R05103,R01281,R00211,R00210,R00209,R01196,R00212
29	0.60	401	17	77	0	0	C00022->C00183:[1->1,2->3,3->6]	RP00291,RP04080,RP06172,RP00931,RP00078,RP01431,RP00921,RP00036,RP00128,RP00177,RP05698,RP00287,RP00026,RP00097,RP04078,RP04318,RP05729	R00226,R04672,R04441,R00472,R00479,R00431,R00346,R00345,R00726,R00341,R01324,R00472,R00199,R01858,R02628,R01138,R00659,R00724,R00200,R00206,R02320,R00430,R00208,R01012,R00572,R00710,R00711,R01019,R00326,R00351,R00352,R00362,R01196,R00006,R00014,R00211,R00210,R01699,R00207,R00224,R00226,R00209,R05636,R03145,R00214,R00216,R00743,R01323,R01179,R05508,R00393,R04057,R02955,R05336,R01359,R05509,R00928,R04000,R00229,R07832,R03884,R00227,R03153,R00235,R02200,R01214,R01215,R01212,R01434,R04439,R00224,R00217,R00346,R00345,R00726,R00341,R00431
30	1.00	418	14	63	0	0	C00022->C00183:[1->1,1->2,2->3,3->5,3->6]	RP06172,RP07314,RP02722,RP00079,RP05698,RP00440,RP01363,RP00036,RP00078,RP00097,RP00109,RP02918,RP00285,RP05729	R00472,R03050,R03051,R00361,R00360,R00343,R00342,R01447,R01257,R01196,R00006,R00014,R00211,R00210,R01699,R00207,R00224,R00226,R00209,R05636,R03145,R03050,R00006,R01209,R00199,R01858,R02628,R01138,R00659,R00724,R00200,R00206,R02320,R00430,R00208,R01012,R00572,R00431,R00346,R00345,R00726,R00341,R02200,R01214,R01215,R01212,R01434,R00344,R00930,R00217,R00353,R00014,R00211,R00210,R00209,R01196,R00212,R00217,R00346,R00345,R00726,R00341,R00431
31	0.40	510	16	38	0	0	C00022->C00183:[1->2,3->6]	RP01363,RP02722,RP00177,RP00078,RP05880,RP00287,RP01710,RP00214,RP00097,RP12733,RP00930,RP00285,RP00121,RP01431,RP03071,RP01292	R01209,R03051,R00351,R00352,R00362,R00431,R00346,R00345,R00726,R00341,R00351,R00352,R00214,R00216,R01714,R06603,R00985,R01302,R00986,R02200,R01214,R01215,R01212,R01434,R00006,R00479,R00211,R00210,R00209,R01196,R00212,R00412,R00408,R02164,R00402,R01324,R03460,R01082
32	1.00	472	6	11	0	0	C00022->C00183:[1->1,1->2,2->3,3->5,3->6]	RP00097,RP07314,RP02722,RP02918,RP00440,RP01363	R02200,R01214,R01215,R01212,R01434,R03050,R03051,R00014,R03050,R00006,R01209
33	0.40	560	15	33	0	0	C00022->C00183:[1->2,3->6]	RP01363,RP02722,RP00177,RP05880,RP00287,RP00097,RP00931,RP12733,RP00930,RP00285,RP00121,RP00109,RP01431,RP01292,RP00921	R01209,R03051,R00351,R00352,R00362,R00351,R00352,R00214,R00216,R02200,R01214,R01215,R01212,R01434,R00479,R00006,R00479,R00211,R00210,R00209,R01196,R00212,R00412,R00408,R02164,R00402,R00344,R00930,R00217,R00353,R01324,R01082,R00472
34	0.40	602	13	26	0	0	C00022->C00183:[1->2,3->6]	RP02722,RP00287,RP00177,RP01363,RP00930,RP00931,RP00097,RP00121,RP00109,RP12733,RP01292,RP00921,RP01431	R03051,R00214,R00216,R00351,R00352,R00362,R01209,R00479,R00479,R02200,R01214,R01215,R01212,R01434,R00412,R00408,R02164,R00402,R00344,R00930,R00217,R00353,R00006,R01082,R00472,R01324
35	1.00	475	17	61	0	0	C00022->C00183:[1->1,1->2,2->3,3->5,3->6]	RP00291,RP04080,RP06172,RP00931,RP00078,RP01431,RP00921,RP00036,RP00177,RP05698,RP00287,RP08251,RP00097,RP04078,RP00285,RP02918,RP05729	R00226,R04672,R04441,R00472,R00479,R00431,R00346,R00345,R00726,R00341,R01324,R00472,R00199,R01858,R02628,R01138,R00659,R00724,R00200,R00206,R02320,R00430,R00208,R01012,R00572,R00351,R00352,R00362,R01196,R00006,R00014,R00211,R00210,R01699,R00207,R00224,R00226,R00209,R05636,R03145,R00214,R00216,R04672,R02200,R01214,R01215,R01212,R01434,R04439,R00211,R00210,R00209,R01196,R00212,R00014,R00217,R00346,R00345,R00726,R00341,R00431
36	0.60	504	17	54	0	0	C00022->C00183:[1->1,2->3,3->6]	RP00291,RP04080,RP00177,RP00078,RP05880,RP00287,RP00036,RP00079,RP00097,RP04078,RP00931,RP00930,RP00285,RP00121,RP01431,RP01292,RP00921	R00226,R04672,R04441,R00351,R00352,R00362,R00431,R00346,R00345,R00726,R00341,R00351,R00352,R00214,R00216,R00199,R01858,R02628,R01138,R00659,R00724,R00200,R00206,R02320,R00430,R00208,R01012,R00572,R00361,R00360,R00343,R00342,R01447,R01257,R02200,R01214,R01215,R01212,R01434,R04439,R00479,R00479,R00211,R00210,R00209,R01196,R00212,R00412,R00408,R02164,R00402,R01324,R01082,R00472
37	0.60	543	13	32	0	0	C00022->C00183:[1->1,2->3,3->6]	RP00291,RP04080,RP00177,RP05880,RP00287,RP00097,RP04078,RP00930,RP00285,RP00121,RP00109,RP01431,RP01292	R00226,R04672,R04441,R00351,R00352,R00362,R00351,R00352,R00214,R00216,R02200,R01214,R01215,R01212,R01434,R04439,R00479,R00211,R00210,R00209,R01196,R00212,R00412,R00408,R02164,R00402,R00344,R00930,R00217,R00353,R01324,R01082
38	0.40	602	13	26	0	0	C00022->C00183:[1->2,3->5]	RP12734,RP04080,RP00287,RP00177,RP00930,RP00931,RP00097,RP04078,RP00121,RP00109,RP01292,RP00921,RP01431	R00226,R04441,R00214,R00216,R00351,R00352,R00362,R00479,R00479,R02200,R01214,R01215,R01212,R01434,R04439,R00412,R00408,R02164,R00402,R00344,R00930,R00217,R00353,R01082,R00472,R01324
39	0.40	510	13	40	0	0	C00022->C00183:[1->2,3->5]	RP00036,RP06172,RP00177,RP04078,RP00287,RP04080,RP12734,RP00097,RP00931,RP00285,RP00078,RP01431,RP00921	R00199,R01858,R02628,R01138,R00659,R00724,R00200,R00206,R02320,R00430,R00208,R01012,R00572,R00472,R00351,R00352,R00362,R04439,R00214,R00216,R04441,R00226,R02200,R01214,R01215,R01212,R01434,R00479,R00211,R00210,R00209,R01196,R00212,R00431,R00346,R00345,R00726,R00341,R01324,R00472
40	0.40	486	19	49	0	0	C00022->C00183:[1->2,3->5]	RP04080,RP04290,RP06172,RP00177,RP01670,RP05698,RP04078,RP00287,RP00300,RP00568,RP12734,RP00097,RP00931,RP00285,RP06374,RP00109,RP01431,RP03735,RP00921	R04441,R00220,R00472,R00351,R00352,R00362,R01655,R01196,R00006,R00014,R00211,R00210,R01699,R00207,R00224,R00226,R00209,R05636,R03145,R04439,R00214,R00216,R00944,R00943,R01218,R01220,R00226,R02200,R01214,R01215,R01212,R01434,R00479,R00211,R00210,R00209,R01196,R00212,R00945,R00344,R00930,R00217,R00353,R01324,R00134,R03215,R03146,R00519,R00472
41	1.00	571	18	35	0	0	C00022->C00183:[1->1,1->2,2->3,3->5,3->6]	RP07314,RP00287,RP00177,RP08578,RP00930,RP06101,RP00109,RP01292,RP02722,RP00440,RP01363,RP00215,RP00931,RP00097,RP00121,RP02918,RP00921,RP01431	R03050,R00214,R00216,R00351,R00352,R00362,R00319,R00479,R00214,R00216,R00344,R00930,R00217,R00353,R01082,R03051,R03050,R00006,R01209,R01447,R00703,R00196,R00479,R02200,R01214,R01215,R01212,R01434,R00412,R00408,R02164,R00402,R00014,R00472,R01324
42	0.40	529	14	45	0	0	C00022->C00183:[1->2,3->6]	RP00036,RP01363,RP02722,RP00177,RP00078,RP05880,RP00287,RP00097,RP12733,RP00930,RP00285,RP00121,RP01431,RP01292	R00199,R01858,R02628,R01138,R00659,R00724,R00200,R00206,R02320,R00430,R00208,R01012,R00572,R01209,R03051,R00351,R00352,R00362,R00431,R00346,R00345,R00726,R00341,R00351,R00352,R00214,R00216,R02200,R01214,R01215,R01212,R01434,R00006,R00479,R00211,R00210,R00209,R01196,R00212,R00412,R00408,R02164,R00402,R01324,R01082
43	0.60	390	18	72	0	0	C00022->C00183:[1->1,2->3,3->6]	RP00291,RP04080,RP06172,RP00931,RP00078,RP01431,RP00921,RP00036,RP00128,RP00177,RP00287,RP06101,RP00026,RP00097,RP04078,RP00285,RP04318,RP05729	R00226,R04672,R04441,R00472,R00479,R00431,R00346,R00345,R00726,R00341,R01324,R00472,R00199,R01858,R02628,R01138,R00659,R00724,R00200,R00206,R02320,R00430,R00208,R01012,R00572,R00710,R00711,R01019,R00326,R00351,R00352,R00362,R00214,R00216,R00214,R00216,R00743,R01323,R01179,R05508,R00393,R04057,R02955,R05336,R01359,R05509,R00928,R04000,R00229,R07832,R03884,R00227,R03153,R00235,R02200,R01214,R01215,R01212,R01434,R04439,R00211,R00210,R00209,R01196,R00212,R00224,R00217,R00346,R00345,R00726,R00341,R00431
44	0.40	518	19	45	0	0	C00022->C00183:[1->2,3->6]	RP01830,RP06374,RP01363,RP02722,RP06172,RP00177,RP01670,RP05698,RP01432,RP00287,RP04290,RP00568,RP00097,RP06373,RP00931,RP00285,RP12733,RP00109,RP00921	R01900,R00945,R01209,R03051,R00472,R00351,R00352,R00362,R01655,R01196,R00006,R00014,R00211,R00210,R01699,R00207,R00224,R00226,R00209,R05636,R03145,R01325,R00214,R00216,R00220,R01218,R01220,R02200,R01214,R01215,R01212,R01434,R00941,R00479,R00211,R00210,R00209,R01196,R00212,R00006,R00344,R00930,R00217,R00353,R00472
45	1.00	476	23	79	0	0	C00022->C00183:[1->1,1->2,2->3,3->5,3->6]	RP07314,RP00287,RP00177,RP00930,RP06101,RP00079,RP00109,RP00078,RP00285,RP01292,RP00036,RP06172,RP02722,RP05698,RP00440,RP01363,RP00931,RP00097,RP00121,RP02918,RP05729,RP00921,RP01431	R03050,R00214,R00216,R00351,R00352,R00362,R00479,R00214,R00216,R00361,R00360,R00343,R00342,R01447,R01257,R00344,R00930,R00217,R00353,R00431,R00346,R00345,R00726,R00341,R00211,R00210,R00209,R01196,R00212,R01082,R00199,R01858,R02628,R01138,R00659,R00724,R00200,R00206,R02320,R00430,R00208,R01012,R00572,R00472,R03051,R01196,R00006,R00014,R00211,R00210,R01699,R00207,R00224,R00226,R00209,R05636,R03145,R03050,R00006,R01209,R00479,R02200,R01214,R01215,R01212,R01434,R00412,R00408,R02164,R00402,R00014,R00217,R00346,R00345,R00726,R00341,R00431,R00472,R01324
46	0.60	429	5	10	0	0	C00022->C00183:[1->1,2->3,3->5]	RP00291,RP10166,RP04079,RP04080,RP00097	R00226,R04672,R05071,R04440,R04441,R02200,R01214,R01215,R01212,R01434
47	1.00	554	17	43	0	0	C00022->C00183:[1->1,1->2,2->3,3->5,3->6]	RP00291,RP04080,RP00287,RP00177,RP00930,RP06101,RP00109,RP01292,RP05698,RP08251,RP00931,RP00097,RP04078,RP00121,RP02918,RP00921,RP01431	R00226,R04672,R04441,R00214,R00216,R00351,R00352,R00362,R00479,R00214,R00216,R00344,R00930,R00217,R00353,R01082,R01196,R00006,R00014,R00211,R00210,R01699,R00207,R00224,R00226,R00209,R05636,R03145,R04672,R00479,R02200,R01214,R01215,R01212,R01434,R04439,R00412,R00408,R02164,R00402,R00014,R00472,R01324
48	0.40	518	19	45	0	0	C00022->C00183:[1->2,3->5]	RP01830,RP04080,RP04290,RP06172,RP00177,RP01670,RP05698,RP01432,RP00287,RP06374,RP00568,RP12734,RP00097,RP06373,RP00931,RP00285,RP04078,RP00109,RP00921	R01900,R04441,R00220,R00472,R00351,R00352,R00362,R01655,R01196,R00006,R00014,R00211,R00210,R01699,R00207,R00224,R00226,R00209,R05636,R03145,R01325,R00214,R00216,R00945,R01218,R01220,R00226,R02200,R01214,R01215,R01212,R01434,R00941,R00479,R00211,R00210,R00209,R01196,R00212,R04439,R00344,R00930,R00217,R00353,R00472
49	0.40	492	16	39	0	0	C00022->C00183:[1->2,3->6]	RP01363,RP02722,RP00177,RP05880,RP00287,RP00079,RP00097,RP00931,RP12733,RP00930,RP00285,RP00121,RP00109,RP01431,RP01292,RP00921	R01209,R03051,R00351,R00352,R00362,R00351,R00352,R00214,R00216,R00361,R00360,R00343,R00342,R01447,R01257,R02200,R01214,R01215,R01212,R01434,R00479,R00006,R00479,R00211,R00210,R00209,R01196,R00212,R00412,R00408,R02164,R00402,R00344,R00930,R00217,R00353,R01324,R01082,R00472
50	1.00	576	18	36	0	0	C00022->C00183:[1->1,1->2,2->3,3->5,3->6]	RP07314,RP06172,RP00287,RP00177,RP08251,RP00930,RP00109,RP01292,RP00931,RP02722,RP00440,RP01363,RP12734,RP00097,RP00121,RP00285,RP00921,RP01431	R03050,R00472,R00214,R00216,R00351,R00352,R00362,R04672,R00479,R00344,R00930,R00217,R00353,R01082,R00479,R03051,R03050,R00006,R01209,R00226,R02200,R01214,R01215,R01212,R01434,R00412,R00408,R02164,R00402,R00211,R00210,R00209,R01196,R00212,R00472,R01324
51	1.00	423	11	33	0	0	C00022->C00183:[1->1,1->2,2->3,3->5,3->6]	RP06172,RP07314,RP02722,RP05698,RP00440,RP01363,RP06101,RP00097,RP00287,RP00285,RP02918	R00472,R03050,R03051,R01196,R00006,R00014,R00211,R00210,R01699,R00207,R00224,R00226,R00209,R05636,R03145,R03050,R00006,R01209,R00214,R00216,R02200,R01214,R01215,R01212,R01434,R00214,R00216,R00211,R00210,R00209,R01196,R00212,R00014
52	0.40	380	14	44	0	0	C00022->C00183:[1->2,3->6]	RP01363,RP02722,RP06172,RP00177,RP00287,RP00026,RP00097,RP00931,RP12733,RP00128,RP00109,RP01431,RP04318,RP00921	R01209,R03051,R00472,R00351,R00352,R00362,R00214,R00216,R00743,R01323,R01179,R05508,R00393,R04057,R02955,R05336,R01359,R05509,R00928,R04000,R00229,R07832,R03884,R00227,R03153,R00235,R02200,R01214,R01215,R01212,R01434,R00479,R00006,R00710,R00711,R01019,R00326,R00344,R00930,R00217,R00353,R01324,R00224,R00472
53	1.00	487	18	52	0	0	C00022->C00183:[1->1,1->2,2->3,3->5,3->6]	RP07314,RP06172,RP05983,RP00931,RP00078,RP01431,RP00921,RP00036,RP01363,RP02722,RP00177,RP04290,RP00440,RP00287,RP00097,RP00285,RP02918,RP05729	R03050,R00472,R05103,R01281,R00479,R00431,R00346,R00345,R00726,R00341,R01324,R00472,R00199,R01858,R02628,R01138,R00659,R00724,R00200,R00206,R02320,R00430,R00208,R01012,R00572,R01209,R03051,R00351,R00352,R00362,R00220,R03050,R00006,R00214,R00216,R02200,R01214,R01215,R01212,R01434,R00211,R00210,R00209,R01196,R00212,R00014,R00217,R00346,R00345,R00726,R00341,R00431
54	0.40	548	15	32	0	0	C00022->C00183:[1->2,3->6]	RP00109,RP02722,RP06172,RP00287,RP00177,RP01363,RP00930,RP00931,RP00097,RP00121,RP00285,RP12733,RP01292,RP00921,RP01431	R00344,R00930,R00217,R00353,R03051,R00472,R00214,R00216,R00351,R00352,R00362,R01209,R00479,R00479,R02200,R01214,R01215,R01212,R01434,R00412,R00408,R02164,R00402,R00211,R00210,R00209,R01196,R00212,R00006,R01082,R00472,R01324
55	0.40	508	17	46	0	0	C00022->C00183:[1->2,3->6]	RP06172,RP02722,RP00287,RP00177,RP01363,RP00930,RP06101,RP00931,RP00097,RP00121,RP05698,RP00109,RP12733,RP00285,RP01292,RP00921,RP01431	R00472,R03051,R00214,R00216,R00351,R00352,R00362,R01209,R00479,R00214,R00216,R00479,R02200,R01214,R01215,R01212,R01434,R00412,R00408,R02164,R00402,R01196,R00006,R00014,R00211,R00210,R01699,R00207,R00224,R00226,R00209,R05636,R03145,R00344,R00930,R00217,R00353,R00006,R00211,R00210,R00209,R01196,R00212,R01082,R00472,R01324
56	1.00	501	21	62	0	0	C00022->C00183:[1->1,1->2,2->3,3->5,3->6]	RP07314,RP00287,RP00177,RP05983,RP00930,RP00079,RP00109,RP00078,RP01292,RP00036,RP02722,RP04290,RP00440,RP01363,RP00931,RP00097,RP00121,RP02918,RP05729,RP00921,RP01431	R03050,R00214,R00216,R00351,R00352,R00362,R05103,R01281,R00479,R00361,R00360,R00343,R00342,R01447,R01257,R00344,R00930,R00217,R00353,R00431,R00346,R00345,R00726,R00341,R01082,R00199,R01858,R02628,R01138,R00659,R00724,R00200,R00206,R02320,R00430,R00208,R01012,R00572,R03051,R00220,R03050,R00006,R01209,R00479,R02200,R01214,R01215,R01212,R01434,R00412,R00408,R02164,R00402,R00014,R00217,R00346,R00345,R00726,R00341,R00431,R00472,R01324
57	0.60	464	15	59	0	0	C00022->C00183:[1->1,2->3,3->6]	RP00291,RP00036,RP06172,RP00177,RP05698,RP00931,RP00287,RP04080,RP00097,RP04078,RP00285,RP00078,RP01431,RP05729,RP00921	R00226,R04672,R00199,R01858,R02628,R01138,R00659,R00724,R00200,R00206,R02320,R00430,R00208,R01012,R00572,R00472,R00351,R00352,R00362,R01196,R00006,R00014,R00211,R00210,R01699,R00207,R00224,R00226,R00209,R05636,R03145,R00479,R00214,R00216,R04441,R02200,R01214,R01215,R01212,R01434,R04439,R00211,R00210,R00209,R01196,R00212,R00431,R00346,R00345,R00726,R00341,R01324,R00217,R00346,R00345,R00726,R00341,R00431,R00472
58	0.40	498	20	50	0	0	C00022->C00183:[1->2,3->6]	RP01830,RP00300,RP01363,RP02722,RP06172,RP00177,RP01670,RP05698,RP01432,RP00287,RP04290,RP00568,RP00097,RP00931,RP00285,RP12733,RP06374,RP00109,RP03735,RP00921	R01900,R00944,R00943,R01209,R03051,R00472,R00351,R00352,R00362,R01655,R01196,R00006,R00014,R00211,R00210,R01699,R00207,R00224,R00226,R00209,R05636,R03145,R01325,R00214,R00216,R00220,R01218,R01220,R02200,R01214,R01215,R01212,R01434,R00479,R00211,R00210,R00209,R01196,R00212,R00006,R00945,R00344,R00930,R00217,R00353,R00134,R03215,R03146,R00519,R00472
59	0.40	351	4	8	0	0	C00022->C00183:[1->2,3->5]	RP12734,RP00097,RP04080,RP04078	R00226,R02200,R01214,R01215,R01212,R01434,R04441,R04439
60	0.60	567	15	34	0	0	C00022->C00183:[1->1,2->3,3->6]	RP00291,RP04080,RP00177,RP05880,RP00287,RP00097,RP04078,RP00931,RP00930,RP00285,RP00121,RP00109,RP01431,RP01292,RP00921	R00226,R04672,R04441,R00351,R00352,R00362,R00351,R00352,R00214,R00216,R02200,R01214,R01215,R01212,R01434,R04439,R00479,R00479,R00211,R00210,R00209,R01196,R00212,R00412,R00408,R02164,R00402,R00344,R00930,R00217,R00353,R01324,R01082,R00472
61	1.00	517	14	31	0	0	C00022->C00183:[1->1,1->2,2->3,3->5,3->6]	RP05857,RP06172,RP07314,RP02722,RP00177,RP00287,RP00440,RP01363,RP06101,RP00097,RP02918,RP00285,RP00109,RP01431	R00709,R00267,R00472,R03050,R03051,R00351,R00352,R00362,R00214,R00216,R03050,R00006,R01209,R00214,R00216,R02200,R01214,R01215,R01212,R01434,R00014,R00211,R00210,R00209,R01196,R00212,R00344,R00930,R00217,R00353,R01324
62	0.40	396	15	45	0	0	C00022->C00183:[1->2,3->6]	RP01830,RP01363,RP02722,RP06172,RP00177,RP01432,RP00287,RP00026,RP00097,RP00931,RP12733,RP00128,RP00109,RP04318,RP00921	R01900,R01209,R03051,R00472,R00351,R00352,R00362,R01325,R00214,R00216,R00743,R01323,R01179,R05508,R00393,R04057,R02955,R05336,R01359,R05509,R00928,R04000,R00229,R07832,R03884,R00227,R03153,R00235,R02200,R01214,R01215,R01212,R01434,R00479,R00006,R00710,R00711,R01019,R00326,R00344,R00930,R00217,R00353,R00224,R00472
63	0.40	507	19	58	0	0	C00022->C00183:[1->2,3->6]	RP00036,RP01363,RP02722,RP06172,RP00177,RP01670,RP05698,RP00287,RP04290,RP06374,RP00568,RP00097,RP06373,RP00931,RP12733,RP00285,RP00078,RP01431,RP00921	R00199,R01858,R02628,R01138,R00659,R00724,R00200,R00206,R02320,R00430,R00208,R01012,R00572,R01209,R03051,R00472,R00351,R00352,R00362,R01655,R01196,R00006,R00014,R00211,R00210,R01699,R00207,R00224,R00226,R00209,R05636,R03145,R00214,R00216,R00220,R00945,R01218,R01220,R02200,R01214,R01215,R01212,R01434,R00941,R00479,R00006,R00211,R00210,R00209,R01196,R00212,R00431,R00346,R00345,R00726,R00341,R01324,R00472
64	0.40	498	20	50	0	0	C00022->C00183:[1->2,3->5]	RP01830,RP04080,RP04290,RP06172,RP00177,RP01670,RP05698,RP01432,RP06374,RP00287,RP00300,RP00568,RP12734,RP00097,RP00931,RP00285,RP04078,RP00109,RP03735,RP00921	R01900,R04441,R00220,R00472,R00351,R00352,R00362,R01655,R01196,R00006,R00014,R00211,R00210,R01699,R00207,R00224,R00226,R00209,R05636,R03145,R01325,R00945,R00214,R00216,R00944,R00943,R01218,R01220,R00226,R02200,R01214,R01215,R01212,R01434,R00479,R00211,R00210,R00209,R01196,R00212,R04439,R00344,R00930,R00217,R00353,R00134,R03215,R03146,R00519,R00472
65	0.40	413	15	58	0	0	C00022->C00183:[1->2,3->6]	RP00036,RP01363,RP02722,RP06172,RP00177,RP00287,RP00026,RP00097,RP00931,RP12733,RP00078,RP00128,RP04318,RP01431,RP00921	R00199,R01858,R02628,R01138,R00659,R00724,R00200,R00206,R02320,R00430,R00208,R01012,R00572,R01209,R03051,R00472,R00351,R00352,R00362,R00214,R00216,R00743,R01323,R01179,R05508,R00393,R04057,R02955,R05336,R01359,R05509,R00928,R04000,R00229,R07832,R03884,R00227,R03153,R00235,R02200,R01214,R01215,R01212,R01434,R00479,R00006,R00431,R00346,R00345,R00726,R00341,R00710,R00711,R01019,R00326,R00224,R01324,R00472
66	1.00	498	7	12	0	0	C00022->C00183:[1->1,1->2,2->3,3->5,3->6]	RP12734,RP00097,RP07314,RP02722,RP00440,RP08251,RP01363	R00226,R02200,R01214,R01215,R01212,R01434,R03050,R03051,R03050,R00006,R04672,R01209
67	1.00	420	24	96	0	0	C00022->C00183:[1->1,2->2,2->3,3->5,3->6]	RP00128,RP07314,RP00287,RP00177,RP00930,RP06101,RP00079,RP01089,RP00109,RP00078,RP01292,RP00036,RP06172,RP02722,RP00026,RP05698,RP00440,RP01363,RP00931,RP00097,RP00121,RP05729,RP00921,RP01431	R00710,R00711,R01019,R00326,R03050,R00214,R00216,R00351,R00352,R00362,R00479,R00214,R00216,R00361,R00360,R00343,R00342,R01447,R01257,R00755,R00344,R00930,R00217,R00353,R00431,R00346,R00345,R00726,R00341,R01082,R00199,R01858,R02628,R01138,R00659,R00724,R00200,R00206,R02320,R00430,R00208,R01012,R00572,R00472,R03051,R00743,R01323,R01179,R05508,R00393,R04057,R02955,R05336,R01359,R05509,R00928,R04000,R00229,R07832,R03884,R00227,R03153,R00235,R01196,R00006,R00014,R00211,R00210,R01699,R00207,R00224,R00226,R00209,R05636,R03145,R03050,R00006,R01209,R00479,R02200,R01214,R01215,R01212,R01434,R00412,R00408,R02164,R00402,R00217,R00346,R00345,R00726,R00341,R00431,R00472,R01324
68	0.60	458	18	47	0	0	C00022->C00183:[1->1,2->3,3->6]	RP00291,RP04080,RP06172,RP00287,RP00177,RP00930,RP06101,RP00109,RP01292,RP05729,RP00079,RP00931,RP00097,RP04078,RP00121,RP00285,RP00921,RP01431	R00226,R04672,R04441,R00472,R00214,R00216,R00351,R00352,R00362,R00479,R00214,R00216,R00344,R00930,R00217,R00353,R01082,R00217,R00346,R00345,R00726,R00341,R00431,R00361,R00360,R00343,R00342,R01447,R01257,R00479,R02200,R01214,R01215,R01212,R01434,R04439,R00412,R00408,R02164,R00402,R00211,R00210,R00209,R01196,R00212,R00472,R01324
69	0.40	505	18	44	0	0	C00022->C00183:[1->2,3->6]	RP06374,RP01363,RP02722,RP06172,RP00177,RP01670,RP05698,RP00287,RP04290,RP00568,RP00097,RP06373,RP00931,RP00285,RP12733,RP00109,RP01431,RP00921	R00945,R01209,R03051,R00472,R00351,R00352,R00362,R01655,R01196,R00006,R00014,R00211,R00210,R01699,R00207,R00224,R00226,R00209,R05636,R03145,R00214,R00216,R00220,R01218,R01220,R02200,R01214,R01215,R01212,R01434,R00941,R00479,R00211,R00210,R00209,R01196,R00212,R00006,R00344,R00930,R00217,R00353,R01324,R00472
70	0.60	621	19	35	0	0	C00022->C00183:[1->1,2->3,3->6]	RP00291,RP04080,RP00287,RP00177,RP00568,RP00930,RP01670,RP06101,RP00109,RP01292,RP06374,RP04290,RP00931,RP00097,RP04078,RP00121,RP06373,RP00921,RP01431	R00226,R04672,R04441,R00214,R00216,R00351,R00352,R00362,R01218,R01220,R00479,R01655,R00214,R00216,R00344,R00930,R00217,R00353,R01082,R00945,R00220,R00479,R02200,R01214,R01215,R01212,R01434,R04439,R00412,R00408,R02164,R00402,R00941,R00472,R01324
71	0.60	517	16	39	0	0	C00022->C00183:[1->1,2->3,3->6]	RP00291,RP04080,RP00177,RP00078,RP05880,RP00287,RP01710,RP00214,RP00097,RP04078,RP00930,RP00285,RP00121,RP01431,RP03071,RP01292	R00226,R04672,R04441,R00351,R00352,R00362,R00431,R00346,R00345,R00726,R00341,R00351,R00352,R00214,R00216,R01714,R06603,R00985,R01302,R00986,R02200,R01214,R01215,R01212,R01434,R04439,R00479,R00211,R00210,R00209,R01196,R00212,R00412,R00408,R02164,R00402,R01324,R03460,R01082
72	0.40	507	19	58	0	0	C00022->C00183:[1->2,3->5]	RP00036,RP04290,RP06172,RP00177,RP01670,RP05698,RP04078,RP00287,RP04080,RP00568,RP12734,RP00097,RP06373,RP00931,RP00285,RP00078,RP06374,RP01431,RP00921	R00199,R01858,R02628,R01138,R00659,R00724,R00200,R00206,R02320,R00430,R00208,R01012,R00572,R00220,R00472,R00351,R00352,R00362,R01655,R01196,R00006,R00014,R00211,R00210,R01699,R00207,R00224,R00226,R00209,R05636,R03145,R04439,R00214,R00216,R04441,R01218,R01220,R00226,R02200,R01214,R01215,R01212,R01434,R00941,R00479,R00211,R00210,R00209,R01196,R00212,R00431,R00346,R00345,R00726,R00341,R00945,R01324,R00472
73	0.40	351	4	8	0	0	C00022->C00183:[1->2,3->6]	RP00097,RP01363,RP02722,RP12733	R02200,R01214,R01215,R01212,R01434,R01209,R03051,R00006
74	1.00	472	6	11	0	0	C00022->C00183:[1->1,1->2,2->3,3->5,3->6]	RP00291,RP04080,RP04078,RP00097,RP02918,RP08251	R00226,R04672,R04441,R04439,R02200,R01214,R01215,R01212,R01434,R00014,R04672
75	1.00	334	12	50	0	0	C00022->C00183:[1->1,2->2,2->3,3->5,3->6]	RP06172,RP07314,RP02722,RP00097,RP05698,RP00440,RP01363,RP00128,RP06101,RP00026,RP01089,RP00287	R00472,R03050,R03051,R02200,R01214,R01215,R01212,R01434,R01196,R00006,R00014,R00211,R00210,R01699,R00207,R00224,R00226,R00209,R05636,R03145,R03050,R00006,R01209,R00710,R00711,R01019,R00326,R00214,R00216,R00743,R01323,R01179,R05508,R00393,R04057,R02955,R05336,R01359,R05509,R00928,R04000,R00229,R07832,R03884,R00227,R03153,R00235,R00755,R00214,R00216
76	0.60	400	4	9	0	0	C00022->C00183:[1->1,2->3,3->6]	RP00291,RP04080,RP04078,RP00097	R00226,R04672,R04441,R04439,R02200,R01214,R01215,R01212,R01434
77	0.40	529	13	27	0	0	C00022->C00183:[1->2,3->6]	RP01830,RP01363,RP02722,RP06172,RP00177,RP01432,RP00287,RP00097,RP00931,RP00285,RP12733,RP00109,RP00921	R01900,R01209,R03051,R00472,R00351,R00352,R00362,R01325,R00214,R00216,R02200,R01214,R01215,R01212,R01434,R00479,R00211,R00210,R00209,R01196,R00212,R00006,R00344,R00930,R00217,R00353,R00472
78	0.60	556	15	33	0	0	C00022->C00183:[1->1,2->3,3->6]	RP00291,RP04080,RP06172,RP00287,RP00177,RP00109,RP00930,RP00931,RP00097,RP04078,RP00121,RP00285,RP01292,RP00921,RP01431	R00226,R04672,R04441,R00472,R00214,R00216,R00351,R00352,R00362,R00344,R00930,R00217,R00353,R00479,R00479,R02200,R01214,R01215,R01212,R01434,R04439,R00412,R00408,R02164,R00402,R00211,R00210,R00209,R01196,R00212,R01082,R00472,R01324
79	0.40	508	17	46	0	0	C00022->C00183:[1->2,3->5]	RP12734,RP04080,RP06172,RP00287,RP00177,RP00930,RP06101,RP00931,RP00097,RP04078,RP00121,RP05698,RP00109,RP00285,RP01292,RP00921,RP01431	R00226,R04441,R00472,R00214,R00216,R00351,R00352,R00362,R00479,R00214,R00216,R00479,R02200,R01214,R01215,R01212,R01434,R04439,R00412,R00408,R02164,R00402,R01196,R00006,R00014,R00211,R00210,R01699,R00207,R00224,R00226,R00209,R05636,R03145,R00344,R00930,R00217,R00353,R00211,R00210,R00209,R01196,R00212,R01082,R00472,R01324
80	0.40	492	20	63	0	0	C00022->C00183:[1->2,3->5]	RP00036,RP04290,RP06172,RP00177,RP01670,RP05698,RP04078,RP00287,RP00285,RP04080,RP00300,RP12734,RP00097,RP00931,RP00568,RP00078,RP06374,RP01431,RP03735,RP00921	R00199,R01858,R02628,R01138,R00659,R00724,R00200,R00206,R02320,R00430,R00208,R01012,R00572,R00220,R00472,R00351,R00352,R00362,R01655,R01196,R00006,R00014,R00211,R00210,R01699,R00207,R00224,R00226,R00209,R05636,R03145,R04439,R00214,R00216,R00211,R00210,R00209,R01196,R00212,R04441,R00944,R00943,R00226,R02200,R01214,R01215,R01212,R01434,R00479,R01218,R01220,R00431,R00346,R00345,R00726,R00341,R00945,R01324,R00134,R03215,R03146,R00519,R00472
81	1.00	584	21	98	0	0	C00022->C00183:[1->1,1->2,2->3,3->5,3->6]	RP07314,RP01077,RP00287,RP01298,RP01870,RP02918,RP02722,RP06369,RP08742,RP05698,RP00440,RP01363,RP06643,RP05694,RP05709,RP00097,RP05067,RP00059,RP00109,RP05729,RP01292	R03050,R00742,R00214,R00216,R01086,R01954,R00014,R03051,R00930,R00353,R01196,R00006,R00014,R00211,R00210,R01699,R00207,R00224,R00226,R00209,R05636,R03145,R03050,R00006,R01209,R01626,R04709,R07989,R06635,R06637,R06636,R06459,R06458,R06448,R07250,R06510,R07253,R05331,R06641,R00233,R06511,R06512,R06643,R06644,R06645,R02505,R07987,R07251,R07988,R05188,R06482,R06483,R06480,R06481,R02447,R05464,R01613,R01614,R05190,R07758,R02223,R07254,R02224,R04726,R04952,R02768,R04957,R07762,R04963,R04355,R04960,R04968,R02200,R01214,R01215,R01212,R01434,R00344,R00400,R00695,R01731,R00355,R00373,R01713,R07164,R07165,R00357,R00344,R00930,R00217,R00353,R00217,R00346,R00345,R00726,R00341,R00431,R01082
82	0.60	481	14	47	0	0	C00022->C00183:[1->1,2->3,3->6]	RP00291,RP00036,RP06172,RP00177,RP04078,RP00287,RP04080,RP00097,RP00931,RP00285,RP00078,RP01431,RP05729,RP00921	R00226,R04672,R00199,R01858,R02628,R01138,R00659,R00724,R00200,R00206,R02320,R00430,R00208,R01012,R00572,R00472,R00351,R00352,R00362,R04439,R00214,R00216,R04441,R02200,R01214,R01215,R01212,R01434,R00479,R00211,R00210,R00209,R01196,R00212,R00431,R00346,R00345,R00726,R00341,R01324,R00217,R00346,R00345,R00726,R00341,R00431,R00472
83	1.00	381	23	91	0	0	C00022->C00183:[1->1,1->2,2->3,3->5,3->6]	RP00097,RP07314,RP06172,RP01432,RP00287,RP00931,RP02918,RP01431,RP00921,RP01830,RP05857,RP02722,RP00177,RP08742,RP05698,RP00440,RP01363,RP05694,RP06369,RP05067,RP00285,RP00109,RP05729	R02200,R01214,R01215,R01212,R01434,R03050,R00472,R01325,R00214,R00216,R00479,R00014,R01324,R00472,R01900,R00709,R00267,R03051,R00351,R00352,R00362,R00353,R01196,R00006,R00014,R00211,R00210,R01699,R00207,R00224,R00226,R00209,R05636,R03145,R03050,R00006,R01209,R04709,R07989,R06635,R06637,R06636,R06459,R06458,R06448,R07250,R06510,R07253,R05331,R06641,R00233,R06511,R06512,R06643,R06644,R06645,R02505,R07987,R07251,R07988,R05188,R06482,R06483,R06480,R06481,R02447,R05464,R01613,R01614,R05190,R07758,R02223,R07254,R02224,R00930,R00344,R00211,R00210,R00209,R01196,R00212,R00344,R00930,R00217,R00353,R00217,R00346,R00345,R00726,R00341,R00431
84	0.60	373	19	82	0	0	C00022->C00183:[1->1,2->3,3->5]	RP01363,RP06172,RP07314,RP01432,RP00931,RP05698,RP00921,RP01830,RP02722,RP00177,RP08742,RP06369,RP00440,RP00287,RP05694,RP00097,RP05067,RP00109,RP05729	R01209,R00472,R03050,R01325,R00479,R01196,R00006,R00014,R00211,R00210,R01699,R00207,R00224,R00226,R00209,R05636,R03145,R00472,R01900,R03051,R00351,R00352,R00362,R00353,R00930,R03050,R00006,R00214,R00216,R04709,R07989,R06635,R06637,R06636,R06459,R06458,R06448,R07250,R06510,R07253,R05331,R06641,R00233,R06511,R06512,R06643,R06644,R06645,R02505,R07987,R07251,R07988,R05188,R06482,R06483,R06480,R06481,R02447,R05464,R01613,R01614,R05190,R07758,R02223,R07254,R02224,R02200,R01214,R01215,R01212,R01434,R00344,R00344,R00930,R00217,R00353,R00217,R00346,R00345,R00726,R00341,R00431
85	0.60	603	14	29	0	0	C00022->C00183:[1->1,2->3,3->6]	RP00291,RP04080,RP00287,RP00177,RP00930,RP06101,RP00931,RP00097,RP04078,RP00121,RP00109,RP01292,RP00921,RP01431	R00226,R04672,R04441,R00214,R00216,R00351,R00352,R00362,R00479,R00214,R00216,R00479,R02200,R01214,R01215,R01212,R01434,R04439,R00412,R00408,R02164,R00402,R00344,R00930,R00217,R00353,R01082,R00472,R01324
86	0.60	381	21	89	0	0	C00022->C00183:[1->1,2->3,3->6]	RP00291,RP04080,RP06172,RP01077,RP01432,RP00931,RP00921,RP01830,RP06369,RP00177,RP08742,RP05698,RP00287,RP06101,RP05694,RP00097,RP04078,RP05067,RP00285,RP00109,RP05729	R00226,R04672,R04441,R00472,R00742,R01325,R00479,R00472,R01900,R00930,R00351,R00352,R00362,R00353,R01196,R00006,R00014,R00211,R00210,R01699,R00207,R00224,R00226,R00209,R05636,R03145,R00214,R00216,R00214,R00216,R04709,R07989,R06635,R06637,R06636,R06459,R06458,R06448,R07250,R06510,R07253,R05331,R06641,R00233,R06511,R06512,R06643,R06644,R06645,R02505,R07987,R07251,R07988,R05188,R06482,R06483,R06480,R06481,R02447,R05464,R01613,R01614,R05190,R07758,R02223,R07254,R02224,R02200,R01214,R01215,R01212,R01434,R04439,R00344,R00211,R00210,R00209,R01196,R00212,R00344,R00930,R00217,R00353,R00217,R00346,R00345,R00726,R00341,R00431
87	1.00	334	20	91	0	0	C00022->C00183:[1->1,1->2,2->3,3->5,3->6]	RP00291,RP04080,RP00097,RP04290,RP06374,RP00931,RP00109,RP01431,RP00043,RP00177,RP08742,RP05698,RP08251,RP05694,RP06369,RP04078,RP05067,RP02918,RP05729,RP00301	R00226,R04672,R04441,R02200,R01214,R01215,R01212,R01434,R00220,R00945,R00479,R00344,R00930,R00217,R00353,R01324,R03121,R00369,R00365,R00364,R00366,R00372,R00373,R00652,R00588,R01957,R00351,R00352,R00362,R00353,R01196,R00006,R00014,R00211,R00210,R01699,R00207,R00224,R00226,R00209,R05636,R03145,R04672,R04709,R07989,R06635,R06637,R06636,R06459,R06458,R06448,R07250,R06510,R07253,R05331,R06641,R00233,R06511,R06512,R06643,R06644,R06645,R02505,R07987,R07251,R07988,R05188,R06482,R06483,R06480,R06481,R02447,R05464,R01613,R01614,R05190,R07758,R02223,R07254,R02224,R00930,R04439,R00344,R00014,R00217,R00346,R00345,R00726,R00341,R00431,R00945
88	0.60	597	14	29	0	0	C00022->C00183:[1->1,2->3,3->5]	RP07314,RP02722,RP00287,RP00177,RP01363,RP00930,RP06101,RP00931,RP00097,RP00121,RP00109,RP00440,RP01292,RP01431	R03050,R03051,R00214,R00216,R00351,R00352,R00362,R01209,R00479,R00214,R00216,R00479,R02200,R01214,R01215,R01212,R01434,R00412,R00408,R02164,R00402,R00344,R00930,R00217,R00353,R03050,R00006,R01082,R01324
89	0.60	359	19	72	0	0	C00022->C00183:[1->1,2->3,3->5]	RP01363,RP06172,RP07314,RP04290,RP00931,RP05983,RP01431,RP00921,RP02722,RP00177,RP08742,RP06369,RP00440,RP00287,RP05694,RP00097,RP05067,RP00109,RP05729	R01209,R00472,R03050,R00220,R00479,R05103,R01281,R01324,R00472,R03051,R00351,R00352,R00362,R00353,R00930,R03050,R00006,R00214,R00216,R04709,R07989,R06635,R06637,R06636,R06459,R06458,R06448,R07250,R06510,R07253,R05331,R06641,R00233,R06511,R06512,R06643,R06644,R06645,R02505,R07987,R07251,R07988,R05188,R06482,R06483,R06480,R06481,R02447,R05464,R01613,R01614,R05190,R07758,R02223,R07254,R02224,R02200,R01214,R01215,R01212,R01434,R00344,R00344,R00930,R00217,R00353,R00217,R00346,R00345,R00726,R00341,R00431
90	0.40	535	13	29	0	0	C00022->C00183:[1->2,3->6]	RP02722,RP06172,RP00285,RP00177,RP01363,RP00930,RP00931,RP00097,RP00121,RP00109,RP12733,RP01292,RP01431	R03051,R00472,R00211,R00210,R00209,R01196,R00212,R00351,R00352,R00362,R01209,R00479,R00479,R02200,R01214,R01215,R01212,R01434,R00412,R00408,R02164,R00402,R00344,R00930,R00217,R00353,R00006,R01082,R01324
91	1.00	560	15	32	0	0	C00022->C00183:[1->1,1->2,2->3,3->5,3->6]	RP00109,RP07314,RP02722,RP06172,RP00177,RP01363,RP00930,RP00931,RP00097,RP00121,RP00285,RP00440,RP02918,RP01292,RP01431	R00344,R00930,R00217,R00353,R03050,R03051,R00472,R00351,R00352,R00362,R01209,R00479,R00479,R02200,R01214,R01215,R01212,R01434,R00412,R00408,R02164,R00402,R00211,R00210,R00209,R01196,R00212,R03050,R00006,R00014,R01082,R01324
92	1.00	519	17	47	0	0	C00022->C00183:[1->1,1->2,2->3,3->5,3->6]	RP00287,RP06172,RP07314,RP00078,RP00931,RP05983,RP01431,RP00921,RP00036,RP02722,RP00177,RP04290,RP00440,RP01363,RP00097,RP02918,RP05729	R00214,R00216,R00472,R03050,R00431,R00346,R00345,R00726,R00341,R00479,R05103,R01281,R01324,R00472,R00199,R01858,R02628,R01138,R00659,R00724,R00200,R00206,R02320,R00430,R00208,R01012,R00572,R03051,R00351,R00352,R00362,R00220,R03050,R00006,R01209,R02200,R01214,R01215,R01212,R01434,R00014,R00217,R00346,R00345,R00726,R00341,R00431
93	0.60	552	14	31	0	0	C00022->C00183:[1->1,2->3,3->5]	RP07314,RP02722,RP06172,RP00285,RP00177,RP01363,RP00930,RP00931,RP00097,RP00121,RP00109,RP00440,RP01292,RP01431	R03050,R03051,R00472,R00211,R00210,R00209,R01196,R00212,R00351,R00352,R00362,R01209,R00479,R00479,R02200,R01214,R01215,R01212,R01434,R00412,R00408,R02164,R00402,R00344,R00930,R00217,R00353,R03050,R00006,R01082,R01324
94	0.60	931	20	55	0	0	C00022->C00183:[1->1,2->3,3->5]	RP01363,RP06172,RP07314,RP01432,RP00931,RP05698,RP00921,RP01830,RP02722,RP00177,RP08742,RP06369,RP00440,RP00287,RP06643,RP05709,RP00097,RP05067,RP00109,RP05729	R01209,R00472,R03050,R01325,R00479,R01196,R00006,R00014,R00211,R00210,R01699,R00207,R00224,R00226,R00209,R05636,R03145,R00472,R01900,R03051,R00351,R00352,R00362,R00353,R00930,R03050,R00006,R00214,R00216,R01626,R04726,R04952,R02768,R04957,R07762,R04963,R04355,R04960,R04968,R02200,R01214,R01215,R01212,R01434,R00344,R00344,R00930,R00217,R00353,R00217,R00346,R00345,R00726,R00341,R00431
95	0.60	544	13	30	0	0	C00022->C00183:[1->1,2->3,3->6]	RP00291,RP04080,RP06172,RP00177,RP00285,RP00930,RP00931,RP00097,RP04078,RP00121,RP00109,RP01292,RP01431	R00226,R04672,R04441,R00472,R00351,R00352,R00362,R00211,R00210,R00209,R01196,R00212,R00479,R00479,R02200,R01214,R01215,R01212,R01434,R04439,R00412,R00408,R02164,R00402,R00344,R00930,R00217,R00353,R01082,R01324
96	0.60	353	19	87	0	0	C00022->C00183:[1->1,2->3,3->6]	RP00291,RP04080,RP00097,RP06172,RP00931,RP01431,RP00921,RP00177,RP08742,RP05698,RP00287,RP06101,RP05694,RP06369,RP04078,RP05067,RP00285,RP00109,RP05729	R00226,R04672,R04441,R02200,R01214,R01215,R01212,R01434,R00472,R00479,R01324,R00472,R00351,R00352,R00362,R00353,R01196,R00006,R00014,R00211,R00210,R01699,R00207,R00224,R00226,R00209,R05636,R03145,R00214,R00216,R00214,R00216,R04709,R07989,R06635,R06637,R06636,R06459,R06458,R06448,R07250,R06510,R07253,R05331,R06641,R00233,R06511,R06512,R06643,R06644,R06645,R02505,R07987,R07251,R07988,R05188,R06482,R06483,R06480,R06481,R02447,R05464,R01613,R01614,R05190,R07758,R02223,R07254,R02224,R00930,R04439,R00344,R00211,R00210,R00209,R01196,R00212,R00344,R00930,R00217,R00353,R00217,R00346,R00345,R00726,R00341,R00431
97	1.00	589	20	37	0	0	C00022->C00183:[1->1,1->2,2->3,3->5,3->6]	RP07314,RP06172,RP01432,RP00287,RP00931,RP02918,RP01431,RP00921,RP01830,RP05857,RP02722,RP00177,RP08742,RP06369,RP00440,RP01363,RP00097,RP05067,RP00109,RP05729	R03050,R00472,R01325,R00214,R00216,R00479,R00014,R01324,R00472,R01900,R00709,R00267,R03051,R00351,R00352,R00362,R00353,R00930,R03050,R00006,R01209,R02200,R01214,R01215,R01212,R01434,R00344,R00344,R00930,R00217,R00353,R00217,R00346,R00345,R00726,R00341,R00431
98	0.60	405	19	55	0	0	C00022->C00183:[1->1,2->3,3->6]	RP00291,RP04080,RP06172,RP01432,RP00931,RP04318,RP00921,RP01830,RP00128,RP00177,RP08742,RP06369,RP00287,RP00026,RP00097,RP04078,RP05067,RP00109,RP05729	R00226,R04672,R04441,R00472,R01325,R00479,R00224,R00472,R01900,R00710,R00711,R01019,R00326,R00351,R00352,R00362,R00353,R00930,R00214,R00216,R00743,R01323,R01179,R05508,R00393,R04057,R02955,R05336,R01359,R05509,R00928,R04000,R00229,R07832,R03884,R00227,R03153,R00235,R02200,R01214,R01215,R01212,R01434,R04439,R00344,R00344,R00930,R00217,R00353,R00217,R00346,R00345,R00726,R00341,R00431
99	1.00	574	22	55	0	0	C00022->C00183:[1->1,1->2,2->3,3->5,3->6]	RP07314,RP06172,RP01432,RP00287,RP00931,RP00078,RP02918,RP01431,RP00921,RP01830,RP05857,RP00036,RP02722,RP00177,RP08742,RP06369,RP00440,RP01363,RP00097,RP05067,RP00109,RP05729	R03050,R00472,R01325,R00214,R00216,R00479,R00431,R00346,R00345,R00726,R00341,R00014,R01324,R00472,R01900,R00709,R00267,R00199,R01858,R02628,R01138,R00659,R00724,R00200,R00206,R02320,R00430,R00208,R01012,R00572,R03051,R00351,R00352,R00362,R00353,R00930,R03050,R00006,R01209,R02200,R01214,R01215,R01212,R01434,R00344,R00344,R00930,R00217,R00353,R00217,R00346,R00345,R00726,R00341,R00431
100	1.00	498	17	56	0	0	C00022->C00183:[1->1,1->2,2->3,3->5,3->6]	RP07314,RP00177,RP00930,RP00079,RP00109,RP00078,RP01292,RP00036,RP02722,RP00440,RP01363,RP00931,RP00097,RP00121,RP02918,RP05729,RP01431	R03050,R00351,R00352,R00362,R00479,R00361,R00360,R00343,R00342,R01447,R01257,R00344,R00930,R00217,R00353,R00431,R00346,R00345,R00726,R00341,R01082,R00199,R01858,R02628,R01138,R00659,R00724,R00200,R00206,R02320,R00430,R00208,R01012,R00572,R03051,R03050,R00006,R01209,R00479,R02200,R01214,R01215,R01212,R01434,R00412,R00408,R02164,R00402,R00014,R00217,R00346,R00345,R00726,R00341,R00431,R01324
101	1.00	390	20	83	0	0	C00022->C00183:[1->1,1->2,2->3,3->5,3->6]	RP00097,RP07314,RP06172,RP01077,RP00287,RP00931,RP02918,RP01431,RP00921,RP02722,RP00177,RP08742,RP06369,RP00440,RP01363,RP05694,RP05698,RP05067,RP00109,RP05729	R02200,R01214,R01215,R01212,R01434,R03050,R00472,R00742,R00214,R00216,R00479,R00014,R01324,R00472,R03051,R00351,R00352,R00362,R00353,R00930,R03050,R00006,R01209,R04709,R07989,R06635,R06637,R06636,R06459,R06458,R06448,R07250,R06510,R07253,R05331,R06641,R00233,R06511,R06512,R06643,R06644,R06645,R02505,R07987,R07251,R07988,R05188,R06482,R06483,R06480,R06481,R02447,R05464,R01613,R01614,R05190,R07758,R02223,R07254,R02224,R01196,R00006,R00014,R00211,R00210,R01699,R00207,R00224,R00226,R00209,R05636,R03145,R00344,R00344,R00930,R00217,R00353,R00217,R00346,R00345,R00726,R00341,R00431
102	0.60	508	18	39	0	0	C00022->C00183:[1->1,2->3,3->6]	RP00291,RP04080,RP06172,RP01432,RP00931,RP00921,RP01830,RP00177,RP08742,RP06369,RP00287,RP06101,RP00097,RP04078,RP05067,RP00285,RP00109,RP05729	R00226,R04672,R04441,R00472,R01325,R00479,R00472,R01900,R00351,R00352,R00362,R00353,R00930,R00214,R00216,R00214,R00216,R02200,R01214,R01215,R01212,R01434,R04439,R00344,R00211,R00210,R00209,R01196,R00212,R00344,R00930,R00217,R00353,R00217,R00346,R00345,R00726,R00341,R00431
103	0.40	607	12	22	0	0	C00022->C00183:[1->2,3->6]	RP01830,RP00287,RP02722,RP06172,RP00177,RP01432,RP01363,RP00097,RP00931,RP12733,RP00109,RP00921	R01900,R00214,R00216,R03051,R00472,R00351,R00352,R00362,R01325,R01209,R02200,R01214,R01215,R01212,R01434,R00479,R00006,R00344,R00930,R00217,R00353,R00472
104	0.60	392	15	37	0	0	C00022->C00183:[1->1,2->3,3->5]	RP05067,RP00287,RP02722,RP08742,RP06369,RP00440,RP01363,RP01298,RP00097,RP07314,RP01870,RP00059,RP00109,RP05729,RP01292	R00344,R00214,R00216,R03051,R00353,R00930,R03050,R00006,R01209,R01086,R02200,R01214,R01215,R01212,R01434,R03050,R01954,R00400,R00695,R01731,R00355,R00373,R01713,R07164,R07165,R00357,R00344,R00930,R00217,R00353,R00217,R00346,R00345,R00726,R00341,R00431,R01082
105	0.60	493	16	55	0	0	C00022->C00183:[1->1,2->3,3->5]	RP00036,RP07314,RP02722,RP05729,RP00079,RP00177,RP01363,RP00930,RP00931,RP00097,RP00121,RP00109,RP00078,RP00440,RP01292,RP01431	R00199,R01858,R02628,R01138,R00659,R00724,R00200,R00206,R02320,R00430,R00208,R01012,R00572,R03050,R03051,R00217,R00346,R00345,R00726,R00341,R00431,R00361,R00360,R00343,R00342,R01447,R01257,R00351,R00352,R00362,R01209,R00479,R00479,R02200,R01214,R01215,R01212,R01434,R00412,R00408,R02164,R00402,R00344,R00930,R00217,R00353,R00431,R00346,R00345,R00726,R00341,R03050,R00006,R01082,R01324
106	1.00	542	17	50	0	0	C00022->C00183:[1->1,1->2,2->3,3->5,3->6]	RP00287,RP06172,RP07314,RP00931,RP00078,RP02918,RP01431,RP00921,RP05857,RP00036,RP02722,RP00177,RP00440,RP01363,RP00097,RP00109,RP05729	R00214,R00216,R00472,R03050,R00479,R00431,R00346,R00345,R00726,R00341,R00014,R01324,R00472,R00709,R00267,R00199,R01858,R02628,R01138,R00659,R00724,R00200,R00206,R02320,R00430,R00208,R01012,R00572,R03051,R00351,R00352,R00362,R03050,R00006,R01209,R02200,R01214,R01215,R01212,R01434,R00344,R00930,R00217,R00353,R00217,R00346,R00345,R00726,R00341,R00431
107	0.40	584	11	21	0	0	C00022->C00183:[1->2,3->5]	RP04080,RP06172,RP00177,RP00931,RP00287,RP12734,RP00097,RP04078,RP00109,RP01431,RP00921	R04441,R00472,R00351,R00352,R00362,R00479,R00214,R00216,R00226,R02200,R01214,R01215,R01212,R01434,R04439,R00344,R00930,R00217,R00353,R01324,R00472
108	1.00	925	20	55	0	0	C00022->C00183:[1->1,1->2,2->3,3->5,3->6]	RP07314,RP06172,RP00931,RP00109,RP01431,RP00921,RP01363,RP02722,RP06369,RP00177,RP08742,RP05698,RP00440,RP00287,RP06643,RP05709,RP00097,RP05067,RP02918,RP05729	R03050,R00472,R00479,R00344,R00930,R00217,R00353,R01324,R00472,R01209,R03051,R00930,R00351,R00352,R00362,R00353,R01196,R00006,R00014,R00211,R00210,R01699,R00207,R00224,R00226,R00209,R05636,R03145,R03050,R00006,R00214,R00216,R01626,R04726,R04952,R02768,R04957,R07762,R04963,R04355,R04960,R04968,R02200,R01214,R01215,R01212,R01434,R00344,R00014,R00217,R00346,R00345,R00726,R00341,R00431
109	1.00	864	21	60	0	0	C00022->C00183:[1->1,1->2,2->3,3->5,3->6]	RP07314,RP06172,RP00287,RP00931,RP02918,RP01431,RP00921,RP02722,RP00177,RP08742,RP06369,RP00440,RP01363,RP06643,RP00097,RP05709,RP05698,RP05067,RP00285,RP00109,RP05729	R03050,R00472,R00214,R00216,R00479,R00014,R01324,R00472,R03051,R00351,R00352,R00362,R00353,R00930,R03050,R00006,R01209,R01626,R02200,R01214,R01215,R01212,R01434,R04726,R04952,R02768,R04957,R07762,R04963,R04355,R04960,R04968,R01196,R00006,R00014,R00211,R00210,R01699,R00207,R00224,R00226,R00209,R05636,R03145,R00344,R00211,R00210,R00209,R01196,R00212,R00344,R00930,R00217,R00353,R00217,R00346,R00345,R00726,R00341,R00431
110	0.60	507	17	37	0	0	C00022->C00183:[1->1,2->3,3->6]	RP00291,RP04080,RP06172,RP01432,RP00931,RP00921,RP01830,RP00177,RP08742,RP06369,RP00287,RP00097,RP04078,RP05067,RP00285,RP00109,RP05729	R00226,R04672,R04441,R00472,R01325,R00479,R00472,R01900,R00351,R00352,R00362,R00353,R00930,R00214,R00216,R02200,R01214,R01215,R01212,R01434,R04439,R00344,R00211,R00210,R00209,R01196,R00212,R00344,R00930,R00217,R00353,R00217,R00346,R00345,R00726,R00341,R00431
111	1.00	555	17	33	0	0	C00022->C00183:[1->1,1->2,2->3,3->5,3->6]	RP01363,RP06172,RP07314,RP00931,RP02918,RP01431,RP00921,RP02722,RP00177,RP08742,RP06369,RP00440,RP00287,RP00097,RP05067,RP00109,RP05729	R01209,R00472,R03050,R00479,R00014,R01324,R00472,R03051,R00351,R00352,R00362,R00353,R00930,R03050,R00006,R00214,R00216,R02200,R01214,R01215,R01212,R01434,R00344,R00344,R00930,R00217,R00353,R00217,R00346,R00345,R00726,R00341,R00431
112	0.60	349	18	85	0	0	C00022->C00183:[1->1,2->3,3->6]	RP00291,RP04080,RP00097,RP06172,RP00931,RP01431,RP00921,RP00177,RP08742,RP05698,RP00287,RP05694,RP06369,RP04078,RP05067,RP00285,RP00109,RP05729	R00226,R04672,R04441,R02200,R01214,R01215,R01212,R01434,R00472,R00479,R01324,R00472,R00351,R00352,R00362,R00353,R01196,R00006,R00014,R00211,R00210,R01699,R00207,R00224,R00226,R00209,R05636,R03145,R00214,R00216,R04709,R07989,R06635,R06637,R06636,R06459,R06458,R06448,R07250,R06510,R07253,R05331,R06641,R00233,R06511,R06512,R06643,R06644,R06645,R02505,R07987,R07251,R07988,R05188,R06482,R06483,R06480,R06481,R02447,R05464,R01613,R01614,R05190,R07758,R02223,R07254,R02224,R00930,R04439,R00344,R00211,R00210,R00209,R01196,R00212,R00344,R00930,R00217,R00353,R00217,R00346,R00345,R00726,R00341,R00431
113	1.00	480	18	68	0	0	C00022->C00183:[1->1,1->2,2->3,3->5,3->6]	RP07314,RP00177,RP00930,RP00079,RP00109,RP00078,RP01292,RP00036,RP02722,RP05698,RP00440,RP01363,RP00931,RP00097,RP00121,RP02918,RP05729,RP01431	R03050,R00351,R00352,R00362,R00479,R00361,R00360,R00343,R00342,R01447,R01257,R00344,R00930,R00217,R00353,R00431,R00346,R00345,R00726,R00341,R01082,R00199,R01858,R02628,R01138,R00659,R00724,R00200,R00206,R02320,R00430,R00208,R01012,R00572,R03051,R01196,R00006,R00014,R00211,R00210,R01699,R00207,R00224,R00226,R00209,R05636,R03145,R03050,R00006,R01209,R00479,R02200,R01214,R01215,R01212,R01434,R00412,R00408,R02164,R00402,R00014,R00217,R00346,R00345,R00726,R00341,R00431,R01324
114	0.60	553	16	33	0	0	C00022->C00183:[1->1,2->3,3->5]	RP07314,RP02722,RP00287,RP00177,RP08578,RP01363,RP00930,RP06101,RP00931,RP00097,RP00121,RP00109,RP00440,RP01292,RP01431,RP00215	R03050,R03051,R00214,R00216,R00351,R00352,R00362,R00319,R01209,R00479,R00214,R00216,R00479,R02200,R01214,R01215,R01212,R01434,R00412,R00408,R02164,R00402,R00344,R00930,R00217,R00353,R03050,R00006,R01082,R01324,R01447,R00703,R00196
115	0.60	570	21	54	0	0	C00022->C00183:[1->1,2->3,3->5]	RP01363,RP06172,RP07314,RP01432,RP00931,RP00078,RP01431,RP00921,RP01830,RP05857,RP00036,RP02722,RP00177,RP08742,RP06369,RP00440,RP00287,RP00097,RP05067,RP00109,RP05729	R01209,R00472,R03050,R01325,R00479,R00431,R00346,R00345,R00726,R00341,R01324,R00472,R01900,R00709,R00267,R00199,R01858,R02628,R01138,R00659,R00724,R00200,R00206,R02320,R00430,R00208,R01012,R00572,R03051,R00351,R00352,R00362,R00353,R00930,R03050,R00006,R00214,R00216,R02200,R01214,R01215,R01212,R01434,R00344,R00344,R00930,R00217,R00353,R00217,R00346,R00345,R00726,R00341,R00431
116	0.60	385	19	82	0	0	C00022->C00183:[1->1,2->3,3->5]	RP01363,RP06172,RP07314,RP01077,RP00931,RP05698,RP01431,RP00921,RP02722,RP00177,RP08742,RP06369,RP00440,RP00287,RP05694,RP00097,RP05067,RP00109,RP05729	R01209,R00472,R03050,R00742,R00479,R01196,R00006,R00014,R00211,R00210,R01699,R00207,R00224,R00226,R00209,R05636,R03145,R01324,R00472,R03051,R00351,R00352,R00362,R00353,R00930,R03050,R00006,R00214,R00216,R04709,R07989,R06635,R06637,R06636,R06459,R06458,R06448,R07250,R06510,R07253,R05331,R06641,R00233,R06511,R06512,R06643,R06644,R06645,R02505,R07987,R07251,R07988,R05188,R06482,R06483,R06480,R06481,R02447,R05464,R01613,R01614,R05190,R07758,R02223,R07254,R02224,R02200,R01214,R01215,R01212,R01434,R00344,R00344,R00930,R00217,R00353,R00217,R00346,R00345,R00726,R00341,R00431
117	1.00	365	21	89	0	0	C00022->C00183:[1->1,1->2,2->3,3->5,3->6]	RP00097,RP07314,RP06172,RP00287,RP00931,RP02918,RP01431,RP00921,RP05857,RP02722,RP00177,RP08742,RP05698,RP00440,RP01363,RP05694,RP06369,RP05067,RP00285,RP00109,RP05729	R02200,R01214,R01215,R01212,R01434,R03050,R00472,R00214,R00216,R00479,R00014,R01324,R00472,R00709,R00267,R03051,R00351,R00352,R00362,R00353,R01196,R00006,R00014,R00211,R00210,R01699,R00207,R00224,R00226,R00209,R05636,R03145,R03050,R00006,R01209,R04709,R07989,R06635,R06637,R06636,R06459,R06458,R06448,R07250,R06510,R07253,R05331,R06641,R00233,R06511,R06512,R06643,R06644,R06645,R02505,R07987,R07251,R07988,R05188,R06482,R06483,R06480,R06481,R02447,R05464,R01613,R01614,R05190,R07758,R02223,R07254,R02224,R00930,R00344,R00211,R00210,R00209,R01196,R00212,R00344,R00930,R00217,R00353,R00217,R00346,R00345,R00726,R00341,R00431
118	1.00	395	23	107	0	0	C00022->C00183:[1->1,1->2,2->3,3->5,3->6]	RP00097,RP07314,RP06172,RP00287,RP00931,RP00078,RP02918,RP01431,RP00921,RP05857,RP00036,RP02722,RP00177,RP08742,RP05698,RP00440,RP01363,RP05694,RP06369,RP05067,RP00285,RP00109,RP05729	R02200,R01214,R01215,R01212,R01434,R03050,R00472,R00214,R00216,R00479,R00431,R00346,R00345,R00726,R00341,R00014,R01324,R00472,R00709,R00267,R00199,R01858,R02628,R01138,R00659,R00724,R00200,R00206,R02320,R00430,R00208,R01012,R00572,R03051,R00351,R00352,R00362,R00353,R01196,R00006,R00014,R00211,R00210,R01699,R00207,R00224,R00226,R00209,R05636,R03145,R03050,R00006,R01209,R04709,R07989,R06635,R06637,R06636,R06459,R06458,R06448,R07250,R06510,R07253,R05331,R06641,R00233,R06511,R06512,R06643,R06644,R06645,R02505,R07987,R07251,R07988,R05188,R06482,R06483,R06480,R06481,R02447,R05464,R01613,R01614,R05190,R07758,R02223,R07254,R02224,R00930,R00344,R00211,R00210,R00209,R01196,R00212,R00344,R00930,R00217,R00353,R00217,R00346,R00345,R00726,R00341,R00431
119	0.40	556	12	35	0	0	C00022->C00183:[1->2,3->6]	RP00036,RP00287,RP02722,RP06172,RP00177,RP00078,RP01363,RP00097,RP00931,RP12733,RP01431,RP00921	R00199,R01858,R02628,R01138,R00659,R00724,R00200,R00206,R02320,R00430,R00208,R01012,R00572,R00214,R00216,R03051,R00472,R00351,R00352,R00362,R00431,R00346,R00345,R00726,R00341,R01209,R02200,R01214,R01215,R01212,R01434,R00479,R00006,R01324,R00472
120	1.00	353	13	50	0	0	C00022->C00183:[1->1,1->2,2->3,3->5,3->6]	RP00285,RP06172,RP07314,RP02722,RP02918,RP00097,RP05698,RP00440,RP01363,RP00079,RP00078,RP00109,RP05729	R00211,R00210,R00209,R01196,R00212,R00472,R03050,R03051,R00014,R02200,R01214,R01215,R01212,R01434,R01196,R00006,R00014,R00211,R00210,R01699,R00207,R00224,R00226,R00209,R05636,R03145,R03050,R00006,R01209,R00361,R00360,R00343,R00342,R01447,R01257,R00431,R00346,R00345,R00726,R00341,R00344,R00930,R00217,R00353,R00217,R00346,R00345,R00726,R00341,R00431
121	1.00	365	20	73	0	0	C00022->C00183:[1->1,1->2,2->3,3->5,3->6]	RP00097,RP07314,RP06172,RP00287,RP00931,RP05983,RP02918,RP01431,RP00921,RP02722,RP00177,RP08742,RP04290,RP00440,RP01363,RP05694,RP06369,RP05067,RP00109,RP05729	R02200,R01214,R01215,R01212,R01434,R03050,R00472,R00214,R00216,R00479,R05103,R01281,R00014,R01324,R00472,R03051,R00351,R00352,R00362,R00353,R00220,R03050,R00006,R01209,R04709,R07989,R06635,R06637,R06636,R06459,R06458,R06448,R07250,R06510,R07253,R05331,R06641,R00233,R06511,R06512,R06643,R06644,R06645,R02505,R07987,R07251,R07988,R05188,R06482,R06483,R06480,R06481,R02447,R05464,R01613,R01614,R05190,R07758,R02223,R07254,R02224,R00930,R00344,R00344,R00930,R00217,R00353,R00217,R00346,R00345,R00726,R00341,R00431
122	0.60	564	17	33	0	0	C00022->C00183:[1->1,2->3,3->5]	RP01830,RP00287,RP02722,RP06172,RP00177,RP08742,RP06369,RP01432,RP01363,RP00097,RP00931,RP05067,RP00440,RP00109,RP05729,RP07314,RP00921	R01900,R00214,R00216,R03051,R00472,R00351,R00352,R00362,R00353,R00930,R01325,R01209,R02200,R01214,R01215,R01212,R01434,R00479,R00344,R03050,R00006,R00344,R00930,R00217,R00353,R00217,R00346,R00345,R00726,R00341,R00431,R03050,R00472
123	0.60	393	19	66	0	0	C00022->C00183:[1->1,2->3,3->6]	RP00291,RP04080,RP06172,RP00931,RP05698,RP00109,RP01431,RP00921,RP00128,RP00177,RP08742,RP06369,RP00287,RP00026,RP00097,RP04078,RP05067,RP04318,RP05729	R00226,R04672,R04441,R00472,R00479,R01196,R00006,R00014,R00211,R00210,R01699,R00207,R00224,R00226,R00209,R05636,R03145,R00344,R00930,R00217,R00353,R01324,R00472,R00710,R00711,R01019,R00326,R00351,R00352,R00362,R00353,R00930,R00214,R00216,R00743,R01323,R01179,R05508,R00393,R04057,R02955,R05336,R01359,R05509,R00928,R04000,R00229,R07832,R03884,R00227,R03153,R00235,R02200,R01214,R01215,R01212,R01434,R04439,R00344,R00224,R00217,R00346,R00345,R00726,R00341,R00431
124	1.00	368	23	91	0	0	C00022->C00183:[1->1,1->2,2->3,3->5,3->6]	RP00097,RP07314,RP06172,RP01432,RP00287,RP04290,RP00931,RP05983,RP02918,RP00921,RP01830,RP02722,RP00177,RP08742,RP05698,RP00440,RP01363,RP05694,RP06369,RP05067,RP00285,RP00109,RP05729	R02200,R01214,R01215,R01212,R01434,R03050,R00472,R01325,R00214,R00216,R00220,R00479,R05103,R01281,R00014,R00472,R01900,R03051,R00351,R00352,R00362,R00353,R01196,R00006,R00014,R00211,R00210,R01699,R00207,R00224,R00226,R00209,R05636,R03145,R03050,R00006,R01209,R04709,R07989,R06635,R06637,R06636,R06459,R06458,R06448,R07250,R06510,R07253,R05331,R06641,R00233,R06511,R06512,R06643,R06644,R06645,R02505,R07987,R07251,R07988,R05188,R06482,R06483,R06480,R06481,R02447,R05464,R01613,R01614,R05190,R07758,R02223,R07254,R02224,R00930,R00344,R00211,R00210,R00209,R01196,R00212,R00344,R00930,R00217,R00353,R00217,R00346,R00345,R00726,R00341,R00431
125	1.00	567	16	33	0	0	C00022->C00183:[1->1,1->2,2->3,3->5,3->6]	RP12734,RP00109,RP07314,RP02722,RP06172,RP00177,RP08251,RP01363,RP00930,RP00931,RP00097,RP00121,RP00285,RP00440,RP01292,RP01431	R00226,R00344,R00930,R00217,R00353,R03050,R03051,R00472,R00351,R00352,R00362,R04672,R01209,R00479,R00479,R02200,R01214,R01215,R01212,R01434,R00412,R00408,R02164,R00402,R00211,R00210,R00209,R01196,R00212,R03050,R00006,R01082,R01324
126	1.00	354	21	92	0	0	C00022->C00183:[1->1,1->2,2->3,3->5,3->6]	RP00291,RP04080,RP01077,RP04290,RP06374,RP00931,RP02918,RP01431,RP00043,RP06369,RP00177,RP08742,RP05698,RP08251,RP05694,RP00097,RP04078,RP05067,RP00109,RP05729,RP00301	R00226,R04672,R04441,R00742,R00220,R00945,R00479,R00014,R01324,R03121,R00369,R00365,R00364,R00366,R00372,R00373,R00652,R00588,R01957,R00930,R00351,R00352,R00362,R00353,R01196,R00006,R00014,R00211,R00210,R01699,R00207,R00224,R00226,R00209,R05636,R03145,R04672,R04709,R07989,R06635,R06637,R06636,R06459,R06458,R06448,R07250,R06510,R07253,R05331,R06641,R00233,R06511,R06512,R06643,R06644,R06645,R02505,R07987,R07251,R07988,R05188,R06482,R06483,R06480,R06481,R02447,R05464,R01613,R01614,R05190,R07758,R02223,R07254,R02224,R02200,R01214,R01215,R01212,R01434,R04439,R00344,R00344,R00930,R00217,R00353,R00217,R00346,R00345,R00726,R00341,R00431,R00945
127	1.00	554	20	53	0	0	C00022->C00183:[1->1,1->2,2->3,3->5,3->6]	RP07314,RP06172,RP00287,RP00931,RP00078,RP02918,RP01431,RP00921,RP05857,RP00036,RP02722,RP00177,RP08742,RP06369,RP00440,RP01363,RP00097,RP05067,RP00109,RP05729	R03050,R00472,R00214,R00216,R00479,R00431,R00346,R00345,R00726,R00341,R00014,R01324,R00472,R00709,R00267,R00199,R01858,R02628,R01138,R00659,R00724,R00200,R00206,R02320,R00430,R00208,R01012,R00572,R03051,R00351,R00352,R00362,R00353,R00930,R03050,R00006,R01209,R02200,R01214,R01215,R01212,R01434,R00344,R00344,R00930,R00217,R00353,R00217,R00346,R00345,R00726,R00341,R00431
128	1.00	370	21	85	0	0	C00022->C00183:[1->1,1->2,2->3,3->5,3->6]	RP07314,RP06172,RP00931,RP05698,RP05983,RP01431,RP00921,RP01363,RP02722,RP06369,RP00177,RP08742,RP04290,RP00440,RP00287,RP05694,RP00097,RP05067,RP00109,RP02918,RP05729	R03050,R00472,R00479,R01196,R00006,R00014,R00211,R00210,R01699,R00207,R00224,R00226,R00209,R05636,R03145,R05103,R01281,R01324,R00472,R01209,R03051,R00930,R00351,R00352,R00362,R00353,R00220,R03050,R00006,R00214,R00216,R04709,R07989,R06635,R06637,R06636,R06459,R06458,R06448,R07250,R06510,R07253,R05331,R06641,R00233,R06511,R06512,R06643,R06644,R06645,R02505,R07987,R07251,R07988,R05188,R06482,R06483,R06480,R06481,R02447,R05464,R01613,R01614,R05190,R07758,R02223,R07254,R02224,R02200,R01214,R01215,R01212,R01434,R00344,R00344,R00930,R00217,R00353,R00014,R00217,R00346,R00345,R00726,R00341,R00431
129	0.60	467	17	48	0	0	C00022->C00183:[1->1,2->3,3->6]	RP00291,RP04080,RP06172,RP00931,RP05698,RP01431,RP00921,RP00177,RP08742,RP06369,RP00287,RP00097,RP04078,RP05067,RP00285,RP00109,RP05729	R00226,R04672,R04441,R00472,R00479,R01196,R00006,R00014,R00211,R00210,R01699,R00207,R00224,R00226,R00209,R05636,R03145,R01324,R00472,R00351,R00352,R00362,R00353,R00930,R00214,R00216,R02200,R01214,R01215,R01212,R01434,R04439,R00344,R00211,R00210,R00209,R01196,R00212,R00344,R00930,R00217,R00353,R00217,R00346,R00345,R00726,R00341,R00431
130	0.60	522	14	43	0	0	C00022->C00183:[1->1,2->3,3->5]	RP00036,RP00287,RP02722,RP06172,RP00177,RP00440,RP01363,RP00097,RP00931,RP00078,RP07314,RP01431,RP05729,RP00921	R00199,R01858,R02628,R01138,R00659,R00724,R00200,R00206,R02320,R00430,R00208,R01012,R00572,R00214,R00216,R03051,R00472,R00351,R00352,R00362,R03050,R00006,R01209,R02200,R01214,R01215,R01212,R01434,R00479,R00431,R00346,R00345,R00726,R00341,R03050,R01324,R00217,R00346,R00345,R00726,R00341,R00431,R00472
131	0.20	283	6	25	0	1	C00022->C00183:[2->3]	RP05698,RP01364,RP05923,RP00097,RP10978,RP10977	R01196,R00006,R00014,R00211,R00210,R01699,R00207,R00224,R00226,R00209,R05636,R03145,R07160,R01210,R01701,R07160,R07599,R01210,R02200,R01214,R01215,R01212,R01434,R01701,R07599
132	0.60	409	20	57	0	0	C00022->C00183:[1->1,2->3,3->6]	RP00291,RP04080,RP06172,RP01432,RP00931,RP04318,RP00921,RP01830,RP00128,RP00177,RP08742,RP06369,RP00287,RP06101,RP00026,RP00097,RP04078,RP05067,RP00109,RP05729	R00226,R04672,R04441,R00472,R01325,R00479,R00224,R00472,R01900,R00710,R00711,R01019,R00326,R00351,R00352,R00362,R00353,R00930,R00214,R00216,R00214,R00216,R00743,R01323,R01179,R05508,R00393,R04057,R02955,R05336,R01359,R05509,R00928,R04000,R00229,R07832,R03884,R00227,R03153,R00235,R02200,R01214,R01215,R01212,R01434,R04439,R00344,R00344,R00930,R00217,R00353,R00217,R00346,R00345,R00726,R00341,R00431
133	0.40	584	11	21	0	0	C00022->C00183:[1->2,3->6]	RP00287,RP02722,RP06172,RP00177,RP01363,RP00097,RP00931,RP12733,RP00109,RP01431,RP00921	R00214,R00216,R03051,R00472,R00351,R00352,R00362,R01209,R02200,R01214,R01215,R01212,R01434,R00479,R00006,R00344,R00930,R00217,R00353,R01324,R00472
134	1.00	372	23	111	0	0	C00022->C00183:[1->1,1->2,2->3,3->5,3->6]	RP07314,RP00109,RP00078,RP01298,RP05698,RP01870,RP01431,RP05857,RP00036,RP01363,RP02722,RP00177,RP08742,RP06369,RP00440,RP00287,RP05694,RP00097,RP05067,RP00059,RP02918,RP05729,RP01292	R03050,R00344,R00930,R00217,R00353,R00431,R00346,R00345,R00726,R00341,R01086,R01196,R00006,R00014,R00211,R00210,R01699,R00207,R00224,R00226,R00209,R05636,R03145,R01954,R01324,R00709,R00267,R00199,R01858,R02628,R01138,R00659,R00724,R00200,R00206,R02320,R00430,R00208,R01012,R00572,R01209,R03051,R00351,R00352,R00362,R00353,R00930,R03050,R00006,R00214,R00216,R04709,R07989,R06635,R06637,R06636,R06459,R06458,R06448,R07250,R06510,R07253,R05331,R06641,R00233,R06511,R06512,R06643,R06644,R06645,R02505,R07987,R07251,R07988,R05188,R06482,R06483,R06480,R06481,R02447,R05464,R01613,R01614,R05190,R07758,R02223,R07254,R02224,R02200,R01214,R01215,R01212,R01434,R00344,R00400,R00695,R01731,R00355,R00373,R01713,R07164,R07165,R00357,R00014,R00217,R00346,R00345,R00726,R00341,R00431,R01082
135	1.00	392	22	86	0	0	C00022->C00183:[1->1,1->2,2->3,3->5,3->6]	RP07314,RP06172,RP01432,RP00931,RP05698,RP00109,RP01431,RP00921,RP01830,RP05857,RP01363,RP02722,RP00177,RP08742,RP06369,RP00440,RP00287,RP05694,RP00097,RP05067,RP02918,RP05729	R03050,R00472,R01325,R00479,R01196,R00006,R00014,R00211,R00210,R01699,R00207,R00224,R00226,R00209,R05636,R03145,R00344,R00930,R00217,R00353,R01324,R00472,R01900,R00709,R00267,R01209,R03051,R00351,R00352,R00362,R00353,R00930,R03050,R00006,R00214,R00216,R04709,R07989,R06635,R06637,R06636,R06459,R06458,R06448,R07250,R06510,R07253,R05331,R06641,R00233,R06511,R06512,R06643,R06644,R06645,R02505,R07987,R07251,R07988,R05188,R06482,R06483,R06480,R06481,R02447,R05464,R01613,R01614,R05190,R07758,R02223,R07254,R02224,R02200,R01214,R01215,R01212,R01434,R00344,R00014,R00217,R00346,R00345,R00726,R00341,R00431
136	0.60	493	17	38	0	0	C00022->C00183:[1->1,2->3,3->6]	RP00291,RP04080,RP06172,RP00177,RP08742,RP06369,RP04078,RP00287,RP06101,RP00097,RP00931,RP05067,RP00285,RP00109,RP01431,RP05729,RP00921	R00226,R04672,R04441,R00472,R00351,R00352,R00362,R00353,R00930,R04439,R00214,R00216,R00214,R00216,R02200,R01214,R01215,R01212,R01434,R00479,R00344,R00211,R00210,R00209,R01196,R00212,R00344,R00930,R00217,R00353,R01324,R00217,R00346,R00345,R00726,R00341,R00431,R00472
137	1.00	604	15	30	0	0	C00022->C00183:[1->1,1->2,2->3,3->5,3->6]	RP07314,RP02722,RP00287,RP00177,RP01363,RP00930,RP06101,RP00931,RP00097,RP00121,RP00109,RP00440,RP02918,RP01292,RP01431	R03050,R03051,R00214,R00216,R00351,R00352,R00362,R01209,R00479,R00214,R00216,R00479,R02200,R01214,R01215,R01212,R01434,R00412,R00408,R02164,R00402,R00344,R00930,R00217,R00353,R03050,R00006,R00014,R01082,R01324
138	0.60	516	16	46	0	0	C00022->C00183:[1->1,2->3,3->6]	RP00291,RP00036,RP06172,RP00177,RP04078,RP00287,RP06101,RP04080,RP10730,RP10741,RP00097,RP00931,RP00078,RP01431,RP05729,RP00921	R00226,R04672,R00199,R01858,R02628,R01138,R00659,R00724,R00200,R00206,R02320,R00430,R00208,R01012,R00572,R00472,R00351,R00352,R00362,R04439,R00214,R00216,R00214,R00216,R04441,R01699,R02569,R02200,R01214,R01215,R01212,R01434,R00479,R00431,R00346,R00345,R00726,R00341,R01324,R00217,R00346,R00345,R00726,R00341,R00431,R00472
139	0.60	397	19	56	0	0	C00022->C00183:[1->1,2->3,3->6]	RP00291,RP04080,RP06172,RP00177,RP08742,RP06369,RP04078,RP00287,RP06101,RP00026,RP00097,RP00931,RP05067,RP04318,RP00128,RP00109,RP01431,RP05729,RP00921	R00226,R04672,R04441,R00472,R00351,R00352,R00362,R00353,R00930,R04439,R00214,R00216,R00214,R00216,R00743,R01323,R01179,R05508,R00393,R04057,R02955,R05336,R01359,R05509,R00928,R04000,R00229,R07832,R03884,R00227,R03153,R00235,R02200,R01214,R01215,R01212,R01434,R00479,R00344,R00224,R00710,R00711,R01019,R00326,R00344,R00930,R00217,R00353,R01324,R00217,R00346,R00345,R00726,R00341,R00431,R00472
140	1.00	367	21	88	0	0	C00022->C00183:[1->1,1->2,2->3,3->5,3->6]	RP00097,RP07314,RP06172,RP01432,RP00287,RP00931,RP02918,RP00921,RP01830,RP02722,RP00177,RP08742,RP06369,RP00440,RP01363,RP05694,RP05698,RP05067,RP00285,RP00109,RP05729	R02200,R01214,R01215,R01212,R01434,R03050,R00472,R01325,R00214,R00216,R00479,R00014,R00472,R01900,R03051,R00351,R00352,R00362,R00353,R00930,R03050,R00006,R01209,R04709,R07989,R06635,R06637,R06636,R06459,R06458,R06448,R07250,R06510,R07253,R05331,R06641,R00233,R06511,R06512,R06643,R06644,R06645,R02505,R07987,R07251,R07988,R05188,R06482,R06483,R06480,R06481,R02447,R05464,R01613,R01614,R05190,R07758,R02223,R07254,R02224,R01196,R00006,R00014,R00211,R00210,R01699,R00207,R00224,R00226,R00209,R05636,R03145,R00344,R00211,R00210,R00209,R01196,R00212,R00344,R00930,R00217,R00353,R00217,R00346,R00345,R00726,R00341,R00431
141	1.00	525	19	46	0	0	C00022->C00183:[1->1,1->2,2->3,3->5,3->6]	RP00291,RP04080,RP06172,RP01432,RP00931,RP05698,RP02918,RP00921,RP01830,RP00177,RP08742,RP06369,RP00287,RP08251,RP00097,RP04078,RP05067,RP00109,RP05729	R00226,R04672,R04441,R00472,R01325,R00479,R01196,R00006,R00014,R00211,R00210,R01699,R00207,R00224,R00226,R00209,R05636,R03145,R00014,R00472,R01900,R00351,R00352,R00362,R00353,R00930,R00214,R00216,R04672,R02200,R01214,R01215,R01212,R01434,R04439,R00344,R00344,R00930,R00217,R00353,R00217,R00346,R00345,R00726,R00341,R00431
142	0.60	368	18	81	0	0	C00022->C00183:[1->1,2->3,3->6]	RP00291,RP04080,RP00097,RP06172,RP01432,RP00931,RP00921,RP01830,RP00177,RP08742,RP05698,RP00287,RP05694,RP06369,RP04078,RP05067,RP00109,RP05729	R00226,R04672,R04441,R02200,R01214,R01215,R01212,R01434,R00472,R01325,R00479,R00472,R01900,R00351,R00352,R00362,R00353,R01196,R00006,R00014,R00211,R00210,R01699,R00207,R00224,R00226,R00209,R05636,R03145,R00214,R00216,R04709,R07989,R06635,R06637,R06636,R06459,R06458,R06448,R07250,R06510,R07253,R05331,R06641,R00233,R06511,R06512,R06643,R06644,R06645,R02505,R07987,R07251,R07988,R05188,R06482,R06483,R06480,R06481,R02447,R05464,R01613,R01614,R05190,R07758,R02223,R07254,R02224,R00930,R04439,R00344,R00344,R00930,R00217,R00353,R00217,R00346,R00345,R00726,R00341,R00431
143	0.20	171	12	90	0	1	C00022->C00183:[2->3]	RP00305,RP05857,RP00177,RP00015,RP01364,RP00930,RP05923,RP00097,RP10978,RP10977,RP00109,RP01431	R00709,R00267,R00709,R00267,R00351,R00352,R00362,R07997,R08082,R08050,R05036,R05037,R01412,R05857,R05229,R05039,R08611,R06551,R05301,R05302,R05097,R03812,R05320,R06539,R01252,R08081,R03737,R03376,R05419,R02444,R02445,R01879,R06338,R06335,R03218,R02160,R06336,R06337,R02486,R07366,R07996,R03219,R05228,R07993,R03590,R07187,R06540,R07329,R08610,R03806,R07184,R04276,R07186,R03640,R07368,R03809,R07367,R05469,R05468,R03009,R03008,R04073,R03451,R05722,R05723,R05466,R02397,R06323,R06322,R03126,R07185,R07160,R01210,R00479,R01701,R07160,R07599,R01210,R02200,R01214,R01215,R01212,R01434,R01701,R07599,R00344,R00930,R00217,R00353,R01324
144	1.00	360	22	90	0	0	C00022->C00183:[1->1,1->2,2->3,3->5,3->6]	RP00097,RP07314,RP06172,RP00287,RP04290,RP00931,RP05983,RP02918,RP01431,RP00921,RP02722,RP00177,RP08742,RP05698,RP00440,RP01363,RP05694,RP06369,RP05067,RP00285,RP00109,RP05729	R02200,R01214,R01215,R01212,R01434,R03050,R00472,R00214,R00216,R00220,R00479,R05103,R01281,R00014,R01324,R00472,R03051,R00351,R00352,R00362,R00353,R01196,R00006,R00014,R00211,R00210,R01699,R00207,R00224,R00226,R00209,R05636,R03145,R03050,R00006,R01209,R04709,R07989,R06635,R06637,R06636,R06459,R06458,R06448,R07250,R06510,R07253,R05331,R06641,R00233,R06511,R06512,R06643,R06644,R06645,R02505,R07987,R07251,R07988,R05188,R06482,R06483,R06480,R06481,R02447,R05464,R01613,R01614,R05190,R07758,R02223,R07254,R02224,R00930,R00344,R00211,R00210,R00209,R01196,R00212,R00344,R00930,R00217,R00353,R00217,R00346,R00345,R00726,R00341,R00431
145	0.20	339	11	20	0	1	C00022->C00183:[3->3]	RP06374,RP01410,RP01364,RP01407,RP05923,RP00097,RP01670,RP10978,RP10977,RP00568,RP06373	R00945,R01289,R07160,R01210,R01285,R01701,R07160,R07599,R01210,R02200,R01214,R01215,R01212,R01434,R01655,R01701,R07599,R01218,R01220,R00941
146	0.60	489	14	54	0	0	C00022->C00183:[1->1,2->3,3->6]	RP00291,RP00036,RP06172,RP00177,RP05698,RP04078,RP00287,RP04080,RP00097,RP00931,RP00078,RP01431,RP05729,RP00921	R00226,R04672,R00199,R01858,R02628,R01138,R00659,R00724,R00200,R00206,R02320,R00430,R00208,R01012,R00572,R00472,R00351,R00352,R00362,R01196,R00006,R00014,R00211,R00210,R01699,R00207,R00224,R00226,R00209,R05636,R03145,R04439,R00214,R00216,R04441,R02200,R01214,R01215,R01212,R01434,R00479,R00431,R00346,R00345,R00726,R00341,R01324,R00217,R00346,R00345,R00726,R00341,R00431,R00472
147	0.60	532	14	40	0	0	C00022->C00183:[1->1,2->3,3->6]	RP00291,RP04080,RP00287,RP00177,RP00930,RP06101,RP00931,RP00097,RP04078,RP00121,RP05698,RP00109,RP01292,RP01431	R00226,R04672,R04441,R00214,R00216,R00351,R00352,R00362,R00479,R00214,R00216,R00479,R02200,R01214,R01215,R01212,R01434,R04439,R00412,R00408,R02164,R00402,R01196,R00006,R00014,R00211,R00210,R01699,R00207,R00224,R00226,R00209,R05636,R03145,R00344,R00930,R00217,R00353,R01082,R01324
148	0.60	447	17	46	0	0	C00022->C00183:[1->1,2->3,3->6]	RP00291,RP04080,RP06172,RP00287,RP00177,RP00285,RP00930,RP00079,RP06101,RP00931,RP00097,RP04078,RP00121,RP00109,RP01292,RP05729,RP01431	R00226,R04672,R04441,R00472,R00214,R00216,R00351,R00352,R00362,R00211,R00210,R00209,R01196,R00212,R00479,R00361,R00360,R00343,R00342,R01447,R01257,R00214,R00216,R00479,R02200,R01214,R01215,R01212,R01434,R04439,R00412,R00408,R02164,R00402,R00344,R00930,R00217,R00353,R01082,R00217,R00346,R00345,R00726,R00341,R00431,R01324
149	0.60	549	19	36	0	0	C00022->C00183:[1->1,2->3,3->5]	RP01363,RP06172,RP07314,RP01432,RP04290,RP00931,RP05983,RP00921,RP01830,RP02722,RP00177,RP08742,RP06369,RP00440,RP00287,RP00097,RP05067,RP00109,RP05729	R01209,R00472,R03050,R01325,R00220,R00479,R05103,R01281,R00472,R01900,R03051,R00351,R00352,R00362,R00353,R00930,R03050,R00006,R00214,R00216,R02200,R01214,R01215,R01212,R01434,R00344,R00344,R00930,R00217,R00353,R00217,R00346,R00345,R00726,R00341,R00431
150	1.00	359	20	87	0	0	C00022->C00183:[1->1,1->2,2->3,3->5,3->6]	RP00097,RP07314,RP06172,RP00287,RP00931,RP02918,RP01431,RP00921,RP02722,RP00177,RP08742,RP06369,RP00440,RP01363,RP05694,RP05698,RP05067,RP00285,RP00109,RP05729	R02200,R01214,R01215,R01212,R01434,R03050,R00472,R00214,R00216,R00479,R00014,R01324,R00472,R03051,R00351,R00352,R00362,R00353,R00930,R03050,R00006,R01209,R04709,R07989,R06635,R06637,R06636,R06459,R06458,R06448,R07250,R06510,R07253,R05331,R06641,R00233,R06511,R06512,R06643,R06644,R06645,R02505,R07987,R07251,R07988,R05188,R06482,R06483,R06480,R06481,R02447,R05464,R01613,R01614,R05190,R07758,R02223,R07254,R02224,R01196,R00006,R00014,R00211,R00210,R01699,R00207,R00224,R00226,R00209,R05636,R03145,R00344,R00211,R00210,R00209,R01196,R00212,R00344,R00930,R00217,R00353,R00217,R00346,R00345,R00726,R00341,R00431
151	0.20	345	10	19	0	1	C00022->C00183:[3->3]	RP00097,RP06374,RP10977,RP04290,RP01364,RP00568,RP10978,RP01670,RP05923,RP06373	R02200,R01214,R01215,R01212,R01434,R00945,R07599,R00220,R07160,R01210,R01218,R01220,R01701,R01655,R01701,R07160,R07599,R01210,R00941
152	1.00	334	19	88	0	0	C00022->C00183:[1->1,1->2,2->3,3->5,3->6]	RP07314,RP01077,RP00287,RP01298,RP01870,RP02918,RP02722,RP06369,RP08742,RP05698,RP00440,RP01363,RP05694,RP00097,RP05067,RP00059,RP00109,RP05729,RP01292	R03050,R00742,R00214,R00216,R01086,R01954,R00014,R03051,R00930,R00353,R01196,R00006,R00014,R00211,R00210,R01699,R00207,R00224,R00226,R00209,R05636,R03145,R03050,R00006,R01209,R04709,R07989,R06635,R06637,R06636,R06459,R06458,R06448,R07250,R06510,R07253,R05331,R06641,R00233,R06511,R06512,R06643,R06644,R06645,R02505,R07987,R07251,R07988,R05188,R06482,R06483,R06480,R06481,R02447,R05464,R01613,R01614,R05190,R07758,R02223,R07254,R02224,R02200,R01214,R01215,R01212,R01434,R00344,R00400,R00695,R01731,R00355,R00373,R01713,R07164,R07165,R00357,R00344,R00930,R00217,R00353,R00217,R00346,R00345,R00726,R00341,R00431,R01082
153	0.60	500	16	43	0	0	C00022->C00183:[1->1,2->3,3->6]	RP00291,RP04080,RP06172,RP00177,RP08742,RP06369,RP04078,RP00287,RP00097,RP00931,RP05067,RP05698,RP00109,RP01431,RP05729,RP00921	R00226,R04672,R04441,R00472,R00351,R00352,R00362,R00353,R00930,R04439,R00214,R00216,R02200,R01214,R01215,R01212,R01434,R00479,R00344,R01196,R00006,R00014,R00211,R00210,R01699,R00207,R00224,R00226,R00209,R05636,R03145,R00344,R00930,R00217,R00353,R01324,R00217,R00346,R00345,R00726,R00341,R00431,R00472
154	0.60	308	17	86	0	0	C00022->C00183:[1->1,2->3,3->5]	RP01363,RP02722,RP08742,RP06369,RP00440,RP00287,RP00059,RP01298,RP00097,RP07314,RP05067,RP05698,RP01870,RP00109,RP05729,RP05694,RP01292	R01209,R03051,R00353,R00930,R03050,R00006,R00214,R00216,R00400,R00695,R01731,R00355,R00373,R01713,R07164,R07165,R00357,R01086,R02200,R01214,R01215,R01212,R01434,R03050,R00344,R01196,R00006,R00014,R00211,R00210,R01699,R00207,R00224,R00226,R00209,R05636,R03145,R01954,R00344,R00930,R00217,R00353,R00217,R00346,R00345,R00726,R00341,R00431,R04709,R07989,R06635,R06637,R06636,R06459,R06458,R06448,R07250,R06510,R07253,R05331,R06641,R00233,R06511,R06512,R06643,R06644,R06645,R02505,R07987,R07251,R07988,R05188,R06482,R06483,R06480,R06481,R02447,R05464,R01613,R01614,R05190,R07758,R02223,R07254,R02224,R01082
155	1.00	560	18	35	0	0	C00022->C00183:[1->1,1->2,2->3,3->5,3->6]	RP07314,RP06172,RP00287,RP00931,RP02918,RP01431,RP00921,RP05857,RP02722,RP00177,RP08742,RP06369,RP00440,RP01363,RP00097,RP05067,RP00109,RP05729	R03050,R00472,R00214,R00216,R00479,R00014,R01324,R00472,R00709,R00267,R03051,R00351,R00352,R00362,R00353,R00930,R03050,R00006,R01209,R02200,R01214,R01215,R01212,R01434,R00344,R00344,R00930,R00217,R00353,R00217,R00346,R00345,R00726,R00341,R00431
156	0.60	549	19	52	0	0	C00022->C00183:[1->1,2->3,3->5]	RP01363,RP06172,RP07314,RP00931,RP00078,RP01431,RP00921,RP05857,RP00036,RP02722,RP00177,RP08742,RP06369,RP00440,RP00287,RP00097,RP05067,RP00109,RP05729	R01209,R00472,R03050,R00479,R00431,R00346,R00345,R00726,R00341,R01324,R00472,R00709,R00267,R00199,R01858,R02628,R01138,R00659,R00724,R00200,R00206,R02320,R00430,R00208,R01012,R00572,R03051,R00351,R00352,R00362,R00353,R00930,R03050,R00006,R00214,R00216,R02200,R01214,R01215,R01212,R01434,R00344,R00344,R00930,R00217,R00353,R00217,R00346,R00345,R00726,R00341,R00431
157	0.60	577	16	32	0	0	C00022->C00183:[1->1,2->3,3->5]	RP07314,RP02722,RP00287,RP00177,RP01363,RP05983,RP00930,RP06101,RP00931,RP00097,RP00121,RP00109,RP00440,RP01292,RP04290,RP01431	R03050,R03051,R00214,R00216,R00351,R00352,R00362,R01209,R05103,R01281,R00479,R00214,R00216,R00479,R02200,R01214,R01215,R01212,R01434,R00412,R00408,R02164,R00402,R00344,R00930,R00217,R00353,R03050,R00006,R01082,R00220,R01324
158	1.00	316	20	90	0	0	C00022->C00183:[1->1,1->2,2->3,3->5,3->6]	RP07314,RP00109,RP05983,RP04290,RP01298,RP05698,RP01870,RP01363,RP02722,RP08742,RP06369,RP00440,RP00287,RP05694,RP00097,RP05067,RP00059,RP02918,RP05729,RP01292	R03050,R00344,R00930,R00217,R00353,R05103,R01281,R00220,R01086,R01196,R00006,R00014,R00211,R00210,R01699,R00207,R00224,R00226,R00209,R05636,R03145,R01954,R01209,R03051,R00353,R00930,R03050,R00006,R00214,R00216,R04709,R07989,R06635,R06637,R06636,R06459,R06458,R06448,R07250,R06510,R07253,R05331,R06641,R00233,R06511,R06512,R06643,R06644,R06645,R02505,R07987,R07251,R07988,R05188,R06482,R06483,R06480,R06481,R02447,R05464,R01613,R01614,R05190,R07758,R02223,R07254,R02224,R02200,R01214,R01215,R01212,R01434,R00344,R00400,R00695,R01731,R00355,R00373,R01713,R07164,R07165,R00357,R00014,R00217,R00346,R00345,R00726,R00341,R00431,R01082
159	0.60	506	17	44	0	0	C00022->C00183:[1->1,2->3,3->5]	RP01363,RP06172,RP07314,RP00931,RP05698,RP01431,RP00921,RP02722,RP00177,RP08742,RP06369,RP00440,RP00287,RP00097,RP05067,RP00109,RP05729	R01209,R00472,R03050,R00479,R01196,R00006,R00014,R00211,R00210,R01699,R00207,R00224,R00226,R00209,R05636,R03145,R01324,R00472,R03051,R00351,R00352,R00362,R00353,R00930,R03050,R00006,R00214,R00216,R02200,R01214,R01215,R01212,R01434,R00344,R00344,R00930,R00217,R00353,R00217,R00346,R00345,R00726,R00341,R00431
160	0.60	326	23	111	0	0	C00022->C00183:[1->1,2->3,3->6]	RP00291,RP04080,RP00097,RP06172,RP01432,RP00931,RP04318,RP00921,RP01830,RP00128,RP00177,RP08742,RP05698,RP00287,RP06101,RP00026,RP05694,RP06369,RP04078,RP05067,RP00285,RP00109,RP05729	R00226,R04672,R04441,R02200,R01214,R01215,R01212,R01434,R00472,R01325,R00479,R00224,R00472,R01900,R00710,R00711,R01019,R00326,R00351,R00352,R00362,R00353,R01196,R00006,R00014,R00211,R00210,R01699,R00207,R00224,R00226,R00209,R05636,R03145,R00214,R00216,R00214,R00216,R00743,R01323,R01179,R05508,R00393,R04057,R02955,R05336,R01359,R05509,R00928,R04000,R00229,R07832,R03884,R00227,R03153,R00235,R04709,R07989,R06635,R06637,R06636,R06459,R06458,R06448,R07250,R06510,R07253,R05331,R06641,R00233,R06511,R06512,R06643,R06644,R06645,R02505,R07987,R07251,R07988,R05188,R06482,R06483,R06480,R06481,R02447,R05464,R01613,R01614,R05190,R07758,R02223,R07254,R02224,R00930,R04439,R00344,R00211,R00210,R00209,R01196,R00212,R00344,R00930,R00217,R00353,R00217,R00346,R00345,R00726,R00341,R00431
161	0.60	357	19	86	0	0	C00022->C00183:[1->1,2->3,3->6]	RP00291,RP04080,RP06172,RP01432,RP00931,RP00921,RP01830,RP06369,RP00177,RP08742,RP05698,RP00287,RP05694,RP00097,RP04078,RP05067,RP00285,RP00109,RP05729	R00226,R04672,R04441,R00472,R01325,R00479,R00472,R01900,R00930,R00351,R00352,R00362,R00353,R01196,R00006,R00014,R00211,R00210,R01699,R00207,R00224,R00226,R00209,R05636,R03145,R00214,R00216,R04709,R07989,R06635,R06637,R06636,R06459,R06458,R06448,R07250,R06510,R07253,R05331,R06641,R00233,R06511,R06512,R06643,R06644,R06645,R02505,R07987,R07251,R07988,R05188,R06482,R06483,R06480,R06481,R02447,R05464,R01613,R01614,R05190,R07758,R02223,R07254,R02224,R02200,R01214,R01215,R01212,R01434,R04439,R00344,R00211,R00210,R00209,R01196,R00212,R00344,R00930,R00217,R00353,R00217,R00346,R00345,R00726,R00341,R00431
162	1.00	525	22	63	0	0	C00022->C00183:[1->1,1->2,2->3,3->5,3->6]	RP06374,RP07314,RP06172,RP04290,RP06373,RP00931,RP00078,RP01431,RP00921,RP00036,RP01363,RP02722,RP00177,RP00097,RP05698,RP00440,RP00287,RP00568,RP01670,RP02918,RP05729,RP00301	R00945,R03050,R00472,R00220,R00941,R00479,R00431,R00346,R00345,R00726,R00341,R01324,R00472,R00199,R01858,R02628,R01138,R00659,R00724,R00200,R00206,R02320,R00430,R00208,R01012,R00572,R01209,R03051,R00351,R00352,R00362,R02200,R01214,R01215,R01212,R01434,R01196,R00006,R00014,R00211,R00210,R01699,R00207,R00224,R00226,R00209,R05636,R03145,R03050,R00006,R00214,R00216,R01218,R01220,R01655,R00014,R00217,R00346,R00345,R00726,R00341,R00431,R00945
163	1.00	369	19	82	0	0	C00022->C00183:[1->1,1->2,2->3,3->5,3->6]	RP07314,RP06172,RP00931,RP00109,RP01431,RP00921,RP01363,RP02722,RP06369,RP00177,RP08742,RP05698,RP00440,RP00287,RP05694,RP00097,RP05067,RP02918,RP05729	R03050,R00472,R00479,R00344,R00930,R00217,R00353,R01324,R00472,R01209,R03051,R00930,R00351,R00352,R00362,R00353,R01196,R00006,R00014,R00211,R00210,R01699,R00207,R00224,R00226,R00209,R05636,R03145,R03050,R00006,R00214,R00216,R04709,R07989,R06635,R06637,R06636,R06459,R06458,R06448,R07250,R06510,R07253,R05331,R06641,R00233,R06511,R06512,R06643,R06644,R06645,R02505,R07987,R07251,R07988,R05188,R06482,R06483,R06480,R06481,R02447,R05464,R01613,R01614,R05190,R07758,R02223,R07254,R02224,R02200,R01214,R01215,R01212,R01434,R00344,R00014,R00217,R00346,R00345,R00726,R00341,R00431
164	1.00	513	18	45	0	0	C00022->C00183:[1->1,1->2,2->3,3->5,3->6]	RP00291,RP04080,RP06172,RP00931,RP05698,RP02918,RP01431,RP00921,RP00177,RP08742,RP06369,RP00287,RP08251,RP00097,RP04078,RP05067,RP00109,RP05729	R00226,R04672,R04441,R00472,R00479,R01196,R00006,R00014,R00211,R00210,R01699,R00207,R00224,R00226,R00209,R05636,R03145,R00014,R01324,R00472,R00351,R00352,R00362,R00353,R00930,R00214,R00216,R04672,R02200,R01214,R01215,R01212,R01434,R04439,R00344,R00344,R00930,R00217,R00353,R00217,R00346,R00345,R00726,R00341,R00431
165	1.00	604	15	30	0	0	C00022->C00183:[1->1,1->2,2->3,3->5,3->6]	RP00291,RP04080,RP00287,RP00177,RP08251,RP00930,RP00931,RP00097,RP04078,RP00121,RP00109,RP02918,RP01292,RP06101,RP01431	R00226,R04672,R04441,R00214,R00216,R00351,R00352,R00362,R04672,R00479,R00479,R02200,R01214,R01215,R01212,R01434,R04439,R00412,R00408,R02164,R00402,R00344,R00930,R00217,R00353,R00014,R01082,R00214,R00216,R01324
166	0.60	369	20	73	0	0	C00022->C00183:[1->1,2->3,3->5]	RP01363,RP06172,RP07314,RP01432,RP04290,RP00931,RP05983,RP00921,RP01830,RP02722,RP00177,RP08742,RP06369,RP00440,RP00287,RP05694,RP00097,RP05067,RP00109,RP05729	R01209,R00472,R03050,R01325,R00220,R00479,R05103,R01281,R00472,R01900,R03051,R00351,R00352,R00362,R00353,R00930,R03050,R00006,R00214,R00216,R04709,R07989,R06635,R06637,R06636,R06459,R06458,R06448,R07250,R06510,R07253,R05331,R06641,R00233,R06511,R06512,R06643,R06644,R06645,R02505,R07987,R07251,R07988,R05188,R06482,R06483,R06480,R06481,R02447,R05464,R01613,R01614,R05190,R07758,R02223,R07254,R02224,R02200,R01214,R01215,R01212,R01434,R00344,R00344,R00930,R00217,R00353,R00217,R00346,R00345,R00726,R00341,R00431
167	0.60	335	23	111	0	0	C00022->C00183:[1->1,2->3,3->6]	RP00291,RP04080,RP06172,RP01077,RP00931,RP00109,RP01431,RP00921,RP06369,RP00128,RP00177,RP08742,RP05698,RP00287,RP06101,RP00026,RP05694,RP00097,RP04078,RP05067,RP00285,RP04318,RP05729	R00226,R04672,R04441,R00472,R00742,R00479,R00344,R00930,R00217,R00353,R01324,R00472,R00930,R00710,R00711,R01019,R00326,R00351,R00352,R00362,R00353,R01196,R00006,R00014,R00211,R00210,R01699,R00207,R00224,R00226,R00209,R05636,R03145,R00214,R00216,R00214,R00216,R00743,R01323,R01179,R05508,R00393,R04057,R02955,R05336,R01359,R05509,R00928,R04000,R00229,R07832,R03884,R00227,R03153,R00235,R04709,R07989,R06635,R06637,R06636,R06459,R06458,R06448,R07250,R06510,R07253,R05331,R06641,R00233,R06511,R06512,R06643,R06644,R06645,R02505,R07987,R07251,R07988,R05188,R06482,R06483,R06480,R06481,R02447,R05464,R01613,R01614,R05190,R07758,R02223,R07254,R02224,R02200,R01214,R01215,R01212,R01434,R04439,R00344,R00211,R00210,R00209,R01196,R00212,R00224,R00217,R00346,R00345,R00726,R00341,R00431
168	1.00	480	19	60	0	0	C00022->C00183:[1->1,1->2,2->3,3->5,3->6]	RP07314,RP00177,RP08578,RP00930,RP00079,RP00109,RP00078,RP01292,RP00036,RP02722,RP00440,RP01363,RP00215,RP00931,RP00097,RP00121,RP02918,RP05729,RP01431	R03050,R00351,R00352,R00362,R00319,R00479,R00361,R00360,R00343,R00342,R01447,R01257,R00344,R00930,R00217,R00353,R00431,R00346,R00345,R00726,R00341,R01082,R00199,R01858,R02628,R01138,R00659,R00724,R00200,R00206,R02320,R00430,R00208,R01012,R00572,R03051,R03050,R00006,R01209,R01447,R00703,R00196,R00479,R02200,R01214,R01215,R01212,R01434,R00412,R00408,R02164,R00402,R00014,R00217,R00346,R00345,R00726,R00341,R00431,R01324
169	1.00	378	20	83	0	0	C00022->C00183:[1->1,1->2,2->3,3->5,3->6]	RP07314,RP06172,RP01432,RP00931,RP00109,RP00921,RP01830,RP01363,RP02722,RP06369,RP00177,RP08742,RP05698,RP00440,RP00287,RP05694,RP00097,RP05067,RP02918,RP05729	R03050,R00472,R01325,R00479,R00344,R00930,R00217,R00353,R00472,R01900,R01209,R03051,R00930,R00351,R00352,R00362,R00353,R01196,R00006,R00014,R00211,R00210,R01699,R00207,R00224,R00226,R00209,R05636,R03145,R03050,R00006,R00214,R00216,R04709,R07989,R06635,R06637,R06636,R06459,R06458,R06448,R07250,R06510,R07253,R05331,R06641,R00233,R06511,R06512,R06643,R06644,R06645,R02505,R07987,R07251,R07988,R05188,R06482,R06483,R06480,R06481,R02447,R05464,R01613,R01614,R05190,R07758,R02223,R07254,R02224,R02200,R01214,R01215,R01212,R01434,R00344,R00014,R00217,R00346,R00345,R00726,R00341,R00431
170	0.60	297	18	77	0	0	C00022->C00183:[1->1,2->3,3->5]	RP01363,RP02722,RP08742,RP06369,RP00440,RP00287,RP05983,RP04290,RP00059,RP01298,RP00097,RP07314,RP05067,RP01870,RP00109,RP05729,RP05694,RP01292	R01209,R03051,R00353,R00930,R03050,R00006,R00214,R00216,R05103,R01281,R00220,R00400,R00695,R01731,R00355,R00373,R01713,R07164,R07165,R00357,R01086,R02200,R01214,R01215,R01212,R01434,R03050,R00344,R01954,R00344,R00930,R00217,R00353,R00217,R00346,R00345,R00726,R00341,R00431,R04709,R07989,R06635,R06637,R06636,R06459,R06458,R06448,R07250,R06510,R07253,R05331,R06641,R00233,R06511,R06512,R06643,R06644,R06645,R02505,R07987,R07251,R07988,R05188,R06482,R06483,R06480,R06481,R02447,R05464,R01613,R01614,R05190,R07758,R02223,R07254,R02224,R01082
171	0.60	359	17	80	0	0	C00022->C00183:[1->1,2->3,3->6]	RP00291,RP04080,RP06172,RP00931,RP05698,RP01431,RP00921,RP00177,RP08742,RP06369,RP00287,RP05694,RP00097,RP04078,RP05067,RP00109,RP05729	R00226,R04672,R04441,R00472,R00479,R01196,R00006,R00014,R00211,R00210,R01699,R00207,R00224,R00226,R00209,R05636,R03145,R01324,R00472,R00351,R00352,R00362,R00353,R00930,R00214,R00216,R04709,R07989,R06635,R06637,R06636,R06459,R06458,R06448,R07250,R06510,R07253,R05331,R06641,R00233,R06511,R06512,R06643,R06644,R06645,R02505,R07987,R07251,R07988,R05188,R06482,R06483,R06480,R06481,R02447,R05464,R01613,R01614,R05190,R07758,R02223,R07254,R02224,R02200,R01214,R01215,R01212,R01434,R04439,R00344,R00344,R00930,R00217,R00353,R00217,R00346,R00345,R00726,R00341,R00431
172	1.00	430	19	54	0	0	C00022->C00183:[1->1,1->2,2->3,3->5,3->6]	RP00291,RP04080,RP04290,RP06374,RP00931,RP05698,RP02918,RP01431,RP00043,RP00177,RP08742,RP06369,RP08251,RP00097,RP04078,RP05067,RP00109,RP05729,RP00301	R00226,R04672,R04441,R00220,R00945,R00479,R01196,R00006,R00014,R00211,R00210,R01699,R00207,R00224,R00226,R00209,R05636,R03145,R00014,R01324,R03121,R00369,R00365,R00364,R00366,R00372,R00373,R00652,R00588,R01957,R00351,R00352,R00362,R00353,R00930,R04672,R02200,R01214,R01215,R01212,R01434,R04439,R00344,R00344,R00930,R00217,R00353,R00217,R00346,R00345,R00726,R00341,R00431,R00945
173	1.00	369	19	82	0	0	C00022->C00183:[1->1,1->2,2->3,3->5,3->6]	RP00291,RP04080,RP00097,RP06172,RP00931,RP00109,RP01431,RP00921,RP00177,RP08742,RP05698,RP00287,RP08251,RP05694,RP06369,RP04078,RP05067,RP02918,RP05729	R00226,R04672,R04441,R02200,R01214,R01215,R01212,R01434,R00472,R00479,R00344,R00930,R00217,R00353,R01324,R00472,R00351,R00352,R00362,R00353,R01196,R00006,R00014,R00211,R00210,R01699,R00207,R00224,R00226,R00209,R05636,R03145,R00214,R00216,R04672,R04709,R07989,R06635,R06637,R06636,R06459,R06458,R06448,R07250,R06510,R07253,R05331,R06641,R00233,R06511,R06512,R06643,R06644,R06645,R02505,R07987,R07251,R07988,R05188,R06482,R06483,R06480,R06481,R02447,R05464,R01613,R01614,R05190,R07758,R02223,R07254,R02224,R00930,R04439,R00344,R00014,R00217,R00346,R00345,R00726,R00341,R00431
174	1.00	358	22	94	0	0	C00022->C00183:[1->1,1->2,2->3,3->5,3->6]	RP00097,RP07314,RP01077,RP00287,RP01298,RP01870,RP02918,RP01431,RP05857,RP02722,RP00177,RP08742,RP05698,RP00440,RP01363,RP05694,RP06369,RP05067,RP00059,RP00109,RP05729,RP01292	R02200,R01214,R01215,R01212,R01434,R03050,R00742,R00214,R00216,R01086,R01954,R00014,R01324,R00709,R00267,R03051,R00351,R00352,R00362,R00353,R01196,R00006,R00014,R00211,R00210,R01699,R00207,R00224,R00226,R00209,R05636,R03145,R03050,R00006,R01209,R04709,R07989,R06635,R06637,R06636,R06459,R06458,R06448,R07250,R06510,R07253,R05331,R06641,R00233,R06511,R06512,R06643,R06644,R06645,R02505,R07987,R07251,R07988,R05188,R06482,R06483,R06480,R06481,R02447,R05464,R01613,R01614,R05190,R07758,R02223,R07254,R02224,R00930,R00344,R00400,R00695,R01731,R00355,R00373,R01713,R07164,R07165,R00357,R00344,R00930,R00217,R00353,R00217,R00346,R00345,R00726,R00341,R00431,R01082
175	1.00	928	21	56	0	0	C00022->C00183:[1->1,1->2,2->3,3->5,3->6]	RP07314,RP06172,RP01432,RP00931,RP00109,RP00921,RP01830,RP01363,RP02722,RP06369,RP00177,RP08742,RP05698,RP00440,RP00287,RP06643,RP05709,RP00097,RP05067,RP02918,RP05729	R03050,R00472,R01325,R00479,R00344,R00930,R00217,R00353,R00472,R01900,R01209,R03051,R00930,R00351,R00352,R00362,R00353,R01196,R00006,R00014,R00211,R00210,R01699,R00207,R00224,R00226,R00209,R05636,R03145,R03050,R00006,R00214,R00216,R01626,R04726,R04952,R02768,R04957,R07762,R04963,R04355,R04960,R04968,R02200,R01214,R01215,R01212,R01434,R00344,R00014,R00217,R00346,R00345,R00726,R00341,R00431
176	0.60	495	15	55	0	0	C00022->C00183:[1->1,2->3,3->5]	RP00036,RP01363,RP02722,RP06172,RP00177,RP05698,RP00440,RP00287,RP00097,RP00931,RP00078,RP07314,RP01431,RP05729,RP00921	R00199,R01858,R02628,R01138,R00659,R00724,R00200,R00206,R02320,R00430,R00208,R01012,R00572,R01209,R03051,R00472,R00351,R00352,R00362,R01196,R00006,R00014,R00211,R00210,R01699,R00207,R00224,R00226,R00209,R05636,R03145,R03050,R00006,R00214,R00216,R02200,R01214,R01215,R01212,R01434,R00479,R00431,R00346,R00345,R00726,R00341,R03050,R01324,R00217,R00346,R00345,R00726,R00341,R00431,R00472
177	1.00	516	18	48	0	0	C00022->C00183:[1->1,1->2,2->3,3->5,3->6]	RP07314,RP00287,RP00177,RP00930,RP06101,RP00109,RP00285,RP01292,RP06172,RP02722,RP05698,RP00440,RP01363,RP00931,RP00097,RP00121,RP02918,RP01431	R03050,R00214,R00216,R00351,R00352,R00362,R00479,R00214,R00216,R00344,R00930,R00217,R00353,R00211,R00210,R00209,R01196,R00212,R01082,R00472,R03051,R01196,R00006,R00014,R00211,R00210,R01699,R00207,R00224,R00226,R00209,R05636,R03145,R03050,R00006,R01209,R00479,R02200,R01214,R01215,R01212,R01434,R00412,R00408,R02164,R00402,R00014,R01324
178	0.40	587	12	25	0	0	C00022->C00183:[1->2,3->6]	RP02722,RP00287,RP00177,RP01363,RP00930,RP00931,RP00097,RP00121,RP00109,RP12733,RP01292,RP01431	R03051,R00214,R00216,R00351,R00352,R00362,R01209,R00479,R00479,R02200,R01214,R01215,R01212,R01434,R00412,R00408,R02164,R00402,R00344,R00930,R00217,R00353,R00006,R01082,R01324
179	0.60	487	18	58	0	0	C00022->C00183:[1->1,2->3,3->5]	RP07314,RP00177,RP05983,RP00930,RP00079,RP00109,RP00078,RP01292,RP00036,RP02722,RP04290,RP00440,RP01363,RP00931,RP00097,RP00121,RP05729,RP01431	R03050,R00351,R00352,R00362,R05103,R01281,R00479,R00361,R00360,R00343,R00342,R01447,R01257,R00344,R00930,R00217,R00353,R00431,R00346,R00345,R00726,R00341,R01082,R00199,R01858,R02628,R01138,R00659,R00724,R00200,R00206,R02320,R00430,R00208,R01012,R00572,R03051,R00220,R03050,R00006,R01209,R00479,R02200,R01214,R01215,R01212,R01434,R00412,R00408,R02164,R00402,R00217,R00346,R00345,R00726,R00341,R00431,R01324
180	1.00	571	18	34	0	0	C00022->C00183:[1->1,1->2,2->3,3->5,3->6]	RP01363,RP06172,RP07314,RP01432,RP00931,RP02918,RP00921,RP01830,RP02722,RP00177,RP08742,RP06369,RP00440,RP00287,RP00097,RP05067,RP00109,RP05729	R01209,R00472,R03050,R01325,R00479,R00014,R00472,R01900,R03051,R00351,R00352,R00362,R00353,R00930,R03050,R00006,R00214,R00216,R02200,R01214,R01215,R01212,R01434,R00344,R00344,R00930,R00217,R00353,R00217,R00346,R00345,R00726,R00341,R00431
181	1.00	560	17	34	0	0	C00022->C00183:[1->1,1->2,2->3,3->5,3->6]	RP07314,RP00287,RP00177,RP08578,RP00930,RP06101,RP00109,RP01292,RP02722,RP00440,RP01363,RP00215,RP00931,RP00097,RP00121,RP02918,RP01431	R03050,R00214,R00216,R00351,R00352,R00362,R00319,R00479,R00214,R00216,R00344,R00930,R00217,R00353,R01082,R03051,R03050,R00006,R01209,R01447,R00703,R00196,R00479,R02200,R01214,R01215,R01212,R01434,R00412,R00408,R02164,R00402,R00014,R01324
182	0.60	364	18	81	0	0	C00022->C00183:[1->1,2->3,3->5]	RP01363,RP06172,RP07314,RP00931,RP05698,RP01431,RP00921,RP02722,RP00177,RP08742,RP06369,RP00440,RP00287,RP05694,RP00097,RP05067,RP00109,RP05729	R01209,R00472,R03050,R00479,R01196,R00006,R00014,R00211,R00210,R01699,R00207,R00224,R00226,R00209,R05636,R03145,R01324,R00472,R03051,R00351,R00352,R00362,R00353,R00930,R03050,R00006,R00214,R00216,R04709,R07989,R06635,R06637,R06636,R06459,R06458,R06448,R07250,R06510,R07253,R05331,R06641,R00233,R06511,R06512,R06643,R06644,R06645,R02505,R07987,R07251,R07988,R05188,R06482,R06483,R06480,R06481,R02447,R05464,R01613,R01614,R05190,R07758,R02223,R07254,R02224,R02200,R01214,R01215,R01212,R01434,R00344,R00344,R00930,R00217,R00353,R00217,R00346,R00345,R00726,R00341,R00431
183	0.60	404	20	67	0	0	C00022->C00183:[1->1,2->3,3->6]	RP00291,RP04080,RP06172,RP01432,RP00931,RP05698,RP00109,RP00921,RP01830,RP00128,RP00177,RP08742,RP06369,RP00287,RP00026,RP00097,RP04078,RP05067,RP04318,RP05729	R00226,R04672,R04441,R00472,R01325,R00479,R01196,R00006,R00014,R00211,R00210,R01699,R00207,R00224,R00226,R00209,R05636,R03145,R00344,R00930,R00217,R00353,R00472,R01900,R00710,R00711,R01019,R00326,R00351,R00352,R00362,R00353,R00930,R00214,R00216,R00743,R01323,R01179,R05508,R00393,R04057,R02955,R05336,R01359,R05509,R00928,R04000,R00229,R07832,R03884,R00227,R03153,R00235,R02200,R01214,R01215,R01212,R01434,R04439,R00344,R00224,R00217,R00346,R00345,R00726,R00341,R00431
184	1.00	418	24	104	0	0	C00022->C00183:[1->1,1->2,2->3,3->5,3->6]	RP07314,RP06172,RP01432,RP00931,RP05698,RP00078,RP01431,RP00921,RP01830,RP05857,RP00036,RP01363,RP02722,RP00177,RP08742,RP06369,RP00440,RP00287,RP05694,RP00097,RP05067,RP00109,RP02918,RP05729	R03050,R00472,R01325,R00479,R01196,R00006,R00014,R00211,R00210,R01699,R00207,R00224,R00226,R00209,R05636,R03145,R00431,R00346,R00345,R00726,R00341,R01324,R00472,R01900,R00709,R00267,R00199,R01858,R02628,R01138,R00659,R00724,R00200,R00206,R02320,R00430,R00208,R01012,R00572,R01209,R03051,R00351,R00352,R00362,R00353,R00930,R03050,R00006,R00214,R00216,R04709,R07989,R06635,R06637,R06636,R06459,R06458,R06448,R07250,R06510,R07253,R05331,R06641,R00233,R06511,R06512,R06643,R06644,R06645,R02505,R07987,R07251,R07988,R05188,R06482,R06483,R06480,R06481,R02447,R05464,R01613,R01614,R05190,R07758,R02223,R07254,R02224,R02200,R01214,R01215,R01212,R01434,R00344,R00344,R00930,R00217,R00353,R00014,R00217,R00346,R00345,R00726,R00341,R00431
185	0.60	798	18	59	0	0	C00022->C00183:[1->1,2->3,3->5]	RP05709,RP01363,RP02722,RP08742,RP06369,RP00440,RP00287,RP06643,RP00059,RP01298,RP00097,RP07314,RP05067,RP05698,RP01870,RP00109,RP05729,RP01292	R04726,R04952,R02768,R04957,R07762,R04963,R04355,R04960,R04968,R01209,R03051,R00353,R00930,R03050,R00006,R00214,R00216,R01626,R00400,R00695,R01731,R00355,R00373,R01713,R07164,R07165,R00357,R01086,R02200,R01214,R01215,R01212,R01434,R03050,R00344,R01196,R00006,R00014,R00211,R00210,R01699,R00207,R00224,R00226,R00209,R05636,R03145,R01954,R00344,R00930,R00217,R00353,R00217,R00346,R00345,R00726,R00341,R00431,R01082
186	1.00	335	21	91	0	0	C00022->C00183:[1->1,1->2,2->3,3->5,3->6]	RP00097,RP07314,RP01077,RP01870,RP01298,RP05983,RP02918,RP05694,RP02722,RP06369,RP08742,RP04290,RP00440,RP01363,RP00287,RP05698,RP05067,RP00059,RP00109,RP05729,RP01292	R02200,R01214,R01215,R01212,R01434,R03050,R00742,R01954,R01086,R05103,R01281,R00014,R04709,R07989,R06635,R06637,R06636,R06459,R06458,R06448,R07250,R06510,R07253,R05331,R06641,R00233,R06511,R06512,R06643,R06644,R06645,R02505,R07987,R07251,R07988,R05188,R06482,R06483,R06480,R06481,R02447,R05464,R01613,R01614,R05190,R07758,R02223,R07254,R02224,R03051,R00930,R00353,R00220,R03050,R00006,R01209,R00214,R00216,R01196,R00006,R00014,R00211,R00210,R01699,R00207,R00224,R00226,R00209,R05636,R03145,R00344,R00400,R00695,R01731,R00355,R00373,R01713,R07164,R07165,R00357,R00344,R00930,R00217,R00353,R00217,R00346,R00345,R00726,R00341,R00431,R01082
187	1.00	375	21	74	0	0	C00022->C00183:[1->1,1->2,2->3,3->5,3->6]	RP00097,RP07314,RP06172,RP01432,RP00287,RP00931,RP05983,RP02918,RP00921,RP01830,RP02722,RP00177,RP08742,RP04290,RP00440,RP01363,RP05694,RP06369,RP05067,RP00109,RP05729	R02200,R01214,R01215,R01212,R01434,R03050,R00472,R01325,R00214,R00216,R00479,R05103,R01281,R00014,R00472,R01900,R03051,R00351,R00352,R00362,R00353,R00220,R03050,R00006,R01209,R04709,R07989,R06635,R06637,R06636,R06459,R06458,R06448,R07250,R06510,R07253,R05331,R06641,R00233,R06511,R06512,R06643,R06644,R06645,R02505,R07987,R07251,R07988,R05188,R06482,R06483,R06480,R06481,R02447,R05464,R01613,R01614,R05190,R07758,R02223,R07254,R02224,R00930,R00344,R00344,R00930,R00217,R00353,R00217,R00346,R00345,R00726,R00341,R00431
188	0.60	437	18	43	0	0	C00022->C00183:[1->1,2->3,3->5]	RP05857,RP01363,RP02722,RP00177,RP08742,RP06369,RP00440,RP00287,RP00059,RP01298,RP00097,RP07314,RP05067,RP01870,RP01431,RP00109,RP05729,RP01292	R00709,R00267,R01209,R03051,R00351,R00352,R00362,R00353,R00930,R03050,R00006,R00214,R00216,R00400,R00695,R01731,R00355,R00373,R01713,R07164,R07165,R00357,R01086,R02200,R01214,R01215,R01212,R01434,R03050,R00344,R01954,R01324,R00344,R00930,R00217,R00353,R00217,R00346,R00345,R00726,R00341,R00431,R01082
189	0.60	538	13	29	0	0	C00022->C00183:[1->1,2->3,3->5]	RP00287,RP02722,RP00177,RP00440,RP05880,RP01363,RP01292,RP00097,RP07314,RP00285,RP00121,RP01431,RP00930	R00214,R00216,R03051,R00351,R00352,R00362,R03050,R00006,R00351,R00352,R01209,R01082,R02200,R01214,R01215,R01212,R01434,R03050,R00211,R00210,R00209,R01196,R00212,R00412,R00408,R02164,R00402,R01324,R00479
190	0.60	394	20	83	0	0	C00022->C00183:[1->1,2->3,3->5]	RP01363,RP06172,RP07314,RP01077,RP01432,RP00931,RP05698,RP00921,RP01830,RP02722,RP00177,RP08742,RP06369,RP00440,RP00287,RP05694,RP00097,RP05067,RP00109,RP05729	R01209,R00472,R03050,R00742,R01325,R00479,R01196,R00006,R00014,R00211,R00210,R01699,R00207,R00224,R00226,R00209,R05636,R03145,R00472,R01900,R03051,R00351,R00352,R00362,R00353,R00930,R03050,R00006,R00214,R00216,R04709,R07989,R06635,R06637,R06636,R06459,R06458,R06448,R07250,R06510,R07253,R05331,R06641,R00233,R06511,R06512,R06643,R06644,R06645,R02505,R07987,R07251,R07988,R05188,R06482,R06483,R06480,R06481,R02447,R05464,R01613,R01614,R05190,R07758,R02223,R07254,R02224,R02200,R01214,R01215,R01212,R01434,R00344,R00344,R00930,R00217,R00353,R00217,R00346,R00345,R00726,R00341,R00431
191	1.00	555	20	37	0	0	C00022->C00183:[1->1,1->2,2->3,3->5,3->6]	RP07314,RP06172,RP01432,RP00287,RP00931,RP05983,RP02918,RP00921,RP01830,RP02722,RP00177,RP08742,RP04290,RP00440,RP01363,RP00097,RP06369,RP05067,RP00109,RP05729	R03050,R00472,R01325,R00214,R00216,R00479,R05103,R01281,R00014,R00472,R01900,R03051,R00351,R00352,R00362,R00353,R00220,R03050,R00006,R01209,R02200,R01214,R01215,R01212,R01434,R00930,R00344,R00344,R00930,R00217,R00353,R00217,R00346,R00345,R00726,R00341,R00431
192	1.00	405	22	102	0	0	C00022->C00183:[1->1,1->2,2->3,3->5,3->6]	RP07314,RP06172,RP00931,RP05698,RP00078,RP01431,RP00921,RP05857,RP00036,RP01363,RP02722,RP00177,RP08742,RP06369,RP00440,RP00287,RP05694,RP00097,RP05067,RP00109,RP02918,RP05729	R03050,R00472,R00479,R01196,R00006,R00014,R00211,R00210,R01699,R00207,R00224,R00226,R00209,R05636,R03145,R00431,R00346,R00345,R00726,R00341,R01324,R00472,R00709,R00267,R00199,R01858,R02628,R01138,R00659,R00724,R00200,R00206,R02320,R00430,R00208,R01012,R00572,R01209,R03051,R00351,R00352,R00362,R00353,R00930,R03050,R00006,R00214,R00216,R04709,R07989,R06635,R06637,R06636,R06459,R06458,R06448,R07250,R06510,R07253,R05331,R06641,R00233,R06511,R06512,R06643,R06644,R06645,R02505,R07987,R07251,R07988,R05188,R06482,R06483,R06480,R06481,R02447,R05464,R01613,R01614,R05190,R07758,R02223,R07254,R02224,R02200,R01214,R01215,R01212,R01434,R00344,R00344,R00930,R00217,R00353,R00014,R00217,R00346,R00345,R00726,R00341,R00431
193	0.20	335	12	25	0	1	C00022->C00183:[3->3]	RP06374,RP10977,RP00568,RP01364,RP01670,RP00097,RP01411,RP05923,RP10978,RP03735,RP01408,RP00300	R00945,R07599,R01218,R01220,R07160,R01210,R01655,R02200,R01214,R01215,R01212,R01434,R01290,R01701,R07160,R07599,R01210,R01701,R00134,R03215,R03146,R00519,R01286,R00944,R00943
194	0.40	556	12	35	0	0	C00022->C00183:[1->2,3->5]	RP00036,RP06172,RP00177,RP00931,RP00287,RP04080,RP12734,RP00097,RP04078,RP00078,RP01431,RP00921	R00199,R01858,R02628,R01138,R00659,R00724,R00200,R00206,R02320,R00430,R00208,R01012,R00572,R00472,R00351,R00352,R00362,R00479,R00214,R00216,R04441,R00226,R02200,R01214,R01215,R01212,R01434,R04439,R00431,R00346,R00345,R00726,R00341,R01324,R00472
195	0.60	533	18	35	0	0	C00022->C00183:[1->1,2->3,3->5]	RP01363,RP06172,RP07314,RP04290,RP00931,RP05983,RP01431,RP00921,RP02722,RP00177,RP08742,RP06369,RP00440,RP00287,RP00097,RP05067,RP00109,RP05729	R01209,R00472,R03050,R00220,R00479,R05103,R01281,R01324,R00472,R03051,R00351,R00352,R00362,R00353,R00930,R03050,R00006,R00214,R00216,R02200,R01214,R01215,R01212,R01434,R00344,R00344,R00930,R00217,R00353,R00217,R00346,R00345,R00726,R00341,R00431
196	0.60	326	21	105	0	0	C00022->C00183:[1->1,2->3,3->6]	RP00291,RP04080,RP06172,RP00931,RP05698,RP00109,RP01431,RP00921,RP00128,RP00177,RP08742,RP06369,RP00287,RP06101,RP00026,RP05694,RP00097,RP04078,RP05067,RP04318,RP05729	R00226,R04672,R04441,R00472,R00479,R01196,R00006,R00014,R00211,R00210,R01699,R00207,R00224,R00226,R00209,R05636,R03145,R00344,R00930,R00217,R00353,R01324,R00472,R00710,R00711,R01019,R00326,R00351,R00352,R00362,R00353,R00930,R00214,R00216,R00214,R00216,R00743,R01323,R01179,R05508,R00393,R04057,R02955,R05336,R01359,R05509,R00928,R04000,R00229,R07832,R03884,R00227,R03153,R00235,R04709,R07989,R06635,R06637,R06636,R06459,R06458,R06448,R07250,R06510,R07253,R05331,R06641,R00233,R06511,R06512,R06643,R06644,R06645,R02505,R07987,R07251,R07988,R05188,R06482,R06483,R06480,R06481,R02447,R05464,R01613,R01614,R05190,R07758,R02223,R07254,R02224,R02200,R01214,R01215,R01212,R01434,R04439,R00344,R00224,R00217,R00346,R00345,R00726,R00341,R00431
197	1.00	540	19	36	0	0	C00022->C00183:[1->1,1->2,2->3,3->5,3->6]	RP07314,RP06172,RP00287,RP00931,RP05983,RP02918,RP01431,RP00921,RP02722,RP00177,RP08742,RP04290,RP00440,RP01363,RP00097,RP06369,RP05067,RP00109,RP05729	R03050,R00472,R00214,R00216,R00479,R05103,R01281,R00014,R01324,R00472,R03051,R00351,R00352,R00362,R00353,R00220,R03050,R00006,R01209,R02200,R01214,R01215,R01212,R01434,R00930,R00344,R00344,R00930,R00217,R00353,R00217,R00346,R00345,R00726,R00341,R00431
198	1.00	571	18	34	0	0	C00022->C00183:[1->1,1->2,2->3,3->5,3->6]	RP01830,RP00291,RP04080,RP06172,RP00177,RP08742,RP06369,RP01432,RP00931,RP00287,RP08251,RP00097,RP04078,RP05067,RP00109,RP02918,RP05729,RP00921	R01900,R00226,R04672,R04441,R00472,R00351,R00352,R00362,R00353,R00930,R01325,R00479,R00214,R00216,R04672,R02200,R01214,R01215,R01212,R01434,R04439,R00344,R00344,R00930,R00217,R00353,R00014,R00217,R00346,R00345,R00726,R00341,R00431,R00472
199	0.40	607	12	22	0	0	C00022->C00183:[1->2,3->5]	RP01830,RP04080,RP06172,RP00177,RP01432,RP00287,RP12734,RP00097,RP00931,RP04078,RP00109,RP00921	R01900,R04441,R00472,R00351,R00352,R00362,R01325,R00214,R00216,R00226,R02200,R01214,R01215,R01212,R01434,R00479,R04439,R00344,R00930,R00217,R00353,R00472
200	0.40	519	12	27	0	0	C00022->C00183:[1->2,3->6]	RP00287,RP02722,RP00177,RP05880,RP01363,RP01292,RP00097,RP00121,RP00285,RP12733,RP01431,RP00930	R00214,R00216,R03051,R00351,R00352,R00362,R00351,R00352,R01209,R01082,R02200,R01214,R01215,R01212,R01434,R00412,R00408,R02164,R00402,R00211,R00210,R00209,R01196,R00212,R00006,R01324,R00479
201	0.60	342	24	112	0	0	C00022->C00183:[1->1,2->3,3->6]	RP00291,RP04080,RP06172,RP01077,RP01432,RP00931,RP00109,RP00921,RP01830,RP06369,RP00128,RP00177,RP08742,RP05698,RP00287,RP06101,RP00026,RP05694,RP00097,RP04078,RP05067,RP00285,RP04318,RP05729	R00226,R04672,R04441,R00472,R00742,R01325,R00479,R00344,R00930,R00217,R00353,R00472,R01900,R00930,R00710,R00711,R01019,R00326,R00351,R00352,R00362,R00353,R01196,R00006,R00014,R00211,R00210,R01699,R00207,R00224,R00226,R00209,R05636,R03145,R00214,R00216,R00214,R00216,R00743,R01323,R01179,R05508,R00393,R04057,R02955,R05336,R01359,R05509,R00928,R04000,R00229,R07832,R03884,R00227,R03153,R00235,R04709,R07989,R06635,R06637,R06636,R06459,R06458,R06448,R07250,R06510,R07253,R05331,R06641,R00233,R06511,R06512,R06643,R06644,R06645,R02505,R07987,R07251,R07988,R05188,R06482,R06483,R06480,R06481,R02447,R05464,R01613,R01614,R05190,R07758,R02223,R07254,R02224,R02200,R01214,R01215,R01212,R01434,R04439,R00344,R00211,R00210,R00209,R01196,R00212,R00224,R00217,R00346,R00345,R00726,R00341,R00431
202	0.60	392	17	40	0	0	C00022->C00183:[1->1,2->3,3->5]	RP01363,RP02722,RP08742,RP06369,RP00440,RP00287,RP05983,RP04290,RP00059,RP01298,RP00097,RP07314,RP05067,RP01870,RP00109,RP05729,RP01292	R01209,R03051,R00353,R00930,R03050,R00006,R00214,R00216,R05103,R01281,R00220,R00400,R00695,R01731,R00355,R00373,R01713,R07164,R07165,R00357,R01086,R02200,R01214,R01215,R01212,R01434,R03050,R00344,R01954,R00344,R00930,R00217,R00353,R00217,R00346,R00345,R00726,R00341,R00431,R01082
203	1.00	528	15	44	0	0	C00022->C00183:[1->1,1->2,2->3,3->5,3->6]	RP00291,RP04080,RP06172,RP00177,RP00036,RP00287,RP08251,RP00097,RP04078,RP00931,RP00078,RP02918,RP01431,RP05729,RP00921	R00226,R04672,R04441,R00472,R00351,R00352,R00362,R00199,R01858,R02628,R01138,R00659,R00724,R00200,R00206,R02320,R00430,R00208,R01012,R00572,R00214,R00216,R04672,R02200,R01214,R01215,R01212,R01434,R04439,R00479,R00431,R00346,R00345,R00726,R00341,R00014,R01324,R00217,R00346,R00345,R00726,R00341,R00431,R00472
204	1.00	513	18	45	0	0	C00022->C00183:[1->1,1->2,2->3,3->5,3->6]	RP07314,RP06172,RP00287,RP00931,RP02918,RP01431,RP00921,RP02722,RP00177,RP08742,RP05698,RP00440,RP01363,RP00097,RP06369,RP05067,RP00109,RP05729	R03050,R00472,R00214,R00216,R00479,R00014,R01324,R00472,R03051,R00351,R00352,R00362,R00353,R01196,R00006,R00014,R00211,R00210,R01699,R00207,R00224,R00226,R00209,R05636,R03145,R03050,R00006,R01209,R02200,R01214,R01215,R01212,R01434,R00930,R00344,R00344,R00930,R00217,R00353,R00217,R00346,R00345,R00726,R00341,R00431
205	0.60	513	17	44	0	0	C00022->C00183:[1->1,2->3,3->6]	RP00291,RP04080,RP06172,RP01432,RP00931,RP05698,RP00921,RP01830,RP00177,RP08742,RP06369,RP00287,RP00097,RP04078,RP05067,RP00109,RP05729	R00226,R04672,R04441,R00472,R01325,R00479,R01196,R00006,R00014,R00211,R00210,R01699,R00207,R00224,R00226,R00209,R05636,R03145,R00472,R01900,R00351,R00352,R00362,R00353,R00930,R00214,R00216,R02200,R01214,R01215,R01212,R01434,R04439,R00344,R00344,R00930,R00217,R00353,R00217,R00346,R00345,R00726,R00341,R00431
206	0.60	928	19	54	0	0	C00022->C00183:[1->1,2->3,3->5]	RP01363,RP06172,RP07314,RP00931,RP05698,RP01431,RP00921,RP02722,RP00177,RP08742,RP06369,RP00440,RP00287,RP06643,RP05709,RP00097,RP05067,RP00109,RP05729	R01209,R00472,R03050,R00479,R01196,R00006,R00014,R00211,R00210,R01699,R00207,R00224,R00226,R00209,R05636,R03145,R01324,R00472,R03051,R00351,R00352,R00362,R00353,R00930,R03050,R00006,R00214,R00216,R01626,R04726,R04952,R02768,R04957,R07762,R04963,R04355,R04960,R04968,R02200,R01214,R01215,R01212,R01434,R00344,R00344,R00930,R00217,R00353,R00217,R00346,R00345,R00726,R00341,R00431
207	1.00	528	15	44	0	0	C00022->C00183:[1->1,1->2,2->3,3->5,3->6]	RP02918,RP00036,RP01363,RP02722,RP06172,RP00177,RP00440,RP00287,RP00097,RP00931,RP00078,RP07314,RP01431,RP05729,RP00921	R00014,R00199,R01858,R02628,R01138,R00659,R00724,R00200,R00206,R02320,R00430,R00208,R01012,R00572,R01209,R03051,R00472,R00351,R00352,R00362,R03050,R00006,R00214,R00216,R02200,R01214,R01215,R01212,R01434,R00479,R00431,R00346,R00345,R00726,R00341,R03050,R01324,R00217,R00346,R00345,R00726,R00341,R00431,R00472
208	1.00	473	21	62	0	0	C00022->C00183:[1->1,1->2,2->3,3->5,3->6]	RP00287,RP01870,RP01298,RP07314,RP00078,RP02918,RP01431,RP05857,RP00036,RP02722,RP00177,RP08742,RP06369,RP00440,RP01363,RP00097,RP05067,RP00059,RP00109,RP05729,RP01292	R00214,R00216,R01954,R01086,R03050,R00431,R00346,R00345,R00726,R00341,R00014,R01324,R00709,R00267,R00199,R01858,R02628,R01138,R00659,R00724,R00200,R00206,R02320,R00430,R00208,R01012,R00572,R03051,R00351,R00352,R00362,R00353,R00930,R03050,R00006,R01209,R02200,R01214,R01215,R01212,R01434,R00344,R00400,R00695,R01731,R00355,R00373,R01713,R07164,R07165,R00357,R00344,R00930,R00217,R00353,R00217,R00346,R00345,R00726,R00341,R00431,R01082
209	0.60	377	20	87	0	0	C00022->C00183:[1->1,2->3,3->6]	RP00291,RP04080,RP00097,RP06172,RP01077,RP01432,RP00931,RP00921,RP01830,RP00177,RP08742,RP06369,RP00287,RP05694,RP05698,RP04078,RP05067,RP00285,RP00109,RP05729	R00226,R04672,R04441,R02200,R01214,R01215,R01212,R01434,R00472,R00742,R01325,R00479,R00472,R01900,R00351,R00352,R00362,R00353,R00930,R00214,R00216,R04709,R07989,R06635,R06637,R06636,R06459,R06458,R06448,R07250,R06510,R07253,R05331,R06641,R00233,R06511,R06512,R06643,R06644,R06645,R02505,R07987,R07251,R07988,R05188,R06482,R06483,R06480,R06481,R02447,R05464,R01613,R01614,R05190,R07758,R02223,R07254,R02224,R01196,R00006,R00014,R00211,R00210,R01699,R00207,R00224,R00226,R00209,R05636,R03145,R04439,R00344,R00211,R00210,R00209,R01196,R00212,R00344,R00930,R00217,R00353,R00217,R00346,R00345,R00726,R00341,R00431
210	0.60	536	16	49	0	0	C00022->C00183:[1->1,2->3,3->5]	RP05857,RP00036,RP01363,RP02722,RP06172,RP00177,RP00440,RP00287,RP00097,RP00931,RP00109,RP00078,RP07314,RP01431,RP05729,RP00921	R00709,R00267,R00199,R01858,R02628,R01138,R00659,R00724,R00200,R00206,R02320,R00430,R00208,R01012,R00572,R01209,R03051,R00472,R00351,R00352,R00362,R03050,R00006,R00214,R00216,R02200,R01214,R01215,R01212,R01434,R00479,R00344,R00930,R00217,R00353,R00431,R00346,R00345,R00726,R00341,R03050,R01324,R00217,R00346,R00345,R00726,R00341,R00431,R00472
211	0.60	475	18	59	0	0	C00022->C00183:[1->1,2->3,3->5]	RP07314,RP00177,RP08578,RP00930,RP00079,RP00109,RP00078,RP01292,RP00036,RP02722,RP00440,RP01363,RP00215,RP00931,RP00097,RP00121,RP05729,RP01431	R03050,R00351,R00352,R00362,R00319,R00479,R00361,R00360,R00343,R00342,R01447,R01257,R00344,R00930,R00217,R00353,R00431,R00346,R00345,R00726,R00341,R01082,R00199,R01858,R02628,R01138,R00659,R00724,R00200,R00206,R02320,R00430,R00208,R01012,R00572,R03051,R03050,R00006,R01209,R01447,R00703,R00196,R00479,R02200,R01214,R01215,R01212,R01434,R00412,R00408,R02164,R00402,R00217,R00346,R00345,R00726,R00341,R00431,R01324
212	0.60	339	21	104	0	0	C00022->C00183:[1->1,2->3,3->6]	RP00291,RP04080,RP06172,RP01077,RP00931,RP00109,RP01431,RP00921,RP06369,RP00128,RP00177,RP08742,RP05698,RP00287,RP00026,RP05694,RP00097,RP04078,RP05067,RP04318,RP05729	R00226,R04672,R04441,R00472,R00742,R00479,R00344,R00930,R00217,R00353,R01324,R00472,R00930,R00710,R00711,R01019,R00326,R00351,R00352,R00362,R00353,R01196,R00006,R00014,R00211,R00210,R01699,R00207,R00224,R00226,R00209,R05636,R03145,R00214,R00216,R00743,R01323,R01179,R05508,R00393,R04057,R02955,R05336,R01359,R05509,R00928,R04000,R00229,R07832,R03884,R00227,R03153,R00235,R04709,R07989,R06635,R06637,R06636,R06459,R06458,R06448,R07250,R06510,R07253,R05331,R06641,R00233,R06511,R06512,R06643,R06644,R06645,R02505,R07987,R07251,R07988,R05188,R06482,R06483,R06480,R06481,R02447,R05464,R01613,R01614,R05190,R07758,R02223,R07254,R02224,R02200,R01214,R01215,R01212,R01434,R04439,R00344,R00224,R00217,R00346,R00345,R00726,R00341,R00431
213	0.60	547	16	32	0	0	C00022->C00183:[1->1,2->3,3->5]	RP06172,RP00287,RP02722,RP05729,RP00177,RP08742,RP06369,RP00440,RP01363,RP00097,RP00931,RP05067,RP00109,RP01431,RP07314,RP00921	R00472,R00214,R00216,R03051,R00217,R00346,R00345,R00726,R00341,R00431,R00351,R00352,R00362,R00353,R00930,R03050,R00006,R01209,R02200,R01214,R01215,R01212,R01434,R00479,R00344,R00344,R00930,R00217,R00353,R01324,R03050,R00472
214	0.60	540	15	31	0	0	C00022->C00183:[1->1,2->3,3->6]	RP00291,RP04080,RP06172,RP00177,RP08742,RP06369,RP00931,RP00287,RP00097,RP04078,RP05067,RP00109,RP01431,RP05729,RP00921	R00226,R04672,R04441,R00472,R00351,R00352,R00362,R00353,R00930,R00479,R00214,R00216,R02200,R01214,R01215,R01212,R01434,R04439,R00344,R00344,R00930,R00217,R00353,R01324,R00217,R00346,R00345,R00726,R00341,R00431,R00472
215	0.60	392	18	54	0	0	C00022->C00183:[1->1,2->3,3->6]	RP00291,RP04080,RP06172,RP00177,RP08742,RP06369,RP04078,RP00287,RP00026,RP00097,RP00931,RP05067,RP04318,RP00128,RP00109,RP01431,RP05729,RP00921	R00226,R04672,R04441,R00472,R00351,R00352,R00362,R00353,R00930,R04439,R00214,R00216,R00743,R01323,R01179,R05508,R00393,R04057,R02955,R05336,R01359,R05509,R00928,R04000,R00229,R07832,R03884,R00227,R03153,R00235,R02200,R01214,R01215,R01212,R01434,R00479,R00344,R00224,R00710,R00711,R01019,R00326,R00344,R00930,R00217,R00353,R01324,R00217,R00346,R00345,R00726,R00341,R00431,R00472
216	1.00	583	17	33	0	0	C00022->C00183:[1->1,1->2,2->3,3->5,3->6]	RP07314,RP00287,RP00177,RP00930,RP06101,RP00109,RP05983,RP01292,RP02722,RP04290,RP00440,RP01363,RP00931,RP00097,RP00121,RP02918,RP01431	R03050,R00214,R00216,R00351,R00352,R00362,R00479,R00214,R00216,R00344,R00930,R00217,R00353,R05103,R01281,R01082,R03051,R00220,R03050,R00006,R01209,R00479,R02200,R01214,R01215,R01212,R01434,R00412,R00408,R02164,R00402,R00014,R01324
217	1.00	445	19	44	0	0	C00022->C00183:[1->1,1->2,2->3,3->5,3->6]	RP00287,RP01298,RP07314,RP01870,RP02918,RP01431,RP05857,RP02722,RP00177,RP08742,RP06369,RP00440,RP01363,RP00097,RP05067,RP00059,RP00109,RP05729,RP01292	R00214,R00216,R01086,R03050,R01954,R00014,R01324,R00709,R00267,R03051,R00351,R00352,R00362,R00353,R00930,R03050,R00006,R01209,R02200,R01214,R01215,R01212,R01434,R00344,R00400,R00695,R01731,R00355,R00373,R01713,R07164,R07165,R00357,R00344,R00930,R00217,R00353,R00217,R00346,R00345,R00726,R00341,R00431,R01082
218	1.00	525	19	46	0	0	C00022->C00183:[1->1,1->2,2->3,3->5,3->6]	RP07314,RP06172,RP01432,RP00287,RP00931,RP02918,RP00921,RP01830,RP02722,RP00177,RP08742,RP05698,RP00440,RP01363,RP00097,RP06369,RP05067,RP00109,RP05729	R03050,R00472,R01325,R00214,R00216,R00479,R00014,R00472,R01900,R03051,R00351,R00352,R00362,R00353,R01196,R00006,R00014,R00211,R00210,R01699,R00207,R00224,R00226,R00209,R05636,R03145,R03050,R00006,R01209,R02200,R01214,R01215,R01212,R01434,R00930,R00344,R00344,R00930,R00217,R00353,R00217,R00346,R00345,R00726,R00341,R00431
219	1.00	492	19	59	0	0	C00022->C00183:[1->1,1->2,2->3,3->5,3->6]	RP07314,RP00177,RP00078,RP00930,RP00079,RP00109,RP05983,RP01292,RP00036,RP02722,RP04290,RP00440,RP01363,RP00931,RP00097,RP00121,RP02918,RP05729,RP01431	R03050,R00351,R00352,R00362,R00431,R00346,R00345,R00726,R00341,R00479,R00361,R00360,R00343,R00342,R01447,R01257,R00344,R00930,R00217,R00353,R05103,R01281,R01082,R00199,R01858,R02628,R01138,R00659,R00724,R00200,R00206,R02320,R00430,R00208,R01012,R00572,R03051,R00220,R03050,R00006,R01209,R00479,R02200,R01214,R01215,R01212,R01434,R00412,R00408,R02164,R00402,R00014,R00217,R00346,R00345,R00726,R00341,R00431,R01324
220	0.60	513	16	46	0	0	C00022->C00183:[1->1,2->3,3->5]	RP00036,RP01363,RP02722,RP06172,RP00177,RP04290,RP00440,RP00287,RP00097,RP00931,RP05983,RP00078,RP07314,RP01431,RP05729,RP00921	R00199,R01858,R02628,R01138,R00659,R00724,R00200,R00206,R02320,R00430,R00208,R01012,R00572,R01209,R03051,R00472,R00351,R00352,R00362,R00220,R03050,R00006,R00214,R00216,R02200,R01214,R01215,R01212,R01434,R00479,R05103,R01281,R00431,R00346,R00345,R00726,R00341,R03050,R01324,R00217,R00346,R00345,R00726,R00341,R00431,R00472
221	0.60	372	20	88	0	0	C00022->C00183:[1->1,2->3,3->6]	RP00291,RP04080,RP06172,RP01077,RP00931,RP01431,RP00921,RP06369,RP00177,RP08742,RP05698,RP00287,RP06101,RP05694,RP00097,RP04078,RP05067,RP00285,RP00109,RP05729	R00226,R04672,R04441,R00472,R00742,R00479,R01324,R00472,R00930,R00351,R00352,R00362,R00353,R01196,R00006,R00014,R00211,R00210,R01699,R00207,R00224,R00226,R00209,R05636,R03145,R00214,R00216,R00214,R00216,R04709,R07989,R06635,R06637,R06636,R06459,R06458,R06448,R07250,R06510,R07253,R05331,R06641,R00233,R06511,R06512,R06643,R06644,R06645,R02505,R07987,R07251,R07988,R05188,R06482,R06483,R06480,R06481,R02447,R05464,R01613,R01614,R05190,R07758,R02223,R07254,R02224,R02200,R01214,R01215,R01212,R01434,R04439,R00344,R00211,R00210,R00209,R01196,R00212,R00344,R00930,R00217,R00353,R00217,R00346,R00345,R00726,R00341,R00431
222	0.20	339	11	20	0	1	C00022->C00183:[3->3]	RP06374,RP00568,RP01364,RP05923,RP00097,RP01411,RP01670,RP10978,RP10977,RP01408,RP06373	R00945,R01218,R01220,R07160,R01210,R01701,R07160,R07599,R01210,R02200,R01214,R01215,R01212,R01434,R01290,R01655,R01701,R07599,R01286,R00941
223	0.60	476	17	67	0	0	C00022->C00183:[1->1,2->3,3->5]	RP07314,RP00177,RP00930,RP00079,RP00109,RP00078,RP01292,RP00036,RP02722,RP05698,RP00440,RP01363,RP00931,RP00097,RP00121,RP05729,RP01431	R03050,R00351,R00352,R00362,R00479,R00361,R00360,R00343,R00342,R01447,R01257,R00344,R00930,R00217,R00353,R00431,R00346,R00345,R00726,R00341,R01082,R00199,R01858,R02628,R01138,R00659,R00724,R00200,R00206,R02320,R00430,R00208,R01012,R00572,R03051,R01196,R00006,R00014,R00211,R00210,R01699,R00207,R00224,R00226,R00209,R05636,R03145,R03050,R00006,R01209,R00479,R02200,R01214,R01215,R01212,R01434,R00412,R00408,R02164,R00402,R00217,R00346,R00345,R00726,R00341,R00431,R01324
224	1.00	359	20	87	0	0	C00022->C00183:[1->1,1->2,2->3,3->5,3->6]	RP00291,RP04080,RP06172,RP00931,RP02918,RP01431,RP00921,RP06369,RP00177,RP08742,RP05698,RP00287,RP08251,RP05694,RP00097,RP04078,RP05067,RP00285,RP00109,RP05729	R00226,R04672,R04441,R00472,R00479,R00014,R01324,R00472,R00930,R00351,R00352,R00362,R00353,R01196,R00006,R00014,R00211,R00210,R01699,R00207,R00224,R00226,R00209,R05636,R03145,R00214,R00216,R04672,R04709,R07989,R06635,R06637,R06636,R06459,R06458,R06448,R07250,R06510,R07253,R05331,R06641,R00233,R06511,R06512,R06643,R06644,R06645,R02505,R07987,R07251,R07988,R05188,R06482,R06483,R06480,R06481,R02447,R05464,R01613,R01614,R05190,R07758,R02223,R07254,R02224,R02200,R01214,R01215,R01212,R01434,R04439,R00344,R00211,R00210,R00209,R01196,R00212,R00344,R00930,R00217,R00353,R00217,R00346,R00345,R00726,R00341,R00431
225	0.60	539	15	41	0	0	C00022->C00183:[1->1,2->3,3->5]	RP07314,RP02722,RP00287,RP00177,RP01363,RP00930,RP06101,RP00931,RP00097,RP00121,RP05698,RP00109,RP00440,RP01292,RP01431	R03050,R03051,R00214,R00216,R00351,R00352,R00362,R01209,R00479,R00214,R00216,R00479,R02200,R01214,R01215,R01212,R01434,R00412,R00408,R02164,R00402,R01196,R00006,R00014,R00211,R00210,R01699,R00207,R00224,R00226,R00209,R05636,R03145,R00344,R00930,R00217,R00353,R03050,R00006,R01082,R01324
226	1.00	500	23	68	0	0	C00022->C00183:[1->1,1->2,2->3,3->5,3->6]	RP06374,RP07314,RP06172,RP04290,RP06373,RP00931,RP00078,RP01431,RP00921,RP00036,RP02722,RP00177,RP01670,RP05698,RP00440,RP01363,RP00568,RP00287,RP00097,RP00285,RP02918,RP05729,RP00301	R00945,R03050,R00472,R00220,R00941,R00479,R00431,R00346,R00345,R00726,R00341,R01324,R00472,R00199,R01858,R02628,R01138,R00659,R00724,R00200,R00206,R02320,R00430,R00208,R01012,R00572,R03051,R00351,R00352,R00362,R01655,R01196,R00006,R00014,R00211,R00210,R01699,R00207,R00224,R00226,R00209,R05636,R03145,R03050,R00006,R01209,R01218,R01220,R00214,R00216,R02200,R01214,R01215,R01212,R01434,R00211,R00210,R00209,R01196,R00212,R00014,R00217,R00346,R00345,R00726,R00341,R00431,R00945
227	1.00	545	16	42	0	0	C00022->C00183:[1->1,1->2,2->3,3->5,3->6]	RP00291,RP04080,RP00287,RP00177,RP08251,RP00930,RP00931,RP00097,RP04078,RP00121,RP05698,RP00109,RP02918,RP01292,RP06101,RP01431	R00226,R04672,R04441,R00214,R00216,R00351,R00352,R00362,R04672,R00479,R00479,R02200,R01214,R01215,R01212,R01434,R04439,R00412,R00408,R02164,R00402,R01196,R00006,R00014,R00211,R00210,R01699,R00207,R00224,R00226,R00209,R05636,R03145,R00344,R00930,R00217,R00353,R00014,R01082,R00214,R00216,R01324
228	1.00	303	19	78	0	0	C00022->C00183:[1->1,1->2,2->3,3->5,3->6]	RP00287,RP01870,RP01298,RP07314,RP05983,RP02918,RP05694,RP02722,RP08742,RP06369,RP00440,RP01363,RP00097,RP04290,RP05067,RP00059,RP00109,RP05729,RP01292	R00214,R00216,R01954,R01086,R03050,R05103,R01281,R00014,R04709,R07989,R06635,R06637,R06636,R06459,R06458,R06448,R07250,R06510,R07253,R05331,R06641,R00233,R06511,R06512,R06643,R06644,R06645,R02505,R07987,R07251,R07988,R05188,R06482,R06483,R06480,R06481,R02447,R05464,R01613,R01614,R05190,R07758,R02223,R07254,R02224,R03051,R00353,R00930,R03050,R00006,R01209,R02200,R01214,R01215,R01212,R01434,R00220,R00344,R00400,R00695,R01731,R00355,R00373,R01713,R07164,R07165,R00357,R00344,R00930,R00217,R00353,R00217,R00346,R00345,R00726,R00341,R00431,R01082
229	0.20	335	12	25	0	1	C00022->C00183:[3->3]	RP00300,RP10977,RP01410,RP01364,RP06374,RP05923,RP00097,RP01670,RP10978,RP03735,RP00568,RP01407	R00944,R00943,R07599,R01289,R07160,R01210,R00945,R01701,R07160,R07599,R01210,R02200,R01214,R01215,R01212,R01434,R01655,R01701,R00134,R03215,R03146,R00519,R01218,R01220,R01285
230	1.00	339	21	93	0	0	C00022->C00183:[1->1,1->2,2->3,3->5,3->6]	RP07314,RP00109,RP01298,RP05698,RP01870,RP01431,RP05857,RP01363,RP02722,RP00177,RP08742,RP06369,RP00440,RP00287,RP05694,RP00097,RP05067,RP00059,RP02918,RP05729,RP01292	R03050,R00344,R00930,R00217,R00353,R01086,R01196,R00006,R00014,R00211,R00210,R01699,R00207,R00224,R00226,R00209,R05636,R03145,R01954,R01324,R00709,R00267,R01209,R03051,R00351,R00352,R00362,R00353,R00930,R03050,R00006,R00214,R00216,R04709,R07989,R06635,R06637,R06636,R06459,R06458,R06448,R07250,R06510,R07253,R05331,R06641,R00233,R06511,R06512,R06643,R06644,R06645,R02505,R07987,R07251,R07988,R05188,R06482,R06483,R06480,R06481,R02447,R05464,R01613,R01614,R05190,R07758,R02223,R07254,R02224,R02200,R01214,R01215,R01212,R01434,R00344,R00400,R00695,R01731,R00355,R00373,R01713,R07164,R07165,R00357,R00014,R00217,R00346,R00345,R00726,R00341,R00431,R01082
231	0.60	439	5	10	0	0	C00022->C00183:[1->1,2->3,3->5]	RP00440,RP01363,RP02722,RP07314,RP00097	R03050,R00006,R01209,R03051,R03050,R02200,R01214,R01215,R01212,R01434
232	1.00	378	22	86	0	0	C00022->C00183:[1->1,1->2,2->3,3->5,3->6]	RP07314,RP06172,RP01432,RP00931,RP05698,RP05983,RP00921,RP01830,RP01363,RP02722,RP06369,RP00177,RP08742,RP04290,RP00440,RP00287,RP05694,RP00097,RP05067,RP00109,RP02918,RP05729	R03050,R00472,R01325,R00479,R01196,R00006,R00014,R00211,R00210,R01699,R00207,R00224,R00226,R00209,R05636,R03145,R05103,R01281,R00472,R01900,R01209,R03051,R00930,R00351,R00352,R00362,R00353,R00220,R03050,R00006,R00214,R00216,R04709,R07989,R06635,R06637,R06636,R06459,R06458,R06448,R07250,R06510,R07253,R05331,R06641,R00233,R06511,R06512,R06643,R06644,R06645,R02505,R07987,R07251,R07988,R05188,R06482,R06483,R06480,R06481,R02447,R05464,R01613,R01614,R05190,R07758,R02223,R07254,R02224,R02200,R01214,R01215,R01212,R01434,R00344,R00344,R00930,R00217,R00353,R00014,R00217,R00346,R00345,R00726,R00341,R00431
233	0.20	335	12	25	0	1	C00022->C00183:[3->3]	RP00300,RP04551,RP00568,RP10978,RP01364,RP01670,RP04549,RP00097,RP05923,RP10977,RP03735,RP06374	R00944,R00943,R04942,R01218,R01220,R01701,R07160,R01210,R01655,R04941,R02200,R01214,R01215,R01212,R01434,R01701,R07160,R07599,R01210,R07599,R00134,R03215,R03146,R00519,R00945
234	1.00	403	16	38	0	0	C00022->C00183:[1->1,1->2,2->3,3->5,3->6]	RP01363,RP02722,RP02918,RP08742,RP06369,RP00440,RP00287,RP00059,RP01298,RP00097,RP07314,RP05067,RP01870,RP00109,RP05729,RP01292	R01209,R03051,R00014,R00353,R00930,R03050,R00006,R00214,R00216,R00400,R00695,R01731,R00355,R00373,R01713,R07164,R07165,R00357,R01086,R02200,R01214,R01215,R01212,R01434,R03050,R00344,R01954,R00344,R00930,R00217,R00353,R00217,R00346,R00345,R00726,R00341,R00431,R01082
235	1.00	408	25	109	0	0	C00022->C00183:[1->1,1->2,2->3,3->5,3->6]	RP00097,RP07314,RP06172,RP01432,RP00287,RP00931,RP00078,RP02918,RP01431,RP00921,RP01830,RP05857,RP00036,RP02722,RP00177,RP08742,RP05698,RP00440,RP01363,RP05694,RP06369,RP05067,RP00285,RP00109,RP05729	R02200,R01214,R01215,R01212,R01434,R03050,R00472,R01325,R00214,R00216,R00479,R00431,R00346,R00345,R00726,R00341,R00014,R01324,R00472,R01900,R00709,R00267,R00199,R01858,R02628,R01138,R00659,R00724,R00200,R00206,R02320,R00430,R00208,R01012,R00572,R03051,R00351,R00352,R00362,R00353,R01196,R00006,R00014,R00211,R00210,R01699,R00207,R00224,R00226,R00209,R05636,R03145,R03050,R00006,R01209,R04709,R07989,R06635,R06637,R06636,R06459,R06458,R06448,R07250,R06510,R07253,R05331,R06641,R00233,R06511,R06512,R06643,R06644,R06645,R02505,R07987,R07251,R07988,R05188,R06482,R06483,R06480,R06481,R02447,R05464,R01613,R01614,R05190,R07758,R02223,R07254,R02224,R00930,R00344,R00211,R00210,R00209,R01196,R00212,R00344,R00930,R00217,R00353,R00217,R00346,R00345,R00726,R00341,R00431
236	1.00	314	18	87	0	0	C00022->C00183:[1->1,1->2,2->3,3->5,3->6]	RP00097,RP07314,RP00109,RP01298,RP01870,RP01363,RP02722,RP08742,RP05698,RP00440,RP00287,RP05694,RP06369,RP05067,RP00059,RP02918,RP05729,RP01292	R02200,R01214,R01215,R01212,R01434,R03050,R00344,R00930,R00217,R00353,R01086,R01954,R01209,R03051,R00353,R01196,R00006,R00014,R00211,R00210,R01699,R00207,R00224,R00226,R00209,R05636,R03145,R03050,R00006,R00214,R00216,R04709,R07989,R06635,R06637,R06636,R06459,R06458,R06448,R07250,R06510,R07253,R05331,R06641,R00233,R06511,R06512,R06643,R06644,R06645,R02505,R07987,R07251,R07988,R05188,R06482,R06483,R06480,R06481,R02447,R05464,R01613,R01614,R05190,R07758,R02223,R07254,R02224,R00930,R00344,R00400,R00695,R01731,R00355,R00373,R01713,R07164,R07165,R00357,R00014,R00217,R00346,R00345,R00726,R00341,R00431,R01082
237	1.00	402	17	50	0	0	C00022->C00183:[1->1,1->2,2->3,3->5,3->6]	RP00287,RP01298,RP07314,RP05698,RP01870,RP02918,RP02722,RP08742,RP06369,RP00440,RP01363,RP00097,RP05067,RP00059,RP00109,RP05729,RP01292	R00214,R00216,R01086,R03050,R01196,R00006,R00014,R00211,R00210,R01699,R00207,R00224,R00226,R00209,R05636,R03145,R01954,R00014,R03051,R00353,R00930,R03050,R00006,R01209,R02200,R01214,R01215,R01212,R01434,R00344,R00400,R00695,R01731,R00355,R00373,R01713,R07164,R07165,R00357,R00344,R00930,R00217,R00353,R00217,R00346,R00345,R00726,R00341,R00431,R01082
238	0.60	361	20	88	0	0	C00022->C00183:[1->1,2->3,3->6]	RP00291,RP04080,RP00097,RP06172,RP01432,RP00931,RP00921,RP01830,RP00177,RP08742,RP05698,RP00287,RP06101,RP05694,RP06369,RP04078,RP05067,RP00285,RP00109,RP05729	R00226,R04672,R04441,R02200,R01214,R01215,R01212,R01434,R00472,R01325,R00479,R00472,R01900,R00351,R00352,R00362,R00353,R01196,R00006,R00014,R00211,R00210,R01699,R00207,R00224,R00226,R00209,R05636,R03145,R00214,R00216,R00214,R00216,R04709,R07989,R06635,R06637,R06636,R06459,R06458,R06448,R07250,R06510,R07253,R05331,R06641,R00233,R06511,R06512,R06643,R06644,R06645,R02505,R07987,R07251,R07988,R05188,R06482,R06483,R06480,R06481,R02447,R05464,R01613,R01614,R05190,R07758,R02223,R07254,R02224,R00930,R04439,R00344,R00211,R00210,R00209,R01196,R00212,R00344,R00930,R00217,R00353,R00217,R00346,R00345,R00726,R00341,R00431
239	1.00	547	14	30	0	0	C00022->C00183:[1->1,1->2,2->3,3->5,3->6]	RP01363,RP02722,RP00177,RP00440,RP05880,RP00287,RP00097,RP07314,RP00930,RP00285,RP00121,RP02918,RP01431,RP01292	R01209,R03051,R00351,R00352,R00362,R03050,R00006,R00351,R00352,R00214,R00216,R02200,R01214,R01215,R01212,R01434,R03050,R00479,R00211,R00210,R00209,R01196,R00212,R00412,R00408,R02164,R00402,R00014,R01324,R01082
240	0.60	480	18	49	0	0	C00022->C00183:[1->1,2->3,3->6]	RP00291,RP04080,RP06172,RP01432,RP00931,RP05698,RP00921,RP01830,RP00177,RP08742,RP06369,RP00287,RP00097,RP04078,RP05067,RP00285,RP00109,RP05729	R00226,R04672,R04441,R00472,R01325,R00479,R01196,R00006,R00014,R00211,R00210,R01699,R00207,R00224,R00226,R00209,R05636,R03145,R00472,R01900,R00351,R00352,R00362,R00353,R00930,R00214,R00216,R02200,R01214,R01215,R01212,R01434,R04439,R00344,R00211,R00210,R00209,R01196,R00212,R00344,R00930,R00217,R00353,R00217,R00346,R00345,R00726,R00341,R00431
241	0.60	346	22	105	0	0	C00022->C00183:[1->1,2->3,3->6]	RP00291,RP04080,RP06172,RP01077,RP01432,RP00931,RP00109,RP00921,RP01830,RP06369,RP00128,RP00177,RP08742,RP05698,RP00287,RP00026,RP05694,RP00097,RP04078,RP05067,RP04318,RP05729	R00226,R04672,R04441,R00472,R00742,R01325,R00479,R00344,R00930,R00217,R00353,R00472,R01900,R00930,R00710,R00711,R01019,R00326,R00351,R00352,R00362,R00353,R01196,R00006,R00014,R00211,R00210,R01699,R00207,R00224,R00226,R00209,R05636,R03145,R00214,R00216,R00743,R01323,R01179,R05508,R00393,R04057,R02955,R05336,R01359,R05509,R00928,R04000,R00229,R07832,R03884,R00227,R03153,R00235,R04709,R07989,R06635,R06637,R06636,R06459,R06458,R06448,R07250,R06510,R07253,R05331,R06641,R00233,R06511,R06512,R06643,R06644,R06645,R02505,R07987,R07251,R07988,R05188,R06482,R06483,R06480,R06481,R02447,R05464,R01613,R01614,R05190,R07758,R02223,R07254,R02224,R02200,R01214,R01215,R01212,R01434,R04439,R00344,R00224,R00217,R00346,R00345,R00726,R00341,R00431
242	0.20	339	11	20	0	1	C00022->C00183:[3->3]	RP04549,RP04551,RP00568,RP01364,RP06374,RP05923,RP00097,RP01670,RP10978,RP10977,RP06373	R04941,R04942,R01218,R01220,R07160,R01210,R00945,R01701,R07160,R07599,R01210,R02200,R01214,R01215,R01212,R01434,R01655,R01701,R07599,R00941
243	1.00	367	21	88	0	0	C00022->C00183:[1->1,1->2,2->3,3->5,3->6]	RP00291,RP04080,RP06172,RP01432,RP00931,RP02918,RP00921,RP01830,RP06369,RP00177,RP08742,RP05698,RP00287,RP08251,RP05694,RP00097,RP04078,RP05067,RP00285,RP00109,RP05729	R00226,R04672,R04441,R00472,R01325,R00479,R00014,R00472,R01900,R00930,R00351,R00352,R00362,R00353,R01196,R00006,R00014,R00211,R00210,R01699,R00207,R00224,R00226,R00209,R05636,R03145,R00214,R00216,R04672,R04709,R07989,R06635,R06637,R06636,R06459,R06458,R06448,R07250,R06510,R07253,R05331,R06641,R00233,R06511,R06512,R06643,R06644,R06645,R02505,R07987,R07251,R07988,R05188,R06482,R06483,R06480,R06481,R02447,R05464,R01613,R01614,R05190,R07758,R02223,R07254,R02224,R02200,R01214,R01215,R01212,R01434,R04439,R00344,R00211,R00210,R00209,R01196,R00212,R00344,R00930,R00217,R00353,R00217,R00346,R00345,R00726,R00341,R00431
244	0.20	360	13	44	0	1	C00022->C00183:[2->3]	RP00305,RP05857,RP00304,RP00177,RP00032,RP01364,RP00930,RP05923,RP00097,RP10978,RP10977,RP00109,RP01431	R00709,R00267,R00709,R00267,R08549,R01197,R00265,R00351,R00352,R00362,R02990,R00405,R00406,R00407,R02956,R02084,R01780,R00727,R00410,R02407,R05588,R00432,R01559,R03154,R06904,R07160,R01210,R00479,R01701,R07160,R07599,R01210,R02200,R01214,R01215,R01212,R01434,R01701,R07599,R00344,R00930,R00217,R00353,R01324
245	1.00	398	21	84	0	0	C00022->C00183:[1->1,1->2,2->3,3->5,3->6]	RP00097,RP07314,RP06172,RP01077,RP01432,RP00287,RP00931,RP02918,RP00921,RP01830,RP02722,RP00177,RP08742,RP06369,RP00440,RP01363,RP05694,RP05698,RP05067,RP00109,RP05729	R02200,R01214,R01215,R01212,R01434,R03050,R00472,R00742,R01325,R00214,R00216,R00479,R00014,R00472,R01900,R03051,R00351,R00352,R00362,R00353,R00930,R03050,R00006,R01209,R04709,R07989,R06635,R06637,R06636,R06459,R06458,R06448,R07250,R06510,R07253,R05331,R06641,R00233,R06511,R06512,R06643,R06644,R06645,R02505,R07987,R07251,R07988,R05188,R06482,R06483,R06480,R06481,R02447,R05464,R01613,R01614,R05190,R07758,R02223,R07254,R02224,R01196,R00006,R00014,R00211,R00210,R01699,R00207,R00224,R00226,R00209,R05636,R03145,R00344,R00344,R00930,R00217,R00353,R00217,R00346,R00345,R00726,R00341,R00431
246	0.20	339	11	24	0	1	C00022->C00183:[3->3]	RP06374,RP10977,RP04290,RP00568,RP01364,RP01670,RP00097,RP05923,RP10978,RP03735,RP00300	R00945,R07599,R00220,R01218,R01220,R07160,R01210,R01655,R02200,R01214,R01215,R01212,R01434,R01701,R07160,R07599,R01210,R01701,R00134,R03215,R03146,R00519,R00944,R00943
247	0.60	322	20	103	0	0	C00022->C00183:[1->1,2->3,3->6]	RP00291,RP04080,RP00097,RP06172,RP00931,RP04318,RP01431,RP00921,RP00128,RP00177,RP08742,RP05698,RP00287,RP00026,RP05694,RP06369,RP04078,RP05067,RP00109,RP05729	R00226,R04672,R04441,R02200,R01214,R01215,R01212,R01434,R00472,R00479,R00224,R01324,R00472,R00710,R00711,R01019,R00326,R00351,R00352,R00362,R00353,R01196,R00006,R00014,R00211,R00210,R01699,R00207,R00224,R00226,R00209,R05636,R03145,R00214,R00216,R00743,R01323,R01179,R05508,R00393,R04057,R02955,R05336,R01359,R05509,R00928,R04000,R00229,R07832,R03884,R00227,R03153,R00235,R04709,R07989,R06635,R06637,R06636,R06459,R06458,R06448,R07250,R06510,R07253,R05331,R06641,R00233,R06511,R06512,R06643,R06644,R06645,R02505,R07987,R07251,R07988,R05188,R06482,R06483,R06480,R06481,R02447,R05464,R01613,R01614,R05190,R07758,R02223,R07254,R02224,R00930,R04439,R00344,R00344,R00930,R00217,R00353,R00217,R00346,R00345,R00726,R00341,R00431
248	0.20	330	11	21	0	1	C00022->C00183:[3->3]	RP06374,RP00568,RP00762,RP01364,RP05923,RP01103,RP00097,RP01670,RP10978,RP10977,RP06373	R00945,R01218,R01220,R03923,R00891,R07160,R01210,R01701,R07160,R07599,R01210,R00782,R02200,R01214,R01215,R01212,R01434,R01655,R01701,R07599,R00941
249	1.00	868	22	61	0	0	C00022->C00183:[1->1,1->2,2->3,3->5,3->6]	RP07314,RP06172,RP01432,RP00287,RP00931,RP02918,RP00921,RP01830,RP02722,RP00177,RP08742,RP06369,RP00440,RP01363,RP06643,RP00097,RP05709,RP05698,RP05067,RP00285,RP00109,RP05729	R03050,R00472,R01325,R00214,R00216,R00479,R00014,R00472,R01900,R03051,R00351,R00352,R00362,R00353,R00930,R03050,R00006,R01209,R01626,R02200,R01214,R01215,R01212,R01434,R04726,R04952,R02768,R04957,R07762,R04963,R04355,R04960,R04968,R01196,R00006,R00014,R00211,R00210,R01699,R00207,R00224,R00226,R00209,R05636,R03145,R00344,R00211,R00210,R00209,R01196,R00212,R00344,R00930,R00217,R00353,R00217,R00346,R00345,R00726,R00341,R00431
250	1.00	423	19	65	0	0	C00022->C00183:[1->1,2->2,2->3,3->5,3->6]	RP00128,RP07314,RP00287,RP00177,RP00930,RP06101,RP00026,RP01089,RP00109,RP01292,RP06172,RP02722,RP05698,RP00440,RP01363,RP00931,RP00097,RP00121,RP01431	R00710,R00711,R01019,R00326,R03050,R00214,R00216,R00351,R00352,R00362,R00479,R00214,R00216,R00743,R01323,R01179,R05508,R00393,R04057,R02955,R05336,R01359,R05509,R00928,R04000,R00229,R07832,R03884,R00227,R03153,R00235,R00755,R00344,R00930,R00217,R00353,R01082,R00472,R03051,R01196,R00006,R00014,R00211,R00210,R01699,R00207,R00224,R00226,R00209,R05636,R03145,R03050,R00006,R01209,R00479,R02200,R01214,R01215,R01212,R01434,R00412,R00408,R02164,R00402,R01324
251	0.60	402	16	65	0	0	C00022->C00183:[1->1,2->3,3->6]	RP00291,RP00036,RP06172,RP00177,RP04078,RP00287,RP04080,RP00026,RP00097,RP00931,RP00078,RP00128,RP04318,RP01431,RP05729,RP00921	R00226,R04672,R00199,R01858,R02628,R01138,R00659,R00724,R00200,R00206,R02320,R00430,R00208,R01012,R00572,R00472,R00351,R00352,R00362,R04439,R00214,R00216,R04441,R00743,R01323,R01179,R05508,R00393,R04057,R02955,R05336,R01359,R05509,R00928,R04000,R00229,R07832,R03884,R00227,R03153,R00235,R02200,R01214,R01215,R01212,R01434,R00479,R00431,R00346,R00345,R00726,R00341,R00710,R00711,R01019,R00326,R00224,R01324,R00217,R00346,R00345,R00726,R00341,R00431,R00472
252	0.60	346	18	75	0	0	C00022->C00183:[1->1,2->3,3->6]	RP00291,RP04080,RP06172,RP00177,RP08742,RP06369,RP04078,RP00287,RP06101,RP05694,RP00097,RP00931,RP05067,RP00285,RP00109,RP01431,RP05729,RP00921	R00226,R04672,R04441,R00472,R00351,R00352,R00362,R00353,R00930,R04439,R00214,R00216,R00214,R00216,R04709,R07989,R06635,R06637,R06636,R06459,R06458,R06448,R07250,R06510,R07253,R05331,R06641,R00233,R06511,R06512,R06643,R06644,R06645,R02505,R07987,R07251,R07988,R05188,R06482,R06483,R06480,R06481,R02447,R05464,R01613,R01614,R05190,R07758,R02223,R07254,R02224,R02200,R01214,R01215,R01212,R01434,R00479,R00344,R00211,R00210,R00209,R01196,R00212,R00344,R00930,R00217,R00353,R01324,R00217,R00346,R00345,R00726,R00341,R00431,R00472
253	0.60	491	16	36	0	0	C00022->C00183:[1->1,2->3,3->6]	RP00291,RP04080,RP06172,RP00177,RP08742,RP06369,RP04078,RP00287,RP00097,RP00931,RP05067,RP00285,RP00109,RP01431,RP05729,RP00921	R00226,R04672,R04441,R00472,R00351,R00352,R00362,R00353,R00930,R04439,R00214,R00216,R02200,R01214,R01215,R01212,R01434,R00479,R00344,R00211,R00210,R00209,R01196,R00212,R00344,R00930,R00217,R00353,R01324,R00217,R00346,R00345,R00726,R00341,R00431,R00472
254	1.00	500	16	56	0	0	C00022->C00183:[1->1,1->2,2->3,3->5,3->6]	RP00291,RP04080,RP06172,RP00177,RP05698,RP00931,RP00287,RP00036,RP08251,RP00097,RP04078,RP00078,RP02918,RP01431,RP05729,RP00921	R00226,R04672,R04441,R00472,R00351,R00352,R00362,R01196,R00006,R00014,R00211,R00210,R01699,R00207,R00224,R00226,R00209,R05636,R03145,R00479,R00214,R00216,R00199,R01858,R02628,R01138,R00659,R00724,R00200,R00206,R02320,R00430,R00208,R01012,R00572,R04672,R02200,R01214,R01215,R01212,R01434,R04439,R00431,R00346,R00345,R00726,R00341,R00014,R01324,R00217,R00346,R00345,R00726,R00341,R00431,R00472
255	1.00	500	16	56	0	0	C00022->C00183:[1->1,1->2,2->3,3->5,3->6]	RP02918,RP00036,RP00287,RP02722,RP06172,RP00177,RP05698,RP00440,RP01363,RP00097,RP00931,RP00078,RP07314,RP01431,RP05729,RP00921	R00014,R00199,R01858,R02628,R01138,R00659,R00724,R00200,R00206,R02320,R00430,R00208,R01012,R00572,R00214,R00216,R03051,R00472,R00351,R00352,R00362,R01196,R00006,R00014,R00211,R00210,R01699,R00207,R00224,R00226,R00209,R05636,R03145,R03050,R00006,R01209,R02200,R01214,R01215,R01212,R01434,R00479,R00431,R00346,R00345,R00726,R00341,R03050,R01324,R00217,R00346,R00345,R00726,R00341,R00431,R00472
256	0.60	590	13	28	0	0	C00022->C00183:[1->1,2->3,3->6]	RP00291,RP04080,RP00287,RP00177,RP00930,RP06101,RP00931,RP00097,RP04078,RP00121,RP00109,RP01292,RP01431	R00226,R04672,R04441,R00214,R00216,R00351,R00352,R00362,R00479,R00214,R00216,R00479,R02200,R01214,R01215,R01212,R01434,R04439,R00412,R00408,R02164,R00402,R00344,R00930,R00217,R00353,R01082,R01324
257	1.00	440	18	42	0	0	C00022->C00183:[1->1,1->2,2->3,3->5,3->6]	RP00291,RP04080,RP00177,RP00043,RP06369,RP00931,RP04290,RP08251,RP08742,RP00097,RP04078,RP05067,RP00109,RP06374,RP02918,RP01431,RP05729,RP00301	R00226,R04672,R04441,R00351,R00352,R00362,R03121,R00369,R00365,R00364,R00366,R00372,R00373,R00652,R00588,R01957,R00930,R00479,R00220,R04672,R00353,R02200,R01214,R01215,R01212,R01434,R04439,R00344,R00344,R00930,R00217,R00353,R00945,R00014,R01324,R00217,R00346,R00345,R00726,R00341,R00431,R00945
258	0.40	587	12	25	0	0	C00022->C00183:[1->2,3->5]	RP00931,RP04080,RP00287,RP00177,RP00930,RP12734,RP00097,RP04078,RP00121,RP00109,RP01292,RP01431	R00479,R04441,R00214,R00216,R00351,R00352,R00362,R00479,R00226,R02200,R01214,R01215,R01212,R01434,R04439,R00412,R00408,R02164,R00402,R00344,R00930,R00217,R00353,R01082,R01324
259	0.60	319	22	110	0	0	C00022->C00183:[1->1,2->3,3->6]	RP00291,RP04080,RP00097,RP06172,RP00931,RP04318,RP01431,RP00921,RP00128,RP00177,RP08742,RP05698,RP00287,RP06101,RP00026,RP05694,RP06369,RP04078,RP05067,RP00285,RP00109,RP05729	R00226,R04672,R04441,R02200,R01214,R01215,R01212,R01434,R00472,R00479,R00224,R01324,R00472,R00710,R00711,R01019,R00326,R00351,R00352,R00362,R00353,R01196,R00006,R00014,R00211,R00210,R01699,R00207,R00224,R00226,R00209,R05636,R03145,R00214,R00216,R00214,R00216,R00743,R01323,R01179,R05508,R00393,R04057,R02955,R05336,R01359,R05509,R00928,R04000,R00229,R07832,R03884,R00227,R03153,R00235,R04709,R07989,R06635,R06637,R06636,R06459,R06458,R06448,R07250,R06510,R07253,R05331,R06641,R00233,R06511,R06512,R06643,R06644,R06645,R02505,R07987,R07251,R07988,R05188,R06482,R06483,R06480,R06481,R02447,R05464,R01613,R01614,R05190,R07758,R02223,R07254,R02224,R00930,R04439,R00344,R00211,R00210,R00209,R01196,R00212,R00344,R00930,R00217,R00353,R00217,R00346,R00345,R00726,R00341,R00431
260	0.60	583	19	36	0	0	C00022->C00183:[1->1,2->3,3->5]	RP01363,RP06172,RP07314,RP01432,RP00931,RP01431,RP00921,RP01830,RP05857,RP02722,RP00177,RP08742,RP06369,RP00440,RP00287,RP00097,RP05067,RP00109,RP05729	R01209,R00472,R03050,R01325,R00479,R01324,R00472,R01900,R00709,R00267,R03051,R00351,R00352,R00362,R00353,R00930,R03050,R00006,R00214,R00216,R02200,R01214,R01215,R01212,R01434,R00344,R00344,R00930,R00217,R00353,R00217,R00346,R00345,R00726,R00341,R00431
261	0.60	406	17	67	0	0	C00022->C00183:[1->1,2->3,3->6]	RP00291,RP00036,RP06172,RP00177,RP04078,RP00287,RP06101,RP04080,RP00026,RP00097,RP00931,RP00078,RP00128,RP04318,RP01431,RP05729,RP00921	R00226,R04672,R00199,R01858,R02628,R01138,R00659,R00724,R00200,R00206,R02320,R00430,R00208,R01012,R00572,R00472,R00351,R00352,R00362,R04439,R00214,R00216,R00214,R00216,R04441,R00743,R01323,R01179,R05508,R00393,R04057,R02955,R05336,R01359,R05509,R00928,R04000,R00229,R07832,R03884,R00227,R03153,R00235,R02200,R01214,R01215,R01212,R01434,R00479,R00431,R00346,R00345,R00726,R00341,R00710,R00711,R01019,R00326,R00224,R01324,R00217,R00346,R00345,R00726,R00341,R00431,R00472
262	0.60	553	17	34	0	0	C00022->C00183:[1->1,2->3,3->5]	RP01363,RP06172,RP07314,RP00931,RP01431,RP00921,RP05857,RP02722,RP00177,RP08742,RP06369,RP00440,RP00287,RP00097,RP05067,RP00109,RP05729	R01209,R00472,R03050,R00479,R01324,R00472,R00709,R00267,R03051,R00351,R00352,R00362,R00353,R00930,R03050,R00006,R00214,R00216,R02200,R01214,R01215,R01212,R01434,R00344,R00344,R00930,R00217,R00353,R00217,R00346,R00345,R00726,R00341,R00431
263	0.60	520	18	45	0	0	C00022->C00183:[1->1,2->3,3->5]	RP01363,RP06172,RP07314,RP01432,RP00931,RP05698,RP00921,RP01830,RP02722,RP00177,RP08742,RP06369,RP00440,RP00287,RP00097,RP05067,RP00109,RP05729	R01209,R00472,R03050,R01325,R00479,R01196,R00006,R00014,R00211,R00210,R01699,R00207,R00224,R00226,R00209,R05636,R03145,R00472,R01900,R03051,R00351,R00352,R00362,R00353,R00930,R03050,R00006,R00214,R00216,R02200,R01214,R01215,R01212,R01434,R00344,R00344,R00930,R00217,R00353,R00217,R00346,R00345,R00726,R00341,R00431
264	0.60	394	16	49	0	0	C00022->C00183:[1->1,2->3,3->5]	RP01363,RP02722,RP08742,RP06369,RP00440,RP00287,RP00059,RP01298,RP00097,RP07314,RP05067,RP05698,RP01870,RP00109,RP05729,RP01292	R01209,R03051,R00353,R00930,R03050,R00006,R00214,R00216,R00400,R00695,R01731,R00355,R00373,R01713,R07164,R07165,R00357,R01086,R02200,R01214,R01215,R01212,R01434,R03050,R00344,R01196,R00006,R00014,R00211,R00210,R01699,R00207,R00224,R00226,R00209,R05636,R03145,R01954,R00344,R00930,R00217,R00353,R00217,R00346,R00345,R00726,R00341,R00431,R01082
265	1.00	470	22	78	0	0	C00022->C00183:[1->1,1->2,2->3,3->5,3->6]	RP07314,RP06172,RP00287,RP00177,RP00930,RP06101,RP00079,RP00109,RP00078,RP00285,RP01292,RP00036,RP02722,RP05698,RP00440,RP01363,RP00931,RP00097,RP00121,RP02918,RP05729,RP01431	R03050,R00472,R00214,R00216,R00351,R00352,R00362,R00479,R00214,R00216,R00361,R00360,R00343,R00342,R01447,R01257,R00344,R00930,R00217,R00353,R00431,R00346,R00345,R00726,R00341,R00211,R00210,R00209,R01196,R00212,R01082,R00199,R01858,R02628,R01138,R00659,R00724,R00200,R00206,R02320,R00430,R00208,R01012,R00572,R03051,R01196,R00006,R00014,R00211,R00210,R01699,R00207,R00224,R00226,R00209,R05636,R03145,R03050,R00006,R01209,R00479,R02200,R01214,R01215,R01212,R01434,R00412,R00408,R02164,R00402,R00014,R00217,R00346,R00345,R00726,R00341,R00431,R01324
266	0.60	557	16	32	0	0	C00022->C00183:[1->1,2->3,3->6]	RP01830,RP00291,RP04080,RP06172,RP00177,RP08742,RP06369,RP01432,RP00287,RP00097,RP00931,RP05067,RP04078,RP00109,RP05729,RP00921	R01900,R00226,R04672,R04441,R00472,R00351,R00352,R00362,R00353,R00930,R01325,R00214,R00216,R02200,R01214,R01215,R01212,R01434,R00479,R00344,R04439,R00344,R00930,R00217,R00353,R00217,R00346,R00345,R00726,R00341,R00431,R00472
267	1.00	415	23	95	0	0	C00022->C00183:[1->1,2->2,2->3,3->5,3->6]	RP00128,RP07314,RP06172,RP00287,RP00177,RP00930,RP06101,RP00079,RP01089,RP00109,RP00078,RP01292,RP00036,RP02722,RP00026,RP05698,RP00440,RP01363,RP00931,RP00097,RP00121,RP05729,RP01431	R00710,R00711,R01019,R00326,R03050,R00472,R00214,R00216,R00351,R00352,R00362,R00479,R00214,R00216,R00361,R00360,R00343,R00342,R01447,R01257,R00755,R00344,R00930,R00217,R00353,R00431,R00346,R00345,R00726,R00341,R01082,R00199,R01858,R02628,R01138,R00659,R00724,R00200,R00206,R02320,R00430,R00208,R01012,R00572,R03051,R00743,R01323,R01179,R05508,R00393,R04057,R02955,R05336,R01359,R05509,R00928,R04000,R00229,R07832,R03884,R00227,R03153,R00235,R01196,R00006,R00014,R00211,R00210,R01699,R00207,R00224,R00226,R00209,R05636,R03145,R03050,R00006,R01209,R00479,R02200,R01214,R01215,R01212,R01434,R00412,R00408,R02164,R00402,R00217,R00346,R00345,R00726,R00341,R00431,R01324
268	0.60	611	18	34	0	0	C00022->C00183:[1->1,2->3,3->6]	RP00291,RP04080,RP04290,RP06374,RP00287,RP00177,RP00568,RP00930,RP01670,RP06101,RP00931,RP00097,RP04078,RP00121,RP06373,RP00109,RP01292,RP01431	R00226,R04672,R04441,R00220,R00945,R00214,R00216,R00351,R00352,R00362,R01218,R01220,R00479,R01655,R00214,R00216,R00479,R02200,R01214,R01215,R01212,R01434,R04439,R00412,R00408,R02164,R00402,R00941,R00344,R00930,R00217,R00353,R01082,R01324
269	0.60	550	14	33	0	0	C00022->C00183:[1->1,2->3,3->5]	RP01363,RP02722,RP00177,RP00440,RP05880,RP00287,RP00097,RP07314,RP00930,RP00285,RP00121,RP00109,RP01431,RP01292	R01209,R03051,R00351,R00352,R00362,R03050,R00006,R00351,R00352,R00214,R00216,R02200,R01214,R01215,R01212,R01434,R03050,R00479,R00211,R00210,R00209,R01196,R00212,R00412,R00408,R02164,R00402,R00344,R00930,R00217,R00353,R01324,R01082
270	0.60	529	12	28	0	0	C00022->C00183:[1->1,2->3,3->6]	RP00291,RP04080,RP00177,RP05880,RP00287,RP01292,RP00097,RP04078,RP00285,RP00121,RP01431,RP00930	R00226,R04672,R04441,R00351,R00352,R00362,R00351,R00352,R00214,R00216,R01082,R02200,R01214,R01215,R01212,R01434,R04439,R00211,R00210,R00209,R01196,R00212,R00412,R00408,R02164,R00402,R01324,R00479
271	1.00	376	20	84	0	0	C00022->C00183:[1->1,1->2,2->3,3->5,3->6]	RP07314,RP06172,RP00931,RP05698,RP00109,RP01431,RP00921,RP05857,RP01363,RP02722,RP00177,RP08742,RP06369,RP00440,RP00287,RP05694,RP00097,RP05067,RP02918,RP05729	R03050,R00472,R00479,R01196,R00006,R00014,R00211,R00210,R01699,R00207,R00224,R00226,R00209,R05636,R03145,R00344,R00930,R00217,R00353,R01324,R00472,R00709,R00267,R01209,R03051,R00351,R00352,R00362,R00353,R00930,R03050,R00006,R00214,R00216,R04709,R07989,R06635,R06637,R06636,R06459,R06458,R06448,R07250,R06510,R07253,R05331,R06641,R00233,R06511,R06512,R06643,R06644,R06645,R02505,R07987,R07251,R07988,R05188,R06482,R06483,R06480,R06481,R02447,R05464,R01613,R01614,R05190,R07758,R02223,R07254,R02224,R02200,R01214,R01215,R01212,R01434,R00344,R00014,R00217,R00346,R00345,R00726,R00341,R00431
272	0.60	329	21	104	0	0	C00022->C00183:[1->1,2->3,3->6]	RP00291,RP04080,RP00097,RP06172,RP01432,RP00931,RP04318,RP00921,RP01830,RP00128,RP00177,RP08742,RP05698,RP00287,RP00026,RP05694,RP06369,RP04078,RP05067,RP00109,RP05729	R00226,R04672,R04441,R02200,R01214,R01215,R01212,R01434,R00472,R01325,R00479,R00224,R00472,R01900,R00710,R00711,R01019,R00326,R00351,R00352,R00362,R00353,R01196,R00006,R00014,R00211,R00210,R01699,R00207,R00224,R00226,R00209,R05636,R03145,R00214,R00216,R00743,R01323,R01179,R05508,R00393,R04057,R02955,R05336,R01359,R05509,R00928,R04000,R00229,R07832,R03884,R00227,R03153,R00235,R04709,R07989,R06635,R06637,R06636,R06459,R06458,R06448,R07250,R06510,R07253,R05331,R06641,R00233,R06511,R06512,R06643,R06644,R06645,R02505,R07987,R07251,R07988,R05188,R06482,R06483,R06480,R06481,R02447,R05464,R01613,R01614,R05190,R07758,R02223,R07254,R02224,R00930,R04439,R00344,R00344,R00930,R00217,R00353,R00217,R00346,R00345,R00726,R00341,R00431
273	0.60	468	20	61	0	0	C00022->C00183:[1->1,2->3,3->5]	RP05857,RP00036,RP01363,RP02722,RP00177,RP08742,RP06369,RP00440,RP00287,RP00059,RP01298,RP00097,RP00078,RP07314,RP05067,RP01870,RP01431,RP00109,RP05729,RP01292	R00709,R00267,R00199,R01858,R02628,R01138,R00659,R00724,R00200,R00206,R02320,R00430,R00208,R01012,R00572,R01209,R03051,R00351,R00352,R00362,R00353,R00930,R03050,R00006,R00214,R00216,R00400,R00695,R01731,R00355,R00373,R01713,R07164,R07165,R00357,R01086,R02200,R01214,R01215,R01212,R01434,R00431,R00346,R00345,R00726,R00341,R03050,R00344,R01954,R01324,R00344,R00930,R00217,R00353,R00217,R00346,R00345,R00726,R00341,R00431,R01082
274	1.00	501	13	30	0	0	C00022->C00183:[1->1,1->2,2->3,3->5,3->6]	RP06374,RP07314,RP02722,RP01670,RP05698,RP00440,RP01363,RP04290,RP00568,RP00097,RP06373,RP02918,RP00301	R00945,R03050,R03051,R01655,R01196,R00006,R00014,R00211,R00210,R01699,R00207,R00224,R00226,R00209,R05636,R03145,R03050,R00006,R01209,R00220,R01218,R01220,R02200,R01214,R01215,R01212,R01434,R00941,R00014,R00945
275	1.00	378	20	83	0	0	C00022->C00183:[1->1,1->2,2->3,3->5,3->6]	RP00291,RP04080,RP00097,RP06172,RP01432,RP00931,RP00109,RP00921,RP01830,RP00177,RP08742,RP05698,RP00287,RP08251,RP05694,RP06369,RP04078,RP05067,RP02918,RP05729	R00226,R04672,R04441,R02200,R01214,R01215,R01212,R01434,R00472,R01325,R00479,R00344,R00930,R00217,R00353,R00472,R01900,R00351,R00352,R00362,R00353,R01196,R00006,R00014,R00211,R00210,R01699,R00207,R00224,R00226,R00209,R05636,R03145,R00214,R00216,R04672,R04709,R07989,R06635,R06637,R06636,R06459,R06458,R06448,R07250,R06510,R07253,R05331,R06641,R00233,R06511,R06512,R06643,R06644,R06645,R02505,R07987,R07251,R07988,R05188,R06482,R06483,R06480,R06481,R02447,R05464,R01613,R01614,R05190,R07758,R02223,R07254,R02224,R00930,R04439,R00344,R00014,R00217,R00346,R00345,R00726,R00341,R00431
276	0.60	355	19	76	0	0	C00022->C00183:[1->1,2->3,3->6]	RP00291,RP04080,RP06172,RP01432,RP00931,RP00921,RP01830,RP00177,RP08742,RP06369,RP00287,RP06101,RP05694,RP00097,RP04078,RP05067,RP00285,RP00109,RP05729	R00226,R04672,R04441,R00472,R01325,R00479,R00472,R01900,R00351,R00352,R00362,R00353,R00930,R00214,R00216,R00214,R00216,R04709,R07989,R06635,R06637,R06636,R06459,R06458,R06448,R07250,R06510,R07253,R05331,R06641,R00233,R06511,R06512,R06643,R06644,R06645,R02505,R07987,R07251,R07988,R05188,R06482,R06483,R06480,R06481,R02447,R05464,R01613,R01614,R05190,R07758,R02223,R07254,R02224,R02200,R01214,R01215,R01212,R01434,R04439,R00344,R00211,R00210,R00209,R01196,R00212,R00344,R00930,R00217,R00353,R00217,R00346,R00345,R00726,R00341,R00431
277	1.00	798	19	60	0	0	C00022->C00183:[1->1,1->2,2->3,3->5,3->6]	RP07314,RP00109,RP01298,RP01870,RP01363,RP02722,RP08742,RP05698,RP00440,RP00287,RP06643,RP00097,RP05709,RP06369,RP05067,RP00059,RP02918,RP05729,RP01292	R03050,R00344,R00930,R00217,R00353,R01086,R01954,R01209,R03051,R00353,R01196,R00006,R00014,R00211,R00210,R01699,R00207,R00224,R00226,R00209,R05636,R03145,R03050,R00006,R00214,R00216,R01626,R02200,R01214,R01215,R01212,R01434,R04726,R04952,R02768,R04957,R07762,R04963,R04355,R04960,R04968,R00930,R00344,R00400,R00695,R01731,R00355,R00373,R01713,R07164,R07165,R00357,R00014,R00217,R00346,R00345,R00726,R00341,R00431,R01082
278	1.00	545	16	42	0	0	C00022->C00183:[1->1,1->2,2->3,3->5,3->6]	RP07314,RP02722,RP00287,RP00177,RP01363,RP00930,RP06101,RP00931,RP00097,RP00121,RP05698,RP00109,RP00440,RP02918,RP01292,RP01431	R03050,R03051,R00214,R00216,R00351,R00352,R00362,R01209,R00479,R00214,R00216,R00479,R02200,R01214,R01215,R01212,R01434,R00412,R00408,R02164,R00402,R01196,R00006,R00014,R00211,R00210,R01699,R00207,R00224,R00226,R00209,R05636,R03145,R00344,R00930,R00217,R00353,R03050,R00006,R00014,R01082,R01324
279	1.00	388	24	112	0	0	C00022->C00183:[1->1,1->2,2->3,3->5,3->6]	RP00097,RP07314,RP01077,RP01870,RP01298,RP00078,RP02918,RP01431,RP05694,RP05857,RP00036,RP02722,RP00177,RP08742,RP05698,RP00440,RP01363,RP00287,RP06369,RP05067,RP00059,RP00109,RP05729,RP01292	R02200,R01214,R01215,R01212,R01434,R03050,R00742,R01954,R01086,R00431,R00346,R00345,R00726,R00341,R00014,R01324,R04709,R07989,R06635,R06637,R06636,R06459,R06458,R06448,R07250,R06510,R07253,R05331,R06641,R00233,R06511,R06512,R06643,R06644,R06645,R02505,R07987,R07251,R07988,R05188,R06482,R06483,R06480,R06481,R02447,R05464,R01613,R01614,R05190,R07758,R02223,R07254,R02224,R00709,R00267,R00199,R01858,R02628,R01138,R00659,R00724,R00200,R00206,R02320,R00430,R00208,R01012,R00572,R03051,R00351,R00352,R00362,R00353,R01196,R00006,R00014,R00211,R00210,R01699,R00207,R00224,R00226,R00209,R05636,R03145,R03050,R00006,R01209,R00214,R00216,R00930,R00344,R00400,R00695,R01731,R00355,R00373,R01713,R07164,R07165,R00357,R00344,R00930,R00217,R00353,R00217,R00346,R00345,R00726,R00341,R00431,R01082
280	0.60	369	19	86	0	0	C00022->C00183:[1->1,2->3,3->6]	RP00291,RP04080,RP06172,RP01077,RP00931,RP01431,RP00921,RP06369,RP00177,RP08742,RP05698,RP00287,RP05694,RP00097,RP04078,RP05067,RP00285,RP00109,RP05729	R00226,R04672,R04441,R00472,R00742,R00479,R01324,R00472,R00930,R00351,R00352,R00362,R00353,R01196,R00006,R00014,R00211,R00210,R01699,R00207,R00224,R00226,R00209,R05636,R03145,R00214,R00216,R04709,R07989,R06635,R06637,R06636,R06459,R06458,R06448,R07250,R06510,R07253,R05331,R06641,R00233,R06511,R06512,R06643,R06644,R06645,R02505,R07987,R07251,R07988,R05188,R06482,R06483,R06480,R06481,R02447,R05464,R01613,R01614,R05190,R07758,R02223,R07254,R02224,R02200,R01214,R01215,R01212,R01434,R04439,R00344,R00211,R00210,R00209,R01196,R00212,R00344,R00930,R00217,R00353,R00217,R00346,R00345,R00726,R00341,R00431
281	0.60	516	13	42	0	0	C00022->C00183:[1->1,2->3,3->6]	RP00291,RP00036,RP06172,RP00177,RP00931,RP00287,RP04080,RP00097,RP04078,RP00078,RP01431,RP05729,RP00921	R00226,R04672,R00199,R01858,R02628,R01138,R00659,R00724,R00200,R00206,R02320,R00430,R00208,R01012,R00572,R00472,R00351,R00352,R00362,R00479,R00214,R00216,R04441,R02200,R01214,R01215,R01212,R01434,R04439,R00431,R00346,R00345,R00726,R00341,R01324,R00217,R00346,R00345,R00726,R00341,R00431,R00472
282	1.00	401	18	41	0	0	C00022->C00183:[1->1,1->2,2->3,3->5,3->6]	RP00287,RP01870,RP01298,RP07314,RP05983,RP02918,RP02722,RP08742,RP06369,RP00440,RP01363,RP00097,RP04290,RP05067,RP00059,RP00109,RP05729,RP01292	R00214,R00216,R01954,R01086,R03050,R05103,R01281,R00014,R03051,R00353,R00930,R03050,R00006,R01209,R02200,R01214,R01215,R01212,R01434,R00220,R00344,R00400,R00695,R01731,R00355,R00373,R01713,R07164,R07165,R00357,R00344,R00930,R00217,R00353,R00217,R00346,R00345,R00726,R00341,R00431,R01082
283	0.60	333	22	106	0	0	C00022->C00183:[1->1,2->3,3->6]	RP00291,RP04080,RP06172,RP01432,RP00931,RP05698,RP00109,RP00921,RP01830,RP00128,RP00177,RP08742,RP06369,RP00287,RP06101,RP00026,RP05694,RP00097,RP04078,RP05067,RP04318,RP05729	R00226,R04672,R04441,R00472,R01325,R00479,R01196,R00006,R00014,R00211,R00210,R01699,R00207,R00224,R00226,R00209,R05636,R03145,R00344,R00930,R00217,R00353,R00472,R01900,R00710,R00711,R01019,R00326,R00351,R00352,R00362,R00353,R00930,R00214,R00216,R00214,R00216,R00743,R01323,R01179,R05508,R00393,R04057,R02955,R05336,R01359,R05509,R00928,R04000,R00229,R07832,R03884,R00227,R03153,R00235,R04709,R07989,R06635,R06637,R06636,R06459,R06458,R06448,R07250,R06510,R07253,R05331,R06641,R00233,R06511,R06512,R06643,R06644,R06645,R02505,R07987,R07251,R07988,R05188,R06482,R06483,R06480,R06481,R02447,R05464,R01613,R01614,R05190,R07758,R02223,R07254,R02224,R02200,R01214,R01215,R01212,R01434,R04439,R00344,R00224,R00217,R00346,R00345,R00726,R00341,R00431
284	0.60	329	18	87	0	0	C00022->C00183:[1->1,2->3,3->5]	RP01363,RP02722,RP01077,RP08742,RP06369,RP00440,RP00287,RP00059,RP01298,RP00097,RP07314,RP05067,RP05698,RP01870,RP00109,RP05729,RP05694,RP01292	R01209,R03051,R00742,R00353,R00930,R03050,R00006,R00214,R00216,R00400,R00695,R01731,R00355,R00373,R01713,R07164,R07165,R00357,R01086,R02200,R01214,R01215,R01212,R01434,R03050,R00344,R01196,R00006,R00014,R00211,R00210,R01699,R00207,R00224,R00226,R00209,R05636,R03145,R01954,R00344,R00930,R00217,R00353,R00217,R00346,R00345,R00726,R00341,R00431,R04709,R07989,R06635,R06637,R06636,R06459,R06458,R06448,R07250,R06510,R07253,R05331,R06641,R00233,R06511,R06512,R06643,R06644,R06645,R02505,R07987,R07251,R07988,R05188,R06482,R06483,R06480,R06481,R02447,R05464,R01613,R01614,R05190,R07758,R02223,R07254,R02224,R01082
285	1.00	555	17	33	0	0	C00022->C00183:[1->1,1->2,2->3,3->5,3->6]	RP00291,RP04080,RP06172,RP00177,RP08742,RP06369,RP00931,RP00287,RP08251,RP00097,RP04078,RP05067,RP00109,RP02918,RP01431,RP05729,RP00921	R00226,R04672,R04441,R00472,R00351,R00352,R00362,R00353,R00930,R00479,R00214,R00216,R04672,R02200,R01214,R01215,R01212,R01434,R04439,R00344,R00344,R00930,R00217,R00353,R00014,R01324,R00217,R00346,R00345,R00726,R00341,R00431,R00472
