# Supplementary material for: 13C-metabolic flux ratio and novel carbon path analyses confirmed that Trichoderma reesei uses primarily the respirative pathway also on the preferred carbon source glucose
Source: BMC Syst Biol. 2009 Oct 29;3:104. doi: 10.1186/1752-0509-3-104 (PMC2776023; doi:10.1186/1752-0509-3-104)
Supplement: Additional file 1 — Pathways discovered in ReTrace carbon path analysis. Graphical and tabular representations of amino acid synthesis pathways discovered in ReTrace carbon path analysis [21]. Self-contained web site: unpack zip archive and open index.html with a web browser. [file 1752-0509-3-104-S1.zip › AF1-treesei/pathways-C00117-to-C00002.txt]

# Pathways from D-Ribose 5-phosphate; (C00117) to ATP; (C00002)
# CPU time, time/path:	1.96416309013
# CPU time, total:	457.65
# Computation time, time/path:	0:00:01.965847
# Computation time, total:	0:07:38.042363
# Database (-d):	/home/group/icomic/data/kegg/ligand/2009.03.30
# GreedyFinish (-g):	False
# KDiminish (-n):	('list', [50, 10, 1])
# MaxDepth (-m):	6
# NumPaths (-k):	10
# PathwayAvgLen:	26.008583691
# PathwayLenStdDev:	9.75933202188
# Pathways (complete) found:	6
# Pathways (incomplete) found:	227
# Pathways found:	233
# PruneToSize (-p):	None
# Scores (-c):	treesei.reaction_max_scores_kegg
# Sources:	C00117
# StorePartials (-i):	True
# Target dir (-o):	/fs-1/2/epitkane/public_html/pub/retrace/run090623-scores_maps_images
# Targets:	C00002
# UseDijkstra (-q):	False
#PathIndex ZoScore AvgReactionScore NumRpairs NumReactions ZeroScores ScoresUnderThr CompositeMap Rpairs Reactions
1	0.50	309	10	346	0	0	C00117->C00002:[10->8,12->3,6->17,7->12,8->13]	RP00342,RP01370,RP01912,RP00045,RP00003,RP01255,RP01914,RP00137,RP05526,RP05332	R00332,R00328,R01229,R02017,R01137,R01330,R01140,R02868,R01965,R01139,R01138,R02850,R01548,R01549,R04126,R05030,R01417,R00949,R00334,R05225,R05033,R07642,R01654,R05221,R00943,R00942,R03632,R02326,R03840,R00344,R00229,R00341,R04463,R02976,R00076,R01021,R00156,R00742,R03785,R01857,R00509,R06396,R00150,R08232,R04358,R04241,R03449,R01859,R00158,R03822,R03236,R01917,R05800,R00573,R07641,R01150,R04023,R08572,R05028,R04002,R02884,R04555,R00332,R04589,R00330,R00331,R06529,R01395,R01567,R01011,R04657,R03187,R02649,R03182,R01961,R01843,R03471,R01092,R00141,R00140,R01844,R03478,R03479,R03744,R00149,R06282,R03576,R05815,R02324,R00866,R00867,R01926,R03387,R01495,R03150,R03347,R08233,R04143,R08242,R02404,R03877,R08241,R02451,R08323,R07302,R08352,R05795,R02090,R01476,R04572,R02650,R04267,R03193,R08354,R08355,R02658,R00480,R00482,R03613,R03298,R00405,R00174,R00299,R03469,R02584,R05224,R01256,R05646,R00240,R00241,R05803,R05802,R05801,R04591,R05806,R00722,R01353,R04357,R07279,R05661,R02783,R02785,R03494,R02786,R02788,R05197,R04448,R03905,R00554,R04779,R05626,R00315,R00497,R01468,R02626,R02071,R02625,R03361,R03362,R04401,R02575,R00251,R00162,R00253,R08124,R01771,R00756,R00964,R04504,R03161,R00518,R00847,R07414,R03920,R04275,R01541,R04385,R02402,R07127,R04573,R02732,R03770,R00549,R01512,R01514,R04144,R04369,R03766,R00894,R01182,R02089,R03607,R06842,R04208,R06836,R02240,R01666,R01665,R02245,R05799,R01585,R03272,R08154,R03274,R01526,R00185,R01059,R04617,R01523,R03939,R05186,R02848,R01050,R01051,R01053,R04509,R01688,R02412,R01201,R04351,R01881,R03433,R00760,R00575,R02927,R04388,R00570,R00571,R01441,R01888,R03241,R07404,R01967,R02099,R02098,R04212,R02094,R03384,R00105,R00104,R02093,R05185,R06367,R02184,R08223,R03516,R02493,R00352,R00774,R01754,R01322,R04235,R01326,R04928,R02705,R01737,R08201,R00513,R02971,R00200,R00130,R01980,R01121,R03429,R03428,R00139,R05634,R02757,R05202,R02750,R03395,R01573,R03014,R02301,R00617,R02758,R04068,R03315,R01600,R03944,R03095,R05496,R04391,R03157,R00283,R03819,R02227,R00136,R02225,R01137,R07828,R04730,R08353,R02903,R05227,R01131,R03530,R02865,R06974,R08217,R04138,R01547,R02439,R04403,R00127,R01786,R01228,R03245,R00129,R02430,R03754,R00086,R03691,R04545,R00002,R02741,R03018,R00124,R06976,R02331,R02303,R06975,R00512,R00239,R02664,R02980,R02136,R02238,R02134,R00616,R01902,R01639,R01901,R03780,R02929,R00920,R02237,R01909,R01049,R02019,R02091,R01857,R01858,R01880,R00376,R00375
2	0.50	683	7	15	0	0	C00117->C00002:[10->8,12->3,6->17,7->12,8->13]	RP06157,RP01201,RP06154,RP00721,RP01811,RP00047,RP01255	R00443,R00965,R00435,R00155,R00158,R01870,R00156,R00157,R00516,R00659,R00967,R00159,R00769,R03238,R01049
3	0.50	940	5	5	0	0	C00117->C00002:[10->8,12->3,6->17,7->12,8->13]	RP01203,RP06157,RP06154,RP01255,RP01037	R00966,R00443,R00435,R01049,R00662
4	0.50	521	6	19	0	0	C00117->C00002:[10->8,12->3,6->17,7->12,8->13]	RP00342,RP01370,RP00901,RP06154,RP01255,RP00055	R00332,R00328,R01229,R00441,R00435,R01049,R00394,R01135,R06558,R00517,R03378,R02405,R00330,R00335,R00431,R00430,R00432,R01517,R00968
5	0.50	272	7	46	0	0	C00117->C00002:[10->8,12->3,6->17,7->12,8->13]	RP00020,RP06157,RP00355,RP06154,RP01203,RP00047,RP01255	R05032,R02790,R01996,R05027,R07334,R02789,R05662,R04636,R04451,R02335,R07259,R05327,R04659,R04575,R02654,R07258,R04654,R04662,R01008,R04642,R04665,R04653,R00417,R00414,R03514,R03513,R02717,R04619,R04494,R04493,R07397,R00443,R01007,R05969,R04291,R00435,R00966,R00156,R00157,R00516,R00659,R00967,R00159,R00769,R03238,R01049
6	0.50	669	6	14	0	0	C00117->C00002:[10->8,12->3,6->17,7->12,8->13]	RP01203,RP06157,RP00721,RP06154,RP00047,RP01255	R00966,R00443,R00155,R00158,R00435,R00156,R00157,R00516,R00659,R00967,R00159,R00769,R03238,R01049
7	0.60	563	21	30	0	0	C00117->C00002:[10->8,12->3,6->11,6->17,7->12,8->13]	RP01257,RP04540,RP00861,RP01293,RP01319,RP00196,RP04543,RP06373,RP01385,RP04545,RP01654,RP08184,RP00596,RP01197,RP01790,RP08303,RP01325,RP02454,RP04205,RP06552,RP06726	R01051,R04936,R00190,R00182,R01083,R01127,R00289,R00287,R00955,R00286,R00941,R01245,R04939,R06590,R06863,R01641,R04560,R01561,R01245,R00959,R01830,R04771,R01135,R02740,R06975,R04560,R01384,R01386,R07658,R01827
8	0.70	201	24	299	0	0	C00117->C00002:[10->8,12->3,6->10,6->11,6->17,7->12,8->13]	RP01257,RP06552,RP00861,RP01319,RP00196,RP04543,RP04112,RP01385,RP01654,RP00596,RP01197,RP00004,RP08113,RP04241,RP03839,RP07975,RP01790,RP10097,RP04204,RP02454,RP03973,RP03735,RP04205,RP06726	R01051,R01384,R01386,R07658,R00190,R00182,R01127,R00289,R00287,R00955,R00286,R00192,R01245,R06590,R06863,R01641,R01561,R01245,R00959,R03875,R06435,R07330,R06432,R07524,R05035,R06816,R06479,R06439,R03633,R07238,R05303,R05885,R07232,R06767,R03731,R07236,R07237,R07234,R07235,R07535,R07774,R07922,R07920,R02384,R04505,R05532,R06754,R03130,R06719,R06578,R02961,R01153,R07529,R04718,R04719,R08537,R01159,R04867,R04716,R04717,R04711,R04713,R04013,R03623,R06680,R08547,R02808,R05149,R06524,R06750,R08239,R04396,R07921,R05808,R02882,R03746,R03571,R06749,R08467,R07521,R04496,R08455,R07239,R05810,R05811,R05813,R03229,R02056,R08246,R05181,R04145,R06456,R07504,R04707,R01675,R04705,R03948,R07240,R07233,R06824,R03943,R03194,R03112,R03111,R07331,R04062,R07242,R07724,R05881,R07527,R03304,R04301,R00649,R08236,R08441,R05809,R04762,R06807,R06774,R06771,R03950,R01269,R03805,R05182,R02862,R03554,R04714,R05162,R03456,R04772,R02627,R04077,R02623,R05760,R07917,R06859,R03410,R03411,R02572,R08538,R04715,R01942,R00650,R02174,R02379,R03922,R04169,R06478,R06576,R06577,R06574,R06575,R05674,R00827,R05676,R06477,R06476,R05179,R05673,R01349,R03832,R08449,R03835,R06675,R04764,R07375,R00984,R04763,R02931,R05776,R01235,R01188,R01189,R08446,R02162,R04993,R04990,R08151,R04931,R03934,R08468,R08469,R07773,R03938,R06794,R08465,R03366,R07775,R01721,R04427,R03701,R01883,R04421,R05212,R05213,R05211,R05216,R02920,R05214,R05763,R02155,R02157,R01191,R01190,R04190,R04691,R05764,R05180,R04692,R04237,R03788,R04988,R08410,R04981,R04983,R04858,R07501,R01320,R08479,R02859,R02858,R06627,R05834,R02982,R07919,R04436,R05323,R03424,R02910,R01239,R05614,R03587,R01973,R01972,R05759,R02144,R05757,R05756,R00367,R05754,R06715,R00683,R04866,R04905,R00595,R00600,R00601,R02917,R06868,R04887,R04881,R06869,R04481,R07481,R05122,R05123,R02533,R02534,R03725,R07244,R07243,R03721,R07241,R06427,R05520,R04398,R04332,R05525,R06564,R05528,R04033,R02667,R03003,R00596,R00597,R00594,R05219,R02037,R06815,R02175,R05755,R00598,R00599,R00177,R04591,R04209,R04209,R01830,R06975,R04559,R02740,R00181,R00134,R03215,R03146,R00519,R06975,R04560,R01827
9	0.60	347	18	131	0	1	C00117->C00002:[10->11,10->8,12->3,6->17,7->12,8->13]	RP03973,RP01875,RP01319,RP04205,RP01876,RP06373,RP08184,RP04021,RP00008,RP01049,RP01280,RP07157,RP03121,RP07134,RP01255,RP02395,RP04020,RP03120	R00181,R01959,R01127,R06975,R04560,R01960,R00941,R04560,R04378,R03876,R04604,R06746,R06769,R07640,R01300,R07646,R01406,R03631,R05577,R05451,R00982,R01558,R03038,R00381,R02539,R08117,R05537,R00389,R01991,R04773,R00912,R08088,R00910,R00235,R06410,R01954,R01357,R03932,R01407,R04157,R05620,R00189,R01280,R00578,R06409,R03974,R06751,R04507,R02918,R03665,R03664,R03661,R03660,R03663,R03662,R04449,R00735,R01616,R02986,R01598,R02255,R01490,R00436,R08244,R02794,R08218,R01164,R02194,R04870,R02699,R01230,R01231,R06944,R05467,R05452,R04036,R06515,R00483,R03658,R03659,R02718,R05578,R00686,R03651,R03652,R02711,R03654,R03655,R03656,R03657,R04580,R07416,R04582,R07887,R02221,R07325,R06777,R01075,R06778,R01176,R01723,R03647,R03286,R06731,R02473,R04274,R01422,R04563,R04562,R03648,R00390,R03646,R04030,R00257,R06583,R04230,R03650,R03209,R01943,R06368,R05193,R00925,R00678,R01073,R02722,R03509,R02669,R01049,R02668,R04378,R03508
10	0.90	373	35	165	0	1	C00117->C00002:[10->8,12->3,6->10,6->11,6->17,6->2,6->4,7->12,8->13]	RP01257,RP06552,RP00861,RP07515,RP04204,RP10096,RP04102,RP01128,RP00196,RP04543,RP03774,RP06373,RP01385,RP05769,RP01654,RP08184,RP00596,RP08033,RP01197,RP00008,RP00173,RP04241,RP03839,RP07975,RP01790,RP10097,RP01319,RP05304,RP02454,RP00749,RP03838,RP03973,RP03735,RP04205,RP06726	R01051,R01384,R01386,R07658,R00190,R00182,R03425,R04559,R06974,R04463,R00830,R00289,R00287,R00955,R00286,R04144,R00941,R01245,R05704,R00830,R01221,R03425,R06590,R06863,R01641,R04560,R01561,R01245,R04325,R00959,R03876,R04604,R06746,R06769,R07640,R01300,R07646,R01406,R03631,R05577,R05451,R00982,R01558,R03038,R00381,R02539,R08117,R05537,R00389,R01991,R04773,R00912,R08088,R00910,R00235,R06410,R01954,R01357,R03932,R01407,R04157,R05620,R00189,R01280,R00578,R06409,R03974,R06751,R04507,R02918,R03665,R03664,R03661,R03660,R03663,R03662,R04449,R00735,R01616,R02986,R01598,R02255,R01490,R00436,R08244,R02794,R08218,R01164,R02194,R04870,R02699,R01230,R01231,R06944,R05467,R05452,R04036,R06515,R00483,R03658,R03659,R02718,R05578,R00686,R03651,R03652,R02711,R03654,R03655,R03656,R03657,R04580,R07416,R04582,R07887,R02221,R07325,R06777,R01075,R06778,R01176,R01723,R03647,R03286,R06731,R02473,R04274,R01422,R04563,R04562,R03648,R00390,R03646,R04030,R00257,R06583,R04230,R03650,R03209,R01943,R06368,R05193,R00925,R00183,R00185,R01571,R04591,R04209,R04209,R01830,R06975,R01127,R05704,R02740,R04325,R06974,R04208,R00181,R00134,R03215,R03146,R00519,R06975,R04560,R01827
11	0.60	359	19	142	0	0	C00117->C00002:[10->8,12->3,6->11,6->17,7->12,8->13]	RP06552,RP03973,RP00173,RP01319,RP00196,RP04543,RP06373,RP01654,RP08184,RP02454,RP01197,RP00008,RP00861,RP01790,RP01255,RP04092,RP00596,RP04205,RP06726	R01384,R01386,R07658,R00181,R00183,R00185,R01571,R01127,R00289,R00287,R00955,R00286,R00941,R06590,R06863,R01641,R04560,R02740,R00959,R03876,R04604,R06746,R06769,R07640,R01300,R07646,R01406,R03631,R05577,R05451,R00982,R01558,R03038,R00381,R02539,R08117,R05537,R00389,R01991,R04773,R00912,R08088,R00910,R00235,R06410,R01954,R01357,R03932,R01407,R04157,R05620,R00189,R01280,R00578,R06409,R03974,R06751,R04507,R02918,R03665,R03664,R03661,R03660,R03663,R03662,R04449,R00735,R01616,R02986,R01598,R02255,R01490,R00436,R08244,R02794,R08218,R01164,R02194,R04870,R02699,R01230,R01231,R06944,R05467,R05452,R04036,R06515,R00483,R03658,R03659,R02718,R05578,R00686,R03651,R03652,R02711,R03654,R03655,R03656,R03657,R04580,R07416,R04582,R07887,R02221,R07325,R06777,R01075,R06778,R01176,R01723,R03647,R03286,R06731,R02473,R04274,R01422,R04563,R04562,R03648,R00390,R03646,R04030,R00257,R06583,R04230,R03650,R03209,R01943,R06368,R05193,R00925,R00190,R00182,R01830,R01049,R00190,R01561,R01245,R06975,R04560,R01827
12	0.90	626	35	48	0	1	C00117->C00002:[10->8,12->3,6->10,6->11,6->17,6->2,6->4,7->12,8->13]	RP03973,RP06552,RP03774,RP07515,RP04478,RP10096,RP04102,RP01128,RP00196,RP04543,RP04205,RP06373,RP05769,RP01654,RP08184,RP01319,RP08033,RP01197,RP00380,RP03838,RP00749,RP04241,RP03839,RP07975,RP01995,RP00470,RP04204,RP05304,RP01255,RP02454,RP01790,RP00485,RP01322,RP01321,RP06726	R00181,R01384,R01386,R07658,R04144,R03425,R04863,R06974,R04463,R00830,R00289,R00287,R00955,R00286,R06975,R04560,R00941,R05704,R00830,R01221,R03425,R06590,R06863,R01641,R04560,R01127,R04325,R00959,R01768,R01769,R04208,R04325,R06974,R04591,R04209,R04209,R02142,R01128,R01132,R04559,R05704,R01049,R02740,R01830,R03098,R01132,R01130,R01827
13	0.70	381	25	150	0	0	C00117->C00002:[10->8,12->3,6->10,6->11,6->17,7->12,8->13]	RP03973,RP06552,RP01319,RP00470,RP01995,RP00196,RP04543,RP04241,RP06864,RP01654,RP08184,RP04204,RP01197,RP00008,RP00300,RP03839,RP07975,RP01790,RP01321,RP01255,RP02454,RP00380,RP03735,RP04205,RP06726	R00181,R01384,R01386,R07658,R01127,R01128,R01132,R02142,R00289,R00287,R00955,R00286,R04591,R02142,R06590,R06863,R01641,R04560,R04559,R00959,R03876,R04604,R06746,R06769,R07640,R01300,R07646,R01406,R03631,R05577,R05451,R00982,R01558,R03038,R00381,R02539,R08117,R05537,R00389,R01991,R04773,R00912,R08088,R00910,R00235,R06410,R01954,R01357,R03932,R01407,R04157,R05620,R00189,R01280,R00578,R06409,R03974,R06751,R04507,R02918,R03665,R03664,R03661,R03660,R03663,R03662,R04449,R00735,R01616,R02986,R01598,R02255,R01490,R00436,R08244,R02794,R08218,R01164,R02194,R04870,R02699,R01230,R01231,R06944,R05467,R05452,R04036,R06515,R00483,R03658,R03659,R02718,R05578,R00686,R03651,R03652,R02711,R03654,R03655,R03656,R03657,R04580,R07416,R04582,R07887,R02221,R07325,R06777,R01075,R06778,R01176,R01723,R03647,R03286,R06731,R02473,R04274,R01422,R04563,R04562,R03648,R00390,R03646,R04030,R00257,R06583,R04230,R03650,R03209,R01943,R06368,R05193,R00925,R00944,R00943,R04209,R04209,R01830,R01130,R01049,R02740,R01768,R01769,R00134,R03215,R03146,R00519,R06975,R04560,R01827
14	0.90	225	36	313	0	1	C00117->C00002:[10->8,12->3,6->10,6->11,6->17,6->2,6->4,7->12,8->13]	RP01257,RP06552,RP00861,RP07515,RP01319,RP10096,RP04102,RP01128,RP00196,RP04543,RP03774,RP04112,RP01385,RP05769,RP01654,RP08184,RP00596,RP11137,RP01197,RP03838,RP08113,RP04241,RP08033,RP03839,RP07975,RP01790,RP03973,RP04204,RP06373,RP01789,RP05304,RP02454,RP00004,RP00749,RP04205,RP06726	R01051,R01384,R01386,R07658,R00190,R00182,R03425,R01127,R06974,R04463,R00830,R00289,R00287,R00955,R00286,R04144,R00192,R01245,R05704,R00830,R01221,R03425,R06590,R06863,R01641,R04560,R01561,R01245,R01843,R01845,R00959,R04208,R00177,R04591,R04325,R04209,R04209,R01830,R00181,R04559,R00941,R01829,R05704,R02740,R03875,R06435,R07330,R06432,R07524,R05035,R06816,R06479,R06439,R03633,R07238,R05303,R05885,R07232,R06767,R03731,R07236,R07237,R07234,R07235,R07535,R07774,R07922,R07920,R02384,R04505,R05532,R06754,R03130,R06719,R06578,R02961,R01153,R07529,R04718,R04719,R08537,R01159,R04867,R04716,R04717,R04711,R04713,R04013,R03623,R06680,R08547,R02808,R05149,R06524,R06750,R08239,R04396,R07921,R05808,R02882,R03746,R03571,R06749,R08467,R07521,R04496,R08455,R07239,R05810,R05811,R05813,R03229,R02056,R08246,R05181,R04145,R06456,R07504,R04707,R01675,R04705,R03948,R07240,R07233,R06824,R03943,R03194,R03112,R03111,R07331,R04062,R07242,R07724,R05881,R07527,R03304,R04301,R00649,R08236,R08441,R05809,R04762,R06807,R06774,R06771,R03950,R01269,R03805,R05182,R02862,R03554,R04714,R05162,R03456,R04772,R02627,R04077,R02623,R05760,R07917,R06859,R03410,R03411,R02572,R08538,R04715,R01942,R00650,R02174,R02379,R03922,R04169,R06478,R06576,R06577,R06574,R06575,R05674,R00827,R05676,R06477,R06476,R05179,R05673,R01349,R03832,R08449,R03835,R06675,R04764,R07375,R00984,R04763,R02931,R05776,R01235,R01188,R01189,R08446,R02162,R04993,R04990,R08151,R04931,R03934,R08468,R08469,R07773,R03938,R06794,R08465,R03366,R07775,R01721,R04427,R03701,R01883,R04421,R05212,R05213,R05211,R05216,R02920,R05214,R05763,R02155,R02157,R01191,R01190,R04190,R04691,R05764,R05180,R04692,R04237,R03788,R04988,R08410,R04981,R04983,R04858,R07501,R01320,R08479,R02859,R02858,R06627,R05834,R02982,R07919,R04436,R05323,R03424,R02910,R01239,R05614,R03587,R01973,R01972,R05759,R02144,R05757,R05756,R00367,R05754,R06715,R00683,R04866,R04905,R00595,R00600,R00601,R02917,R06868,R04887,R04881,R06869,R04481,R07481,R05122,R05123,R02533,R02534,R03725,R07244,R07243,R03721,R07241,R06427,R05520,R04398,R04332,R05525,R06564,R05528,R04033,R02667,R03003,R00596,R00597,R00594,R05219,R02037,R06815,R02175,R05755,R00598,R00599,R04325,R06974,R06975,R04560,R01827
15	0.60	358	17	135	0	0	C00117->C00002:[10->8,12->3,6->11,6->17,7->12,8->13]	RP03973,RP06552,RP01995,RP00196,RP04543,RP04472,RP01994,RP06864,RP01654,RP01197,RP00008,RP01790,RP08324,RP01321,RP01255,RP02454,RP06726	R00181,R01384,R01386,R07658,R02142,R00289,R00287,R00955,R00286,R04857,R02141,R02142,R06590,R06863,R01641,R00959,R03876,R04604,R06746,R06769,R07640,R01300,R07646,R01406,R03631,R05577,R05451,R00982,R01558,R03038,R00381,R02539,R08117,R05537,R00389,R01991,R04773,R00912,R08088,R00910,R00235,R06410,R01954,R01357,R03932,R01407,R04157,R05620,R00189,R01280,R00578,R06409,R03974,R06751,R04507,R02918,R03665,R03664,R03661,R03660,R03663,R03662,R04449,R00735,R01616,R02986,R01598,R02255,R01490,R00436,R08244,R02794,R08218,R01164,R02194,R04870,R02699,R01230,R01231,R06944,R05467,R05452,R04036,R06515,R00483,R03658,R03659,R02718,R05578,R00686,R03651,R03652,R02711,R03654,R03655,R03656,R03657,R04580,R07416,R04582,R07887,R02221,R07325,R06777,R01075,R06778,R01176,R01723,R03647,R03286,R06731,R02473,R04274,R01422,R04563,R04562,R03648,R00390,R03646,R04030,R00257,R06583,R04230,R03650,R03209,R01943,R06368,R05193,R00925,R01830,R04857,R01130,R01049,R02740,R01827
16	0.60	357	19	142	0	0	C00117->C00002:[10->8,12->3,6->11,6->17,7->12,8->13]	RP01257,RP06552,RP00861,RP01319,RP00196,RP04543,RP06373,RP01385,RP01654,RP08184,RP00596,RP01197,RP00008,RP00173,RP01790,RP02454,RP03973,RP04205,RP06726	R01051,R01384,R01386,R07658,R00190,R00182,R01127,R00289,R00287,R00955,R00286,R00941,R01245,R06590,R06863,R01641,R04560,R01561,R01245,R00959,R03876,R04604,R06746,R06769,R07640,R01300,R07646,R01406,R03631,R05577,R05451,R00982,R01558,R03038,R00381,R02539,R08117,R05537,R00389,R01991,R04773,R00912,R08088,R00910,R00235,R06410,R01954,R01357,R03932,R01407,R04157,R05620,R00189,R01280,R00578,R06409,R03974,R06751,R04507,R02918,R03665,R03664,R03661,R03660,R03663,R03662,R04449,R00735,R01616,R02986,R01598,R02255,R01490,R00436,R08244,R02794,R08218,R01164,R02194,R04870,R02699,R01230,R01231,R06944,R05467,R05452,R04036,R06515,R00483,R03658,R03659,R02718,R05578,R00686,R03651,R03652,R02711,R03654,R03655,R03656,R03657,R04580,R07416,R04582,R07887,R02221,R07325,R06777,R01075,R06778,R01176,R01723,R03647,R03286,R06731,R02473,R04274,R01422,R04563,R04562,R03648,R00390,R03646,R04030,R00257,R06583,R04230,R03650,R03209,R01943,R06368,R05193,R00925,R00183,R00185,R01571,R01830,R02740,R00181,R06975,R04560,R01827
17	0.70	203	25	297	0	0	C00117->C00002:[10->8,12->3,6->10,6->11,6->17,7->12,8->13]	RP01257,RP06552,RP00861,RP01293,RP01319,RP00196,RP04543,RP04112,RP01385,RP01654,RP08184,RP00596,RP01197,RP08113,RP04241,RP03839,RP07975,RP01790,RP04204,RP06373,RP01325,RP02454,RP00004,RP04205,RP06726	R01051,R01384,R01386,R07658,R00190,R00182,R01083,R01127,R00289,R00287,R00955,R00286,R00192,R01245,R06590,R06863,R01641,R04560,R01561,R01245,R00959,R00177,R04591,R04209,R04209,R01830,R04559,R00941,R01135,R02740,R03875,R06435,R07330,R06432,R07524,R05035,R06816,R06479,R06439,R03633,R07238,R05303,R05885,R07232,R06767,R03731,R07236,R07237,R07234,R07235,R07535,R07774,R07922,R07920,R02384,R04505,R05532,R06754,R03130,R06719,R06578,R02961,R01153,R07529,R04718,R04719,R08537,R01159,R04867,R04716,R04717,R04711,R04713,R04013,R03623,R06680,R08547,R02808,R05149,R06524,R06750,R08239,R04396,R07921,R05808,R02882,R03746,R03571,R06749,R08467,R07521,R04496,R08455,R07239,R05810,R05811,R05813,R03229,R02056,R08246,R05181,R04145,R06456,R07504,R04707,R01675,R04705,R03948,R07240,R07233,R06824,R03943,R03194,R03112,R03111,R07331,R04062,R07242,R07724,R05881,R07527,R03304,R04301,R00649,R08236,R08441,R05809,R04762,R06807,R06774,R06771,R03950,R01269,R03805,R05182,R02862,R03554,R04714,R05162,R03456,R04772,R02627,R04077,R02623,R05760,R07917,R06859,R03410,R03411,R02572,R08538,R04715,R01942,R00650,R02174,R02379,R03922,R04169,R06478,R06576,R06577,R06574,R06575,R05674,R00827,R05676,R06477,R06476,R05179,R05673,R01349,R03832,R08449,R03835,R06675,R04764,R07375,R00984,R04763,R02931,R05776,R01235,R01188,R01189,R08446,R02162,R04993,R04990,R08151,R04931,R03934,R08468,R08469,R07773,R03938,R06794,R08465,R03366,R07775,R01721,R04427,R03701,R01883,R04421,R05212,R05213,R05211,R05216,R02920,R05214,R05763,R02155,R02157,R01191,R01190,R04190,R04691,R05764,R05180,R04692,R04237,R03788,R04988,R08410,R04981,R04983,R04858,R07501,R01320,R08479,R02859,R02858,R06627,R05834,R02982,R07919,R04436,R05323,R03424,R02910,R01239,R05614,R03587,R01973,R01972,R05759,R02144,R05757,R05756,R00367,R05754,R06715,R00683,R04866,R04905,R00595,R00600,R00601,R02917,R06868,R04887,R04881,R06869,R04481,R07481,R05122,R05123,R02533,R02534,R03725,R07244,R07243,R03721,R07241,R06427,R05520,R04398,R04332,R05525,R06564,R05528,R04033,R02667,R03003,R00596,R00597,R00594,R05219,R02037,R06815,R02175,R05755,R00598,R00599,R06975,R04560,R01827
18	0.70	383	24	145	0	0	C00117->C00002:[10->8,12->3,6->10,6->11,6->17,7->12,8->13]	RP03973,RP06552,RP01319,RP00196,RP04543,RP06373,RP01654,RP08184,RP04204,RP01197,RP00380,RP00008,RP07975,RP04241,RP03839,RP01995,RP01790,RP00470,RP01321,RP01255,RP02454,RP01322,RP04205,RP06726	R00181,R01384,R01386,R07658,R01127,R00289,R00287,R00955,R00286,R00941,R06590,R06863,R01641,R04560,R04559,R00959,R01768,R01769,R03876,R04604,R06746,R06769,R07640,R01300,R07646,R01406,R03631,R05577,R05451,R00982,R01558,R03038,R00381,R02539,R08117,R05537,R00389,R01991,R04773,R00912,R08088,R00910,R00235,R06410,R01954,R01357,R03932,R01407,R04157,R05620,R00189,R01280,R00578,R06409,R03974,R06751,R04507,R02918,R03665,R03664,R03661,R03660,R03663,R03662,R04449,R00735,R01616,R02986,R01598,R02255,R01490,R00436,R08244,R02794,R08218,R01164,R02194,R04870,R02699,R01230,R01231,R06944,R05467,R05452,R04036,R06515,R00483,R03658,R03659,R02718,R05578,R00686,R03651,R03652,R02711,R03654,R03655,R03656,R03657,R04580,R07416,R04582,R07887,R02221,R07325,R06777,R01075,R06778,R01176,R01723,R03647,R03286,R06731,R02473,R04274,R01422,R04563,R04562,R03648,R00390,R03646,R04030,R00257,R06583,R04230,R03650,R03209,R01943,R06368,R05193,R00925,R04209,R04591,R04209,R02142,R01830,R01128,R01132,R01130,R01049,R02740,R01132,R06975,R04560,R01827
19	0.90	401	34	159	0	1	C00117->C00002:[10->8,12->3,6->10,6->11,6->17,6->2,6->4,7->12,8->13]	RP03973,RP06552,RP03774,RP07515,RP01319,RP10096,RP04102,RP01128,RP00196,RP04543,RP04205,RP06373,RP05769,RP01654,RP08184,RP04204,RP08033,RP01197,RP00380,RP00008,RP00749,RP04241,RP03839,RP07975,RP01995,RP00470,RP05304,RP01255,RP02454,RP01790,RP03838,RP01322,RP01321,RP06726	R00181,R01384,R01386,R07658,R04144,R03425,R01127,R06974,R04463,R00830,R00289,R00287,R00955,R00286,R06975,R04560,R00941,R05704,R00830,R01221,R03425,R06590,R06863,R01641,R04560,R04559,R04325,R00959,R01768,R01769,R03876,R04604,R06746,R06769,R07640,R01300,R07646,R01406,R03631,R05577,R05451,R00982,R01558,R03038,R00381,R02539,R08117,R05537,R00389,R01991,R04773,R00912,R08088,R00910,R00235,R06410,R01954,R01357,R03932,R01407,R04157,R05620,R00189,R01280,R00578,R06409,R03974,R06751,R04507,R02918,R03665,R03664,R03661,R03660,R03663,R03662,R04449,R00735,R01616,R02986,R01598,R02255,R01490,R00436,R08244,R02794,R08218,R01164,R02194,R04870,R02699,R01230,R01231,R06944,R05467,R05452,R04036,R06515,R00483,R03658,R03659,R02718,R05578,R00686,R03651,R03652,R02711,R03654,R03655,R03656,R03657,R04580,R07416,R04582,R07887,R02221,R07325,R06777,R01075,R06778,R01176,R01723,R03647,R03286,R06731,R02473,R04274,R01422,R04563,R04562,R03648,R00390,R03646,R04030,R00257,R06583,R04230,R03650,R03209,R01943,R06368,R05193,R00925,R04325,R06974,R04591,R04209,R04209,R02142,R01128,R01132,R05704,R01049,R02740,R01830,R04208,R01132,R01130,R01827
20	0.50	315	4	117	0	0	C00117->C00002:[10->8,12->3,6->17,7->12,8->13]	RP00861,RP01255,RP00008,RP04092	R00190,R00182,R01049,R03876,R04604,R06746,R06769,R07640,R01300,R07646,R01406,R03631,R05577,R05451,R00982,R01558,R03038,R00381,R02539,R08117,R05537,R00389,R01991,R04773,R00912,R08088,R00910,R00235,R06410,R01954,R01357,R03932,R01407,R04157,R05620,R00189,R01280,R00578,R06409,R03974,R06751,R04507,R02918,R03665,R03664,R03661,R03660,R03663,R03662,R04449,R00735,R01616,R02986,R01598,R02255,R01490,R00436,R08244,R02794,R08218,R01164,R02194,R04870,R02699,R01230,R01231,R06944,R05467,R05452,R04036,R06515,R00483,R03658,R03659,R02718,R05578,R00686,R03651,R03652,R02711,R03654,R03655,R03656,R03657,R04580,R07416,R04582,R07887,R02221,R07325,R06777,R01075,R06778,R01176,R01723,R03647,R03286,R06731,R02473,R04274,R01422,R04563,R04562,R03648,R00390,R03646,R04030,R00257,R06583,R04230,R03650,R03209,R01943,R06368,R05193,R00925,R00190
21	0.70	349	23	149	0	0	C00117->C00002:[10->8,12->3,6->10,6->11,6->17,7->12,8->13]	RP01257,RP06552,RP00861,RP01319,RP00196,RP04543,RP01385,RP01654,RP00596,RP01197,RP00008,RP07975,RP04241,RP03839,RP00173,RP01790,RP10097,RP04204,RP02454,RP03973,RP03735,RP04205,RP06726	R01051,R01384,R01386,R07658,R00190,R00182,R01127,R00289,R00287,R00955,R00286,R01245,R06590,R06863,R01641,R01561,R01245,R00959,R03876,R04604,R06746,R06769,R07640,R01300,R07646,R01406,R03631,R05577,R05451,R00982,R01558,R03038,R00381,R02539,R08117,R05537,R00389,R01991,R04773,R00912,R08088,R00910,R00235,R06410,R01954,R01357,R03932,R01407,R04157,R05620,R00189,R01280,R00578,R06409,R03974,R06751,R04507,R02918,R03665,R03664,R03661,R03660,R03663,R03662,R04449,R00735,R01616,R02986,R01598,R02255,R01490,R00436,R08244,R02794,R08218,R01164,R02194,R04870,R02699,R01230,R01231,R06944,R05467,R05452,R04036,R06515,R00483,R03658,R03659,R02718,R05578,R00686,R03651,R03652,R02711,R03654,R03655,R03656,R03657,R04580,R07416,R04582,R07887,R02221,R07325,R06777,R01075,R06778,R01176,R01723,R03647,R03286,R06731,R02473,R04274,R01422,R04563,R04562,R03648,R00390,R03646,R04030,R00257,R06583,R04230,R03650,R03209,R01943,R06368,R05193,R00925,R04209,R04591,R04209,R00183,R00185,R01571,R01830,R06975,R04559,R02740,R00181,R00134,R03215,R03146,R00519,R06975,R04560,R01827
22	0.60	382	20	141	0	0	C00117->C00002:[10->8,12->3,6->11,6->17,7->12,8->13]	RP03973,RP06552,RP01319,RP00470,RP01995,RP00196,RP04543,RP06373,RP06864,RP01654,RP08184,RP01197,RP00008,RP01790,RP01321,RP01255,RP02454,RP00380,RP04205,RP06726	R00181,R01384,R01386,R07658,R01127,R01128,R01132,R02142,R00289,R00287,R00955,R00286,R00941,R02142,R06590,R06863,R01641,R04560,R00959,R03876,R04604,R06746,R06769,R07640,R01300,R07646,R01406,R03631,R05577,R05451,R00982,R01558,R03038,R00381,R02539,R08117,R05537,R00389,R01991,R04773,R00912,R08088,R00910,R00235,R06410,R01954,R01357,R03932,R01407,R04157,R05620,R00189,R01280,R00578,R06409,R03974,R06751,R04507,R02918,R03665,R03664,R03661,R03660,R03663,R03662,R04449,R00735,R01616,R02986,R01598,R02255,R01490,R00436,R08244,R02794,R08218,R01164,R02194,R04870,R02699,R01230,R01231,R06944,R05467,R05452,R04036,R06515,R00483,R03658,R03659,R02718,R05578,R00686,R03651,R03652,R02711,R03654,R03655,R03656,R03657,R04580,R07416,R04582,R07887,R02221,R07325,R06777,R01075,R06778,R01176,R01723,R03647,R03286,R06731,R02473,R04274,R01422,R04563,R04562,R03648,R00390,R03646,R04030,R00257,R06583,R04230,R03650,R03209,R01943,R06368,R05193,R00925,R01830,R01130,R01049,R02740,R01768,R01769,R06975,R04560,R01827
23	0.10	377	14	141	0	0	C00117->C00002:[10->11]	RP03973,RP00164,RP01319,RP00528,RP04205,RP00649,RP00300,RP00357,RP00052,RP01654,RP08184,RP01270,RP00008,RP06726	R00181,R01010,R01011,R01012,R01127,R00604,R02479,R06975,R04560,R00761,R01067,R00944,R00943,R06862,R01440,R00756,R00769,R05805,R00770,R00762,R00764,R00767,R06590,R06863,R01641,R04560,R01068,R03876,R04604,R06746,R06769,R07640,R01300,R07646,R01406,R03631,R05577,R05451,R00982,R01558,R03038,R00381,R02539,R08117,R05537,R00389,R01991,R04773,R00912,R08088,R00910,R00235,R06410,R01954,R01357,R03932,R01407,R04157,R05620,R00189,R01280,R00578,R06409,R03974,R06751,R04507,R02918,R03665,R03664,R03661,R03660,R03663,R03662,R04449,R00735,R01616,R02986,R01598,R02255,R01490,R00436,R08244,R02794,R08218,R01164,R02194,R04870,R02699,R01230,R01231,R06944,R05467,R05452,R04036,R06515,R00483,R03658,R03659,R02718,R05578,R00686,R03651,R03652,R02711,R03654,R03655,R03656,R03657,R04580,R07416,R04582,R07887,R02221,R07325,R06777,R01075,R06778,R01176,R01723,R03647,R03286,R06731,R02473,R04274,R01422,R04563,R04562,R03648,R00390,R03646,R04030,R00257,R06583,R04230,R03650,R03209,R01943,R06368,R05193,R00925,R01827
24	0.60	516	19	31	0	0	C00117->C00002:[10->8,12->11,12->3,6->17,7->12,8->13]	RP01257,RP04540,RP00164,RP01319,RP01274,RP00528,RP04205,RP00861,RP00357,RP01385,RP04545,RP01654,RP08184,RP00596,RP00191,RP00300,RP08303,RP01787,RP03973	R01051,R04936,R01010,R01011,R01012,R01127,R01070,R00604,R02479,R06975,R04560,R00190,R00182,R06862,R01440,R01245,R04939,R06590,R06863,R01641,R04560,R01561,R01245,R02073,R04780,R04779,R00944,R00943,R04771,R01827,R00181
25	0.90	238	41	332	0	1	C00117->C00002:[10->11,10->4,10->8,12->3,6->10,6->11,6->17,6->2,6->4,7->12,8->13]	RP01257,RP03973,RP00164,RP01319,RP10096,RP07515,RP00196,RP00861,RP00357,RP04112,RP01654,RP08033,RP01197,RP03838,RP08113,RP04241,RP03839,RP04102,RP01790,RP00649,RP00052,RP00004,RP00749,RP06726,RP03774,RP04204,RP01128,RP00528,RP04205,RP04543,RP00300,RP01385,RP05769,RP08184,RP00596,RP07975,RP02454,RP05304,RP01270,RP03735,RP06552	R01051,R00181,R01010,R01011,R01012,R01127,R06974,R03425,R00289,R00287,R00955,R00190,R00182,R06862,R01440,R00192,R06590,R06863,R01641,R04325,R00959,R04208,R00177,R04591,R04209,R04463,R01830,R00761,R01067,R00756,R00769,R05805,R00770,R00762,R00764,R00767,R03875,R06435,R07330,R06432,R07524,R05035,R06816,R06479,R06439,R03633,R07238,R05303,R05885,R07232,R06767,R03731,R07236,R07237,R07234,R07235,R07535,R07774,R07922,R07920,R02384,R04505,R05532,R06754,R03130,R06719,R06578,R02961,R01153,R07529,R04718,R04719,R08537,R01159,R04867,R04716,R04717,R04711,R04713,R04013,R03623,R06680,R08547,R02808,R05149,R06524,R06750,R08239,R04396,R07921,R05808,R02882,R03746,R03571,R06749,R08467,R07521,R04496,R08455,R07239,R05810,R05811,R05813,R03229,R02056,R08246,R05181,R04145,R06456,R07504,R04707,R01675,R04705,R03948,R07240,R07233,R06824,R03943,R03194,R03112,R03111,R07331,R04062,R07242,R07724,R05881,R07527,R03304,R04301,R00649,R08236,R08441,R05809,R04762,R06807,R06774,R06771,R03950,R01269,R03805,R05182,R02862,R03554,R04714,R05162,R03456,R04772,R02627,R04077,R02623,R05760,R07917,R06859,R03410,R03411,R02572,R08538,R04715,R01942,R00650,R02174,R02379,R03922,R04169,R06478,R06576,R06577,R06574,R06575,R05674,R00827,R05676,R06477,R06476,R05179,R05673,R01349,R03832,R08449,R03835,R06675,R04764,R07375,R00984,R04763,R02931,R05776,R01235,R01188,R01189,R08446,R02162,R04993,R04990,R08151,R04931,R03934,R08468,R08469,R07773,R03938,R06794,R08465,R03366,R07775,R01721,R04427,R03701,R01883,R04421,R05212,R05213,R05211,R05216,R02920,R05214,R05763,R02155,R02157,R01191,R01190,R04190,R04691,R05764,R05180,R04692,R04237,R03788,R04988,R08410,R04981,R04983,R04858,R07501,R01320,R08479,R02859,R02858,R06627,R05834,R02982,R07919,R04436,R05323,R03424,R02910,R01239,R05614,R03587,R01973,R01972,R05759,R02144,R05757,R05756,R00367,R05754,R06715,R00683,R04866,R04905,R00595,R00600,R00601,R02917,R06868,R04887,R04881,R06869,R04481,R07481,R05122,R05123,R02533,R02534,R03725,R07244,R07243,R03721,R07241,R06427,R05520,R04398,R04332,R05525,R06564,R05528,R04033,R02667,R03003,R00596,R00597,R00594,R05219,R02037,R06815,R02175,R05755,R00598,R00599,R04325,R06974,R01827,R04144,R04559,R00830,R00604,R02479,R06975,R04560,R00286,R00944,R00943,R01245,R05704,R00830,R01221,R03425,R04560,R01561,R01245,R04209,R02740,R05704,R01068,R00134,R03215,R03146,R00519,R01384,R01386,R07658
26	0.70	353	25	151	0	0	C00117->C00002:[10->8,12->3,6->10,6->11,6->17,7->12,8->13]	RP01257,RP06552,RP00861,RP04204,RP00196,RP04543,RP06373,RP01385,RP01654,RP08184,RP00596,RP01197,RP00008,RP07975,RP04241,RP03839,RP00173,RP01790,RP10097,RP01319,RP02454,RP03973,RP03735,RP04205,RP06726	R01051,R01384,R01386,R07658,R00190,R00182,R04559,R00289,R00287,R00955,R00286,R00941,R01245,R06590,R06863,R01641,R04560,R01561,R01245,R00959,R03876,R04604,R06746,R06769,R07640,R01300,R07646,R01406,R03631,R05577,R05451,R00982,R01558,R03038,R00381,R02539,R08117,R05537,R00389,R01991,R04773,R00912,R08088,R00910,R00235,R06410,R01954,R01357,R03932,R01407,R04157,R05620,R00189,R01280,R00578,R06409,R03974,R06751,R04507,R02918,R03665,R03664,R03661,R03660,R03663,R03662,R04449,R00735,R01616,R02986,R01598,R02255,R01490,R00436,R08244,R02794,R08218,R01164,R02194,R04870,R02699,R01230,R01231,R06944,R05467,R05452,R04036,R06515,R00483,R03658,R03659,R02718,R05578,R00686,R03651,R03652,R02711,R03654,R03655,R03656,R03657,R04580,R07416,R04582,R07887,R02221,R07325,R06777,R01075,R06778,R01176,R01723,R03647,R03286,R06731,R02473,R04274,R01422,R04563,R04562,R03648,R00390,R03646,R04030,R00257,R06583,R04230,R03650,R03209,R01943,R06368,R05193,R00925,R04209,R04591,R04209,R00183,R00185,R01571,R01830,R06975,R01127,R02740,R00181,R00134,R03215,R03146,R00519,R06975,R04560,R01827
27	0.60	387	20	149	0	0	C00117->C00002:[10->11,10->8,12->3,6->17,7->12,8->13]	RP03973,RP00164,RP01319,RP00470,RP01995,RP04205,RP00649,RP00357,RP06864,RP01654,RP08184,RP00380,RP00008,RP00300,RP01321,RP01255,RP00052,RP00528,RP01270,RP06726	R00181,R01010,R01011,R01012,R01127,R01128,R01132,R02142,R06975,R04560,R00761,R01067,R06862,R01440,R02142,R06590,R06863,R01641,R04560,R01768,R01769,R03876,R04604,R06746,R06769,R07640,R01300,R07646,R01406,R03631,R05577,R05451,R00982,R01558,R03038,R00381,R02539,R08117,R05537,R00389,R01991,R04773,R00912,R08088,R00910,R00235,R06410,R01954,R01357,R03932,R01407,R04157,R05620,R00189,R01280,R00578,R06409,R03974,R06751,R04507,R02918,R03665,R03664,R03661,R03660,R03663,R03662,R04449,R00735,R01616,R02986,R01598,R02255,R01490,R00436,R08244,R02794,R08218,R01164,R02194,R04870,R02699,R01230,R01231,R06944,R05467,R05452,R04036,R06515,R00483,R03658,R03659,R02718,R05578,R00686,R03651,R03652,R02711,R03654,R03655,R03656,R03657,R04580,R07416,R04582,R07887,R02221,R07325,R06777,R01075,R06778,R01176,R01723,R03647,R03286,R06731,R02473,R04274,R01422,R04563,R04562,R03648,R00390,R03646,R04030,R00257,R06583,R04230,R03650,R03209,R01943,R06368,R05193,R00925,R00944,R00943,R01130,R01049,R00756,R00769,R05805,R00770,R00762,R00764,R00767,R00604,R02479,R01068,R01827
28	0.90	374	33	163	0	2	C00117->C00002:[10->8,12->3,6->10,6->11,6->17,6->2,6->4,7->12,8->13]	RP06552,RP03973,RP01319,RP10096,RP07515,RP00196,RP03774,RP04030,RP01654,RP08033,RP01197,RP03838,RP04241,RP03839,RP04102,RP01790,RP00749,RP06726,RP00173,RP04204,RP01128,RP04205,RP04543,RP06373,RP05769,RP08184,RP00008,RP00861,RP07975,RP02454,RP05304,RP00596,RP03735	R01384,R01386,R07658,R00181,R01127,R06974,R03425,R00289,R00287,R00955,R04144,R00182,R06590,R06863,R01641,R04325,R00959,R04208,R04591,R04209,R04463,R01830,R04325,R06974,R01827,R00183,R00185,R01571,R04559,R00830,R06975,R04560,R00286,R00941,R05704,R00830,R01221,R03425,R04560,R03876,R04604,R06746,R06769,R07640,R01300,R07646,R01406,R03631,R05577,R05451,R00982,R01558,R03038,R00381,R02539,R08117,R05537,R00389,R01991,R04773,R00912,R08088,R00910,R00235,R06410,R01954,R01357,R03932,R01407,R04157,R05620,R00189,R01280,R00578,R06409,R03974,R06751,R04507,R02918,R03665,R03664,R03661,R03660,R03663,R03662,R04449,R00735,R01616,R02986,R01598,R02255,R01490,R00436,R08244,R02794,R08218,R01164,R02194,R04870,R02699,R01230,R01231,R06944,R05467,R05452,R04036,R06515,R00483,R03658,R03659,R02718,R05578,R00686,R03651,R03652,R02711,R03654,R03655,R03656,R03657,R04580,R07416,R04582,R07887,R02221,R07325,R06777,R01075,R06778,R01176,R01723,R03647,R03286,R06731,R02473,R04274,R01422,R04563,R04562,R03648,R00390,R03646,R04030,R00257,R06583,R04230,R03650,R03209,R01943,R06368,R05193,R00925,R00190,R00182,R04209,R02740,R05704,R01561,R01245,R00134,R03215,R03146,R00519
29	0.70	366	29	159	0	0	C00117->C00002:[10->11,10->8,12->11,12->3,6->10,6->17,7->12,8->13]	RP01257,RP03973,RP00164,RP01319,RP00528,RP04205,RP04543,RP00861,RP00357,RP04241,RP01385,RP01274,RP01654,RP08184,RP00596,RP00191,RP01197,RP00008,RP07975,RP00300,RP03839,RP00173,RP01790,RP04204,RP02454,RP01787,RP00196,RP06552,RP06726	R01051,R00181,R01010,R01011,R01012,R01127,R00604,R02479,R06975,R04560,R00286,R00190,R00182,R06862,R01440,R04591,R01245,R01070,R06590,R06863,R01641,R04560,R01561,R01245,R02073,R04780,R04779,R00959,R03876,R04604,R06746,R06769,R07640,R01300,R07646,R01406,R03631,R05577,R05451,R00982,R01558,R03038,R00381,R02539,R08117,R05537,R00389,R01991,R04773,R00912,R08088,R00910,R00235,R06410,R01954,R01357,R03932,R01407,R04157,R05620,R00189,R01280,R00578,R06409,R03974,R06751,R04507,R02918,R03665,R03664,R03661,R03660,R03663,R03662,R04449,R00735,R01616,R02986,R01598,R02255,R01490,R00436,R08244,R02794,R08218,R01164,R02194,R04870,R02699,R01230,R01231,R06944,R05467,R05452,R04036,R06515,R00483,R03658,R03659,R02718,R05578,R00686,R03651,R03652,R02711,R03654,R03655,R03656,R03657,R04580,R07416,R04582,R07887,R02221,R07325,R06777,R01075,R06778,R01176,R01723,R03647,R03286,R06731,R02473,R04274,R01422,R04563,R04562,R03648,R00390,R03646,R04030,R00257,R06583,R04230,R03650,R03209,R01943,R06368,R05193,R00925,R04209,R00944,R00943,R04209,R00183,R00185,R01571,R01830,R04559,R02740,R01827,R00289,R00287,R00955,R01384,R01386,R07658,R01827
30	0.70	208	26	299	0	0	C00117->C00002:[10->8,12->3,6->10,6->11,6->17,7->12,8->13]	RP01257,RP06552,RP00861,RP01319,RP00196,RP04543,RP04112,RP01385,RP01654,RP08184,RP00596,RP11137,RP01197,RP00004,RP08113,RP04241,RP03839,RP07975,RP01790,RP04204,RP06373,RP01789,RP02454,RP03973,RP04205,RP06726	R01051,R01384,R01386,R07658,R00190,R00182,R01127,R00289,R00287,R00955,R00286,R00192,R01245,R06590,R06863,R01641,R04560,R01561,R01245,R01843,R01845,R00959,R03875,R06435,R07330,R06432,R07524,R05035,R06816,R06479,R06439,R03633,R07238,R05303,R05885,R07232,R06767,R03731,R07236,R07237,R07234,R07235,R07535,R07774,R07922,R07920,R02384,R04505,R05532,R06754,R03130,R06719,R06578,R02961,R01153,R07529,R04718,R04719,R08537,R01159,R04867,R04716,R04717,R04711,R04713,R04013,R03623,R06680,R08547,R02808,R05149,R06524,R06750,R08239,R04396,R07921,R05808,R02882,R03746,R03571,R06749,R08467,R07521,R04496,R08455,R07239,R05810,R05811,R05813,R03229,R02056,R08246,R05181,R04145,R06456,R07504,R04707,R01675,R04705,R03948,R07240,R07233,R06824,R03943,R03194,R03112,R03111,R07331,R04062,R07242,R07724,R05881,R07527,R03304,R04301,R00649,R08236,R08441,R05809,R04762,R06807,R06774,R06771,R03950,R01269,R03805,R05182,R02862,R03554,R04714,R05162,R03456,R04772,R02627,R04077,R02623,R05760,R07917,R06859,R03410,R03411,R02572,R08538,R04715,R01942,R00650,R02174,R02379,R03922,R04169,R06478,R06576,R06577,R06574,R06575,R05674,R00827,R05676,R06477,R06476,R05179,R05673,R01349,R03832,R08449,R03835,R06675,R04764,R07375,R00984,R04763,R02931,R05776,R01235,R01188,R01189,R08446,R02162,R04993,R04990,R08151,R04931,R03934,R08468,R08469,R07773,R03938,R06794,R08465,R03366,R07775,R01721,R04427,R03701,R01883,R04421,R05212,R05213,R05211,R05216,R02920,R05214,R05763,R02155,R02157,R01191,R01190,R04190,R04691,R05764,R05180,R04692,R04237,R03788,R04988,R08410,R04981,R04983,R04858,R07501,R01320,R08479,R02859,R02858,R06627,R05834,R02982,R07919,R04436,R05323,R03424,R02910,R01239,R05614,R03587,R01973,R01972,R05759,R02144,R05757,R05756,R00367,R05754,R06715,R00683,R04866,R04905,R00595,R00600,R00601,R02917,R06868,R04887,R04881,R06869,R04481,R07481,R05122,R05123,R02533,R02534,R03725,R07244,R07243,R03721,R07241,R06427,R05520,R04398,R04332,R05525,R06564,R05528,R04033,R02667,R03003,R00596,R00597,R00594,R05219,R02037,R06815,R02175,R05755,R00598,R00599,R00177,R04591,R04209,R04209,R01830,R04559,R00941,R01829,R02740,R00181,R06975,R04560,R01827
31	0.90	221	35	311	0	1	C00117->C00002:[10->8,12->3,6->10,6->11,6->17,6->2,6->4,7->12,8->13]	RP01257,RP06552,RP00861,RP01293,RP01319,RP10096,RP04102,RP01128,RP00196,RP04543,RP03774,RP04112,RP01385,RP05769,RP01654,RP08184,RP00596,RP08033,RP01197,RP03838,RP08113,RP04241,RP03839,RP07975,RP01790,RP07515,RP04204,RP06373,RP01325,RP02454,RP05304,RP00004,RP00749,RP04205,RP06726	R01051,R01384,R01386,R07658,R00190,R00182,R01083,R01127,R06974,R04463,R00830,R00289,R00287,R00955,R00286,R04144,R00192,R01245,R05704,R00830,R01221,R03425,R06590,R06863,R01641,R04560,R01561,R01245,R04325,R00959,R04208,R00177,R04591,R04209,R04209,R01830,R03425,R04559,R00941,R01135,R02740,R05704,R03875,R06435,R07330,R06432,R07524,R05035,R06816,R06479,R06439,R03633,R07238,R05303,R05885,R07232,R06767,R03731,R07236,R07237,R07234,R07235,R07535,R07774,R07922,R07920,R02384,R04505,R05532,R06754,R03130,R06719,R06578,R02961,R01153,R07529,R04718,R04719,R08537,R01159,R04867,R04716,R04717,R04711,R04713,R04013,R03623,R06680,R08547,R02808,R05149,R06524,R06750,R08239,R04396,R07921,R05808,R02882,R03746,R03571,R06749,R08467,R07521,R04496,R08455,R07239,R05810,R05811,R05813,R03229,R02056,R08246,R05181,R04145,R06456,R07504,R04707,R01675,R04705,R03948,R07240,R07233,R06824,R03943,R03194,R03112,R03111,R07331,R04062,R07242,R07724,R05881,R07527,R03304,R04301,R00649,R08236,R08441,R05809,R04762,R06807,R06774,R06771,R03950,R01269,R03805,R05182,R02862,R03554,R04714,R05162,R03456,R04772,R02627,R04077,R02623,R05760,R07917,R06859,R03410,R03411,R02572,R08538,R04715,R01942,R00650,R02174,R02379,R03922,R04169,R06478,R06576,R06577,R06574,R06575,R05674,R00827,R05676,R06477,R06476,R05179,R05673,R01349,R03832,R08449,R03835,R06675,R04764,R07375,R00984,R04763,R02931,R05776,R01235,R01188,R01189,R08446,R02162,R04993,R04990,R08151,R04931,R03934,R08468,R08469,R07773,R03938,R06794,R08465,R03366,R07775,R01721,R04427,R03701,R01883,R04421,R05212,R05213,R05211,R05216,R02920,R05214,R05763,R02155,R02157,R01191,R01190,R04190,R04691,R05764,R05180,R04692,R04237,R03788,R04988,R08410,R04981,R04983,R04858,R07501,R01320,R08479,R02859,R02858,R06627,R05834,R02982,R07919,R04436,R05323,R03424,R02910,R01239,R05614,R03587,R01973,R01972,R05759,R02144,R05757,R05756,R00367,R05754,R06715,R00683,R04866,R04905,R00595,R00600,R00601,R02917,R06868,R04887,R04881,R06869,R04481,R07481,R05122,R05123,R02533,R02534,R03725,R07244,R07243,R03721,R07241,R06427,R05520,R04398,R04332,R05525,R06564,R05528,R04033,R02667,R03003,R00596,R00597,R00594,R05219,R02037,R06815,R02175,R05755,R00598,R00599,R04325,R06974,R06975,R04560,R01827
32	0.60	358	18	141	0	1	C00117->C00002:[10->8,12->3,6->11,6->17,7->12,8->13]	RP06552,RP03973,RP00173,RP01319,RP00196,RP04543,RP04030,RP06373,RP01654,RP08184,RP01197,RP00008,RP00861,RP01790,RP02454,RP00596,RP04205,RP06726	R01384,R01386,R07658,R00181,R00183,R00185,R01571,R01127,R00289,R00287,R00955,R00286,R00182,R00941,R06590,R06863,R01641,R04560,R00959,R03876,R04604,R06746,R06769,R07640,R01300,R07646,R01406,R03631,R05577,R05451,R00982,R01558,R03038,R00381,R02539,R08117,R05537,R00389,R01991,R04773,R00912,R08088,R00910,R00235,R06410,R01954,R01357,R03932,R01407,R04157,R05620,R00189,R01280,R00578,R06409,R03974,R06751,R04507,R02918,R03665,R03664,R03661,R03660,R03663,R03662,R04449,R00735,R01616,R02986,R01598,R02255,R01490,R00436,R08244,R02794,R08218,R01164,R02194,R04870,R02699,R01230,R01231,R06944,R05467,R05452,R04036,R06515,R00483,R03658,R03659,R02718,R05578,R00686,R03651,R03652,R02711,R03654,R03655,R03656,R03657,R04580,R07416,R04582,R07887,R02221,R07325,R06777,R01075,R06778,R01176,R01723,R03647,R03286,R06731,R02473,R04274,R01422,R04563,R04562,R03648,R00390,R03646,R04030,R00257,R06583,R04230,R03650,R03209,R01943,R06368,R05193,R00925,R00190,R00182,R01830,R02740,R01561,R01245,R06975,R04560,R01827
33	0.90	220	36	315	0	1	C00117->C00002:[10->8,12->3,6->10,6->11,6->17,6->2,6->4,7->12,8->13]	RP01257,RP06552,RP00861,RP07515,RP04204,RP10096,RP04102,RP01128,RP00196,RP04543,RP03774,RP04112,RP01385,RP05769,RP01654,RP08184,RP00596,RP08033,RP01197,RP00004,RP03838,RP08113,RP04241,RP03839,RP07975,RP01790,RP10097,RP01319,RP06373,RP02454,RP00749,RP05304,RP03973,RP03735,RP04205,RP06726	R01051,R01384,R01386,R07658,R00190,R00182,R03425,R04559,R06974,R04463,R00830,R00289,R00287,R00955,R00286,R04144,R00192,R01245,R05704,R00830,R01221,R03425,R06590,R06863,R01641,R04560,R01561,R01245,R04325,R00959,R03875,R06435,R07330,R06432,R07524,R05035,R06816,R06479,R06439,R03633,R07238,R05303,R05885,R07232,R06767,R03731,R07236,R07237,R07234,R07235,R07535,R07774,R07922,R07920,R02384,R04505,R05532,R06754,R03130,R06719,R06578,R02961,R01153,R07529,R04718,R04719,R08537,R01159,R04867,R04716,R04717,R04711,R04713,R04013,R03623,R06680,R08547,R02808,R05149,R06524,R06750,R08239,R04396,R07921,R05808,R02882,R03746,R03571,R06749,R08467,R07521,R04496,R08455,R07239,R05810,R05811,R05813,R03229,R02056,R08246,R05181,R04145,R06456,R07504,R04707,R01675,R04705,R03948,R07240,R07233,R06824,R03943,R03194,R03112,R03111,R07331,R04062,R07242,R07724,R05881,R07527,R03304,R04301,R00649,R08236,R08441,R05809,R04762,R06807,R06774,R06771,R03950,R01269,R03805,R05182,R02862,R03554,R04714,R05162,R03456,R04772,R02627,R04077,R02623,R05760,R07917,R06859,R03410,R03411,R02572,R08538,R04715,R01942,R00650,R02174,R02379,R03922,R04169,R06478,R06576,R06577,R06574,R06575,R05674,R00827,R05676,R06477,R06476,R05179,R05673,R01349,R03832,R08449,R03835,R06675,R04764,R07375,R00984,R04763,R02931,R05776,R01235,R01188,R01189,R08446,R02162,R04993,R04990,R08151,R04931,R03934,R08468,R08469,R07773,R03938,R06794,R08465,R03366,R07775,R01721,R04427,R03701,R01883,R04421,R05212,R05213,R05211,R05216,R02920,R05214,R05763,R02155,R02157,R01191,R01190,R04190,R04691,R05764,R05180,R04692,R04237,R03788,R04988,R08410,R04981,R04983,R04858,R07501,R01320,R08479,R02859,R02858,R06627,R05834,R02982,R07919,R04436,R05323,R03424,R02910,R01239,R05614,R03587,R01973,R01972,R05759,R02144,R05757,R05756,R00367,R05754,R06715,R00683,R04866,R04905,R00595,R00600,R00601,R02917,R06868,R04887,R04881,R06869,R04481,R07481,R05122,R05123,R02533,R02534,R03725,R07244,R07243,R03721,R07241,R06427,R05520,R04398,R04332,R05525,R06564,R05528,R04033,R02667,R03003,R00596,R00597,R00594,R05219,R02037,R06815,R02175,R05755,R00598,R00599,R04208,R00177,R04591,R04209,R04209,R01830,R06975,R01127,R00941,R02740,R04325,R06974,R05704,R00181,R00134,R03215,R03146,R00519,R06975,R04560,R01827
34	0.70	634	20	28	0	0	C00117->C00002:[10->8,12->3,6->10,6->11,6->17,7->12,8->13]	RP03973,RP06552,RP04478,RP00196,RP04543,RP04472,RP01994,RP01654,RP01197,RP00380,RP01790,RP08324,RP08291,RP00470,RP01255,RP02454,RP04373,RP00485,RP01322,RP06726	R00181,R01384,R01386,R07658,R04863,R00289,R00287,R00955,R00286,R04857,R02141,R06590,R06863,R01641,R00959,R01768,R01769,R01830,R04857,R04732,R01128,R01132,R01049,R02740,R04732,R03098,R01132,R01827
35	0.90	395	35	163	0	1	C00117->C00002:[10->8,12->3,6->10,6->11,6->17,6->2,6->4,7->12,8->13]	RP03973,RP06552,RP01319,RP10096,RP07515,RP00196,RP01654,RP08033,RP01197,RP00380,RP03838,RP04241,RP03839,RP04102,RP01790,RP01255,RP01321,RP06726,RP03774,RP04204,RP01128,RP04205,RP04543,RP06373,RP05769,RP08184,RP00008,RP00749,RP01995,RP00470,RP07975,RP02454,RP05304,RP01322,RP03735	R00181,R01384,R01386,R07658,R01127,R06974,R03425,R00289,R00287,R00955,R06590,R06863,R01641,R04325,R00959,R01768,R01769,R04208,R04591,R04209,R04463,R01830,R01049,R01130,R01827,R04144,R04559,R00830,R06975,R04560,R00286,R00941,R05704,R00830,R01221,R03425,R04560,R03876,R04604,R06746,R06769,R07640,R01300,R07646,R01406,R03631,R05577,R05451,R00982,R01558,R03038,R00381,R02539,R08117,R05537,R00389,R01991,R04773,R00912,R08088,R00910,R00235,R06410,R01954,R01357,R03932,R01407,R04157,R05620,R00189,R01280,R00578,R06409,R03974,R06751,R04507,R02918,R03665,R03664,R03661,R03660,R03663,R03662,R04449,R00735,R01616,R02986,R01598,R02255,R01490,R00436,R08244,R02794,R08218,R01164,R02194,R04870,R02699,R01230,R01231,R06944,R05467,R05452,R04036,R06515,R00483,R03658,R03659,R02718,R05578,R00686,R03651,R03652,R02711,R03654,R03655,R03656,R03657,R04580,R07416,R04582,R07887,R02221,R07325,R06777,R01075,R06778,R01176,R01723,R03647,R03286,R06731,R02473,R04274,R01422,R04563,R04562,R03648,R00390,R03646,R04030,R00257,R06583,R04230,R03650,R03209,R01943,R06368,R05193,R00925,R04325,R06974,R02142,R01128,R01132,R04209,R02740,R05704,R01132,R00134,R03215,R03146,R00519
36	0.90	566	34	47	0	1	C00117->C00002:[10->8,12->3,6->10,6->11,6->17,6->2,6->4,7->12,8->13]	RP01257,RP04540,RP00861,RP07515,RP01319,RP05769,RP04102,RP01128,RP00196,RP04543,RP03774,RP06373,RP01385,RP04545,RP01654,RP08184,RP00596,RP08033,RP01197,RP03838,RP00749,RP04241,RP03839,RP07975,RP08303,RP10096,RP04204,RP05304,RP02454,RP01790,RP03973,RP04205,RP06552,RP06726	R01051,R04936,R00190,R00182,R03425,R01127,R05704,R00830,R01221,R03425,R04463,R00830,R00289,R00287,R00955,R00286,R04144,R00941,R01245,R04939,R06590,R06863,R01641,R04560,R01561,R01245,R04325,R00959,R04208,R04325,R06974,R04591,R04209,R04209,R04771,R06974,R04559,R05704,R02740,R01830,R00181,R06975,R04560,R01384,R01386,R07658,R01827
37	0.90	525	35	53	0	1	C00117->C00002:[10->8,12->3,6->10,6->11,6->17,6->2,6->4,7->12,8->13]	RP06552,RP03973,RP01319,RP10096,RP07515,RP00196,RP03774,RP01654,RP04204,RP04092,RP08033,RP01197,RP03838,RP04241,RP03839,RP04102,RP01790,RP01255,RP00749,RP00861,RP06726,RP00173,RP01452,RP01128,RP04205,RP04543,RP06373,RP05769,RP08184,RP01179,RP07975,RP02454,RP05304,RP00596,RP03735	R01384,R01386,R07658,R00181,R01127,R06974,R03425,R00289,R00287,R00955,R04144,R06590,R06863,R01641,R04559,R00190,R04325,R00959,R04208,R04591,R04209,R04463,R01830,R01049,R04325,R06974,R00190,R00182,R01827,R00183,R00185,R01571,R01354,R00830,R06975,R04560,R00286,R00941,R05704,R00830,R01221,R03425,R04560,R00926,R04209,R02740,R05704,R01561,R01245,R00134,R03215,R03146,R00519
38	0.30	395	22	141	0	0	C00117->C00002:[10->12,10->13,10->17]	RP01095,RP03121,RP01280,RP07157,RP02140,RP01274,RP01654,RP06427,RP00191,RP01573,RP00008,RP00861,RP01790,RP06299,RP00649,RP02139,RP04092,RP01238,RP06727,RP01576,RP03120,RP06726	R05339,R03509,R01073,R02722,R02340,R01070,R06590,R06863,R01641,R01067,R02073,R04780,R04779,R01529,R03876,R04604,R06746,R06769,R07640,R01300,R07646,R01406,R03631,R05577,R05451,R00982,R01558,R03038,R00381,R02539,R08117,R05537,R00389,R01991,R04773,R00912,R08088,R00910,R00235,R06410,R01954,R01357,R03932,R01407,R04157,R05620,R00189,R01280,R00578,R06409,R03974,R06751,R04507,R02918,R03665,R03664,R03661,R03660,R03663,R03662,R04449,R00735,R01616,R02986,R01598,R02255,R01490,R00436,R08244,R02794,R08218,R01164,R02194,R04870,R02699,R01230,R01231,R06944,R05467,R05452,R04036,R06515,R00483,R03658,R03659,R02718,R05578,R00686,R03651,R03652,R02711,R03654,R03655,R03656,R03657,R04580,R07416,R04582,R07887,R02221,R07325,R06777,R01075,R06778,R01176,R01723,R03647,R03286,R06731,R02473,R04274,R01422,R04563,R04562,R03648,R00390,R03646,R04030,R00257,R06583,R04230,R03650,R03209,R01943,R06368,R05193,R00925,R00190,R00182,R01830,R00761,R00761,R01067,R02340,R02722,R00190,R01015,R01830,R05338,R03508,R01827
39	0.70	642	25	34	0	0	C00117->C00002:[10->8,12->3,6->10,6->11,6->17,7->12,8->13]	RP03973,RP06552,RP04478,RP00196,RP04543,RP06373,RP01654,RP08184,RP01319,RP01197,RP00380,RP07975,RP04241,RP03839,RP01995,RP01790,RP00470,RP01321,RP01255,RP02454,RP00485,RP04204,RP01322,RP04205,RP06726	R00181,R01384,R01386,R07658,R04863,R00289,R00287,R00955,R00286,R00941,R06590,R06863,R01641,R04560,R01127,R00959,R01768,R01769,R04209,R04591,R04209,R02142,R01830,R01128,R01132,R01130,R01049,R02740,R03098,R04559,R01132,R06975,R04560,R01827
40	0.90	378	36	167	0	1	C00117->C00002:[10->8,12->3,6->10,6->11,6->17,6->2,6->4,7->12,8->13]	RP01257,RP06552,RP01319,RP10096,RP07515,RP00196,RP03774,RP01654,RP11137,RP01197,RP03838,RP04241,RP08033,RP03839,RP04102,RP01790,RP01789,RP03973,RP00749,RP06726,RP00861,RP04204,RP01128,RP04205,RP04543,RP06373,RP01385,RP05769,RP08184,RP00596,RP00008,RP00173,RP07975,RP02454,RP05304,RP03735	R01051,R01384,R01386,R07658,R01127,R06974,R03425,R00289,R00287,R00955,R04144,R06590,R06863,R01641,R01843,R01845,R00959,R04208,R04591,R04325,R04209,R04463,R01830,R01829,R00181,R04325,R06974,R01827,R00190,R00182,R04559,R00830,R06975,R04560,R00286,R00941,R01245,R05704,R00830,R01221,R03425,R04560,R01561,R01245,R03876,R04604,R06746,R06769,R07640,R01300,R07646,R01406,R03631,R05577,R05451,R00982,R01558,R03038,R00381,R02539,R08117,R05537,R00389,R01991,R04773,R00912,R08088,R00910,R00235,R06410,R01954,R01357,R03932,R01407,R04157,R05620,R00189,R01280,R00578,R06409,R03974,R06751,R04507,R02918,R03665,R03664,R03661,R03660,R03663,R03662,R04449,R00735,R01616,R02986,R01598,R02255,R01490,R00436,R08244,R02794,R08218,R01164,R02194,R04870,R02699,R01230,R01231,R06944,R05467,R05452,R04036,R06515,R00483,R03658,R03659,R02718,R05578,R00686,R03651,R03652,R02711,R03654,R03655,R03656,R03657,R04580,R07416,R04582,R07887,R02221,R07325,R06777,R01075,R06778,R01176,R01723,R03647,R03286,R06731,R02473,R04274,R01422,R04563,R04562,R03648,R00390,R03646,R04030,R00257,R06583,R04230,R03650,R03209,R01943,R06368,R05193,R00925,R00183,R00185,R01571,R04209,R02740,R05704,R00134,R03215,R03146,R00519
41	0.90	377	34	165	0	1	C00117->C00002:[10->8,12->3,6->10,6->11,6->17,6->2,6->4,7->12,8->13]	RP01257,RP06552,RP01319,RP10096,RP07515,RP00196,RP03774,RP01654,RP08033,RP01197,RP03838,RP00300,RP03839,RP04102,RP01790,RP03973,RP00749,RP06726,RP00861,RP04204,RP01128,RP04205,RP04543,RP04241,RP01385,RP05769,RP08184,RP00596,RP00008,RP00173,RP07975,RP02454,RP05304,RP03735	R01051,R01384,R01386,R07658,R01127,R06974,R03425,R00289,R00287,R00955,R04144,R06590,R06863,R01641,R04325,R00959,R04208,R00944,R00943,R04209,R04463,R01830,R00181,R04325,R06974,R01827,R00190,R00182,R04559,R00830,R06975,R04560,R00286,R04591,R01245,R05704,R00830,R01221,R03425,R04560,R01561,R01245,R03876,R04604,R06746,R06769,R07640,R01300,R07646,R01406,R03631,R05577,R05451,R00982,R01558,R03038,R00381,R02539,R08117,R05537,R00389,R01991,R04773,R00912,R08088,R00910,R00235,R06410,R01954,R01357,R03932,R01407,R04157,R05620,R00189,R01280,R00578,R06409,R03974,R06751,R04507,R02918,R03665,R03664,R03661,R03660,R03663,R03662,R04449,R00735,R01616,R02986,R01598,R02255,R01490,R00436,R08244,R02794,R08218,R01164,R02194,R04870,R02699,R01230,R01231,R06944,R05467,R05452,R04036,R06515,R00483,R03658,R03659,R02718,R05578,R00686,R03651,R03652,R02711,R03654,R03655,R03656,R03657,R04580,R07416,R04582,R07887,R02221,R07325,R06777,R01075,R06778,R01176,R01723,R03647,R03286,R06731,R02473,R04274,R01422,R04563,R04562,R03648,R00390,R03646,R04030,R00257,R06583,R04230,R03650,R03209,R01943,R06368,R05193,R00925,R00183,R00185,R01571,R04209,R02740,R05704,R00134,R03215,R03146,R00519
42	0.60	529	18	29	0	0	C00117->C00002:[10->8,12->11,12->3,6->17,7->12,8->13]	RP01257,RP04540,RP00164,RP01319,RP01788,RP00528,RP04205,RP00861,RP00357,RP01385,RP04545,RP01654,RP08184,RP00596,RP11137,RP00300,RP08303,RP03973	R01051,R04936,R01010,R01011,R01012,R01127,R01829,R00604,R02479,R06975,R04560,R00190,R00182,R06862,R01440,R01245,R04939,R06590,R06863,R01641,R04560,R01561,R01245,R01843,R01845,R00944,R00943,R04771,R00181
43	0.70	203	26	301	0	0	C00117->C00002:[10->8,12->3,6->10,6->11,6->17,7->12,8->13]	RP01257,RP06552,RP00861,RP04204,RP00196,RP04543,RP04112,RP01385,RP01654,RP08184,RP00596,RP01197,RP08113,RP04241,RP03839,RP07975,RP01790,RP10097,RP03973,RP01319,RP06373,RP02454,RP00004,RP03735,RP04205,RP06726	R01051,R01384,R01386,R07658,R00190,R00182,R04559,R00289,R00287,R00955,R00286,R00192,R01245,R06590,R06863,R01641,R04560,R01561,R01245,R00959,R00177,R04591,R04209,R04209,R01830,R06975,R00181,R01127,R00941,R02740,R03875,R06435,R07330,R06432,R07524,R05035,R06816,R06479,R06439,R03633,R07238,R05303,R05885,R07232,R06767,R03731,R07236,R07237,R07234,R07235,R07535,R07774,R07922,R07920,R02384,R04505,R05532,R06754,R03130,R06719,R06578,R02961,R01153,R07529,R04718,R04719,R08537,R01159,R04867,R04716,R04717,R04711,R04713,R04013,R03623,R06680,R08547,R02808,R05149,R06524,R06750,R08239,R04396,R07921,R05808,R02882,R03746,R03571,R06749,R08467,R07521,R04496,R08455,R07239,R05810,R05811,R05813,R03229,R02056,R08246,R05181,R04145,R06456,R07504,R04707,R01675,R04705,R03948,R07240,R07233,R06824,R03943,R03194,R03112,R03111,R07331,R04062,R07242,R07724,R05881,R07527,R03304,R04301,R00649,R08236,R08441,R05809,R04762,R06807,R06774,R06771,R03950,R01269,R03805,R05182,R02862,R03554,R04714,R05162,R03456,R04772,R02627,R04077,R02623,R05760,R07917,R06859,R03410,R03411,R02572,R08538,R04715,R01942,R00650,R02174,R02379,R03922,R04169,R06478,R06576,R06577,R06574,R06575,R05674,R00827,R05676,R06477,R06476,R05179,R05673,R01349,R03832,R08449,R03835,R06675,R04764,R07375,R00984,R04763,R02931,R05776,R01235,R01188,R01189,R08446,R02162,R04993,R04990,R08151,R04931,R03934,R08468,R08469,R07773,R03938,R06794,R08465,R03366,R07775,R01721,R04427,R03701,R01883,R04421,R05212,R05213,R05211,R05216,R02920,R05214,R05763,R02155,R02157,R01191,R01190,R04190,R04691,R05764,R05180,R04692,R04237,R03788,R04988,R08410,R04981,R04983,R04858,R07501,R01320,R08479,R02859,R02858,R06627,R05834,R02982,R07919,R04436,R05323,R03424,R02910,R01239,R05614,R03587,R01973,R01972,R05759,R02144,R05757,R05756,R00367,R05754,R06715,R00683,R04866,R04905,R00595,R00600,R00601,R02917,R06868,R04887,R04881,R06869,R04481,R07481,R05122,R05123,R02533,R02534,R03725,R07244,R07243,R03721,R07241,R06427,R05520,R04398,R04332,R05525,R06564,R05528,R04033,R02667,R03003,R00596,R00597,R00594,R05219,R02037,R06815,R02175,R05755,R00598,R00599,R00134,R03215,R03146,R00519,R06975,R04560,R01827
44	0.70	563	26	36	0	0	C00117->C00002:[10->8,12->3,6->10,6->11,6->17,7->12,8->13]	RP01257,RP04540,RP00861,RP01319,RP00196,RP04543,RP06373,RP01385,RP04545,RP01654,RP08184,RP00596,RP11137,RP01197,RP07975,RP04241,RP03839,RP08303,RP01790,RP04204,RP01789,RP02454,RP03973,RP04205,RP06552,RP06726	R01051,R04936,R00190,R00182,R01127,R00289,R00287,R00955,R00286,R00941,R01245,R04939,R06590,R06863,R01641,R04560,R01561,R01245,R01843,R01845,R00959,R04209,R04591,R04209,R04771,R01830,R04559,R01829,R02740,R00181,R06975,R04560,R01384,R01386,R07658,R01827
45	0.90	220	35	314	0	1	C00117->C00002:[10->8,12->3,6->10,6->11,6->17,6->2,6->4,7->12,8->13]	RP01257,RP06552,RP01319,RP10096,RP07515,RP00196,RP03774,RP04112,RP01654,RP08033,RP01197,RP03838,RP08113,RP04241,RP03839,RP04102,RP01790,RP03973,RP00749,RP06726,RP00861,RP04204,RP01128,RP04205,RP04543,RP06373,RP01385,RP05769,RP08184,RP00596,RP00004,RP07975,RP02454,RP05304,RP03735	R01051,R01384,R01386,R07658,R01127,R06974,R03425,R00289,R00287,R00955,R04144,R00192,R06590,R06863,R01641,R04325,R00959,R04208,R00177,R04591,R04209,R04463,R01830,R00181,R04325,R06974,R01827,R00190,R00182,R04559,R00830,R06975,R04560,R00286,R00941,R01245,R05704,R00830,R01221,R03425,R04560,R01561,R01245,R03875,R06435,R07330,R06432,R07524,R05035,R06816,R06479,R06439,R03633,R07238,R05303,R05885,R07232,R06767,R03731,R07236,R07237,R07234,R07235,R07535,R07774,R07922,R07920,R02384,R04505,R05532,R06754,R03130,R06719,R06578,R02961,R01153,R07529,R04718,R04719,R08537,R01159,R04867,R04716,R04717,R04711,R04713,R04013,R03623,R06680,R08547,R02808,R05149,R06524,R06750,R08239,R04396,R07921,R05808,R02882,R03746,R03571,R06749,R08467,R07521,R04496,R08455,R07239,R05810,R05811,R05813,R03229,R02056,R08246,R05181,R04145,R06456,R07504,R04707,R01675,R04705,R03948,R07240,R07233,R06824,R03943,R03194,R03112,R03111,R07331,R04062,R07242,R07724,R05881,R07527,R03304,R04301,R00649,R08236,R08441,R05809,R04762,R06807,R06774,R06771,R03950,R01269,R03805,R05182,R02862,R03554,R04714,R05162,R03456,R04772,R02627,R04077,R02623,R05760,R07917,R06859,R03410,R03411,R02572,R08538,R04715,R01942,R00650,R02174,R02379,R03922,R04169,R06478,R06576,R06577,R06574,R06575,R05674,R00827,R05676,R06477,R06476,R05179,R05673,R01349,R03832,R08449,R03835,R06675,R04764,R07375,R00984,R04763,R02931,R05776,R01235,R01188,R01189,R08446,R02162,R04993,R04990,R08151,R04931,R03934,R08468,R08469,R07773,R03938,R06794,R08465,R03366,R07775,R01721,R04427,R03701,R01883,R04421,R05212,R05213,R05211,R05216,R02920,R05214,R05763,R02155,R02157,R01191,R01190,R04190,R04691,R05764,R05180,R04692,R04237,R03788,R04988,R08410,R04981,R04983,R04858,R07501,R01320,R08479,R02859,R02858,R06627,R05834,R02982,R07919,R04436,R05323,R03424,R02910,R01239,R05614,R03587,R01973,R01972,R05759,R02144,R05757,R05756,R00367,R05754,R06715,R00683,R04866,R04905,R00595,R00600,R00601,R02917,R06868,R04887,R04881,R06869,R04481,R07481,R05122,R05123,R02533,R02534,R03725,R07244,R07243,R03721,R07241,R06427,R05520,R04398,R04332,R05525,R06564,R05528,R04033,R02667,R03003,R00596,R00597,R00594,R05219,R02037,R06815,R02175,R05755,R00598,R00599,R04209,R02740,R05704,R00134,R03215,R03146,R00519
46	0.90	407	38	176	0	1	C00117->C00002:[10->11,10->4,10->8,12->3,6->10,6->11,6->17,6->2,6->4,7->12,8->13]	RP03973,RP06552,RP00164,RP01319,RP10096,RP07515,RP00196,RP00357,RP01654,RP08033,RP01197,RP03838,RP03775,RP00300,RP03839,RP04102,RP01790,RP00649,RP01255,RP00052,RP00749,RP06726,RP03774,RP04204,RP01128,RP00528,RP04205,RP04543,RP04241,RP05769,RP08184,RP00008,RP01278,RP07975,RP02454,RP05304,RP01270,RP03735	R00181,R01384,R01386,R07658,R01010,R01011,R01012,R01127,R06974,R03425,R00289,R00287,R00955,R06862,R01440,R06590,R06863,R01641,R04325,R00959,R04208,R04144,R00944,R00943,R04209,R04463,R01830,R00761,R01067,R01049,R00756,R00769,R05805,R00770,R00762,R00764,R00767,R04325,R06974,R01827,R04144,R04559,R00830,R00604,R02479,R06975,R04560,R00286,R04591,R05704,R00830,R01221,R03425,R04560,R03876,R04604,R06746,R06769,R07640,R01300,R07646,R01406,R03631,R05577,R05451,R00982,R01558,R03038,R00381,R02539,R08117,R05537,R00389,R01991,R04773,R00912,R08088,R00910,R00235,R06410,R01954,R01357,R03932,R01407,R04157,R05620,R00189,R01280,R00578,R06409,R03974,R06751,R04507,R02918,R03665,R03664,R03661,R03660,R03663,R03662,R04449,R00735,R01616,R02986,R01598,R02255,R01490,R00436,R08244,R02794,R08218,R01164,R02194,R04870,R02699,R01230,R01231,R06944,R05467,R05452,R04036,R06515,R00483,R03658,R03659,R02718,R05578,R00686,R03651,R03652,R02711,R03654,R03655,R03656,R03657,R04580,R07416,R04582,R07887,R02221,R07325,R06777,R01075,R06778,R01176,R01723,R03647,R03286,R06731,R02473,R04274,R01422,R04563,R04562,R03648,R00390,R03646,R04030,R00257,R06583,R04230,R03650,R03209,R01943,R06368,R05193,R00925,R01072,R04209,R02740,R05704,R01068,R00134,R03215,R03146,R00519
47	0.70	642	25	34	0	0	C00117->C00002:[10->8,12->3,6->10,6->11,6->17,7->12,8->13]	RP03973,RP06552,RP01319,RP00196,RP04543,RP04359,RP06373,RP08575,RP08184,RP04204,RP01197,RP00380,RP07975,RP01654,RP04241,RP03839,RP01995,RP01790,RP00470,RP01321,RP01255,RP02454,RP01322,RP04205,RP06726	R00181,R01384,R01386,R07658,R01127,R00289,R00287,R00955,R00286,R00236,R00941,R00316,R04560,R04559,R00959,R01768,R01769,R04209,R06590,R06863,R01641,R04591,R04209,R02142,R01830,R01128,R01132,R01130,R01049,R02740,R01132,R06975,R04560,R01827
48	0.90	370	33	163	0	1	C00117->C00002:[10->8,12->3,6->10,6->11,6->17,6->2,6->4,7->12,8->13]	RP01257,RP06552,RP01319,RP10096,RP07515,RP00196,RP03774,RP01654,RP08033,RP01197,RP03838,RP04241,RP03839,RP04102,RP01790,RP10097,RP03973,RP00749,RP06726,RP00861,RP04204,RP01128,RP04205,RP04543,RP01385,RP05769,RP00596,RP00008,RP00173,RP07975,RP02454,RP05304,RP03735	R01051,R01384,R01386,R07658,R01127,R06974,R03425,R00289,R00287,R00955,R04144,R06590,R06863,R01641,R04325,R00959,R04208,R04591,R04209,R04463,R01830,R06975,R00181,R04325,R06974,R01827,R00190,R00182,R04559,R00830,R06975,R04560,R00286,R01245,R05704,R00830,R01221,R03425,R01561,R01245,R03876,R04604,R06746,R06769,R07640,R01300,R07646,R01406,R03631,R05577,R05451,R00982,R01558,R03038,R00381,R02539,R08117,R05537,R00389,R01991,R04773,R00912,R08088,R00910,R00235,R06410,R01954,R01357,R03932,R01407,R04157,R05620,R00189,R01280,R00578,R06409,R03974,R06751,R04507,R02918,R03665,R03664,R03661,R03660,R03663,R03662,R04449,R00735,R01616,R02986,R01598,R02255,R01490,R00436,R08244,R02794,R08218,R01164,R02194,R04870,R02699,R01230,R01231,R06944,R05467,R05452,R04036,R06515,R00483,R03658,R03659,R02718,R05578,R00686,R03651,R03652,R02711,R03654,R03655,R03656,R03657,R04580,R07416,R04582,R07887,R02221,R07325,R06777,R01075,R06778,R01176,R01723,R03647,R03286,R06731,R02473,R04274,R01422,R04563,R04562,R03648,R00390,R03646,R04030,R00257,R06583,R04230,R03650,R03209,R01943,R06368,R05193,R00925,R00183,R00185,R01571,R04209,R02740,R05704,R00134,R03215,R03146,R00519
49	0.70	541	24	35	0	0	C00117->C00002:[10->8,12->3,6->10,6->11,6->17,7->12,8->13]	RP06552,RP03973,RP00173,RP04478,RP00196,RP04543,RP06373,RP01654,RP08184,RP01319,RP04092,RP01197,RP07975,RP04241,RP03839,RP00861,RP01790,RP04204,RP01255,RP02454,RP00596,RP00485,RP04205,RP06726	R01384,R01386,R07658,R00181,R00183,R00185,R01571,R04863,R00289,R00287,R00955,R00286,R00941,R06590,R06863,R01641,R04560,R01127,R00190,R00959,R04209,R04591,R04209,R00190,R00182,R01830,R04559,R01049,R02740,R01561,R01245,R03098,R06975,R04560,R01827
50	0.60	373	20	144	0	0	C00117->C00002:[10->8,12->3,6->11,6->17,7->12,8->13]	RP03973,RP06552,RP01319,RP00470,RP01995,RP00196,RP04543,RP06864,RP01654,RP01197,RP00008,RP01790,RP10097,RP01321,RP01255,RP02454,RP00380,RP03735,RP04205,RP06726	R00181,R01384,R01386,R07658,R01127,R01128,R01132,R02142,R00289,R00287,R00955,R00286,R02142,R06590,R06863,R01641,R00959,R03876,R04604,R06746,R06769,R07640,R01300,R07646,R01406,R03631,R05577,R05451,R00982,R01558,R03038,R00381,R02539,R08117,R05537,R00389,R01991,R04773,R00912,R08088,R00910,R00235,R06410,R01954,R01357,R03932,R01407,R04157,R05620,R00189,R01280,R00578,R06409,R03974,R06751,R04507,R02918,R03665,R03664,R03661,R03660,R03663,R03662,R04449,R00735,R01616,R02986,R01598,R02255,R01490,R00436,R08244,R02794,R08218,R01164,R02194,R04870,R02699,R01230,R01231,R06944,R05467,R05452,R04036,R06515,R00483,R03658,R03659,R02718,R05578,R00686,R03651,R03652,R02711,R03654,R03655,R03656,R03657,R04580,R07416,R04582,R07887,R02221,R07325,R06777,R01075,R06778,R01176,R01723,R03647,R03286,R06731,R02473,R04274,R01422,R04563,R04562,R03648,R00390,R03646,R04030,R00257,R06583,R04230,R03650,R03209,R01943,R06368,R05193,R00925,R01830,R06975,R01130,R01049,R02740,R01768,R01769,R00134,R03215,R03146,R00519,R06975,R04560,R01827
51	0.70	634	20	28	0	0	C00117->C00002:[10->8,12->3,6->10,6->11,6->17,7->12,8->13]	RP03973,RP06552,RP00196,RP04543,RP04472,RP01994,RP04359,RP08575,RP01197,RP00380,RP01654,RP01790,RP08324,RP08291,RP00470,RP01255,RP02454,RP04373,RP01322,RP06726	R00181,R01384,R01386,R07658,R00289,R00287,R00955,R00286,R04857,R02141,R00236,R00316,R00959,R01768,R01769,R06590,R06863,R01641,R01830,R04857,R04732,R01128,R01132,R01049,R02740,R04732,R01132,R01827
52	0.80	408	33	165	0	0	C00117->C00002:[10->11,10->4,10->8,12->3,6->10,6->17,7->12,8->13]	RP03973,RP06552,RP00164,RP01319,RP10096,RP04102,RP00528,RP04205,RP04543,RP00300,RP00357,RP01654,RP08184,RP04204,RP08033,RP01197,RP00008,RP01278,RP04241,RP03839,RP07975,RP01790,RP00649,RP01255,RP02454,RP00749,RP00052,RP03838,RP01270,RP03775,RP03774,RP00196,RP06726	R00181,R01384,R01386,R07658,R01010,R01011,R01012,R01127,R06974,R04463,R00604,R02479,R06975,R04560,R00286,R00944,R00943,R06862,R01440,R06590,R06863,R01641,R04560,R04559,R04325,R00959,R03876,R04604,R06746,R06769,R07640,R01300,R07646,R01406,R03631,R05577,R05451,R00982,R01558,R03038,R00381,R02539,R08117,R05537,R00389,R01991,R04773,R00912,R08088,R00910,R00235,R06410,R01954,R01357,R03932,R01407,R04157,R05620,R00189,R01280,R00578,R06409,R03974,R06751,R04507,R02918,R03665,R03664,R03661,R03660,R03663,R03662,R04449,R00735,R01616,R02986,R01598,R02255,R01490,R00436,R08244,R02794,R08218,R01164,R02194,R04870,R02699,R01230,R01231,R06944,R05467,R05452,R04036,R06515,R00483,R03658,R03659,R02718,R05578,R00686,R03651,R03652,R02711,R03654,R03655,R03656,R03657,R04580,R07416,R04582,R07887,R02221,R07325,R06777,R01075,R06778,R01176,R01723,R03647,R03286,R06731,R02473,R04274,R01422,R04563,R04562,R03648,R00390,R03646,R04030,R00257,R06583,R04230,R03650,R03209,R01943,R06368,R05193,R00925,R01072,R04591,R04209,R04209,R01830,R00761,R01067,R01049,R02740,R04325,R06974,R00756,R00769,R05805,R00770,R00762,R00764,R00767,R04208,R01068,R04144,R04144,R00289,R00287,R00955,R01827
53	0.60	587	21	31	0	0	C00117->C00002:[10->8,12->3,6->11,6->17,7->12,8->13]	RP01257,RP04540,RP00861,RP01319,RP01789,RP00196,RP04543,RP06373,RP01385,RP04545,RP01654,RP08184,RP00596,RP11137,RP01197,RP01790,RP08303,RP02454,RP03973,RP04205,RP06552	R01051,R04936,R00190,R00182,R01127,R01829,R00289,R00287,R00955,R00286,R00941,R01245,R04939,R06590,R06863,R01641,R04560,R01561,R01245,R01843,R01845,R00959,R01830,R04771,R02740,R00181,R06975,R04560,R01384,R01386,R07658
54	0.90	224	37	317	0	1	C00117->C00002:[10->8,12->3,6->10,6->11,6->17,6->2,6->4,7->12,8->13]	RP01257,RP06552,RP01319,RP10096,RP07515,RP00196,RP03774,RP04112,RP01654,RP11137,RP01197,RP03838,RP08113,RP04241,RP08033,RP03839,RP04102,RP01790,RP01789,RP03973,RP00749,RP06726,RP00861,RP04204,RP01128,RP04205,RP04543,RP06373,RP01385,RP05769,RP08184,RP00596,RP00004,RP07975,RP02454,RP05304,RP03735	R01051,R01384,R01386,R07658,R01127,R06974,R03425,R00289,R00287,R00955,R04144,R00192,R06590,R06863,R01641,R01843,R01845,R00959,R04208,R00177,R04591,R04325,R04209,R04463,R01830,R01829,R00181,R04325,R06974,R01827,R00190,R00182,R04559,R00830,R06975,R04560,R00286,R00941,R01245,R05704,R00830,R01221,R03425,R04560,R01561,R01245,R03875,R06435,R07330,R06432,R07524,R05035,R06816,R06479,R06439,R03633,R07238,R05303,R05885,R07232,R06767,R03731,R07236,R07237,R07234,R07235,R07535,R07774,R07922,R07920,R02384,R04505,R05532,R06754,R03130,R06719,R06578,R02961,R01153,R07529,R04718,R04719,R08537,R01159,R04867,R04716,R04717,R04711,R04713,R04013,R03623,R06680,R08547,R02808,R05149,R06524,R06750,R08239,R04396,R07921,R05808,R02882,R03746,R03571,R06749,R08467,R07521,R04496,R08455,R07239,R05810,R05811,R05813,R03229,R02056,R08246,R05181,R04145,R06456,R07504,R04707,R01675,R04705,R03948,R07240,R07233,R06824,R03943,R03194,R03112,R03111,R07331,R04062,R07242,R07724,R05881,R07527,R03304,R04301,R00649,R08236,R08441,R05809,R04762,R06807,R06774,R06771,R03950,R01269,R03805,R05182,R02862,R03554,R04714,R05162,R03456,R04772,R02627,R04077,R02623,R05760,R07917,R06859,R03410,R03411,R02572,R08538,R04715,R01942,R00650,R02174,R02379,R03922,R04169,R06478,R06576,R06577,R06574,R06575,R05674,R00827,R05676,R06477,R06476,R05179,R05673,R01349,R03832,R08449,R03835,R06675,R04764,R07375,R00984,R04763,R02931,R05776,R01235,R01188,R01189,R08446,R02162,R04993,R04990,R08151,R04931,R03934,R08468,R08469,R07773,R03938,R06794,R08465,R03366,R07775,R01721,R04427,R03701,R01883,R04421,R05212,R05213,R05211,R05216,R02920,R05214,R05763,R02155,R02157,R01191,R01190,R04190,R04691,R05764,R05180,R04692,R04237,R03788,R04988,R08410,R04981,R04983,R04858,R07501,R01320,R08479,R02859,R02858,R06627,R05834,R02982,R07919,R04436,R05323,R03424,R02910,R01239,R05614,R03587,R01973,R01972,R05759,R02144,R05757,R05756,R00367,R05754,R06715,R00683,R04866,R04905,R00595,R00600,R00601,R02917,R06868,R04887,R04881,R06869,R04481,R07481,R05122,R05123,R02533,R02534,R03725,R07244,R07243,R03721,R07241,R06427,R05520,R04398,R04332,R05525,R06564,R05528,R04033,R02667,R03003,R00596,R00597,R00594,R05219,R02037,R06815,R02175,R05755,R00598,R00599,R04209,R02740,R05704,R00134,R03215,R03146,R00519
55	0.90	401	34	159	0	1	C00117->C00002:[10->8,12->3,6->10,6->11,6->17,6->2,6->4,7->12,8->13]	RP03973,RP06552,RP03774,RP07515,RP01319,RP10096,RP04102,RP00470,RP01995,RP00196,RP04543,RP06373,RP06864,RP05769,RP01654,RP08184,RP04204,RP08033,RP01197,RP00008,RP00749,RP04241,RP03839,RP07975,RP01790,RP01321,RP01255,RP02454,RP01128,RP05304,RP03838,RP00380,RP04205,RP06726	R00181,R01384,R01386,R07658,R04144,R03425,R01127,R06974,R04463,R01128,R01132,R02142,R00289,R00287,R00955,R00286,R00941,R02142,R05704,R00830,R01221,R03425,R06590,R06863,R01641,R04560,R04559,R04325,R00959,R03876,R04604,R06746,R06769,R07640,R01300,R07646,R01406,R03631,R05577,R05451,R00982,R01558,R03038,R00381,R02539,R08117,R05537,R00389,R01991,R04773,R00912,R08088,R00910,R00235,R06410,R01954,R01357,R03932,R01407,R04157,R05620,R00189,R01280,R00578,R06409,R03974,R06751,R04507,R02918,R03665,R03664,R03661,R03660,R03663,R03662,R04449,R00735,R01616,R02986,R01598,R02255,R01490,R00436,R08244,R02794,R08218,R01164,R02194,R04870,R02699,R01230,R01231,R06944,R05467,R05452,R04036,R06515,R00483,R03658,R03659,R02718,R05578,R00686,R03651,R03652,R02711,R03654,R03655,R03656,R03657,R04580,R07416,R04582,R07887,R02221,R07325,R06777,R01075,R06778,R01176,R01723,R03647,R03286,R06731,R02473,R04274,R01422,R04563,R04562,R03648,R00390,R03646,R04030,R00257,R06583,R04230,R03650,R03209,R01943,R06368,R05193,R00925,R04325,R06974,R04591,R04209,R04209,R01830,R01130,R01049,R02740,R00830,R05704,R04208,R01768,R01769,R06975,R04560,R01827
56	0.90	230	41	327	0	1	C00117->C00002:[10->10,10->11,10->2,10->4,10->8,12->10,12->11,12->2,12->3,12->4,6->10,6->17,6->2,7->12,8->13]	RP01257,RP03973,RP00164,RP01319,RP01274,RP07515,RP00196,RP00861,RP00357,RP04112,RP01654,RP00191,RP08033,RP01197,RP03838,RP08113,RP04241,RP03839,RP04102,RP01790,RP00528,RP00004,RP00749,RP06726,RP03774,RP04204,RP01128,RP01787,RP04205,RP04543,RP00300,RP01385,RP05769,RP08184,RP00596,RP07975,RP10096,RP02454,RP05304,RP03735,RP06552	R01051,R00181,R01010,R01011,R01012,R01127,R01070,R03425,R00289,R00287,R00955,R00190,R00182,R06862,R01440,R00192,R06590,R06863,R01641,R02073,R04780,R04779,R04325,R00959,R04208,R00177,R04591,R04209,R04463,R01830,R00604,R02479,R03875,R06435,R07330,R06432,R07524,R05035,R06816,R06479,R06439,R03633,R07238,R05303,R05885,R07232,R06767,R03731,R07236,R07237,R07234,R07235,R07535,R07774,R07922,R07920,R02384,R04505,R05532,R06754,R03130,R06719,R06578,R02961,R01153,R07529,R04718,R04719,R08537,R01159,R04867,R04716,R04717,R04711,R04713,R04013,R03623,R06680,R08547,R02808,R05149,R06524,R06750,R08239,R04396,R07921,R05808,R02882,R03746,R03571,R06749,R08467,R07521,R04496,R08455,R07239,R05810,R05811,R05813,R03229,R02056,R08246,R05181,R04145,R06456,R07504,R04707,R01675,R04705,R03948,R07240,R07233,R06824,R03943,R03194,R03112,R03111,R07331,R04062,R07242,R07724,R05881,R07527,R03304,R04301,R00649,R08236,R08441,R05809,R04762,R06807,R06774,R06771,R03950,R01269,R03805,R05182,R02862,R03554,R04714,R05162,R03456,R04772,R02627,R04077,R02623,R05760,R07917,R06859,R03410,R03411,R02572,R08538,R04715,R01942,R00650,R02174,R02379,R03922,R04169,R06478,R06576,R06577,R06574,R06575,R05674,R00827,R05676,R06477,R06476,R05179,R05673,R01349,R03832,R08449,R03835,R06675,R04764,R07375,R00984,R04763,R02931,R05776,R01235,R01188,R01189,R08446,R02162,R04993,R04990,R08151,R04931,R03934,R08468,R08469,R07773,R03938,R06794,R08465,R03366,R07775,R01721,R04427,R03701,R01883,R04421,R05212,R05213,R05211,R05216,R02920,R05214,R05763,R02155,R02157,R01191,R01190,R04190,R04691,R05764,R05180,R04692,R04237,R03788,R04988,R08410,R04981,R04983,R04858,R07501,R01320,R08479,R02859,R02858,R06627,R05834,R02982,R07919,R04436,R05323,R03424,R02910,R01239,R05614,R03587,R01973,R01972,R05759,R02144,R05757,R05756,R00367,R05754,R06715,R00683,R04866,R04905,R00595,R00600,R00601,R02917,R06868,R04887,R04881,R06869,R04481,R07481,R05122,R05123,R02533,R02534,R03725,R07244,R07243,R03721,R07241,R06427,R05520,R04398,R04332,R05525,R06564,R05528,R04033,R02667,R03003,R00596,R00597,R00594,R05219,R02037,R06815,R02175,R05755,R00598,R00599,R04325,R06974,R01827,R04144,R04559,R00830,R01827,R06975,R04560,R00286,R00944,R00943,R01245,R05704,R00830,R01221,R03425,R04560,R01561,R01245,R04209,R06974,R02740,R05704,R00134,R03215,R03146,R00519,R01384,R01386,R07658
57	0.30	393	20	143	0	0	C00117->C00002:[10->12,10->13,12->17]	RP03121,RP01280,RP07157,RP02140,RP06639,RP01654,RP06427,RP01573,RP00008,RP01262,RP00861,RP06299,RP00649,RP02139,RP04092,RP01238,RP00052,RP01270,RP03120,RP06726	R03509,R01073,R02722,R02340,R01621,R06590,R06863,R01641,R01067,R01529,R03876,R04604,R06746,R06769,R07640,R01300,R07646,R01406,R03631,R05577,R05451,R00982,R01558,R03038,R00381,R02539,R08117,R05537,R00389,R01991,R04773,R00912,R08088,R00910,R00235,R06410,R01954,R01357,R03932,R01407,R04157,R05620,R00189,R01280,R00578,R06409,R03974,R06751,R04507,R02918,R03665,R03664,R03661,R03660,R03663,R03662,R04449,R00735,R01616,R02986,R01598,R02255,R01490,R00436,R08244,R02794,R08218,R01164,R02194,R04870,R02699,R01230,R01231,R06944,R05467,R05452,R04036,R06515,R00483,R03658,R03659,R02718,R05578,R00686,R03651,R03652,R02711,R03654,R03655,R03656,R03657,R04580,R07416,R04582,R07887,R02221,R07325,R06777,R01075,R06778,R01176,R01723,R03647,R03286,R06731,R02473,R04274,R01422,R04563,R04562,R03648,R00390,R03646,R04030,R00257,R06583,R04230,R03650,R03209,R01943,R06368,R05193,R00925,R01056,R00190,R00182,R00761,R00761,R01067,R02340,R02722,R00190,R01015,R00756,R00769,R05805,R00770,R00762,R00764,R00767,R01068,R03508,R01827
58	0.70	214	30	309	0	0	C00117->C00002:[10->11,10->8,12->11,12->3,6->10,6->17,7->12,8->13]	RP01257,RP03973,RP00164,RP01319,RP00528,RP04205,RP04543,RP00861,RP00357,RP04112,RP04241,RP01385,RP01274,RP01654,RP08184,RP00596,RP00191,RP01197,RP08113,RP00300,RP03839,RP07975,RP01790,RP04204,RP02454,RP01787,RP00004,RP00196,RP06552,RP06726	R01051,R00181,R01010,R01011,R01012,R01127,R00604,R02479,R06975,R04560,R00286,R00190,R00182,R06862,R01440,R00192,R04591,R01245,R01070,R06590,R06863,R01641,R04560,R01561,R01245,R02073,R04780,R04779,R00959,R00177,R00944,R00943,R04209,R04209,R01830,R04559,R02740,R01827,R03875,R06435,R07330,R06432,R07524,R05035,R06816,R06479,R06439,R03633,R07238,R05303,R05885,R07232,R06767,R03731,R07236,R07237,R07234,R07235,R07535,R07774,R07922,R07920,R02384,R04505,R05532,R06754,R03130,R06719,R06578,R02961,R01153,R07529,R04718,R04719,R08537,R01159,R04867,R04716,R04717,R04711,R04713,R04013,R03623,R06680,R08547,R02808,R05149,R06524,R06750,R08239,R04396,R07921,R05808,R02882,R03746,R03571,R06749,R08467,R07521,R04496,R08455,R07239,R05810,R05811,R05813,R03229,R02056,R08246,R05181,R04145,R06456,R07504,R04707,R01675,R04705,R03948,R07240,R07233,R06824,R03943,R03194,R03112,R03111,R07331,R04062,R07242,R07724,R05881,R07527,R03304,R04301,R00649,R08236,R08441,R05809,R04762,R06807,R06774,R06771,R03950,R01269,R03805,R05182,R02862,R03554,R04714,R05162,R03456,R04772,R02627,R04077,R02623,R05760,R07917,R06859,R03410,R03411,R02572,R08538,R04715,R01942,R00650,R02174,R02379,R03922,R04169,R06478,R06576,R06577,R06574,R06575,R05674,R00827,R05676,R06477,R06476,R05179,R05673,R01349,R03832,R08449,R03835,R06675,R04764,R07375,R00984,R04763,R02931,R05776,R01235,R01188,R01189,R08446,R02162,R04993,R04990,R08151,R04931,R03934,R08468,R08469,R07773,R03938,R06794,R08465,R03366,R07775,R01721,R04427,R03701,R01883,R04421,R05212,R05213,R05211,R05216,R02920,R05214,R05763,R02155,R02157,R01191,R01190,R04190,R04691,R05764,R05180,R04692,R04237,R03788,R04988,R08410,R04981,R04983,R04858,R07501,R01320,R08479,R02859,R02858,R06627,R05834,R02982,R07919,R04436,R05323,R03424,R02910,R01239,R05614,R03587,R01973,R01972,R05759,R02144,R05757,R05756,R00367,R05754,R06715,R00683,R04866,R04905,R00595,R00600,R00601,R02917,R06868,R04887,R04881,R06869,R04481,R07481,R05122,R05123,R02533,R02534,R03725,R07244,R07243,R03721,R07241,R06427,R05520,R04398,R04332,R05525,R06564,R05528,R04033,R02667,R03003,R00596,R00597,R00594,R05219,R02037,R06815,R02175,R05755,R00598,R00599,R00289,R00287,R00955,R01384,R01386,R07658,R01827
59	0.70	370	19	139	0	0	C00117->C00002:[10->8,12->3,6->10,6->11,6->17,7->12,8->13]	RP03973,RP06552,RP00196,RP04543,RP04472,RP01994,RP01654,RP01197,RP00380,RP00008,RP01790,RP08324,RP08291,RP00470,RP01255,RP02454,RP04373,RP01322,RP06726	R00181,R01384,R01386,R07658,R00289,R00287,R00955,R00286,R04857,R02141,R06590,R06863,R01641,R00959,R01768,R01769,R03876,R04604,R06746,R06769,R07640,R01300,R07646,R01406,R03631,R05577,R05451,R00982,R01558,R03038,R00381,R02539,R08117,R05537,R00389,R01991,R04773,R00912,R08088,R00910,R00235,R06410,R01954,R01357,R03932,R01407,R04157,R05620,R00189,R01280,R00578,R06409,R03974,R06751,R04507,R02918,R03665,R03664,R03661,R03660,R03663,R03662,R04449,R00735,R01616,R02986,R01598,R02255,R01490,R00436,R08244,R02794,R08218,R01164,R02194,R04870,R02699,R01230,R01231,R06944,R05467,R05452,R04036,R06515,R00483,R03658,R03659,R02718,R05578,R00686,R03651,R03652,R02711,R03654,R03655,R03656,R03657,R04580,R07416,R04582,R07887,R02221,R07325,R06777,R01075,R06778,R01176,R01723,R03647,R03286,R06731,R02473,R04274,R01422,R04563,R04562,R03648,R00390,R03646,R04030,R00257,R06583,R04230,R03650,R03209,R01943,R06368,R05193,R00925,R01830,R04857,R04732,R01128,R01132,R01049,R02740,R04732,R01132,R01827
60	0.60	553	20	37	0	0	C00117->C00002:[10->11,10->8,12->3,6->17,7->12,8->13]	RP01257,RP04540,RP00164,RP01319,RP00528,RP04205,RP00861,RP00357,RP01385,RP04545,RP01654,RP08184,RP00596,RP01270,RP00300,RP08303,RP00649,RP00052,RP03973,RP06726	R01051,R04936,R01010,R01011,R01012,R01127,R00604,R02479,R06975,R04560,R00190,R00182,R06862,R01440,R01245,R04939,R06590,R06863,R01641,R04560,R01561,R01245,R01068,R00944,R00943,R04771,R00761,R01067,R00756,R00769,R05805,R00770,R00762,R00764,R00767,R00181,R01827
61	0.20	397	20	145	0	0	C00117->C00002:[10->13,10->17]	RP03121,RP01280,RP07157,RP00164,RP02140,RP01654,RP06427,RP00008,RP00861,RP09657,RP06299,RP00649,RP02139,RP04092,RP01238,RP00052,RP01270,RP09828,RP03120,RP06726	R03509,R01073,R02722,R01010,R01011,R01012,R02340,R06590,R06863,R01641,R01067,R03876,R04604,R06746,R06769,R07640,R01300,R07646,R01406,R03631,R05577,R05451,R00982,R01558,R03038,R00381,R02539,R08117,R05537,R00389,R01991,R04773,R00912,R08088,R00910,R00235,R06410,R01954,R01357,R03932,R01407,R04157,R05620,R00189,R01280,R00578,R06409,R03974,R06751,R04507,R02918,R03665,R03664,R03661,R03660,R03663,R03662,R04449,R00735,R01616,R02986,R01598,R02255,R01490,R00436,R08244,R02794,R08218,R01164,R02194,R04870,R02699,R01230,R01231,R06944,R05467,R05452,R04036,R06515,R00483,R03658,R03659,R02718,R05578,R00686,R03651,R03652,R02711,R03654,R03655,R03656,R03657,R04580,R07416,R04582,R07887,R02221,R07325,R06777,R01075,R06778,R01176,R01723,R03647,R03286,R06731,R02473,R04274,R01422,R04563,R04562,R03648,R00390,R03646,R04030,R00257,R06583,R04230,R03650,R03209,R01943,R06368,R05193,R00925,R00190,R00182,R06861,R00761,R00761,R01067,R02340,R02722,R00190,R01015,R00756,R00769,R05805,R00770,R00762,R00764,R00767,R01068,R06862,R03508,R01827
62	0.90	380	39	175	0	1	C00117->C00002:[10->8,12->10,12->11,12->2,12->3,12->4,6->10,6->17,6->2,7->12,8->13]	RP01257,RP03973,RP00164,RP01319,RP10096,RP07515,RP00196,RP03774,RP00357,RP01654,RP11137,RP01197,RP03838,RP04241,RP08033,RP03839,RP01128,RP01790,RP00749,RP06726,RP00861,RP04204,RP01788,RP00528,RP04205,RP04543,RP00300,RP01385,RP05769,RP08184,RP00596,RP00008,RP00173,RP04102,RP07975,RP02454,RP05304,RP03735,RP06552	R01051,R00181,R01010,R01011,R01012,R01127,R06974,R03425,R00289,R00287,R00955,R04144,R06862,R01440,R06590,R06863,R01641,R01843,R01845,R00959,R04208,R04591,R04325,R04209,R00830,R01830,R04325,R06974,R01827,R00190,R00182,R04559,R01829,R00604,R02479,R06975,R04560,R00286,R00944,R00943,R01245,R05704,R00830,R01221,R03425,R04560,R01561,R01245,R03876,R04604,R06746,R06769,R07640,R01300,R07646,R01406,R03631,R05577,R05451,R00982,R01558,R03038,R00381,R02539,R08117,R05537,R00389,R01991,R04773,R00912,R08088,R00910,R00235,R06410,R01954,R01357,R03932,R01407,R04157,R05620,R00189,R01280,R00578,R06409,R03974,R06751,R04507,R02918,R03665,R03664,R03661,R03660,R03663,R03662,R04449,R00735,R01616,R02986,R01598,R02255,R01490,R00436,R08244,R02794,R08218,R01164,R02194,R04870,R02699,R01230,R01231,R06944,R05467,R05452,R04036,R06515,R00483,R03658,R03659,R02718,R05578,R00686,R03651,R03652,R02711,R03654,R03655,R03656,R03657,R04580,R07416,R04582,R07887,R02221,R07325,R06777,R01075,R06778,R01176,R01723,R03647,R03286,R06731,R02473,R04274,R01422,R04563,R04562,R03648,R00390,R03646,R04030,R00257,R06583,R04230,R03650,R03209,R01943,R06368,R05193,R00925,R00183,R00185,R01571,R04463,R04209,R02740,R05704,R00134,R03215,R03146,R00519,R01384,R01386,R07658
63	0.70	357	24	151	0	0	C00117->C00002:[10->8,12->3,6->10,6->11,6->17,7->12,8->13]	RP01257,RP06552,RP00861,RP01319,RP00196,RP04543,RP04241,RP01385,RP01654,RP08184,RP00596,RP01197,RP00008,RP07975,RP00300,RP03839,RP00173,RP01790,RP04204,RP02454,RP03973,RP03735,RP04205,RP06726	R01051,R01384,R01386,R07658,R00190,R00182,R01127,R00289,R00287,R00955,R00286,R04591,R01245,R06590,R06863,R01641,R04560,R01561,R01245,R00959,R03876,R04604,R06746,R06769,R07640,R01300,R07646,R01406,R03631,R05577,R05451,R00982,R01558,R03038,R00381,R02539,R08117,R05537,R00389,R01991,R04773,R00912,R08088,R00910,R00235,R06410,R01954,R01357,R03932,R01407,R04157,R05620,R00189,R01280,R00578,R06409,R03974,R06751,R04507,R02918,R03665,R03664,R03661,R03660,R03663,R03662,R04449,R00735,R01616,R02986,R01598,R02255,R01490,R00436,R08244,R02794,R08218,R01164,R02194,R04870,R02699,R01230,R01231,R06944,R05467,R05452,R04036,R06515,R00483,R03658,R03659,R02718,R05578,R00686,R03651,R03652,R02711,R03654,R03655,R03656,R03657,R04580,R07416,R04582,R07887,R02221,R07325,R06777,R01075,R06778,R01176,R01723,R03647,R03286,R06731,R02473,R04274,R01422,R04563,R04562,R03648,R00390,R03646,R04030,R00257,R06583,R04230,R03650,R03209,R01943,R06368,R05193,R00925,R04209,R00944,R00943,R04209,R00183,R00185,R01571,R01830,R04559,R02740,R00181,R00134,R03215,R03146,R00519,R06975,R04560,R01827
64	0.60	363	19	150	0	0	C00117->C00002:[10->11,10->8,12->3,6->17,7->12,8->13]	RP01257,RP03973,RP00164,RP01319,RP00528,RP04205,RP00861,RP00357,RP01385,RP01654,RP08184,RP00596,RP00008,RP00300,RP00173,RP00649,RP00052,RP01270,RP06726	R01051,R00181,R01010,R01011,R01012,R01127,R00604,R02479,R06975,R04560,R00190,R00182,R06862,R01440,R01245,R06590,R06863,R01641,R04560,R01561,R01245,R03876,R04604,R06746,R06769,R07640,R01300,R07646,R01406,R03631,R05577,R05451,R00982,R01558,R03038,R00381,R02539,R08117,R05537,R00389,R01991,R04773,R00912,R08088,R00910,R00235,R06410,R01954,R01357,R03932,R01407,R04157,R05620,R00189,R01280,R00578,R06409,R03974,R06751,R04507,R02918,R03665,R03664,R03661,R03660,R03663,R03662,R04449,R00735,R01616,R02986,R01598,R02255,R01490,R00436,R08244,R02794,R08218,R01164,R02194,R04870,R02699,R01230,R01231,R06944,R05467,R05452,R04036,R06515,R00483,R03658,R03659,R02718,R05578,R00686,R03651,R03652,R02711,R03654,R03655,R03656,R03657,R04580,R07416,R04582,R07887,R02221,R07325,R06777,R01075,R06778,R01176,R01723,R03647,R03286,R06731,R02473,R04274,R01422,R04563,R04562,R03648,R00390,R03646,R04030,R00257,R06583,R04230,R03650,R03209,R01943,R06368,R05193,R00925,R00944,R00943,R00183,R00185,R01571,R00761,R01067,R00756,R00769,R05805,R00770,R00762,R00764,R00767,R01068,R01827
65	0.70	388	26	148	0	0	C00117->C00002:[10->8,12->3,6->10,6->11,6->17,7->12,8->13]	RP03973,RP06552,RP01319,RP00470,RP01995,RP00196,RP04543,RP06373,RP06864,RP01654,RP08184,RP04204,RP11137,RP01197,RP00008,RP04241,RP03839,RP07975,RP01790,RP01321,RP01255,RP01789,RP02454,RP00380,RP04205,RP06726	R00181,R01384,R01386,R07658,R01127,R01128,R01132,R02142,R00289,R00287,R00955,R00286,R00941,R02142,R06590,R06863,R01641,R04560,R04559,R01843,R01845,R00959,R03876,R04604,R06746,R06769,R07640,R01300,R07646,R01406,R03631,R05577,R05451,R00982,R01558,R03038,R00381,R02539,R08117,R05537,R00389,R01991,R04773,R00912,R08088,R00910,R00235,R06410,R01954,R01357,R03932,R01407,R04157,R05620,R00189,R01280,R00578,R06409,R03974,R06751,R04507,R02918,R03665,R03664,R03661,R03660,R03663,R03662,R04449,R00735,R01616,R02986,R01598,R02255,R01490,R00436,R08244,R02794,R08218,R01164,R02194,R04870,R02699,R01230,R01231,R06944,R05467,R05452,R04036,R06515,R00483,R03658,R03659,R02718,R05578,R00686,R03651,R03652,R02711,R03654,R03655,R03656,R03657,R04580,R07416,R04582,R07887,R02221,R07325,R06777,R01075,R06778,R01176,R01723,R03647,R03286,R06731,R02473,R04274,R01422,R04563,R04562,R03648,R00390,R03646,R04030,R00257,R06583,R04230,R03650,R03209,R01943,R06368,R05193,R00925,R04591,R04209,R04209,R01830,R01130,R01049,R01829,R02740,R01768,R01769,R06975,R04560,R01827
66	0.60	674	21	30	0	0	C00117->C00002:[10->8,12->3,6->11,6->17,7->12,8->13]	RP03973,RP06552,RP04478,RP00196,RP04543,RP04205,RP06373,RP01654,RP08184,RP01319,RP01197,RP00380,RP01790,RP01995,RP00470,RP01255,RP02454,RP00485,RP01322,RP01321,RP06726	R00181,R01384,R01386,R07658,R04863,R00289,R00287,R00955,R00286,R06975,R04560,R00941,R06590,R06863,R01641,R04560,R01127,R00959,R01768,R01769,R01830,R02142,R01128,R01132,R01049,R02740,R03098,R01132,R01130,R01827
67	0.60	347	17	142	0	0	C00117->C00002:[10->8,12->11,12->3,6->17,7->12,8->13]	RP01257,RP03973,RP00164,RP01319,RP01788,RP00528,RP04205,RP00861,RP00357,RP01385,RP01654,RP08184,RP00596,RP11137,RP00008,RP00300,RP00173	R01051,R00181,R01010,R01011,R01012,R01127,R01829,R00604,R02479,R06975,R04560,R00190,R00182,R06862,R01440,R01245,R06590,R06863,R01641,R04560,R01561,R01245,R01843,R01845,R03876,R04604,R06746,R06769,R07640,R01300,R07646,R01406,R03631,R05577,R05451,R00982,R01558,R03038,R00381,R02539,R08117,R05537,R00389,R01991,R04773,R00912,R08088,R00910,R00235,R06410,R01954,R01357,R03932,R01407,R04157,R05620,R00189,R01280,R00578,R06409,R03974,R06751,R04507,R02918,R03665,R03664,R03661,R03660,R03663,R03662,R04449,R00735,R01616,R02986,R01598,R02255,R01490,R00436,R08244,R02794,R08218,R01164,R02194,R04870,R02699,R01230,R01231,R06944,R05467,R05452,R04036,R06515,R00483,R03658,R03659,R02718,R05578,R00686,R03651,R03652,R02711,R03654,R03655,R03656,R03657,R04580,R07416,R04582,R07887,R02221,R07325,R06777,R01075,R06778,R01176,R01723,R03647,R03286,R06731,R02473,R04274,R01422,R04563,R04562,R03648,R00390,R03646,R04030,R00257,R06583,R04230,R03650,R03209,R01943,R06368,R05193,R00925,R00944,R00943,R00183,R00185,R01571
68	0.90	417	40	177	0	1	C00117->C00002:[10->11,10->4,10->8,12->3,6->10,6->17,6->2,7->12,8->13]	RP03973,RP06552,RP00164,RP07515,RP01319,RP10096,RP04102,RP00470,RP00196,RP01321,RP00357,RP06864,RP01654,RP08033,RP01197,RP03838,RP00300,RP03839,RP07975,RP01790,RP00649,RP01255,RP00052,RP00528,RP00380,RP06726,RP03774,RP04204,RP01128,RP01995,RP04205,RP04543,RP04241,RP05769,RP08184,RP00008,RP00749,RP02454,RP05304,RP01270	R00181,R01384,R01386,R07658,R01010,R01011,R01012,R03425,R01127,R06974,R04463,R01128,R01132,R00289,R00287,R00955,R01130,R06862,R01440,R02142,R06590,R06863,R01641,R04325,R00959,R04208,R00944,R00943,R04209,R04209,R01830,R00761,R01067,R01049,R00756,R00769,R05805,R00770,R00762,R00764,R00767,R00604,R02479,R01768,R01769,R01827,R04144,R04559,R00830,R02142,R06975,R04560,R00286,R04591,R05704,R00830,R01221,R03425,R04560,R03876,R04604,R06746,R06769,R07640,R01300,R07646,R01406,R03631,R05577,R05451,R00982,R01558,R03038,R00381,R02539,R08117,R05537,R00389,R01991,R04773,R00912,R08088,R00910,R00235,R06410,R01954,R01357,R03932,R01407,R04157,R05620,R00189,R01280,R00578,R06409,R03974,R06751,R04507,R02918,R03665,R03664,R03661,R03660,R03663,R03662,R04449,R00735,R01616,R02986,R01598,R02255,R01490,R00436,R08244,R02794,R08218,R01164,R02194,R04870,R02699,R01230,R01231,R06944,R05467,R05452,R04036,R06515,R00483,R03658,R03659,R02718,R05578,R00686,R03651,R03652,R02711,R03654,R03655,R03656,R03657,R04580,R07416,R04582,R07887,R02221,R07325,R06777,R01075,R06778,R01176,R01723,R03647,R03286,R06731,R02473,R04274,R01422,R04563,R04562,R03648,R00390,R03646,R04030,R00257,R06583,R04230,R03650,R03209,R01943,R06368,R05193,R00925,R04325,R06974,R02740,R05704,R01068
69	0.50	349	12	128	0	0	C00117->C00002:[10->8,12->3,6->17,7->12,8->13]	RP01095,RP01262,RP01787,RP01790,RP06726,RP00649,RP01255,RP04092,RP01654,RP01576,RP00008,RP00861	R05339,R01056,R01827,R01830,R01827,R00761,R01067,R01049,R00190,R06590,R06863,R01641,R05338,R03876,R04604,R06746,R06769,R07640,R01300,R07646,R01406,R03631,R05577,R05451,R00982,R01558,R03038,R00381,R02539,R08117,R05537,R00389,R01991,R04773,R00912,R08088,R00910,R00235,R06410,R01954,R01357,R03932,R01407,R04157,R05620,R00189,R01280,R00578,R06409,R03974,R06751,R04507,R02918,R03665,R03664,R03661,R03660,R03663,R03662,R04449,R00735,R01616,R02986,R01598,R02255,R01490,R00436,R08244,R02794,R08218,R01164,R02194,R04870,R02699,R01230,R01231,R06944,R05467,R05452,R04036,R06515,R00483,R03658,R03659,R02718,R05578,R00686,R03651,R03652,R02711,R03654,R03655,R03656,R03657,R04580,R07416,R04582,R07887,R02221,R07325,R06777,R01075,R06778,R01176,R01723,R03647,R03286,R06731,R02473,R04274,R01422,R04563,R04562,R03648,R00390,R03646,R04030,R00257,R06583,R04230,R03650,R03209,R01943,R06368,R05193,R00925,R00190,R00182
70	0.70	206	25	301	0	0	C00117->C00002:[10->8,12->3,6->10,6->11,6->17,7->12,8->13]	RP01257,RP06552,RP00861,RP01319,RP00196,RP04543,RP04241,RP04112,RP01385,RP01654,RP08184,RP00596,RP01197,RP00004,RP08113,RP00300,RP03839,RP07975,RP01790,RP04204,RP02454,RP03973,RP03735,RP04205,RP06726	R01051,R01384,R01386,R07658,R00190,R00182,R01127,R00289,R00287,R00955,R00286,R04591,R00192,R01245,R06590,R06863,R01641,R04560,R01561,R01245,R00959,R03875,R06435,R07330,R06432,R07524,R05035,R06816,R06479,R06439,R03633,R07238,R05303,R05885,R07232,R06767,R03731,R07236,R07237,R07234,R07235,R07535,R07774,R07922,R07920,R02384,R04505,R05532,R06754,R03130,R06719,R06578,R02961,R01153,R07529,R04718,R04719,R08537,R01159,R04867,R04716,R04717,R04711,R04713,R04013,R03623,R06680,R08547,R02808,R05149,R06524,R06750,R08239,R04396,R07921,R05808,R02882,R03746,R03571,R06749,R08467,R07521,R04496,R08455,R07239,R05810,R05811,R05813,R03229,R02056,R08246,R05181,R04145,R06456,R07504,R04707,R01675,R04705,R03948,R07240,R07233,R06824,R03943,R03194,R03112,R03111,R07331,R04062,R07242,R07724,R05881,R07527,R03304,R04301,R00649,R08236,R08441,R05809,R04762,R06807,R06774,R06771,R03950,R01269,R03805,R05182,R02862,R03554,R04714,R05162,R03456,R04772,R02627,R04077,R02623,R05760,R07917,R06859,R03410,R03411,R02572,R08538,R04715,R01942,R00650,R02174,R02379,R03922,R04169,R06478,R06576,R06577,R06574,R06575,R05674,R00827,R05676,R06477,R06476,R05179,R05673,R01349,R03832,R08449,R03835,R06675,R04764,R07375,R00984,R04763,R02931,R05776,R01235,R01188,R01189,R08446,R02162,R04993,R04990,R08151,R04931,R03934,R08468,R08469,R07773,R03938,R06794,R08465,R03366,R07775,R01721,R04427,R03701,R01883,R04421,R05212,R05213,R05211,R05216,R02920,R05214,R05763,R02155,R02157,R01191,R01190,R04190,R04691,R05764,R05180,R04692,R04237,R03788,R04988,R08410,R04981,R04983,R04858,R07501,R01320,R08479,R02859,R02858,R06627,R05834,R02982,R07919,R04436,R05323,R03424,R02910,R01239,R05614,R03587,R01973,R01972,R05759,R02144,R05757,R05756,R00367,R05754,R06715,R00683,R04866,R04905,R00595,R00600,R00601,R02917,R06868,R04887,R04881,R06869,R04481,R07481,R05122,R05123,R02533,R02534,R03725,R07244,R07243,R03721,R07241,R06427,R05520,R04398,R04332,R05525,R06564,R05528,R04033,R02667,R03003,R00596,R00597,R00594,R05219,R02037,R06815,R02175,R05755,R00598,R00599,R00177,R00944,R00943,R04209,R04209,R01830,R04559,R02740,R00181,R00134,R03215,R03146,R00519,R06975,R04560,R01827
71	0.90	218	34	313	0	1	C00117->C00002:[10->8,12->3,6->10,6->11,6->17,6->2,6->4,7->12,8->13]	RP01257,RP06552,RP01319,RP10096,RP07515,RP00196,RP03774,RP04112,RP01654,RP08033,RP01197,RP03838,RP08113,RP04241,RP03839,RP04102,RP01790,RP10097,RP03973,RP00749,RP06726,RP00861,RP04204,RP01128,RP04205,RP04543,RP01385,RP05769,RP00596,RP00004,RP07975,RP02454,RP05304,RP03735	R01051,R01384,R01386,R07658,R01127,R06974,R03425,R00289,R00287,R00955,R04144,R00192,R06590,R06863,R01641,R04325,R00959,R04208,R00177,R04591,R04209,R04463,R01830,R06975,R00181,R04325,R06974,R01827,R00190,R00182,R04559,R00830,R06975,R04560,R00286,R01245,R05704,R00830,R01221,R03425,R01561,R01245,R03875,R06435,R07330,R06432,R07524,R05035,R06816,R06479,R06439,R03633,R07238,R05303,R05885,R07232,R06767,R03731,R07236,R07237,R07234,R07235,R07535,R07774,R07922,R07920,R02384,R04505,R05532,R06754,R03130,R06719,R06578,R02961,R01153,R07529,R04718,R04719,R08537,R01159,R04867,R04716,R04717,R04711,R04713,R04013,R03623,R06680,R08547,R02808,R05149,R06524,R06750,R08239,R04396,R07921,R05808,R02882,R03746,R03571,R06749,R08467,R07521,R04496,R08455,R07239,R05810,R05811,R05813,R03229,R02056,R08246,R05181,R04145,R06456,R07504,R04707,R01675,R04705,R03948,R07240,R07233,R06824,R03943,R03194,R03112,R03111,R07331,R04062,R07242,R07724,R05881,R07527,R03304,R04301,R00649,R08236,R08441,R05809,R04762,R06807,R06774,R06771,R03950,R01269,R03805,R05182,R02862,R03554,R04714,R05162,R03456,R04772,R02627,R04077,R02623,R05760,R07917,R06859,R03410,R03411,R02572,R08538,R04715,R01942,R00650,R02174,R02379,R03922,R04169,R06478,R06576,R06577,R06574,R06575,R05674,R00827,R05676,R06477,R06476,R05179,R05673,R01349,R03832,R08449,R03835,R06675,R04764,R07375,R00984,R04763,R02931,R05776,R01235,R01188,R01189,R08446,R02162,R04993,R04990,R08151,R04931,R03934,R08468,R08469,R07773,R03938,R06794,R08465,R03366,R07775,R01721,R04427,R03701,R01883,R04421,R05212,R05213,R05211,R05216,R02920,R05214,R05763,R02155,R02157,R01191,R01190,R04190,R04691,R05764,R05180,R04692,R04237,R03788,R04988,R08410,R04981,R04983,R04858,R07501,R01320,R08479,R02859,R02858,R06627,R05834,R02982,R07919,R04436,R05323,R03424,R02910,R01239,R05614,R03587,R01973,R01972,R05759,R02144,R05757,R05756,R00367,R05754,R06715,R00683,R04866,R04905,R00595,R00600,R00601,R02917,R06868,R04887,R04881,R06869,R04481,R07481,R05122,R05123,R02533,R02534,R03725,R07244,R07243,R03721,R07241,R06427,R05520,R04398,R04332,R05525,R06564,R05528,R04033,R02667,R03003,R00596,R00597,R00594,R05219,R02037,R06815,R02175,R05755,R00598,R00599,R04209,R02740,R05704,R00134,R03215,R03146,R00519
72	0.30	397	20	143	0	0	C00117->C00002:[10->12,10->13,10->17]	RP01095,RP03121,RP01280,RP07157,RP02140,RP01654,RP06427,RP01573,RP00008,RP00861,RP06299,RP00649,RP02139,RP04092,RP01238,RP00052,RP01270,RP01576,RP03120,RP06726	R05339,R03509,R01073,R02722,R02340,R06590,R06863,R01641,R01067,R01529,R03876,R04604,R06746,R06769,R07640,R01300,R07646,R01406,R03631,R05577,R05451,R00982,R01558,R03038,R00381,R02539,R08117,R05537,R00389,R01991,R04773,R00912,R08088,R00910,R00235,R06410,R01954,R01357,R03932,R01407,R04157,R05620,R00189,R01280,R00578,R06409,R03974,R06751,R04507,R02918,R03665,R03664,R03661,R03660,R03663,R03662,R04449,R00735,R01616,R02986,R01598,R02255,R01490,R00436,R08244,R02794,R08218,R01164,R02194,R04870,R02699,R01230,R01231,R06944,R05467,R05452,R04036,R06515,R00483,R03658,R03659,R02718,R05578,R00686,R03651,R03652,R02711,R03654,R03655,R03656,R03657,R04580,R07416,R04582,R07887,R02221,R07325,R06777,R01075,R06778,R01176,R01723,R03647,R03286,R06731,R02473,R04274,R01422,R04563,R04562,R03648,R00390,R03646,R04030,R00257,R06583,R04230,R03650,R03209,R01943,R06368,R05193,R00925,R00190,R00182,R00761,R00761,R01067,R02340,R02722,R00190,R01015,R00756,R00769,R05805,R00770,R00762,R00764,R00767,R01068,R05338,R03508,R01827
73	0.90	551	39	58	0	1	C00117->C00002:[10->8,12->11,12->3,12->4,6->10,6->17,6->2,7->12,8->13]	RP01257,RP04540,RP00164,RP07515,RP01319,RP05769,RP01788,RP01128,RP00528,RP04205,RP04543,RP00861,RP00357,RP01385,RP04545,RP01654,RP08184,RP00596,RP11137,RP01197,RP03838,RP00749,RP04241,RP08033,RP03839,RP07975,RP01790,RP10096,RP08303,RP04204,RP00300,RP04102,RP05304,RP02454,RP03973,RP03774,RP00196,RP06552,RP06726	R01051,R04936,R01010,R01011,R01012,R03425,R01127,R05704,R00830,R01221,R03425,R01829,R00830,R00604,R02479,R06975,R04560,R00286,R00190,R00182,R06862,R01440,R01245,R04939,R06590,R06863,R01641,R04560,R01561,R01245,R01843,R01845,R00959,R04208,R04325,R06974,R04591,R04325,R04209,R04209,R01830,R06974,R04771,R04559,R00944,R00943,R04463,R05704,R02740,R00181,R04144,R00289,R00287,R00955,R01384,R01386,R07658,R01827
74	0.90	626	35	48	0	1	C00117->C00002:[10->8,12->3,6->10,6->11,6->17,6->2,6->4,7->12,8->13]	RP03973,RP06552,RP03774,RP07515,RP01319,RP10096,RP04102,RP01128,RP00196,RP04543,RP04205,RP04359,RP06373,RP05769,RP08575,RP08184,RP04204,RP08033,RP01197,RP00380,RP03838,RP00749,RP01654,RP04241,RP03839,RP07975,RP01995,RP00470,RP05304,RP01255,RP02454,RP01790,RP01322,RP01321,RP06726	R00181,R01384,R01386,R07658,R04144,R03425,R01127,R06974,R04463,R00830,R00289,R00287,R00955,R00286,R06975,R04560,R00236,R00941,R05704,R00830,R01221,R03425,R00316,R04560,R04559,R04325,R00959,R01768,R01769,R04208,R04325,R06974,R06590,R06863,R01641,R04591,R04209,R04209,R02142,R01128,R01132,R05704,R01049,R02740,R01830,R01132,R01130,R01827
75	0.60	208	20	300	0	0	C00117->C00002:[10->11,10->8,12->3,6->17,7->12,8->13]	RP01257,RP03973,RP00164,RP01319,RP00528,RP04205,RP00861,RP00357,RP04112,RP01385,RP01654,RP08184,RP00596,RP01270,RP08113,RP00300,RP00649,RP00052,RP00004,RP06726	R01051,R00181,R01010,R01011,R01012,R01127,R00604,R02479,R06975,R04560,R00190,R00182,R06862,R01440,R00192,R01245,R06590,R06863,R01641,R04560,R01561,R01245,R01068,R00177,R00944,R00943,R00761,R01067,R00756,R00769,R05805,R00770,R00762,R00764,R00767,R03875,R06435,R07330,R06432,R07524,R05035,R06816,R06479,R06439,R03633,R07238,R05303,R05885,R07232,R06767,R03731,R07236,R07237,R07234,R07235,R07535,R07774,R07922,R07920,R02384,R04505,R05532,R06754,R03130,R06719,R06578,R02961,R01153,R07529,R04718,R04719,R08537,R01159,R04867,R04716,R04717,R04711,R04713,R04013,R03623,R06680,R08547,R02808,R05149,R06524,R06750,R08239,R04396,R07921,R05808,R02882,R03746,R03571,R06749,R08467,R07521,R04496,R08455,R07239,R05810,R05811,R05813,R03229,R02056,R08246,R05181,R04145,R06456,R07504,R04707,R01675,R04705,R03948,R07240,R07233,R06824,R03943,R03194,R03112,R03111,R07331,R04062,R07242,R07724,R05881,R07527,R03304,R04301,R00649,R08236,R08441,R05809,R04762,R06807,R06774,R06771,R03950,R01269,R03805,R05182,R02862,R03554,R04714,R05162,R03456,R04772,R02627,R04077,R02623,R05760,R07917,R06859,R03410,R03411,R02572,R08538,R04715,R01942,R00650,R02174,R02379,R03922,R04169,R06478,R06576,R06577,R06574,R06575,R05674,R00827,R05676,R06477,R06476,R05179,R05673,R01349,R03832,R08449,R03835,R06675,R04764,R07375,R00984,R04763,R02931,R05776,R01235,R01188,R01189,R08446,R02162,R04993,R04990,R08151,R04931,R03934,R08468,R08469,R07773,R03938,R06794,R08465,R03366,R07775,R01721,R04427,R03701,R01883,R04421,R05212,R05213,R05211,R05216,R02920,R05214,R05763,R02155,R02157,R01191,R01190,R04190,R04691,R05764,R05180,R04692,R04237,R03788,R04988,R08410,R04981,R04983,R04858,R07501,R01320,R08479,R02859,R02858,R06627,R05834,R02982,R07919,R04436,R05323,R03424,R02910,R01239,R05614,R03587,R01973,R01972,R05759,R02144,R05757,R05756,R00367,R05754,R06715,R00683,R04866,R04905,R00595,R00600,R00601,R02917,R06868,R04887,R04881,R06869,R04481,R07481,R05122,R05123,R02533,R02534,R03725,R07244,R07243,R03721,R07241,R06427,R05520,R04398,R04332,R05525,R06564,R05528,R04033,R02667,R03003,R00596,R00597,R00594,R05219,R02037,R06815,R02175,R05755,R00598,R00599,R01827
76	0.90	400	41	176	0	1	C00117->C00002:[10->10,10->11,10->2,10->4,10->8,12->10,12->11,12->2,12->3,12->4,6->10,6->17,6->2,7->12,8->13]	RP03973,RP06552,RP00164,RP01319,RP10096,RP07515,RP00470,RP00196,RP00357,RP06864,RP01654,RP00191,RP08033,RP01197,RP03838,RP00300,RP03839,RP04102,RP01790,RP01274,RP01321,RP01255,RP01995,RP00380,RP00749,RP06726,RP03774,RP04204,RP01128,RP01787,RP04205,RP04543,RP04241,RP05769,RP08184,RP00008,RP07975,RP00528,RP02454,RP05304,RP03735	R00181,R01384,R01386,R07658,R01010,R01011,R01012,R01127,R06974,R03425,R01128,R01132,R00289,R00287,R00955,R06862,R01440,R02142,R06590,R06863,R01641,R02073,R04780,R04779,R04325,R00959,R04208,R00944,R00943,R04209,R04463,R01830,R01070,R01130,R01049,R02142,R01768,R01769,R04325,R06974,R01827,R04144,R04559,R00830,R01827,R06975,R04560,R00286,R04591,R05704,R00830,R01221,R03425,R04560,R03876,R04604,R06746,R06769,R07640,R01300,R07646,R01406,R03631,R05577,R05451,R00982,R01558,R03038,R00381,R02539,R08117,R05537,R00389,R01991,R04773,R00912,R08088,R00910,R00235,R06410,R01954,R01357,R03932,R01407,R04157,R05620,R00189,R01280,R00578,R06409,R03974,R06751,R04507,R02918,R03665,R03664,R03661,R03660,R03663,R03662,R04449,R00735,R01616,R02986,R01598,R02255,R01490,R00436,R08244,R02794,R08218,R01164,R02194,R04870,R02699,R01230,R01231,R06944,R05467,R05452,R04036,R06515,R00483,R03658,R03659,R02718,R05578,R00686,R03651,R03652,R02711,R03654,R03655,R03656,R03657,R04580,R07416,R04582,R07887,R02221,R07325,R06777,R01075,R06778,R01176,R01723,R03647,R03286,R06731,R02473,R04274,R01422,R04563,R04562,R03648,R00390,R03646,R04030,R00257,R06583,R04230,R03650,R03209,R01943,R06368,R05193,R00925,R04209,R00604,R02479,R02740,R05704,R00134,R03215,R03146,R00519
77	0.90	401	40	174	0	1	C00117->C00002:[10->8,12->10,12->11,12->2,12->3,12->4,6->10,6->17,6->2,7->12,8->13]	RP03973,RP06552,RP00164,RP01319,RP10096,RP07515,RP00470,RP00196,RP00357,RP06864,RP01654,RP11137,RP01197,RP03838,RP00300,RP08033,RP03839,RP07975,RP01790,RP01321,RP01255,RP00528,RP00380,RP06726,RP03774,RP04204,RP01788,RP01128,RP01995,RP04205,RP04543,RP04241,RP05769,RP08184,RP00008,RP00749,RP04102,RP02454,RP05304,RP03735	R00181,R01384,R01386,R07658,R01010,R01011,R01012,R01127,R06974,R03425,R01128,R01132,R00289,R00287,R00955,R06862,R01440,R02142,R06590,R06863,R01641,R01843,R01845,R00959,R04208,R00944,R00943,R04325,R04209,R04209,R01830,R01130,R01049,R00604,R02479,R01768,R01769,R01827,R04144,R04559,R01829,R00830,R02142,R06975,R04560,R00286,R04591,R05704,R00830,R01221,R03425,R04560,R03876,R04604,R06746,R06769,R07640,R01300,R07646,R01406,R03631,R05577,R05451,R00982,R01558,R03038,R00381,R02539,R08117,R05537,R00389,R01991,R04773,R00912,R08088,R00910,R00235,R06410,R01954,R01357,R03932,R01407,R04157,R05620,R00189,R01280,R00578,R06409,R03974,R06751,R04507,R02918,R03665,R03664,R03661,R03660,R03663,R03662,R04449,R00735,R01616,R02986,R01598,R02255,R01490,R00436,R08244,R02794,R08218,R01164,R02194,R04870,R02699,R01230,R01231,R06944,R05467,R05452,R04036,R06515,R00483,R03658,R03659,R02718,R05578,R00686,R03651,R03652,R02711,R03654,R03655,R03656,R03657,R04580,R07416,R04582,R07887,R02221,R07325,R06777,R01075,R06778,R01176,R01723,R03647,R03286,R06731,R02473,R04274,R01422,R04563,R04562,R03648,R00390,R03646,R04030,R00257,R06583,R04230,R03650,R03209,R01943,R06368,R05193,R00925,R04325,R06974,R04463,R02740,R05704,R00134,R03215,R03146,R00519
78	0.20	383	28	147	0	1	C00117->C00002:[6->10,6->11]	RP03973,RP01875,RP01319,RP04205,RP04543,RP01876,RP06373,RP04241,RP01654,RP08184,RP04204,RP01197,RP00008,RP01049,RP01280,RP07157,RP03839,RP03121,RP01790,RP07134,RP07975,RP01255,RP02454,RP02395,RP03120,RP00196,RP06552,RP06726	R00181,R01959,R01127,R06975,R04560,R00286,R01960,R00941,R04591,R06590,R06863,R01641,R04560,R04559,R00959,R03876,R04604,R06746,R06769,R07640,R01300,R07646,R01406,R03631,R05577,R05451,R00982,R01558,R03038,R00381,R02539,R08117,R05537,R00389,R01991,R04773,R00912,R08088,R00910,R00235,R06410,R01954,R01357,R03932,R01407,R04157,R05620,R00189,R01280,R00578,R06409,R03974,R06751,R04507,R02918,R03665,R03664,R03661,R03660,R03663,R03662,R04449,R00735,R01616,R02986,R01598,R02255,R01490,R00436,R08244,R02794,R08218,R01164,R02194,R04870,R02699,R01230,R01231,R06944,R05467,R05452,R04036,R06515,R00483,R03658,R03659,R02718,R05578,R00686,R03651,R03652,R02711,R03654,R03655,R03656,R03657,R04580,R07416,R04582,R07887,R02221,R07325,R06777,R01075,R06778,R01176,R01723,R03647,R03286,R06731,R02473,R04274,R01422,R04563,R04562,R03648,R00390,R03646,R04030,R00257,R06583,R04230,R03650,R03209,R01943,R06368,R05193,R00925,R00678,R01073,R02722,R04209,R03509,R01830,R02669,R04209,R01049,R02740,R02668,R03508,R00289,R00287,R00955,R01384,R01386,R07658,R01827
79	0.90	563	40	65	0	1	C00117->C00002:[10->11,10->4,10->8,12->3,6->10,6->17,6->2,7->12,8->13]	RP01257,RP03973,RP00164,RP07515,RP01319,RP10096,RP04102,RP00196,RP03774,RP00357,RP04545,RP01654,RP08033,RP01197,RP03838,RP04241,RP03839,RP07975,RP08303,RP00649,RP00052,RP06726,RP04540,RP00861,RP04204,RP01128,RP00528,RP04205,RP04543,RP00300,RP01385,RP05769,RP08184,RP00596,RP00749,RP01790,RP02454,RP05304,RP01270,RP06552	R01051,R00181,R01010,R01011,R01012,R03425,R01127,R06974,R04463,R00289,R00287,R00955,R04144,R06862,R01440,R04939,R06590,R06863,R01641,R04325,R00959,R04208,R04591,R04209,R04209,R04771,R00761,R01067,R00756,R00769,R05805,R00770,R00762,R00764,R00767,R01827,R04936,R00190,R00182,R04559,R00830,R00604,R02479,R06975,R04560,R00286,R00944,R00943,R01245,R05704,R00830,R01221,R03425,R04560,R01561,R01245,R04325,R06974,R01830,R02740,R05704,R01068,R01384,R01386,R07658
80	0.90	557	35	48	0	1	C00117->C00002:[10->8,12->3,6->10,6->11,6->17,6->2,6->4,7->12,8->13]	RP01257,RP04540,RP00861,RP01293,RP01319,RP05769,RP04102,RP01128,RP00196,RP04543,RP03774,RP06373,RP01385,RP04545,RP01654,RP08184,RP00596,RP08033,RP01197,RP03838,RP00749,RP04241,RP03839,RP07975,RP08303,RP07515,RP10096,RP04204,RP05304,RP01325,RP02454,RP01790,RP04205,RP06552,RP06726	R01051,R04936,R00190,R00182,R01083,R01127,R05704,R00830,R01221,R03425,R04463,R00830,R00289,R00287,R00955,R00286,R04144,R00941,R01245,R04939,R06590,R06863,R01641,R04560,R01561,R01245,R04325,R00959,R04208,R04325,R06974,R04591,R04209,R04209,R04771,R03425,R06974,R04559,R05704,R01135,R02740,R01830,R06975,R04560,R01384,R01386,R07658,R01827
81	0.70	526	25	38	0	0	C00117->C00002:[10->8,12->3,6->10,6->11,6->17,7->12,8->13]	RP01257,RP04540,RP00861,RP01319,RP00196,RP04543,RP04241,RP01385,RP04545,RP01654,RP08184,RP00596,RP01197,RP07975,RP00300,RP03839,RP08303,RP01790,RP04204,RP02454,RP03973,RP03735,RP04205,RP06552,RP06726	R01051,R04936,R00190,R00182,R01127,R00289,R00287,R00955,R00286,R04591,R01245,R04939,R06590,R06863,R01641,R04560,R01561,R01245,R00959,R04209,R00944,R00943,R04209,R04771,R01830,R04559,R02740,R00181,R00134,R03215,R03146,R00519,R06975,R04560,R01384,R01386,R07658,R01827
82	0.60	380	21	146	0	0	C00117->C00002:[10->8,12->3,6->11,6->17,7->12,8->13]	RP03973,RP06552,RP01319,RP00470,RP01995,RP00196,RP04543,RP06864,RP01654,RP08184,RP01197,RP00008,RP00300,RP01790,RP01321,RP01255,RP02454,RP00380,RP03735,RP04205,RP06726	R00181,R01384,R01386,R07658,R01127,R01128,R01132,R02142,R00289,R00287,R00955,R00286,R02142,R06590,R06863,R01641,R04560,R00959,R03876,R04604,R06746,R06769,R07640,R01300,R07646,R01406,R03631,R05577,R05451,R00982,R01558,R03038,R00381,R02539,R08117,R05537,R00389,R01991,R04773,R00912,R08088,R00910,R00235,R06410,R01954,R01357,R03932,R01407,R04157,R05620,R00189,R01280,R00578,R06409,R03974,R06751,R04507,R02918,R03665,R03664,R03661,R03660,R03663,R03662,R04449,R00735,R01616,R02986,R01598,R02255,R01490,R00436,R08244,R02794,R08218,R01164,R02194,R04870,R02699,R01230,R01231,R06944,R05467,R05452,R04036,R06515,R00483,R03658,R03659,R02718,R05578,R00686,R03651,R03652,R02711,R03654,R03655,R03656,R03657,R04580,R07416,R04582,R07887,R02221,R07325,R06777,R01075,R06778,R01176,R01723,R03647,R03286,R06731,R02473,R04274,R01422,R04563,R04562,R03648,R00390,R03646,R04030,R00257,R06583,R04230,R03650,R03209,R01943,R06368,R05193,R00925,R00944,R00943,R01830,R01130,R01049,R02740,R01768,R01769,R00134,R03215,R03146,R00519,R06975,R04560,R01827
83	0.90	379	32	159	0	2	C00117->C00002:[10->8,12->3,6->10,6->11,6->17,6->2,6->4,7->12,8->13]	RP06552,RP03973,RP00173,RP07515,RP01319,RP10096,RP04102,RP01128,RP00196,RP04543,RP03774,RP04030,RP06373,RP05769,RP01654,RP08184,RP04204,RP08033,RP01197,RP00008,RP00861,RP04241,RP03839,RP07975,RP01790,RP02454,RP05304,RP03838,RP00596,RP00749,RP04205,RP06726	R01384,R01386,R07658,R00181,R00183,R00185,R01571,R03425,R01127,R06974,R04463,R00830,R00289,R00287,R00955,R00286,R04144,R00182,R00941,R05704,R00830,R01221,R03425,R06590,R06863,R01641,R04560,R04559,R04325,R00959,R03876,R04604,R06746,R06769,R07640,R01300,R07646,R01406,R03631,R05577,R05451,R00982,R01558,R03038,R00381,R02539,R08117,R05537,R00389,R01991,R04773,R00912,R08088,R00910,R00235,R06410,R01954,R01357,R03932,R01407,R04157,R05620,R00189,R01280,R00578,R06409,R03974,R06751,R04507,R02918,R03665,R03664,R03661,R03660,R03663,R03662,R04449,R00735,R01616,R02986,R01598,R02255,R01490,R00436,R08244,R02794,R08218,R01164,R02194,R04870,R02699,R01230,R01231,R06944,R05467,R05452,R04036,R06515,R00483,R03658,R03659,R02718,R05578,R00686,R03651,R03652,R02711,R03654,R03655,R03656,R03657,R04580,R07416,R04582,R07887,R02221,R07325,R06777,R01075,R06778,R01176,R01723,R03647,R03286,R06731,R02473,R04274,R01422,R04563,R04562,R03648,R00390,R03646,R04030,R00257,R06583,R04230,R03650,R03209,R01943,R06368,R05193,R00925,R00190,R00182,R04591,R04209,R04209,R01830,R02740,R05704,R04208,R01561,R01245,R04325,R06974,R06975,R04560,R01827
84	0.90	395	35	163	0	1	C00117->C00002:[10->8,12->3,6->10,6->11,6->17,6->2,6->4,7->12,8->13]	RP03973,RP06552,RP01319,RP10096,RP07515,RP00470,RP00196,RP06864,RP01654,RP08033,RP01197,RP03838,RP04241,RP03839,RP04102,RP01790,RP01321,RP01255,RP00380,RP06726,RP03774,RP04204,RP01128,RP01995,RP04205,RP04543,RP06373,RP05769,RP08184,RP00008,RP00749,RP07975,RP02454,RP05304,RP03735	R00181,R01384,R01386,R07658,R01127,R06974,R03425,R01128,R01132,R00289,R00287,R00955,R02142,R06590,R06863,R01641,R04325,R00959,R04208,R04591,R04209,R04463,R01830,R01130,R01049,R01768,R01769,R01827,R04144,R04559,R00830,R02142,R06975,R04560,R00286,R00941,R05704,R00830,R01221,R03425,R04560,R03876,R04604,R06746,R06769,R07640,R01300,R07646,R01406,R03631,R05577,R05451,R00982,R01558,R03038,R00381,R02539,R08117,R05537,R00389,R01991,R04773,R00912,R08088,R00910,R00235,R06410,R01954,R01357,R03932,R01407,R04157,R05620,R00189,R01280,R00578,R06409,R03974,R06751,R04507,R02918,R03665,R03664,R03661,R03660,R03663,R03662,R04449,R00735,R01616,R02986,R01598,R02255,R01490,R00436,R08244,R02794,R08218,R01164,R02194,R04870,R02699,R01230,R01231,R06944,R05467,R05452,R04036,R06515,R00483,R03658,R03659,R02718,R05578,R00686,R03651,R03652,R02711,R03654,R03655,R03656,R03657,R04580,R07416,R04582,R07887,R02221,R07325,R06777,R01075,R06778,R01176,R01723,R03647,R03286,R06731,R02473,R04274,R01422,R04563,R04562,R03648,R00390,R03646,R04030,R00257,R06583,R04230,R03650,R03209,R01943,R06368,R05193,R00925,R04325,R06974,R04209,R02740,R05704,R00134,R03215,R03146,R00519
85	0.90	373	34	164	0	1	C00117->C00002:[10->8,12->3,6->10,6->11,6->17,6->2,6->4,7->12,8->13]	RP01257,RP06552,RP01319,RP10096,RP07515,RP00196,RP03774,RP01654,RP08033,RP01197,RP03838,RP04241,RP03839,RP04102,RP01790,RP03973,RP00749,RP06726,RP00861,RP04204,RP01128,RP04205,RP04543,RP06373,RP01385,RP05769,RP08184,RP00596,RP00008,RP00173,RP07975,RP02454,RP05304,RP03735	R01051,R01384,R01386,R07658,R01127,R06974,R03425,R00289,R00287,R00955,R04144,R06590,R06863,R01641,R04325,R00959,R04208,R04591,R04209,R04463,R01830,R00181,R04325,R06974,R01827,R00190,R00182,R04559,R00830,R06975,R04560,R00286,R00941,R01245,R05704,R00830,R01221,R03425,R04560,R01561,R01245,R03876,R04604,R06746,R06769,R07640,R01300,R07646,R01406,R03631,R05577,R05451,R00982,R01558,R03038,R00381,R02539,R08117,R05537,R00389,R01991,R04773,R00912,R08088,R00910,R00235,R06410,R01954,R01357,R03932,R01407,R04157,R05620,R00189,R01280,R00578,R06409,R03974,R06751,R04507,R02918,R03665,R03664,R03661,R03660,R03663,R03662,R04449,R00735,R01616,R02986,R01598,R02255,R01490,R00436,R08244,R02794,R08218,R01164,R02194,R04870,R02699,R01230,R01231,R06944,R05467,R05452,R04036,R06515,R00483,R03658,R03659,R02718,R05578,R00686,R03651,R03652,R02711,R03654,R03655,R03656,R03657,R04580,R07416,R04582,R07887,R02221,R07325,R06777,R01075,R06778,R01176,R01723,R03647,R03286,R06731,R02473,R04274,R01422,R04563,R04562,R03648,R00390,R03646,R04030,R00257,R06583,R04230,R03650,R03209,R01943,R06368,R05193,R00925,R00183,R00185,R01571,R04209,R02740,R05704,R00134,R03215,R03146,R00519
86	0.90	398	41	167	0	2	C00117->C00002:[10->8,12->3,6->10,6->11,6->17,6->2,6->4,7->12,8->13]	RP03973,RP06552,RP01319,RP10096,RP07515,RP00196,RP01876,RP01654,RP08033,RP01197,RP03838,RP03775,RP01280,RP04241,RP03839,RP04102,RP01790,RP01255,RP02395,RP03120,RP01049,RP06726,RP01875,RP03774,RP04204,RP01128,RP04205,RP04543,RP07157,RP06373,RP05769,RP08184,RP00749,RP00008,RP01278,RP03121,RP07134,RP07975,RP02454,RP05304,RP03735	R00181,R01384,R01386,R07658,R01127,R06974,R03425,R00289,R00287,R00955,R01960,R06590,R06863,R01641,R04325,R00959,R04208,R04144,R01073,R04591,R04209,R04463,R01830,R01049,R02668,R03508,R00678,R01827,R01959,R04144,R04559,R00830,R06975,R04560,R00286,R02722,R00941,R05704,R00830,R01221,R03425,R04560,R04325,R06974,R03876,R04604,R06746,R06769,R07640,R01300,R07646,R01406,R03631,R05577,R05451,R00982,R01558,R03038,R00381,R02539,R08117,R05537,R00389,R01991,R04773,R00912,R08088,R00910,R00235,R06410,R01954,R01357,R03932,R01407,R04157,R05620,R00189,R01280,R00578,R06409,R03974,R06751,R04507,R02918,R03665,R03664,R03661,R03660,R03663,R03662,R04449,R00735,R01616,R02986,R01598,R02255,R01490,R00436,R08244,R02794,R08218,R01164,R02194,R04870,R02699,R01230,R01231,R06944,R05467,R05452,R04036,R06515,R00483,R03658,R03659,R02718,R05578,R00686,R03651,R03652,R02711,R03654,R03655,R03656,R03657,R04580,R07416,R04582,R07887,R02221,R07325,R06777,R01075,R06778,R01176,R01723,R03647,R03286,R06731,R02473,R04274,R01422,R04563,R04562,R03648,R00390,R03646,R04030,R00257,R06583,R04230,R03650,R03209,R01943,R06368,R05193,R00925,R01072,R03509,R02669,R04209,R02740,R05704,R00134,R03215,R03146,R00519
87	0.70	359	22	145	0	1	C00117->C00002:[10->8,12->3,6->10,6->11,6->17,7->12,8->13]	RP06552,RP03973,RP00173,RP01319,RP00196,RP04543,RP04030,RP06373,RP01654,RP08184,RP04204,RP01197,RP00008,RP07975,RP04241,RP03839,RP00861,RP01790,RP02454,RP00596,RP04205,RP06726	R01384,R01386,R07658,R00181,R00183,R00185,R01571,R01127,R00289,R00287,R00955,R00286,R00182,R00941,R06590,R06863,R01641,R04560,R04559,R00959,R03876,R04604,R06746,R06769,R07640,R01300,R07646,R01406,R03631,R05577,R05451,R00982,R01558,R03038,R00381,R02539,R08117,R05537,R00389,R01991,R04773,R00912,R08088,R00910,R00235,R06410,R01954,R01357,R03932,R01407,R04157,R05620,R00189,R01280,R00578,R06409,R03974,R06751,R04507,R02918,R03665,R03664,R03661,R03660,R03663,R03662,R04449,R00735,R01616,R02986,R01598,R02255,R01490,R00436,R08244,R02794,R08218,R01164,R02194,R04870,R02699,R01230,R01231,R06944,R05467,R05452,R04036,R06515,R00483,R03658,R03659,R02718,R05578,R00686,R03651,R03652,R02711,R03654,R03655,R03656,R03657,R04580,R07416,R04582,R07887,R02221,R07325,R06777,R01075,R06778,R01176,R01723,R03647,R03286,R06731,R02473,R04274,R01422,R04563,R04562,R03648,R00390,R03646,R04030,R00257,R06583,R04230,R03650,R03209,R01943,R06368,R05193,R00925,R04209,R04591,R04209,R00190,R00182,R01830,R02740,R01561,R01245,R06975,R04560,R01827
88	0.90	384	39	173	0	1	C00117->C00002:[10->11,10->4,10->8,12->11,12->3,12->4,6->10,6->17,6->2,7->12,8->13]	RP01257,RP03973,RP00164,RP07515,RP01319,RP05769,RP04102,RP01128,RP00528,RP04205,RP04543,RP00861,RP00357,RP01385,RP01274,RP01654,RP08184,RP00596,RP00191,RP02454,RP01197,RP00008,RP00173,RP04241,RP08033,RP03839,RP07975,RP01790,RP10096,RP04204,RP00300,RP05304,RP03838,RP01787,RP00749,RP03774,RP00196,RP06552,RP06726	R01051,R00181,R01010,R01011,R01012,R03425,R01127,R05704,R00830,R01221,R03425,R04463,R00830,R00604,R02479,R06975,R04560,R00286,R00190,R00182,R06862,R01440,R01245,R01070,R06590,R06863,R01641,R04560,R01561,R01245,R02073,R04780,R04779,R02740,R00959,R03876,R04604,R06746,R06769,R07640,R01300,R07646,R01406,R03631,R05577,R05451,R00982,R01558,R03038,R00381,R02539,R08117,R05537,R00389,R01991,R04773,R00912,R08088,R00910,R00235,R06410,R01954,R01357,R03932,R01407,R04157,R05620,R00189,R01280,R00578,R06409,R03974,R06751,R04507,R02918,R03665,R03664,R03661,R03660,R03663,R03662,R04449,R00735,R01616,R02986,R01598,R02255,R01490,R00436,R08244,R02794,R08218,R01164,R02194,R04870,R02699,R01230,R01231,R06944,R05467,R05452,R04036,R06515,R00483,R03658,R03659,R02718,R05578,R00686,R03651,R03652,R02711,R03654,R03655,R03656,R03657,R04580,R07416,R04582,R07887,R02221,R07325,R06777,R01075,R06778,R01176,R01723,R03647,R03286,R06731,R02473,R04274,R01422,R04563,R04562,R03648,R00390,R03646,R04030,R00257,R06583,R04230,R03650,R03209,R01943,R06368,R05193,R00925,R00183,R00185,R01571,R04591,R04325,R04209,R04209,R01830,R06974,R04559,R00944,R00943,R05704,R04208,R01827,R04325,R06974,R04144,R00289,R00287,R00955,R01384,R01386,R07658,R01827
89	0.70	383	24	145	0	0	C00117->C00002:[10->8,12->3,6->10,6->11,6->17,7->12,8->13]	RP03973,RP06552,RP01319,RP00470,RP01995,RP00196,RP04543,RP06373,RP06864,RP01654,RP08184,RP04204,RP01197,RP00008,RP04241,RP03839,RP07975,RP01790,RP01321,RP01255,RP02454,RP00380,RP04205,RP06726	R00181,R01384,R01386,R07658,R01127,R01128,R01132,R02142,R00289,R00287,R00955,R00286,R00941,R02142,R06590,R06863,R01641,R04560,R04559,R00959,R03876,R04604,R06746,R06769,R07640,R01300,R07646,R01406,R03631,R05577,R05451,R00982,R01558,R03038,R00381,R02539,R08117,R05537,R00389,R01991,R04773,R00912,R08088,R00910,R00235,R06410,R01954,R01357,R03932,R01407,R04157,R05620,R00189,R01280,R00578,R06409,R03974,R06751,R04507,R02918,R03665,R03664,R03661,R03660,R03663,R03662,R04449,R00735,R01616,R02986,R01598,R02255,R01490,R00436,R08244,R02794,R08218,R01164,R02194,R04870,R02699,R01230,R01231,R06944,R05467,R05452,R04036,R06515,R00483,R03658,R03659,R02718,R05578,R00686,R03651,R03652,R02711,R03654,R03655,R03656,R03657,R04580,R07416,R04582,R07887,R02221,R07325,R06777,R01075,R06778,R01176,R01723,R03647,R03286,R06731,R02473,R04274,R01422,R04563,R04562,R03648,R00390,R03646,R04030,R00257,R06583,R04230,R03650,R03209,R01943,R06368,R05193,R00925,R04591,R04209,R04209,R01830,R01130,R01049,R02740,R01768,R01769,R06975,R04560,R01827
90	0.60	355	20	143	0	0	C00117->C00002:[10->8,12->3,6->11,6->17,7->12,8->13]	RP01257,RP06552,RP00861,RP01293,RP01319,RP00196,RP04543,RP06373,RP01385,RP01654,RP08184,RP00596,RP01197,RP00008,RP00173,RP01790,RP01325,RP02454,RP04205,RP06726	R01051,R01384,R01386,R07658,R00190,R00182,R01083,R01127,R00289,R00287,R00955,R00286,R00941,R01245,R06590,R06863,R01641,R04560,R01561,R01245,R00959,R03876,R04604,R06746,R06769,R07640,R01300,R07646,R01406,R03631,R05577,R05451,R00982,R01558,R03038,R00381,R02539,R08117,R05537,R00389,R01991,R04773,R00912,R08088,R00910,R00235,R06410,R01954,R01357,R03932,R01407,R04157,R05620,R00189,R01280,R00578,R06409,R03974,R06751,R04507,R02918,R03665,R03664,R03661,R03660,R03663,R03662,R04449,R00735,R01616,R02986,R01598,R02255,R01490,R00436,R08244,R02794,R08218,R01164,R02194,R04870,R02699,R01230,R01231,R06944,R05467,R05452,R04036,R06515,R00483,R03658,R03659,R02718,R05578,R00686,R03651,R03652,R02711,R03654,R03655,R03656,R03657,R04580,R07416,R04582,R07887,R02221,R07325,R06777,R01075,R06778,R01176,R01723,R03647,R03286,R06731,R02473,R04274,R01422,R04563,R04562,R03648,R00390,R03646,R04030,R00257,R06583,R04230,R03650,R03209,R01943,R06368,R05193,R00925,R00183,R00185,R01571,R01830,R01135,R02740,R06975,R04560,R01827
91	0.90	223	35	315	0	1	C00117->C00002:[10->8,12->3,6->10,6->11,6->17,6->2,6->4,7->12,8->13]	RP01257,RP06552,RP01319,RP10096,RP07515,RP00196,RP03774,RP04112,RP01654,RP08033,RP01197,RP03838,RP08113,RP00300,RP03839,RP04102,RP01790,RP03973,RP00749,RP06726,RP00861,RP04204,RP01128,RP04205,RP04543,RP04241,RP01385,RP05769,RP08184,RP00596,RP00004,RP07975,RP02454,RP05304,RP03735	R01051,R01384,R01386,R07658,R01127,R06974,R03425,R00289,R00287,R00955,R04144,R00192,R06590,R06863,R01641,R04325,R00959,R04208,R00177,R00944,R00943,R04209,R04463,R01830,R00181,R04325,R06974,R01827,R00190,R00182,R04559,R00830,R06975,R04560,R00286,R04591,R01245,R05704,R00830,R01221,R03425,R04560,R01561,R01245,R03875,R06435,R07330,R06432,R07524,R05035,R06816,R06479,R06439,R03633,R07238,R05303,R05885,R07232,R06767,R03731,R07236,R07237,R07234,R07235,R07535,R07774,R07922,R07920,R02384,R04505,R05532,R06754,R03130,R06719,R06578,R02961,R01153,R07529,R04718,R04719,R08537,R01159,R04867,R04716,R04717,R04711,R04713,R04013,R03623,R06680,R08547,R02808,R05149,R06524,R06750,R08239,R04396,R07921,R05808,R02882,R03746,R03571,R06749,R08467,R07521,R04496,R08455,R07239,R05810,R05811,R05813,R03229,R02056,R08246,R05181,R04145,R06456,R07504,R04707,R01675,R04705,R03948,R07240,R07233,R06824,R03943,R03194,R03112,R03111,R07331,R04062,R07242,R07724,R05881,R07527,R03304,R04301,R00649,R08236,R08441,R05809,R04762,R06807,R06774,R06771,R03950,R01269,R03805,R05182,R02862,R03554,R04714,R05162,R03456,R04772,R02627,R04077,R02623,R05760,R07917,R06859,R03410,R03411,R02572,R08538,R04715,R01942,R00650,R02174,R02379,R03922,R04169,R06478,R06576,R06577,R06574,R06575,R05674,R00827,R05676,R06477,R06476,R05179,R05673,R01349,R03832,R08449,R03835,R06675,R04764,R07375,R00984,R04763,R02931,R05776,R01235,R01188,R01189,R08446,R02162,R04993,R04990,R08151,R04931,R03934,R08468,R08469,R07773,R03938,R06794,R08465,R03366,R07775,R01721,R04427,R03701,R01883,R04421,R05212,R05213,R05211,R05216,R02920,R05214,R05763,R02155,R02157,R01191,R01190,R04190,R04691,R05764,R05180,R04692,R04237,R03788,R04988,R08410,R04981,R04983,R04858,R07501,R01320,R08479,R02859,R02858,R06627,R05834,R02982,R07919,R04436,R05323,R03424,R02910,R01239,R05614,R03587,R01973,R01972,R05759,R02144,R05757,R05756,R00367,R05754,R06715,R00683,R04866,R04905,R00595,R00600,R00601,R02917,R06868,R04887,R04881,R06869,R04481,R07481,R05122,R05123,R02533,R02534,R03725,R07244,R07243,R03721,R07241,R06427,R05520,R04398,R04332,R05525,R06564,R05528,R04033,R02667,R03003,R00596,R00597,R00594,R05219,R02037,R06815,R02175,R05755,R00598,R00599,R04209,R02740,R05704,R00134,R03215,R03146,R00519
92	0.90	221	34	310	0	1	C00117->C00002:[10->8,12->3,6->10,6->11,6->17,6->2,6->4,7->12,8->13]	RP01257,RP06552,RP00861,RP07515,RP01319,RP10096,RP04102,RP01128,RP00196,RP04543,RP03774,RP04112,RP01385,RP05769,RP01654,RP08184,RP00596,RP08033,RP01197,RP03838,RP08113,RP04241,RP03839,RP07975,RP01790,RP03973,RP04204,RP06373,RP02454,RP05304,RP00004,RP00749,RP04205,RP06726	R01051,R01384,R01386,R07658,R00190,R00182,R03425,R01127,R06974,R04463,R00830,R00289,R00287,R00955,R00286,R04144,R00192,R01245,R05704,R00830,R01221,R03425,R06590,R06863,R01641,R04560,R01561,R01245,R04325,R00959,R04208,R00177,R04591,R04209,R04209,R01830,R00181,R04559,R00941,R02740,R05704,R03875,R06435,R07330,R06432,R07524,R05035,R06816,R06479,R06439,R03633,R07238,R05303,R05885,R07232,R06767,R03731,R07236,R07237,R07234,R07235,R07535,R07774,R07922,R07920,R02384,R04505,R05532,R06754,R03130,R06719,R06578,R02961,R01153,R07529,R04718,R04719,R08537,R01159,R04867,R04716,R04717,R04711,R04713,R04013,R03623,R06680,R08547,R02808,R05149,R06524,R06750,R08239,R04396,R07921,R05808,R02882,R03746,R03571,R06749,R08467,R07521,R04496,R08455,R07239,R05810,R05811,R05813,R03229,R02056,R08246,R05181,R04145,R06456,R07504,R04707,R01675,R04705,R03948,R07240,R07233,R06824,R03943,R03194,R03112,R03111,R07331,R04062,R07242,R07724,R05881,R07527,R03304,R04301,R00649,R08236,R08441,R05809,R04762,R06807,R06774,R06771,R03950,R01269,R03805,R05182,R02862,R03554,R04714,R05162,R03456,R04772,R02627,R04077,R02623,R05760,R07917,R06859,R03410,R03411,R02572,R08538,R04715,R01942,R00650,R02174,R02379,R03922,R04169,R06478,R06576,R06577,R06574,R06575,R05674,R00827,R05676,R06477,R06476,R05179,R05673,R01349,R03832,R08449,R03835,R06675,R04764,R07375,R00984,R04763,R02931,R05776,R01235,R01188,R01189,R08446,R02162,R04993,R04990,R08151,R04931,R03934,R08468,R08469,R07773,R03938,R06794,R08465,R03366,R07775,R01721,R04427,R03701,R01883,R04421,R05212,R05213,R05211,R05216,R02920,R05214,R05763,R02155,R02157,R01191,R01190,R04190,R04691,R05764,R05180,R04692,R04237,R03788,R04988,R08410,R04981,R04983,R04858,R07501,R01320,R08479,R02859,R02858,R06627,R05834,R02982,R07919,R04436,R05323,R03424,R02910,R01239,R05614,R03587,R01973,R01972,R05759,R02144,R05757,R05756,R00367,R05754,R06715,R00683,R04866,R04905,R00595,R00600,R00601,R02917,R06868,R04887,R04881,R06869,R04481,R07481,R05122,R05123,R02533,R02534,R03725,R07244,R07243,R03721,R07241,R06427,R05520,R04398,R04332,R05525,R06564,R05528,R04033,R02667,R03003,R00596,R00597,R00594,R05219,R02037,R06815,R02175,R05755,R00598,R00599,R04325,R06974,R06975,R04560,R01827
93	0.50	521	5	6	0	0	C00117->C00002:[10->8,12->3,6->17,7->12,8->13]	RP04092,RP04478,RP00861,RP01255,RP00485	R00190,R04863,R00190,R00182,R01049,R03098
94	0.30	376	18	136	0	0	C00117->C00002:[10->12,10->13,12->17]	RP03121,RP01280,RP07157,RP02140,RP01274,RP01654,RP00191,RP01573,RP00008,RP01262,RP00861,RP01790,RP02139,RP04092,RP01238,RP06727,RP03120,RP06726	R03509,R01073,R02722,R02340,R01070,R06590,R06863,R01641,R02073,R04780,R04779,R01529,R03876,R04604,R06746,R06769,R07640,R01300,R07646,R01406,R03631,R05577,R05451,R00982,R01558,R03038,R00381,R02539,R08117,R05537,R00389,R01991,R04773,R00912,R08088,R00910,R00235,R06410,R01954,R01357,R03932,R01407,R04157,R05620,R00189,R01280,R00578,R06409,R03974,R06751,R04507,R02918,R03665,R03664,R03661,R03660,R03663,R03662,R04449,R00735,R01616,R02986,R01598,R02255,R01490,R00436,R08244,R02794,R08218,R01164,R02194,R04870,R02699,R01230,R01231,R06944,R05467,R05452,R04036,R06515,R00483,R03658,R03659,R02718,R05578,R00686,R03651,R03652,R02711,R03654,R03655,R03656,R03657,R04580,R07416,R04582,R07887,R02221,R07325,R06777,R01075,R06778,R01176,R01723,R03647,R03286,R06731,R02473,R04274,R01422,R04563,R04562,R03648,R00390,R03646,R04030,R00257,R06583,R04230,R03650,R03209,R01943,R06368,R05193,R00925,R01056,R00190,R00182,R01830,R02340,R02722,R00190,R01015,R01830,R03508,R01827
95	0.90	377	34	161	0	1	C00117->C00002:[10->8,12->3,6->10,6->11,6->17,6->2,6->4,7->12,8->13]	RP01257,RP06552,RP00861,RP01293,RP01319,RP10096,RP04102,RP01128,RP00196,RP04543,RP03774,RP06373,RP01385,RP05769,RP01654,RP08184,RP00596,RP08033,RP01197,RP00008,RP00173,RP04241,RP03839,RP07975,RP01790,RP07515,RP04204,RP01325,RP02454,RP05304,RP03838,RP00749,RP04205,RP06726	R01051,R01384,R01386,R07658,R00190,R00182,R01083,R01127,R06974,R04463,R00830,R00289,R00287,R00955,R00286,R04144,R00941,R01245,R05704,R00830,R01221,R03425,R06590,R06863,R01641,R04560,R01561,R01245,R04325,R00959,R03876,R04604,R06746,R06769,R07640,R01300,R07646,R01406,R03631,R05577,R05451,R00982,R01558,R03038,R00381,R02539,R08117,R05537,R00389,R01991,R04773,R00912,R08088,R00910,R00235,R06410,R01954,R01357,R03932,R01407,R04157,R05620,R00189,R01280,R00578,R06409,R03974,R06751,R04507,R02918,R03665,R03664,R03661,R03660,R03663,R03662,R04449,R00735,R01616,R02986,R01598,R02255,R01490,R00436,R08244,R02794,R08218,R01164,R02194,R04870,R02699,R01230,R01231,R06944,R05467,R05452,R04036,R06515,R00483,R03658,R03659,R02718,R05578,R00686,R03651,R03652,R02711,R03654,R03655,R03656,R03657,R04580,R07416,R04582,R07887,R02221,R07325,R06777,R01075,R06778,R01176,R01723,R03647,R03286,R06731,R02473,R04274,R01422,R04563,R04562,R03648,R00390,R03646,R04030,R00257,R06583,R04230,R03650,R03209,R01943,R06368,R05193,R00925,R00183,R00185,R01571,R04591,R04209,R04209,R01830,R03425,R04559,R01135,R02740,R05704,R04208,R04325,R06974,R06975,R04560,R01827
96	0.70	541	24	35	0	0	C00117->C00002:[10->8,12->3,6->10,6->11,6->17,7->12,8->13]	RP06552,RP03973,RP00173,RP01452,RP00196,RP04543,RP06373,RP01654,RP08184,RP01319,RP04092,RP01197,RP01179,RP04241,RP03839,RP00861,RP01790,RP04204,RP07975,RP01255,RP02454,RP00596,RP04205,RP06726	R01384,R01386,R07658,R00181,R00183,R00185,R01571,R01354,R00289,R00287,R00955,R00286,R00941,R06590,R06863,R01641,R04560,R01127,R00190,R00959,R00926,R04591,R04209,R00190,R00182,R01830,R04559,R04209,R01049,R02740,R01561,R01245,R06975,R04560,R01827
97	0.60	374	17	144	0	0	C00117->C00002:[10->11,10->8,12->3,6->17,7->12,8->13]	RP03973,RP00164,RP01319,RP00528,RP04205,RP04020,RP00649,RP01255,RP00300,RP00357,RP00052,RP01654,RP08184,RP01270,RP04021,RP00008,RP06726	R00181,R01010,R01011,R01012,R01127,R00604,R02479,R06975,R04560,R04378,R00761,R01067,R01049,R00944,R00943,R06862,R01440,R00756,R00769,R05805,R00770,R00762,R00764,R00767,R06590,R06863,R01641,R04560,R01068,R04378,R03876,R04604,R06746,R06769,R07640,R01300,R07646,R01406,R03631,R05577,R05451,R00982,R01558,R03038,R00381,R02539,R08117,R05537,R00389,R01991,R04773,R00912,R08088,R00910,R00235,R06410,R01954,R01357,R03932,R01407,R04157,R05620,R00189,R01280,R00578,R06409,R03974,R06751,R04507,R02918,R03665,R03664,R03661,R03660,R03663,R03662,R04449,R00735,R01616,R02986,R01598,R02255,R01490,R00436,R08244,R02794,R08218,R01164,R02194,R04870,R02699,R01230,R01231,R06944,R05467,R05452,R04036,R06515,R00483,R03658,R03659,R02718,R05578,R00686,R03651,R03652,R02711,R03654,R03655,R03656,R03657,R04580,R07416,R04582,R07887,R02221,R07325,R06777,R01075,R06778,R01176,R01723,R03647,R03286,R06731,R02473,R04274,R01422,R04563,R04562,R03648,R00390,R03646,R04030,R00257,R06583,R04230,R03650,R03209,R01943,R06368,R05193,R00925,R01827
98	0.60	540	21	34	0	0	C00117->C00002:[10->8,12->3,6->11,6->17,7->12,8->13]	RP01257,RP04540,RP00861,RP01319,RP00196,RP04543,RP01385,RP04545,RP01654,RP08184,RP00596,RP01197,RP00300,RP01790,RP08303,RP02454,RP03973,RP03735,RP04205,RP06552,RP06726	R01051,R04936,R00190,R00182,R01127,R00289,R00287,R00955,R00286,R01245,R04939,R06590,R06863,R01641,R04560,R01561,R01245,R00959,R00944,R00943,R01830,R04771,R02740,R00181,R00134,R03215,R03146,R00519,R06975,R04560,R01384,R01386,R07658,R01827
99	0.90	385	38	171	0	1	C00117->C00002:[10->8,12->11,12->3,12->4,6->10,6->17,6->2,7->12,8->13]	RP01257,RP03973,RP00164,RP07515,RP01319,RP10096,RP01788,RP01128,RP00528,RP04205,RP04543,RP00861,RP00357,RP01385,RP05769,RP01654,RP08184,RP00596,RP11137,RP01197,RP00008,RP00173,RP04241,RP08033,RP03839,RP07975,RP01790,RP04102,RP04204,RP00300,RP05304,RP03838,RP02454,RP00749,RP03774,RP00196,RP06552,RP06726	R01051,R00181,R01010,R01011,R01012,R03425,R01127,R06974,R01829,R00830,R00604,R02479,R06975,R04560,R00286,R00190,R00182,R06862,R01440,R01245,R05704,R00830,R01221,R03425,R06590,R06863,R01641,R04560,R01561,R01245,R01843,R01845,R00959,R03876,R04604,R06746,R06769,R07640,R01300,R07646,R01406,R03631,R05577,R05451,R00982,R01558,R03038,R00381,R02539,R08117,R05537,R00389,R01991,R04773,R00912,R08088,R00910,R00235,R06410,R01954,R01357,R03932,R01407,R04157,R05620,R00189,R01280,R00578,R06409,R03974,R06751,R04507,R02918,R03665,R03664,R03661,R03660,R03663,R03662,R04449,R00735,R01616,R02986,R01598,R02255,R01490,R00436,R08244,R02794,R08218,R01164,R02194,R04870,R02699,R01230,R01231,R06944,R05467,R05452,R04036,R06515,R00483,R03658,R03659,R02718,R05578,R00686,R03651,R03652,R02711,R03654,R03655,R03656,R03657,R04580,R07416,R04582,R07887,R02221,R07325,R06777,R01075,R06778,R01176,R01723,R03647,R03286,R06731,R02473,R04274,R01422,R04563,R04562,R03648,R00390,R03646,R04030,R00257,R06583,R04230,R03650,R03209,R01943,R06368,R05193,R00925,R00183,R00185,R01571,R04591,R04325,R04209,R04209,R01830,R04463,R04559,R00944,R00943,R05704,R04208,R02740,R04325,R06974,R04144,R00289,R00287,R00955,R01384,R01386,R07658,R01827
100	0.90	554	34	49	0	1	C00117->C00002:[10->8,12->3,6->10,6->11,6->17,6->2,6->4,7->12,8->13]	RP06552,RP03973,RP00173,RP07515,RP01319,RP10096,RP04102,RP01128,RP00196,RP04543,RP03774,RP04359,RP06373,RP05769,RP08575,RP08184,RP04204,RP02454,RP01197,RP03838,RP00861,RP01654,RP04241,RP08033,RP03839,RP07975,RP01790,RP01255,RP04092,RP05304,RP00596,RP00749,RP04205,RP06726	R01384,R01386,R07658,R00181,R00183,R00185,R01571,R03425,R01127,R06974,R04463,R00830,R00289,R00287,R00955,R00286,R04144,R00236,R00941,R05704,R00830,R01221,R03425,R00316,R04560,R04559,R02740,R00959,R04208,R00190,R00182,R06590,R06863,R01641,R04591,R04325,R04209,R04209,R01830,R01049,R00190,R05704,R01561,R01245,R04325,R06974,R06975,R04560,R01827
101	0.60	642	18	26	0	0	C00117->C00002:[10->8,12->3,6->11,6->17,7->12,8->13]	RP03973,RP06552,RP00196,RP04543,RP04472,RP01994,RP04359,RP08575,RP01197,RP00380,RP01654,RP01790,RP08324,RP00470,RP01255,RP02454,RP01322,RP06726	R00181,R01384,R01386,R07658,R00289,R00287,R00955,R00286,R04857,R02141,R00236,R00316,R00959,R01768,R01769,R06590,R06863,R01641,R01830,R04857,R01128,R01132,R01049,R02740,R01132,R01827
102	0.70	358	23	146	0	0	C00117->C00002:[10->8,12->3,6->10,6->11,6->17,7->12,8->13]	RP01257,RP06552,RP00861,RP01319,RP00196,RP04543,RP06373,RP01385,RP01654,RP08184,RP00596,RP01197,RP00008,RP07975,RP04241,RP03839,RP00173,RP01790,RP04204,RP02454,RP03973,RP04205,RP06726	R01051,R01384,R01386,R07658,R00190,R00182,R01127,R00289,R00287,R00955,R00286,R00941,R01245,R06590,R06863,R01641,R04560,R01561,R01245,R00959,R03876,R04604,R06746,R06769,R07640,R01300,R07646,R01406,R03631,R05577,R05451,R00982,R01558,R03038,R00381,R02539,R08117,R05537,R00389,R01991,R04773,R00912,R08088,R00910,R00235,R06410,R01954,R01357,R03932,R01407,R04157,R05620,R00189,R01280,R00578,R06409,R03974,R06751,R04507,R02918,R03665,R03664,R03661,R03660,R03663,R03662,R04449,R00735,R01616,R02986,R01598,R02255,R01490,R00436,R08244,R02794,R08218,R01164,R02194,R04870,R02699,R01230,R01231,R06944,R05467,R05452,R04036,R06515,R00483,R03658,R03659,R02718,R05578,R00686,R03651,R03652,R02711,R03654,R03655,R03656,R03657,R04580,R07416,R04582,R07887,R02221,R07325,R06777,R01075,R06778,R01176,R01723,R03647,R03286,R06731,R02473,R04274,R01422,R04563,R04562,R03648,R00390,R03646,R04030,R00257,R06583,R04230,R03650,R03209,R01943,R06368,R05193,R00925,R04209,R04591,R04209,R00183,R00185,R01571,R01830,R04559,R02740,R00181,R06975,R04560,R01827
103	0.80	406	34	155	0	0	C00117->C00002:[10->11,10->4,10->8,12->3,6->10,6->17,7->12,8->13]	RP01572,RP03973,RP03774,RP01319,RP10096,RP04102,RP00568,RP04543,RP04205,RP01670,RP03775,RP01654,RP08184,RP04204,RP08033,RP01197,RP01278,RP00008,RP06374,RP04241,RP01262,RP07975,RP01790,RP04290,RP01926,RP01255,RP02454,RP00749,RP03839,RP03838,RP05200,RP00196,RP06552,RP06726	R01528,R00181,R04144,R01127,R06974,R04463,R01218,R01220,R00286,R06975,R04560,R01655,R04144,R06590,R06863,R01641,R04560,R04559,R04325,R00959,R01072,R03876,R04604,R06746,R06769,R07640,R01300,R07646,R01406,R03631,R05577,R05451,R00982,R01558,R03038,R00381,R02539,R08117,R05537,R00389,R01991,R04773,R00912,R08088,R00910,R00235,R06410,R01954,R01357,R03932,R01407,R04157,R05620,R00189,R01280,R00578,R06409,R03974,R06751,R04507,R02918,R03665,R03664,R03661,R03660,R03663,R03662,R04449,R00735,R01616,R02986,R01598,R02255,R01490,R00436,R08244,R02794,R08218,R01164,R02194,R04870,R02699,R01230,R01231,R06944,R05467,R05452,R04036,R06515,R00483,R03658,R03659,R02718,R05578,R00686,R03651,R03652,R02711,R03654,R03655,R03656,R03657,R04580,R07416,R04582,R07887,R02221,R07325,R06777,R01075,R06778,R01176,R01723,R03647,R03286,R06731,R02473,R04274,R01422,R04563,R04562,R03648,R00390,R03646,R04030,R00257,R06583,R04230,R03650,R03209,R01943,R06368,R05193,R00925,R00945,R04591,R01056,R04209,R01830,R00220,R02036,R01049,R02740,R04325,R06974,R04209,R04208,R05605,R00289,R00287,R00955,R01384,R01386,R07658,R01827
104	0.90	380	33	160	0	1	C00117->C00002:[10->8,12->3,6->10,6->11,6->17,6->2,6->4,7->12,8->13]	RP06552,RP03973,RP00173,RP07515,RP01319,RP10096,RP04102,RP01128,RP00196,RP04543,RP03774,RP06373,RP05769,RP01654,RP08184,RP04204,RP02454,RP01197,RP00008,RP00861,RP04241,RP08033,RP03839,RP07975,RP01790,RP01255,RP04092,RP05304,RP03838,RP00596,RP00749,RP04205,RP06726	R01384,R01386,R07658,R00181,R00183,R00185,R01571,R03425,R01127,R06974,R04463,R00830,R00289,R00287,R00955,R00286,R04144,R00941,R05704,R00830,R01221,R03425,R06590,R06863,R01641,R04560,R04559,R02740,R00959,R03876,R04604,R06746,R06769,R07640,R01300,R07646,R01406,R03631,R05577,R05451,R00982,R01558,R03038,R00381,R02539,R08117,R05537,R00389,R01991,R04773,R00912,R08088,R00910,R00235,R06410,R01954,R01357,R03932,R01407,R04157,R05620,R00189,R01280,R00578,R06409,R03974,R06751,R04507,R02918,R03665,R03664,R03661,R03660,R03663,R03662,R04449,R00735,R01616,R02986,R01598,R02255,R01490,R00436,R08244,R02794,R08218,R01164,R02194,R04870,R02699,R01230,R01231,R06944,R05467,R05452,R04036,R06515,R00483,R03658,R03659,R02718,R05578,R00686,R03651,R03652,R02711,R03654,R03655,R03656,R03657,R04580,R07416,R04582,R07887,R02221,R07325,R06777,R01075,R06778,R01176,R01723,R03647,R03286,R06731,R02473,R04274,R01422,R04563,R04562,R03648,R00390,R03646,R04030,R00257,R06583,R04230,R03650,R03209,R01943,R06368,R05193,R00925,R00190,R00182,R04591,R04325,R04209,R04209,R01830,R01049,R00190,R05704,R04208,R01561,R01245,R04325,R06974,R06975,R04560,R01827
105	0.40	403	25	142	0	0	C00117->C00002:[10->11,6->17,7->12,8->13]	RP01572,RP03973,RP03121,RP01280,RP01319,RP07157,RP00568,RP01670,RP02140,RP01654,RP08184,RP04021,RP00008,RP13340,RP01262,RP06374,RP01790,RP04290,RP01926,RP02139,RP04020,RP06726,RP03120,RP04205,RP05200	R01528,R00181,R03509,R01073,R01127,R02722,R01218,R01220,R01655,R02340,R06590,R06863,R01641,R04560,R04378,R03876,R04604,R06746,R06769,R07640,R01300,R07646,R01406,R03631,R05577,R05451,R00982,R01558,R03038,R00381,R02539,R08117,R05537,R00389,R01991,R04773,R00912,R08088,R00910,R00235,R06410,R01954,R01357,R03932,R01407,R04157,R05620,R00189,R01280,R00578,R06409,R03974,R06751,R04507,R02918,R03665,R03664,R03661,R03660,R03663,R03662,R04449,R00735,R01616,R02986,R01598,R02255,R01490,R00436,R08244,R02794,R08218,R01164,R02194,R04870,R02699,R01230,R01231,R06944,R05467,R05452,R04036,R06515,R00483,R03658,R03659,R02718,R05578,R00686,R03651,R03652,R02711,R03654,R03655,R03656,R03657,R04580,R07416,R04582,R07887,R02221,R07325,R06777,R01075,R06778,R01176,R01723,R03647,R03286,R06731,R02473,R04274,R01422,R04563,R04562,R03648,R00390,R03646,R04030,R00257,R06583,R04230,R03650,R03209,R01943,R06368,R05193,R00925,R01827,R01056,R00945,R01830,R00220,R02036,R02340,R02722,R04378,R01827,R03508,R06975,R04560,R05605
106	0.70	634	20	28	0	0	C00117->C00002:[10->8,12->3,6->10,6->11,6->17,7->12,8->13]	RP03973,RP06552,RP01452,RP00196,RP04543,RP04472,RP01994,RP01654,RP01197,RP00380,RP01179,RP01790,RP08324,RP08291,RP00470,RP01255,RP02454,RP04373,RP01322,RP06726	R00181,R01384,R01386,R07658,R01354,R00289,R00287,R00955,R00286,R04857,R02141,R06590,R06863,R01641,R00959,R01768,R01769,R00926,R01830,R04857,R04732,R01128,R01132,R01049,R02740,R04732,R01132,R01827
107	0.90	534	35	51	0	1	C00117->C00002:[10->8,12->3,6->10,6->11,6->17,6->2,6->4,7->12,8->13]	RP01257,RP07515,RP01319,RP10096,RP04102,RP00196,RP03774,RP04545,RP01654,RP08033,RP01197,RP03838,RP04241,RP03839,RP07975,RP08303,RP03973,RP06726,RP04540,RP00861,RP04204,RP01128,RP04205,RP04543,RP06373,RP01385,RP05769,RP08184,RP00596,RP00749,RP01790,RP02454,RP05304,RP03735,RP06552	R01051,R03425,R01127,R06974,R04463,R00289,R00287,R00955,R04144,R04939,R06590,R06863,R01641,R04325,R00959,R04208,R04591,R04209,R04209,R04771,R00181,R01827,R04936,R00190,R00182,R04559,R00830,R06975,R04560,R00286,R00941,R01245,R05704,R00830,R01221,R03425,R04560,R01561,R01245,R04325,R06974,R01830,R02740,R05704,R00134,R03215,R03146,R00519,R01384,R01386,R07658
108	0.50	559	6	7	0	0	C00117->C00002:[10->8,12->3,6->17,7->12,8->13]	RP03973,RP04478,RP00470,RP01255,RP00485,RP01322	R00181,R04863,R01128,R01132,R01049,R03098,R01132
109	0.60	559	20	31	0	0	C00117->C00002:[10->8,12->3,6->11,6->17,7->12,8->13]	RP06552,RP03973,RP00173,RP01319,RP00196,RP04543,RP04359,RP06373,RP08575,RP08184,RP02454,RP01197,RP01654,RP00861,RP01790,RP01255,RP04092,RP00596,RP04205,RP06726	R01384,R01386,R07658,R00181,R00183,R00185,R01571,R01127,R00289,R00287,R00955,R00286,R00236,R00941,R00316,R04560,R02740,R00959,R06590,R06863,R01641,R00190,R00182,R01830,R01049,R00190,R01561,R01245,R06975,R04560,R01827
110	0.90	413	37	172	0	1	C00117->C00002:[10->11,10->4,10->8,12->3,6->10,6->17,6->2,7->12,8->13]	RP03973,RP06552,RP00164,RP07515,RP01319,RP10096,RP04102,RP00196,RP00357,RP01654,RP08033,RP01197,RP03838,RP03775,RP00300,RP03839,RP01278,RP01790,RP00649,RP01255,RP00052,RP00749,RP06726,RP03774,RP04204,RP01128,RP00528,RP04205,RP04543,RP04241,RP05769,RP08184,RP00008,RP07975,RP02454,RP05304,RP01270	R00181,R01384,R01386,R07658,R01010,R01011,R01012,R03425,R01127,R06974,R04463,R00289,R00287,R00955,R06862,R01440,R06590,R06863,R01641,R04325,R00959,R04208,R04144,R00944,R00943,R04209,R01072,R01830,R00761,R01067,R01049,R00756,R00769,R05805,R00770,R00762,R00764,R00767,R04325,R06974,R01827,R04144,R04559,R00830,R00604,R02479,R06975,R04560,R00286,R04591,R05704,R00830,R01221,R03425,R04560,R03876,R04604,R06746,R06769,R07640,R01300,R07646,R01406,R03631,R05577,R05451,R00982,R01558,R03038,R00381,R02539,R08117,R05537,R00389,R01991,R04773,R00912,R08088,R00910,R00235,R06410,R01954,R01357,R03932,R01407,R04157,R05620,R00189,R01280,R00578,R06409,R03974,R06751,R04507,R02918,R03665,R03664,R03661,R03660,R03663,R03662,R04449,R00735,R01616,R02986,R01598,R02255,R01490,R00436,R08244,R02794,R08218,R01164,R02194,R04870,R02699,R01230,R01231,R06944,R05467,R05452,R04036,R06515,R00483,R03658,R03659,R02718,R05578,R00686,R03651,R03652,R02711,R03654,R03655,R03656,R03657,R04580,R07416,R04582,R07887,R02221,R07325,R06777,R01075,R06778,R01176,R01723,R03647,R03286,R06731,R02473,R04274,R01422,R04563,R04562,R03648,R00390,R03646,R04030,R00257,R06583,R04230,R03650,R03209,R01943,R06368,R05193,R00925,R04209,R02740,R05704,R01068
111	0.60	674	21	30	0	0	C00117->C00002:[10->8,12->3,6->11,6->17,7->12,8->13]	RP03973,RP06552,RP01319,RP00196,RP04543,RP04205,RP04359,RP06373,RP08575,RP08184,RP01197,RP00380,RP01654,RP01790,RP01995,RP00470,RP01255,RP02454,RP01322,RP01321,RP06726	R00181,R01384,R01386,R07658,R01127,R00289,R00287,R00955,R00286,R06975,R04560,R00236,R00941,R00316,R04560,R00959,R01768,R01769,R06590,R06863,R01641,R01830,R02142,R01128,R01132,R01049,R02740,R01132,R01130,R01827
112	0.70	544	25	34	0	0	C00117->C00002:[10->8,12->3,6->10,6->11,6->17,7->12,8->13]	RP01257,RP04540,RP00861,RP01293,RP01319,RP00196,RP04543,RP06373,RP01385,RP04545,RP01654,RP08184,RP00596,RP01197,RP07975,RP04241,RP03839,RP08303,RP01790,RP04204,RP01325,RP02454,RP04205,RP06552,RP06726	R01051,R04936,R00190,R00182,R01083,R01127,R00289,R00287,R00955,R00286,R00941,R01245,R04939,R06590,R06863,R01641,R04560,R01561,R01245,R00959,R04209,R04591,R04209,R04771,R01830,R04559,R01135,R02740,R06975,R04560,R01384,R01386,R07658,R01827
113	0.90	539	37	54	0	1	C00117->C00002:[10->8,12->3,6->10,6->11,6->17,6->2,6->4,7->12,8->13]	RP01257,RP07515,RP01319,RP10096,RP04102,RP00196,RP03774,RP04545,RP01654,RP11137,RP01197,RP03838,RP04241,RP08033,RP03839,RP07975,RP08303,RP01789,RP03973,RP06726,RP04540,RP00861,RP04204,RP01128,RP04205,RP04543,RP06373,RP01385,RP05769,RP08184,RP00596,RP00749,RP01790,RP02454,RP05304,RP03735,RP06552	R01051,R03425,R01127,R06974,R04463,R00289,R00287,R00955,R04144,R04939,R06590,R06863,R01641,R01843,R01845,R00959,R04208,R04591,R04325,R04209,R04209,R04771,R01829,R00181,R01827,R04936,R00190,R00182,R04559,R00830,R06975,R04560,R00286,R00941,R01245,R05704,R00830,R01221,R03425,R04560,R01561,R01245,R04325,R06974,R01830,R02740,R05704,R00134,R03215,R03146,R00519,R01384,R01386,R07658
114	0.60	348	19	145	0	0	C00117->C00002:[10->8,12->3,6->11,6->17,7->12,8->13]	RP01257,RP06552,RP00861,RP01319,RP00196,RP04543,RP01385,RP01654,RP00596,RP01197,RP00008,RP00173,RP01790,RP10097,RP02454,RP03973,RP03735,RP04205,RP06726	R01051,R01384,R01386,R07658,R00190,R00182,R01127,R00289,R00287,R00955,R00286,R01245,R06590,R06863,R01641,R01561,R01245,R00959,R03876,R04604,R06746,R06769,R07640,R01300,R07646,R01406,R03631,R05577,R05451,R00982,R01558,R03038,R00381,R02539,R08117,R05537,R00389,R01991,R04773,R00912,R08088,R00910,R00235,R06410,R01954,R01357,R03932,R01407,R04157,R05620,R00189,R01280,R00578,R06409,R03974,R06751,R04507,R02918,R03665,R03664,R03661,R03660,R03663,R03662,R04449,R00735,R01616,R02986,R01598,R02255,R01490,R00436,R08244,R02794,R08218,R01164,R02194,R04870,R02699,R01230,R01231,R06944,R05467,R05452,R04036,R06515,R00483,R03658,R03659,R02718,R05578,R00686,R03651,R03652,R02711,R03654,R03655,R03656,R03657,R04580,R07416,R04582,R07887,R02221,R07325,R06777,R01075,R06778,R01176,R01723,R03647,R03286,R06731,R02473,R04274,R01422,R04563,R04562,R03648,R00390,R03646,R04030,R00257,R06583,R04230,R03650,R03209,R01943,R06368,R05193,R00925,R00183,R00185,R01571,R01830,R06975,R02740,R00181,R00134,R03215,R03146,R00519,R06975,R04560,R01827
115	0.60	382	20	141	0	0	C00117->C00002:[10->8,12->3,6->11,6->17,7->12,8->13]	RP03973,RP06552,RP01319,RP00196,RP04543,RP04205,RP06373,RP01654,RP08184,RP01197,RP00380,RP00008,RP01790,RP01995,RP00470,RP01255,RP02454,RP01322,RP01321,RP06726	R00181,R01384,R01386,R07658,R01127,R00289,R00287,R00955,R00286,R06975,R04560,R00941,R06590,R06863,R01641,R04560,R00959,R01768,R01769,R03876,R04604,R06746,R06769,R07640,R01300,R07646,R01406,R03631,R05577,R05451,R00982,R01558,R03038,R00381,R02539,R08117,R05537,R00389,R01991,R04773,R00912,R08088,R00910,R00235,R06410,R01954,R01357,R03932,R01407,R04157,R05620,R00189,R01280,R00578,R06409,R03974,R06751,R04507,R02918,R03665,R03664,R03661,R03660,R03663,R03662,R04449,R00735,R01616,R02986,R01598,R02255,R01490,R00436,R08244,R02794,R08218,R01164,R02194,R04870,R02699,R01230,R01231,R06944,R05467,R05452,R04036,R06515,R00483,R03658,R03659,R02718,R05578,R00686,R03651,R03652,R02711,R03654,R03655,R03656,R03657,R04580,R07416,R04582,R07887,R02221,R07325,R06777,R01075,R06778,R01176,R01723,R03647,R03286,R06731,R02473,R04274,R01422,R04563,R04562,R03648,R00390,R03646,R04030,R00257,R06583,R04230,R03650,R03209,R01943,R06368,R05193,R00925,R01830,R02142,R01128,R01132,R01049,R02740,R01132,R01130,R01827
116	0.20	407	24	151	0	0	C00117->C00002:[10->13,10->17]	RP03121,RP01280,RP07157,RP06299,RP00164,RP02140,RP01274,RP01654,RP06427,RP00191,RP00008,RP00861,RP01790,RP09657,RP09828,RP00649,RP02139,RP04092,RP01238,RP00052,RP06727,RP01270,RP03120,RP06726	R03509,R01073,R02722,R00761,R01010,R01011,R01012,R02340,R01070,R06590,R06863,R01641,R01067,R02073,R04780,R04779,R03876,R04604,R06746,R06769,R07640,R01300,R07646,R01406,R03631,R05577,R05451,R00982,R01558,R03038,R00381,R02539,R08117,R05537,R00389,R01991,R04773,R00912,R08088,R00910,R00235,R06410,R01954,R01357,R03932,R01407,R04157,R05620,R00189,R01280,R00578,R06409,R03974,R06751,R04507,R02918,R03665,R03664,R03661,R03660,R03663,R03662,R04449,R00735,R01616,R02986,R01598,R02255,R01490,R00436,R08244,R02794,R08218,R01164,R02194,R04870,R02699,R01230,R01231,R06944,R05467,R05452,R04036,R06515,R00483,R03658,R03659,R02718,R05578,R00686,R03651,R03652,R02711,R03654,R03655,R03656,R03657,R04580,R07416,R04582,R07887,R02221,R07325,R06777,R01075,R06778,R01176,R01723,R03647,R03286,R06731,R02473,R04274,R01422,R04563,R04562,R03648,R00390,R03646,R04030,R00257,R06583,R04230,R03650,R03209,R01943,R06368,R05193,R00925,R00190,R00182,R01830,R06861,R06862,R00761,R01067,R02340,R02722,R00190,R01015,R00756,R00769,R05805,R00770,R00762,R00764,R00767,R01830,R01068,R03508,R01827
117	0.90	229	40	325	0	1	C00117->C00002:[10->8,12->10,12->11,12->2,12->3,12->4,6->10,6->17,6->2,7->12,8->13]	RP01257,RP03973,RP00164,RP01319,RP10096,RP07515,RP00196,RP03774,RP00357,RP04112,RP01654,RP11137,RP01197,RP03838,RP08113,RP04241,RP08033,RP03839,RP01128,RP01790,RP00004,RP00749,RP06726,RP00861,RP04204,RP01788,RP00528,RP04205,RP04543,RP00300,RP01385,RP05769,RP08184,RP00596,RP07975,RP04102,RP02454,RP05304,RP03735,RP06552	R01051,R00181,R01010,R01011,R01012,R01127,R06974,R03425,R00289,R00287,R00955,R04144,R06862,R01440,R00192,R06590,R06863,R01641,R01843,R01845,R00959,R04208,R00177,R04591,R04325,R04209,R00830,R01830,R03875,R06435,R07330,R06432,R07524,R05035,R06816,R06479,R06439,R03633,R07238,R05303,R05885,R07232,R06767,R03731,R07236,R07237,R07234,R07235,R07535,R07774,R07922,R07920,R02384,R04505,R05532,R06754,R03130,R06719,R06578,R02961,R01153,R07529,R04718,R04719,R08537,R01159,R04867,R04716,R04717,R04711,R04713,R04013,R03623,R06680,R08547,R02808,R05149,R06524,R06750,R08239,R04396,R07921,R05808,R02882,R03746,R03571,R06749,R08467,R07521,R04496,R08455,R07239,R05810,R05811,R05813,R03229,R02056,R08246,R05181,R04145,R06456,R07504,R04707,R01675,R04705,R03948,R07240,R07233,R06824,R03943,R03194,R03112,R03111,R07331,R04062,R07242,R07724,R05881,R07527,R03304,R04301,R00649,R08236,R08441,R05809,R04762,R06807,R06774,R06771,R03950,R01269,R03805,R05182,R02862,R03554,R04714,R05162,R03456,R04772,R02627,R04077,R02623,R05760,R07917,R06859,R03410,R03411,R02572,R08538,R04715,R01942,R00650,R02174,R02379,R03922,R04169,R06478,R06576,R06577,R06574,R06575,R05674,R00827,R05676,R06477,R06476,R05179,R05673,R01349,R03832,R08449,R03835,R06675,R04764,R07375,R00984,R04763,R02931,R05776,R01235,R01188,R01189,R08446,R02162,R04993,R04990,R08151,R04931,R03934,R08468,R08469,R07773,R03938,R06794,R08465,R03366,R07775,R01721,R04427,R03701,R01883,R04421,R05212,R05213,R05211,R05216,R02920,R05214,R05763,R02155,R02157,R01191,R01190,R04190,R04691,R05764,R05180,R04692,R04237,R03788,R04988,R08410,R04981,R04983,R04858,R07501,R01320,R08479,R02859,R02858,R06627,R05834,R02982,R07919,R04436,R05323,R03424,R02910,R01239,R05614,R03587,R01973,R01972,R05759,R02144,R05757,R05756,R00367,R05754,R06715,R00683,R04866,R04905,R00595,R00600,R00601,R02917,R06868,R04887,R04881,R06869,R04481,R07481,R05122,R05123,R02533,R02534,R03725,R07244,R07243,R03721,R07241,R06427,R05520,R04398,R04332,R05525,R06564,R05528,R04033,R02667,R03003,R00596,R00597,R00594,R05219,R02037,R06815,R02175,R05755,R00598,R00599,R04325,R06974,R01827,R00190,R00182,R04559,R01829,R00604,R02479,R06975,R04560,R00286,R00944,R00943,R01245,R05704,R00830,R01221,R03425,R04560,R01561,R01245,R04209,R04463,R02740,R05704,R00134,R03215,R03146,R00519,R01384,R01386,R07658
118	0.90	526	36	52	0	1	C00117->C00002:[10->8,12->3,6->10,6->11,6->17,6->2,6->4,7->12,8->13]	RP01257,RP07515,RP01319,RP10096,RP04102,RP00196,RP03774,RP04545,RP01654,RP08033,RP01197,RP03838,RP04241,RP03839,RP07975,RP08303,RP06726,RP04540,RP00861,RP01293,RP04204,RP01128,RP04205,RP04543,RP06373,RP01385,RP05769,RP08184,RP00596,RP00749,RP01790,RP01325,RP02454,RP05304,RP03735,RP06552	R01051,R03425,R01127,R06974,R04463,R00289,R00287,R00955,R04144,R04939,R06590,R06863,R01641,R04325,R00959,R04208,R04591,R04209,R04209,R04771,R01827,R04936,R00190,R00182,R01083,R04559,R00830,R06975,R04560,R00286,R00941,R01245,R05704,R00830,R01221,R03425,R04560,R01561,R01245,R04325,R06974,R01830,R01135,R02740,R05704,R00134,R03215,R03146,R00519,R01384,R01386,R07658
119	0.70	357	24	147	0	0	C00117->C00002:[10->8,12->3,6->10,6->11,6->17,7->12,8->13]	RP01257,RP06552,RP00861,RP01293,RP01319,RP00196,RP04543,RP06373,RP01385,RP01654,RP08184,RP00596,RP01197,RP00008,RP07975,RP04241,RP03839,RP00173,RP01790,RP04204,RP01325,RP02454,RP04205,RP06726	R01051,R01384,R01386,R07658,R00190,R00182,R01083,R01127,R00289,R00287,R00955,R00286,R00941,R01245,R06590,R06863,R01641,R04560,R01561,R01245,R00959,R03876,R04604,R06746,R06769,R07640,R01300,R07646,R01406,R03631,R05577,R05451,R00982,R01558,R03038,R00381,R02539,R08117,R05537,R00389,R01991,R04773,R00912,R08088,R00910,R00235,R06410,R01954,R01357,R03932,R01407,R04157,R05620,R00189,R01280,R00578,R06409,R03974,R06751,R04507,R02918,R03665,R03664,R03661,R03660,R03663,R03662,R04449,R00735,R01616,R02986,R01598,R02255,R01490,R00436,R08244,R02794,R08218,R01164,R02194,R04870,R02699,R01230,R01231,R06944,R05467,R05452,R04036,R06515,R00483,R03658,R03659,R02718,R05578,R00686,R03651,R03652,R02711,R03654,R03655,R03656,R03657,R04580,R07416,R04582,R07887,R02221,R07325,R06777,R01075,R06778,R01176,R01723,R03647,R03286,R06731,R02473,R04274,R01422,R04563,R04562,R03648,R00390,R03646,R04030,R00257,R06583,R04230,R03650,R03209,R01943,R06368,R05193,R00925,R04209,R04591,R04209,R00183,R00185,R01571,R01830,R04559,R01135,R02740,R06975,R04560,R01827
120	0.70	381	25	146	0	0	C00117->C00002:[10->8,12->3,6->10,6->11,6->17,7->12,8->13]	RP06552,RP01293,RP01319,RP00196,RP04543,RP06373,RP01255,RP01654,RP08184,RP04204,RP01197,RP00380,RP00008,RP07975,RP04241,RP03839,RP01995,RP01790,RP00470,RP01321,RP01325,RP02454,RP01322,RP04205,RP06726	R01384,R01386,R07658,R01083,R01127,R00289,R00287,R00955,R00286,R00941,R01049,R06590,R06863,R01641,R04560,R04559,R00959,R01768,R01769,R03876,R04604,R06746,R06769,R07640,R01300,R07646,R01406,R03631,R05577,R05451,R00982,R01558,R03038,R00381,R02539,R08117,R05537,R00389,R01991,R04773,R00912,R08088,R00910,R00235,R06410,R01954,R01357,R03932,R01407,R04157,R05620,R00189,R01280,R00578,R06409,R03974,R06751,R04507,R02918,R03665,R03664,R03661,R03660,R03663,R03662,R04449,R00735,R01616,R02986,R01598,R02255,R01490,R00436,R08244,R02794,R08218,R01164,R02194,R04870,R02699,R01230,R01231,R06944,R05467,R05452,R04036,R06515,R00483,R03658,R03659,R02718,R05578,R00686,R03651,R03652,R02711,R03654,R03655,R03656,R03657,R04580,R07416,R04582,R07887,R02221,R07325,R06777,R01075,R06778,R01176,R01723,R03647,R03286,R06731,R02473,R04274,R01422,R04563,R04562,R03648,R00390,R03646,R04030,R00257,R06583,R04230,R03650,R03209,R01943,R06368,R05193,R00925,R04209,R04591,R04209,R02142,R01830,R01128,R01132,R01130,R01135,R02740,R01132,R06975,R04560,R01827
121	0.10	350	16	129	0	1	C00117->C00002:[10->11]	RP01280,RP01875,RP07157,RP01319,RP03121,RP07134,RP04205,RP01876,RP01255,RP06373,RP02395,RP08184,RP03973,RP01049,RP00008,RP03120	R01073,R01959,R02722,R01127,R03509,R02669,R06975,R04560,R01960,R01049,R00941,R02668,R04560,R00181,R00678,R03876,R04604,R06746,R06769,R07640,R01300,R07646,R01406,R03631,R05577,R05451,R00982,R01558,R03038,R00381,R02539,R08117,R05537,R00389,R01991,R04773,R00912,R08088,R00910,R00235,R06410,R01954,R01357,R03932,R01407,R04157,R05620,R00189,R01280,R00578,R06409,R03974,R06751,R04507,R02918,R03665,R03664,R03661,R03660,R03663,R03662,R04449,R00735,R01616,R02986,R01598,R02255,R01490,R00436,R08244,R02794,R08218,R01164,R02194,R04870,R02699,R01230,R01231,R06944,R05467,R05452,R04036,R06515,R00483,R03658,R03659,R02718,R05578,R00686,R03651,R03652,R02711,R03654,R03655,R03656,R03657,R04580,R07416,R04582,R07887,R02221,R07325,R06777,R01075,R06778,R01176,R01723,R03647,R03286,R06731,R02473,R04274,R01422,R04563,R04562,R03648,R00390,R03646,R04030,R00257,R06583,R04230,R03650,R03209,R01943,R06368,R05193,R00925,R03508
122	0.90	405	39	166	0	1	C00117->C00002:[10->11,10->4,10->8,12->3,6->10,6->17,6->2,6->4,7->12,8->13]	RP03973,RP06552,RP01319,RP10096,RP07515,RP00568,RP01654,RP08033,RP01197,RP03838,RP03775,RP04241,RP03839,RP04102,RP01790,RP01255,RP00749,RP00196,RP05200,RP01572,RP03774,RP04204,RP01128,RP04205,RP04543,RP06374,RP01670,RP05769,RP08184,RP00008,RP01278,RP03735,RP01262,RP04290,RP01926,RP07975,RP02454,RP05304,RP06726	R00181,R01384,R01386,R07658,R01127,R06974,R03425,R01218,R01220,R06590,R06863,R01641,R04325,R00959,R04208,R04144,R04591,R04209,R04463,R01830,R01049,R04325,R06974,R00289,R00287,R00955,R05605,R01528,R04144,R04559,R00830,R06975,R04560,R00286,R00945,R01655,R05704,R00830,R01221,R03425,R04560,R03876,R04604,R06746,R06769,R07640,R01300,R07646,R01406,R03631,R05577,R05451,R00982,R01558,R03038,R00381,R02539,R08117,R05537,R00389,R01991,R04773,R00912,R08088,R00910,R00235,R06410,R01954,R01357,R03932,R01407,R04157,R05620,R00189,R01280,R00578,R06409,R03974,R06751,R04507,R02918,R03665,R03664,R03661,R03660,R03663,R03662,R04449,R00735,R01616,R02986,R01598,R02255,R01490,R00436,R08244,R02794,R08218,R01164,R02194,R04870,R02699,R01230,R01231,R06944,R05467,R05452,R04036,R06515,R00483,R03658,R03659,R02718,R05578,R00686,R03651,R03652,R02711,R03654,R03655,R03656,R03657,R04580,R07416,R04582,R07887,R02221,R07325,R06777,R01075,R06778,R01176,R01723,R03647,R03286,R06731,R02473,R04274,R01422,R04563,R04562,R03648,R00390,R03646,R04030,R00257,R06583,R04230,R03650,R03209,R01943,R06368,R05193,R00925,R01072,R00134,R03215,R03146,R00519,R01056,R00220,R02036,R04209,R02740,R05704,R01827
123	0.90	530	36	52	0	1	C00117->C00002:[10->8,12->3,6->10,6->11,6->17,6->2,6->4,7->12,8->13]	RP01257,RP04540,RP00861,RP07515,RP04204,RP05769,RP04102,RP01128,RP00196,RP04543,RP03774,RP06373,RP10096,RP01385,RP04545,RP01654,RP08184,RP00596,RP08033,RP01197,RP03838,RP00749,RP04241,RP03839,RP07975,RP08303,RP10097,RP01319,RP05304,RP02454,RP01790,RP03973,RP03735,RP04205,RP06552,RP06726	R01051,R04936,R00190,R00182,R03425,R04559,R05704,R00830,R01221,R03425,R04463,R00830,R00289,R00287,R00955,R00286,R04144,R00941,R06974,R01245,R04939,R06590,R06863,R01641,R04560,R01561,R01245,R04325,R00959,R04208,R04325,R06974,R04591,R04209,R04209,R04771,R06975,R01127,R05704,R02740,R01830,R00181,R00134,R03215,R03146,R00519,R06975,R04560,R01384,R01386,R07658,R01827
124	0.90	554	34	49	0	1	C00117->C00002:[10->8,12->3,6->10,6->11,6->17,6->2,6->4,7->12,8->13]	RP06552,RP03973,RP00173,RP07515,RP01452,RP10096,RP04102,RP01128,RP00196,RP04543,RP03774,RP06373,RP05769,RP01654,RP08184,RP01319,RP02454,RP01197,RP03838,RP01179,RP04241,RP08033,RP03839,RP00861,RP01790,RP04204,RP07975,RP01255,RP04092,RP05304,RP00596,RP00749,RP04205,RP06726	R01384,R01386,R07658,R00181,R00183,R00185,R01571,R03425,R01354,R06974,R04463,R00830,R00289,R00287,R00955,R00286,R04144,R00941,R05704,R00830,R01221,R03425,R06590,R06863,R01641,R04560,R01127,R02740,R00959,R04208,R00926,R04591,R04325,R04209,R00190,R00182,R01830,R04559,R04209,R01049,R00190,R05704,R01561,R01245,R04325,R06974,R06975,R04560,R01827
125	0.20	400	24	145	0	0	C00117->C00002:[12->13,12->17]	RP03121,RP01280,RP07157,RP01788,RP06651,RP00164,RP02140,RP09848,RP01274,RP01654,RP00191,RP11137,RP00008,RP00861,RP01790,RP09657,RP09828,RP02139,RP04092,RP01238,RP09125,RP06727,RP03120,RP06726	R03509,R01073,R02722,R01829,R01641,R01010,R01011,R01012,R02340,R06863,R01070,R06590,R06863,R01641,R02073,R04780,R04779,R01843,R01845,R03876,R04604,R06746,R06769,R07640,R01300,R07646,R01406,R03631,R05577,R05451,R00982,R01558,R03038,R00381,R02539,R08117,R05537,R00389,R01991,R04773,R00912,R08088,R00910,R00235,R06410,R01954,R01357,R03932,R01407,R04157,R05620,R00189,R01280,R00578,R06409,R03974,R06751,R04507,R02918,R03665,R03664,R03661,R03660,R03663,R03662,R04449,R00735,R01616,R02986,R01598,R02255,R01490,R00436,R08244,R02794,R08218,R01164,R02194,R04870,R02699,R01230,R01231,R06944,R05467,R05452,R04036,R06515,R00483,R03658,R03659,R02718,R05578,R00686,R03651,R03652,R02711,R03654,R03655,R03656,R03657,R04580,R07416,R04582,R07887,R02221,R07325,R06777,R01075,R06778,R01176,R01723,R03647,R03286,R06731,R02473,R04274,R01422,R04563,R04562,R03648,R00390,R03646,R04030,R00257,R06583,R04230,R03650,R03209,R01943,R06368,R05193,R00925,R00190,R00182,R01830,R06861,R06862,R02340,R02722,R00190,R01015,R06590,R01830,R03508,R01827
126	0.50	312	3	116	0	1	C00117->C00002:[10->8,12->3,6->17,7->12,8->13]	RP00861,RP00008,RP04030	R00190,R00182,R03876,R04604,R06746,R06769,R07640,R01300,R07646,R01406,R03631,R05577,R05451,R00982,R01558,R03038,R00381,R02539,R08117,R05537,R00389,R01991,R04773,R00912,R08088,R00910,R00235,R06410,R01954,R01357,R03932,R01407,R04157,R05620,R00189,R01280,R00578,R06409,R03974,R06751,R04507,R02918,R03665,R03664,R03661,R03660,R03663,R03662,R04449,R00735,R01616,R02986,R01598,R02255,R01490,R00436,R08244,R02794,R08218,R01164,R02194,R04870,R02699,R01230,R01231,R06944,R05467,R05452,R04036,R06515,R00483,R03658,R03659,R02718,R05578,R00686,R03651,R03652,R02711,R03654,R03655,R03656,R03657,R04580,R07416,R04582,R07887,R02221,R07325,R06777,R01075,R06778,R01176,R01723,R03647,R03286,R06731,R02473,R04274,R01422,R04563,R04562,R03648,R00390,R03646,R04030,R00257,R06583,R04230,R03650,R03209,R01943,R06368,R05193,R00925,R00182
127	0.90	554	34	49	0	1	C00117->C00002:[10->8,12->3,6->10,6->11,6->17,6->2,6->4,7->12,8->13]	RP06552,RP03973,RP00173,RP07515,RP04478,RP10096,RP04102,RP01128,RP00196,RP04543,RP03774,RP06373,RP05769,RP01654,RP08184,RP01319,RP02454,RP01197,RP03838,RP00861,RP04241,RP08033,RP03839,RP07975,RP01790,RP04204,RP01255,RP04092,RP05304,RP00596,RP00485,RP00749,RP04205,RP06726	R01384,R01386,R07658,R00181,R00183,R00185,R01571,R03425,R04863,R06974,R04463,R00830,R00289,R00287,R00955,R00286,R04144,R00941,R05704,R00830,R01221,R03425,R06590,R06863,R01641,R04560,R01127,R02740,R00959,R04208,R00190,R00182,R04591,R04325,R04209,R04209,R01830,R04559,R01049,R00190,R05704,R01561,R01245,R03098,R04325,R06974,R06975,R04560,R01827
128	0.70	224	30	314	0	0	C00117->C00002:[10->11,10->8,12->3,6->10,6->17,7->12,8->13]	RP01257,RP03973,RP00164,RP01319,RP00528,RP04205,RP04543,RP00861,RP00357,RP04112,RP04241,RP01385,RP01654,RP08184,RP00596,RP01197,RP00004,RP08113,RP00300,RP03839,RP07975,RP01790,RP04204,RP00649,RP02454,RP00052,RP01270,RP00196,RP06552,RP06726	R01051,R00181,R01010,R01011,R01012,R01127,R00604,R02479,R06975,R04560,R00286,R00190,R00182,R06862,R01440,R00192,R04591,R01245,R06590,R06863,R01641,R04560,R01561,R01245,R00959,R03875,R06435,R07330,R06432,R07524,R05035,R06816,R06479,R06439,R03633,R07238,R05303,R05885,R07232,R06767,R03731,R07236,R07237,R07234,R07235,R07535,R07774,R07922,R07920,R02384,R04505,R05532,R06754,R03130,R06719,R06578,R02961,R01153,R07529,R04718,R04719,R08537,R01159,R04867,R04716,R04717,R04711,R04713,R04013,R03623,R06680,R08547,R02808,R05149,R06524,R06750,R08239,R04396,R07921,R05808,R02882,R03746,R03571,R06749,R08467,R07521,R04496,R08455,R07239,R05810,R05811,R05813,R03229,R02056,R08246,R05181,R04145,R06456,R07504,R04707,R01675,R04705,R03948,R07240,R07233,R06824,R03943,R03194,R03112,R03111,R07331,R04062,R07242,R07724,R05881,R07527,R03304,R04301,R00649,R08236,R08441,R05809,R04762,R06807,R06774,R06771,R03950,R01269,R03805,R05182,R02862,R03554,R04714,R05162,R03456,R04772,R02627,R04077,R02623,R05760,R07917,R06859,R03410,R03411,R02572,R08538,R04715,R01942,R00650,R02174,R02379,R03922,R04169,R06478,R06576,R06577,R06574,R06575,R05674,R00827,R05676,R06477,R06476,R05179,R05673,R01349,R03832,R08449,R03835,R06675,R04764,R07375,R00984,R04763,R02931,R05776,R01235,R01188,R01189,R08446,R02162,R04993,R04990,R08151,R04931,R03934,R08468,R08469,R07773,R03938,R06794,R08465,R03366,R07775,R01721,R04427,R03701,R01883,R04421,R05212,R05213,R05211,R05216,R02920,R05214,R05763,R02155,R02157,R01191,R01190,R04190,R04691,R05764,R05180,R04692,R04237,R03788,R04988,R08410,R04981,R04983,R04858,R07501,R01320,R08479,R02859,R02858,R06627,R05834,R02982,R07919,R04436,R05323,R03424,R02910,R01239,R05614,R03587,R01973,R01972,R05759,R02144,R05757,R05756,R00367,R05754,R06715,R00683,R04866,R04905,R00595,R00600,R00601,R02917,R06868,R04887,R04881,R06869,R04481,R07481,R05122,R05123,R02533,R02534,R03725,R07244,R07243,R03721,R07241,R06427,R05520,R04398,R04332,R05525,R06564,R05528,R04033,R02667,R03003,R00596,R00597,R00594,R05219,R02037,R06815,R02175,R05755,R00598,R00599,R00177,R00944,R00943,R04209,R04209,R01830,R04559,R00761,R01067,R02740,R00756,R00769,R05805,R00770,R00762,R00764,R00767,R01068,R00289,R00287,R00955,R01384,R01386,R07658,R01827
129	0.40	406	24	152	0	0	C00117->C00002:[10->11,6->17,7->12,8->13]	RP03973,RP00164,RP01280,RP01319,RP07157,RP00528,RP04205,RP03121,RP00357,RP02140,RP01654,RP08184,RP04021,RP00008,RP00300,RP13340,RP01790,RP00649,RP02139,RP00052,RP04020,RP01270,RP03120,RP06726	R00181,R01010,R01011,R01012,R01073,R01127,R02722,R00604,R02479,R06975,R04560,R03509,R06862,R01440,R02340,R06590,R06863,R01641,R04560,R04378,R03876,R04604,R06746,R06769,R07640,R01300,R07646,R01406,R03631,R05577,R05451,R00982,R01558,R03038,R00381,R02539,R08117,R05537,R00389,R01991,R04773,R00912,R08088,R00910,R00235,R06410,R01954,R01357,R03932,R01407,R04157,R05620,R00189,R01280,R00578,R06409,R03974,R06751,R04507,R02918,R03665,R03664,R03661,R03660,R03663,R03662,R04449,R00735,R01616,R02986,R01598,R02255,R01490,R00436,R08244,R02794,R08218,R01164,R02194,R04870,R02699,R01230,R01231,R06944,R05467,R05452,R04036,R06515,R00483,R03658,R03659,R02718,R05578,R00686,R03651,R03652,R02711,R03654,R03655,R03656,R03657,R04580,R07416,R04582,R07887,R02221,R07325,R06777,R01075,R06778,R01176,R01723,R03647,R03286,R06731,R02473,R04274,R01422,R04563,R04562,R03648,R00390,R03646,R04030,R00257,R06583,R04230,R03650,R03209,R01943,R06368,R05193,R00925,R00944,R00943,R01827,R01830,R00761,R01067,R02340,R02722,R00756,R00769,R05805,R00770,R00762,R00764,R00767,R04378,R01068,R03508,R01827
130	0.10	393	17	140	0	0	C00117->C00002:[10->13]	RP03121,RP01280,RP07157,RP06299,RP00649,RP02139,RP04092,RP01238,RP02140,RP00052,RP01654,RP06427,RP01270,RP03120,RP00861,RP00008,RP06726	R03509,R01073,R02722,R00761,R00761,R01067,R02340,R02722,R00190,R01015,R02340,R00756,R00769,R05805,R00770,R00762,R00764,R00767,R06590,R06863,R01641,R01067,R01068,R03508,R00190,R00182,R03876,R04604,R06746,R06769,R07640,R01300,R07646,R01406,R03631,R05577,R05451,R00982,R01558,R03038,R00381,R02539,R08117,R05537,R00389,R01991,R04773,R00912,R08088,R00910,R00235,R06410,R01954,R01357,R03932,R01407,R04157,R05620,R00189,R01280,R00578,R06409,R03974,R06751,R04507,R02918,R03665,R03664,R03661,R03660,R03663,R03662,R04449,R00735,R01616,R02986,R01598,R02255,R01490,R00436,R08244,R02794,R08218,R01164,R02194,R04870,R02699,R01230,R01231,R06944,R05467,R05452,R04036,R06515,R00483,R03658,R03659,R02718,R05578,R00686,R03651,R03652,R02711,R03654,R03655,R03656,R03657,R04580,R07416,R04582,R07887,R02221,R07325,R06777,R01075,R06778,R01176,R01723,R03647,R03286,R06731,R02473,R04274,R01422,R04563,R04562,R03648,R00390,R03646,R04030,R00257,R06583,R04230,R03650,R03209,R01943,R06368,R05193,R00925,R01827
131	0.90	525	35	53	0	1	C00117->C00002:[10->8,12->3,6->10,6->11,6->17,6->2,6->4,7->12,8->13]	RP06552,RP03973,RP01319,RP10096,RP07515,RP00196,RP03774,RP04359,RP01654,RP04092,RP08033,RP01197,RP03838,RP04241,RP03839,RP04102,RP01790,RP01255,RP00749,RP06726,RP00173,RP04204,RP01128,RP04205,RP04543,RP06373,RP05769,RP08575,RP08184,RP00861,RP07975,RP02454,RP05304,RP00596,RP03735	R01384,R01386,R07658,R00181,R01127,R06974,R03425,R00289,R00287,R00955,R04144,R00236,R06590,R06863,R01641,R00190,R04325,R00959,R04208,R04591,R04209,R04463,R01830,R01049,R04325,R06974,R01827,R00183,R00185,R01571,R04559,R00830,R06975,R04560,R00286,R00941,R05704,R00830,R01221,R03425,R00316,R04560,R00190,R00182,R04209,R02740,R05704,R01561,R01245,R00134,R03215,R03146,R00519
132	0.60	362	20	144	0	0	C00117->C00002:[10->8,12->3,6->11,6->17,7->12,8->13]	RP01257,RP06552,RP00861,RP01319,RP01789,RP00196,RP04543,RP06373,RP01385,RP01654,RP08184,RP00596,RP11137,RP01197,RP00008,RP00173,RP01790,RP02454,RP03973,RP04205	R01051,R01384,R01386,R07658,R00190,R00182,R01127,R01829,R00289,R00287,R00955,R00286,R00941,R01245,R06590,R06863,R01641,R04560,R01561,R01245,R01843,R01845,R00959,R03876,R04604,R06746,R06769,R07640,R01300,R07646,R01406,R03631,R05577,R05451,R00982,R01558,R03038,R00381,R02539,R08117,R05537,R00389,R01991,R04773,R00912,R08088,R00910,R00235,R06410,R01954,R01357,R03932,R01407,R04157,R05620,R00189,R01280,R00578,R06409,R03974,R06751,R04507,R02918,R03665,R03664,R03661,R03660,R03663,R03662,R04449,R00735,R01616,R02986,R01598,R02255,R01490,R00436,R08244,R02794,R08218,R01164,R02194,R04870,R02699,R01230,R01231,R06944,R05467,R05452,R04036,R06515,R00483,R03658,R03659,R02718,R05578,R00686,R03651,R03652,R02711,R03654,R03655,R03656,R03657,R04580,R07416,R04582,R07887,R02221,R07325,R06777,R01075,R06778,R01176,R01723,R03647,R03286,R06731,R02473,R04274,R01422,R04563,R04562,R03648,R00390,R03646,R04030,R00257,R06583,R04230,R03650,R03209,R01943,R06368,R05193,R00925,R00183,R00185,R01571,R01830,R02740,R00181,R06975,R04560
133	0.70	214	29	307	0	0	C00117->C00002:[10->8,12->11,12->3,6->10,6->17,7->12,8->13]	RP01257,RP03973,RP00164,RP01319,RP01788,RP00528,RP04205,RP04543,RP00861,RP00357,RP04112,RP04241,RP01385,RP01654,RP08184,RP00596,RP11137,RP01197,RP08113,RP00300,RP03839,RP07975,RP01790,RP04204,RP02454,RP00004,RP00196,RP06552,RP06726	R01051,R00181,R01010,R01011,R01012,R01127,R01829,R00604,R02479,R06975,R04560,R00286,R00190,R00182,R06862,R01440,R00192,R04591,R01245,R06590,R06863,R01641,R04560,R01561,R01245,R01843,R01845,R00959,R00177,R00944,R00943,R04209,R04209,R01830,R04559,R02740,R03875,R06435,R07330,R06432,R07524,R05035,R06816,R06479,R06439,R03633,R07238,R05303,R05885,R07232,R06767,R03731,R07236,R07237,R07234,R07235,R07535,R07774,R07922,R07920,R02384,R04505,R05532,R06754,R03130,R06719,R06578,R02961,R01153,R07529,R04718,R04719,R08537,R01159,R04867,R04716,R04717,R04711,R04713,R04013,R03623,R06680,R08547,R02808,R05149,R06524,R06750,R08239,R04396,R07921,R05808,R02882,R03746,R03571,R06749,R08467,R07521,R04496,R08455,R07239,R05810,R05811,R05813,R03229,R02056,R08246,R05181,R04145,R06456,R07504,R04707,R01675,R04705,R03948,R07240,R07233,R06824,R03943,R03194,R03112,R03111,R07331,R04062,R07242,R07724,R05881,R07527,R03304,R04301,R00649,R08236,R08441,R05809,R04762,R06807,R06774,R06771,R03950,R01269,R03805,R05182,R02862,R03554,R04714,R05162,R03456,R04772,R02627,R04077,R02623,R05760,R07917,R06859,R03410,R03411,R02572,R08538,R04715,R01942,R00650,R02174,R02379,R03922,R04169,R06478,R06576,R06577,R06574,R06575,R05674,R00827,R05676,R06477,R06476,R05179,R05673,R01349,R03832,R08449,R03835,R06675,R04764,R07375,R00984,R04763,R02931,R05776,R01235,R01188,R01189,R08446,R02162,R04993,R04990,R08151,R04931,R03934,R08468,R08469,R07773,R03938,R06794,R08465,R03366,R07775,R01721,R04427,R03701,R01883,R04421,R05212,R05213,R05211,R05216,R02920,R05214,R05763,R02155,R02157,R01191,R01190,R04190,R04691,R05764,R05180,R04692,R04237,R03788,R04988,R08410,R04981,R04983,R04858,R07501,R01320,R08479,R02859,R02858,R06627,R05834,R02982,R07919,R04436,R05323,R03424,R02910,R01239,R05614,R03587,R01973,R01972,R05759,R02144,R05757,R05756,R00367,R05754,R06715,R00683,R04866,R04905,R00595,R00600,R00601,R02917,R06868,R04887,R04881,R06869,R04481,R07481,R05122,R05123,R02533,R02534,R03725,R07244,R07243,R03721,R07241,R06427,R05520,R04398,R04332,R05525,R06564,R05528,R04033,R02667,R03003,R00596,R00597,R00594,R05219,R02037,R06815,R02175,R05755,R00598,R00599,R00289,R00287,R00955,R01384,R01386,R07658,R01827
134	0.60	356	16	130	0	0	C00117->C00002:[10->11,10->8,12->3,6->17,7->12,8->13]	RP01572,RP03973,RP01262,RP06374,RP04290,RP00568,RP01926,RP01670,RP01255,RP04020,RP08184,RP01319,RP04021,RP04205,RP00008,RP05200	R01528,R00181,R01056,R00945,R00220,R01218,R01220,R02036,R01655,R01049,R04378,R04560,R01127,R04378,R06975,R04560,R03876,R04604,R06746,R06769,R07640,R01300,R07646,R01406,R03631,R05577,R05451,R00982,R01558,R03038,R00381,R02539,R08117,R05537,R00389,R01991,R04773,R00912,R08088,R00910,R00235,R06410,R01954,R01357,R03932,R01407,R04157,R05620,R00189,R01280,R00578,R06409,R03974,R06751,R04507,R02918,R03665,R03664,R03661,R03660,R03663,R03662,R04449,R00735,R01616,R02986,R01598,R02255,R01490,R00436,R08244,R02794,R08218,R01164,R02194,R04870,R02699,R01230,R01231,R06944,R05467,R05452,R04036,R06515,R00483,R03658,R03659,R02718,R05578,R00686,R03651,R03652,R02711,R03654,R03655,R03656,R03657,R04580,R07416,R04582,R07887,R02221,R07325,R06777,R01075,R06778,R01176,R01723,R03647,R03286,R06731,R02473,R04274,R01422,R04563,R04562,R03648,R00390,R03646,R04030,R00257,R06583,R04230,R03650,R03209,R01943,R06368,R05193,R00925,R05605
135	0.90	525	40	62	0	1	C00117->C00002:[10->8,12->10,12->11,12->2,12->3,12->4,6->10,6->17,6->2,7->12,8->13]	RP01257,RP07515,RP00164,RP01319,RP10096,RP04102,RP00196,RP03774,RP00357,RP04545,RP01654,RP11137,RP01197,RP03838,RP04241,RP08033,RP03839,RP01128,RP01790,RP03973,RP06726,RP04540,RP00861,RP04204,RP01788,RP00528,RP04205,RP04543,RP00300,RP01385,RP05769,RP08184,RP00596,RP00749,RP08303,RP07975,RP02454,RP05304,RP03735,RP06552	R01051,R03425,R01010,R01011,R01012,R01127,R06974,R04463,R00289,R00287,R00955,R04144,R06862,R01440,R04939,R06590,R06863,R01641,R01843,R01845,R00959,R04208,R04591,R04325,R04209,R00830,R01830,R00181,R01827,R04936,R00190,R00182,R04559,R01829,R00604,R02479,R06975,R04560,R00286,R00944,R00943,R01245,R05704,R00830,R01221,R03425,R04560,R01561,R01245,R04325,R06974,R04771,R04209,R02740,R05704,R00134,R03215,R03146,R00519,R01384,R01386,R07658
136	0.90	396	39	178	0	1	C00117->C00002:[10->11,10->4,10->8,12->3,6->10,6->17,6->2,7->12,8->13]	RP01257,RP03973,RP00164,RP07515,RP01319,RP10096,RP04102,RP01128,RP00528,RP04205,RP04543,RP00861,RP00357,RP01385,RP05769,RP01654,RP08184,RP00596,RP02454,RP01197,RP00008,RP00173,RP04241,RP08033,RP03839,RP07975,RP01790,RP04204,RP00649,RP00300,RP05304,RP00052,RP03838,RP01270,RP00749,RP03774,RP00196,RP06552,RP06726	R01051,R00181,R01010,R01011,R01012,R03425,R01127,R06974,R04463,R00830,R00604,R02479,R06975,R04560,R00286,R00190,R00182,R06862,R01440,R01245,R05704,R00830,R01221,R03425,R06590,R06863,R01641,R04560,R01561,R01245,R02740,R00959,R03876,R04604,R06746,R06769,R07640,R01300,R07646,R01406,R03631,R05577,R05451,R00982,R01558,R03038,R00381,R02539,R08117,R05537,R00389,R01991,R04773,R00912,R08088,R00910,R00235,R06410,R01954,R01357,R03932,R01407,R04157,R05620,R00189,R01280,R00578,R06409,R03974,R06751,R04507,R02918,R03665,R03664,R03661,R03660,R03663,R03662,R04449,R00735,R01616,R02986,R01598,R02255,R01490,R00436,R08244,R02794,R08218,R01164,R02194,R04870,R02699,R01230,R01231,R06944,R05467,R05452,R04036,R06515,R00483,R03658,R03659,R02718,R05578,R00686,R03651,R03652,R02711,R03654,R03655,R03656,R03657,R04580,R07416,R04582,R07887,R02221,R07325,R06777,R01075,R06778,R01176,R01723,R03647,R03286,R06731,R02473,R04274,R01422,R04563,R04562,R03648,R00390,R03646,R04030,R00257,R06583,R04230,R03650,R03209,R01943,R06368,R05193,R00925,R00183,R00185,R01571,R04591,R04325,R04209,R04209,R01830,R04559,R00761,R01067,R00944,R00943,R05704,R00756,R00769,R05805,R00770,R00762,R00764,R00767,R04208,R01068,R04325,R06974,R04144,R00289,R00287,R00955,R01384,R01386,R07658,R01827
137	0.70	360	23	146	0	0	C00117->C00002:[10->8,12->3,6->10,6->11,6->17,7->12,8->13]	RP06552,RP03973,RP00173,RP01319,RP00196,RP04543,RP06373,RP01654,RP08184,RP04204,RP04092,RP01197,RP00008,RP07975,RP04241,RP03839,RP00861,RP01790,RP01255,RP02454,RP00596,RP04205,RP06726	R01384,R01386,R07658,R00181,R00183,R00185,R01571,R01127,R00289,R00287,R00955,R00286,R00941,R06590,R06863,R01641,R04560,R04559,R00190,R00959,R03876,R04604,R06746,R06769,R07640,R01300,R07646,R01406,R03631,R05577,R05451,R00982,R01558,R03038,R00381,R02539,R08117,R05537,R00389,R01991,R04773,R00912,R08088,R00910,R00235,R06410,R01954,R01357,R03932,R01407,R04157,R05620,R00189,R01280,R00578,R06409,R03974,R06751,R04507,R02918,R03665,R03664,R03661,R03660,R03663,R03662,R04449,R00735,R01616,R02986,R01598,R02255,R01490,R00436,R08244,R02794,R08218,R01164,R02194,R04870,R02699,R01230,R01231,R06944,R05467,R05452,R04036,R06515,R00483,R03658,R03659,R02718,R05578,R00686,R03651,R03652,R02711,R03654,R03655,R03656,R03657,R04580,R07416,R04582,R07887,R02221,R07325,R06777,R01075,R06778,R01176,R01723,R03647,R03286,R06731,R02473,R04274,R01422,R04563,R04562,R03648,R00390,R03646,R04030,R00257,R06583,R04230,R03650,R03209,R01943,R06368,R05193,R00925,R04209,R04591,R04209,R00190,R00182,R01830,R01049,R02740,R01561,R01245,R06975,R04560,R01827
138	0.90	406	39	170	0	1	C00117->C00002:[10->8,12->11,12->3,12->4,6->10,6->17,6->2,7->12,8->13]	RP03973,RP06552,RP00164,RP07515,RP01319,RP10096,RP01788,RP00470,RP01995,RP04205,RP04543,RP00300,RP00357,RP06864,RP05769,RP01654,RP08184,RP04204,RP11137,RP01197,RP00008,RP00749,RP04241,RP08033,RP03839,RP07975,RP01790,RP04102,RP01321,RP01255,RP02454,RP01128,RP05304,RP03838,RP00528,RP00380,RP03774,RP00196,RP06726	R00181,R01384,R01386,R07658,R01010,R01011,R01012,R03425,R01127,R06974,R01829,R01128,R01132,R02142,R06975,R04560,R00286,R00944,R00943,R06862,R01440,R02142,R05704,R00830,R01221,R03425,R06590,R06863,R01641,R04560,R04559,R01843,R01845,R00959,R03876,R04604,R06746,R06769,R07640,R01300,R07646,R01406,R03631,R05577,R05451,R00982,R01558,R03038,R00381,R02539,R08117,R05537,R00389,R01991,R04773,R00912,R08088,R00910,R00235,R06410,R01954,R01357,R03932,R01407,R04157,R05620,R00189,R01280,R00578,R06409,R03974,R06751,R04507,R02918,R03665,R03664,R03661,R03660,R03663,R03662,R04449,R00735,R01616,R02986,R01598,R02255,R01490,R00436,R08244,R02794,R08218,R01164,R02194,R04870,R02699,R01230,R01231,R06944,R05467,R05452,R04036,R06515,R00483,R03658,R03659,R02718,R05578,R00686,R03651,R03652,R02711,R03654,R03655,R03656,R03657,R04580,R07416,R04582,R07887,R02221,R07325,R06777,R01075,R06778,R01176,R01723,R03647,R03286,R06731,R02473,R04274,R01422,R04563,R04562,R03648,R00390,R03646,R04030,R00257,R06583,R04230,R03650,R03209,R01943,R06368,R05193,R00925,R04325,R06974,R04591,R04325,R04209,R04209,R01830,R04463,R01130,R01049,R02740,R00830,R05704,R04208,R00604,R02479,R01768,R01769,R04144,R00289,R00287,R00955,R01827
139	0.60	516	20	32	0	0	C00117->C00002:[10->8,12->3,6->11,6->17,7->12,8->13]	RP01257,RP04540,RP00861,RP01319,RP00196,RP04543,RP01385,RP04545,RP01654,RP00596,RP01197,RP01790,RP08303,RP10097,RP02454,RP03973,RP03735,RP04205,RP06552,RP06726	R01051,R04936,R00190,R00182,R01127,R00289,R00287,R00955,R00286,R01245,R04939,R06590,R06863,R01641,R01561,R01245,R00959,R01830,R04771,R06975,R02740,R00181,R00134,R03215,R03146,R00519,R06975,R04560,R01384,R01386,R07658,R01827
140	0.60	578	20	29	0	0	C00117->C00002:[10->8,12->3,6->11,6->17,7->12,8->13]	RP01257,RP04540,RP00861,RP01319,RP00196,RP04543,RP06373,RP01385,RP04545,RP01654,RP08184,RP00596,RP01197,RP01790,RP08303,RP02454,RP03973,RP04205,RP06552,RP06726	R01051,R04936,R00190,R00182,R01127,R00289,R00287,R00955,R00286,R00941,R01245,R04939,R06590,R06863,R01641,R04560,R01561,R01245,R00959,R01830,R04771,R02740,R00181,R06975,R04560,R01384,R01386,R07658,R01827
141	0.60	559	20	31	0	0	C00117->C00002:[10->8,12->3,6->11,6->17,7->12,8->13]	RP06552,RP03973,RP00173,RP01452,RP00196,RP04543,RP06373,RP01654,RP08184,RP01319,RP02454,RP01197,RP01179,RP00861,RP01790,RP01255,RP04092,RP00596,RP04205,RP06726	R01384,R01386,R07658,R00181,R00183,R00185,R01571,R01354,R00289,R00287,R00955,R00286,R00941,R06590,R06863,R01641,R04560,R01127,R02740,R00959,R00926,R00190,R00182,R01830,R01049,R00190,R01561,R01245,R06975,R04560,R01827
142	0.90	411	38	162	0	1	C00117->C00002:[10->11,10->4,10->8,12->3,6->10,6->17,6->2,7->12,8->13]	RP03973,RP06552,RP07515,RP01319,RP10096,RP04102,RP00568,RP01654,RP08033,RP01197,RP03838,RP03775,RP04241,RP03839,RP01278,RP01790,RP01255,RP00749,RP00196,RP05200,RP01572,RP03774,RP04204,RP01128,RP04205,RP04543,RP01670,RP05769,RP08184,RP00008,RP06374,RP01262,RP04290,RP01926,RP07975,RP02454,RP05304,RP06726	R00181,R01384,R01386,R07658,R03425,R01127,R06974,R04463,R01218,R01220,R06590,R06863,R01641,R04325,R00959,R04208,R04144,R04591,R04209,R01072,R01830,R01049,R04325,R06974,R00289,R00287,R00955,R05605,R01528,R04144,R04559,R00830,R06975,R04560,R00286,R01655,R05704,R00830,R01221,R03425,R04560,R03876,R04604,R06746,R06769,R07640,R01300,R07646,R01406,R03631,R05577,R05451,R00982,R01558,R03038,R00381,R02539,R08117,R05537,R00389,R01991,R04773,R00912,R08088,R00910,R00235,R06410,R01954,R01357,R03932,R01407,R04157,R05620,R00189,R01280,R00578,R06409,R03974,R06751,R04507,R02918,R03665,R03664,R03661,R03660,R03663,R03662,R04449,R00735,R01616,R02986,R01598,R02255,R01490,R00436,R08244,R02794,R08218,R01164,R02194,R04870,R02699,R01230,R01231,R06944,R05467,R05452,R04036,R06515,R00483,R03658,R03659,R02718,R05578,R00686,R03651,R03652,R02711,R03654,R03655,R03656,R03657,R04580,R07416,R04582,R07887,R02221,R07325,R06777,R01075,R06778,R01176,R01723,R03647,R03286,R06731,R02473,R04274,R01422,R04563,R04562,R03648,R00390,R03646,R04030,R00257,R06583,R04230,R03650,R03209,R01943,R06368,R05193,R00925,R00945,R01056,R00220,R02036,R04209,R02740,R05704,R01827
143	0.70	390	29	156	0	0	C00117->C00002:[10->8,12->11,12->3,6->10,6->17,7->12,8->13]	RP03973,RP06552,RP00164,RP01319,RP01788,RP00470,RP01995,RP04205,RP04543,RP04241,RP00357,RP06864,RP01654,RP08184,RP04204,RP11137,RP01197,RP00008,RP00300,RP03839,RP07975,RP01790,RP01321,RP01255,RP02454,RP00528,RP00380,RP00196,RP06726	R00181,R01384,R01386,R07658,R01010,R01011,R01012,R01127,R01829,R01128,R01132,R02142,R06975,R04560,R00286,R04591,R06862,R01440,R02142,R06590,R06863,R01641,R04560,R04559,R01843,R01845,R00959,R03876,R04604,R06746,R06769,R07640,R01300,R07646,R01406,R03631,R05577,R05451,R00982,R01558,R03038,R00381,R02539,R08117,R05537,R00389,R01991,R04773,R00912,R08088,R00910,R00235,R06410,R01954,R01357,R03932,R01407,R04157,R05620,R00189,R01280,R00578,R06409,R03974,R06751,R04507,R02918,R03665,R03664,R03661,R03660,R03663,R03662,R04449,R00735,R01616,R02986,R01598,R02255,R01490,R00436,R08244,R02794,R08218,R01164,R02194,R04870,R02699,R01230,R01231,R06944,R05467,R05452,R04036,R06515,R00483,R03658,R03659,R02718,R05578,R00686,R03651,R03652,R02711,R03654,R03655,R03656,R03657,R04580,R07416,R04582,R07887,R02221,R07325,R06777,R01075,R06778,R01176,R01723,R03647,R03286,R06731,R02473,R04274,R01422,R04563,R04562,R03648,R00390,R03646,R04030,R00257,R06583,R04230,R03650,R03209,R01943,R06368,R05193,R00925,R00944,R00943,R04209,R04209,R01830,R01130,R01049,R02740,R00604,R02479,R01768,R01769,R00289,R00287,R00955,R01827
144	0.70	539	29	44	0	0	C00117->C00002:[10->8,12->11,12->3,6->10,6->17,7->12,8->13]	RP01257,RP04540,RP00164,RP04543,RP01319,RP01788,RP00528,RP04205,RP01790,RP00861,RP00357,RP04241,RP01385,RP04545,RP01654,RP08184,RP00596,RP11137,RP01197,RP00300,RP03839,RP07975,RP08303,RP04204,RP02454,RP03973,RP00196,RP06552,RP06726	R01051,R04936,R01010,R01011,R01012,R00286,R01127,R01829,R00604,R02479,R06975,R04560,R01830,R00190,R00182,R06862,R01440,R04591,R01245,R04939,R06590,R06863,R01641,R04560,R01561,R01245,R01843,R01845,R00959,R00944,R00943,R04209,R04209,R04771,R04559,R02740,R00181,R00289,R00287,R00955,R01384,R01386,R07658,R01827
145	0.70	203	25	300	0	0	C00117->C00002:[10->8,12->3,6->10,6->11,6->17,7->12,8->13]	RP01257,RP06552,RP00861,RP04204,RP00196,RP04543,RP04112,RP01385,RP01654,RP08184,RP00596,RP01197,RP00004,RP08113,RP04241,RP03839,RP07975,RP01790,RP10097,RP01319,RP02454,RP03973,RP03735,RP04205,RP06726	R01051,R01384,R01386,R07658,R00190,R00182,R04559,R00289,R00287,R00955,R00286,R00192,R01245,R06590,R06863,R01641,R04560,R01561,R01245,R00959,R03875,R06435,R07330,R06432,R07524,R05035,R06816,R06479,R06439,R03633,R07238,R05303,R05885,R07232,R06767,R03731,R07236,R07237,R07234,R07235,R07535,R07774,R07922,R07920,R02384,R04505,R05532,R06754,R03130,R06719,R06578,R02961,R01153,R07529,R04718,R04719,R08537,R01159,R04867,R04716,R04717,R04711,R04713,R04013,R03623,R06680,R08547,R02808,R05149,R06524,R06750,R08239,R04396,R07921,R05808,R02882,R03746,R03571,R06749,R08467,R07521,R04496,R08455,R07239,R05810,R05811,R05813,R03229,R02056,R08246,R05181,R04145,R06456,R07504,R04707,R01675,R04705,R03948,R07240,R07233,R06824,R03943,R03194,R03112,R03111,R07331,R04062,R07242,R07724,R05881,R07527,R03304,R04301,R00649,R08236,R08441,R05809,R04762,R06807,R06774,R06771,R03950,R01269,R03805,R05182,R02862,R03554,R04714,R05162,R03456,R04772,R02627,R04077,R02623,R05760,R07917,R06859,R03410,R03411,R02572,R08538,R04715,R01942,R00650,R02174,R02379,R03922,R04169,R06478,R06576,R06577,R06574,R06575,R05674,R00827,R05676,R06477,R06476,R05179,R05673,R01349,R03832,R08449,R03835,R06675,R04764,R07375,R00984,R04763,R02931,R05776,R01235,R01188,R01189,R08446,R02162,R04993,R04990,R08151,R04931,R03934,R08468,R08469,R07773,R03938,R06794,R08465,R03366,R07775,R01721,R04427,R03701,R01883,R04421,R05212,R05213,R05211,R05216,R02920,R05214,R05763,R02155,R02157,R01191,R01190,R04190,R04691,R05764,R05180,R04692,R04237,R03788,R04988,R08410,R04981,R04983,R04858,R07501,R01320,R08479,R02859,R02858,R06627,R05834,R02982,R07919,R04436,R05323,R03424,R02910,R01239,R05614,R03587,R01973,R01972,R05759,R02144,R05757,R05756,R00367,R05754,R06715,R00683,R04866,R04905,R00595,R00600,R00601,R02917,R06868,R04887,R04881,R06869,R04481,R07481,R05122,R05123,R02533,R02534,R03725,R07244,R07243,R03721,R07241,R06427,R05520,R04398,R04332,R05525,R06564,R05528,R04033,R02667,R03003,R00596,R00597,R00594,R05219,R02037,R06815,R02175,R05755,R00598,R00599,R00177,R04591,R04209,R04209,R01830,R06975,R01127,R02740,R00181,R00134,R03215,R03146,R00519,R06975,R04560,R01827
146	0.90	392	34	162	0	1	C00117->C00002:[10->8,12->3,6->10,6->11,6->17,6->2,6->4,7->12,8->13]	RP03973,RP06552,RP01319,RP10096,RP07515,RP00470,RP00196,RP06864,RP01654,RP08033,RP01197,RP03838,RP04241,RP03839,RP04102,RP01790,RP10097,RP01321,RP01255,RP00380,RP06726,RP03774,RP04204,RP01128,RP01995,RP04205,RP04543,RP05769,RP00008,RP00749,RP07975,RP02454,RP05304,RP03735	R00181,R01384,R01386,R07658,R01127,R06974,R03425,R01128,R01132,R00289,R00287,R00955,R02142,R06590,R06863,R01641,R04325,R00959,R04208,R04591,R04209,R04463,R01830,R06975,R01130,R01049,R01768,R01769,R01827,R04144,R04559,R00830,R02142,R06975,R04560,R00286,R05704,R00830,R01221,R03425,R03876,R04604,R06746,R06769,R07640,R01300,R07646,R01406,R03631,R05577,R05451,R00982,R01558,R03038,R00381,R02539,R08117,R05537,R00389,R01991,R04773,R00912,R08088,R00910,R00235,R06410,R01954,R01357,R03932,R01407,R04157,R05620,R00189,R01280,R00578,R06409,R03974,R06751,R04507,R02918,R03665,R03664,R03661,R03660,R03663,R03662,R04449,R00735,R01616,R02986,R01598,R02255,R01490,R00436,R08244,R02794,R08218,R01164,R02194,R04870,R02699,R01230,R01231,R06944,R05467,R05452,R04036,R06515,R00483,R03658,R03659,R02718,R05578,R00686,R03651,R03652,R02711,R03654,R03655,R03656,R03657,R04580,R07416,R04582,R07887,R02221,R07325,R06777,R01075,R06778,R01176,R01723,R03647,R03286,R06731,R02473,R04274,R01422,R04563,R04562,R03648,R00390,R03646,R04030,R00257,R06583,R04230,R03650,R03209,R01943,R06368,R05193,R00925,R04325,R06974,R04209,R02740,R05704,R00134,R03215,R03146,R00519
147	0.70	541	24	35	0	0	C00117->C00002:[10->8,12->3,6->10,6->11,6->17,7->12,8->13]	RP06552,RP03973,RP00173,RP01319,RP00196,RP04543,RP04359,RP06373,RP08575,RP08184,RP04204,RP04092,RP01197,RP07975,RP01654,RP04241,RP03839,RP00861,RP01790,RP01255,RP02454,RP00596,RP04205,RP06726	R01384,R01386,R07658,R00181,R00183,R00185,R01571,R01127,R00289,R00287,R00955,R00286,R00236,R00941,R00316,R04560,R04559,R00190,R00959,R04209,R06590,R06863,R01641,R04591,R04209,R00190,R00182,R01830,R01049,R02740,R01561,R01245,R06975,R04560,R01827
148	0.20	394	24	155	0	0	C00117->C00002:[10->11,6->10]	RP03973,RP06552,RP00164,RP01319,RP00528,RP04205,RP04543,RP04241,RP00357,RP01654,RP08184,RP04204,RP01197,RP00008,RP00300,RP03839,RP07975,RP01790,RP00649,RP02454,RP00052,RP01270,RP00196,RP06726	R00181,R01384,R01386,R07658,R01010,R01011,R01012,R01127,R00604,R02479,R06975,R04560,R00286,R04591,R06862,R01440,R06590,R06863,R01641,R04560,R04559,R00959,R03876,R04604,R06746,R06769,R07640,R01300,R07646,R01406,R03631,R05577,R05451,R00982,R01558,R03038,R00381,R02539,R08117,R05537,R00389,R01991,R04773,R00912,R08088,R00910,R00235,R06410,R01954,R01357,R03932,R01407,R04157,R05620,R00189,R01280,R00578,R06409,R03974,R06751,R04507,R02918,R03665,R03664,R03661,R03660,R03663,R03662,R04449,R00735,R01616,R02986,R01598,R02255,R01490,R00436,R08244,R02794,R08218,R01164,R02194,R04870,R02699,R01230,R01231,R06944,R05467,R05452,R04036,R06515,R00483,R03658,R03659,R02718,R05578,R00686,R03651,R03652,R02711,R03654,R03655,R03656,R03657,R04580,R07416,R04582,R07887,R02221,R07325,R06777,R01075,R06778,R01176,R01723,R03647,R03286,R06731,R02473,R04274,R01422,R04563,R04562,R03648,R00390,R03646,R04030,R00257,R06583,R04230,R03650,R03209,R01943,R06368,R05193,R00925,R00944,R00943,R04209,R04209,R01830,R00761,R01067,R02740,R00756,R00769,R05805,R00770,R00762,R00764,R00767,R01068,R00289,R00287,R00955,R01827
149	0.50	166	6	270	0	0	C00117->C00002:[10->8,12->3,6->17,7->12,8->13]	RP01257,RP04112,RP01385,RP00596,RP00004,RP08113	R01051,R00192,R01245,R01561,R01245,R03875,R06435,R07330,R06432,R07524,R05035,R06816,R06479,R06439,R03633,R07238,R05303,R05885,R07232,R06767,R03731,R07236,R07237,R07234,R07235,R07535,R07774,R07922,R07920,R02384,R04505,R05532,R06754,R03130,R06719,R06578,R02961,R01153,R07529,R04718,R04719,R08537,R01159,R04867,R04716,R04717,R04711,R04713,R04013,R03623,R06680,R08547,R02808,R05149,R06524,R06750,R08239,R04396,R07921,R05808,R02882,R03746,R03571,R06749,R08467,R07521,R04496,R08455,R07239,R05810,R05811,R05813,R03229,R02056,R08246,R05181,R04145,R06456,R07504,R04707,R01675,R04705,R03948,R07240,R07233,R06824,R03943,R03194,R03112,R03111,R07331,R04062,R07242,R07724,R05881,R07527,R03304,R04301,R00649,R08236,R08441,R05809,R04762,R06807,R06774,R06771,R03950,R01269,R03805,R05182,R02862,R03554,R04714,R05162,R03456,R04772,R02627,R04077,R02623,R05760,R07917,R06859,R03410,R03411,R02572,R08538,R04715,R01942,R00650,R02174,R02379,R03922,R04169,R06478,R06576,R06577,R06574,R06575,R05674,R00827,R05676,R06477,R06476,R05179,R05673,R01349,R03832,R08449,R03835,R06675,R04764,R07375,R00984,R04763,R02931,R05776,R01235,R01188,R01189,R08446,R02162,R04993,R04990,R08151,R04931,R03934,R08468,R08469,R07773,R03938,R06794,R08465,R03366,R07775,R01721,R04427,R03701,R01883,R04421,R05212,R05213,R05211,R05216,R02920,R05214,R05763,R02155,R02157,R01191,R01190,R04190,R04691,R05764,R05180,R04692,R04237,R03788,R04988,R08410,R04981,R04983,R04858,R07501,R01320,R08479,R02859,R02858,R06627,R05834,R02982,R07919,R04436,R05323,R03424,R02910,R01239,R05614,R03587,R01973,R01972,R05759,R02144,R05757,R05756,R00367,R05754,R06715,R00683,R04866,R04905,R00595,R00600,R00601,R02917,R06868,R04887,R04881,R06869,R04481,R07481,R05122,R05123,R02533,R02534,R03725,R07244,R07243,R03721,R07241,R06427,R05520,R04398,R04332,R05525,R06564,R05528,R04033,R02667,R03003,R00596,R00597,R00594,R05219,R02037,R06815,R02175,R05755,R00598,R00599,R00177
150	0.30	412	28	154	0	0	C00117->C00002:[10->12,12->13,12->17]	RP03121,RP01280,RP07157,RP01788,RP06651,RP00164,RP02140,RP02139,RP01654,RP06427,RP11137,RP01573,RP00008,RP01262,RP00861,RP09657,RP06299,RP00649,RP06639,RP04092,RP01238,RP09125,RP00052,RP01270,RP09828,RP03120,RP09848,RP06726	R03509,R01073,R02722,R01829,R01641,R01010,R01011,R01012,R02340,R02340,R02722,R06590,R06863,R01641,R01067,R01843,R01845,R01529,R03876,R04604,R06746,R06769,R07640,R01300,R07646,R01406,R03631,R05577,R05451,R00982,R01558,R03038,R00381,R02539,R08117,R05537,R00389,R01991,R04773,R00912,R08088,R00910,R00235,R06410,R01954,R01357,R03932,R01407,R04157,R05620,R00189,R01280,R00578,R06409,R03974,R06751,R04507,R02918,R03665,R03664,R03661,R03660,R03663,R03662,R04449,R00735,R01616,R02986,R01598,R02255,R01490,R00436,R08244,R02794,R08218,R01164,R02194,R04870,R02699,R01230,R01231,R06944,R05467,R05452,R04036,R06515,R00483,R03658,R03659,R02718,R05578,R00686,R03651,R03652,R02711,R03654,R03655,R03656,R03657,R04580,R07416,R04582,R07887,R02221,R07325,R06777,R01075,R06778,R01176,R01723,R03647,R03286,R06731,R02473,R04274,R01422,R04563,R04562,R03648,R00390,R03646,R04030,R00257,R06583,R04230,R03650,R03209,R01943,R06368,R05193,R00925,R01056,R00190,R00182,R06861,R00761,R00761,R01067,R01621,R00190,R01015,R06590,R00756,R00769,R05805,R00770,R00762,R00764,R00767,R01068,R06862,R03508,R06863,R01827
151	0.90	378	33	160	0	1	C00117->C00002:[10->8,12->3,6->10,6->11,6->17,6->2,6->4,7->12,8->13]	RP01257,RP06552,RP00861,RP07515,RP01319,RP10096,RP04102,RP01128,RP00196,RP04543,RP03774,RP06373,RP01385,RP05769,RP01654,RP08184,RP00596,RP08033,RP01197,RP00008,RP00173,RP04241,RP03839,RP07975,RP01790,RP04204,RP02454,RP05304,RP03838,RP03973,RP00749,RP04205,RP06726	R01051,R01384,R01386,R07658,R00190,R00182,R03425,R01127,R06974,R04463,R00830,R00289,R00287,R00955,R00286,R04144,R00941,R01245,R05704,R00830,R01221,R03425,R06590,R06863,R01641,R04560,R01561,R01245,R04325,R00959,R03876,R04604,R06746,R06769,R07640,R01300,R07646,R01406,R03631,R05577,R05451,R00982,R01558,R03038,R00381,R02539,R08117,R05537,R00389,R01991,R04773,R00912,R08088,R00910,R00235,R06410,R01954,R01357,R03932,R01407,R04157,R05620,R00189,R01280,R00578,R06409,R03974,R06751,R04507,R02918,R03665,R03664,R03661,R03660,R03663,R03662,R04449,R00735,R01616,R02986,R01598,R02255,R01490,R00436,R08244,R02794,R08218,R01164,R02194,R04870,R02699,R01230,R01231,R06944,R05467,R05452,R04036,R06515,R00483,R03658,R03659,R02718,R05578,R00686,R03651,R03652,R02711,R03654,R03655,R03656,R03657,R04580,R07416,R04582,R07887,R02221,R07325,R06777,R01075,R06778,R01176,R01723,R03647,R03286,R06731,R02473,R04274,R01422,R04563,R04562,R03648,R00390,R03646,R04030,R00257,R06583,R04230,R03650,R03209,R01943,R06368,R05193,R00925,R00183,R00185,R01571,R04591,R04209,R04209,R01830,R04559,R02740,R05704,R04208,R00181,R04325,R06974,R06975,R04560,R01827
152	0.70	364	25	149	0	0	C00117->C00002:[10->8,12->3,6->10,6->11,6->17,7->12,8->13]	RP01257,RP06552,RP00861,RP01319,RP00196,RP04543,RP06373,RP01385,RP01654,RP08184,RP00596,RP11137,RP01197,RP00008,RP07975,RP04241,RP03839,RP00173,RP01790,RP04204,RP01789,RP02454,RP03973,RP04205,RP06726	R01051,R01384,R01386,R07658,R00190,R00182,R01127,R00289,R00287,R00955,R00286,R00941,R01245,R06590,R06863,R01641,R04560,R01561,R01245,R01843,R01845,R00959,R03876,R04604,R06746,R06769,R07640,R01300,R07646,R01406,R03631,R05577,R05451,R00982,R01558,R03038,R00381,R02539,R08117,R05537,R00389,R01991,R04773,R00912,R08088,R00910,R00235,R06410,R01954,R01357,R03932,R01407,R04157,R05620,R00189,R01280,R00578,R06409,R03974,R06751,R04507,R02918,R03665,R03664,R03661,R03660,R03663,R03662,R04449,R00735,R01616,R02986,R01598,R02255,R01490,R00436,R08244,R02794,R08218,R01164,R02194,R04870,R02699,R01230,R01231,R06944,R05467,R05452,R04036,R06515,R00483,R03658,R03659,R02718,R05578,R00686,R03651,R03652,R02711,R03654,R03655,R03656,R03657,R04580,R07416,R04582,R07887,R02221,R07325,R06777,R01075,R06778,R01176,R01723,R03647,R03286,R06731,R02473,R04274,R01422,R04563,R04562,R03648,R00390,R03646,R04030,R00257,R06583,R04230,R03650,R03209,R01943,R06368,R05193,R00925,R04209,R04591,R04209,R00183,R00185,R01571,R01830,R04559,R01829,R02740,R00181,R06975,R04560,R01827
153	0.10	379	16	134	0	0	C00117->C00002:[10->13]	RP03121,RP01280,RP07157,RP01790,RP02139,RP04092,RP01238,RP02140,RP01274,RP01654,RP06727,RP00191,RP03120,RP00861,RP00008,RP06726	R03509,R01073,R02722,R01830,R02340,R02722,R00190,R01015,R02340,R01070,R06590,R06863,R01641,R01830,R02073,R04780,R04779,R03508,R00190,R00182,R03876,R04604,R06746,R06769,R07640,R01300,R07646,R01406,R03631,R05577,R05451,R00982,R01558,R03038,R00381,R02539,R08117,R05537,R00389,R01991,R04773,R00912,R08088,R00910,R00235,R06410,R01954,R01357,R03932,R01407,R04157,R05620,R00189,R01280,R00578,R06409,R03974,R06751,R04507,R02918,R03665,R03664,R03661,R03660,R03663,R03662,R04449,R00735,R01616,R02986,R01598,R02255,R01490,R00436,R08244,R02794,R08218,R01164,R02194,R04870,R02699,R01230,R01231,R06944,R05467,R05452,R04036,R06515,R00483,R03658,R03659,R02718,R05578,R00686,R03651,R03652,R02711,R03654,R03655,R03656,R03657,R04580,R07416,R04582,R07887,R02221,R07325,R06777,R01075,R06778,R01176,R01723,R03647,R03286,R06731,R02473,R04274,R01422,R04563,R04562,R03648,R00390,R03646,R04030,R00257,R06583,R04230,R03650,R03209,R01943,R06368,R05193,R00925,R01827
154	0.90	379	40	177	0	1	C00117->C00002:[10->10,10->11,10->2,10->4,10->8,12->10,12->11,12->2,12->3,12->4,6->10,6->17,6->2,7->12,8->13]	RP01257,RP03973,RP00164,RP01319,RP01274,RP07515,RP00196,RP03774,RP00357,RP01654,RP00191,RP08033,RP01197,RP03838,RP10096,RP04241,RP03839,RP04102,RP01790,RP01787,RP00749,RP06726,RP00861,RP04204,RP01128,RP00528,RP04205,RP04543,RP00300,RP01385,RP05769,RP08184,RP00596,RP00008,RP00173,RP07975,RP02454,RP05304,RP03735,RP06552	R01051,R00181,R01010,R01011,R01012,R01127,R01070,R03425,R00289,R00287,R00955,R04144,R06862,R01440,R06590,R06863,R01641,R02073,R04780,R04779,R04325,R00959,R04208,R06974,R04591,R04209,R04463,R01830,R01827,R04325,R06974,R01827,R00190,R00182,R04559,R00830,R00604,R02479,R06975,R04560,R00286,R00944,R00943,R01245,R05704,R00830,R01221,R03425,R04560,R01561,R01245,R03876,R04604,R06746,R06769,R07640,R01300,R07646,R01406,R03631,R05577,R05451,R00982,R01558,R03038,R00381,R02539,R08117,R05537,R00389,R01991,R04773,R00912,R08088,R00910,R00235,R06410,R01954,R01357,R03932,R01407,R04157,R05620,R00189,R01280,R00578,R06409,R03974,R06751,R04507,R02918,R03665,R03664,R03661,R03660,R03663,R03662,R04449,R00735,R01616,R02986,R01598,R02255,R01490,R00436,R08244,R02794,R08218,R01164,R02194,R04870,R02699,R01230,R01231,R06944,R05467,R05452,R04036,R06515,R00483,R03658,R03659,R02718,R05578,R00686,R03651,R03652,R02711,R03654,R03655,R03656,R03657,R04580,R07416,R04582,R07887,R02221,R07325,R06777,R01075,R06778,R01176,R01723,R03647,R03286,R06731,R02473,R04274,R01422,R04563,R04562,R03648,R00390,R03646,R04030,R00257,R06583,R04230,R03650,R03209,R01943,R06368,R05193,R00925,R00183,R00185,R01571,R04209,R02740,R05704,R00134,R03215,R03146,R00519,R01384,R01386,R07658
155	0.50	436	6	7	0	0	C00117->C00002:[10->8,12->3,6->17,7->12,8->13]	RP01257,RP04540,RP08303,RP01385,RP04545,RP00596	R01051,R04936,R04771,R01245,R04939,R01561,R01245
156	0.50	308	5	120	0	0	C00117->C00002:[10->8,12->3,6->17,7->12,8->13]	RP01257,RP00596,RP01385,RP00173,RP00008	R01051,R01561,R01245,R01245,R00183,R00185,R01571,R03876,R04604,R06746,R06769,R07640,R01300,R07646,R01406,R03631,R05577,R05451,R00982,R01558,R03038,R00381,R02539,R08117,R05537,R00389,R01991,R04773,R00912,R08088,R00910,R00235,R06410,R01954,R01357,R03932,R01407,R04157,R05620,R00189,R01280,R00578,R06409,R03974,R06751,R04507,R02918,R03665,R03664,R03661,R03660,R03663,R03662,R04449,R00735,R01616,R02986,R01598,R02255,R01490,R00436,R08244,R02794,R08218,R01164,R02194,R04870,R02699,R01230,R01231,R06944,R05467,R05452,R04036,R06515,R00483,R03658,R03659,R02718,R05578,R00686,R03651,R03652,R02711,R03654,R03655,R03656,R03657,R04580,R07416,R04582,R07887,R02221,R07325,R06777,R01075,R06778,R01176,R01723,R03647,R03286,R06731,R02473,R04274,R01422,R04563,R04562,R03648,R00390,R03646,R04030,R00257,R06583,R04230,R03650,R03209,R01943,R06368,R05193,R00925
157	0.60	201	20	292	0	0	C00117->C00002:[10->8,12->3,6->11,6->17,7->12,8->13]	RP01257,RP06552,RP00861,RP01319,RP00196,RP04543,RP08184,RP04112,RP01385,RP01654,RP03973,RP00596,RP01197,RP08113,RP01790,RP06373,RP02454,RP00004,RP04205,RP06726	R01051,R01384,R01386,R07658,R00190,R00182,R01127,R00289,R00287,R00955,R00286,R04560,R00192,R01245,R06590,R06863,R01641,R00181,R01561,R01245,R00959,R00177,R01830,R00941,R02740,R03875,R06435,R07330,R06432,R07524,R05035,R06816,R06479,R06439,R03633,R07238,R05303,R05885,R07232,R06767,R03731,R07236,R07237,R07234,R07235,R07535,R07774,R07922,R07920,R02384,R04505,R05532,R06754,R03130,R06719,R06578,R02961,R01153,R07529,R04718,R04719,R08537,R01159,R04867,R04716,R04717,R04711,R04713,R04013,R03623,R06680,R08547,R02808,R05149,R06524,R06750,R08239,R04396,R07921,R05808,R02882,R03746,R03571,R06749,R08467,R07521,R04496,R08455,R07239,R05810,R05811,R05813,R03229,R02056,R08246,R05181,R04145,R06456,R07504,R04707,R01675,R04705,R03948,R07240,R07233,R06824,R03943,R03194,R03112,R03111,R07331,R04062,R07242,R07724,R05881,R07527,R03304,R04301,R00649,R08236,R08441,R05809,R04762,R06807,R06774,R06771,R03950,R01269,R03805,R05182,R02862,R03554,R04714,R05162,R03456,R04772,R02627,R04077,R02623,R05760,R07917,R06859,R03410,R03411,R02572,R08538,R04715,R01942,R00650,R02174,R02379,R03922,R04169,R06478,R06576,R06577,R06574,R06575,R05674,R00827,R05676,R06477,R06476,R05179,R05673,R01349,R03832,R08449,R03835,R06675,R04764,R07375,R00984,R04763,R02931,R05776,R01235,R01188,R01189,R08446,R02162,R04993,R04990,R08151,R04931,R03934,R08468,R08469,R07773,R03938,R06794,R08465,R03366,R07775,R01721,R04427,R03701,R01883,R04421,R05212,R05213,R05211,R05216,R02920,R05214,R05763,R02155,R02157,R01191,R01190,R04190,R04691,R05764,R05180,R04692,R04237,R03788,R04988,R08410,R04981,R04983,R04858,R07501,R01320,R08479,R02859,R02858,R06627,R05834,R02982,R07919,R04436,R05323,R03424,R02910,R01239,R05614,R03587,R01973,R01972,R05759,R02144,R05757,R05756,R00367,R05754,R06715,R00683,R04866,R04905,R00595,R00600,R00601,R02917,R06868,R04887,R04881,R06869,R04481,R07481,R05122,R05123,R02533,R02534,R03725,R07244,R07243,R03721,R07241,R06427,R05520,R04398,R04332,R05525,R06564,R05528,R04033,R02667,R03003,R00596,R00597,R00594,R05219,R02037,R06815,R02175,R05755,R00598,R00599,R06975,R04560,R01827
158	0.90	375	34	164	0	1	C00117->C00002:[10->8,12->3,6->10,6->11,6->17,6->2,6->4,7->12,8->13]	RP06552,RP03973,RP01319,RP10096,RP07515,RP00196,RP03774,RP01654,RP04092,RP08033,RP01197,RP03838,RP04241,RP03839,RP04102,RP01790,RP01255,RP00749,RP06726,RP00173,RP04204,RP01128,RP04205,RP04543,RP06373,RP05769,RP08184,RP00008,RP00861,RP07975,RP02454,RP05304,RP00596,RP03735	R01384,R01386,R07658,R00181,R01127,R06974,R03425,R00289,R00287,R00955,R04144,R06590,R06863,R01641,R00190,R04325,R00959,R04208,R04591,R04209,R04463,R01830,R01049,R04325,R06974,R01827,R00183,R00185,R01571,R04559,R00830,R06975,R04560,R00286,R00941,R05704,R00830,R01221,R03425,R04560,R03876,R04604,R06746,R06769,R07640,R01300,R07646,R01406,R03631,R05577,R05451,R00982,R01558,R03038,R00381,R02539,R08117,R05537,R00389,R01991,R04773,R00912,R08088,R00910,R00235,R06410,R01954,R01357,R03932,R01407,R04157,R05620,R00189,R01280,R00578,R06409,R03974,R06751,R04507,R02918,R03665,R03664,R03661,R03660,R03663,R03662,R04449,R00735,R01616,R02986,R01598,R02255,R01490,R00436,R08244,R02794,R08218,R01164,R02194,R04870,R02699,R01230,R01231,R06944,R05467,R05452,R04036,R06515,R00483,R03658,R03659,R02718,R05578,R00686,R03651,R03652,R02711,R03654,R03655,R03656,R03657,R04580,R07416,R04582,R07887,R02221,R07325,R06777,R01075,R06778,R01176,R01723,R03647,R03286,R06731,R02473,R04274,R01422,R04563,R04562,R03648,R00390,R03646,R04030,R00257,R06583,R04230,R03650,R03209,R01943,R06368,R05193,R00925,R00190,R00182,R04209,R02740,R05704,R01561,R01245,R00134,R03215,R03146,R00519
159	0.90	527	34	50	0	1	C00117->C00002:[10->8,12->3,6->10,6->11,6->17,6->2,6->4,7->12,8->13]	RP01257,RP07515,RP01319,RP10096,RP04102,RP00196,RP03774,RP04545,RP01654,RP08033,RP01197,RP03838,RP04241,RP03839,RP07975,RP08303,RP10097,RP03973,RP06726,RP04540,RP00861,RP04204,RP01128,RP04205,RP04543,RP01385,RP05769,RP00596,RP00749,RP01790,RP02454,RP05304,RP03735,RP06552	R01051,R03425,R01127,R06974,R04463,R00289,R00287,R00955,R04144,R04939,R06590,R06863,R01641,R04325,R00959,R04208,R04591,R04209,R04209,R04771,R06975,R00181,R01827,R04936,R00190,R00182,R04559,R00830,R06975,R04560,R00286,R01245,R05704,R00830,R01221,R03425,R01561,R01245,R04325,R06974,R01830,R02740,R05704,R00134,R03215,R03146,R00519,R01384,R01386,R07658
160	0.60	196	18	292	0	0	C00117->C00002:[10->8,12->11,12->3,6->17,7->12,8->13]	RP01257,RP03973,RP00164,RP01319,RP01788,RP00528,RP04205,RP00861,RP00357,RP04112,RP01385,RP01654,RP08184,RP00596,RP11137,RP08113,RP00300,RP00004	R01051,R00181,R01010,R01011,R01012,R01127,R01829,R00604,R02479,R06975,R04560,R00190,R00182,R06862,R01440,R00192,R01245,R06590,R06863,R01641,R04560,R01561,R01245,R01843,R01845,R00177,R00944,R00943,R03875,R06435,R07330,R06432,R07524,R05035,R06816,R06479,R06439,R03633,R07238,R05303,R05885,R07232,R06767,R03731,R07236,R07237,R07234,R07235,R07535,R07774,R07922,R07920,R02384,R04505,R05532,R06754,R03130,R06719,R06578,R02961,R01153,R07529,R04718,R04719,R08537,R01159,R04867,R04716,R04717,R04711,R04713,R04013,R03623,R06680,R08547,R02808,R05149,R06524,R06750,R08239,R04396,R07921,R05808,R02882,R03746,R03571,R06749,R08467,R07521,R04496,R08455,R07239,R05810,R05811,R05813,R03229,R02056,R08246,R05181,R04145,R06456,R07504,R04707,R01675,R04705,R03948,R07240,R07233,R06824,R03943,R03194,R03112,R03111,R07331,R04062,R07242,R07724,R05881,R07527,R03304,R04301,R00649,R08236,R08441,R05809,R04762,R06807,R06774,R06771,R03950,R01269,R03805,R05182,R02862,R03554,R04714,R05162,R03456,R04772,R02627,R04077,R02623,R05760,R07917,R06859,R03410,R03411,R02572,R08538,R04715,R01942,R00650,R02174,R02379,R03922,R04169,R06478,R06576,R06577,R06574,R06575,R05674,R00827,R05676,R06477,R06476,R05179,R05673,R01349,R03832,R08449,R03835,R06675,R04764,R07375,R00984,R04763,R02931,R05776,R01235,R01188,R01189,R08446,R02162,R04993,R04990,R08151,R04931,R03934,R08468,R08469,R07773,R03938,R06794,R08465,R03366,R07775,R01721,R04427,R03701,R01883,R04421,R05212,R05213,R05211,R05216,R02920,R05214,R05763,R02155,R02157,R01191,R01190,R04190,R04691,R05764,R05180,R04692,R04237,R03788,R04988,R08410,R04981,R04983,R04858,R07501,R01320,R08479,R02859,R02858,R06627,R05834,R02982,R07919,R04436,R05323,R03424,R02910,R01239,R05614,R03587,R01973,R01972,R05759,R02144,R05757,R05756,R00367,R05754,R06715,R00683,R04866,R04905,R00595,R00600,R00601,R02917,R06868,R04887,R04881,R06869,R04481,R07481,R05122,R05123,R02533,R02534,R03725,R07244,R07243,R03721,R07241,R06427,R05520,R04398,R04332,R05525,R06564,R05528,R04033,R02667,R03003,R00596,R00597,R00594,R05219,R02037,R06815,R02175,R05755,R00598,R00599
161	0.50	317	6	119	0	0	C00117->C00002:[10->8,12->3,6->17,7->12,8->13]	RP01293,RP00470,RP01325,RP01255,RP01322,RP00008	R01083,R01128,R01132,R01135,R01049,R01132,R03876,R04604,R06746,R06769,R07640,R01300,R07646,R01406,R03631,R05577,R05451,R00982,R01558,R03038,R00381,R02539,R08117,R05537,R00389,R01991,R04773,R00912,R08088,R00910,R00235,R06410,R01954,R01357,R03932,R01407,R04157,R05620,R00189,R01280,R00578,R06409,R03974,R06751,R04507,R02918,R03665,R03664,R03661,R03660,R03663,R03662,R04449,R00735,R01616,R02986,R01598,R02255,R01490,R00436,R08244,R02794,R08218,R01164,R02194,R04870,R02699,R01230,R01231,R06944,R05467,R05452,R04036,R06515,R00483,R03658,R03659,R02718,R05578,R00686,R03651,R03652,R02711,R03654,R03655,R03656,R03657,R04580,R07416,R04582,R07887,R02221,R07325,R06777,R01075,R06778,R01176,R01723,R03647,R03286,R06731,R02473,R04274,R01422,R04563,R04562,R03648,R00390,R03646,R04030,R00257,R06583,R04230,R03650,R03209,R01943,R06368,R05193,R00925
162	0.70	360	19	137	0	0	C00117->C00002:[10->8,12->3,6->10,6->11,6->17,7->12,8->13]	RP03973,RP06552,RP01995,RP00196,RP04543,RP04472,RP01994,RP06864,RP01654,RP01197,RP00008,RP01790,RP08324,RP08291,RP01321,RP01255,RP02454,RP04373,RP06726	R00181,R01384,R01386,R07658,R02142,R00289,R00287,R00955,R00286,R04857,R02141,R02142,R06590,R06863,R01641,R00959,R03876,R04604,R06746,R06769,R07640,R01300,R07646,R01406,R03631,R05577,R05451,R00982,R01558,R03038,R00381,R02539,R08117,R05537,R00389,R01991,R04773,R00912,R08088,R00910,R00235,R06410,R01954,R01357,R03932,R01407,R04157,R05620,R00189,R01280,R00578,R06409,R03974,R06751,R04507,R02918,R03665,R03664,R03661,R03660,R03663,R03662,R04449,R00735,R01616,R02986,R01598,R02255,R01490,R00436,R08244,R02794,R08218,R01164,R02194,R04870,R02699,R01230,R01231,R06944,R05467,R05452,R04036,R06515,R00483,R03658,R03659,R02718,R05578,R00686,R03651,R03652,R02711,R03654,R03655,R03656,R03657,R04580,R07416,R04582,R07887,R02221,R07325,R06777,R01075,R06778,R01176,R01723,R03647,R03286,R06731,R02473,R04274,R01422,R04563,R04562,R03648,R00390,R03646,R04030,R00257,R06583,R04230,R03650,R03209,R01943,R06368,R05193,R00925,R01830,R04857,R04732,R01130,R01049,R02740,R04732,R01827
163	0.60	356	20	147	0	0	C00117->C00002:[10->8,12->3,6->11,6->17,7->12,8->13]	RP01257,RP06552,RP00861,RP01319,RP00196,RP04543,RP01385,RP01654,RP08184,RP00596,RP01197,RP00008,RP00300,RP00173,RP01790,RP02454,RP03973,RP03735,RP04205,RP06726	R01051,R01384,R01386,R07658,R00190,R00182,R01127,R00289,R00287,R00955,R00286,R01245,R06590,R06863,R01641,R04560,R01561,R01245,R00959,R03876,R04604,R06746,R06769,R07640,R01300,R07646,R01406,R03631,R05577,R05451,R00982,R01558,R03038,R00381,R02539,R08117,R05537,R00389,R01991,R04773,R00912,R08088,R00910,R00235,R06410,R01954,R01357,R03932,R01407,R04157,R05620,R00189,R01280,R00578,R06409,R03974,R06751,R04507,R02918,R03665,R03664,R03661,R03660,R03663,R03662,R04449,R00735,R01616,R02986,R01598,R02255,R01490,R00436,R08244,R02794,R08218,R01164,R02194,R04870,R02699,R01230,R01231,R06944,R05467,R05452,R04036,R06515,R00483,R03658,R03659,R02718,R05578,R00686,R03651,R03652,R02711,R03654,R03655,R03656,R03657,R04580,R07416,R04582,R07887,R02221,R07325,R06777,R01075,R06778,R01176,R01723,R03647,R03286,R06731,R02473,R04274,R01422,R04563,R04562,R03648,R00390,R03646,R04030,R00257,R06583,R04230,R03650,R03209,R01943,R06368,R05193,R00925,R00944,R00943,R00183,R00185,R01571,R01830,R02740,R00181,R00134,R03215,R03146,R00519,R06975,R04560,R01827
164	0.90	405	36	162	0	1	C00117->C00002:[10->8,12->3,6->10,6->11,6->17,6->2,6->4,7->12,8->13]	RP03973,RP06552,RP03774,RP07515,RP01319,RP10096,RP04102,RP00470,RP01995,RP00196,RP04543,RP06373,RP06864,RP05769,RP01654,RP08184,RP04204,RP11137,RP01197,RP00008,RP00749,RP04241,RP08033,RP03839,RP07975,RP01790,RP01321,RP01255,RP01789,RP01128,RP05304,RP03838,RP02454,RP00380,RP04205,RP06726	R00181,R01384,R01386,R07658,R04144,R03425,R01127,R06974,R04463,R01128,R01132,R02142,R00289,R00287,R00955,R00286,R00941,R02142,R05704,R00830,R01221,R03425,R06590,R06863,R01641,R04560,R04559,R01843,R01845,R00959,R03876,R04604,R06746,R06769,R07640,R01300,R07646,R01406,R03631,R05577,R05451,R00982,R01558,R03038,R00381,R02539,R08117,R05537,R00389,R01991,R04773,R00912,R08088,R00910,R00235,R06410,R01954,R01357,R03932,R01407,R04157,R05620,R00189,R01280,R00578,R06409,R03974,R06751,R04507,R02918,R03665,R03664,R03661,R03660,R03663,R03662,R04449,R00735,R01616,R02986,R01598,R02255,R01490,R00436,R08244,R02794,R08218,R01164,R02194,R04870,R02699,R01230,R01231,R06944,R05467,R05452,R04036,R06515,R00483,R03658,R03659,R02718,R05578,R00686,R03651,R03652,R02711,R03654,R03655,R03656,R03657,R04580,R07416,R04582,R07887,R02221,R07325,R06777,R01075,R06778,R01176,R01723,R03647,R03286,R06731,R02473,R04274,R01422,R04563,R04562,R03648,R00390,R03646,R04030,R00257,R06583,R04230,R03650,R03209,R01943,R06368,R05193,R00925,R04325,R06974,R04591,R04325,R04209,R04209,R01830,R01130,R01049,R01829,R00830,R05704,R04208,R02740,R01768,R01769,R06975,R04560,R01827
165	0.60	358	23	146	0	0	C00117->C00002:[10->8,12->3,6->10,6->17,7->12,8->13]	RP01257,RP06552,RP00861,RP04204,RP00196,RP04543,RP01385,RP01654,RP08184,RP00596,RP01197,RP00008,RP07975,RP04241,RP03839,RP00173,RP01790,RP10097,RP01319,RP02454,RP03973,RP04205,RP06726	R01051,R01384,R01386,R07658,R00190,R00182,R04559,R00289,R00287,R00955,R00286,R01245,R06590,R06863,R01641,R04560,R01561,R01245,R00959,R03876,R04604,R06746,R06769,R07640,R01300,R07646,R01406,R03631,R05577,R05451,R00982,R01558,R03038,R00381,R02539,R08117,R05537,R00389,R01991,R04773,R00912,R08088,R00910,R00235,R06410,R01954,R01357,R03932,R01407,R04157,R05620,R00189,R01280,R00578,R06409,R03974,R06751,R04507,R02918,R03665,R03664,R03661,R03660,R03663,R03662,R04449,R00735,R01616,R02986,R01598,R02255,R01490,R00436,R08244,R02794,R08218,R01164,R02194,R04870,R02699,R01230,R01231,R06944,R05467,R05452,R04036,R06515,R00483,R03658,R03659,R02718,R05578,R00686,R03651,R03652,R02711,R03654,R03655,R03656,R03657,R04580,R07416,R04582,R07887,R02221,R07325,R06777,R01075,R06778,R01176,R01723,R03647,R03286,R06731,R02473,R04274,R01422,R04563,R04562,R03648,R00390,R03646,R04030,R00257,R06583,R04230,R03650,R03209,R01943,R06368,R05193,R00925,R04209,R04591,R04209,R00183,R00185,R01571,R01830,R06975,R01127,R02740,R00181,R06975,R04560,R01827
166	0.60	368	17	137	0	0	C00117->C00002:[10->8,12->3,6->11,6->17,7->12,8->13]	RP03973,RP06552,RP00196,RP04543,RP04472,RP01994,RP01654,RP01197,RP00380,RP00008,RP01790,RP08324,RP00470,RP01255,RP02454,RP01322,RP06726	R00181,R01384,R01386,R07658,R00289,R00287,R00955,R00286,R04857,R02141,R06590,R06863,R01641,R00959,R01768,R01769,R03876,R04604,R06746,R06769,R07640,R01300,R07646,R01406,R03631,R05577,R05451,R00982,R01558,R03038,R00381,R02539,R08117,R05537,R00389,R01991,R04773,R00912,R08088,R00910,R00235,R06410,R01954,R01357,R03932,R01407,R04157,R05620,R00189,R01280,R00578,R06409,R03974,R06751,R04507,R02918,R03665,R03664,R03661,R03660,R03663,R03662,R04449,R00735,R01616,R02986,R01598,R02255,R01490,R00436,R08244,R02794,R08218,R01164,R02194,R04870,R02699,R01230,R01231,R06944,R05467,R05452,R04036,R06515,R00483,R03658,R03659,R02718,R05578,R00686,R03651,R03652,R02711,R03654,R03655,R03656,R03657,R04580,R07416,R04582,R07887,R02221,R07325,R06777,R01075,R06778,R01176,R01723,R03647,R03286,R06731,R02473,R04274,R01422,R04563,R04562,R03648,R00390,R03646,R04030,R00257,R06583,R04230,R03650,R03209,R01943,R06368,R05193,R00925,R01830,R04857,R01128,R01132,R01049,R02740,R01132,R01827
167	0.90	519	41	64	0	1	C00117->C00002:[10->10,10->11,10->2,10->4,10->8,12->10,12->11,12->2,12->3,12->4,6->10,6->17,6->2,7->12,8->13]	RP01257,RP03973,RP00164,RP01319,RP10096,RP07515,RP00196,RP00861,RP00357,RP04545,RP01654,RP00191,RP08033,RP01197,RP03838,RP04241,RP03839,RP04102,RP08303,RP01274,RP00528,RP00749,RP06726,RP04540,RP03774,RP04204,RP01128,RP01787,RP04205,RP04543,RP00300,RP01385,RP05769,RP08184,RP00596,RP07975,RP01790,RP02454,RP05304,RP03735,RP06552	R01051,R00181,R01010,R01011,R01012,R01127,R06974,R03425,R00289,R00287,R00955,R00190,R00182,R06862,R01440,R04939,R06590,R06863,R01641,R02073,R04780,R04779,R04325,R00959,R04208,R04591,R04209,R04463,R04771,R01070,R00604,R02479,R04325,R06974,R01827,R04936,R04144,R04559,R00830,R01827,R06975,R04560,R00286,R00944,R00943,R01245,R05704,R00830,R01221,R03425,R04560,R01561,R01245,R04209,R01830,R02740,R05704,R00134,R03215,R03146,R00519,R01384,R01386,R07658
168	0.70	380	29	164	0	0	C00117->C00002:[10->11,10->8,12->3,6->10,6->17,7->12,8->13]	RP01257,RP03973,RP00164,RP01319,RP00528,RP04205,RP04543,RP00861,RP00357,RP04241,RP01385,RP01654,RP08184,RP00596,RP01197,RP00008,RP07975,RP00300,RP03839,RP00173,RP01790,RP04204,RP00649,RP02454,RP00052,RP01270,RP00196,RP06552,RP06726	R01051,R00181,R01010,R01011,R01012,R01127,R00604,R02479,R06975,R04560,R00286,R00190,R00182,R06862,R01440,R04591,R01245,R06590,R06863,R01641,R04560,R01561,R01245,R00959,R03876,R04604,R06746,R06769,R07640,R01300,R07646,R01406,R03631,R05577,R05451,R00982,R01558,R03038,R00381,R02539,R08117,R05537,R00389,R01991,R04773,R00912,R08088,R00910,R00235,R06410,R01954,R01357,R03932,R01407,R04157,R05620,R00189,R01280,R00578,R06409,R03974,R06751,R04507,R02918,R03665,R03664,R03661,R03660,R03663,R03662,R04449,R00735,R01616,R02986,R01598,R02255,R01490,R00436,R08244,R02794,R08218,R01164,R02194,R04870,R02699,R01230,R01231,R06944,R05467,R05452,R04036,R06515,R00483,R03658,R03659,R02718,R05578,R00686,R03651,R03652,R02711,R03654,R03655,R03656,R03657,R04580,R07416,R04582,R07887,R02221,R07325,R06777,R01075,R06778,R01176,R01723,R03647,R03286,R06731,R02473,R04274,R01422,R04563,R04562,R03648,R00390,R03646,R04030,R00257,R06583,R04230,R03650,R03209,R01943,R06368,R05193,R00925,R04209,R00944,R00943,R04209,R00183,R00185,R01571,R01830,R04559,R00761,R01067,R02740,R00756,R00769,R05805,R00770,R00762,R00764,R00767,R01068,R00289,R00287,R00955,R01384,R01386,R07658,R01827
169	0.50	522	5	6	0	0	C00117->C00002:[10->8,12->3,6->17,7->12,8->13]	RP04359,RP04092,RP00861,RP01255,RP08575	R00236,R00190,R00190,R00182,R01049,R00316
170	0.60	559	20	31	0	0	C00117->C00002:[10->8,12->3,6->11,6->17,7->12,8->13]	RP06552,RP03973,RP00173,RP04478,RP00196,RP04543,RP06373,RP01654,RP08184,RP01319,RP02454,RP01197,RP00861,RP01790,RP01255,RP04092,RP00596,RP00485,RP04205,RP06726	R01384,R01386,R07658,R00181,R00183,R00185,R01571,R04863,R00289,R00287,R00955,R00286,R00941,R06590,R06863,R01641,R04560,R01127,R02740,R00959,R00190,R00182,R01830,R01049,R00190,R01561,R01245,R03098,R06975,R04560,R01827
171	0.90	570	36	50	0	1	C00117->C00002:[10->8,12->3,6->10,6->11,6->17,6->2,6->4,7->12,8->13]	RP01257,RP04540,RP00861,RP07515,RP01319,RP05769,RP04102,RP01128,RP00196,RP04543,RP03774,RP06373,RP01385,RP04545,RP01654,RP08184,RP00596,RP11137,RP01197,RP03838,RP00749,RP04241,RP08033,RP03839,RP07975,RP08303,RP10096,RP04204,RP05304,RP01789,RP01790,RP02454,RP03973,RP04205,RP06552,RP06726	R01051,R04936,R00190,R00182,R03425,R01127,R05704,R00830,R01221,R03425,R04463,R00830,R00289,R00287,R00955,R00286,R04144,R00941,R01245,R04939,R06590,R06863,R01641,R04560,R01561,R01245,R01843,R01845,R00959,R04208,R04325,R06974,R04591,R04325,R04209,R04209,R04771,R06974,R04559,R05704,R01829,R01830,R02740,R00181,R06975,R04560,R01384,R01386,R07658,R01827
172	0.90	590	36	52	0	1	C00117->C00002:[10->8,12->3,6->10,6->11,6->17,6->2,6->4,7->12,8->13]	RP03973,RP06552,RP01319,RP10096,RP07515,RP00196,RP01654,RP04204,RP08033,RP01197,RP00380,RP03838,RP04241,RP03839,RP04102,RP01790,RP01255,RP00749,RP01321,RP06726,RP03774,RP01452,RP01128,RP04205,RP04543,RP06373,RP05769,RP08184,RP01179,RP01995,RP00470,RP07975,RP02454,RP05304,RP01322,RP03735	R00181,R01384,R01386,R07658,R01127,R06974,R03425,R00289,R00287,R00955,R06590,R06863,R01641,R04559,R04325,R00959,R01768,R01769,R04208,R04591,R04209,R04463,R01830,R01049,R04325,R06974,R01130,R01827,R04144,R01354,R00830,R06975,R04560,R00286,R00941,R05704,R00830,R01221,R03425,R04560,R00926,R02142,R01128,R01132,R04209,R02740,R05704,R01132,R00134,R03215,R03146,R00519
173	0.50	560	6	7	0	0	C00117->C00002:[10->8,12->3,6->17,7->12,8->13]	RP03973,RP00470,RP01255,RP04359,RP08575,RP01322	R00181,R01128,R01132,R01049,R00236,R00316,R01132
174	0.70	368	20	140	0	0	C00117->C00002:[10->8,12->3,6->10,6->11,6->17,7->12,8->13]	RP06552,RP01293,RP00196,RP04543,RP04472,RP01994,RP01255,RP01654,RP01197,RP00380,RP00008,RP01790,RP08324,RP08291,RP00470,RP01325,RP02454,RP04373,RP01322,RP06726	R01384,R01386,R07658,R01083,R00289,R00287,R00955,R00286,R04857,R02141,R01049,R06590,R06863,R01641,R00959,R01768,R01769,R03876,R04604,R06746,R06769,R07640,R01300,R07646,R01406,R03631,R05577,R05451,R00982,R01558,R03038,R00381,R02539,R08117,R05537,R00389,R01991,R04773,R00912,R08088,R00910,R00235,R06410,R01954,R01357,R03932,R01407,R04157,R05620,R00189,R01280,R00578,R06409,R03974,R06751,R04507,R02918,R03665,R03664,R03661,R03660,R03663,R03662,R04449,R00735,R01616,R02986,R01598,R02255,R01490,R00436,R08244,R02794,R08218,R01164,R02194,R04870,R02699,R01230,R01231,R06944,R05467,R05452,R04036,R06515,R00483,R03658,R03659,R02718,R05578,R00686,R03651,R03652,R02711,R03654,R03655,R03656,R03657,R04580,R07416,R04582,R07887,R02221,R07325,R06777,R01075,R06778,R01176,R01723,R03647,R03286,R06731,R02473,R04274,R01422,R04563,R04562,R03648,R00390,R03646,R04030,R00257,R06583,R04230,R03650,R03209,R01943,R06368,R05193,R00925,R01830,R04857,R04732,R01128,R01132,R01135,R02740,R04732,R01132,R01827
175	0.60	372	18	141	0	0	C00117->C00002:[10->8,12->11,12->3,6->17,7->12,8->13]	RP03973,RP00164,RP01319,RP01788,RP00470,RP01995,RP04205,RP00357,RP06864,RP01654,RP08184,RP11137,RP00008,RP00300,RP01321,RP01255,RP00528,RP00380	R00181,R01010,R01011,R01012,R01127,R01829,R01128,R01132,R02142,R06975,R04560,R06862,R01440,R02142,R06590,R06863,R01641,R04560,R01843,R01845,R03876,R04604,R06746,R06769,R07640,R01300,R07646,R01406,R03631,R05577,R05451,R00982,R01558,R03038,R00381,R02539,R08117,R05537,R00389,R01991,R04773,R00912,R08088,R00910,R00235,R06410,R01954,R01357,R03932,R01407,R04157,R05620,R00189,R01280,R00578,R06409,R03974,R06751,R04507,R02918,R03665,R03664,R03661,R03660,R03663,R03662,R04449,R00735,R01616,R02986,R01598,R02255,R01490,R00436,R08244,R02794,R08218,R01164,R02194,R04870,R02699,R01230,R01231,R06944,R05467,R05452,R04036,R06515,R00483,R03658,R03659,R02718,R05578,R00686,R03651,R03652,R02711,R03654,R03655,R03656,R03657,R04580,R07416,R04582,R07887,R02221,R07325,R06777,R01075,R06778,R01176,R01723,R03647,R03286,R06731,R02473,R04274,R01422,R04563,R04562,R03648,R00390,R03646,R04030,R00257,R06583,R04230,R03650,R03209,R01943,R06368,R05193,R00925,R00944,R00943,R01130,R01049,R00604,R02479,R01768,R01769
176	0.90	590	36	52	0	1	C00117->C00002:[10->8,12->3,6->10,6->11,6->17,6->2,6->4,7->12,8->13]	RP03973,RP06552,RP01319,RP10096,RP07515,RP00196,RP04359,RP01654,RP08033,RP01197,RP00380,RP03838,RP04241,RP03839,RP04102,RP01790,RP01255,RP01321,RP06726,RP03774,RP04204,RP01128,RP04205,RP04543,RP06373,RP05769,RP08575,RP08184,RP00749,RP01995,RP00470,RP07975,RP02454,RP05304,RP01322,RP03735	R00181,R01384,R01386,R07658,R01127,R06974,R03425,R00289,R00287,R00955,R00236,R06590,R06863,R01641,R04325,R00959,R01768,R01769,R04208,R04591,R04209,R04463,R01830,R01049,R01130,R01827,R04144,R04559,R00830,R06975,R04560,R00286,R00941,R05704,R00830,R01221,R03425,R00316,R04560,R04325,R06974,R02142,R01128,R01132,R04209,R02740,R05704,R01132,R00134,R03215,R03146,R00519
177	0.30	390	19	142	0	0	C00117->C00002:[10->12,10->13,12->17]	RP03121,RP01280,RP07157,RP02140,RP01654,RP06427,RP01573,RP00008,RP01262,RP00861,RP06299,RP00649,RP02139,RP04092,RP01238,RP00052,RP01270,RP03120,RP06726	R03509,R01073,R02722,R02340,R06590,R06863,R01641,R01067,R01529,R03876,R04604,R06746,R06769,R07640,R01300,R07646,R01406,R03631,R05577,R05451,R00982,R01558,R03038,R00381,R02539,R08117,R05537,R00389,R01991,R04773,R00912,R08088,R00910,R00235,R06410,R01954,R01357,R03932,R01407,R04157,R05620,R00189,R01280,R00578,R06409,R03974,R06751,R04507,R02918,R03665,R03664,R03661,R03660,R03663,R03662,R04449,R00735,R01616,R02986,R01598,R02255,R01490,R00436,R08244,R02794,R08218,R01164,R02194,R04870,R02699,R01230,R01231,R06944,R05467,R05452,R04036,R06515,R00483,R03658,R03659,R02718,R05578,R00686,R03651,R03652,R02711,R03654,R03655,R03656,R03657,R04580,R07416,R04582,R07887,R02221,R07325,R06777,R01075,R06778,R01176,R01723,R03647,R03286,R06731,R02473,R04274,R01422,R04563,R04562,R03648,R00390,R03646,R04030,R00257,R06583,R04230,R03650,R03209,R01943,R06368,R05193,R00925,R01056,R00190,R00182,R00761,R00761,R01067,R02340,R02722,R00190,R01015,R00756,R00769,R05805,R00770,R00762,R00764,R00767,R01068,R03508,R01827
178	0.90	371	35	165	0	1	C00117->C00002:[10->8,12->3,6->10,6->11,6->17,6->2,6->4,7->12,8->13]	RP01257,RP06552,RP07515,RP01319,RP10096,RP04102,RP00196,RP03774,RP01654,RP08033,RP01197,RP03838,RP04241,RP03839,RP00173,RP01790,RP00749,RP06726,RP00861,RP01293,RP04204,RP01128,RP04205,RP04543,RP06373,RP01385,RP05769,RP08184,RP00596,RP00008,RP07975,RP01325,RP02454,RP05304,RP03735	R01051,R01384,R01386,R07658,R03425,R01127,R06974,R04463,R00289,R00287,R00955,R04144,R06590,R06863,R01641,R04325,R00959,R04208,R04591,R04209,R00183,R00185,R01571,R01830,R04325,R06974,R01827,R00190,R00182,R01083,R04559,R00830,R06975,R04560,R00286,R00941,R01245,R05704,R00830,R01221,R03425,R04560,R01561,R01245,R03876,R04604,R06746,R06769,R07640,R01300,R07646,R01406,R03631,R05577,R05451,R00982,R01558,R03038,R00381,R02539,R08117,R05537,R00389,R01991,R04773,R00912,R08088,R00910,R00235,R06410,R01954,R01357,R03932,R01407,R04157,R05620,R00189,R01280,R00578,R06409,R03974,R06751,R04507,R02918,R03665,R03664,R03661,R03660,R03663,R03662,R04449,R00735,R01616,R02986,R01598,R02255,R01490,R00436,R08244,R02794,R08218,R01164,R02194,R04870,R02699,R01230,R01231,R06944,R05467,R05452,R04036,R06515,R00483,R03658,R03659,R02718,R05578,R00686,R03651,R03652,R02711,R03654,R03655,R03656,R03657,R04580,R07416,R04582,R07887,R02221,R07325,R06777,R01075,R06778,R01176,R01723,R03647,R03286,R06731,R02473,R04274,R01422,R04563,R04562,R03648,R00390,R03646,R04030,R00257,R06583,R04230,R03650,R03209,R01943,R06368,R05193,R00925,R04209,R01135,R02740,R05704,R00134,R03215,R03146,R00519
179	0.90	543	40	60	0	1	C00117->C00002:[10->11,10->4,10->8,12->11,12->3,12->4,6->10,6->17,6->2,7->12,8->13]	RP01257,RP03973,RP00164,RP07515,RP01319,RP05769,RP04102,RP00196,RP03774,RP00357,RP04545,RP01654,RP00191,RP08033,RP01197,RP03838,RP10096,RP04241,RP03839,RP07975,RP08303,RP01787,RP06726,RP04540,RP00861,RP04204,RP01128,RP00528,RP04205,RP04543,RP00300,RP01385,RP01274,RP08184,RP00596,RP00749,RP01790,RP02454,RP05304,RP06552	R01051,R00181,R01010,R01011,R01012,R03425,R01127,R05704,R00830,R01221,R03425,R04463,R00289,R00287,R00955,R04144,R06862,R01440,R04939,R06590,R06863,R01641,R02073,R04780,R04779,R04325,R00959,R04208,R06974,R04591,R04209,R04209,R04771,R01827,R01827,R04936,R00190,R00182,R04559,R00830,R00604,R02479,R06975,R04560,R00286,R00944,R00943,R01245,R01070,R04560,R01561,R01245,R04325,R06974,R01830,R02740,R05704,R01384,R01386,R07658
180	0.60	198	20	295	0	0	C00117->C00002:[10->8,12->3,6->11,6->17,7->12,8->13]	RP01257,RP06552,RP00861,RP01319,RP00196,RP04543,RP04112,RP01385,RP01654,RP03973,RP00596,RP01197,RP08113,RP01790,RP10097,RP02454,RP00004,RP03735,RP04205,RP06726	R01051,R01384,R01386,R07658,R00190,R00182,R01127,R00289,R00287,R00955,R00286,R00192,R01245,R06590,R06863,R01641,R00181,R01561,R01245,R00959,R00177,R01830,R06975,R02740,R03875,R06435,R07330,R06432,R07524,R05035,R06816,R06479,R06439,R03633,R07238,R05303,R05885,R07232,R06767,R03731,R07236,R07237,R07234,R07235,R07535,R07774,R07922,R07920,R02384,R04505,R05532,R06754,R03130,R06719,R06578,R02961,R01153,R07529,R04718,R04719,R08537,R01159,R04867,R04716,R04717,R04711,R04713,R04013,R03623,R06680,R08547,R02808,R05149,R06524,R06750,R08239,R04396,R07921,R05808,R02882,R03746,R03571,R06749,R08467,R07521,R04496,R08455,R07239,R05810,R05811,R05813,R03229,R02056,R08246,R05181,R04145,R06456,R07504,R04707,R01675,R04705,R03948,R07240,R07233,R06824,R03943,R03194,R03112,R03111,R07331,R04062,R07242,R07724,R05881,R07527,R03304,R04301,R00649,R08236,R08441,R05809,R04762,R06807,R06774,R06771,R03950,R01269,R03805,R05182,R02862,R03554,R04714,R05162,R03456,R04772,R02627,R04077,R02623,R05760,R07917,R06859,R03410,R03411,R02572,R08538,R04715,R01942,R00650,R02174,R02379,R03922,R04169,R06478,R06576,R06577,R06574,R06575,R05674,R00827,R05676,R06477,R06476,R05179,R05673,R01349,R03832,R08449,R03835,R06675,R04764,R07375,R00984,R04763,R02931,R05776,R01235,R01188,R01189,R08446,R02162,R04993,R04990,R08151,R04931,R03934,R08468,R08469,R07773,R03938,R06794,R08465,R03366,R07775,R01721,R04427,R03701,R01883,R04421,R05212,R05213,R05211,R05216,R02920,R05214,R05763,R02155,R02157,R01191,R01190,R04190,R04691,R05764,R05180,R04692,R04237,R03788,R04988,R08410,R04981,R04983,R04858,R07501,R01320,R08479,R02859,R02858,R06627,R05834,R02982,R07919,R04436,R05323,R03424,R02910,R01239,R05614,R03587,R01973,R01972,R05759,R02144,R05757,R05756,R00367,R05754,R06715,R00683,R04866,R04905,R00595,R00600,R00601,R02917,R06868,R04887,R04881,R06869,R04481,R07481,R05122,R05123,R02533,R02534,R03725,R07244,R07243,R03721,R07241,R06427,R05520,R04398,R04332,R05525,R06564,R05528,R04033,R02667,R03003,R00596,R00597,R00594,R05219,R02037,R06815,R02175,R05755,R00598,R00599,R00134,R03215,R03146,R00519,R06975,R04560,R01827
181	0.50	324	6	118	0	0	C00117->C00002:[10->8,12->3,6->17,7->12,8->13]	RP03973,RP01995,RP01321,RP01255,RP06864,RP00008	R00181,R02142,R01130,R01049,R02142,R03876,R04604,R06746,R06769,R07640,R01300,R07646,R01406,R03631,R05577,R05451,R00982,R01558,R03038,R00381,R02539,R08117,R05537,R00389,R01991,R04773,R00912,R08088,R00910,R00235,R06410,R01954,R01357,R03932,R01407,R04157,R05620,R00189,R01280,R00578,R06409,R03974,R06751,R04507,R02918,R03665,R03664,R03661,R03660,R03663,R03662,R04449,R00735,R01616,R02986,R01598,R02255,R01490,R00436,R08244,R02794,R08218,R01164,R02194,R04870,R02699,R01230,R01231,R06944,R05467,R05452,R04036,R06515,R00483,R03658,R03659,R02718,R05578,R00686,R03651,R03652,R02711,R03654,R03655,R03656,R03657,R04580,R07416,R04582,R07887,R02221,R07325,R06777,R01075,R06778,R01176,R01723,R03647,R03286,R06731,R02473,R04274,R01422,R04563,R04562,R03648,R00390,R03646,R04030,R00257,R06583,R04230,R03650,R03209,R01943,R06368,R05193,R00925
182	0.70	402	30	163	0	0	C00117->C00002:[10->11,10->8,12->3,6->10,6->17,7->12,8->13]	RP03973,RP06552,RP00164,RP01319,RP00470,RP01995,RP04205,RP04543,RP04241,RP01321,RP00357,RP06864,RP01654,RP08184,RP04204,RP01197,RP01270,RP00008,RP00300,RP03839,RP07975,RP01790,RP00649,RP01255,RP02454,RP00052,RP00528,RP00380,RP00196,RP06726	R00181,R01384,R01386,R07658,R01010,R01011,R01012,R01127,R01128,R01132,R02142,R06975,R04560,R00286,R04591,R01130,R06862,R01440,R02142,R06590,R06863,R01641,R04560,R04559,R00959,R01068,R03876,R04604,R06746,R06769,R07640,R01300,R07646,R01406,R03631,R05577,R05451,R00982,R01558,R03038,R00381,R02539,R08117,R05537,R00389,R01991,R04773,R00912,R08088,R00910,R00235,R06410,R01954,R01357,R03932,R01407,R04157,R05620,R00189,R01280,R00578,R06409,R03974,R06751,R04507,R02918,R03665,R03664,R03661,R03660,R03663,R03662,R04449,R00735,R01616,R02986,R01598,R02255,R01490,R00436,R08244,R02794,R08218,R01164,R02194,R04870,R02699,R01230,R01231,R06944,R05467,R05452,R04036,R06515,R00483,R03658,R03659,R02718,R05578,R00686,R03651,R03652,R02711,R03654,R03655,R03656,R03657,R04580,R07416,R04582,R07887,R02221,R07325,R06777,R01075,R06778,R01176,R01723,R03647,R03286,R06731,R02473,R04274,R01422,R04563,R04562,R03648,R00390,R03646,R04030,R00257,R06583,R04230,R03650,R03209,R01943,R06368,R05193,R00925,R00944,R00943,R04209,R04209,R01830,R00761,R01067,R01049,R02740,R00756,R00769,R05805,R00770,R00762,R00764,R00767,R00604,R02479,R01768,R01769,R00289,R00287,R00955,R01827
183	0.90	404	40	163	0	2	C00117->C00002:[10->8,12->3,6->10,6->11,6->17,6->2,6->4,7->12,8->13]	RP03973,RP06552,RP07515,RP01319,RP10096,RP04102,RP00196,RP01876,RP01654,RP08033,RP01197,RP03838,RP03775,RP01280,RP04241,RP03120,RP03839,RP01278,RP01790,RP05304,RP01255,RP02395,RP01049,RP06726,RP01875,RP03774,RP04204,RP01128,RP04205,RP04543,RP07157,RP06373,RP05769,RP08184,RP00008,RP03121,RP07134,RP07975,RP02454,RP00749	R00181,R01384,R01386,R07658,R03425,R01127,R06974,R04463,R00289,R00287,R00955,R01960,R06590,R06863,R01641,R04325,R00959,R04208,R04144,R01073,R04591,R03508,R04209,R01072,R01830,R05704,R01049,R02668,R00678,R01827,R01959,R04144,R04559,R00830,R06975,R04560,R00286,R02722,R00941,R05704,R00830,R01221,R03425,R04560,R03876,R04604,R06746,R06769,R07640,R01300,R07646,R01406,R03631,R05577,R05451,R00982,R01558,R03038,R00381,R02539,R08117,R05537,R00389,R01991,R04773,R00912,R08088,R00910,R00235,R06410,R01954,R01357,R03932,R01407,R04157,R05620,R00189,R01280,R00578,R06409,R03974,R06751,R04507,R02918,R03665,R03664,R03661,R03660,R03663,R03662,R04449,R00735,R01616,R02986,R01598,R02255,R01490,R00436,R08244,R02794,R08218,R01164,R02194,R04870,R02699,R01230,R01231,R06944,R05467,R05452,R04036,R06515,R00483,R03658,R03659,R02718,R05578,R00686,R03651,R03652,R02711,R03654,R03655,R03656,R03657,R04580,R07416,R04582,R07887,R02221,R07325,R06777,R01075,R06778,R01176,R01723,R03647,R03286,R06731,R02473,R04274,R01422,R04563,R04562,R03648,R00390,R03646,R04030,R00257,R06583,R04230,R03650,R03209,R01943,R06368,R05193,R00925,R03509,R02669,R04209,R02740,R04325,R06974
184	0.90	239	40	328	0	1	C00117->C00002:[10->11,10->4,10->8,12->3,6->10,6->17,6->2,7->12,8->13]	RP01257,RP03973,RP00164,RP07515,RP01319,RP10096,RP04102,RP00196,RP03774,RP00357,RP04112,RP01654,RP08033,RP01197,RP03838,RP08113,RP04241,RP03839,RP07975,RP01790,RP00649,RP00052,RP00004,RP06726,RP00861,RP04204,RP01128,RP00528,RP04205,RP04543,RP00300,RP01385,RP05769,RP08184,RP00596,RP00749,RP02454,RP05304,RP01270,RP06552	R01051,R00181,R01010,R01011,R01012,R03425,R01127,R06974,R04463,R00289,R00287,R00955,R04144,R06862,R01440,R00192,R06590,R06863,R01641,R04325,R00959,R04208,R00177,R04591,R04209,R04209,R01830,R00761,R01067,R00756,R00769,R05805,R00770,R00762,R00764,R00767,R03875,R06435,R07330,R06432,R07524,R05035,R06816,R06479,R06439,R03633,R07238,R05303,R05885,R07232,R06767,R03731,R07236,R07237,R07234,R07235,R07535,R07774,R07922,R07920,R02384,R04505,R05532,R06754,R03130,R06719,R06578,R02961,R01153,R07529,R04718,R04719,R08537,R01159,R04867,R04716,R04717,R04711,R04713,R04013,R03623,R06680,R08547,R02808,R05149,R06524,R06750,R08239,R04396,R07921,R05808,R02882,R03746,R03571,R06749,R08467,R07521,R04496,R08455,R07239,R05810,R05811,R05813,R03229,R02056,R08246,R05181,R04145,R06456,R07504,R04707,R01675,R04705,R03948,R07240,R07233,R06824,R03943,R03194,R03112,R03111,R07331,R04062,R07242,R07724,R05881,R07527,R03304,R04301,R00649,R08236,R08441,R05809,R04762,R06807,R06774,R06771,R03950,R01269,R03805,R05182,R02862,R03554,R04714,R05162,R03456,R04772,R02627,R04077,R02623,R05760,R07917,R06859,R03410,R03411,R02572,R08538,R04715,R01942,R00650,R02174,R02379,R03922,R04169,R06478,R06576,R06577,R06574,R06575,R05674,R00827,R05676,R06477,R06476,R05179,R05673,R01349,R03832,R08449,R03835,R06675,R04764,R07375,R00984,R04763,R02931,R05776,R01235,R01188,R01189,R08446,R02162,R04993,R04990,R08151,R04931,R03934,R08468,R08469,R07773,R03938,R06794,R08465,R03366,R07775,R01721,R04427,R03701,R01883,R04421,R05212,R05213,R05211,R05216,R02920,R05214,R05763,R02155,R02157,R01191,R01190,R04190,R04691,R05764,R05180,R04692,R04237,R03788,R04988,R08410,R04981,R04983,R04858,R07501,R01320,R08479,R02859,R02858,R06627,R05834,R02982,R07919,R04436,R05323,R03424,R02910,R01239,R05614,R03587,R01973,R01972,R05759,R02144,R05757,R05756,R00367,R05754,R06715,R00683,R04866,R04905,R00595,R00600,R00601,R02917,R06868,R04887,R04881,R06869,R04481,R07481,R05122,R05123,R02533,R02534,R03725,R07244,R07243,R03721,R07241,R06427,R05520,R04398,R04332,R05525,R06564,R05528,R04033,R02667,R03003,R00596,R00597,R00594,R05219,R02037,R06815,R02175,R05755,R00598,R00599,R01827,R00190,R00182,R04559,R00830,R00604,R02479,R06975,R04560,R00286,R00944,R00943,R01245,R05704,R00830,R01221,R03425,R04560,R01561,R01245,R04325,R06974,R02740,R05704,R01068,R01384,R01386,R07658
185	0.60	371	19	143	0	0	C00117->C00002:[10->8,12->11,12->3,6->17,7->12,8->13]	RP03973,RP00164,RP01319,RP00470,RP01995,RP04205,RP00357,RP06864,RP01274,RP01654,RP08184,RP00191,RP01787,RP00008,RP00300,RP01321,RP01255,RP00528,RP00380	R00181,R01010,R01011,R01012,R01127,R01128,R01132,R02142,R06975,R04560,R06862,R01440,R02142,R01070,R06590,R06863,R01641,R04560,R02073,R04780,R04779,R01827,R03876,R04604,R06746,R06769,R07640,R01300,R07646,R01406,R03631,R05577,R05451,R00982,R01558,R03038,R00381,R02539,R08117,R05537,R00389,R01991,R04773,R00912,R08088,R00910,R00235,R06410,R01954,R01357,R03932,R01407,R04157,R05620,R00189,R01280,R00578,R06409,R03974,R06751,R04507,R02918,R03665,R03664,R03661,R03660,R03663,R03662,R04449,R00735,R01616,R02986,R01598,R02255,R01490,R00436,R08244,R02794,R08218,R01164,R02194,R04870,R02699,R01230,R01231,R06944,R05467,R05452,R04036,R06515,R00483,R03658,R03659,R02718,R05578,R00686,R03651,R03652,R02711,R03654,R03655,R03656,R03657,R04580,R07416,R04582,R07887,R02221,R07325,R06777,R01075,R06778,R01176,R01723,R03647,R03286,R06731,R02473,R04274,R01422,R04563,R04562,R03648,R00390,R03646,R04030,R00257,R06583,R04230,R03650,R03209,R01943,R06368,R05193,R00925,R00944,R00943,R01130,R01049,R00604,R02479,R01768,R01769
186	0.70	389	30	158	0	0	C00117->C00002:[10->11,10->8,12->11,12->3,6->10,6->17,7->12,8->13]	RP03973,RP06552,RP00164,RP04543,RP01319,RP00470,RP01995,RP04205,RP01790,RP04241,RP00357,RP06864,RP01274,RP01654,RP08184,RP04204,RP00191,RP01197,RP00008,RP00300,RP03839,RP07975,RP00528,RP01321,RP01255,RP02454,RP01787,RP00380,RP00196,RP06726	R00181,R01384,R01386,R07658,R01010,R01011,R01012,R00286,R01127,R01128,R01132,R02142,R06975,R04560,R01830,R04591,R06862,R01440,R02142,R01070,R06590,R06863,R01641,R04560,R04559,R02073,R04780,R04779,R00959,R03876,R04604,R06746,R06769,R07640,R01300,R07646,R01406,R03631,R05577,R05451,R00982,R01558,R03038,R00381,R02539,R08117,R05537,R00389,R01991,R04773,R00912,R08088,R00910,R00235,R06410,R01954,R01357,R03932,R01407,R04157,R05620,R00189,R01280,R00578,R06409,R03974,R06751,R04507,R02918,R03665,R03664,R03661,R03660,R03663,R03662,R04449,R00735,R01616,R02986,R01598,R02255,R01490,R00436,R08244,R02794,R08218,R01164,R02194,R04870,R02699,R01230,R01231,R06944,R05467,R05452,R04036,R06515,R00483,R03658,R03659,R02718,R05578,R00686,R03651,R03652,R02711,R03654,R03655,R03656,R03657,R04580,R07416,R04582,R07887,R02221,R07325,R06777,R01075,R06778,R01176,R01723,R03647,R03286,R06731,R02473,R04274,R01422,R04563,R04562,R03648,R00390,R03646,R04030,R00257,R06583,R04230,R03650,R03209,R01943,R06368,R05193,R00925,R00944,R00943,R04209,R04209,R00604,R02479,R01130,R01049,R02740,R01827,R01768,R01769,R00289,R00287,R00955,R01827
187	0.90	391	40	182	0	1	C00117->C00002:[10->11,10->4,10->8,12->3,6->10,6->11,6->17,6->2,6->4,7->12,8->13]	RP01257,RP03973,RP00164,RP01319,RP10096,RP07515,RP00196,RP03774,RP00357,RP01654,RP08033,RP01197,RP03838,RP04241,RP03839,RP04102,RP01790,RP00649,RP00052,RP00749,RP06726,RP00861,RP04204,RP01128,RP00528,RP04205,RP04543,RP00300,RP01385,RP05769,RP08184,RP00596,RP00008,RP00173,RP07975,RP02454,RP05304,RP01270,RP03735,RP06552	R01051,R00181,R01010,R01011,R01012,R01127,R06974,R03425,R00289,R00287,R00955,R04144,R06862,R01440,R06590,R06863,R01641,R04325,R00959,R04208,R04591,R04209,R04463,R01830,R00761,R01067,R00756,R00769,R05805,R00770,R00762,R00764,R00767,R04325,R06974,R01827,R00190,R00182,R04559,R00830,R00604,R02479,R06975,R04560,R00286,R00944,R00943,R01245,R05704,R00830,R01221,R03425,R04560,R01561,R01245,R03876,R04604,R06746,R06769,R07640,R01300,R07646,R01406,R03631,R05577,R05451,R00982,R01558,R03038,R00381,R02539,R08117,R05537,R00389,R01991,R04773,R00912,R08088,R00910,R00235,R06410,R01954,R01357,R03932,R01407,R04157,R05620,R00189,R01280,R00578,R06409,R03974,R06751,R04507,R02918,R03665,R03664,R03661,R03660,R03663,R03662,R04449,R00735,R01616,R02986,R01598,R02255,R01490,R00436,R08244,R02794,R08218,R01164,R02194,R04870,R02699,R01230,R01231,R06944,R05467,R05452,R04036,R06515,R00483,R03658,R03659,R02718,R05578,R00686,R03651,R03652,R02711,R03654,R03655,R03656,R03657,R04580,R07416,R04582,R07887,R02221,R07325,R06777,R01075,R06778,R01176,R01723,R03647,R03286,R06731,R02473,R04274,R01422,R04563,R04562,R03648,R00390,R03646,R04030,R00257,R06583,R04230,R03650,R03209,R01943,R06368,R05193,R00925,R00183,R00185,R01571,R04209,R02740,R05704,R01068,R00134,R03215,R03146,R00519,R01384,R01386,R07658
188	0.70	512	25	37	0	0	C00117->C00002:[10->8,12->3,6->10,6->11,6->17,7->12,8->13]	RP01257,RP04540,RP00861,RP04204,RP00196,RP04543,RP01385,RP04545,RP01654,RP08184,RP00596,RP08303,RP01197,RP04241,RP03839,RP07975,RP01790,RP10097,RP01319,RP02454,RP03973,RP03735,RP04205,RP06552,RP06726	R01051,R04936,R00190,R00182,R04559,R00289,R00287,R00955,R00286,R01245,R04939,R06590,R06863,R01641,R04560,R01561,R01245,R04771,R00959,R04591,R04209,R04209,R01830,R06975,R01127,R02740,R00181,R00134,R03215,R03146,R00519,R06975,R04560,R01384,R01386,R07658,R01827
189	0.50	319	5	118	0	0	C00117->C00002:[10->8,12->3,6->17,7->12,8->13]	RP03973,RP01322,RP00470,RP01255,RP00008	R00181,R01132,R01128,R01132,R01049,R03876,R04604,R06746,R06769,R07640,R01300,R07646,R01406,R03631,R05577,R05451,R00982,R01558,R03038,R00381,R02539,R08117,R05537,R00389,R01991,R04773,R00912,R08088,R00910,R00235,R06410,R01954,R01357,R03932,R01407,R04157,R05620,R00189,R01280,R00578,R06409,R03974,R06751,R04507,R02918,R03665,R03664,R03661,R03660,R03663,R03662,R04449,R00735,R01616,R02986,R01598,R02255,R01490,R00436,R08244,R02794,R08218,R01164,R02194,R04870,R02699,R01230,R01231,R06944,R05467,R05452,R04036,R06515,R00483,R03658,R03659,R02718,R05578,R00686,R03651,R03652,R02711,R03654,R03655,R03656,R03657,R04580,R07416,R04582,R07887,R02221,R07325,R06777,R01075,R06778,R01176,R01723,R03647,R03286,R06731,R02473,R04274,R01422,R04563,R04562,R03648,R00390,R03646,R04030,R00257,R06583,R04230,R03650,R03209,R01943,R06368,R05193,R00925
190	0.60	203	24	296	0	0	C00117->C00002:[10->8,12->3,6->10,6->17,7->12,8->13]	RP01257,RP06552,RP00861,RP04204,RP00196,RP04543,RP08184,RP04112,RP01385,RP01654,RP03973,RP00596,RP01197,RP08113,RP04241,RP03839,RP07975,RP01790,RP10097,RP01319,RP02454,RP00004,RP04205,RP06726	R01051,R01384,R01386,R07658,R00190,R00182,R04559,R00289,R00287,R00955,R00286,R04560,R00192,R01245,R06590,R06863,R01641,R00181,R01561,R01245,R00959,R00177,R04591,R04209,R04209,R01830,R06975,R01127,R02740,R03875,R06435,R07330,R06432,R07524,R05035,R06816,R06479,R06439,R03633,R07238,R05303,R05885,R07232,R06767,R03731,R07236,R07237,R07234,R07235,R07535,R07774,R07922,R07920,R02384,R04505,R05532,R06754,R03130,R06719,R06578,R02961,R01153,R07529,R04718,R04719,R08537,R01159,R04867,R04716,R04717,R04711,R04713,R04013,R03623,R06680,R08547,R02808,R05149,R06524,R06750,R08239,R04396,R07921,R05808,R02882,R03746,R03571,R06749,R08467,R07521,R04496,R08455,R07239,R05810,R05811,R05813,R03229,R02056,R08246,R05181,R04145,R06456,R07504,R04707,R01675,R04705,R03948,R07240,R07233,R06824,R03943,R03194,R03112,R03111,R07331,R04062,R07242,R07724,R05881,R07527,R03304,R04301,R00649,R08236,R08441,R05809,R04762,R06807,R06774,R06771,R03950,R01269,R03805,R05182,R02862,R03554,R04714,R05162,R03456,R04772,R02627,R04077,R02623,R05760,R07917,R06859,R03410,R03411,R02572,R08538,R04715,R01942,R00650,R02174,R02379,R03922,R04169,R06478,R06576,R06577,R06574,R06575,R05674,R00827,R05676,R06477,R06476,R05179,R05673,R01349,R03832,R08449,R03835,R06675,R04764,R07375,R00984,R04763,R02931,R05776,R01235,R01188,R01189,R08446,R02162,R04993,R04990,R08151,R04931,R03934,R08468,R08469,R07773,R03938,R06794,R08465,R03366,R07775,R01721,R04427,R03701,R01883,R04421,R05212,R05213,R05211,R05216,R02920,R05214,R05763,R02155,R02157,R01191,R01190,R04190,R04691,R05764,R05180,R04692,R04237,R03788,R04988,R08410,R04981,R04983,R04858,R07501,R01320,R08479,R02859,R02858,R06627,R05834,R02982,R07919,R04436,R05323,R03424,R02910,R01239,R05614,R03587,R01973,R01972,R05759,R02144,R05757,R05756,R00367,R05754,R06715,R00683,R04866,R04905,R00595,R00600,R00601,R02917,R06868,R04887,R04881,R06869,R04481,R07481,R05122,R05123,R02533,R02534,R03725,R07244,R07243,R03721,R07241,R06427,R05520,R04398,R04332,R05525,R06564,R05528,R04033,R02667,R03003,R00596,R00597,R00594,R05219,R02037,R06815,R02175,R05755,R00598,R00599,R06975,R04560,R01827
191	0.60	366	18	138	0	0	C00117->C00002:[10->8,12->3,6->11,6->17,7->12,8->13]	RP06552,RP01293,RP00196,RP04543,RP04472,RP01994,RP01325,RP01654,RP01197,RP00380,RP00008,RP01790,RP08324,RP00470,RP01255,RP02454,RP01322,RP06726	R01384,R01386,R07658,R01083,R00289,R00287,R00955,R00286,R04857,R02141,R01135,R06590,R06863,R01641,R00959,R01768,R01769,R03876,R04604,R06746,R06769,R07640,R01300,R07646,R01406,R03631,R05577,R05451,R00982,R01558,R03038,R00381,R02539,R08117,R05537,R00389,R01991,R04773,R00912,R08088,R00910,R00235,R06410,R01954,R01357,R03932,R01407,R04157,R05620,R00189,R01280,R00578,R06409,R03974,R06751,R04507,R02918,R03665,R03664,R03661,R03660,R03663,R03662,R04449,R00735,R01616,R02986,R01598,R02255,R01490,R00436,R08244,R02794,R08218,R01164,R02194,R04870,R02699,R01230,R01231,R06944,R05467,R05452,R04036,R06515,R00483,R03658,R03659,R02718,R05578,R00686,R03651,R03652,R02711,R03654,R03655,R03656,R03657,R04580,R07416,R04582,R07887,R02221,R07325,R06777,R01075,R06778,R01176,R01723,R03647,R03286,R06731,R02473,R04274,R01422,R04563,R04562,R03648,R00390,R03646,R04030,R00257,R06583,R04230,R03650,R03209,R01943,R06368,R05193,R00925,R01830,R04857,R01128,R01132,R01049,R02740,R01132,R01827
192	0.70	642	25	34	0	0	C00117->C00002:[10->8,12->3,6->10,6->11,6->17,7->12,8->13]	RP03973,RP06552,RP01452,RP00196,RP04543,RP06373,RP01654,RP08184,RP01319,RP01197,RP00380,RP01179,RP04241,RP03839,RP01995,RP01790,RP00470,RP01321,RP07975,RP01255,RP02454,RP04204,RP01322,RP04205,RP06726	R00181,R01384,R01386,R07658,R01354,R00289,R00287,R00955,R00286,R00941,R06590,R06863,R01641,R04560,R01127,R00959,R01768,R01769,R00926,R04591,R04209,R02142,R01830,R01128,R01132,R01130,R04209,R01049,R02740,R04559,R01132,R06975,R04560,R01827
193	0.70	557	30	51	0	0	C00117->C00002:[10->11,10->8,12->3,6->10,6->17,7->12,8->13]	RP01257,RP04540,RP00164,RP04543,RP01319,RP00528,RP04205,RP01790,RP00861,RP00357,RP04241,RP01385,RP04545,RP01654,RP08184,RP00596,RP01197,RP00300,RP03839,RP07975,RP08303,RP03973,RP04204,RP00649,RP02454,RP00052,RP01270,RP00196,RP06552,RP06726	R01051,R04936,R01010,R01011,R01012,R00286,R01127,R00604,R02479,R06975,R04560,R01830,R00190,R00182,R06862,R01440,R04591,R01245,R04939,R06590,R06863,R01641,R04560,R01561,R01245,R00959,R00944,R00943,R04209,R04209,R04771,R00181,R04559,R00761,R01067,R02740,R00756,R00769,R05805,R00770,R00762,R00764,R00767,R01068,R00289,R00287,R00955,R01384,R01386,R07658,R01827
194	0.20	390	25	145	0	0	C00117->C00002:[10->11,6->10]	RP01572,RP03973,RP01319,RP00568,RP04543,RP01670,RP01654,RP08184,RP04204,RP01197,RP00008,RP07975,RP04241,RP01262,RP06374,RP01790,RP04290,RP01926,RP02454,RP03839,RP00196,RP06726,RP04205,RP06552,RP05200	R01528,R00181,R01127,R01218,R01220,R00286,R01655,R06590,R06863,R01641,R04560,R04559,R00959,R03876,R04604,R06746,R06769,R07640,R01300,R07646,R01406,R03631,R05577,R05451,R00982,R01558,R03038,R00381,R02539,R08117,R05537,R00389,R01991,R04773,R00912,R08088,R00910,R00235,R06410,R01954,R01357,R03932,R01407,R04157,R05620,R00189,R01280,R00578,R06409,R03974,R06751,R04507,R02918,R03665,R03664,R03661,R03660,R03663,R03662,R04449,R00735,R01616,R02986,R01598,R02255,R01490,R00436,R08244,R02794,R08218,R01164,R02194,R04870,R02699,R01230,R01231,R06944,R05467,R05452,R04036,R06515,R00483,R03658,R03659,R02718,R05578,R00686,R03651,R03652,R02711,R03654,R03655,R03656,R03657,R04580,R07416,R04582,R07887,R02221,R07325,R06777,R01075,R06778,R01176,R01723,R03647,R03286,R06731,R02473,R04274,R01422,R04563,R04562,R03648,R00390,R03646,R04030,R00257,R06583,R04230,R03650,R03209,R01943,R06368,R05193,R00925,R04209,R04591,R01056,R00945,R01830,R00220,R02036,R02740,R04209,R00289,R00287,R00955,R01827,R06975,R04560,R01384,R01386,R07658,R05605
195	0.60	642	18	26	0	0	C00117->C00002:[10->8,12->3,6->11,6->17,7->12,8->13]	RP03973,RP06552,RP04478,RP00196,RP04543,RP04472,RP01994,RP01654,RP01197,RP00380,RP01790,RP08324,RP00470,RP01255,RP02454,RP00485,RP01322,RP06726	R00181,R01384,R01386,R07658,R04863,R00289,R00287,R00955,R00286,R04857,R02141,R06590,R06863,R01641,R00959,R01768,R01769,R01830,R04857,R01128,R01132,R01049,R02740,R03098,R01132,R01827
196	0.90	411	41	181	0	1	C00117->C00002:[10->11,10->4,10->8,12->3,6->10,6->11,6->17,6->2,6->4,7->12,8->13]	RP03973,RP06552,RP00164,RP01319,RP10096,RP07515,RP00470,RP00196,RP00649,RP00357,RP06864,RP01654,RP08033,RP01197,RP03838,RP00300,RP03839,RP04102,RP01790,RP01321,RP01255,RP00052,RP01995,RP00380,RP00749,RP06726,RP03774,RP04204,RP01128,RP00528,RP04205,RP04543,RP04241,RP05769,RP08184,RP00008,RP07975,RP02454,RP05304,RP01270,RP03735	R00181,R01384,R01386,R07658,R01010,R01011,R01012,R01127,R06974,R03425,R01128,R01132,R00289,R00287,R00955,R00761,R01067,R06862,R01440,R02142,R06590,R06863,R01641,R04325,R00959,R04208,R00944,R00943,R04209,R04463,R01830,R01130,R01049,R00756,R00769,R05805,R00770,R00762,R00764,R00767,R02142,R01768,R01769,R04325,R06974,R01827,R04144,R04559,R00830,R00604,R02479,R06975,R04560,R00286,R04591,R05704,R00830,R01221,R03425,R04560,R03876,R04604,R06746,R06769,R07640,R01300,R07646,R01406,R03631,R05577,R05451,R00982,R01558,R03038,R00381,R02539,R08117,R05537,R00389,R01991,R04773,R00912,R08088,R00910,R00235,R06410,R01954,R01357,R03932,R01407,R04157,R05620,R00189,R01280,R00578,R06409,R03974,R06751,R04507,R02918,R03665,R03664,R03661,R03660,R03663,R03662,R04449,R00735,R01616,R02986,R01598,R02255,R01490,R00436,R08244,R02794,R08218,R01164,R02194,R04870,R02699,R01230,R01231,R06944,R05467,R05452,R04036,R06515,R00483,R03658,R03659,R02718,R05578,R00686,R03651,R03652,R02711,R03654,R03655,R03656,R03657,R04580,R07416,R04582,R07887,R02221,R07325,R06777,R01075,R06778,R01176,R01723,R03647,R03286,R06731,R02473,R04274,R01422,R04563,R04562,R03648,R00390,R03646,R04030,R00257,R06583,R04230,R03650,R03209,R01943,R06368,R05193,R00925,R04209,R02740,R05704,R01068,R00134,R03215,R03146,R00519
197	0.90	220	36	315	0	1	C00117->C00002:[10->8,12->3,6->10,6->11,6->17,6->2,6->4,7->12,8->13]	RP01257,RP06552,RP07515,RP01319,RP10096,RP04102,RP00196,RP03774,RP04112,RP01654,RP08033,RP01197,RP03838,RP08113,RP04241,RP03839,RP07975,RP01790,RP00004,RP06726,RP00861,RP01293,RP04204,RP01128,RP04205,RP04543,RP06373,RP01385,RP05769,RP08184,RP00596,RP00749,RP01325,RP02454,RP05304,RP03735	R01051,R01384,R01386,R07658,R03425,R01127,R06974,R04463,R00289,R00287,R00955,R04144,R00192,R06590,R06863,R01641,R04325,R00959,R04208,R00177,R04591,R04209,R04209,R01830,R03875,R06435,R07330,R06432,R07524,R05035,R06816,R06479,R06439,R03633,R07238,R05303,R05885,R07232,R06767,R03731,R07236,R07237,R07234,R07235,R07535,R07774,R07922,R07920,R02384,R04505,R05532,R06754,R03130,R06719,R06578,R02961,R01153,R07529,R04718,R04719,R08537,R01159,R04867,R04716,R04717,R04711,R04713,R04013,R03623,R06680,R08547,R02808,R05149,R06524,R06750,R08239,R04396,R07921,R05808,R02882,R03746,R03571,R06749,R08467,R07521,R04496,R08455,R07239,R05810,R05811,R05813,R03229,R02056,R08246,R05181,R04145,R06456,R07504,R04707,R01675,R04705,R03948,R07240,R07233,R06824,R03943,R03194,R03112,R03111,R07331,R04062,R07242,R07724,R05881,R07527,R03304,R04301,R00649,R08236,R08441,R05809,R04762,R06807,R06774,R06771,R03950,R01269,R03805,R05182,R02862,R03554,R04714,R05162,R03456,R04772,R02627,R04077,R02623,R05760,R07917,R06859,R03410,R03411,R02572,R08538,R04715,R01942,R00650,R02174,R02379,R03922,R04169,R06478,R06576,R06577,R06574,R06575,R05674,R00827,R05676,R06477,R06476,R05179,R05673,R01349,R03832,R08449,R03835,R06675,R04764,R07375,R00984,R04763,R02931,R05776,R01235,R01188,R01189,R08446,R02162,R04993,R04990,R08151,R04931,R03934,R08468,R08469,R07773,R03938,R06794,R08465,R03366,R07775,R01721,R04427,R03701,R01883,R04421,R05212,R05213,R05211,R05216,R02920,R05214,R05763,R02155,R02157,R01191,R01190,R04190,R04691,R05764,R05180,R04692,R04237,R03788,R04988,R08410,R04981,R04983,R04858,R07501,R01320,R08479,R02859,R02858,R06627,R05834,R02982,R07919,R04436,R05323,R03424,R02910,R01239,R05614,R03587,R01973,R01972,R05759,R02144,R05757,R05756,R00367,R05754,R06715,R00683,R04866,R04905,R00595,R00600,R00601,R02917,R06868,R04887,R04881,R06869,R04481,R07481,R05122,R05123,R02533,R02534,R03725,R07244,R07243,R03721,R07241,R06427,R05520,R04398,R04332,R05525,R06564,R05528,R04033,R02667,R03003,R00596,R00597,R00594,R05219,R02037,R06815,R02175,R05755,R00598,R00599,R01827,R00190,R00182,R01083,R04559,R00830,R06975,R04560,R00286,R00941,R01245,R05704,R00830,R01221,R03425,R04560,R01561,R01245,R04325,R06974,R01135,R02740,R05704,R00134,R03215,R03146,R00519
198	0.90	399	37	166	0	1	C00117->C00002:[10->8,12->3,6->10,6->11,6->17,6->2,6->4,7->12,8->13]	RP03973,RP06552,RP01319,RP10096,RP07515,RP00470,RP00196,RP06864,RP01654,RP11137,RP01197,RP03838,RP04241,RP08033,RP03839,RP04102,RP01790,RP01321,RP01255,RP01789,RP00380,RP06726,RP03774,RP04204,RP01128,RP01995,RP04205,RP04543,RP06373,RP05769,RP08184,RP00008,RP00749,RP07975,RP02454,RP05304,RP03735	R00181,R01384,R01386,R07658,R01127,R06974,R03425,R01128,R01132,R00289,R00287,R00955,R02142,R06590,R06863,R01641,R01843,R01845,R00959,R04208,R04591,R04325,R04209,R04463,R01830,R01130,R01049,R01829,R01768,R01769,R01827,R04144,R04559,R00830,R02142,R06975,R04560,R00286,R00941,R05704,R00830,R01221,R03425,R04560,R03876,R04604,R06746,R06769,R07640,R01300,R07646,R01406,R03631,R05577,R05451,R00982,R01558,R03038,R00381,R02539,R08117,R05537,R00389,R01991,R04773,R00912,R08088,R00910,R00235,R06410,R01954,R01357,R03932,R01407,R04157,R05620,R00189,R01280,R00578,R06409,R03974,R06751,R04507,R02918,R03665,R03664,R03661,R03660,R03663,R03662,R04449,R00735,R01616,R02986,R01598,R02255,R01490,R00436,R08244,R02794,R08218,R01164,R02194,R04870,R02699,R01230,R01231,R06944,R05467,R05452,R04036,R06515,R00483,R03658,R03659,R02718,R05578,R00686,R03651,R03652,R02711,R03654,R03655,R03656,R03657,R04580,R07416,R04582,R07887,R02221,R07325,R06777,R01075,R06778,R01176,R01723,R03647,R03286,R06731,R02473,R04274,R01422,R04563,R04562,R03648,R00390,R03646,R04030,R00257,R06583,R04230,R03650,R03209,R01943,R06368,R05193,R00925,R04325,R06974,R04209,R02740,R05704,R00134,R03215,R03146,R00519
199	0.90	626	35	48	0	1	C00117->C00002:[10->8,12->3,6->10,6->11,6->17,6->2,6->4,7->12,8->13]	RP03973,RP06552,RP03774,RP07515,RP01452,RP10096,RP04102,RP01128,RP00196,RP04543,RP04205,RP06373,RP05769,RP01654,RP08184,RP01319,RP08033,RP01197,RP00380,RP03838,RP01179,RP04241,RP03839,RP01790,RP01995,RP00470,RP04204,RP07975,RP01255,RP02454,RP05304,RP01322,RP00749,RP01321,RP06726	R00181,R01384,R01386,R07658,R04144,R03425,R01354,R06974,R04463,R00830,R00289,R00287,R00955,R00286,R06975,R04560,R00941,R05704,R00830,R01221,R03425,R06590,R06863,R01641,R04560,R01127,R04325,R00959,R01768,R01769,R04208,R00926,R04591,R04209,R01830,R02142,R01128,R01132,R04559,R04209,R01049,R02740,R05704,R01132,R04325,R06974,R01130,R01827
200	0.90	525	35	53	0	1	C00117->C00002:[10->8,12->3,6->10,6->11,6->17,6->2,6->4,7->12,8->13]	RP06552,RP03973,RP01319,RP10096,RP07515,RP00196,RP03774,RP01654,RP04204,RP04092,RP08033,RP01197,RP03838,RP04241,RP03839,RP04102,RP01790,RP01255,RP00749,RP06726,RP00173,RP04478,RP01128,RP04205,RP04543,RP06373,RP05769,RP08184,RP00861,RP07975,RP02454,RP05304,RP00596,RP00485,RP03735	R01384,R01386,R07658,R00181,R01127,R06974,R03425,R00289,R00287,R00955,R04144,R06590,R06863,R01641,R04559,R00190,R04325,R00959,R04208,R04591,R04209,R04463,R01830,R01049,R04325,R06974,R01827,R00183,R00185,R01571,R04863,R00830,R06975,R04560,R00286,R00941,R05704,R00830,R01221,R03425,R04560,R00190,R00182,R04209,R02740,R05704,R01561,R01245,R03098,R00134,R03215,R03146,R00519
201	0.90	230	40	323	0	1	C00117->C00002:[10->11,10->4,10->8,12->11,12->3,12->4,6->10,6->17,6->2,7->12,8->13]	RP01257,RP03973,RP00164,RP07515,RP01319,RP05769,RP04102,RP00196,RP03774,RP00357,RP04112,RP01654,RP00191,RP08033,RP01197,RP03838,RP08113,RP04241,RP03839,RP07975,RP01790,RP01787,RP00004,RP06726,RP00861,RP04204,RP01128,RP00528,RP04205,RP04543,RP00300,RP01385,RP01274,RP08184,RP00596,RP00749,RP10096,RP02454,RP05304,RP06552	R01051,R00181,R01010,R01011,R01012,R03425,R01127,R05704,R00830,R01221,R03425,R04463,R00289,R00287,R00955,R04144,R06862,R01440,R00192,R06590,R06863,R01641,R02073,R04780,R04779,R04325,R00959,R04208,R00177,R04591,R04209,R04209,R01830,R01827,R03875,R06435,R07330,R06432,R07524,R05035,R06816,R06479,R06439,R03633,R07238,R05303,R05885,R07232,R06767,R03731,R07236,R07237,R07234,R07235,R07535,R07774,R07922,R07920,R02384,R04505,R05532,R06754,R03130,R06719,R06578,R02961,R01153,R07529,R04718,R04719,R08537,R01159,R04867,R04716,R04717,R04711,R04713,R04013,R03623,R06680,R08547,R02808,R05149,R06524,R06750,R08239,R04396,R07921,R05808,R02882,R03746,R03571,R06749,R08467,R07521,R04496,R08455,R07239,R05810,R05811,R05813,R03229,R02056,R08246,R05181,R04145,R06456,R07504,R04707,R01675,R04705,R03948,R07240,R07233,R06824,R03943,R03194,R03112,R03111,R07331,R04062,R07242,R07724,R05881,R07527,R03304,R04301,R00649,R08236,R08441,R05809,R04762,R06807,R06774,R06771,R03950,R01269,R03805,R05182,R02862,R03554,R04714,R05162,R03456,R04772,R02627,R04077,R02623,R05760,R07917,R06859,R03410,R03411,R02572,R08538,R04715,R01942,R00650,R02174,R02379,R03922,R04169,R06478,R06576,R06577,R06574,R06575,R05674,R00827,R05676,R06477,R06476,R05179,R05673,R01349,R03832,R08449,R03835,R06675,R04764,R07375,R00984,R04763,R02931,R05776,R01235,R01188,R01189,R08446,R02162,R04993,R04990,R08151,R04931,R03934,R08468,R08469,R07773,R03938,R06794,R08465,R03366,R07775,R01721,R04427,R03701,R01883,R04421,R05212,R05213,R05211,R05216,R02920,R05214,R05763,R02155,R02157,R01191,R01190,R04190,R04691,R05764,R05180,R04692,R04237,R03788,R04988,R08410,R04981,R04983,R04858,R07501,R01320,R08479,R02859,R02858,R06627,R05834,R02982,R07919,R04436,R05323,R03424,R02910,R01239,R05614,R03587,R01973,R01972,R05759,R02144,R05757,R05756,R00367,R05754,R06715,R00683,R04866,R04905,R00595,R00600,R00601,R02917,R06868,R04887,R04881,R06869,R04481,R07481,R05122,R05123,R02533,R02534,R03725,R07244,R07243,R03721,R07241,R06427,R05520,R04398,R04332,R05525,R06564,R05528,R04033,R02667,R03003,R00596,R00597,R00594,R05219,R02037,R06815,R02175,R05755,R00598,R00599,R01827,R00190,R00182,R04559,R00830,R00604,R02479,R06975,R04560,R00286,R00944,R00943,R01245,R01070,R04560,R01561,R01245,R04325,R06974,R06974,R02740,R05704,R01384,R01386,R07658
202	0.90	398	35	164	0	1	C00117->C00002:[10->8,12->3,6->10,6->11,6->17,6->2,6->4,7->12,8->13]	RP03973,RP06552,RP01319,RP10096,RP07515,RP00470,RP00196,RP06864,RP01654,RP08033,RP01197,RP03838,RP00300,RP03839,RP04102,RP01790,RP01321,RP01255,RP00380,RP06726,RP03774,RP04204,RP01128,RP01995,RP04205,RP04543,RP04241,RP05769,RP08184,RP00008,RP00749,RP07975,RP02454,RP05304,RP03735	R00181,R01384,R01386,R07658,R01127,R06974,R03425,R01128,R01132,R00289,R00287,R00955,R02142,R06590,R06863,R01641,R04325,R00959,R04208,R00944,R00943,R04209,R04463,R01830,R01130,R01049,R01768,R01769,R01827,R04144,R04559,R00830,R02142,R06975,R04560,R00286,R04591,R05704,R00830,R01221,R03425,R04560,R03876,R04604,R06746,R06769,R07640,R01300,R07646,R01406,R03631,R05577,R05451,R00982,R01558,R03038,R00381,R02539,R08117,R05537,R00389,R01991,R04773,R00912,R08088,R00910,R00235,R06410,R01954,R01357,R03932,R01407,R04157,R05620,R00189,R01280,R00578,R06409,R03974,R06751,R04507,R02918,R03665,R03664,R03661,R03660,R03663,R03662,R04449,R00735,R01616,R02986,R01598,R02255,R01490,R00436,R08244,R02794,R08218,R01164,R02194,R04870,R02699,R01230,R01231,R06944,R05467,R05452,R04036,R06515,R00483,R03658,R03659,R02718,R05578,R00686,R03651,R03652,R02711,R03654,R03655,R03656,R03657,R04580,R07416,R04582,R07887,R02221,R07325,R06777,R01075,R06778,R01176,R01723,R03647,R03286,R06731,R02473,R04274,R01422,R04563,R04562,R03648,R00390,R03646,R04030,R00257,R06583,R04230,R03650,R03209,R01943,R06368,R05193,R00925,R04325,R06974,R04209,R02740,R05704,R00134,R03215,R03146,R00519
203	0.70	373	24	148	0	0	C00117->C00002:[10->8,12->3,6->10,6->11,6->17,7->12,8->13]	RP03973,RP06552,RP01319,RP00470,RP01995,RP00196,RP04543,RP06864,RP01654,RP04204,RP01197,RP00008,RP04241,RP03839,RP07975,RP01790,RP10097,RP01321,RP01255,RP02454,RP00380,RP03735,RP04205,RP06726	R00181,R01384,R01386,R07658,R01127,R01128,R01132,R02142,R00289,R00287,R00955,R00286,R02142,R06590,R06863,R01641,R04559,R00959,R03876,R04604,R06746,R06769,R07640,R01300,R07646,R01406,R03631,R05577,R05451,R00982,R01558,R03038,R00381,R02539,R08117,R05537,R00389,R01991,R04773,R00912,R08088,R00910,R00235,R06410,R01954,R01357,R03932,R01407,R04157,R05620,R00189,R01280,R00578,R06409,R03974,R06751,R04507,R02918,R03665,R03664,R03661,R03660,R03663,R03662,R04449,R00735,R01616,R02986,R01598,R02255,R01490,R00436,R08244,R02794,R08218,R01164,R02194,R04870,R02699,R01230,R01231,R06944,R05467,R05452,R04036,R06515,R00483,R03658,R03659,R02718,R05578,R00686,R03651,R03652,R02711,R03654,R03655,R03656,R03657,R04580,R07416,R04582,R07887,R02221,R07325,R06777,R01075,R06778,R01176,R01723,R03647,R03286,R06731,R02473,R04274,R01422,R04563,R04562,R03648,R00390,R03646,R04030,R00257,R06583,R04230,R03650,R03209,R01943,R06368,R05193,R00925,R04591,R04209,R04209,R01830,R06975,R01130,R01049,R02740,R01768,R01769,R00134,R03215,R03146,R00519,R06975,R04560,R01827
204	0.70	504	24	36	0	0	C00117->C00002:[10->8,12->3,6->10,6->11,6->17,7->12,8->13]	RP01257,RP04540,RP00861,RP01319,RP00196,RP04543,RP01385,RP04545,RP01654,RP00596,RP01197,RP07975,RP04241,RP03839,RP08303,RP01790,RP10097,RP04204,RP02454,RP03973,RP03735,RP04205,RP06552,RP06726	R01051,R04936,R00190,R00182,R01127,R00289,R00287,R00955,R00286,R01245,R04939,R06590,R06863,R01641,R01561,R01245,R00959,R04209,R04591,R04209,R04771,R01830,R06975,R04559,R02740,R00181,R00134,R03215,R03146,R00519,R06975,R04560,R01384,R01386,R07658,R01827
205	0.70	204	24	296	0	0	C00117->C00002:[10->8,12->3,6->10,6->11,6->17,7->12,8->13]	RP01257,RP06552,RP00861,RP01319,RP00196,RP04543,RP04112,RP01385,RP01654,RP08184,RP00596,RP01197,RP00004,RP08113,RP04241,RP03839,RP07975,RP01790,RP04204,RP06373,RP02454,RP03973,RP04205,RP06726	R01051,R01384,R01386,R07658,R00190,R00182,R01127,R00289,R00287,R00955,R00286,R00192,R01245,R06590,R06863,R01641,R04560,R01561,R01245,R00959,R03875,R06435,R07330,R06432,R07524,R05035,R06816,R06479,R06439,R03633,R07238,R05303,R05885,R07232,R06767,R03731,R07236,R07237,R07234,R07235,R07535,R07774,R07922,R07920,R02384,R04505,R05532,R06754,R03130,R06719,R06578,R02961,R01153,R07529,R04718,R04719,R08537,R01159,R04867,R04716,R04717,R04711,R04713,R04013,R03623,R06680,R08547,R02808,R05149,R06524,R06750,R08239,R04396,R07921,R05808,R02882,R03746,R03571,R06749,R08467,R07521,R04496,R08455,R07239,R05810,R05811,R05813,R03229,R02056,R08246,R05181,R04145,R06456,R07504,R04707,R01675,R04705,R03948,R07240,R07233,R06824,R03943,R03194,R03112,R03111,R07331,R04062,R07242,R07724,R05881,R07527,R03304,R04301,R00649,R08236,R08441,R05809,R04762,R06807,R06774,R06771,R03950,R01269,R03805,R05182,R02862,R03554,R04714,R05162,R03456,R04772,R02627,R04077,R02623,R05760,R07917,R06859,R03410,R03411,R02572,R08538,R04715,R01942,R00650,R02174,R02379,R03922,R04169,R06478,R06576,R06577,R06574,R06575,R05674,R00827,R05676,R06477,R06476,R05179,R05673,R01349,R03832,R08449,R03835,R06675,R04764,R07375,R00984,R04763,R02931,R05776,R01235,R01188,R01189,R08446,R02162,R04993,R04990,R08151,R04931,R03934,R08468,R08469,R07773,R03938,R06794,R08465,R03366,R07775,R01721,R04427,R03701,R01883,R04421,R05212,R05213,R05211,R05216,R02920,R05214,R05763,R02155,R02157,R01191,R01190,R04190,R04691,R05764,R05180,R04692,R04237,R03788,R04988,R08410,R04981,R04983,R04858,R07501,R01320,R08479,R02859,R02858,R06627,R05834,R02982,R07919,R04436,R05323,R03424,R02910,R01239,R05614,R03587,R01973,R01972,R05759,R02144,R05757,R05756,R00367,R05754,R06715,R00683,R04866,R04905,R00595,R00600,R00601,R02917,R06868,R04887,R04881,R06869,R04481,R07481,R05122,R05123,R02533,R02534,R03725,R07244,R07243,R03721,R07241,R06427,R05520,R04398,R04332,R05525,R06564,R05528,R04033,R02667,R03003,R00596,R00597,R00594,R05219,R02037,R06815,R02175,R05755,R00598,R00599,R00177,R04591,R04209,R04209,R01830,R04559,R00941,R02740,R00181,R06975,R04560,R01827
206	0.70	529	30	46	0	0	C00117->C00002:[10->11,10->8,12->11,12->3,6->10,6->17,7->12,8->13]	RP01257,RP04540,RP00164,RP04543,RP01319,RP04545,RP00528,RP04205,RP01790,RP00861,RP00357,RP04241,RP01385,RP01274,RP01654,RP08184,RP00596,RP00191,RP01197,RP00300,RP03839,RP07975,RP08303,RP04204,RP02454,RP01787,RP03973,RP00196,RP06552,RP06726	R01051,R04936,R01010,R01011,R01012,R00286,R01127,R04939,R00604,R02479,R06975,R04560,R01830,R00190,R00182,R06862,R01440,R04591,R01245,R01070,R06590,R06863,R01641,R04560,R01561,R01245,R02073,R04780,R04779,R00959,R00944,R00943,R04209,R04209,R04771,R04559,R02740,R01827,R00181,R00289,R00287,R00955,R01384,R01386,R07658,R01827
207	0.70	557	24	33	0	0	C00117->C00002:[10->8,12->3,6->10,6->11,6->17,7->12,8->13]	RP01257,RP04540,RP00861,RP01319,RP00196,RP04543,RP06373,RP01385,RP04545,RP01654,RP08184,RP00596,RP01197,RP07975,RP04241,RP03839,RP08303,RP01790,RP04204,RP02454,RP03973,RP04205,RP06552,RP06726	R01051,R04936,R00190,R00182,R01127,R00289,R00287,R00955,R00286,R00941,R01245,R04939,R06590,R06863,R01641,R04560,R01561,R01245,R00959,R04209,R04591,R04209,R04771,R01830,R04559,R02740,R00181,R06975,R04560,R01384,R01386,R07658,R01827
208	0.90	542	35	52	0	1	C00117->C00002:[10->8,12->3,6->10,6->11,6->17,6->2,6->4,7->12,8->13]	RP01257,RP07515,RP01319,RP10096,RP04102,RP00196,RP03774,RP04545,RP01654,RP08033,RP01197,RP03838,RP00300,RP03839,RP07975,RP08303,RP03973,RP06726,RP04540,RP00861,RP04204,RP01128,RP04205,RP04543,RP04241,RP01385,RP05769,RP08184,RP00596,RP00749,RP01790,RP02454,RP05304,RP03735,RP06552	R01051,R03425,R01127,R06974,R04463,R00289,R00287,R00955,R04144,R04939,R06590,R06863,R01641,R04325,R00959,R04208,R00944,R00943,R04209,R04209,R04771,R00181,R01827,R04936,R00190,R00182,R04559,R00830,R06975,R04560,R00286,R04591,R01245,R05704,R00830,R01221,R03425,R04560,R01561,R01245,R04325,R06974,R01830,R02740,R05704,R00134,R03215,R03146,R00519,R01384,R01386,R07658
209	0.10	358	13	127	0	0	C00117->C00002:[10->11]	RP01572,RP03973,RP01262,RP06374,RP04290,RP00568,RP01926,RP01670,RP08184,RP01319,RP04205,RP00008,RP05200	R01528,R00181,R01056,R00945,R00220,R01218,R01220,R02036,R01655,R04560,R01127,R06975,R04560,R03876,R04604,R06746,R06769,R07640,R01300,R07646,R01406,R03631,R05577,R05451,R00982,R01558,R03038,R00381,R02539,R08117,R05537,R00389,R01991,R04773,R00912,R08088,R00910,R00235,R06410,R01954,R01357,R03932,R01407,R04157,R05620,R00189,R01280,R00578,R06409,R03974,R06751,R04507,R02918,R03665,R03664,R03661,R03660,R03663,R03662,R04449,R00735,R01616,R02986,R01598,R02255,R01490,R00436,R08244,R02794,R08218,R01164,R02194,R04870,R02699,R01230,R01231,R06944,R05467,R05452,R04036,R06515,R00483,R03658,R03659,R02718,R05578,R00686,R03651,R03652,R02711,R03654,R03655,R03656,R03657,R04580,R07416,R04582,R07887,R02221,R07325,R06777,R01075,R06778,R01176,R01723,R03647,R03286,R06731,R02473,R04274,R01422,R04563,R04562,R03648,R00390,R03646,R04030,R00257,R06583,R04230,R03650,R03209,R01943,R06368,R05193,R00925,R05605
210	0.20	412	25	151	0	0	C00117->C00002:[12->13,12->17]	RP03121,RP01280,RP07157,RP01788,RP06651,RP00164,RP02140,RP09848,RP01654,RP06427,RP11137,RP00008,RP00861,RP09657,RP06299,RP00649,RP02139,RP04092,RP01238,RP09125,RP00052,RP01270,RP09828,RP03120,RP06726	R03509,R01073,R02722,R01829,R01641,R01010,R01011,R01012,R02340,R06863,R06590,R06863,R01641,R01067,R01843,R01845,R03876,R04604,R06746,R06769,R07640,R01300,R07646,R01406,R03631,R05577,R05451,R00982,R01558,R03038,R00381,R02539,R08117,R05537,R00389,R01991,R04773,R00912,R08088,R00910,R00235,R06410,R01954,R01357,R03932,R01407,R04157,R05620,R00189,R01280,R00578,R06409,R03974,R06751,R04507,R02918,R03665,R03664,R03661,R03660,R03663,R03662,R04449,R00735,R01616,R02986,R01598,R02255,R01490,R00436,R08244,R02794,R08218,R01164,R02194,R04870,R02699,R01230,R01231,R06944,R05467,R05452,R04036,R06515,R00483,R03658,R03659,R02718,R05578,R00686,R03651,R03652,R02711,R03654,R03655,R03656,R03657,R04580,R07416,R04582,R07887,R02221,R07325,R06777,R01075,R06778,R01176,R01723,R03647,R03286,R06731,R02473,R04274,R01422,R04563,R04562,R03648,R00390,R03646,R04030,R00257,R06583,R04230,R03650,R03209,R01943,R06368,R05193,R00925,R00190,R00182,R06861,R00761,R00761,R01067,R02340,R02722,R00190,R01015,R06590,R00756,R00769,R05805,R00770,R00762,R00764,R00767,R01068,R06862,R03508,R01827
211	0.60	204	21	294	0	0	C00117->C00002:[10->8,12->3,6->11,6->17,7->12,8->13]	RP01257,RP06552,RP00861,RP01319,RP01789,RP00196,RP04543,RP08184,RP04112,RP01385,RP01654,RP03973,RP00596,RP11137,RP01197,RP08113,RP01790,RP06373,RP02454,RP00004,RP04205	R01051,R01384,R01386,R07658,R00190,R00182,R01127,R01829,R00289,R00287,R00955,R00286,R04560,R00192,R01245,R06590,R06863,R01641,R00181,R01561,R01245,R01843,R01845,R00959,R00177,R01830,R00941,R02740,R03875,R06435,R07330,R06432,R07524,R05035,R06816,R06479,R06439,R03633,R07238,R05303,R05885,R07232,R06767,R03731,R07236,R07237,R07234,R07235,R07535,R07774,R07922,R07920,R02384,R04505,R05532,R06754,R03130,R06719,R06578,R02961,R01153,R07529,R04718,R04719,R08537,R01159,R04867,R04716,R04717,R04711,R04713,R04013,R03623,R06680,R08547,R02808,R05149,R06524,R06750,R08239,R04396,R07921,R05808,R02882,R03746,R03571,R06749,R08467,R07521,R04496,R08455,R07239,R05810,R05811,R05813,R03229,R02056,R08246,R05181,R04145,R06456,R07504,R04707,R01675,R04705,R03948,R07240,R07233,R06824,R03943,R03194,R03112,R03111,R07331,R04062,R07242,R07724,R05881,R07527,R03304,R04301,R00649,R08236,R08441,R05809,R04762,R06807,R06774,R06771,R03950,R01269,R03805,R05182,R02862,R03554,R04714,R05162,R03456,R04772,R02627,R04077,R02623,R05760,R07917,R06859,R03410,R03411,R02572,R08538,R04715,R01942,R00650,R02174,R02379,R03922,R04169,R06478,R06576,R06577,R06574,R06575,R05674,R00827,R05676,R06477,R06476,R05179,R05673,R01349,R03832,R08449,R03835,R06675,R04764,R07375,R00984,R04763,R02931,R05776,R01235,R01188,R01189,R08446,R02162,R04993,R04990,R08151,R04931,R03934,R08468,R08469,R07773,R03938,R06794,R08465,R03366,R07775,R01721,R04427,R03701,R01883,R04421,R05212,R05213,R05211,R05216,R02920,R05214,R05763,R02155,R02157,R01191,R01190,R04190,R04691,R05764,R05180,R04692,R04237,R03788,R04988,R08410,R04981,R04983,R04858,R07501,R01320,R08479,R02859,R02858,R06627,R05834,R02982,R07919,R04436,R05323,R03424,R02910,R01239,R05614,R03587,R01973,R01972,R05759,R02144,R05757,R05756,R00367,R05754,R06715,R00683,R04866,R04905,R00595,R00600,R00601,R02917,R06868,R04887,R04881,R06869,R04481,R07481,R05122,R05123,R02533,R02534,R03725,R07244,R07243,R03721,R07241,R06427,R05520,R04398,R04332,R05525,R06564,R05528,R04033,R02667,R03003,R00596,R00597,R00594,R05219,R02037,R06815,R02175,R05755,R00598,R00599,R06975,R04560
212	0.70	367	28	157	0	0	C00117->C00002:[10->8,12->11,12->3,6->10,6->17,7->12,8->13]	RP01257,RP03973,RP00164,RP01319,RP01788,RP00528,RP04205,RP04543,RP00861,RP00357,RP04241,RP01385,RP01654,RP08184,RP00596,RP11137,RP01197,RP00008,RP07975,RP00300,RP03839,RP00173,RP01790,RP04204,RP02454,RP00196,RP06552,RP06726	R01051,R00181,R01010,R01011,R01012,R01127,R01829,R00604,R02479,R06975,R04560,R00286,R00190,R00182,R06862,R01440,R04591,R01245,R06590,R06863,R01641,R04560,R01561,R01245,R01843,R01845,R00959,R03876,R04604,R06746,R06769,R07640,R01300,R07646,R01406,R03631,R05577,R05451,R00982,R01558,R03038,R00381,R02539,R08117,R05537,R00389,R01991,R04773,R00912,R08088,R00910,R00235,R06410,R01954,R01357,R03932,R01407,R04157,R05620,R00189,R01280,R00578,R06409,R03974,R06751,R04507,R02918,R03665,R03664,R03661,R03660,R03663,R03662,R04449,R00735,R01616,R02986,R01598,R02255,R01490,R00436,R08244,R02794,R08218,R01164,R02194,R04870,R02699,R01230,R01231,R06944,R05467,R05452,R04036,R06515,R00483,R03658,R03659,R02718,R05578,R00686,R03651,R03652,R02711,R03654,R03655,R03656,R03657,R04580,R07416,R04582,R07887,R02221,R07325,R06777,R01075,R06778,R01176,R01723,R03647,R03286,R06731,R02473,R04274,R01422,R04563,R04562,R03648,R00390,R03646,R04030,R00257,R06583,R04230,R03650,R03209,R01943,R06368,R05193,R00925,R04209,R00944,R00943,R04209,R00183,R00185,R01571,R01830,R04559,R02740,R00289,R00287,R00955,R01384,R01386,R07658,R01827
213	0.70	509	26	38	0	0	C00117->C00002:[10->8,12->3,6->10,6->11,6->17,7->12,8->13]	RP01257,RP04540,RP00861,RP04204,RP00196,RP04543,RP06373,RP01385,RP04545,RP01654,RP08184,RP00596,RP01197,RP04241,RP03839,RP07975,RP08303,RP10097,RP01319,RP02454,RP01790,RP03973,RP03735,RP04205,RP06552,RP06726	R01051,R04936,R00190,R00182,R04559,R00289,R00287,R00955,R00286,R00941,R01245,R04939,R06590,R06863,R01641,R04560,R01561,R01245,R00959,R04591,R04209,R04209,R04771,R06975,R01127,R02740,R01830,R00181,R00134,R03215,R03146,R00519,R06975,R04560,R01384,R01386,R07658,R01827
214	0.60	380	21	142	0	0	C00117->C00002:[10->8,12->3,6->11,6->17,7->12,8->13]	RP06552,RP01293,RP01319,RP00196,RP04543,RP04205,RP06373,RP01325,RP01654,RP08184,RP01197,RP00380,RP00008,RP01790,RP01995,RP00470,RP01255,RP02454,RP01322,RP01321,RP06726	R01384,R01386,R07658,R01083,R01127,R00289,R00287,R00955,R00286,R06975,R04560,R00941,R01135,R06590,R06863,R01641,R04560,R00959,R01768,R01769,R03876,R04604,R06746,R06769,R07640,R01300,R07646,R01406,R03631,R05577,R05451,R00982,R01558,R03038,R00381,R02539,R08117,R05537,R00389,R01991,R04773,R00912,R08088,R00910,R00235,R06410,R01954,R01357,R03932,R01407,R04157,R05620,R00189,R01280,R00578,R06409,R03974,R06751,R04507,R02918,R03665,R03664,R03661,R03660,R03663,R03662,R04449,R00735,R01616,R02986,R01598,R02255,R01490,R00436,R08244,R02794,R08218,R01164,R02194,R04870,R02699,R01230,R01231,R06944,R05467,R05452,R04036,R06515,R00483,R03658,R03659,R02718,R05578,R00686,R03651,R03652,R02711,R03654,R03655,R03656,R03657,R04580,R07416,R04582,R07887,R02221,R07325,R06777,R01075,R06778,R01176,R01723,R03647,R03286,R06731,R02473,R04274,R01422,R04563,R04562,R03648,R00390,R03646,R04030,R00257,R06583,R04230,R03650,R03209,R01943,R06368,R05193,R00925,R01830,R02142,R01128,R01132,R01049,R02740,R01132,R01130,R01827
215	0.90	540	41	69	0	1	C00117->C00002:[10->11,10->4,10->8,12->3,6->10,6->11,6->17,6->2,6->4,7->12,8->13]	RP01257,RP03973,RP00164,RP01319,RP10096,RP07515,RP00196,RP00861,RP00357,RP04545,RP01654,RP08033,RP01197,RP03838,RP04241,RP03839,RP04102,RP08303,RP00649,RP00052,RP00749,RP06726,RP04540,RP03774,RP04204,RP01128,RP00528,RP04205,RP04543,RP00300,RP01385,RP05769,RP08184,RP00596,RP07975,RP01790,RP02454,RP05304,RP01270,RP03735,RP06552	R01051,R00181,R01010,R01011,R01012,R01127,R06974,R03425,R00289,R00287,R00955,R00190,R00182,R06862,R01440,R04939,R06590,R06863,R01641,R04325,R00959,R04208,R04591,R04209,R04463,R04771,R00761,R01067,R00756,R00769,R05805,R00770,R00762,R00764,R00767,R04325,R06974,R01827,R04936,R04144,R04559,R00830,R00604,R02479,R06975,R04560,R00286,R00944,R00943,R01245,R05704,R00830,R01221,R03425,R04560,R01561,R01245,R04209,R01830,R02740,R05704,R01068,R00134,R03215,R03146,R00519,R01384,R01386,R07658
216	0.60	642	18	26	0	0	C00117->C00002:[10->8,12->3,6->11,6->17,7->12,8->13]	RP03973,RP06552,RP01452,RP00196,RP04543,RP04472,RP01994,RP01654,RP01197,RP00380,RP01179,RP01790,RP08324,RP00470,RP01255,RP02454,RP01322,RP06726	R00181,R01384,R01386,R07658,R01354,R00289,R00287,R00955,R00286,R04857,R02141,R06590,R06863,R01641,R00959,R01768,R01769,R00926,R01830,R04857,R01128,R01132,R01049,R02740,R01132,R01827
217	0.50	522	5	6	0	0	C00117->C00002:[10->8,12->3,6->17,7->12,8->13]	RP04092,RP01452,RP00861,RP01255,RP01179	R00190,R01354,R00190,R00182,R01049,R00926
218	0.60	554	24	33	0	0	C00117->C00002:[10->8,12->3,6->10,6->17,7->12,8->13]	RP01257,RP04540,RP00861,RP04543,RP04204,RP00196,RP01790,RP01385,RP04545,RP01654,RP08184,RP00596,RP01197,RP04241,RP03839,RP07975,RP08303,RP10097,RP01319,RP02454,RP03973,RP04205,RP06552,RP06726	R01051,R04936,R00190,R00182,R00286,R04559,R00289,R00287,R00955,R01830,R01245,R04939,R06590,R06863,R01641,R04560,R01561,R01245,R00959,R04591,R04209,R04209,R04771,R06975,R01127,R02740,R00181,R06975,R04560,R01384,R01386,R07658,R01827
219	0.60	203	21	297	0	0	C00117->C00002:[10->8,12->3,6->11,6->17,7->12,8->13]	RP01257,RP06552,RP00861,RP01319,RP00196,RP04543,RP08184,RP04112,RP01385,RP01654,RP03973,RP00596,RP01197,RP08113,RP00300,RP01790,RP02454,RP00004,RP03735,RP04205,RP06726	R01051,R01384,R01386,R07658,R00190,R00182,R01127,R00289,R00287,R00955,R00286,R04560,R00192,R01245,R06590,R06863,R01641,R00181,R01561,R01245,R00959,R00177,R00944,R00943,R01830,R02740,R03875,R06435,R07330,R06432,R07524,R05035,R06816,R06479,R06439,R03633,R07238,R05303,R05885,R07232,R06767,R03731,R07236,R07237,R07234,R07235,R07535,R07774,R07922,R07920,R02384,R04505,R05532,R06754,R03130,R06719,R06578,R02961,R01153,R07529,R04718,R04719,R08537,R01159,R04867,R04716,R04717,R04711,R04713,R04013,R03623,R06680,R08547,R02808,R05149,R06524,R06750,R08239,R04396,R07921,R05808,R02882,R03746,R03571,R06749,R08467,R07521,R04496,R08455,R07239,R05810,R05811,R05813,R03229,R02056,R08246,R05181,R04145,R06456,R07504,R04707,R01675,R04705,R03948,R07240,R07233,R06824,R03943,R03194,R03112,R03111,R07331,R04062,R07242,R07724,R05881,R07527,R03304,R04301,R00649,R08236,R08441,R05809,R04762,R06807,R06774,R06771,R03950,R01269,R03805,R05182,R02862,R03554,R04714,R05162,R03456,R04772,R02627,R04077,R02623,R05760,R07917,R06859,R03410,R03411,R02572,R08538,R04715,R01942,R00650,R02174,R02379,R03922,R04169,R06478,R06576,R06577,R06574,R06575,R05674,R00827,R05676,R06477,R06476,R05179,R05673,R01349,R03832,R08449,R03835,R06675,R04764,R07375,R00984,R04763,R02931,R05776,R01235,R01188,R01189,R08446,R02162,R04993,R04990,R08151,R04931,R03934,R08468,R08469,R07773,R03938,R06794,R08465,R03366,R07775,R01721,R04427,R03701,R01883,R04421,R05212,R05213,R05211,R05216,R02920,R05214,R05763,R02155,R02157,R01191,R01190,R04190,R04691,R05764,R05180,R04692,R04237,R03788,R04988,R08410,R04981,R04983,R04858,R07501,R01320,R08479,R02859,R02858,R06627,R05834,R02982,R07919,R04436,R05323,R03424,R02910,R01239,R05614,R03587,R01973,R01972,R05759,R02144,R05757,R05756,R00367,R05754,R06715,R00683,R04866,R04905,R00595,R00600,R00601,R02917,R06868,R04887,R04881,R06869,R04481,R07481,R05122,R05123,R02533,R02534,R03725,R07244,R07243,R03721,R07241,R06427,R05520,R04398,R04332,R05525,R06564,R05528,R04033,R02667,R03003,R00596,R00597,R00594,R05219,R02037,R06815,R02175,R05755,R00598,R00599,R00134,R03215,R03146,R00519,R06975,R04560,R01827
220	0.60	347	18	144	0	0	C00117->C00002:[10->8,12->11,12->3,6->17,7->12,8->13]	RP01257,RP03973,RP00164,RP01319,RP00528,RP04205,RP00861,RP00357,RP01385,RP01274,RP01654,RP08184,RP00596,RP00191,RP00008,RP00300,RP00173,RP01787	R01051,R00181,R01010,R01011,R01012,R01127,R00604,R02479,R06975,R04560,R00190,R00182,R06862,R01440,R01245,R01070,R06590,R06863,R01641,R04560,R01561,R01245,R02073,R04780,R04779,R03876,R04604,R06746,R06769,R07640,R01300,R07646,R01406,R03631,R05577,R05451,R00982,R01558,R03038,R00381,R02539,R08117,R05537,R00389,R01991,R04773,R00912,R08088,R00910,R00235,R06410,R01954,R01357,R03932,R01407,R04157,R05620,R00189,R01280,R00578,R06409,R03974,R06751,R04507,R02918,R03665,R03664,R03661,R03660,R03663,R03662,R04449,R00735,R01616,R02986,R01598,R02255,R01490,R00436,R08244,R02794,R08218,R01164,R02194,R04870,R02699,R01230,R01231,R06944,R05467,R05452,R04036,R06515,R00483,R03658,R03659,R02718,R05578,R00686,R03651,R03652,R02711,R03654,R03655,R03656,R03657,R04580,R07416,R04582,R07887,R02221,R07325,R06777,R01075,R06778,R01176,R01723,R03647,R03286,R06731,R02473,R04274,R01422,R04563,R04562,R03648,R00390,R03646,R04030,R00257,R06583,R04230,R03650,R03209,R01943,R06368,R05193,R00925,R00944,R00943,R00183,R00185,R01571,R01827
221	0.90	405	40	172	0	1	C00117->C00002:[10->11,10->4,10->8,12->11,12->3,12->4,6->10,6->17,6->2,7->12,8->13]	RP03973,RP06552,RP00164,RP07515,RP01319,RP05769,RP04102,RP00470,RP00196,RP00357,RP06864,RP01654,RP00191,RP08033,RP01197,RP03838,RP10096,RP00300,RP03839,RP07975,RP01790,RP01321,RP01255,RP01787,RP00380,RP06726,RP03774,RP04204,RP01128,RP01995,RP04205,RP04543,RP04241,RP01274,RP08184,RP00008,RP00749,RP00528,RP02454,RP05304	R00181,R01384,R01386,R07658,R01010,R01011,R01012,R03425,R01127,R05704,R00830,R01221,R03425,R04463,R01128,R01132,R00289,R00287,R00955,R06862,R01440,R02142,R06590,R06863,R01641,R02073,R04780,R04779,R04325,R00959,R04208,R06974,R00944,R00943,R04209,R04209,R01830,R01130,R01049,R01827,R01768,R01769,R01827,R04144,R04559,R00830,R02142,R06975,R04560,R00286,R04591,R01070,R04560,R03876,R04604,R06746,R06769,R07640,R01300,R07646,R01406,R03631,R05577,R05451,R00982,R01558,R03038,R00381,R02539,R08117,R05537,R00389,R01991,R04773,R00912,R08088,R00910,R00235,R06410,R01954,R01357,R03932,R01407,R04157,R05620,R00189,R01280,R00578,R06409,R03974,R06751,R04507,R02918,R03665,R03664,R03661,R03660,R03663,R03662,R04449,R00735,R01616,R02986,R01598,R02255,R01490,R00436,R08244,R02794,R08218,R01164,R02194,R04870,R02699,R01230,R01231,R06944,R05467,R05452,R04036,R06515,R00483,R03658,R03659,R02718,R05578,R00686,R03651,R03652,R02711,R03654,R03655,R03656,R03657,R04580,R07416,R04582,R07887,R02221,R07325,R06777,R01075,R06778,R01176,R01723,R03647,R03286,R06731,R02473,R04274,R01422,R04563,R04562,R03648,R00390,R03646,R04030,R00257,R06583,R04230,R03650,R03209,R01943,R06368,R05193,R00925,R04325,R06974,R00604,R02479,R02740,R05704
222	0.90	393	36	164	0	1	C00117->C00002:[10->8,12->3,6->10,6->11,6->17,6->2,6->4,7->12,8->13]	RP06552,RP07515,RP01319,RP10096,RP04102,RP00196,RP01654,RP08033,RP01197,RP00380,RP03838,RP04241,RP03839,RP07975,RP01790,RP01255,RP01321,RP06726,RP03774,RP01293,RP04204,RP01128,RP04205,RP04543,RP06373,RP05769,RP08184,RP00008,RP00749,RP01995,RP00470,RP01325,RP02454,RP05304,RP01322,RP03735	R01384,R01386,R07658,R03425,R01127,R06974,R04463,R00289,R00287,R00955,R06590,R06863,R01641,R04325,R00959,R01768,R01769,R04208,R04591,R04209,R04209,R01830,R01049,R01130,R01827,R04144,R01083,R04559,R00830,R06975,R04560,R00286,R00941,R05704,R00830,R01221,R03425,R04560,R03876,R04604,R06746,R06769,R07640,R01300,R07646,R01406,R03631,R05577,R05451,R00982,R01558,R03038,R00381,R02539,R08117,R05537,R00389,R01991,R04773,R00912,R08088,R00910,R00235,R06410,R01954,R01357,R03932,R01407,R04157,R05620,R00189,R01280,R00578,R06409,R03974,R06751,R04507,R02918,R03665,R03664,R03661,R03660,R03663,R03662,R04449,R00735,R01616,R02986,R01598,R02255,R01490,R00436,R08244,R02794,R08218,R01164,R02194,R04870,R02699,R01230,R01231,R06944,R05467,R05452,R04036,R06515,R00483,R03658,R03659,R02718,R05578,R00686,R03651,R03652,R02711,R03654,R03655,R03656,R03657,R04580,R07416,R04582,R07887,R02221,R07325,R06777,R01075,R06778,R01176,R01723,R03647,R03286,R06731,R02473,R04274,R01422,R04563,R04562,R03648,R00390,R03646,R04030,R00257,R06583,R04230,R03650,R03209,R01943,R06368,R05193,R00925,R04325,R06974,R02142,R01128,R01132,R01135,R02740,R05704,R01132,R00134,R03215,R03146,R00519
223	0.70	352	24	150	0	0	C00117->C00002:[10->8,12->3,6->10,6->11,6->17,7->12,8->13]	RP01257,RP06552,RP00861,RP04204,RP00196,RP04543,RP01385,RP01654,RP08184,RP00596,RP01197,RP00008,RP00173,RP04241,RP03839,RP07975,RP01790,RP10097,RP01319,RP02454,RP03973,RP03735,RP04205,RP06726	R01051,R01384,R01386,R07658,R00190,R00182,R04559,R00289,R00287,R00955,R00286,R01245,R06590,R06863,R01641,R04560,R01561,R01245,R00959,R03876,R04604,R06746,R06769,R07640,R01300,R07646,R01406,R03631,R05577,R05451,R00982,R01558,R03038,R00381,R02539,R08117,R05537,R00389,R01991,R04773,R00912,R08088,R00910,R00235,R06410,R01954,R01357,R03932,R01407,R04157,R05620,R00189,R01280,R00578,R06409,R03974,R06751,R04507,R02918,R03665,R03664,R03661,R03660,R03663,R03662,R04449,R00735,R01616,R02986,R01598,R02255,R01490,R00436,R08244,R02794,R08218,R01164,R02194,R04870,R02699,R01230,R01231,R06944,R05467,R05452,R04036,R06515,R00483,R03658,R03659,R02718,R05578,R00686,R03651,R03652,R02711,R03654,R03655,R03656,R03657,R04580,R07416,R04582,R07887,R02221,R07325,R06777,R01075,R06778,R01176,R01723,R03647,R03286,R06731,R02473,R04274,R01422,R04563,R04562,R03648,R00390,R03646,R04030,R00257,R06583,R04230,R03650,R03209,R01943,R06368,R05193,R00925,R00183,R00185,R01571,R04591,R04209,R04209,R01830,R06975,R01127,R02740,R00181,R00134,R03215,R03146,R00519,R06975,R04560,R01827
224	0.90	590	36	52	0	1	C00117->C00002:[10->8,12->3,6->10,6->11,6->17,6->2,6->4,7->12,8->13]	RP03973,RP06552,RP01319,RP10096,RP07515,RP00196,RP01654,RP04204,RP08033,RP01197,RP00380,RP03838,RP04241,RP03839,RP04102,RP01790,RP01255,RP01321,RP06726,RP03774,RP04478,RP01128,RP04205,RP04543,RP06373,RP05769,RP08184,RP00749,RP01995,RP00470,RP07975,RP02454,RP05304,RP00485,RP01322,RP03735	R00181,R01384,R01386,R07658,R01127,R06974,R03425,R00289,R00287,R00955,R06590,R06863,R01641,R04559,R04325,R00959,R01768,R01769,R04208,R04591,R04209,R04463,R01830,R01049,R01130,R01827,R04144,R04863,R00830,R06975,R04560,R00286,R00941,R05704,R00830,R01221,R03425,R04560,R04325,R06974,R02142,R01128,R01132,R04209,R02740,R05704,R03098,R01132,R00134,R03215,R03146,R00519
225	0.60	197	19	294	0	0	C00117->C00002:[10->8,12->11,12->3,6->17,7->12,8->13]	RP01257,RP03973,RP00164,RP01319,RP00528,RP04205,RP00861,RP00357,RP04112,RP01385,RP01274,RP01654,RP08184,RP00596,RP00191,RP08113,RP00300,RP01787,RP00004	R01051,R00181,R01010,R01011,R01012,R01127,R00604,R02479,R06975,R04560,R00190,R00182,R06862,R01440,R00192,R01245,R01070,R06590,R06863,R01641,R04560,R01561,R01245,R02073,R04780,R04779,R00177,R00944,R00943,R01827,R03875,R06435,R07330,R06432,R07524,R05035,R06816,R06479,R06439,R03633,R07238,R05303,R05885,R07232,R06767,R03731,R07236,R07237,R07234,R07235,R07535,R07774,R07922,R07920,R02384,R04505,R05532,R06754,R03130,R06719,R06578,R02961,R01153,R07529,R04718,R04719,R08537,R01159,R04867,R04716,R04717,R04711,R04713,R04013,R03623,R06680,R08547,R02808,R05149,R06524,R06750,R08239,R04396,R07921,R05808,R02882,R03746,R03571,R06749,R08467,R07521,R04496,R08455,R07239,R05810,R05811,R05813,R03229,R02056,R08246,R05181,R04145,R06456,R07504,R04707,R01675,R04705,R03948,R07240,R07233,R06824,R03943,R03194,R03112,R03111,R07331,R04062,R07242,R07724,R05881,R07527,R03304,R04301,R00649,R08236,R08441,R05809,R04762,R06807,R06774,R06771,R03950,R01269,R03805,R05182,R02862,R03554,R04714,R05162,R03456,R04772,R02627,R04077,R02623,R05760,R07917,R06859,R03410,R03411,R02572,R08538,R04715,R01942,R00650,R02174,R02379,R03922,R04169,R06478,R06576,R06577,R06574,R06575,R05674,R00827,R05676,R06477,R06476,R05179,R05673,R01349,R03832,R08449,R03835,R06675,R04764,R07375,R00984,R04763,R02931,R05776,R01235,R01188,R01189,R08446,R02162,R04993,R04990,R08151,R04931,R03934,R08468,R08469,R07773,R03938,R06794,R08465,R03366,R07775,R01721,R04427,R03701,R01883,R04421,R05212,R05213,R05211,R05216,R02920,R05214,R05763,R02155,R02157,R01191,R01190,R04190,R04691,R05764,R05180,R04692,R04237,R03788,R04988,R08410,R04981,R04983,R04858,R07501,R01320,R08479,R02859,R02858,R06627,R05834,R02982,R07919,R04436,R05323,R03424,R02910,R01239,R05614,R03587,R01973,R01972,R05759,R02144,R05757,R05756,R00367,R05754,R06715,R00683,R04866,R04905,R00595,R00600,R00601,R02917,R06868,R04887,R04881,R06869,R04481,R07481,R05122,R05123,R02533,R02534,R03725,R07244,R07243,R03721,R07241,R06427,R05520,R04398,R04332,R05525,R06564,R05528,R04033,R02667,R03003,R00596,R00597,R00594,R05219,R02037,R06815,R02175,R05755,R00598,R00599
226	0.60	674	21	30	0	0	C00117->C00002:[10->8,12->3,6->11,6->17,7->12,8->13]	RP03973,RP06552,RP01452,RP00196,RP04543,RP04205,RP06373,RP01654,RP08184,RP01319,RP01197,RP00380,RP01179,RP01790,RP01995,RP00470,RP01255,RP02454,RP01322,RP01321,RP06726	R00181,R01384,R01386,R07658,R01354,R00289,R00287,R00955,R00286,R06975,R04560,R00941,R06590,R06863,R01641,R04560,R01127,R00959,R01768,R01769,R00926,R01830,R02142,R01128,R01132,R01049,R02740,R01132,R01130,R01827
227	0.50	560	6	7	0	0	C00117->C00002:[10->8,12->3,6->17,7->12,8->13]	RP03973,RP01452,RP00470,RP01255,RP01322,RP01179	R00181,R01354,R01128,R01132,R01049,R01132,R00926
228	0.90	383	35	163	0	1	C00117->C00002:[10->8,12->3,6->10,6->11,6->17,6->2,6->4,7->12,8->13]	RP01257,RP06552,RP00861,RP07515,RP01319,RP10096,RP04102,RP01128,RP00196,RP04543,RP03774,RP06373,RP01385,RP05769,RP01654,RP08184,RP00596,RP11137,RP01197,RP00008,RP00173,RP04241,RP08033,RP03839,RP07975,RP01790,RP04204,RP01789,RP05304,RP03838,RP02454,RP03973,RP00749,RP04205,RP06726	R01051,R01384,R01386,R07658,R00190,R00182,R03425,R01127,R06974,R04463,R00830,R00289,R00287,R00955,R00286,R04144,R00941,R01245,R05704,R00830,R01221,R03425,R06590,R06863,R01641,R04560,R01561,R01245,R01843,R01845,R00959,R03876,R04604,R06746,R06769,R07640,R01300,R07646,R01406,R03631,R05577,R05451,R00982,R01558,R03038,R00381,R02539,R08117,R05537,R00389,R01991,R04773,R00912,R08088,R00910,R00235,R06410,R01954,R01357,R03932,R01407,R04157,R05620,R00189,R01280,R00578,R06409,R03974,R06751,R04507,R02918,R03665,R03664,R03661,R03660,R03663,R03662,R04449,R00735,R01616,R02986,R01598,R02255,R01490,R00436,R08244,R02794,R08218,R01164,R02194,R04870,R02699,R01230,R01231,R06944,R05467,R05452,R04036,R06515,R00483,R03658,R03659,R02718,R05578,R00686,R03651,R03652,R02711,R03654,R03655,R03656,R03657,R04580,R07416,R04582,R07887,R02221,R07325,R06777,R01075,R06778,R01176,R01723,R03647,R03286,R06731,R02473,R04274,R01422,R04563,R04562,R03648,R00390,R03646,R04030,R00257,R06583,R04230,R03650,R03209,R01943,R06368,R05193,R00925,R00183,R00185,R01571,R04591,R04325,R04209,R04209,R01830,R04559,R01829,R05704,R04208,R02740,R00181,R04325,R06974,R06975,R04560,R01827
229	0.60	387	21	143	0	0	C00117->C00002:[10->8,12->3,6->11,6->17,7->12,8->13]	RP03973,RP06552,RP01319,RP00470,RP01995,RP00196,RP04543,RP06373,RP06864,RP01654,RP08184,RP11137,RP01197,RP00008,RP01790,RP01789,RP01321,RP01255,RP02454,RP00380,RP04205	R00181,R01384,R01386,R07658,R01127,R01128,R01132,R02142,R00289,R00287,R00955,R00286,R00941,R02142,R06590,R06863,R01641,R04560,R01843,R01845,R00959,R03876,R04604,R06746,R06769,R07640,R01300,R07646,R01406,R03631,R05577,R05451,R00982,R01558,R03038,R00381,R02539,R08117,R05537,R00389,R01991,R04773,R00912,R08088,R00910,R00235,R06410,R01954,R01357,R03932,R01407,R04157,R05620,R00189,R01280,R00578,R06409,R03974,R06751,R04507,R02918,R03665,R03664,R03661,R03660,R03663,R03662,R04449,R00735,R01616,R02986,R01598,R02255,R01490,R00436,R08244,R02794,R08218,R01164,R02194,R04870,R02699,R01230,R01231,R06944,R05467,R05452,R04036,R06515,R00483,R03658,R03659,R02718,R05578,R00686,R03651,R03652,R02711,R03654,R03655,R03656,R03657,R04580,R07416,R04582,R07887,R02221,R07325,R06777,R01075,R06778,R01176,R01723,R03647,R03286,R06731,R02473,R04274,R01422,R04563,R04562,R03648,R00390,R03646,R04030,R00257,R06583,R04230,R03650,R03209,R01943,R06368,R05193,R00925,R01830,R01829,R01130,R01049,R02740,R01768,R01769,R06975,R04560
230	0.90	230	39	321	0	1	C00117->C00002:[10->8,12->11,12->3,12->4,6->10,6->17,6->2,7->12,8->13]	RP01257,RP03973,RP00164,RP07515,RP01319,RP10096,RP01788,RP01128,RP00528,RP04205,RP04543,RP00861,RP00357,RP04112,RP01385,RP05769,RP01654,RP08184,RP00596,RP11137,RP01197,RP03838,RP08113,RP04241,RP08033,RP03839,RP07975,RP01790,RP04102,RP04204,RP00300,RP05304,RP02454,RP00004,RP00749,RP03774,RP00196,RP06552,RP06726	R01051,R00181,R01010,R01011,R01012,R03425,R01127,R06974,R01829,R00830,R00604,R02479,R06975,R04560,R00286,R00190,R00182,R06862,R01440,R00192,R01245,R05704,R00830,R01221,R03425,R06590,R06863,R01641,R04560,R01561,R01245,R01843,R01845,R00959,R04208,R00177,R04591,R04325,R04209,R04209,R01830,R04463,R04559,R00944,R00943,R05704,R02740,R03875,R06435,R07330,R06432,R07524,R05035,R06816,R06479,R06439,R03633,R07238,R05303,R05885,R07232,R06767,R03731,R07236,R07237,R07234,R07235,R07535,R07774,R07922,R07920,R02384,R04505,R05532,R06754,R03130,R06719,R06578,R02961,R01153,R07529,R04718,R04719,R08537,R01159,R04867,R04716,R04717,R04711,R04713,R04013,R03623,R06680,R08547,R02808,R05149,R06524,R06750,R08239,R04396,R07921,R05808,R02882,R03746,R03571,R06749,R08467,R07521,R04496,R08455,R07239,R05810,R05811,R05813,R03229,R02056,R08246,R05181,R04145,R06456,R07504,R04707,R01675,R04705,R03948,R07240,R07233,R06824,R03943,R03194,R03112,R03111,R07331,R04062,R07242,R07724,R05881,R07527,R03304,R04301,R00649,R08236,R08441,R05809,R04762,R06807,R06774,R06771,R03950,R01269,R03805,R05182,R02862,R03554,R04714,R05162,R03456,R04772,R02627,R04077,R02623,R05760,R07917,R06859,R03410,R03411,R02572,R08538,R04715,R01942,R00650,R02174,R02379,R03922,R04169,R06478,R06576,R06577,R06574,R06575,R05674,R00827,R05676,R06477,R06476,R05179,R05673,R01349,R03832,R08449,R03835,R06675,R04764,R07375,R00984,R04763,R02931,R05776,R01235,R01188,R01189,R08446,R02162,R04993,R04990,R08151,R04931,R03934,R08468,R08469,R07773,R03938,R06794,R08465,R03366,R07775,R01721,R04427,R03701,R01883,R04421,R05212,R05213,R05211,R05216,R02920,R05214,R05763,R02155,R02157,R01191,R01190,R04190,R04691,R05764,R05180,R04692,R04237,R03788,R04988,R08410,R04981,R04983,R04858,R07501,R01320,R08479,R02859,R02858,R06627,R05834,R02982,R07919,R04436,R05323,R03424,R02910,R01239,R05614,R03587,R01973,R01972,R05759,R02144,R05757,R05756,R00367,R05754,R06715,R00683,R04866,R04905,R00595,R00600,R00601,R02917,R06868,R04887,R04881,R06869,R04481,R07481,R05122,R05123,R02533,R02534,R03725,R07244,R07243,R03721,R07241,R06427,R05520,R04398,R04332,R05525,R06564,R05528,R04033,R02667,R03003,R00596,R00597,R00594,R05219,R02037,R06815,R02175,R05755,R00598,R00599,R04325,R06974,R04144,R00289,R00287,R00955,R01384,R01386,R07658,R01827
231	0.80	399	36	156	0	1	C00117->C00002:[10->8,12->3,6->10,6->11,6->17,6->4,7->12,8->13]	RP03973,RP01875,RP03774,RP01319,RP10096,RP04102,RP04205,RP04543,RP01876,RP03775,RP06373,RP01654,RP08184,RP04204,RP08033,RP01197,RP01278,RP00008,RP01049,RP01280,RP04241,RP03839,RP03121,RP01790,RP07134,RP07157,RP07975,RP01255,RP02454,RP03838,RP00749,RP02395,RP03120,RP00196,RP06552,RP06726	R00181,R01959,R04144,R01127,R06974,R04463,R06975,R04560,R00286,R01960,R04144,R00941,R06590,R06863,R01641,R04560,R04559,R04325,R00959,R01072,R03876,R04604,R06746,R06769,R07640,R01300,R07646,R01406,R03631,R05577,R05451,R00982,R01558,R03038,R00381,R02539,R08117,R05537,R00389,R01991,R04773,R00912,R08088,R00910,R00235,R06410,R01954,R01357,R03932,R01407,R04157,R05620,R00189,R01280,R00578,R06409,R03974,R06751,R04507,R02918,R03665,R03664,R03661,R03660,R03663,R03662,R04449,R00735,R01616,R02986,R01598,R02255,R01490,R00436,R08244,R02794,R08218,R01164,R02194,R04870,R02699,R01230,R01231,R06944,R05467,R05452,R04036,R06515,R00483,R03658,R03659,R02718,R05578,R00686,R03651,R03652,R02711,R03654,R03655,R03656,R03657,R04580,R07416,R04582,R07887,R02221,R07325,R06777,R01075,R06778,R01176,R01723,R03647,R03286,R06731,R02473,R04274,R01422,R04563,R04562,R03648,R00390,R03646,R04030,R00257,R06583,R04230,R03650,R03209,R01943,R06368,R05193,R00925,R00678,R01073,R04591,R04209,R03509,R01830,R02669,R02722,R04209,R01049,R02740,R04208,R04325,R06974,R02668,R03508,R00289,R00287,R00955,R01384,R01386,R07658,R01827
232	0.60	201	21	293	0	0	C00117->C00002:[10->8,12->3,6->11,6->17,7->12,8->13]	RP01257,RP06552,RP00861,RP01293,RP01319,RP00196,RP04543,RP04112,RP01385,RP01654,RP08184,RP00596,RP01197,RP08113,RP01790,RP06373,RP01325,RP02454,RP00004,RP04205,RP06726	R01051,R01384,R01386,R07658,R00190,R00182,R01083,R01127,R00289,R00287,R00955,R00286,R00192,R01245,R06590,R06863,R01641,R04560,R01561,R01245,R00959,R00177,R01830,R00941,R01135,R02740,R03875,R06435,R07330,R06432,R07524,R05035,R06816,R06479,R06439,R03633,R07238,R05303,R05885,R07232,R06767,R03731,R07236,R07237,R07234,R07235,R07535,R07774,R07922,R07920,R02384,R04505,R05532,R06754,R03130,R06719,R06578,R02961,R01153,R07529,R04718,R04719,R08537,R01159,R04867,R04716,R04717,R04711,R04713,R04013,R03623,R06680,R08547,R02808,R05149,R06524,R06750,R08239,R04396,R07921,R05808,R02882,R03746,R03571,R06749,R08467,R07521,R04496,R08455,R07239,R05810,R05811,R05813,R03229,R02056,R08246,R05181,R04145,R06456,R07504,R04707,R01675,R04705,R03948,R07240,R07233,R06824,R03943,R03194,R03112,R03111,R07331,R04062,R07242,R07724,R05881,R07527,R03304,R04301,R00649,R08236,R08441,R05809,R04762,R06807,R06774,R06771,R03950,R01269,R03805,R05182,R02862,R03554,R04714,R05162,R03456,R04772,R02627,R04077,R02623,R05760,R07917,R06859,R03410,R03411,R02572,R08538,R04715,R01942,R00650,R02174,R02379,R03922,R04169,R06478,R06576,R06577,R06574,R06575,R05674,R00827,R05676,R06477,R06476,R05179,R05673,R01349,R03832,R08449,R03835,R06675,R04764,R07375,R00984,R04763,R02931,R05776,R01235,R01188,R01189,R08446,R02162,R04993,R04990,R08151,R04931,R03934,R08468,R08469,R07773,R03938,R06794,R08465,R03366,R07775,R01721,R04427,R03701,R01883,R04421,R05212,R05213,R05211,R05216,R02920,R05214,R05763,R02155,R02157,R01191,R01190,R04190,R04691,R05764,R05180,R04692,R04237,R03788,R04988,R08410,R04981,R04983,R04858,R07501,R01320,R08479,R02859,R02858,R06627,R05834,R02982,R07919,R04436,R05323,R03424,R02910,R01239,R05614,R03587,R01973,R01972,R05759,R02144,R05757,R05756,R00367,R05754,R06715,R00683,R04866,R04905,R00595,R00600,R00601,R02917,R06868,R04887,R04881,R06869,R04481,R07481,R05122,R05123,R02533,R02534,R03725,R07244,R07243,R03721,R07241,R06427,R05520,R04398,R04332,R05525,R06564,R05528,R04033,R02667,R03003,R00596,R00597,R00594,R05219,R02037,R06815,R02175,R05755,R00598,R00599,R06975,R04560,R01827
233	0.90	399	35	160	0	1	C00117->C00002:[10->8,12->3,6->10,6->11,6->17,6->2,6->4,7->12,8->13]	RP06552,RP07515,RP03774,RP01293,RP01319,RP10096,RP04102,RP01128,RP00196,RP04543,RP04205,RP06373,RP01325,RP05769,RP01654,RP08184,RP04204,RP08033,RP01197,RP00380,RP00008,RP00749,RP04241,RP03839,RP07975,RP01995,RP00470,RP05304,RP01255,RP02454,RP01790,RP03838,RP01322,RP01321,RP06726	R01384,R01386,R07658,R03425,R04144,R01083,R01127,R06974,R04463,R00830,R00289,R00287,R00955,R00286,R06975,R04560,R00941,R01135,R05704,R00830,R01221,R03425,R06590,R06863,R01641,R04560,R04559,R04325,R00959,R01768,R01769,R03876,R04604,R06746,R06769,R07640,R01300,R07646,R01406,R03631,R05577,R05451,R00982,R01558,R03038,R00381,R02539,R08117,R05537,R00389,R01991,R04773,R00912,R08088,R00910,R00235,R06410,R01954,R01357,R03932,R01407,R04157,R05620,R00189,R01280,R00578,R06409,R03974,R06751,R04507,R02918,R03665,R03664,R03661,R03660,R03663,R03662,R04449,R00735,R01616,R02986,R01598,R02255,R01490,R00436,R08244,R02794,R08218,R01164,R02194,R04870,R02699,R01230,R01231,R06944,R05467,R05452,R04036,R06515,R00483,R03658,R03659,R02718,R05578,R00686,R03651,R03652,R02711,R03654,R03655,R03656,R03657,R04580,R07416,R04582,R07887,R02221,R07325,R06777,R01075,R06778,R01176,R01723,R03647,R03286,R06731,R02473,R04274,R01422,R04563,R04562,R03648,R00390,R03646,R04030,R00257,R06583,R04230,R03650,R03209,R01943,R06368,R05193,R00925,R04325,R06974,R04591,R04209,R04209,R02142,R01128,R01132,R05704,R01049,R02740,R01830,R04208,R01132,R01130,R01827
