# Supplementary material for: 13C-metabolic flux ratio and novel carbon path analyses confirmed that Trichoderma reesei uses primarily the respirative pathway also on the preferred carbon source glucose
Source: BMC Syst Biol. 2009 Oct 29;3:104. doi: 10.1186/1752-0509-3-104 (PMC2776023; doi:10.1186/1752-0509-3-104)
Supplement: Additional file 1 — Pathways discovered in ReTrace carbon path analysis. Graphical and tabular representations of amino acid synthesis pathways discovered in ReTrace carbon path analysis [21]. Self-contained web site: unpack zip archive and open index.html with a web browser. [file 1752-0509-3-104-S1.zip › AF1-treesei/pathways-C00031-to-C00062.txt]

# Pathways from D-Glucose; (C00031) to L-Arginine; (C00062)
# CPU time, time/path:	0.671619937695
# CPU time, total:	646.77
# Computation time, time/path:	0:00:00.688415
# Computation time, total:	0:11:02.944559
# Database (-d):	/home/group/icomic/data/kegg/ligand/2009.03.30
# GreedyFinish (-g):	False
# KDiminish (-n):	('list', [50, 10, 1])
# MaxDepth (-m):	6
# NumPaths (-k):	10
# PathwayAvgLen:	22.5416666667
# PathwayLenStdDev:	5.81111841406
# Pathways (complete) found:	21
# Pathways (incomplete) found:	942
# Pathways found:	963
# PruneToSize (-p):	None
# Scores (-c):	treesei_scores_kegg.txt
# Sources:	C00031
# StorePartials (-i):	True
# Target dir (-o):	/fs-1/2/epitkane/public_html/pub/retrace/run090623-scores_maps_images
# Targets:	C00062
# UseDijkstra (-q):	False
#PathIndex ZoScore AvgReactionScore NumRpairs NumReactions ZeroScores ScoresUnderThr CompositeMap Rpairs Reactions
1	1.00	357	28	191	0	0	C00031->C00062:[4->10,4->5,7->2,7->3,9->1,9->4]	RP06552,RP00305,RP01134,RP04543,RP01077,RP05880,RP06299,RP00578,RP00180,RP01093,RP01481,RP05915,RP10992,RP01431,RP01297,RP04453,RP00036,RP05729,RP00177,RP00576,RP00078,RP00014,RP00026,RP05694,RP00060,RP00109,RP04202,RP01871	R01384,R01386,R07658,R00709,R00267,R00837,R00286,R00742,R00351,R00352,R00761,R01343,R00667,R00315,R00317,R00320,R00771,R01398,R02737,R00836,R07641,R01324,R01086,R00245,R00199,R01858,R02628,R01138,R00659,R00724,R00200,R00206,R02320,R00430,R00208,R01012,R00572,R00217,R00346,R00345,R00726,R00341,R00431,R00351,R00352,R00362,R00665,R01398,R00431,R00346,R00345,R00726,R00341,R07659,R04467,R04234,R00093,R01161,R06423,R00250,R07276,R03053,R01214,R07275,R04338,R05052,R04475,R04438,R02283,R02772,R02773,R02619,R00684,R00668,R00243,R00114,R00248,R04269,R06977,R01939,R07277,R04029,R01956,R03243,R01155,R01648,R05507,R01339,R04529,R07396,R04028,R04171,R03207,R00667,R05085,R02433,R04188,R00895,R04173,R01684,R06426,R01090,R02199,R04217,R02077,R00258,R07613,R00021,R00694,R03248,R00372,R00355,R04051,R02274,R00734,R03952,R02700,R00457,R00908,R03120,R06844,R03266,R00743,R01323,R01179,R05508,R00393,R04057,R02955,R05336,R01359,R05509,R00928,R04000,R00229,R07832,R03884,R00227,R03153,R00235,R04709,R07989,R06635,R06637,R06636,R06459,R06458,R06448,R07250,R06510,R07253,R05331,R06641,R00233,R06511,R06512,R06643,R06644,R06645,R02505,R07987,R07251,R07988,R05188,R06482,R06483,R06480,R06481,R02447,R05464,R01613,R01614,R05190,R07758,R02223,R07254,R02224,R00725,R01139,R00299,R08404,R02185,R05804,R00303,R00850,R00344,R00930,R00217,R00353,R00207,R01954
2	1.00	367	26	154	0	0	C00031->C00062:[4->10,4->5,7->2,7->3,9->1,9->4]	RP06552,RP00305,RP01134,RP04543,RP05880,RP06299,RP00578,RP06023,RP00180,RP00014,RP01481,RP01431,RP05915,RP01297,RP04453,RP00036,RP05729,RP00177,RP00576,RP00078,RP01093,RP00026,RP00060,RP00109,RP04202,RP01871	R01384,R01386,R07658,R00709,R00267,R00837,R00286,R00351,R00352,R00761,R01343,R00667,R00149,R00150,R00315,R00317,R00320,R07659,R04467,R04234,R00093,R01161,R06423,R00250,R07276,R03053,R01214,R07275,R04338,R05052,R04475,R04438,R02283,R02772,R02773,R02619,R00684,R00668,R00243,R00114,R00248,R04269,R06977,R01939,R07277,R04029,R01956,R03243,R01155,R01648,R05507,R01339,R04529,R07396,R04028,R04171,R03207,R00667,R05085,R02433,R04188,R00895,R04173,R01684,R06426,R01090,R02199,R04217,R02077,R00258,R07613,R00021,R00694,R03248,R00372,R00355,R04051,R02274,R00734,R03952,R02700,R00457,R00908,R03120,R06844,R03266,R01398,R01324,R02737,R00836,R01086,R00245,R00199,R01858,R02628,R01138,R00659,R00724,R00200,R00206,R02320,R00430,R00208,R01012,R00572,R00217,R00346,R00345,R00726,R00341,R00431,R00351,R00352,R00362,R00665,R01398,R00431,R00346,R00345,R00726,R00341,R00771,R00743,R01323,R01179,R05508,R00393,R04057,R02955,R05336,R01359,R05509,R00928,R04000,R00229,R07832,R03884,R00227,R03153,R00235,R00725,R01139,R00299,R08404,R02185,R05804,R00303,R00850,R00344,R00930,R00217,R00353,R00207,R01954
3	1.00	539	29	164	0	0	C00031->C00062:[4->10,4->5,7->2,7->3,9->1,9->4]	RP06552,RP00305,RP01134,RP04543,RP01077,RP05880,RP06299,RP00578,RP00180,RP00014,RP01481,RP05915,RP10992,RP01431,RP01297,RP04453,RP00036,RP05729,RP00177,RP00576,RP00078,RP01093,RP00026,RP05709,RP06643,RP00060,RP00109,RP04202,RP01871	R01384,R01386,R07658,R00709,R00267,R00837,R00286,R00742,R00351,R00352,R00761,R01343,R00667,R00315,R00317,R00320,R07659,R04467,R04234,R00093,R01161,R06423,R00250,R07276,R03053,R01214,R07275,R04338,R05052,R04475,R04438,R02283,R02772,R02773,R02619,R00684,R00668,R00243,R00114,R00248,R04269,R06977,R01939,R07277,R04029,R01956,R03243,R01155,R01648,R05507,R01339,R04529,R07396,R04028,R04171,R03207,R00667,R05085,R02433,R04188,R00895,R04173,R01684,R06426,R01090,R02199,R04217,R02077,R00258,R07613,R00021,R00694,R03248,R00372,R00355,R04051,R02274,R00734,R03952,R02700,R00457,R00908,R03120,R06844,R03266,R01398,R02737,R00836,R07641,R01324,R01086,R00245,R00199,R01858,R02628,R01138,R00659,R00724,R00200,R00206,R02320,R00430,R00208,R01012,R00572,R00217,R00346,R00345,R00726,R00341,R00431,R00351,R00352,R00362,R00665,R01398,R00431,R00346,R00345,R00726,R00341,R00771,R00743,R01323,R01179,R05508,R00393,R04057,R02955,R05336,R01359,R05509,R00928,R04000,R00229,R07832,R03884,R00227,R03153,R00235,R04726,R04952,R02768,R04957,R07762,R04963,R04355,R04960,R04968,R01626,R00725,R01139,R00299,R08404,R02185,R05804,R00303,R00850,R00344,R00930,R00217,R00353,R00207,R01954
4	1.00	361	31	194	0	0	C00031->C00062:[4->10,4->5,7->10,7->2,7->3,7->5,9->1,9->4]	RP00305,RP06552,RP00578,RP01925,RP01077,RP05880,RP06299,RP01134,RP00180,RP01133,RP01481,RP05915,RP10992,RP01431,RP01297,RP04453,RP00036,RP05729,RP00177,RP00576,RP00078,RP01093,RP00014,RP00026,RP05694,RP04543,RP00060,RP00109,RP04202,RP06593,RP01871	R00709,R00267,R01384,R01386,R07658,R01343,R00667,R02035,R00742,R00351,R00352,R00761,R00837,R00315,R00317,R00320,R00835,R01398,R02737,R00836,R07641,R01324,R01086,R00245,R00199,R01858,R02628,R01138,R00659,R00724,R00200,R00206,R02320,R00430,R00208,R01012,R00572,R00217,R00346,R00345,R00726,R00341,R00431,R00351,R00352,R00362,R00665,R01398,R00431,R00346,R00345,R00726,R00341,R00771,R07659,R04467,R04234,R00093,R01161,R06423,R00250,R07276,R03053,R01214,R07275,R04338,R05052,R04475,R04438,R02283,R02772,R02773,R02619,R00684,R00668,R00243,R00114,R00248,R04269,R06977,R01939,R07277,R04029,R01956,R03243,R01155,R01648,R05507,R01339,R04529,R07396,R04028,R04171,R03207,R00667,R05085,R02433,R04188,R00895,R04173,R01684,R06426,R01090,R02199,R04217,R02077,R00258,R07613,R00021,R00694,R03248,R00372,R00355,R04051,R02274,R00734,R03952,R02700,R00457,R00908,R03120,R06844,R03266,R00743,R01323,R01179,R05508,R00393,R04057,R02955,R05336,R01359,R05509,R00928,R04000,R00229,R07832,R03884,R00227,R03153,R00235,R04709,R07989,R06635,R06637,R06636,R06459,R06458,R06448,R07250,R06510,R07253,R05331,R06641,R00233,R06511,R06512,R06643,R06644,R06645,R02505,R07987,R07251,R07988,R05188,R06482,R06483,R06480,R06481,R02447,R05464,R01613,R01614,R05190,R07758,R02223,R07254,R02224,R00286,R00725,R01139,R00299,R08404,R02185,R05804,R00303,R00850,R00344,R00930,R00217,R00353,R00207,R01528,R01954
5	1.00	361	25	154	0	0	C00031->C00062:[4->10,4->5,7->2,7->3,9->1,9->4]	RP06552,RP00305,RP01134,RP04543,RP05880,RP06299,RP00490,RP06023,RP00180,RP00014,RP01481,RP01431,RP05915,RP04453,RP00036,RP05729,RP00177,RP00576,RP00078,RP01093,RP00026,RP00060,RP00109,RP04202,RP00578	R01384,R01386,R07658,R00709,R00267,R00837,R00286,R00351,R00352,R00761,R00552,R00557,R00149,R00150,R00315,R00317,R00320,R07659,R04467,R04234,R00093,R01161,R06423,R00250,R07276,R03053,R01214,R07275,R04338,R05052,R04475,R04438,R02283,R02772,R02773,R02619,R00684,R00668,R00243,R00114,R00248,R04269,R06977,R01939,R07277,R04029,R01956,R03243,R01155,R01648,R05507,R01339,R04529,R07396,R04028,R04171,R03207,R00667,R05085,R02433,R04188,R00895,R04173,R01684,R06426,R01090,R02199,R04217,R02077,R00258,R07613,R00021,R00694,R03248,R00372,R00355,R04051,R02274,R00734,R03952,R02700,R00457,R00908,R03120,R06844,R03266,R01398,R01324,R02737,R00836,R00245,R00199,R01858,R02628,R01138,R00659,R00724,R00200,R00206,R02320,R00430,R00208,R01012,R00572,R00217,R00346,R00345,R00726,R00341,R00431,R00351,R00352,R00362,R00665,R01398,R00431,R00346,R00345,R00726,R00341,R00771,R00743,R01323,R01179,R05508,R00393,R04057,R02955,R05336,R01359,R05509,R00928,R04000,R00229,R07832,R03884,R00227,R03153,R00235,R00725,R01139,R00299,R08404,R02185,R05804,R00303,R00850,R00344,R00930,R00217,R00353,R00207,R01343,R00667
6	1.00	360	30	195	0	0	C00031->C00062:[4->10,4->5,7->2,7->3,9->1,9->4]	RP06552,RP00305,RP00578,RP04543,RP01077,RP05880,RP06299,RP00453,RP00180,RP01134,RP01093,RP01481,RP01431,RP10992,RP05915,RP01297,RP04453,RP00036,RP05729,RP00177,RP00576,RP00078,RP04202,RP00014,RP00026,RP05694,RP00060,RP00109,RP00343,RP01871	R01384,R01386,R07658,R00709,R00267,R01343,R00667,R00286,R00742,R00351,R00352,R00761,R02727,R00010,R00315,R00317,R00320,R00837,R00771,R01398,R01324,R07641,R02737,R00836,R01086,R00245,R00199,R01858,R02628,R01138,R00659,R00724,R00200,R00206,R02320,R00430,R00208,R01012,R00572,R00217,R00346,R00345,R00726,R00341,R00431,R00351,R00352,R00362,R00665,R01398,R00431,R00346,R00345,R00726,R00341,R00207,R07659,R04467,R04234,R00093,R01161,R06423,R00250,R07276,R03053,R01214,R07275,R04338,R05052,R04475,R04438,R02283,R02772,R02773,R02619,R00684,R00668,R00243,R00114,R00248,R04269,R06977,R01939,R07277,R04029,R01956,R03243,R01155,R01648,R05507,R01339,R04529,R07396,R04028,R04171,R03207,R00667,R05085,R02433,R04188,R00895,R04173,R01684,R06426,R01090,R02199,R04217,R02077,R00258,R07613,R00021,R00694,R03248,R00372,R00355,R04051,R02274,R00734,R03952,R02700,R00457,R00908,R03120,R06844,R03266,R00743,R01323,R01179,R05508,R00393,R04057,R02955,R05336,R01359,R05509,R00928,R04000,R00229,R07832,R03884,R00227,R03153,R00235,R04709,R07989,R06635,R06637,R06636,R06459,R06458,R06448,R07250,R06510,R07253,R05331,R06641,R00233,R06511,R06512,R06643,R06644,R06645,R02505,R07987,R07251,R07988,R05188,R06482,R06483,R06480,R06481,R02447,R05464,R01613,R01614,R05190,R07758,R02223,R07254,R02224,R00725,R01139,R00299,R08404,R02185,R05804,R00303,R00850,R00344,R00930,R00217,R00353,R02778,R02780,R01954
7	1.00	372	29	157	0	0	C00031->C00062:[4->10,4->5,7->10,7->2,7->3,7->5,9->1,9->4]	RP00305,RP06552,RP00578,RP01925,RP05880,RP06299,RP01134,RP06023,RP00180,RP00014,RP01133,RP01481,RP01431,RP05915,RP01297,RP04453,RP00036,RP05729,RP00177,RP00576,RP00078,RP01093,RP00026,RP04543,RP00060,RP00109,RP04202,RP06593,RP01871	R00709,R00267,R01384,R01386,R07658,R01343,R00667,R02035,R00351,R00352,R00761,R00837,R00149,R00150,R00315,R00317,R00320,R07659,R04467,R04234,R00093,R01161,R06423,R00250,R07276,R03053,R01214,R07275,R04338,R05052,R04475,R04438,R02283,R02772,R02773,R02619,R00684,R00668,R00243,R00114,R00248,R04269,R06977,R01939,R07277,R04029,R01956,R03243,R01155,R01648,R05507,R01339,R04529,R07396,R04028,R04171,R03207,R00667,R05085,R02433,R04188,R00895,R04173,R01684,R06426,R01090,R02199,R04217,R02077,R00258,R07613,R00021,R00694,R03248,R00372,R00355,R04051,R02274,R00734,R03952,R02700,R00457,R00908,R03120,R06844,R03266,R00835,R01398,R01324,R02737,R00836,R01086,R00245,R00199,R01858,R02628,R01138,R00659,R00724,R00200,R00206,R02320,R00430,R00208,R01012,R00572,R00217,R00346,R00345,R00726,R00341,R00431,R00351,R00352,R00362,R00665,R01398,R00431,R00346,R00345,R00726,R00341,R00771,R00743,R01323,R01179,R05508,R00393,R04057,R02955,R05336,R01359,R05509,R00928,R04000,R00229,R07832,R03884,R00227,R03153,R00235,R00286,R00725,R01139,R00299,R08404,R02185,R05804,R00303,R00850,R00344,R00930,R00217,R00353,R00207,R01528,R01954
8	1.00	365	27	158	0	0	C00031->C00062:[4->10,4->5,7->2,7->3,9->1,9->4]	RP06552,RP00305,RP00578,RP04543,RP05880,RP06299,RP00453,RP06023,RP00490,RP01134,RP01093,RP01481,RP01431,RP00180,RP05915,RP04453,RP00036,RP05729,RP00177,RP00576,RP00078,RP04202,RP00014,RP00026,RP00060,RP00109,RP00343	R01384,R01386,R07658,R00709,R00267,R01343,R00667,R00286,R00351,R00352,R00761,R02727,R00010,R00149,R00150,R00552,R00557,R00837,R00771,R01398,R01324,R00315,R00317,R00320,R02737,R00836,R00245,R00199,R01858,R02628,R01138,R00659,R00724,R00200,R00206,R02320,R00430,R00208,R01012,R00572,R00217,R00346,R00345,R00726,R00341,R00431,R00351,R00352,R00362,R00665,R01398,R00431,R00346,R00345,R00726,R00341,R00207,R07659,R04467,R04234,R00093,R01161,R06423,R00250,R07276,R03053,R01214,R07275,R04338,R05052,R04475,R04438,R02283,R02772,R02773,R02619,R00684,R00668,R00243,R00114,R00248,R04269,R06977,R01939,R07277,R04029,R01956,R03243,R01155,R01648,R05507,R01339,R04529,R07396,R04028,R04171,R03207,R00667,R05085,R02433,R04188,R00895,R04173,R01684,R06426,R01090,R02199,R04217,R02077,R00258,R07613,R00021,R00694,R03248,R00372,R00355,R04051,R02274,R00734,R03952,R02700,R00457,R00908,R03120,R06844,R03266,R00743,R01323,R01179,R05508,R00393,R04057,R02955,R05336,R01359,R05509,R00928,R04000,R00229,R07832,R03884,R00227,R03153,R00235,R00725,R01139,R00299,R08404,R02185,R05804,R00303,R00850,R00344,R00930,R00217,R00353,R02778,R02780
9	1.00	371	28	158	0	0	C00031->C00062:[4->10,4->5,7->2,7->3,9->1,9->4]	RP06552,RP00305,RP00578,RP04543,RP00343,RP05880,RP06299,RP00453,RP06023,RP00180,RP01134,RP00014,RP01481,RP01431,RP05915,RP01297,RP04453,RP00036,RP00177,RP00576,RP00078,RP04202,RP01093,RP00026,RP00060,RP00109,RP05729,RP01871	R01384,R01386,R07658,R00709,R00267,R01343,R00667,R00286,R02778,R02780,R00351,R00352,R00761,R02727,R00010,R00149,R00150,R00315,R00317,R00320,R00837,R07659,R04467,R04234,R00093,R01161,R06423,R00250,R07276,R03053,R01214,R07275,R04338,R05052,R04475,R04438,R02283,R02772,R02773,R02619,R00684,R00668,R00243,R00114,R00248,R04269,R06977,R01939,R07277,R04029,R01956,R03243,R01155,R01648,R05507,R01339,R04529,R07396,R04028,R04171,R03207,R00667,R05085,R02433,R04188,R00895,R04173,R01684,R06426,R01090,R02199,R04217,R02077,R00258,R07613,R00021,R00694,R03248,R00372,R00355,R04051,R02274,R00734,R03952,R02700,R00457,R00908,R03120,R06844,R03266,R01398,R01324,R02737,R00836,R01086,R00245,R00199,R01858,R02628,R01138,R00659,R00724,R00200,R00206,R02320,R00430,R00208,R01012,R00572,R00351,R00352,R00362,R00665,R01398,R00431,R00346,R00345,R00726,R00341,R00207,R00771,R00743,R01323,R01179,R05508,R00393,R04057,R02955,R05336,R01359,R05509,R00928,R04000,R00229,R07832,R03884,R00227,R03153,R00235,R00725,R01139,R00299,R08404,R02185,R05804,R00303,R00850,R00344,R00930,R00217,R00353,R00217,R00346,R00345,R00726,R00341,R00431,R01954
10	1.00	366	28	157	0	0	C00031->C00062:[4->10,4->5,7->10,7->2,7->3,7->5,9->1,9->4]	RP00305,RP06552,RP00578,RP01925,RP05880,RP06299,RP00490,RP06023,RP00180,RP01134,RP00014,RP01133,RP01481,RP01431,RP05915,RP04453,RP00036,RP05729,RP00177,RP00576,RP00078,RP01093,RP00026,RP04543,RP00060,RP00109,RP04202,RP06593	R00709,R00267,R01384,R01386,R07658,R01343,R00667,R02035,R00351,R00352,R00761,R00552,R00557,R00149,R00150,R00315,R00317,R00320,R00837,R07659,R04467,R04234,R00093,R01161,R06423,R00250,R07276,R03053,R01214,R07275,R04338,R05052,R04475,R04438,R02283,R02772,R02773,R02619,R00684,R00668,R00243,R00114,R00248,R04269,R06977,R01939,R07277,R04029,R01956,R03243,R01155,R01648,R05507,R01339,R04529,R07396,R04028,R04171,R03207,R00667,R05085,R02433,R04188,R00895,R04173,R01684,R06426,R01090,R02199,R04217,R02077,R00258,R07613,R00021,R00694,R03248,R00372,R00355,R04051,R02274,R00734,R03952,R02700,R00457,R00908,R03120,R06844,R03266,R00835,R01398,R01324,R02737,R00836,R00245,R00199,R01858,R02628,R01138,R00659,R00724,R00200,R00206,R02320,R00430,R00208,R01012,R00572,R00217,R00346,R00345,R00726,R00341,R00431,R00351,R00352,R00362,R00665,R01398,R00431,R00346,R00345,R00726,R00341,R00771,R00743,R01323,R01179,R05508,R00393,R04057,R02955,R05336,R01359,R05509,R00928,R04000,R00229,R07832,R03884,R00227,R03153,R00235,R00286,R00725,R01139,R00299,R08404,R02185,R05804,R00303,R00850,R00344,R00930,R00217,R00353,R00207,R01528
11	0.33	180	19	234	2	3	C00031->C00062:[7->10,7->5]	RP04453,RP05677,RP01925,RP00015,RP01012,RP00576,RP00304,RP01481,RP00924,RP00490,RP06023,RP00014,RP01133,RP00060,RP12907,RP10771,RP06593,RP00578,RP04522	R00245,R08549,R07997,R08082,R08050,R05036,R05037,R01412,R05857,R05229,R05228,R08611,R06551,R07185,R05301,R05302,R05097,R03812,R05320,R06539,R01252,R08081,R03737,R03376,R00474,R08610,R05419,R02444,R02445,R00265,R00621,R01879,R06338,R06335,R03218,R03219,R06336,R06337,R02486,R07366,R07996,R08165,R05039,R07993,R03590,R01700,R07187,R06540,R02160,R07329,R03806,R07184,R00272,R07186,R03640,R07368,R03809,R07367,R05469,R05468,R01197,R03009,R03008,R04073,R03451,R05722,R05723,R05466,R02397,R06323,R06322,R03126,R04276,R02035,R07997,R08082,R08050,R05036,R05037,R01412,R05857,R05229,R05039,R08611,R06551,R05301,R05302,R05097,R03812,R05320,R06539,R01252,R08081,R03737,R03376,R05419,R02444,R02445,R01879,R06338,R06335,R03218,R02160,R06336,R06337,R02486,R07366,R07996,R03219,R05228,R07993,R03590,R07187,R06540,R07329,R08610,R03806,R07184,R04276,R07186,R03640,R07368,R03809,R07367,R05469,R05468,R03009,R03008,R04073,R03451,R05722,R05723,R05466,R02397,R06323,R06322,R03126,R07185,R00621,R00665,R01398,R08549,R01197,R00265,R01398,R00474,R00552,R00557,R00149,R00150,R07659,R04467,R04234,R00093,R01161,R06423,R00250,R07276,R03053,R01214,R07275,R04338,R05052,R04475,R04438,R02283,R02772,R02773,R02619,R00684,R00668,R00243,R00114,R00248,R04269,R06977,R01939,R07277,R04029,R01956,R03243,R01155,R01648,R05507,R01339,R04529,R07396,R04028,R04171,R03207,R00667,R05085,R02433,R04188,R00895,R04173,R01684,R06426,R01090,R02199,R04217,R02077,R00258,R07613,R00021,R00694,R03248,R00372,R00355,R04051,R02274,R00734,R03952,R02700,R00457,R00908,R03120,R06844,R03266,R00835,R00725,R01139,R00299,R08404,R02185,R05804,R00303,R00850,R08165,R01700,R01528,R01343,R00667,R00272
12	0.50	200	24	239	2	3	C00031->C00062:[4->10,4->3,4->5]	RP06552,RP05677,RP04543,RP00015,RP00924,RP01134,RP12907,RP00453,RP06023,RP00490,RP01481,RP05915,RP04453,RP00305,RP00576,RP00304,RP00930,RP10771,RP00014,RP05857,RP00343,RP01012,RP00578,RP04522	R01384,R01386,R07658,R08549,R07997,R08082,R08050,R05036,R05037,R01412,R05857,R05229,R05228,R08611,R06551,R07185,R05301,R05302,R05097,R03812,R05320,R06539,R01252,R08081,R03737,R03376,R00474,R08610,R05419,R02444,R02445,R00265,R00621,R01879,R06338,R06335,R03218,R03219,R06336,R06337,R02486,R07366,R07996,R08165,R05039,R07993,R03590,R01700,R07187,R06540,R02160,R07329,R03806,R07184,R00272,R07186,R03640,R07368,R03809,R07367,R05469,R05468,R01197,R03009,R03008,R04073,R03451,R05722,R05723,R05466,R02397,R06323,R06322,R03126,R04276,R00286,R07997,R08082,R08050,R05036,R05037,R01412,R05857,R05229,R05039,R08611,R06551,R05301,R05302,R05097,R03812,R05320,R06539,R01252,R08081,R03737,R03376,R05419,R02444,R02445,R01879,R06338,R06335,R03218,R02160,R06336,R06337,R02486,R07366,R07996,R03219,R05228,R07993,R03590,R07187,R06540,R07329,R08610,R03806,R07184,R04276,R07186,R03640,R07368,R03809,R07367,R05469,R05468,R03009,R03008,R04073,R03451,R05722,R05723,R05466,R02397,R06323,R06322,R03126,R07185,R00474,R00837,R08165,R02727,R00010,R00149,R00150,R00552,R00557,R01398,R02737,R00836,R00245,R00709,R00267,R00665,R01398,R08549,R01197,R00265,R00479,R01700,R07659,R04467,R04234,R00093,R01161,R06423,R00250,R07276,R03053,R01214,R07275,R04338,R05052,R04475,R04438,R02283,R02772,R02773,R02619,R00684,R00668,R00243,R00114,R00248,R04269,R06977,R01939,R07277,R04029,R01956,R03243,R01155,R01648,R05507,R01339,R04529,R07396,R04028,R04171,R03207,R00667,R05085,R02433,R04188,R00895,R04173,R01684,R06426,R01090,R02199,R04217,R02077,R00258,R07613,R00021,R00694,R03248,R00372,R00355,R04051,R02274,R00734,R03952,R02700,R00457,R00908,R03120,R06844,R03266,R00709,R00267,R02778,R02780,R00621,R01343,R00667,R00272
13	0.33	1557	14	26	0	0	C00031->C00062:[4->10,4->5]	RP06552,RP01134,RP01043,RP00576,RP01077,RP04543,RP06643,RP06265,RP05709,RP01481,RP05915,RP10992,RP01871,RP01297	R01384,R01386,R07658,R00837,R00670,R00665,R01398,R00742,R00286,R01626,R00670,R04726,R04952,R02768,R04957,R07762,R04963,R04355,R04960,R04968,R01398,R02737,R00836,R07641,R01954,R01086
14	0.50	220	25	279	0	0	C00031->C00062:[4->10,4->3,4->5,7->10,7->3,7->5]	RP06552,RP00578,RP01925,RP00015,RP01077,RP01134,RP04543,RP05677,RP00453,RP01133,RP01481,RP05915,RP10992,RP01871,RP01297,RP04453,RP00305,RP00576,RP00930,RP00014,RP05694,RP00060,RP00343,RP06593,RP05857	R01384,R01386,R07658,R01343,R00667,R02035,R07997,R08082,R08050,R05036,R05037,R01412,R05857,R05229,R05039,R08611,R06551,R05301,R05302,R05097,R03812,R05320,R06539,R01252,R08081,R03737,R03376,R05419,R02444,R02445,R01879,R06338,R06335,R03218,R02160,R06336,R06337,R02486,R07366,R07996,R03219,R05228,R07993,R03590,R07187,R06540,R07329,R08610,R03806,R07184,R04276,R07186,R03640,R07368,R03809,R07367,R05469,R05468,R03009,R03008,R04073,R03451,R05722,R05723,R05466,R02397,R06323,R06322,R03126,R07185,R00742,R00837,R00286,R08549,R07997,R08082,R08050,R05036,R05037,R01412,R05857,R05229,R05228,R08611,R06551,R07185,R05301,R05302,R05097,R03812,R05320,R06539,R01252,R08081,R03737,R03376,R00474,R08610,R05419,R02444,R02445,R00265,R00621,R01879,R06338,R06335,R03218,R03219,R06336,R06337,R02486,R07366,R07996,R08165,R05039,R07993,R03590,R01700,R07187,R06540,R02160,R07329,R03806,R07184,R00272,R07186,R03640,R07368,R03809,R07367,R05469,R05468,R01197,R03009,R03008,R04073,R03451,R05722,R05723,R05466,R02397,R06323,R06322,R03126,R04276,R02727,R00010,R00835,R01398,R02737,R00836,R07641,R01954,R01086,R00245,R00709,R00267,R00665,R01398,R00479,R07659,R04467,R04234,R00093,R01161,R06423,R00250,R07276,R03053,R01214,R07275,R04338,R05052,R04475,R04438,R02283,R02772,R02773,R02619,R00684,R00668,R00243,R00114,R00248,R04269,R06977,R01939,R07277,R04029,R01956,R03243,R01155,R01648,R05507,R01339,R04529,R07396,R04028,R04171,R03207,R00667,R05085,R02433,R04188,R00895,R04173,R01684,R06426,R01090,R02199,R04217,R02077,R00258,R07613,R00021,R00694,R03248,R00372,R00355,R04051,R02274,R00734,R03952,R02700,R00457,R00908,R03120,R06844,R03266,R04709,R07989,R06635,R06637,R06636,R06459,R06458,R06448,R07250,R06510,R07253,R05331,R06641,R00233,R06511,R06512,R06643,R06644,R06645,R02505,R07987,R07251,R07988,R05188,R06482,R06483,R06480,R06481,R02447,R05464,R01613,R01614,R05190,R07758,R02223,R07254,R02224,R00725,R01139,R00299,R08404,R02185,R05804,R00303,R00850,R02778,R02780,R01528,R00709,R00267
15	0.33	195	24	244	2	3	C00031->C00062:[4->10,4->5,7->10,7->5]	RP06552,RP05677,RP00015,RP00924,RP12907,RP00453,RP06023,RP04453,RP00576,RP00304,RP00060,RP00343,RP10771,RP01925,RP04543,RP00490,RP01133,RP01481,RP05915,RP00014,RP01012,RP06593,RP00578,RP04522	R01384,R01386,R07658,R08549,R07997,R08082,R08050,R05036,R05037,R01412,R05857,R05229,R05228,R08611,R06551,R07185,R05301,R05302,R05097,R03812,R05320,R06539,R01252,R08081,R03737,R03376,R00474,R08610,R05419,R02444,R02445,R00265,R00621,R01879,R06338,R06335,R03218,R03219,R06336,R06337,R02486,R07366,R07996,R08165,R05039,R07993,R03590,R01700,R07187,R06540,R02160,R07329,R03806,R07184,R00272,R07186,R03640,R07368,R03809,R07367,R05469,R05468,R01197,R03009,R03008,R04073,R03451,R05722,R05723,R05466,R02397,R06323,R06322,R03126,R04276,R07997,R08082,R08050,R05036,R05037,R01412,R05857,R05229,R05039,R08611,R06551,R05301,R05302,R05097,R03812,R05320,R06539,R01252,R08081,R03737,R03376,R05419,R02444,R02445,R01879,R06338,R06335,R03218,R02160,R06336,R06337,R02486,R07366,R07996,R03219,R05228,R07993,R03590,R07187,R06540,R07329,R08610,R03806,R07184,R04276,R07186,R03640,R07368,R03809,R07367,R05469,R05468,R03009,R03008,R04073,R03451,R05722,R05723,R05466,R02397,R06323,R06322,R03126,R07185,R00474,R08165,R02727,R00010,R00149,R00150,R00245,R00665,R01398,R08549,R01197,R00265,R00725,R01139,R00299,R08404,R02185,R05804,R00303,R00850,R02778,R02780,R01700,R02035,R00286,R00552,R00557,R00835,R01398,R02737,R00836,R07659,R04467,R04234,R00093,R01161,R06423,R00250,R07276,R03053,R01214,R07275,R04338,R05052,R04475,R04438,R02283,R02772,R02773,R02619,R00684,R00668,R00243,R00114,R00248,R04269,R06977,R01939,R07277,R04029,R01956,R03243,R01155,R01648,R05507,R01339,R04529,R07396,R04028,R04171,R03207,R00667,R05085,R02433,R04188,R00895,R04173,R01684,R06426,R01090,R02199,R04217,R02077,R00258,R07613,R00021,R00694,R03248,R00372,R00355,R04051,R02274,R00734,R03952,R02700,R00457,R00908,R03120,R06844,R03266,R00621,R01528,R01343,R00667,R00272
16	0.33	188	20	230	2	3	C00031->C00062:[4->10,4->5]	RP06552,RP04453,RP01134,RP12907,RP00015,RP01012,RP00576,RP00304,RP04543,RP00924,RP05677,RP06023,RP00014,RP01481,RP05915,RP04522,RP10771,RP01871,RP00578,RP01297	R01384,R01386,R07658,R00245,R00837,R08165,R07997,R08082,R08050,R05036,R05037,R01412,R05857,R05229,R05039,R08611,R06551,R05301,R05302,R05097,R03812,R05320,R06539,R01252,R08081,R03737,R03376,R05419,R02444,R02445,R01879,R06338,R06335,R03218,R02160,R06336,R06337,R02486,R07366,R07996,R03219,R05228,R07993,R03590,R07187,R06540,R07329,R08610,R03806,R07184,R04276,R07186,R03640,R07368,R03809,R07367,R05469,R05468,R03009,R03008,R04073,R03451,R05722,R05723,R05466,R02397,R06323,R06322,R03126,R07185,R00621,R00665,R01398,R08549,R01197,R00265,R00286,R00474,R08549,R07997,R08082,R08050,R05036,R05037,R01412,R05857,R05229,R05228,R08611,R06551,R07185,R05301,R05302,R05097,R03812,R05320,R06539,R01252,R08081,R03737,R03376,R00474,R08610,R05419,R02444,R02445,R00265,R00621,R01879,R06338,R06335,R03218,R03219,R06336,R06337,R02486,R07366,R07996,R08165,R05039,R07993,R03590,R01700,R07187,R06540,R02160,R07329,R03806,R07184,R00272,R07186,R03640,R07368,R03809,R07367,R05469,R05468,R01197,R03009,R03008,R04073,R03451,R05722,R05723,R05466,R02397,R06323,R06322,R03126,R04276,R00149,R00150,R07659,R04467,R04234,R00093,R01161,R06423,R00250,R07276,R03053,R01214,R07275,R04338,R05052,R04475,R04438,R02283,R02772,R02773,R02619,R00684,R00668,R00243,R00114,R00248,R04269,R06977,R01939,R07277,R04029,R01956,R03243,R01155,R01648,R05507,R01339,R04529,R07396,R04028,R04171,R03207,R00667,R05085,R02433,R04188,R00895,R04173,R01684,R06426,R01090,R02199,R04217,R02077,R00258,R07613,R00021,R00694,R03248,R00372,R00355,R04051,R02274,R00734,R03952,R02700,R00457,R00908,R03120,R06844,R03266,R01398,R02737,R00836,R00272,R01700,R01954,R01343,R00667,R01086
17	0.50	479	21	39	0	0	C00031->C00062:[4->10,4->3,4->5,7->10,7->3,7->5]	RP06552,RP01134,RP01925,RP01043,RP00576,RP00930,RP00060,RP05915,RP00490,RP06023,RP00327,RP00608,RP01133,RP01481,RP01662,RP00305,RP04543,RP06265,RP00486,RP06593,RP05857	R01384,R01386,R07658,R00837,R02035,R00670,R00665,R01398,R00479,R00725,R01139,R00299,R08404,R02185,R05804,R00303,R00850,R02737,R00836,R00552,R00557,R00149,R00150,R01986,R02549,R00713,R00714,R00835,R01398,R01648,R00709,R00267,R00286,R00670,R01151,R01155,R01528,R00709,R00267
18	0.50	561	20	32	0	0	C00031->C00062:[4->10,4->3,4->5]	RP06552,RP01134,RP00608,RP01043,RP04543,RP00453,RP06023,RP06265,RP01481,RP05915,RP00327,RP01871,RP01297,RP00305,RP00576,RP00930,RP01662,RP00343,RP00486,RP05857	R01384,R01386,R07658,R00837,R00713,R00714,R00670,R00286,R02727,R00010,R00149,R00150,R00670,R01398,R02737,R00836,R01986,R02549,R01954,R01086,R00709,R00267,R00665,R01398,R00479,R01648,R02778,R02780,R01151,R01155,R00709,R00267
19	0.50	341	21	125	0	0	C00031->C00062:[4->10,7->2,9->4]	RP06552,RP00305,RP01134,RP06299,RP00177,RP00576,RP05880,RP04543,RP04453,RP00578,RP06023,RP01093,RP00014,RP00026,RP01481,RP01431,RP00060,RP05915,RP00180,RP01871,RP01297	R01384,R01386,R07658,R00709,R00267,R00837,R00761,R00351,R00352,R00362,R00665,R01398,R00351,R00352,R00286,R00245,R01343,R00667,R00149,R00150,R00771,R07659,R04467,R04234,R00093,R01161,R06423,R00250,R07276,R03053,R01214,R07275,R04338,R05052,R04475,R04438,R02283,R02772,R02773,R02619,R00684,R00668,R00243,R00114,R00248,R04269,R06977,R01939,R07277,R04029,R01956,R03243,R01155,R01648,R05507,R01339,R04529,R07396,R04028,R04171,R03207,R00667,R05085,R02433,R04188,R00895,R04173,R01684,R06426,R01090,R02199,R04217,R02077,R00258,R07613,R00021,R00694,R03248,R00372,R00355,R04051,R02274,R00734,R03952,R02700,R00457,R00908,R03120,R06844,R03266,R00743,R01323,R01179,R05508,R00393,R04057,R02955,R05336,R01359,R05509,R00928,R04000,R00229,R07832,R03884,R00227,R03153,R00235,R01398,R01324,R00725,R01139,R00299,R08404,R02185,R05804,R00303,R00850,R02737,R00836,R00315,R00317,R00320,R01954,R01086
20	0.50	329	19	121	0	0	C00031->C00062:[7->10,7->2,9->4]	RP00305,RP04453,RP00578,RP01925,RP00177,RP00576,RP05880,RP01481,RP00490,RP06023,RP01093,RP00026,RP00014,RP01133,RP00060,RP01431,RP00180,RP06299,RP06593	R00709,R00267,R00245,R01343,R00667,R02035,R00351,R00352,R00362,R00665,R01398,R00351,R00352,R01398,R00552,R00557,R00149,R00150,R00771,R00743,R01323,R01179,R05508,R00393,R04057,R02955,R05336,R01359,R05509,R00928,R04000,R00229,R07832,R03884,R00227,R03153,R00235,R07659,R04467,R04234,R00093,R01161,R06423,R00250,R07276,R03053,R01214,R07275,R04338,R05052,R04475,R04438,R02283,R02772,R02773,R02619,R00684,R00668,R00243,R00114,R00248,R04269,R06977,R01939,R07277,R04029,R01956,R03243,R01155,R01648,R05507,R01339,R04529,R07396,R04028,R04171,R03207,R00667,R05085,R02433,R04188,R00895,R04173,R01684,R06426,R01090,R02199,R04217,R02077,R00258,R07613,R00021,R00694,R03248,R00372,R00355,R04051,R02274,R00734,R03952,R02700,R00457,R00908,R03120,R06844,R03266,R00835,R00725,R01139,R00299,R08404,R02185,R05804,R00303,R00850,R01324,R00315,R00317,R00320,R00761,R01528
21	0.33	314	19	83	0	0	C00031->C00062:[7->10,7->5]	RP00180,RP01925,RP06172,RP01043,RP00576,RP01077,RP01481,RP06101,RP01093,RP00026,RP05694,RP01133,RP00060,RP01871,RP10992,RP06299,RP06593,RP06265,RP01297	R00315,R00317,R00320,R02035,R00472,R00670,R00665,R01398,R00742,R01398,R00214,R00216,R00771,R00743,R01323,R01179,R05508,R00393,R04057,R02955,R05336,R01359,R05509,R00928,R04000,R00229,R07832,R03884,R00227,R03153,R00235,R04709,R07989,R06635,R06637,R06636,R06459,R06458,R06448,R07250,R06510,R07253,R05331,R06641,R00233,R06511,R06512,R06643,R06644,R06645,R02505,R07987,R07251,R07988,R05188,R06482,R06483,R06480,R06481,R02447,R05464,R01613,R01614,R05190,R07758,R02223,R07254,R02224,R00835,R00725,R01139,R00299,R08404,R02185,R05804,R00303,R00850,R01954,R07641,R00761,R01528,R00670,R01086
22	0.67	335	23	140	0	0	C00031->C00062:[4->10,4->5,7->2,9->4]	RP06552,RP00305,RP01134,RP04543,RP05880,RP06299,RP00490,RP06023,RP00014,RP01481,RP01431,RP00180,RP05915,RP04453,RP00177,RP00576,RP00078,RP01093,RP00026,RP00060,RP00109,RP05729,RP00578	R01384,R01386,R07658,R00709,R00267,R00837,R00286,R00351,R00352,R00761,R00552,R00557,R00149,R00150,R07659,R04467,R04234,R00093,R01161,R06423,R00250,R07276,R03053,R01214,R07275,R04338,R05052,R04475,R04438,R02283,R02772,R02773,R02619,R00684,R00668,R00243,R00114,R00248,R04269,R06977,R01939,R07277,R04029,R01956,R03243,R01155,R01648,R05507,R01339,R04529,R07396,R04028,R04171,R03207,R00667,R05085,R02433,R04188,R00895,R04173,R01684,R06426,R01090,R02199,R04217,R02077,R00258,R07613,R00021,R00694,R03248,R00372,R00355,R04051,R02274,R00734,R03952,R02700,R00457,R00908,R03120,R06844,R03266,R01398,R01324,R00315,R00317,R00320,R02737,R00836,R00245,R00351,R00352,R00362,R00665,R01398,R00431,R00346,R00345,R00726,R00341,R00771,R00743,R01323,R01179,R05508,R00393,R04057,R02955,R05336,R01359,R05509,R00928,R04000,R00229,R07832,R03884,R00227,R03153,R00235,R00725,R01139,R00299,R08404,R02185,R05804,R00303,R00850,R00344,R00930,R00217,R00353,R00217,R00346,R00345,R00726,R00341,R00431,R01343,R00667
23	0.33	479	10	16	0	0	C00031->C00062:[4->10,4->5]	RP06552,RP01134,RP01043,RP00576,RP04543,RP00490,RP06023,RP06265,RP01481,RP05915	R01384,R01386,R07658,R00837,R00670,R00665,R01398,R00286,R00552,R00557,R00149,R00150,R00670,R01398,R02737,R00836
24	0.50	319	30	266	2	3	C00031->C00062:[4->10,4->3,4->5]	RP06552,RP01134,RP04543,RP00015,RP00032,RP01077,RP00924,RP12907,RP05677,RP00453,RP00608,RP01481,RP05915,RP10992,RP01871,RP01297,RP04453,RP00305,RP01012,RP00576,RP00304,RP00930,RP00014,RP05709,RP06643,RP05857,RP00343,RP10771,RP00578,RP04522	R01384,R01386,R07658,R00837,R00286,R07997,R08082,R08050,R05036,R05037,R01412,R05857,R05229,R05039,R08611,R06551,R05301,R05302,R05097,R03812,R05320,R06539,R01252,R08081,R03737,R03376,R05419,R02444,R02445,R01879,R06338,R06335,R03218,R02160,R06336,R06337,R02486,R07366,R07996,R03219,R05228,R07993,R03590,R07187,R06540,R07329,R08610,R03806,R07184,R04276,R07186,R03640,R07368,R03809,R07367,R05469,R05468,R03009,R03008,R04073,R03451,R05722,R05723,R05466,R02397,R06323,R06322,R03126,R07185,R02990,R00405,R00406,R00407,R02956,R02084,R01780,R00727,R00410,R02407,R05588,R00432,R01559,R03154,R06904,R00742,R00474,R08165,R08549,R07997,R08082,R08050,R05036,R05037,R01412,R05857,R05229,R05228,R08611,R06551,R07185,R05301,R05302,R05097,R03812,R05320,R06539,R01252,R08081,R03737,R03376,R00474,R08610,R05419,R02444,R02445,R00265,R00621,R01879,R06338,R06335,R03218,R03219,R06336,R06337,R02486,R07366,R07996,R08165,R05039,R07993,R03590,R01700,R07187,R06540,R02160,R07329,R03806,R07184,R00272,R07186,R03640,R07368,R03809,R07367,R05469,R05468,R01197,R03009,R03008,R04073,R03451,R05722,R05723,R05466,R02397,R06323,R06322,R03126,R04276,R02727,R00010,R00713,R00714,R01398,R02737,R00836,R07641,R01954,R01086,R00245,R00709,R00267,R00621,R00665,R01398,R08549,R01197,R00265,R00479,R07659,R04467,R04234,R00093,R01161,R06423,R00250,R07276,R03053,R01214,R07275,R04338,R05052,R04475,R04438,R02283,R02772,R02773,R02619,R00684,R00668,R00243,R00114,R00248,R04269,R06977,R01939,R07277,R04029,R01956,R03243,R01155,R01648,R05507,R01339,R04529,R07396,R04028,R04171,R03207,R00667,R05085,R02433,R04188,R00895,R04173,R01684,R06426,R01090,R02199,R04217,R02077,R00258,R07613,R00021,R00694,R03248,R00372,R00355,R04051,R02274,R00734,R03952,R02700,R00457,R00908,R03120,R06844,R03266,R04726,R04952,R02768,R04957,R07762,R04963,R04355,R04960,R04968,R01626,R00709,R00267,R02778,R02780,R01700,R01343,R00667,R00272
25	0.33	327	18	50	0	0	C00031->C00062:[4->10,4->5]	RP06552,RP01134,RP06299,RP06172,RP01043,RP00576,RP04543,RP06101,RP01093,RP06023,RP00180,RP00026,RP01481,RP00060,RP05915,RP06265,RP01871,RP01297	R01384,R01386,R07658,R00837,R00761,R00472,R00670,R00665,R01398,R00286,R00214,R00216,R00771,R00149,R00150,R00315,R00317,R00320,R00743,R01323,R01179,R05508,R00393,R04057,R02955,R05336,R01359,R05509,R00928,R04000,R00229,R07832,R03884,R00227,R03153,R00235,R01398,R00725,R01139,R00299,R08404,R02185,R05804,R00303,R00850,R02737,R00836,R00670,R01954,R01086
26	1.00	338	29	182	0	0	C00031->C00062:[4->10,4->5,7->2,7->3,9->1,9->4]	RP06552,RP00305,RP00578,RP06299,RP00343,RP01077,RP05880,RP04543,RP00453,RP00180,RP01134,RP00014,RP01481,RP01431,RP10992,RP05915,RP01297,RP04453,RP00177,RP00576,RP00078,RP04202,RP01093,RP00026,RP05694,RP00060,RP00109,RP05729,RP01871	R01384,R01386,R07658,R00709,R00267,R01343,R00667,R00761,R02778,R02780,R00742,R00351,R00352,R00286,R02727,R00010,R00315,R00317,R00320,R00837,R07659,R04467,R04234,R00093,R01161,R06423,R00250,R07276,R03053,R01214,R07275,R04338,R05052,R04475,R04438,R02283,R02772,R02773,R02619,R00684,R00668,R00243,R00114,R00248,R04269,R06977,R01939,R07277,R04029,R01956,R03243,R01155,R01648,R05507,R01339,R04529,R07396,R04028,R04171,R03207,R00667,R05085,R02433,R04188,R00895,R04173,R01684,R06426,R01090,R02199,R04217,R02077,R00258,R07613,R00021,R00694,R03248,R00372,R00355,R04051,R02274,R00734,R03952,R02700,R00457,R00908,R03120,R06844,R03266,R01398,R01324,R07641,R02737,R00836,R01086,R00245,R00351,R00352,R00362,R00665,R01398,R00431,R00346,R00345,R00726,R00341,R00207,R00771,R00743,R01323,R01179,R05508,R00393,R04057,R02955,R05336,R01359,R05509,R00928,R04000,R00229,R07832,R03884,R00227,R03153,R00235,R04709,R07989,R06635,R06637,R06636,R06459,R06458,R06448,R07250,R06510,R07253,R05331,R06641,R00233,R06511,R06512,R06643,R06644,R06645,R02505,R07987,R07251,R07988,R05188,R06482,R06483,R06480,R06481,R02447,R05464,R01613,R01614,R05190,R07758,R02223,R07254,R02224,R00725,R01139,R00299,R08404,R02185,R05804,R00303,R00850,R00344,R00930,R00217,R00353,R00217,R00346,R00345,R00726,R00341,R00431,R01954
27	0.50	314	27	260	2	3	C00031->C00062:[4->10,4->3,4->5]	RP06552,RP01134,RP12907,RP00015,RP00032,RP01077,RP00924,RP04543,RP05677,RP00014,RP01481,RP05915,RP10992,RP01297,RP04453,RP00305,RP00576,RP00578,RP00304,RP00930,RP10771,RP06643,RP05709,RP01871,RP01012,RP05857,RP04522	R01384,R01386,R07658,R00837,R08165,R07997,R08082,R08050,R05036,R05037,R01412,R05857,R05229,R05039,R08611,R06551,R05301,R05302,R05097,R03812,R05320,R06539,R01252,R08081,R03737,R03376,R05419,R02444,R02445,R01879,R06338,R06335,R03218,R02160,R06336,R06337,R02486,R07366,R07996,R03219,R05228,R07993,R03590,R07187,R06540,R07329,R08610,R03806,R07184,R04276,R07186,R03640,R07368,R03809,R07367,R05469,R05468,R03009,R03008,R04073,R03451,R05722,R05723,R05466,R02397,R06323,R06322,R03126,R07185,R02990,R00405,R00406,R00407,R02956,R02084,R01780,R00727,R00410,R02407,R05588,R00432,R01559,R03154,R06904,R00742,R00474,R00286,R08549,R07997,R08082,R08050,R05036,R05037,R01412,R05857,R05229,R05228,R08611,R06551,R07185,R05301,R05302,R05097,R03812,R05320,R06539,R01252,R08081,R03737,R03376,R00474,R08610,R05419,R02444,R02445,R00265,R00621,R01879,R06338,R06335,R03218,R03219,R06336,R06337,R02486,R07366,R07996,R08165,R05039,R07993,R03590,R01700,R07187,R06540,R02160,R07329,R03806,R07184,R00272,R07186,R03640,R07368,R03809,R07367,R05469,R05468,R01197,R03009,R03008,R04073,R03451,R05722,R05723,R05466,R02397,R06323,R06322,R03126,R04276,R07659,R04467,R04234,R00093,R01161,R06423,R00250,R07276,R03053,R01214,R07275,R04338,R05052,R04475,R04438,R02283,R02772,R02773,R02619,R00684,R00668,R00243,R00114,R00248,R04269,R06977,R01939,R07277,R04029,R01956,R03243,R01155,R01648,R05507,R01339,R04529,R07396,R04028,R04171,R03207,R00667,R05085,R02433,R04188,R00895,R04173,R01684,R06426,R01090,R02199,R04217,R02077,R00258,R07613,R00021,R00694,R03248,R00372,R00355,R04051,R02274,R00734,R03952,R02700,R00457,R00908,R03120,R06844,R03266,R01398,R02737,R00836,R07641,R01086,R00245,R00709,R00267,R00665,R01398,R01343,R00667,R08549,R01197,R00265,R00479,R01700,R01626,R04726,R04952,R02768,R04957,R07762,R04963,R04355,R04960,R04968,R01954,R00621,R00709,R00267,R00272
28	0.50	363	29	103	0	0	C00031->C00062:[4->10,4->3,4->5]	RP06552,RP01134,RP04543,RP06172,RP01043,RP01077,RP06299,RP00453,RP06265,RP00180,RP00608,RP01481,RP00305,RP05915,RP10992,RP00343,RP01297,RP00327,RP00576,RP00930,RP06101,RP01093,RP00026,RP05694,RP00060,RP01662,RP01871,RP00486,RP05857	R01384,R01386,R07658,R00837,R00286,R00472,R00670,R00742,R00761,R02727,R00010,R00670,R00315,R00317,R00320,R00713,R00714,R01398,R00709,R00267,R02737,R00836,R07641,R02778,R02780,R01086,R01986,R02549,R00665,R01398,R00479,R00214,R00216,R00771,R00743,R01323,R01179,R05508,R00393,R04057,R02955,R05336,R01359,R05509,R00928,R04000,R00229,R07832,R03884,R00227,R03153,R00235,R04709,R07989,R06635,R06637,R06636,R06459,R06458,R06448,R07250,R06510,R07253,R05331,R06641,R00233,R06511,R06512,R06643,R06644,R06645,R02505,R07987,R07251,R07988,R05188,R06482,R06483,R06480,R06481,R02447,R05464,R01613,R01614,R05190,R07758,R02223,R07254,R02224,R00725,R01139,R00299,R08404,R02185,R05804,R00303,R00850,R01648,R01954,R01151,R01155,R00709,R00267
29	0.50	190	16	227	0	0	C00031->C00062:[4->10,4->3,4->5]	RP06552,RP01134,RP00015,RP05677,RP04543,RP00490,RP06023,RP01481,RP05915,RP04453,RP00305,RP00576,RP00578,RP00930,RP00014,RP05857	R01384,R01386,R07658,R00837,R07997,R08082,R08050,R05036,R05037,R01412,R05857,R05229,R05039,R08611,R06551,R05301,R05302,R05097,R03812,R05320,R06539,R01252,R08081,R03737,R03376,R05419,R02444,R02445,R01879,R06338,R06335,R03218,R02160,R06336,R06337,R02486,R07366,R07996,R03219,R05228,R07993,R03590,R07187,R06540,R07329,R08610,R03806,R07184,R04276,R07186,R03640,R07368,R03809,R07367,R05469,R05468,R03009,R03008,R04073,R03451,R05722,R05723,R05466,R02397,R06323,R06322,R03126,R07185,R08549,R07997,R08082,R08050,R05036,R05037,R01412,R05857,R05229,R05228,R08611,R06551,R07185,R05301,R05302,R05097,R03812,R05320,R06539,R01252,R08081,R03737,R03376,R00474,R08610,R05419,R02444,R02445,R00265,R00621,R01879,R06338,R06335,R03218,R03219,R06336,R06337,R02486,R07366,R07996,R08165,R05039,R07993,R03590,R01700,R07187,R06540,R02160,R07329,R03806,R07184,R00272,R07186,R03640,R07368,R03809,R07367,R05469,R05468,R01197,R03009,R03008,R04073,R03451,R05722,R05723,R05466,R02397,R06323,R06322,R03126,R04276,R00286,R00552,R00557,R00149,R00150,R01398,R02737,R00836,R00245,R00709,R00267,R00665,R01398,R01343,R00667,R00479,R07659,R04467,R04234,R00093,R01161,R06423,R00250,R07276,R03053,R01214,R07275,R04338,R05052,R04475,R04438,R02283,R02772,R02773,R02619,R00684,R00668,R00243,R00114,R00248,R04269,R06977,R01939,R07277,R04029,R01956,R03243,R01155,R01648,R05507,R01339,R04529,R07396,R04028,R04171,R03207,R00667,R05085,R02433,R04188,R00895,R04173,R01684,R06426,R01090,R02199,R04217,R02077,R00258,R07613,R00021,R00694,R03248,R00372,R00355,R04051,R02274,R00734,R03952,R02700,R00457,R00908,R03120,R06844,R03266,R00709,R00267
30	0.33	450	15	27	0	0	C00031->C00062:[4->10,4->5,7->10,7->5]	RP06552,RP01134,RP01925,RP01043,RP00576,RP00060,RP05915,RP06023,RP04543,RP01133,RP01481,RP01871,RP06265,RP06593,RP01297	R01384,R01386,R07658,R00837,R02035,R00670,R00665,R01398,R00725,R01139,R00299,R08404,R02185,R05804,R00303,R00850,R02737,R00836,R00149,R00150,R00286,R00835,R01398,R01954,R00670,R01528,R01086
31	0.17	1635	12	24	0	0	C00031->C00062:[4->10]	RP06552,RP01134,RP00576,RP01077,RP04543,RP06643,RP05709,RP01481,RP05915,RP10992,RP01871,RP01297	R01384,R01386,R07658,R00837,R00665,R01398,R00742,R00286,R01626,R04726,R04952,R02768,R04957,R07762,R04963,R04355,R04960,R04968,R01398,R02737,R00836,R07641,R01954,R01086
32	0.33	531	12	19	0	0	C00031->C00062:[4->10,4->5]	RP06552,RP01043,RP00576,RP04543,RP05915,RP00453,RP06023,RP06265,RP01481,RP01871,RP00343,RP01297	R01384,R01386,R07658,R00670,R00665,R01398,R00286,R02737,R00836,R02727,R00010,R00149,R00150,R00670,R01398,R01954,R02778,R02780,R01086
33	0.33	457	16	30	0	0	C00031->C00062:[4->10,4->5,7->10,7->5]	RP06552,RP01925,RP01043,RP00576,RP04543,RP05915,RP00453,RP06023,RP06593,RP01133,RP01481,RP00060,RP01871,RP06265,RP00343,RP01297	R01384,R01386,R07658,R02035,R00670,R00665,R01398,R00286,R02737,R00836,R02727,R00010,R00149,R00150,R01528,R00835,R01398,R00725,R01139,R00299,R08404,R02185,R05804,R00303,R00850,R01954,R00670,R02778,R02780,R01086
34	0.50	205	23	242	0	0	C00031->C00062:[4->10,4->3,4->5,7->10,7->3,7->5]	RP06552,RP00578,RP01925,RP00015,RP05677,RP04543,RP00453,RP06023,RP01134,RP01133,RP01481,RP05915,RP01871,RP01297,RP04453,RP00305,RP00576,RP00930,RP00014,RP00060,RP00343,RP06593,RP05857	R01384,R01386,R07658,R01343,R00667,R02035,R07997,R08082,R08050,R05036,R05037,R01412,R05857,R05229,R05039,R08611,R06551,R05301,R05302,R05097,R03812,R05320,R06539,R01252,R08081,R03737,R03376,R05419,R02444,R02445,R01879,R06338,R06335,R03218,R02160,R06336,R06337,R02486,R07366,R07996,R03219,R05228,R07993,R03590,R07187,R06540,R07329,R08610,R03806,R07184,R04276,R07186,R03640,R07368,R03809,R07367,R05469,R05468,R03009,R03008,R04073,R03451,R05722,R05723,R05466,R02397,R06323,R06322,R03126,R07185,R08549,R07997,R08082,R08050,R05036,R05037,R01412,R05857,R05229,R05228,R08611,R06551,R07185,R05301,R05302,R05097,R03812,R05320,R06539,R01252,R08081,R03737,R03376,R00474,R08610,R05419,R02444,R02445,R00265,R00621,R01879,R06338,R06335,R03218,R03219,R06336,R06337,R02486,R07366,R07996,R08165,R05039,R07993,R03590,R01700,R07187,R06540,R02160,R07329,R03806,R07184,R00272,R07186,R03640,R07368,R03809,R07367,R05469,R05468,R01197,R03009,R03008,R04073,R03451,R05722,R05723,R05466,R02397,R06323,R06322,R03126,R04276,R00286,R02727,R00010,R00149,R00150,R00837,R00835,R01398,R02737,R00836,R01954,R01086,R00245,R00709,R00267,R00665,R01398,R00479,R07659,R04467,R04234,R00093,R01161,R06423,R00250,R07276,R03053,R01214,R07275,R04338,R05052,R04475,R04438,R02283,R02772,R02773,R02619,R00684,R00668,R00243,R00114,R00248,R04269,R06977,R01939,R07277,R04029,R01956,R03243,R01155,R01648,R05507,R01339,R04529,R07396,R04028,R04171,R03207,R00667,R05085,R02433,R04188,R00895,R04173,R01684,R06426,R01090,R02199,R04217,R02077,R00258,R07613,R00021,R00694,R03248,R00372,R00355,R04051,R02274,R00734,R03952,R02700,R00457,R00908,R03120,R06844,R03266,R00725,R01139,R00299,R08404,R02185,R05804,R00303,R00850,R02778,R02780,R01528,R00709,R00267
35	0.17	521	9	14	0	0	C00031->C00062:[4->10]	RP06552,RP01134,RP00576,RP04543,RP06023,RP01481,RP05915,RP01871,RP01297	R01384,R01386,R07658,R00837,R00665,R01398,R00286,R00149,R00150,R01398,R02737,R00836,R01954,R01086
36	0.33	202	22	271	2	3	C00031->C00062:[7->10,7->5]	RP05677,RP00015,RP01077,RP00924,RP12907,RP00578,RP10992,RP01297,RP04453,RP00576,RP00304,RP00060,RP01871,RP10771,RP01925,RP01133,RP01481,RP00014,RP05694,RP01012,RP06593,RP04522	R08549,R07997,R08082,R08050,R05036,R05037,R01412,R05857,R05229,R05228,R08611,R06551,R07185,R05301,R05302,R05097,R03812,R05320,R06539,R01252,R08081,R03737,R03376,R00474,R08610,R05419,R02444,R02445,R00265,R00621,R01879,R06338,R06335,R03218,R03219,R06336,R06337,R02486,R07366,R07996,R08165,R05039,R07993,R03590,R01700,R07187,R06540,R02160,R07329,R03806,R07184,R00272,R07186,R03640,R07368,R03809,R07367,R05469,R05468,R01197,R03009,R03008,R04073,R03451,R05722,R05723,R05466,R02397,R06323,R06322,R03126,R04276,R07997,R08082,R08050,R05036,R05037,R01412,R05857,R05229,R05039,R08611,R06551,R05301,R05302,R05097,R03812,R05320,R06539,R01252,R08081,R03737,R03376,R05419,R02444,R02445,R01879,R06338,R06335,R03218,R02160,R06336,R06337,R02486,R07366,R07996,R03219,R05228,R07993,R03590,R07187,R06540,R07329,R08610,R03806,R07184,R04276,R07186,R03640,R07368,R03809,R07367,R05469,R05468,R03009,R03008,R04073,R03451,R05722,R05723,R05466,R02397,R06323,R06322,R03126,R07185,R00742,R00474,R08165,R01343,R00667,R07641,R01086,R00245,R00665,R01398,R08549,R01197,R00265,R00725,R01139,R00299,R08404,R02185,R05804,R00303,R00850,R01954,R01700,R02035,R00835,R01398,R07659,R04467,R04234,R00093,R01161,R06423,R00250,R07276,R03053,R01214,R07275,R04338,R05052,R04475,R04438,R02283,R02772,R02773,R02619,R00684,R00668,R00243,R00114,R00248,R04269,R06977,R01939,R07277,R04029,R01956,R03243,R01155,R01648,R05507,R01339,R04529,R07396,R04028,R04171,R03207,R00667,R05085,R02433,R04188,R00895,R04173,R01684,R06426,R01090,R02199,R04217,R02077,R00258,R07613,R00021,R00694,R03248,R00372,R00355,R04051,R02274,R00734,R03952,R02700,R00457,R00908,R03120,R06844,R03266,R04709,R07989,R06635,R06637,R06636,R06459,R06458,R06448,R07250,R06510,R07253,R05331,R06641,R00233,R06511,R06512,R06643,R06644,R06645,R02505,R07987,R07251,R07988,R05188,R06482,R06483,R06480,R06481,R02447,R05464,R01613,R01614,R05190,R07758,R02223,R07254,R02224,R00621,R01528,R00272
37	0.50	215	21	268	0	0	C00031->C00062:[4->10,4->3,4->5]	RP06552,RP00578,RP00015,RP01077,RP01134,RP04543,RP05677,RP00453,RP01481,RP05915,RP10992,RP01871,RP01297,RP04453,RP00305,RP00576,RP00930,RP00014,RP05694,RP00343,RP05857	R01384,R01386,R07658,R01343,R00667,R07997,R08082,R08050,R05036,R05037,R01412,R05857,R05229,R05039,R08611,R06551,R05301,R05302,R05097,R03812,R05320,R06539,R01252,R08081,R03737,R03376,R05419,R02444,R02445,R01879,R06338,R06335,R03218,R02160,R06336,R06337,R02486,R07366,R07996,R03219,R05228,R07993,R03590,R07187,R06540,R07329,R08610,R03806,R07184,R04276,R07186,R03640,R07368,R03809,R07367,R05469,R05468,R03009,R03008,R04073,R03451,R05722,R05723,R05466,R02397,R06323,R06322,R03126,R07185,R00742,R00837,R00286,R08549,R07997,R08082,R08050,R05036,R05037,R01412,R05857,R05229,R05228,R08611,R06551,R07185,R05301,R05302,R05097,R03812,R05320,R06539,R01252,R08081,R03737,R03376,R00474,R08610,R05419,R02444,R02445,R00265,R00621,R01879,R06338,R06335,R03218,R03219,R06336,R06337,R02486,R07366,R07996,R08165,R05039,R07993,R03590,R01700,R07187,R06540,R02160,R07329,R03806,R07184,R00272,R07186,R03640,R07368,R03809,R07367,R05469,R05468,R01197,R03009,R03008,R04073,R03451,R05722,R05723,R05466,R02397,R06323,R06322,R03126,R04276,R02727,R00010,R01398,R02737,R00836,R07641,R01954,R01086,R00245,R00709,R00267,R00665,R01398,R00479,R07659,R04467,R04234,R00093,R01161,R06423,R00250,R07276,R03053,R01214,R07275,R04338,R05052,R04475,R04438,R02283,R02772,R02773,R02619,R00684,R00668,R00243,R00114,R00248,R04269,R06977,R01939,R07277,R04029,R01956,R03243,R01155,R01648,R05507,R01339,R04529,R07396,R04028,R04171,R03207,R00667,R05085,R02433,R04188,R00895,R04173,R01684,R06426,R01090,R02199,R04217,R02077,R00258,R07613,R00021,R00694,R03248,R00372,R00355,R04051,R02274,R00734,R03952,R02700,R00457,R00908,R03120,R06844,R03266,R04709,R07989,R06635,R06637,R06636,R06459,R06458,R06448,R07250,R06510,R07253,R05331,R06641,R00233,R06511,R06512,R06643,R06644,R06645,R02505,R07987,R07251,R07988,R05188,R06482,R06483,R06480,R06481,R02447,R05464,R01613,R01614,R05190,R07758,R02223,R07254,R02224,R02778,R02780,R00709,R00267
38	0.50	323	22	241	0	0	C00031->C00062:[4->10,4->3,4->5]	RP06552,RP01134,RP00015,RP01077,RP04543,RP05677,RP00453,RP01481,RP05915,RP10992,RP01871,RP01297,RP04453,RP00305,RP00576,RP00930,RP00014,RP05709,RP06643,RP05857,RP00343,RP00578	R01384,R01386,R07658,R00837,R07997,R08082,R08050,R05036,R05037,R01412,R05857,R05229,R05039,R08611,R06551,R05301,R05302,R05097,R03812,R05320,R06539,R01252,R08081,R03737,R03376,R05419,R02444,R02445,R01879,R06338,R06335,R03218,R02160,R06336,R06337,R02486,R07366,R07996,R03219,R05228,R07993,R03590,R07187,R06540,R07329,R08610,R03806,R07184,R04276,R07186,R03640,R07368,R03809,R07367,R05469,R05468,R03009,R03008,R04073,R03451,R05722,R05723,R05466,R02397,R06323,R06322,R03126,R07185,R00742,R00286,R08549,R07997,R08082,R08050,R05036,R05037,R01412,R05857,R05229,R05228,R08611,R06551,R07185,R05301,R05302,R05097,R03812,R05320,R06539,R01252,R08081,R03737,R03376,R00474,R08610,R05419,R02444,R02445,R00265,R00621,R01879,R06338,R06335,R03218,R03219,R06336,R06337,R02486,R07366,R07996,R08165,R05039,R07993,R03590,R01700,R07187,R06540,R02160,R07329,R03806,R07184,R00272,R07186,R03640,R07368,R03809,R07367,R05469,R05468,R01197,R03009,R03008,R04073,R03451,R05722,R05723,R05466,R02397,R06323,R06322,R03126,R04276,R02727,R00010,R01398,R02737,R00836,R07641,R01954,R01086,R00245,R00709,R00267,R00665,R01398,R00479,R07659,R04467,R04234,R00093,R01161,R06423,R00250,R07276,R03053,R01214,R07275,R04338,R05052,R04475,R04438,R02283,R02772,R02773,R02619,R00684,R00668,R00243,R00114,R00248,R04269,R06977,R01939,R07277,R04029,R01956,R03243,R01155,R01648,R05507,R01339,R04529,R07396,R04028,R04171,R03207,R00667,R05085,R02433,R04188,R00895,R04173,R01684,R06426,R01090,R02199,R04217,R02077,R00258,R07613,R00021,R00694,R03248,R00372,R00355,R04051,R02274,R00734,R03952,R02700,R00457,R00908,R03120,R06844,R03266,R04726,R04952,R02768,R04957,R07762,R04963,R04355,R04960,R04968,R01626,R00709,R00267,R02778,R02780,R01343,R00667
39	0.67	346	27	143	0	0	C00031->C00062:[4->10,4->5,7->10,7->2,7->5,9->4]	RP00305,RP06552,RP00578,RP01925,RP05880,RP06299,RP01134,RP06023,RP00180,RP00014,RP01133,RP01481,RP01431,RP05915,RP01297,RP04453,RP05729,RP00177,RP00576,RP00078,RP01093,RP00026,RP04543,RP00060,RP00109,RP01871,RP06593	R00709,R00267,R01384,R01386,R07658,R01343,R00667,R02035,R00351,R00352,R00761,R00837,R00149,R00150,R00315,R00317,R00320,R07659,R04467,R04234,R00093,R01161,R06423,R00250,R07276,R03053,R01214,R07275,R04338,R05052,R04475,R04438,R02283,R02772,R02773,R02619,R00684,R00668,R00243,R00114,R00248,R04269,R06977,R01939,R07277,R04029,R01956,R03243,R01155,R01648,R05507,R01339,R04529,R07396,R04028,R04171,R03207,R00667,R05085,R02433,R04188,R00895,R04173,R01684,R06426,R01090,R02199,R04217,R02077,R00258,R07613,R00021,R00694,R03248,R00372,R00355,R04051,R02274,R00734,R03952,R02700,R00457,R00908,R03120,R06844,R03266,R00835,R01398,R01324,R02737,R00836,R01086,R00245,R00217,R00346,R00345,R00726,R00341,R00431,R00351,R00352,R00362,R00665,R01398,R00431,R00346,R00345,R00726,R00341,R00771,R00743,R01323,R01179,R05508,R00393,R04057,R02955,R05336,R01359,R05509,R00928,R04000,R00229,R07832,R03884,R00227,R03153,R00235,R00286,R00725,R01139,R00299,R08404,R02185,R05804,R00303,R00850,R00344,R00930,R00217,R00353,R01954,R01528
40	0.33	210	24	271	2	3	C00031->C00062:[4->10,4->5]	RP06552,RP05677,RP00015,RP01077,RP00924,RP12907,RP01134,RP10992,RP01297,RP04453,RP00576,RP00304,RP01871,RP10771,RP04543,RP00453,RP01481,RP05915,RP00343,RP00014,RP05694,RP01012,RP00578,RP04522	R01384,R01386,R07658,R08549,R07997,R08082,R08050,R05036,R05037,R01412,R05857,R05229,R05228,R08611,R06551,R07185,R05301,R05302,R05097,R03812,R05320,R06539,R01252,R08081,R03737,R03376,R00474,R08610,R05419,R02444,R02445,R00265,R00621,R01879,R06338,R06335,R03218,R03219,R06336,R06337,R02486,R07366,R07996,R08165,R05039,R07993,R03590,R01700,R07187,R06540,R02160,R07329,R03806,R07184,R00272,R07186,R03640,R07368,R03809,R07367,R05469,R05468,R01197,R03009,R03008,R04073,R03451,R05722,R05723,R05466,R02397,R06323,R06322,R03126,R04276,R07997,R08082,R08050,R05036,R05037,R01412,R05857,R05229,R05039,R08611,R06551,R05301,R05302,R05097,R03812,R05320,R06539,R01252,R08081,R03737,R03376,R05419,R02444,R02445,R01879,R06338,R06335,R03218,R02160,R06336,R06337,R02486,R07366,R07996,R03219,R05228,R07993,R03590,R07187,R06540,R07329,R08610,R03806,R07184,R04276,R07186,R03640,R07368,R03809,R07367,R05469,R05468,R03009,R03008,R04073,R03451,R05722,R05723,R05466,R02397,R06323,R06322,R03126,R07185,R00742,R00474,R08165,R00837,R07641,R01086,R00245,R00665,R01398,R08549,R01197,R00265,R01954,R01700,R00286,R02727,R00010,R01398,R02737,R00836,R02778,R02780,R07659,R04467,R04234,R00093,R01161,R06423,R00250,R07276,R03053,R01214,R07275,R04338,R05052,R04475,R04438,R02283,R02772,R02773,R02619,R00684,R00668,R00243,R00114,R00248,R04269,R06977,R01939,R07277,R04029,R01956,R03243,R01155,R01648,R05507,R01339,R04529,R07396,R04028,R04171,R03207,R00667,R05085,R02433,R04188,R00895,R04173,R01684,R06426,R01090,R02199,R04217,R02077,R00258,R07613,R00021,R00694,R03248,R00372,R00355,R04051,R02274,R00734,R03952,R02700,R00457,R00908,R03120,R06844,R03266,R04709,R07989,R06635,R06637,R06636,R06459,R06458,R06448,R07250,R06510,R07253,R05331,R06641,R00233,R06511,R06512,R06643,R06644,R06645,R02505,R07987,R07251,R07988,R05188,R06482,R06483,R06480,R06481,R02447,R05464,R01613,R01614,R05190,R07758,R02223,R07254,R02224,R00621,R01343,R00667,R00272
41	0.33	294	16	46	0	0	C00031->C00062:[7->10,7->5]	RP01925,RP06172,RP01043,RP00576,RP01481,RP06101,RP00490,RP06023,RP01093,RP00026,RP01133,RP00060,RP00180,RP06299,RP06593,RP06265	R02035,R00472,R00670,R00665,R01398,R01398,R00214,R00216,R00552,R00557,R00149,R00150,R00771,R00743,R01323,R01179,R05508,R00393,R04057,R02955,R05336,R01359,R05509,R00928,R04000,R00229,R07832,R03884,R00227,R03153,R00235,R00835,R00725,R01139,R00299,R08404,R02185,R05804,R00303,R00850,R00315,R00317,R00320,R00761,R01528,R00670
42	0.50	219	29	283	2	3	C00031->C00062:[4->10,4->3,4->5,7->10,7->3,7->5]	RP06552,RP05677,RP01925,RP00015,RP01077,RP00924,RP01134,RP12907,RP00578,RP01133,RP01481,RP05915,RP10992,RP01297,RP04453,RP00305,RP01012,RP00576,RP00304,RP00930,RP00014,RP05694,RP04543,RP00060,RP01871,RP10771,RP06593,RP05857,RP04522	R01384,R01386,R07658,R08549,R07997,R08082,R08050,R05036,R05037,R01412,R05857,R05229,R05228,R08611,R06551,R07185,R05301,R05302,R05097,R03812,R05320,R06539,R01252,R08081,R03737,R03376,R00474,R08610,R05419,R02444,R02445,R00265,R00621,R01879,R06338,R06335,R03218,R03219,R06336,R06337,R02486,R07366,R07996,R08165,R05039,R07993,R03590,R01700,R07187,R06540,R02160,R07329,R03806,R07184,R00272,R07186,R03640,R07368,R03809,R07367,R05469,R05468,R01197,R03009,R03008,R04073,R03451,R05722,R05723,R05466,R02397,R06323,R06322,R03126,R04276,R02035,R07997,R08082,R08050,R05036,R05037,R01412,R05857,R05229,R05039,R08611,R06551,R05301,R05302,R05097,R03812,R05320,R06539,R01252,R08081,R03737,R03376,R05419,R02444,R02445,R01879,R06338,R06335,R03218,R02160,R06336,R06337,R02486,R07366,R07996,R03219,R05228,R07993,R03590,R07187,R06540,R07329,R08610,R03806,R07184,R04276,R07186,R03640,R07368,R03809,R07367,R05469,R05468,R03009,R03008,R04073,R03451,R05722,R05723,R05466,R02397,R06323,R06322,R03126,R07185,R00742,R00474,R00837,R08165,R01343,R00667,R00835,R01398,R02737,R00836,R07641,R01086,R00245,R00709,R00267,R00621,R00665,R01398,R08549,R01197,R00265,R00479,R07659,R04467,R04234,R00093,R01161,R06423,R00250,R07276,R03053,R01214,R07275,R04338,R05052,R04475,R04438,R02283,R02772,R02773,R02619,R00684,R00668,R00243,R00114,R00248,R04269,R06977,R01939,R07277,R04029,R01956,R03243,R01155,R01648,R05507,R01339,R04529,R07396,R04028,R04171,R03207,R00667,R05085,R02433,R04188,R00895,R04173,R01684,R06426,R01090,R02199,R04217,R02077,R00258,R07613,R00021,R00694,R03248,R00372,R00355,R04051,R02274,R00734,R03952,R02700,R00457,R00908,R03120,R06844,R03266,R04709,R07989,R06635,R06637,R06636,R06459,R06458,R06448,R07250,R06510,R07253,R05331,R06641,R00233,R06511,R06512,R06643,R06644,R06645,R02505,R07987,R07251,R07988,R05188,R06482,R06483,R06480,R06481,R02447,R05464,R01613,R01614,R05190,R07758,R02223,R07254,R02224,R00286,R00725,R01139,R00299,R08404,R02185,R05804,R00303,R00850,R01954,R01700,R01528,R00709,R00267,R00272
43	0.33	194	24	241	2	3	C00031->C00062:[4->10,4->5,7->10,7->5]	RP06552,RP05677,RP00015,RP00924,RP12907,RP01134,RP06023,RP01297,RP04453,RP00576,RP00304,RP00060,RP01871,RP10771,RP01925,RP04543,RP01133,RP01481,RP05915,RP00014,RP01012,RP06593,RP00578,RP04522	R01384,R01386,R07658,R08549,R07997,R08082,R08050,R05036,R05037,R01412,R05857,R05229,R05228,R08611,R06551,R07185,R05301,R05302,R05097,R03812,R05320,R06539,R01252,R08081,R03737,R03376,R00474,R08610,R05419,R02444,R02445,R00265,R00621,R01879,R06338,R06335,R03218,R03219,R06336,R06337,R02486,R07366,R07996,R08165,R05039,R07993,R03590,R01700,R07187,R06540,R02160,R07329,R03806,R07184,R00272,R07186,R03640,R07368,R03809,R07367,R05469,R05468,R01197,R03009,R03008,R04073,R03451,R05722,R05723,R05466,R02397,R06323,R06322,R03126,R04276,R07997,R08082,R08050,R05036,R05037,R01412,R05857,R05229,R05039,R08611,R06551,R05301,R05302,R05097,R03812,R05320,R06539,R01252,R08081,R03737,R03376,R05419,R02444,R02445,R01879,R06338,R06335,R03218,R02160,R06336,R06337,R02486,R07366,R07996,R03219,R05228,R07993,R03590,R07187,R06540,R07329,R08610,R03806,R07184,R04276,R07186,R03640,R07368,R03809,R07367,R05469,R05468,R03009,R03008,R04073,R03451,R05722,R05723,R05466,R02397,R06323,R06322,R03126,R07185,R00474,R08165,R00837,R00149,R00150,R01086,R00245,R00665,R01398,R08549,R01197,R00265,R00725,R01139,R00299,R08404,R02185,R05804,R00303,R00850,R01954,R01700,R02035,R00286,R00835,R01398,R02737,R00836,R07659,R04467,R04234,R00093,R01161,R06423,R00250,R07276,R03053,R01214,R07275,R04338,R05052,R04475,R04438,R02283,R02772,R02773,R02619,R00684,R00668,R00243,R00114,R00248,R04269,R06977,R01939,R07277,R04029,R01956,R03243,R01155,R01648,R05507,R01339,R04529,R07396,R04028,R04171,R03207,R00667,R05085,R02433,R04188,R00895,R04173,R01684,R06426,R01090,R02199,R04217,R02077,R00258,R07613,R00021,R00694,R03248,R00372,R00355,R04051,R02274,R00734,R03952,R02700,R00457,R00908,R03120,R06844,R03266,R00621,R01528,R01343,R00667,R00272
44	0.50	200	21	238	0	0	C00031->C00062:[4->10,4->3,4->5,7->10,7->3,7->5]	RP06552,RP01134,RP01925,RP00015,RP05677,RP04543,RP00578,RP06023,RP01133,RP01481,RP05915,RP01297,RP04453,RP00305,RP00576,RP00930,RP00014,RP00060,RP01871,RP06593,RP05857	R01384,R01386,R07658,R00837,R02035,R07997,R08082,R08050,R05036,R05037,R01412,R05857,R05229,R05039,R08611,R06551,R05301,R05302,R05097,R03812,R05320,R06539,R01252,R08081,R03737,R03376,R05419,R02444,R02445,R01879,R06338,R06335,R03218,R02160,R06336,R06337,R02486,R07366,R07996,R03219,R05228,R07993,R03590,R07187,R06540,R07329,R08610,R03806,R07184,R04276,R07186,R03640,R07368,R03809,R07367,R05469,R05468,R03009,R03008,R04073,R03451,R05722,R05723,R05466,R02397,R06323,R06322,R03126,R07185,R08549,R07997,R08082,R08050,R05036,R05037,R01412,R05857,R05229,R05228,R08611,R06551,R07185,R05301,R05302,R05097,R03812,R05320,R06539,R01252,R08081,R03737,R03376,R00474,R08610,R05419,R02444,R02445,R00265,R00621,R01879,R06338,R06335,R03218,R03219,R06336,R06337,R02486,R07366,R07996,R08165,R05039,R07993,R03590,R01700,R07187,R06540,R02160,R07329,R03806,R07184,R00272,R07186,R03640,R07368,R03809,R07367,R05469,R05468,R01197,R03009,R03008,R04073,R03451,R05722,R05723,R05466,R02397,R06323,R06322,R03126,R04276,R00286,R01343,R00667,R00149,R00150,R00835,R01398,R02737,R00836,R01086,R00245,R00709,R00267,R00665,R01398,R00479,R07659,R04467,R04234,R00093,R01161,R06423,R00250,R07276,R03053,R01214,R07275,R04338,R05052,R04475,R04438,R02283,R02772,R02773,R02619,R00684,R00668,R00243,R00114,R00248,R04269,R06977,R01939,R07277,R04029,R01956,R03243,R01155,R01648,R05507,R01339,R04529,R07396,R04028,R04171,R03207,R00667,R05085,R02433,R04188,R00895,R04173,R01684,R06426,R01090,R02199,R04217,R02077,R00258,R07613,R00021,R00694,R03248,R00372,R00355,R04051,R02274,R00734,R03952,R02700,R00457,R00908,R03120,R06844,R03266,R00725,R01139,R00299,R08404,R02185,R05804,R00303,R00850,R01954,R01528,R00709,R00267
45	0.50	219	27	276	2	3	C00031->C00062:[4->10,4->3,4->5]	RP06552,RP05677,RP04543,RP00015,RP01077,RP00924,RP01134,RP12907,RP00453,RP01481,RP05915,RP10992,RP00343,RP01297,RP04453,RP00305,RP01012,RP00576,RP00304,RP00930,RP00014,RP05694,RP05857,RP01871,RP10771,RP00578,RP04522	R01384,R01386,R07658,R08549,R07997,R08082,R08050,R05036,R05037,R01412,R05857,R05229,R05228,R08611,R06551,R07185,R05301,R05302,R05097,R03812,R05320,R06539,R01252,R08081,R03737,R03376,R00474,R08610,R05419,R02444,R02445,R00265,R00621,R01879,R06338,R06335,R03218,R03219,R06336,R06337,R02486,R07366,R07996,R08165,R05039,R07993,R03590,R01700,R07187,R06540,R02160,R07329,R03806,R07184,R00272,R07186,R03640,R07368,R03809,R07367,R05469,R05468,R01197,R03009,R03008,R04073,R03451,R05722,R05723,R05466,R02397,R06323,R06322,R03126,R04276,R00286,R07997,R08082,R08050,R05036,R05037,R01412,R05857,R05229,R05039,R08611,R06551,R05301,R05302,R05097,R03812,R05320,R06539,R01252,R08081,R03737,R03376,R05419,R02444,R02445,R01879,R06338,R06335,R03218,R02160,R06336,R06337,R02486,R07366,R07996,R03219,R05228,R07993,R03590,R07187,R06540,R07329,R08610,R03806,R07184,R04276,R07186,R03640,R07368,R03809,R07367,R05469,R05468,R03009,R03008,R04073,R03451,R05722,R05723,R05466,R02397,R06323,R06322,R03126,R07185,R00742,R00474,R00837,R08165,R02727,R00010,R01398,R02737,R00836,R07641,R02778,R02780,R01086,R00245,R00709,R00267,R00621,R00665,R01398,R08549,R01197,R00265,R00479,R07659,R04467,R04234,R00093,R01161,R06423,R00250,R07276,R03053,R01214,R07275,R04338,R05052,R04475,R04438,R02283,R02772,R02773,R02619,R00684,R00668,R00243,R00114,R00248,R04269,R06977,R01939,R07277,R04029,R01956,R03243,R01155,R01648,R05507,R01339,R04529,R07396,R04028,R04171,R03207,R00667,R05085,R02433,R04188,R00895,R04173,R01684,R06426,R01090,R02199,R04217,R02077,R00258,R07613,R00021,R00694,R03248,R00372,R00355,R04051,R02274,R00734,R03952,R02700,R00457,R00908,R03120,R06844,R03266,R04709,R07989,R06635,R06637,R06636,R06459,R06458,R06448,R07250,R06510,R07253,R05331,R06641,R00233,R06511,R06512,R06643,R06644,R06645,R02505,R07987,R07251,R07988,R05188,R06482,R06483,R06480,R06481,R02447,R05464,R01613,R01614,R05190,R07758,R02223,R07254,R02224,R00709,R00267,R01954,R01700,R01343,R00667,R00272
46	0.50	204	27	246	2	3	C00031->C00062:[4->10,4->3,4->5,7->10,7->3,7->5]	RP06552,RP05677,RP01925,RP00015,RP00924,RP01134,RP12907,RP00578,RP06023,RP01133,RP01481,RP05915,RP01297,RP04453,RP00305,RP00576,RP00304,RP00930,RP10771,RP00014,RP04543,RP00060,RP01871,RP01012,RP06593,RP05857,RP04522	R01384,R01386,R07658,R08549,R07997,R08082,R08050,R05036,R05037,R01412,R05857,R05229,R05228,R08611,R06551,R07185,R05301,R05302,R05097,R03812,R05320,R06539,R01252,R08081,R03737,R03376,R00474,R08610,R05419,R02444,R02445,R00265,R00621,R01879,R06338,R06335,R03218,R03219,R06336,R06337,R02486,R07366,R07996,R08165,R05039,R07993,R03590,R01700,R07187,R06540,R02160,R07329,R03806,R07184,R00272,R07186,R03640,R07368,R03809,R07367,R05469,R05468,R01197,R03009,R03008,R04073,R03451,R05722,R05723,R05466,R02397,R06323,R06322,R03126,R04276,R02035,R07997,R08082,R08050,R05036,R05037,R01412,R05857,R05229,R05039,R08611,R06551,R05301,R05302,R05097,R03812,R05320,R06539,R01252,R08081,R03737,R03376,R05419,R02444,R02445,R01879,R06338,R06335,R03218,R02160,R06336,R06337,R02486,R07366,R07996,R03219,R05228,R07993,R03590,R07187,R06540,R07329,R08610,R03806,R07184,R04276,R07186,R03640,R07368,R03809,R07367,R05469,R05468,R03009,R03008,R04073,R03451,R05722,R05723,R05466,R02397,R06323,R06322,R03126,R07185,R00474,R00837,R08165,R01343,R00667,R00149,R00150,R00835,R01398,R02737,R00836,R01086,R00245,R00709,R00267,R00665,R01398,R08549,R01197,R00265,R00479,R01700,R07659,R04467,R04234,R00093,R01161,R06423,R00250,R07276,R03053,R01214,R07275,R04338,R05052,R04475,R04438,R02283,R02772,R02773,R02619,R00684,R00668,R00243,R00114,R00248,R04269,R06977,R01939,R07277,R04029,R01956,R03243,R01155,R01648,R05507,R01339,R04529,R07396,R04028,R04171,R03207,R00667,R05085,R02433,R04188,R00895,R04173,R01684,R06426,R01090,R02199,R04217,R02077,R00258,R07613,R00021,R00694,R03248,R00372,R00355,R04051,R02274,R00734,R03952,R02700,R00457,R00908,R03120,R06844,R03266,R00286,R00725,R01139,R00299,R08404,R02185,R05804,R00303,R00850,R01954,R00621,R01528,R00709,R00267,R00272
47	0.50	317	29	264	2	3	C00031->C00062:[4->10,4->3,4->5]	RP06552,RP01134,RP12907,RP00015,RP00032,RP01077,RP00924,RP04543,RP05677,RP00453,RP01481,RP05915,RP10992,RP00343,RP01297,RP04453,RP00305,RP00576,RP00578,RP00304,RP00930,RP10771,RP00014,RP05709,RP06643,RP01871,RP01012,RP05857,RP04522	R01384,R01386,R07658,R00837,R08165,R07997,R08082,R08050,R05036,R05037,R01412,R05857,R05229,R05039,R08611,R06551,R05301,R05302,R05097,R03812,R05320,R06539,R01252,R08081,R03737,R03376,R05419,R02444,R02445,R01879,R06338,R06335,R03218,R02160,R06336,R06337,R02486,R07366,R07996,R03219,R05228,R07993,R03590,R07187,R06540,R07329,R08610,R03806,R07184,R04276,R07186,R03640,R07368,R03809,R07367,R05469,R05468,R03009,R03008,R04073,R03451,R05722,R05723,R05466,R02397,R06323,R06322,R03126,R07185,R02990,R00405,R00406,R00407,R02956,R02084,R01780,R00727,R00410,R02407,R05588,R00432,R01559,R03154,R06904,R00742,R00474,R00286,R08549,R07997,R08082,R08050,R05036,R05037,R01412,R05857,R05229,R05228,R08611,R06551,R07185,R05301,R05302,R05097,R03812,R05320,R06539,R01252,R08081,R03737,R03376,R00474,R08610,R05419,R02444,R02445,R00265,R00621,R01879,R06338,R06335,R03218,R03219,R06336,R06337,R02486,R07366,R07996,R08165,R05039,R07993,R03590,R01700,R07187,R06540,R02160,R07329,R03806,R07184,R00272,R07186,R03640,R07368,R03809,R07367,R05469,R05468,R01197,R03009,R03008,R04073,R03451,R05722,R05723,R05466,R02397,R06323,R06322,R03126,R04276,R02727,R00010,R01398,R02737,R00836,R07641,R02778,R02780,R01086,R00245,R00709,R00267,R00665,R01398,R01343,R00667,R08549,R01197,R00265,R00479,R01700,R07659,R04467,R04234,R00093,R01161,R06423,R00250,R07276,R03053,R01214,R07275,R04338,R05052,R04475,R04438,R02283,R02772,R02773,R02619,R00684,R00668,R00243,R00114,R00248,R04269,R06977,R01939,R07277,R04029,R01956,R03243,R01155,R01648,R05507,R01339,R04529,R07396,R04028,R04171,R03207,R00667,R05085,R02433,R04188,R00895,R04173,R01684,R06426,R01090,R02199,R04217,R02077,R00258,R07613,R00021,R00694,R03248,R00372,R00355,R04051,R02274,R00734,R03952,R02700,R00457,R00908,R03120,R06844,R03266,R04726,R04952,R02768,R04957,R07762,R04963,R04355,R04960,R04968,R01626,R01954,R00621,R00709,R00267,R00272
48	0.33	485	11	19	0	0	C00031->C00062:[4->10,4->5]	RP06552,RP01043,RP00576,RP04543,RP00453,RP06023,RP00490,RP06265,RP01481,RP00343,RP05915	R01384,R01386,R07658,R00670,R00665,R01398,R00286,R02727,R00010,R00149,R00150,R00552,R00557,R00670,R01398,R02778,R02780,R02737,R00836
49	0.50	194	17	227	0	0	C00031->C00062:[4->10,4->3,4->5]	RP06552,RP01134,RP00015,RP05677,RP04543,RP00578,RP06023,RP01481,RP05915,RP01297,RP04453,RP00305,RP00576,RP00930,RP00014,RP01871,RP05857	R01384,R01386,R07658,R00837,R07997,R08082,R08050,R05036,R05037,R01412,R05857,R05229,R05039,R08611,R06551,R05301,R05302,R05097,R03812,R05320,R06539,R01252,R08081,R03737,R03376,R05419,R02444,R02445,R01879,R06338,R06335,R03218,R02160,R06336,R06337,R02486,R07366,R07996,R03219,R05228,R07993,R03590,R07187,R06540,R07329,R08610,R03806,R07184,R04276,R07186,R03640,R07368,R03809,R07367,R05469,R05468,R03009,R03008,R04073,R03451,R05722,R05723,R05466,R02397,R06323,R06322,R03126,R07185,R08549,R07997,R08082,R08050,R05036,R05037,R01412,R05857,R05229,R05228,R08611,R06551,R07185,R05301,R05302,R05097,R03812,R05320,R06539,R01252,R08081,R03737,R03376,R00474,R08610,R05419,R02444,R02445,R00265,R00621,R01879,R06338,R06335,R03218,R03219,R06336,R06337,R02486,R07366,R07996,R08165,R05039,R07993,R03590,R01700,R07187,R06540,R02160,R07329,R03806,R07184,R00272,R07186,R03640,R07368,R03809,R07367,R05469,R05468,R01197,R03009,R03008,R04073,R03451,R05722,R05723,R05466,R02397,R06323,R06322,R03126,R04276,R00286,R01343,R00667,R00149,R00150,R01398,R02737,R00836,R01086,R00245,R00709,R00267,R00665,R01398,R00479,R07659,R04467,R04234,R00093,R01161,R06423,R00250,R07276,R03053,R01214,R07275,R04338,R05052,R04475,R04438,R02283,R02772,R02773,R02619,R00684,R00668,R00243,R00114,R00248,R04269,R06977,R01939,R07277,R04029,R01956,R03243,R01155,R01648,R05507,R01339,R04529,R07396,R04028,R04171,R03207,R00667,R05085,R02433,R04188,R00895,R04173,R01684,R06426,R01090,R02199,R04217,R02077,R00258,R07613,R00021,R00694,R03248,R00372,R00355,R04051,R02274,R00734,R03952,R02700,R00457,R00908,R03120,R06844,R03266,R01954,R00709,R00267
50	1.00	339	30	181	0	0	C00031->C00062:[4->10,4->5,7->10,7->2,7->3,7->5,9->1,9->4]	RP00305,RP06552,RP00578,RP01925,RP01077,RP05880,RP06299,RP01134,RP00180,RP00014,RP01133,RP01481,RP05915,RP10992,RP01431,RP01297,RP04453,RP00177,RP00576,RP00078,RP04202,RP01093,RP00026,RP05694,RP04543,RP00060,RP00109,RP05729,RP06593,RP01871	R00709,R00267,R01384,R01386,R07658,R01343,R00667,R02035,R00742,R00351,R00352,R00761,R00837,R00315,R00317,R00320,R07659,R04467,R04234,R00093,R01161,R06423,R00250,R07276,R03053,R01214,R07275,R04338,R05052,R04475,R04438,R02283,R02772,R02773,R02619,R00684,R00668,R00243,R00114,R00248,R04269,R06977,R01939,R07277,R04029,R01956,R03243,R01155,R01648,R05507,R01339,R04529,R07396,R04028,R04171,R03207,R00667,R05085,R02433,R04188,R00895,R04173,R01684,R06426,R01090,R02199,R04217,R02077,R00258,R07613,R00021,R00694,R03248,R00372,R00355,R04051,R02274,R00734,R03952,R02700,R00457,R00908,R03120,R06844,R03266,R00835,R01398,R02737,R00836,R07641,R01324,R01086,R00245,R00351,R00352,R00362,R00665,R01398,R00431,R00346,R00345,R00726,R00341,R00207,R00771,R00743,R01323,R01179,R05508,R00393,R04057,R02955,R05336,R01359,R05509,R00928,R04000,R00229,R07832,R03884,R00227,R03153,R00235,R04709,R07989,R06635,R06637,R06636,R06459,R06458,R06448,R07250,R06510,R07253,R05331,R06641,R00233,R06511,R06512,R06643,R06644,R06645,R02505,R07987,R07251,R07988,R05188,R06482,R06483,R06480,R06481,R02447,R05464,R01613,R01614,R05190,R07758,R02223,R07254,R02224,R00286,R00725,R01139,R00299,R08404,R02185,R05804,R00303,R00850,R00344,R00930,R00217,R00353,R00217,R00346,R00345,R00726,R00341,R00431,R01528,R01954
51	0.50	424	20	65	0	0	C00031->C00062:[4->10,4->3,4->5]	RP06552,RP01134,RP00608,RP01043,RP01077,RP04543,RP06265,RP00305,RP01481,RP05915,RP10992,RP01297,RP00327,RP00576,RP00930,RP05694,RP01662,RP01871,RP00486,RP05857	R01384,R01386,R07658,R00837,R00713,R00714,R00670,R00742,R00286,R00670,R00709,R00267,R01398,R02737,R00836,R07641,R01086,R01986,R02549,R00665,R01398,R00479,R04709,R07989,R06635,R06637,R06636,R06459,R06458,R06448,R07250,R06510,R07253,R05331,R06641,R00233,R06511,R06512,R06643,R06644,R06645,R02505,R07987,R07251,R07988,R05188,R06482,R06483,R06480,R06481,R02447,R05464,R01613,R01614,R05190,R07758,R02223,R07254,R02224,R01648,R01954,R01151,R01155,R00709,R00267
52	0.33	322	20	87	0	0	C00031->C00062:[4->10,4->5]	RP06552,RP01134,RP06299,RP06172,RP01043,RP00576,RP01077,RP04543,RP06101,RP01093,RP00026,RP05694,RP06265,RP01481,RP00060,RP05915,RP10992,RP00180,RP01871,RP01297	R01384,R01386,R07658,R00837,R00761,R00472,R00670,R00665,R01398,R00742,R00286,R00214,R00216,R00771,R00743,R01323,R01179,R05508,R00393,R04057,R02955,R05336,R01359,R05509,R00928,R04000,R00229,R07832,R03884,R00227,R03153,R00235,R04709,R07989,R06635,R06637,R06636,R06459,R06458,R06448,R07250,R06510,R07253,R05331,R06641,R00233,R06511,R06512,R06643,R06644,R06645,R02505,R07987,R07251,R07988,R05188,R06482,R06483,R06480,R06481,R02447,R05464,R01613,R01614,R05190,R07758,R02223,R07254,R02224,R00670,R01398,R00725,R01139,R00299,R08404,R02185,R05804,R00303,R00850,R02737,R00836,R07641,R00315,R00317,R00320,R01954,R01086
53	0.50	199	24	250	2	3	C00031->C00062:[4->10,4->3,4->5]	RP06552,RP01134,RP12907,RP00015,RP00032,RP00924,RP04543,RP05677,RP06023,RP01481,RP05915,RP01297,RP04453,RP00305,RP01012,RP00576,RP00578,RP00304,RP00930,RP00014,RP01871,RP10771,RP05857,RP04522	R01384,R01386,R07658,R00837,R08165,R07997,R08082,R08050,R05036,R05037,R01412,R05857,R05229,R05039,R08611,R06551,R05301,R05302,R05097,R03812,R05320,R06539,R01252,R08081,R03737,R03376,R05419,R02444,R02445,R01879,R06338,R06335,R03218,R02160,R06336,R06337,R02486,R07366,R07996,R03219,R05228,R07993,R03590,R07187,R06540,R07329,R08610,R03806,R07184,R04276,R07186,R03640,R07368,R03809,R07367,R05469,R05468,R03009,R03008,R04073,R03451,R05722,R05723,R05466,R02397,R06323,R06322,R03126,R07185,R02990,R00405,R00406,R00407,R02956,R02084,R01780,R00727,R00410,R02407,R05588,R00432,R01559,R03154,R06904,R00474,R00286,R08549,R07997,R08082,R08050,R05036,R05037,R01412,R05857,R05229,R05228,R08611,R06551,R07185,R05301,R05302,R05097,R03812,R05320,R06539,R01252,R08081,R03737,R03376,R00474,R08610,R05419,R02444,R02445,R00265,R00621,R01879,R06338,R06335,R03218,R03219,R06336,R06337,R02486,R07366,R07996,R08165,R05039,R07993,R03590,R01700,R07187,R06540,R02160,R07329,R03806,R07184,R00272,R07186,R03640,R07368,R03809,R07367,R05469,R05468,R01197,R03009,R03008,R04073,R03451,R05722,R05723,R05466,R02397,R06323,R06322,R03126,R04276,R00149,R00150,R01398,R02737,R00836,R01086,R00245,R00709,R00267,R00621,R00665,R01398,R01343,R00667,R08549,R01197,R00265,R00479,R07659,R04467,R04234,R00093,R01161,R06423,R00250,R07276,R03053,R01214,R07275,R04338,R05052,R04475,R04438,R02283,R02772,R02773,R02619,R00684,R00668,R00243,R00114,R00248,R04269,R06977,R01939,R07277,R04029,R01956,R03243,R01155,R01648,R05507,R01339,R04529,R07396,R04028,R04171,R03207,R00667,R05085,R02433,R04188,R00895,R04173,R01684,R06426,R01090,R02199,R04217,R02077,R00258,R07613,R00021,R00694,R03248,R00372,R00355,R04051,R02274,R00734,R03952,R02700,R00457,R00908,R03120,R06844,R03266,R01954,R01700,R00709,R00267,R00272
54	0.50	209	30	265	2	3	C00031->C00062:[4->10,4->3,4->5,7->10,7->3,7->5]	RP06552,RP05677,RP01925,RP00015,RP00032,RP00924,RP12907,RP01134,RP06023,RP00453,RP01133,RP01481,RP05915,RP01871,RP01297,RP04453,RP00305,RP00576,RP00578,RP00304,RP00930,RP10771,RP00014,RP04543,RP00060,RP00343,RP01012,RP06593,RP05857,RP04522	R01384,R01386,R07658,R08549,R07997,R08082,R08050,R05036,R05037,R01412,R05857,R05229,R05228,R08611,R06551,R07185,R05301,R05302,R05097,R03812,R05320,R06539,R01252,R08081,R03737,R03376,R00474,R08610,R05419,R02444,R02445,R00265,R00621,R01879,R06338,R06335,R03218,R03219,R06336,R06337,R02486,R07366,R07996,R08165,R05039,R07993,R03590,R01700,R07187,R06540,R02160,R07329,R03806,R07184,R00272,R07186,R03640,R07368,R03809,R07367,R05469,R05468,R01197,R03009,R03008,R04073,R03451,R05722,R05723,R05466,R02397,R06323,R06322,R03126,R04276,R02035,R07997,R08082,R08050,R05036,R05037,R01412,R05857,R05229,R05039,R08611,R06551,R05301,R05302,R05097,R03812,R05320,R06539,R01252,R08081,R03737,R03376,R05419,R02444,R02445,R01879,R06338,R06335,R03218,R02160,R06336,R06337,R02486,R07366,R07996,R03219,R05228,R07993,R03590,R07187,R06540,R07329,R08610,R03806,R07184,R04276,R07186,R03640,R07368,R03809,R07367,R05469,R05468,R03009,R03008,R04073,R03451,R05722,R05723,R05466,R02397,R06323,R06322,R03126,R07185,R02990,R00405,R00406,R00407,R02956,R02084,R01780,R00727,R00410,R02407,R05588,R00432,R01559,R03154,R06904,R00474,R08165,R00837,R00149,R00150,R02727,R00010,R00835,R01398,R02737,R00836,R01954,R01086,R00245,R00709,R00267,R00665,R01398,R01343,R00667,R08549,R01197,R00265,R00479,R01700,R07659,R04467,R04234,R00093,R01161,R06423,R00250,R07276,R03053,R01214,R07275,R04338,R05052,R04475,R04438,R02283,R02772,R02773,R02619,R00684,R00668,R00243,R00114,R00248,R04269,R06977,R01939,R07277,R04029,R01956,R03243,R01155,R01648,R05507,R01339,R04529,R07396,R04028,R04171,R03207,R00667,R05085,R02433,R04188,R00895,R04173,R01684,R06426,R01090,R02199,R04217,R02077,R00258,R07613,R00021,R00694,R03248,R00372,R00355,R04051,R02274,R00734,R03952,R02700,R00457,R00908,R03120,R06844,R03266,R00286,R00725,R01139,R00299,R08404,R02185,R05804,R00303,R00850,R02778,R02780,R00621,R01528,R00709,R00267,R00272
55	0.50	1259	21	38	0	0	C00031->C00062:[4->10,4->3,4->5]	RP06552,RP01134,RP00608,RP01043,RP01077,RP04543,RP06265,RP00305,RP01481,RP05915,RP10992,RP01297,RP00327,RP00576,RP00930,RP06643,RP05709,RP01662,RP01871,RP00486,RP05857	R01384,R01386,R07658,R00837,R00713,R00714,R00670,R00742,R00286,R00670,R00709,R00267,R01398,R02737,R00836,R07641,R01086,R01986,R02549,R00665,R01398,R00479,R01626,R04726,R04952,R02768,R04957,R07762,R04963,R04355,R04960,R04968,R01648,R01954,R01151,R01155,R00709,R00267
56	0.33	388	14	56	0	0	C00031->C00062:[4->10,4->5]	RP06552,RP01043,RP00576,RP01077,RP04543,RP05915,RP00453,RP06265,RP05694,RP01481,RP01871,RP10992,RP00343,RP01297	R01384,R01386,R07658,R00670,R00665,R01398,R00742,R00286,R02737,R00836,R02727,R00010,R00670,R04709,R07989,R06635,R06637,R06636,R06459,R06458,R06448,R07250,R06510,R07253,R05331,R06641,R00233,R06511,R06512,R06643,R06644,R06645,R02505,R07987,R07251,R07988,R05188,R06482,R06483,R06480,R06481,R02447,R05464,R01613,R01614,R05190,R07758,R02223,R07254,R02224,R01398,R01954,R07641,R02778,R02780,R01086
57	1.00	334	27	178	0	0	C00031->C00062:[4->10,4->5,7->2,7->3,9->1,9->4]	RP06552,RP00305,RP01134,RP06299,RP01077,RP05880,RP04543,RP00578,RP00180,RP00014,RP01481,RP05915,RP10992,RP01431,RP01297,RP04453,RP00177,RP00576,RP00078,RP04202,RP01093,RP00026,RP05694,RP00060,RP00109,RP05729,RP01871	R01384,R01386,R07658,R00709,R00267,R00837,R00761,R00742,R00351,R00352,R00286,R01343,R00667,R00315,R00317,R00320,R07659,R04467,R04234,R00093,R01161,R06423,R00250,R07276,R03053,R01214,R07275,R04338,R05052,R04475,R04438,R02283,R02772,R02773,R02619,R00684,R00668,R00243,R00114,R00248,R04269,R06977,R01939,R07277,R04029,R01956,R03243,R01155,R01648,R05507,R01339,R04529,R07396,R04028,R04171,R03207,R00667,R05085,R02433,R04188,R00895,R04173,R01684,R06426,R01090,R02199,R04217,R02077,R00258,R07613,R00021,R00694,R03248,R00372,R00355,R04051,R02274,R00734,R03952,R02700,R00457,R00908,R03120,R06844,R03266,R01398,R02737,R00836,R07641,R01324,R01086,R00245,R00351,R00352,R00362,R00665,R01398,R00431,R00346,R00345,R00726,R00341,R00207,R00771,R00743,R01323,R01179,R05508,R00393,R04057,R02955,R05336,R01359,R05509,R00928,R04000,R00229,R07832,R03884,R00227,R03153,R00235,R04709,R07989,R06635,R06637,R06636,R06459,R06458,R06448,R07250,R06510,R07253,R05331,R06641,R00233,R06511,R06512,R06643,R06644,R06645,R02505,R07987,R07251,R07988,R05188,R06482,R06483,R06480,R06481,R02447,R05464,R01613,R01614,R05190,R07758,R02223,R07254,R02224,R00725,R01139,R00299,R08404,R02185,R05804,R00303,R00850,R00344,R00930,R00217,R00353,R00217,R00346,R00345,R00726,R00341,R00431,R01954
58	0.50	214	25	272	2	3	C00031->C00062:[4->10,4->3,4->5]	RP06552,RP01134,RP04543,RP00015,RP01077,RP00924,RP12907,RP05677,RP01481,RP05915,RP10992,RP01297,RP04453,RP00305,RP01012,RP00576,RP00304,RP00930,RP00014,RP05694,RP05857,RP01871,RP10771,RP00578,RP04522	R01384,R01386,R07658,R00837,R00286,R07997,R08082,R08050,R05036,R05037,R01412,R05857,R05229,R05039,R08611,R06551,R05301,R05302,R05097,R03812,R05320,R06539,R01252,R08081,R03737,R03376,R05419,R02444,R02445,R01879,R06338,R06335,R03218,R02160,R06336,R06337,R02486,R07366,R07996,R03219,R05228,R07993,R03590,R07187,R06540,R07329,R08610,R03806,R07184,R04276,R07186,R03640,R07368,R03809,R07367,R05469,R05468,R03009,R03008,R04073,R03451,R05722,R05723,R05466,R02397,R06323,R06322,R03126,R07185,R00742,R00474,R08165,R08549,R07997,R08082,R08050,R05036,R05037,R01412,R05857,R05229,R05228,R08611,R06551,R07185,R05301,R05302,R05097,R03812,R05320,R06539,R01252,R08081,R03737,R03376,R00474,R08610,R05419,R02444,R02445,R00265,R00621,R01879,R06338,R06335,R03218,R03219,R06336,R06337,R02486,R07366,R07996,R08165,R05039,R07993,R03590,R01700,R07187,R06540,R02160,R07329,R03806,R07184,R00272,R07186,R03640,R07368,R03809,R07367,R05469,R05468,R01197,R03009,R03008,R04073,R03451,R05722,R05723,R05466,R02397,R06323,R06322,R03126,R04276,R01398,R02737,R00836,R07641,R01086,R00245,R00709,R00267,R00621,R00665,R01398,R08549,R01197,R00265,R00479,R07659,R04467,R04234,R00093,R01161,R06423,R00250,R07276,R03053,R01214,R07275,R04338,R05052,R04475,R04438,R02283,R02772,R02773,R02619,R00684,R00668,R00243,R00114,R00248,R04269,R06977,R01939,R07277,R04029,R01956,R03243,R01155,R01648,R05507,R01339,R04529,R07396,R04028,R04171,R03207,R00667,R05085,R02433,R04188,R00895,R04173,R01684,R06426,R01090,R02199,R04217,R02077,R00258,R07613,R00021,R00694,R03248,R00372,R00355,R04051,R02274,R00734,R03952,R02700,R00457,R00908,R03120,R06844,R03266,R04709,R07989,R06635,R06637,R06636,R06459,R06458,R06448,R07250,R06510,R07253,R05331,R06641,R00233,R06511,R06512,R06643,R06644,R06645,R02505,R07987,R07251,R07988,R05188,R06482,R06483,R06480,R06481,R02447,R05464,R01613,R01614,R05190,R07758,R02223,R07254,R02224,R00709,R00267,R01954,R01700,R01343,R00667,R00272
59	0.50	222	32	302	2	3	C00031->C00062:[4->10,4->3,4->5,7->10,7->3,7->5]	RP06552,RP05677,RP01925,RP00015,RP00032,RP01077,RP00924,RP12907,RP01134,RP00453,RP01133,RP01481,RP05915,RP10992,RP01871,RP01297,RP04453,RP00305,RP00576,RP00578,RP00304,RP00930,RP10771,RP00014,RP05694,RP04543,RP00060,RP00343,RP01012,RP06593,RP05857,RP04522	R01384,R01386,R07658,R08549,R07997,R08082,R08050,R05036,R05037,R01412,R05857,R05229,R05228,R08611,R06551,R07185,R05301,R05302,R05097,R03812,R05320,R06539,R01252,R08081,R03737,R03376,R00474,R08610,R05419,R02444,R02445,R00265,R00621,R01879,R06338,R06335,R03218,R03219,R06336,R06337,R02486,R07366,R07996,R08165,R05039,R07993,R03590,R01700,R07187,R06540,R02160,R07329,R03806,R07184,R00272,R07186,R03640,R07368,R03809,R07367,R05469,R05468,R01197,R03009,R03008,R04073,R03451,R05722,R05723,R05466,R02397,R06323,R06322,R03126,R04276,R02035,R07997,R08082,R08050,R05036,R05037,R01412,R05857,R05229,R05039,R08611,R06551,R05301,R05302,R05097,R03812,R05320,R06539,R01252,R08081,R03737,R03376,R05419,R02444,R02445,R01879,R06338,R06335,R03218,R02160,R06336,R06337,R02486,R07366,R07996,R03219,R05228,R07993,R03590,R07187,R06540,R07329,R08610,R03806,R07184,R04276,R07186,R03640,R07368,R03809,R07367,R05469,R05468,R03009,R03008,R04073,R03451,R05722,R05723,R05466,R02397,R06323,R06322,R03126,R07185,R02990,R00405,R00406,R00407,R02956,R02084,R01780,R00727,R00410,R02407,R05588,R00432,R01559,R03154,R06904,R00742,R00474,R08165,R00837,R02727,R00010,R00835,R01398,R02737,R00836,R07641,R01954,R01086,R00245,R00709,R00267,R00665,R01398,R01343,R00667,R08549,R01197,R00265,R00479,R01700,R07659,R04467,R04234,R00093,R01161,R06423,R00250,R07276,R03053,R01214,R07275,R04338,R05052,R04475,R04438,R02283,R02772,R02773,R02619,R00684,R00668,R00243,R00114,R00248,R04269,R06977,R01939,R07277,R04029,R01956,R03243,R01155,R01648,R05507,R01339,R04529,R07396,R04028,R04171,R03207,R00667,R05085,R02433,R04188,R00895,R04173,R01684,R06426,R01090,R02199,R04217,R02077,R00258,R07613,R00021,R00694,R03248,R00372,R00355,R04051,R02274,R00734,R03952,R02700,R00457,R00908,R03120,R06844,R03266,R04709,R07989,R06635,R06637,R06636,R06459,R06458,R06448,R07250,R06510,R07253,R05331,R06641,R00233,R06511,R06512,R06643,R06644,R06645,R02505,R07987,R07251,R07988,R05188,R06482,R06483,R06480,R06481,R02447,R05464,R01613,R01614,R05190,R07758,R02223,R07254,R02224,R00286,R00725,R01139,R00299,R08404,R02185,R05804,R00303,R00850,R02778,R02780,R00621,R01528,R00709,R00267,R00272
60	0.17	394	9	18	0	0	C00031->C00062:[7->10]	RP01925,RP00576,RP01481,RP06023,RP01133,RP00060,RP01871,RP06593,RP01297	R02035,R00665,R01398,R01398,R00149,R00150,R00835,R00725,R01139,R00299,R08404,R02185,R05804,R00303,R00850,R01954,R01528,R01086
61	0.50	202	25	252	2	3	C00031->C00062:[4->10,4->3,4->5]	RP06552,RP01134,RP04543,RP00015,RP00032,RP00924,RP12907,RP05677,RP06023,RP00608,RP01481,RP05915,RP01297,RP04453,RP00305,RP00576,RP00304,RP00930,RP10771,RP00014,RP05857,RP01871,RP01012,RP00578,RP04522	R01384,R01386,R07658,R00837,R00286,R07997,R08082,R08050,R05036,R05037,R01412,R05857,R05229,R05039,R08611,R06551,R05301,R05302,R05097,R03812,R05320,R06539,R01252,R08081,R03737,R03376,R05419,R02444,R02445,R01879,R06338,R06335,R03218,R02160,R06336,R06337,R02486,R07366,R07996,R03219,R05228,R07993,R03590,R07187,R06540,R07329,R08610,R03806,R07184,R04276,R07186,R03640,R07368,R03809,R07367,R05469,R05468,R03009,R03008,R04073,R03451,R05722,R05723,R05466,R02397,R06323,R06322,R03126,R07185,R02990,R00405,R00406,R00407,R02956,R02084,R01780,R00727,R00410,R02407,R05588,R00432,R01559,R03154,R06904,R00474,R08165,R08549,R07997,R08082,R08050,R05036,R05037,R01412,R05857,R05229,R05228,R08611,R06551,R07185,R05301,R05302,R05097,R03812,R05320,R06539,R01252,R08081,R03737,R03376,R00474,R08610,R05419,R02444,R02445,R00265,R00621,R01879,R06338,R06335,R03218,R03219,R06336,R06337,R02486,R07366,R07996,R08165,R05039,R07993,R03590,R01700,R07187,R06540,R02160,R07329,R03806,R07184,R00272,R07186,R03640,R07368,R03809,R07367,R05469,R05468,R01197,R03009,R03008,R04073,R03451,R05722,R05723,R05466,R02397,R06323,R06322,R03126,R04276,R00149,R00150,R00713,R00714,R01398,R02737,R00836,R01086,R00245,R00709,R00267,R00665,R01398,R08549,R01197,R00265,R00479,R01700,R07659,R04467,R04234,R00093,R01161,R06423,R00250,R07276,R03053,R01214,R07275,R04338,R05052,R04475,R04438,R02283,R02772,R02773,R02619,R00684,R00668,R00243,R00114,R00248,R04269,R06977,R01939,R07277,R04029,R01956,R03243,R01155,R01648,R05507,R01339,R04529,R07396,R04028,R04171,R03207,R00667,R05085,R02433,R04188,R00895,R04173,R01684,R06426,R01090,R02199,R04217,R02077,R00258,R07613,R00021,R00694,R03248,R00372,R00355,R04051,R02274,R00734,R03952,R02700,R00457,R00908,R03120,R06844,R03266,R00709,R00267,R01954,R00621,R01343,R00667,R00272
62	0.50	206	29	265	2	3	C00031->C00062:[4->10,4->3,4->5,7->10,7->3,7->5]	RP06552,RP05677,RP01925,RP00015,RP00032,RP00924,RP12907,RP01134,RP06023,RP00453,RP01133,RP01481,RP05915,RP00343,RP04453,RP00305,RP00576,RP00578,RP00304,RP00930,RP10771,RP00014,RP00490,RP00060,RP04543,RP01012,RP06593,RP05857,RP04522	R01384,R01386,R07658,R08549,R07997,R08082,R08050,R05036,R05037,R01412,R05857,R05229,R05228,R08611,R06551,R07185,R05301,R05302,R05097,R03812,R05320,R06539,R01252,R08081,R03737,R03376,R00474,R08610,R05419,R02444,R02445,R00265,R00621,R01879,R06338,R06335,R03218,R03219,R06336,R06337,R02486,R07366,R07996,R08165,R05039,R07993,R03590,R01700,R07187,R06540,R02160,R07329,R03806,R07184,R00272,R07186,R03640,R07368,R03809,R07367,R05469,R05468,R01197,R03009,R03008,R04073,R03451,R05722,R05723,R05466,R02397,R06323,R06322,R03126,R04276,R02035,R07997,R08082,R08050,R05036,R05037,R01412,R05857,R05229,R05039,R08611,R06551,R05301,R05302,R05097,R03812,R05320,R06539,R01252,R08081,R03737,R03376,R05419,R02444,R02445,R01879,R06338,R06335,R03218,R02160,R06336,R06337,R02486,R07366,R07996,R03219,R05228,R07993,R03590,R07187,R06540,R07329,R08610,R03806,R07184,R04276,R07186,R03640,R07368,R03809,R07367,R05469,R05468,R03009,R03008,R04073,R03451,R05722,R05723,R05466,R02397,R06323,R06322,R03126,R07185,R02990,R00405,R00406,R00407,R02956,R02084,R01780,R00727,R00410,R02407,R05588,R00432,R01559,R03154,R06904,R00474,R08165,R00837,R00149,R00150,R02727,R00010,R00835,R01398,R02737,R00836,R02778,R02780,R00245,R00709,R00267,R00665,R01398,R01343,R00667,R08549,R01197,R00265,R00479,R01700,R07659,R04467,R04234,R00093,R01161,R06423,R00250,R07276,R03053,R01214,R07275,R04338,R05052,R04475,R04438,R02283,R02772,R02773,R02619,R00684,R00668,R00243,R00114,R00248,R04269,R06977,R01939,R07277,R04029,R01956,R03243,R01155,R01648,R05507,R01339,R04529,R07396,R04028,R04171,R03207,R00667,R05085,R02433,R04188,R00895,R04173,R01684,R06426,R01090,R02199,R04217,R02077,R00258,R07613,R00021,R00694,R03248,R00372,R00355,R04051,R02274,R00734,R03952,R02700,R00457,R00908,R03120,R06844,R03266,R00552,R00557,R00725,R01139,R00299,R08404,R02185,R05804,R00303,R00850,R00286,R00621,R01528,R00709,R00267,R00272
63	0.50	196	23	250	2	3	C00031->C00062:[4->10,4->3,4->5]	RP06552,RP01134,RP12907,RP00015,RP00032,RP00924,RP04543,RP05677,RP06023,RP00490,RP01481,RP05915,RP04453,RP00305,RP01012,RP00576,RP00578,RP00304,RP00930,RP00014,RP10771,RP05857,RP04522	R01384,R01386,R07658,R00837,R08165,R07997,R08082,R08050,R05036,R05037,R01412,R05857,R05229,R05039,R08611,R06551,R05301,R05302,R05097,R03812,R05320,R06539,R01252,R08081,R03737,R03376,R05419,R02444,R02445,R01879,R06338,R06335,R03218,R02160,R06336,R06337,R02486,R07366,R07996,R03219,R05228,R07993,R03590,R07187,R06540,R07329,R08610,R03806,R07184,R04276,R07186,R03640,R07368,R03809,R07367,R05469,R05468,R03009,R03008,R04073,R03451,R05722,R05723,R05466,R02397,R06323,R06322,R03126,R07185,R02990,R00405,R00406,R00407,R02956,R02084,R01780,R00727,R00410,R02407,R05588,R00432,R01559,R03154,R06904,R00474,R00286,R08549,R07997,R08082,R08050,R05036,R05037,R01412,R05857,R05229,R05228,R08611,R06551,R07185,R05301,R05302,R05097,R03812,R05320,R06539,R01252,R08081,R03737,R03376,R00474,R08610,R05419,R02444,R02445,R00265,R00621,R01879,R06338,R06335,R03218,R03219,R06336,R06337,R02486,R07366,R07996,R08165,R05039,R07993,R03590,R01700,R07187,R06540,R02160,R07329,R03806,R07184,R00272,R07186,R03640,R07368,R03809,R07367,R05469,R05468,R01197,R03009,R03008,R04073,R03451,R05722,R05723,R05466,R02397,R06323,R06322,R03126,R04276,R00149,R00150,R00552,R00557,R01398,R02737,R00836,R00245,R00709,R00267,R00621,R00665,R01398,R01343,R00667,R08549,R01197,R00265,R00479,R07659,R04467,R04234,R00093,R01161,R06423,R00250,R07276,R03053,R01214,R07275,R04338,R05052,R04475,R04438,R02283,R02772,R02773,R02619,R00684,R00668,R00243,R00114,R00248,R04269,R06977,R01939,R07277,R04029,R01956,R03243,R01155,R01648,R05507,R01339,R04529,R07396,R04028,R04171,R03207,R00667,R05085,R02433,R04188,R00895,R04173,R01684,R06426,R01090,R02199,R04217,R02077,R00258,R07613,R00021,R00694,R03248,R00372,R00355,R04051,R02274,R00734,R03952,R02700,R00457,R00908,R03120,R06844,R03266,R01700,R00709,R00267,R00272
64	0.50	198	24	252	2	3	C00031->C00062:[4->10,4->3,4->5]	RP06552,RP01134,RP04543,RP00015,RP00032,RP00924,RP12907,RP05677,RP06023,RP00490,RP00608,RP01481,RP05915,RP04453,RP00305,RP00576,RP00304,RP00930,RP10771,RP00014,RP05857,RP01012,RP00578,RP04522	R01384,R01386,R07658,R00837,R00286,R07997,R08082,R08050,R05036,R05037,R01412,R05857,R05229,R05039,R08611,R06551,R05301,R05302,R05097,R03812,R05320,R06539,R01252,R08081,R03737,R03376,R05419,R02444,R02445,R01879,R06338,R06335,R03218,R02160,R06336,R06337,R02486,R07366,R07996,R03219,R05228,R07993,R03590,R07187,R06540,R07329,R08610,R03806,R07184,R04276,R07186,R03640,R07368,R03809,R07367,R05469,R05468,R03009,R03008,R04073,R03451,R05722,R05723,R05466,R02397,R06323,R06322,R03126,R07185,R02990,R00405,R00406,R00407,R02956,R02084,R01780,R00727,R00410,R02407,R05588,R00432,R01559,R03154,R06904,R00474,R08165,R08549,R07997,R08082,R08050,R05036,R05037,R01412,R05857,R05229,R05228,R08611,R06551,R07185,R05301,R05302,R05097,R03812,R05320,R06539,R01252,R08081,R03737,R03376,R00474,R08610,R05419,R02444,R02445,R00265,R00621,R01879,R06338,R06335,R03218,R03219,R06336,R06337,R02486,R07366,R07996,R08165,R05039,R07993,R03590,R01700,R07187,R06540,R02160,R07329,R03806,R07184,R00272,R07186,R03640,R07368,R03809,R07367,R05469,R05468,R01197,R03009,R03008,R04073,R03451,R05722,R05723,R05466,R02397,R06323,R06322,R03126,R04276,R00149,R00150,R00552,R00557,R00713,R00714,R01398,R02737,R00836,R00245,R00709,R00267,R00665,R01398,R08549,R01197,R00265,R00479,R01700,R07659,R04467,R04234,R00093,R01161,R06423,R00250,R07276,R03053,R01214,R07275,R04338,R05052,R04475,R04438,R02283,R02772,R02773,R02619,R00684,R00668,R00243,R00114,R00248,R04269,R06977,R01939,R07277,R04029,R01956,R03243,R01155,R01648,R05507,R01339,R04529,R07396,R04028,R04171,R03207,R00667,R05085,R02433,R04188,R00895,R04173,R01684,R06426,R01090,R02199,R04217,R02077,R00258,R07613,R00021,R00694,R03248,R00372,R00355,R04051,R02274,R00734,R03952,R02700,R00457,R00908,R03120,R06844,R03266,R00709,R00267,R00621,R01343,R00667,R00272
65	0.33	338	19	53	0	0	C00031->C00062:[4->10,4->5]	RP06552,RP06299,RP06172,RP01043,RP00576,RP06101,RP04543,RP05915,RP00453,RP06023,RP01093,RP00026,RP01481,RP00060,RP01871,RP00180,RP00343,RP06265,RP01297	R01384,R01386,R07658,R00761,R00472,R00670,R00665,R01398,R00214,R00216,R00286,R02737,R00836,R02727,R00010,R00149,R00150,R00771,R00743,R01323,R01179,R05508,R00393,R04057,R02955,R05336,R01359,R05509,R00928,R04000,R00229,R07832,R03884,R00227,R03153,R00235,R01398,R00725,R01139,R00299,R08404,R02185,R05804,R00303,R00850,R01954,R00315,R00317,R00320,R02778,R02780,R00670,R01086
66	0.50	201	27	261	2	3	C00031->C00062:[4->10,4->3,4->5,7->10,7->3,7->5]	RP06552,RP05677,RP01925,RP00015,RP00032,RP00924,RP12907,RP01134,RP06023,RP00490,RP01133,RP01481,RP05915,RP04453,RP00305,RP01012,RP00576,RP00578,RP00304,RP00930,RP00014,RP00060,RP04543,RP10771,RP06593,RP05857,RP04522	R01384,R01386,R07658,R08549,R07997,R08082,R08050,R05036,R05037,R01412,R05857,R05229,R05228,R08611,R06551,R07185,R05301,R05302,R05097,R03812,R05320,R06539,R01252,R08081,R03737,R03376,R00474,R08610,R05419,R02444,R02445,R00265,R00621,R01879,R06338,R06335,R03218,R03219,R06336,R06337,R02486,R07366,R07996,R08165,R05039,R07993,R03590,R01700,R07187,R06540,R02160,R07329,R03806,R07184,R00272,R07186,R03640,R07368,R03809,R07367,R05469,R05468,R01197,R03009,R03008,R04073,R03451,R05722,R05723,R05466,R02397,R06323,R06322,R03126,R04276,R02035,R07997,R08082,R08050,R05036,R05037,R01412,R05857,R05229,R05039,R08611,R06551,R05301,R05302,R05097,R03812,R05320,R06539,R01252,R08081,R03737,R03376,R05419,R02444,R02445,R01879,R06338,R06335,R03218,R02160,R06336,R06337,R02486,R07366,R07996,R03219,R05228,R07993,R03590,R07187,R06540,R07329,R08610,R03806,R07184,R04276,R07186,R03640,R07368,R03809,R07367,R05469,R05468,R03009,R03008,R04073,R03451,R05722,R05723,R05466,R02397,R06323,R06322,R03126,R07185,R02990,R00405,R00406,R00407,R02956,R02084,R01780,R00727,R00410,R02407,R05588,R00432,R01559,R03154,R06904,R00474,R08165,R00837,R00149,R00150,R00552,R00557,R00835,R01398,R02737,R00836,R00245,R00709,R00267,R00621,R00665,R01398,R01343,R00667,R08549,R01197,R00265,R00479,R07659,R04467,R04234,R00093,R01161,R06423,R00250,R07276,R03053,R01214,R07275,R04338,R05052,R04475,R04438,R02283,R02772,R02773,R02619,R00684,R00668,R00243,R00114,R00248,R04269,R06977,R01939,R07277,R04029,R01956,R03243,R01155,R01648,R05507,R01339,R04529,R07396,R04028,R04171,R03207,R00667,R05085,R02433,R04188,R00895,R04173,R01684,R06426,R01090,R02199,R04217,R02077,R00258,R07613,R00021,R00694,R03248,R00372,R00355,R04051,R02274,R00734,R03952,R02700,R00457,R00908,R03120,R06844,R03266,R00725,R01139,R00299,R08404,R02185,R05804,R00303,R00850,R00286,R01700,R01528,R00709,R00267,R00272
67	1.00	344	27	145	0	0	C00031->C00062:[4->10,4->5,7->2,7->3,9->1,9->4]	RP06552,RP00305,RP00578,RP06299,RP05880,RP04543,RP00453,RP06023,RP00180,RP01134,RP01093,RP01481,RP01431,RP05915,RP01297,RP04453,RP05729,RP00177,RP00576,RP00078,RP04202,RP00014,RP00026,RP00060,RP00109,RP00343,RP01871	R01384,R01386,R07658,R00709,R00267,R01343,R00667,R00761,R00351,R00352,R00286,R02727,R00010,R00149,R00150,R00315,R00317,R00320,R00837,R00771,R01398,R01324,R02737,R00836,R01086,R00245,R00217,R00346,R00345,R00726,R00341,R00431,R00351,R00352,R00362,R00665,R01398,R00431,R00346,R00345,R00726,R00341,R00207,R07659,R04467,R04234,R00093,R01161,R06423,R00250,R07276,R03053,R01214,R07275,R04338,R05052,R04475,R04438,R02283,R02772,R02773,R02619,R00684,R00668,R00243,R00114,R00248,R04269,R06977,R01939,R07277,R04029,R01956,R03243,R01155,R01648,R05507,R01339,R04529,R07396,R04028,R04171,R03207,R00667,R05085,R02433,R04188,R00895,R04173,R01684,R06426,R01090,R02199,R04217,R02077,R00258,R07613,R00021,R00694,R03248,R00372,R00355,R04051,R02274,R00734,R03952,R02700,R00457,R00908,R03120,R06844,R03266,R00743,R01323,R01179,R05508,R00393,R04057,R02955,R05336,R01359,R05509,R00928,R04000,R00229,R07832,R03884,R00227,R03153,R00235,R00725,R01139,R00299,R08404,R02185,R05804,R00303,R00850,R00344,R00930,R00217,R00353,R02778,R02780,R01954
68	0.50	199	19	231	0	0	C00031->C00062:[4->10,4->3,4->5]	RP06552,RP00578,RP00015,RP05677,RP04543,RP00453,RP06023,RP01134,RP01481,RP05915,RP00343,RP01297,RP04453,RP00305,RP00576,RP00930,RP00014,RP01871,RP05857	R01384,R01386,R07658,R01343,R00667,R07997,R08082,R08050,R05036,R05037,R01412,R05857,R05229,R05039,R08611,R06551,R05301,R05302,R05097,R03812,R05320,R06539,R01252,R08081,R03737,R03376,R05419,R02444,R02445,R01879,R06338,R06335,R03218,R02160,R06336,R06337,R02486,R07366,R07996,R03219,R05228,R07993,R03590,R07187,R06540,R07329,R08610,R03806,R07184,R04276,R07186,R03640,R07368,R03809,R07367,R05469,R05468,R03009,R03008,R04073,R03451,R05722,R05723,R05466,R02397,R06323,R06322,R03126,R07185,R08549,R07997,R08082,R08050,R05036,R05037,R01412,R05857,R05229,R05228,R08611,R06551,R07185,R05301,R05302,R05097,R03812,R05320,R06539,R01252,R08081,R03737,R03376,R00474,R08610,R05419,R02444,R02445,R00265,R00621,R01879,R06338,R06335,R03218,R03219,R06336,R06337,R02486,R07366,R07996,R08165,R05039,R07993,R03590,R01700,R07187,R06540,R02160,R07329,R03806,R07184,R00272,R07186,R03640,R07368,R03809,R07367,R05469,R05468,R01197,R03009,R03008,R04073,R03451,R05722,R05723,R05466,R02397,R06323,R06322,R03126,R04276,R00286,R02727,R00010,R00149,R00150,R00837,R01398,R02737,R00836,R02778,R02780,R01086,R00245,R00709,R00267,R00665,R01398,R00479,R07659,R04467,R04234,R00093,R01161,R06423,R00250,R07276,R03053,R01214,R07275,R04338,R05052,R04475,R04438,R02283,R02772,R02773,R02619,R00684,R00668,R00243,R00114,R00248,R04269,R06977,R01939,R07277,R04029,R01956,R03243,R01155,R01648,R05507,R01339,R04529,R07396,R04028,R04171,R03207,R00667,R05085,R02433,R04188,R00895,R04173,R01684,R06426,R01090,R02199,R04217,R02077,R00258,R07613,R00021,R00694,R03248,R00372,R00355,R04051,R02274,R00734,R03952,R02700,R00457,R00908,R03120,R06844,R03266,R01954,R00709,R00267
69	0.50	204	26	254	2	3	C00031->C00062:[4->10,4->3,4->5]	RP06552,RP05677,RP12907,RP00015,RP00032,RP00924,RP04543,RP01134,RP06023,RP00453,RP01481,RP05915,RP01871,RP01297,RP04453,RP00305,RP01012,RP00576,RP00578,RP00304,RP00930,RP00014,RP00343,RP10771,RP05857,RP04522	R01384,R01386,R07658,R08549,R07997,R08082,R08050,R05036,R05037,R01412,R05857,R05229,R05228,R08611,R06551,R07185,R05301,R05302,R05097,R03812,R05320,R06539,R01252,R08081,R03737,R03376,R00474,R08610,R05419,R02444,R02445,R00265,R00621,R01879,R06338,R06335,R03218,R03219,R06336,R06337,R02486,R07366,R07996,R08165,R05039,R07993,R03590,R01700,R07187,R06540,R02160,R07329,R03806,R07184,R00272,R07186,R03640,R07368,R03809,R07367,R05469,R05468,R01197,R03009,R03008,R04073,R03451,R05722,R05723,R05466,R02397,R06323,R06322,R03126,R04276,R08165,R07997,R08082,R08050,R05036,R05037,R01412,R05857,R05229,R05039,R08611,R06551,R05301,R05302,R05097,R03812,R05320,R06539,R01252,R08081,R03737,R03376,R05419,R02444,R02445,R01879,R06338,R06335,R03218,R02160,R06336,R06337,R02486,R07366,R07996,R03219,R05228,R07993,R03590,R07187,R06540,R07329,R08610,R03806,R07184,R04276,R07186,R03640,R07368,R03809,R07367,R05469,R05468,R03009,R03008,R04073,R03451,R05722,R05723,R05466,R02397,R06323,R06322,R03126,R07185,R02990,R00405,R00406,R00407,R02956,R02084,R01780,R00727,R00410,R02407,R05588,R00432,R01559,R03154,R06904,R00474,R00286,R00837,R00149,R00150,R02727,R00010,R01398,R02737,R00836,R01954,R01086,R00245,R00709,R00267,R00621,R00665,R01398,R01343,R00667,R08549,R01197,R00265,R00479,R07659,R04467,R04234,R00093,R01161,R06423,R00250,R07276,R03053,R01214,R07275,R04338,R05052,R04475,R04438,R02283,R02772,R02773,R02619,R00684,R00668,R00243,R00114,R00248,R04269,R06977,R01939,R07277,R04029,R01956,R03243,R01155,R01648,R05507,R01339,R04529,R07396,R04028,R04171,R03207,R00667,R05085,R02433,R04188,R00895,R04173,R01684,R06426,R01090,R02199,R04217,R02077,R00258,R07613,R00021,R00694,R03248,R00372,R00355,R04051,R02274,R00734,R03952,R02700,R00457,R00908,R03120,R06844,R03266,R02778,R02780,R01700,R00709,R00267,R00272
70	0.50	206	27	256	2	3	C00031->C00062:[4->10,4->3,4->5]	RP06552,RP05677,RP04543,RP00015,RP00032,RP00924,RP12907,RP01134,RP06023,RP00453,RP00608,RP01481,RP05915,RP00343,RP01297,RP04453,RP00305,RP00576,RP00304,RP00930,RP10771,RP00014,RP05857,RP01871,RP01012,RP00578,RP04522	R01384,R01386,R07658,R08549,R07997,R08082,R08050,R05036,R05037,R01412,R05857,R05229,R05228,R08611,R06551,R07185,R05301,R05302,R05097,R03812,R05320,R06539,R01252,R08081,R03737,R03376,R00474,R08610,R05419,R02444,R02445,R00265,R00621,R01879,R06338,R06335,R03218,R03219,R06336,R06337,R02486,R07366,R07996,R08165,R05039,R07993,R03590,R01700,R07187,R06540,R02160,R07329,R03806,R07184,R00272,R07186,R03640,R07368,R03809,R07367,R05469,R05468,R01197,R03009,R03008,R04073,R03451,R05722,R05723,R05466,R02397,R06323,R06322,R03126,R04276,R00286,R07997,R08082,R08050,R05036,R05037,R01412,R05857,R05229,R05039,R08611,R06551,R05301,R05302,R05097,R03812,R05320,R06539,R01252,R08081,R03737,R03376,R05419,R02444,R02445,R01879,R06338,R06335,R03218,R02160,R06336,R06337,R02486,R07366,R07996,R03219,R05228,R07993,R03590,R07187,R06540,R07329,R08610,R03806,R07184,R04276,R07186,R03640,R07368,R03809,R07367,R05469,R05468,R03009,R03008,R04073,R03451,R05722,R05723,R05466,R02397,R06323,R06322,R03126,R07185,R02990,R00405,R00406,R00407,R02956,R02084,R01780,R00727,R00410,R02407,R05588,R00432,R01559,R03154,R06904,R00474,R08165,R00837,R00149,R00150,R02727,R00010,R00713,R00714,R01398,R02737,R00836,R02778,R02780,R01086,R00245,R00709,R00267,R00665,R01398,R08549,R01197,R00265,R00479,R01700,R07659,R04467,R04234,R00093,R01161,R06423,R00250,R07276,R03053,R01214,R07275,R04338,R05052,R04475,R04438,R02283,R02772,R02773,R02619,R00684,R00668,R00243,R00114,R00248,R04269,R06977,R01939,R07277,R04029,R01956,R03243,R01155,R01648,R05507,R01339,R04529,R07396,R04028,R04171,R03207,R00667,R05085,R02433,R04188,R00895,R04173,R01684,R06426,R01090,R02199,R04217,R02077,R00258,R07613,R00021,R00694,R03248,R00372,R00355,R04051,R02274,R00734,R03952,R02700,R00457,R00908,R03120,R06844,R03266,R00709,R00267,R01954,R00621,R01343,R00667,R00272
71	0.50	482	23	43	0	0	C00031->C00062:[4->10,4->3,4->5,7->10,7->3,7->5]	RP06552,RP01134,RP01925,RP01043,RP04543,RP00453,RP06023,RP00490,RP00608,RP01133,RP01481,RP05915,RP00327,RP00305,RP00576,RP00930,RP06265,RP00060,RP01662,RP00343,RP00486,RP06593,RP05857	R01384,R01386,R07658,R00837,R02035,R00670,R00286,R02727,R00010,R00149,R00150,R00552,R00557,R00713,R00714,R00835,R01398,R02737,R00836,R01986,R02549,R00709,R00267,R00665,R01398,R00479,R00670,R00725,R01139,R00299,R08404,R02185,R05804,R00303,R00850,R01648,R02778,R02780,R01151,R01155,R01528,R00709,R00267
72	1.00	333	24	141	0	0	C00031->C00062:[4->10,4->5,7->2,7->3,9->1,9->4]	RP06552,RP00305,RP01134,RP06299,RP05880,RP04543,RP00490,RP06023,RP00180,RP01093,RP01481,RP01431,RP05915,RP04453,RP00177,RP00576,RP00078,RP04202,RP00014,RP00026,RP00060,RP00109,RP05729,RP00578	R01384,R01386,R07658,R00709,R00267,R00837,R00761,R00351,R00352,R00286,R00552,R00557,R00149,R00150,R00315,R00317,R00320,R00771,R01398,R01324,R02737,R00836,R00245,R00351,R00352,R00362,R00665,R01398,R00431,R00346,R00345,R00726,R00341,R00207,R07659,R04467,R04234,R00093,R01161,R06423,R00250,R07276,R03053,R01214,R07275,R04338,R05052,R04475,R04438,R02283,R02772,R02773,R02619,R00684,R00668,R00243,R00114,R00248,R04269,R06977,R01939,R07277,R04029,R01956,R03243,R01155,R01648,R05507,R01339,R04529,R07396,R04028,R04171,R03207,R00667,R05085,R02433,R04188,R00895,R04173,R01684,R06426,R01090,R02199,R04217,R02077,R00258,R07613,R00021,R00694,R03248,R00372,R00355,R04051,R02274,R00734,R03952,R02700,R00457,R00908,R03120,R06844,R03266,R00743,R01323,R01179,R05508,R00393,R04057,R02955,R05336,R01359,R05509,R00928,R04000,R00229,R07832,R03884,R00227,R03153,R00235,R00725,R01139,R00299,R08404,R02185,R05804,R00303,R00850,R00344,R00930,R00217,R00353,R00217,R00346,R00345,R00726,R00341,R00431,R01343,R00667
73	0.33	192	21	233	2	3	C00031->C00062:[4->10,4->5]	RP06552,RP04453,RP05677,RP12907,RP00015,RP01012,RP00924,RP00576,RP00304,RP04543,RP05915,RP00453,RP06023,RP00014,RP01481,RP01871,RP04522,RP10771,RP00343,RP00578,RP01297	R01384,R01386,R07658,R00245,R08549,R07997,R08082,R08050,R05036,R05037,R01412,R05857,R05229,R05228,R08611,R06551,R07185,R05301,R05302,R05097,R03812,R05320,R06539,R01252,R08081,R03737,R03376,R00474,R08610,R05419,R02444,R02445,R00265,R00621,R01879,R06338,R06335,R03218,R03219,R06336,R06337,R02486,R07366,R07996,R08165,R05039,R07993,R03590,R01700,R07187,R06540,R02160,R07329,R03806,R07184,R00272,R07186,R03640,R07368,R03809,R07367,R05469,R05468,R01197,R03009,R03008,R04073,R03451,R05722,R05723,R05466,R02397,R06323,R06322,R03126,R04276,R08165,R07997,R08082,R08050,R05036,R05037,R01412,R05857,R05229,R05039,R08611,R06551,R05301,R05302,R05097,R03812,R05320,R06539,R01252,R08081,R03737,R03376,R05419,R02444,R02445,R01879,R06338,R06335,R03218,R02160,R06336,R06337,R02486,R07366,R07996,R03219,R05228,R07993,R03590,R07187,R06540,R07329,R08610,R03806,R07184,R04276,R07186,R03640,R07368,R03809,R07367,R05469,R05468,R03009,R03008,R04073,R03451,R05722,R05723,R05466,R02397,R06323,R06322,R03126,R07185,R00621,R00474,R00665,R01398,R08549,R01197,R00265,R00286,R02737,R00836,R02727,R00010,R00149,R00150,R07659,R04467,R04234,R00093,R01161,R06423,R00250,R07276,R03053,R01214,R07275,R04338,R05052,R04475,R04438,R02283,R02772,R02773,R02619,R00684,R00668,R00243,R00114,R00248,R04269,R06977,R01939,R07277,R04029,R01956,R03243,R01155,R01648,R05507,R01339,R04529,R07396,R04028,R04171,R03207,R00667,R05085,R02433,R04188,R00895,R04173,R01684,R06426,R01090,R02199,R04217,R02077,R00258,R07613,R00021,R00694,R03248,R00372,R00355,R04051,R02274,R00734,R03952,R02700,R00457,R00908,R03120,R06844,R03266,R01398,R01954,R00272,R01700,R02778,R02780,R01343,R00667,R01086
74	0.33	184	20	234	2	3	C00031->C00062:[7->10,7->5]	RP12907,RP04453,RP05677,RP01925,RP00015,RP01012,RP00576,RP00304,RP00060,RP00924,RP00014,RP06023,RP01133,RP01481,RP01871,RP04522,RP10771,RP06593,RP00578,RP01297	R08165,R00245,R08549,R07997,R08082,R08050,R05036,R05037,R01412,R05857,R05229,R05228,R08611,R06551,R07185,R05301,R05302,R05097,R03812,R05320,R06539,R01252,R08081,R03737,R03376,R00474,R08610,R05419,R02444,R02445,R00265,R00621,R01879,R06338,R06335,R03218,R03219,R06336,R06337,R02486,R07366,R07996,R08165,R05039,R07993,R03590,R01700,R07187,R06540,R02160,R07329,R03806,R07184,R00272,R07186,R03640,R07368,R03809,R07367,R05469,R05468,R01197,R03009,R03008,R04073,R03451,R05722,R05723,R05466,R02397,R06323,R06322,R03126,R04276,R02035,R07997,R08082,R08050,R05036,R05037,R01412,R05857,R05229,R05039,R08611,R06551,R05301,R05302,R05097,R03812,R05320,R06539,R01252,R08081,R03737,R03376,R05419,R02444,R02445,R01879,R06338,R06335,R03218,R02160,R06336,R06337,R02486,R07366,R07996,R03219,R05228,R07993,R03590,R07187,R06540,R07329,R08610,R03806,R07184,R04276,R07186,R03640,R07368,R03809,R07367,R05469,R05468,R03009,R03008,R04073,R03451,R05722,R05723,R05466,R02397,R06323,R06322,R03126,R07185,R00621,R00665,R01398,R08549,R01197,R00265,R00725,R01139,R00299,R08404,R02185,R05804,R00303,R00850,R00474,R07659,R04467,R04234,R00093,R01161,R06423,R00250,R07276,R03053,R01214,R07275,R04338,R05052,R04475,R04438,R02283,R02772,R02773,R02619,R00684,R00668,R00243,R00114,R00248,R04269,R06977,R01939,R07277,R04029,R01956,R03243,R01155,R01648,R05507,R01339,R04529,R07396,R04028,R04171,R03207,R00667,R05085,R02433,R04188,R00895,R04173,R01684,R06426,R01090,R02199,R04217,R02077,R00258,R07613,R00021,R00694,R03248,R00372,R00355,R04051,R02274,R00734,R03952,R02700,R00457,R00908,R03120,R06844,R03266,R00149,R00150,R00835,R01398,R01954,R00272,R01700,R01528,R01343,R00667,R01086
75	0.50	429	22	69	0	0	C00031->C00062:[4->10,4->3,4->5]	RP06552,RP01134,RP00608,RP01043,RP01077,RP04543,RP00453,RP06265,RP00305,RP01481,RP05915,RP10992,RP01871,RP01297,RP00327,RP00576,RP00930,RP05694,RP01662,RP00343,RP00486,RP05857	R01384,R01386,R07658,R00837,R00713,R00714,R00670,R00742,R00286,R02727,R00010,R00670,R00709,R00267,R01398,R02737,R00836,R07641,R01954,R01086,R01986,R02549,R00665,R01398,R00479,R04709,R07989,R06635,R06637,R06636,R06459,R06458,R06448,R07250,R06510,R07253,R05331,R06641,R00233,R06511,R06512,R06643,R06644,R06645,R02505,R07987,R07251,R07988,R05188,R06482,R06483,R06480,R06481,R02447,R05464,R01613,R01614,R05190,R07758,R02223,R07254,R02224,R01648,R02778,R02780,R01151,R01155,R00709,R00267
76	0.33	191	23	241	2	3	C00031->C00062:[4->10,4->5,7->10,7->5]	RP06552,RP05677,RP00015,RP00924,RP12907,RP01134,RP06023,RP04453,RP00576,RP00304,RP00060,RP10771,RP01925,RP04543,RP00490,RP01133,RP01481,RP05915,RP00014,RP01012,RP06593,RP00578,RP04522	R01384,R01386,R07658,R08549,R07997,R08082,R08050,R05036,R05037,R01412,R05857,R05229,R05228,R08611,R06551,R07185,R05301,R05302,R05097,R03812,R05320,R06539,R01252,R08081,R03737,R03376,R00474,R08610,R05419,R02444,R02445,R00265,R00621,R01879,R06338,R06335,R03218,R03219,R06336,R06337,R02486,R07366,R07996,R08165,R05039,R07993,R03590,R01700,R07187,R06540,R02160,R07329,R03806,R07184,R00272,R07186,R03640,R07368,R03809,R07367,R05469,R05468,R01197,R03009,R03008,R04073,R03451,R05722,R05723,R05466,R02397,R06323,R06322,R03126,R04276,R07997,R08082,R08050,R05036,R05037,R01412,R05857,R05229,R05039,R08611,R06551,R05301,R05302,R05097,R03812,R05320,R06539,R01252,R08081,R03737,R03376,R05419,R02444,R02445,R01879,R06338,R06335,R03218,R02160,R06336,R06337,R02486,R07366,R07996,R03219,R05228,R07993,R03590,R07187,R06540,R07329,R08610,R03806,R07184,R04276,R07186,R03640,R07368,R03809,R07367,R05469,R05468,R03009,R03008,R04073,R03451,R05722,R05723,R05466,R02397,R06323,R06322,R03126,R07185,R00474,R08165,R00837,R00149,R00150,R00245,R00665,R01398,R08549,R01197,R00265,R00725,R01139,R00299,R08404,R02185,R05804,R00303,R00850,R01700,R02035,R00286,R00552,R00557,R00835,R01398,R02737,R00836,R07659,R04467,R04234,R00093,R01161,R06423,R00250,R07276,R03053,R01214,R07275,R04338,R05052,R04475,R04438,R02283,R02772,R02773,R02619,R00684,R00668,R00243,R00114,R00248,R04269,R06977,R01939,R07277,R04029,R01956,R03243,R01155,R01648,R05507,R01339,R04529,R07396,R04028,R04171,R03207,R00667,R05085,R02433,R04188,R00895,R04173,R01684,R06426,R01090,R02199,R04217,R02077,R00258,R07613,R00021,R00694,R03248,R00372,R00355,R04051,R02274,R00734,R03952,R02700,R00457,R00908,R03120,R06844,R03266,R00621,R01528,R01343,R00667,R00272
77	0.50	1188	23	42	0	0	C00031->C00062:[4->10,4->3,4->5]	RP06552,RP01134,RP00608,RP01043,RP01077,RP04543,RP00453,RP06265,RP00305,RP01481,RP05915,RP10992,RP01871,RP01297,RP00327,RP00576,RP00930,RP06643,RP05709,RP01662,RP00343,RP00486,RP05857	R01384,R01386,R07658,R00837,R00713,R00714,R00670,R00742,R00286,R02727,R00010,R00670,R00709,R00267,R01398,R02737,R00836,R07641,R01954,R01086,R01986,R02549,R00665,R01398,R00479,R01626,R04726,R04952,R02768,R04957,R07762,R04963,R04355,R04960,R04968,R01648,R02778,R02780,R01151,R01155,R00709,R00267
78	0.50	338	24	165	0	0	C00031->C00062:[4->10,7->2,9->4]	RP06552,RP00305,RP00578,RP06299,RP01077,RP05880,RP04543,RP00453,RP00180,RP00014,RP01481,RP01431,RP05915,RP10992,RP00343,RP01297,RP04453,RP00177,RP00576,RP01093,RP00026,RP05694,RP00060,RP01871	R01384,R01386,R07658,R00709,R00267,R01343,R00667,R00761,R00742,R00351,R00352,R00286,R02727,R00010,R00315,R00317,R00320,R07659,R04467,R04234,R00093,R01161,R06423,R00250,R07276,R03053,R01214,R07275,R04338,R05052,R04475,R04438,R02283,R02772,R02773,R02619,R00684,R00668,R00243,R00114,R00248,R04269,R06977,R01939,R07277,R04029,R01956,R03243,R01155,R01648,R05507,R01339,R04529,R07396,R04028,R04171,R03207,R00667,R05085,R02433,R04188,R00895,R04173,R01684,R06426,R01090,R02199,R04217,R02077,R00258,R07613,R00021,R00694,R03248,R00372,R00355,R04051,R02274,R00734,R03952,R02700,R00457,R00908,R03120,R06844,R03266,R01398,R01324,R02737,R00836,R07641,R02778,R02780,R01086,R00245,R00351,R00352,R00362,R00665,R01398,R00771,R00743,R01323,R01179,R05508,R00393,R04057,R02955,R05336,R01359,R05509,R00928,R04000,R00229,R07832,R03884,R00227,R03153,R00235,R04709,R07989,R06635,R06637,R06636,R06459,R06458,R06448,R07250,R06510,R07253,R05331,R06641,R00233,R06511,R06512,R06643,R06644,R06645,R02505,R07987,R07251,R07988,R05188,R06482,R06483,R06480,R06481,R02447,R05464,R01613,R01614,R05190,R07758,R02223,R07254,R02224,R00725,R01139,R00299,R08404,R02185,R05804,R00303,R00850,R01954
79	0.50	377	26	66	0	0	C00031->C00062:[4->10,4->3,4->5]	RP06552,RP01134,RP04543,RP06172,RP01043,RP06299,RP00453,RP06023,RP00490,RP00608,RP06265,RP01481,RP00305,RP05915,RP00180,RP00327,RP00576,RP00930,RP06101,RP01093,RP00026,RP00060,RP01662,RP00343,RP00486,RP05857	R01384,R01386,R07658,R00837,R00286,R00472,R00670,R00761,R02727,R00010,R00149,R00150,R00552,R00557,R00713,R00714,R00670,R01398,R00709,R00267,R02737,R00836,R00315,R00317,R00320,R01986,R02549,R00665,R01398,R00479,R00214,R00216,R00771,R00743,R01323,R01179,R05508,R00393,R04057,R02955,R05336,R01359,R05509,R00928,R04000,R00229,R07832,R03884,R00227,R03153,R00235,R00725,R01139,R00299,R08404,R02185,R05804,R00303,R00850,R01648,R02778,R02780,R01151,R01155,R00709,R00267
80	0.50	223	31	287	2	3	C00031->C00062:[4->10,4->3,4->5,7->10,7->3,7->5]	RP06552,RP05677,RP01925,RP00015,RP01077,RP00924,RP01134,RP12907,RP00453,RP01133,RP01481,RP05915,RP10992,RP00343,RP01297,RP04453,RP00305,RP01012,RP00576,RP00304,RP00930,RP00014,RP05694,RP04543,RP05857,RP00060,RP01871,RP10771,RP06593,RP00578,RP04522	R01384,R01386,R07658,R08549,R07997,R08082,R08050,R05036,R05037,R01412,R05857,R05229,R05228,R08611,R06551,R07185,R05301,R05302,R05097,R03812,R05320,R06539,R01252,R08081,R03737,R03376,R00474,R08610,R05419,R02444,R02445,R00265,R00621,R01879,R06338,R06335,R03218,R03219,R06336,R06337,R02486,R07366,R07996,R08165,R05039,R07993,R03590,R01700,R07187,R06540,R02160,R07329,R03806,R07184,R00272,R07186,R03640,R07368,R03809,R07367,R05469,R05468,R01197,R03009,R03008,R04073,R03451,R05722,R05723,R05466,R02397,R06323,R06322,R03126,R04276,R02035,R07997,R08082,R08050,R05036,R05037,R01412,R05857,R05229,R05039,R08611,R06551,R05301,R05302,R05097,R03812,R05320,R06539,R01252,R08081,R03737,R03376,R05419,R02444,R02445,R01879,R06338,R06335,R03218,R02160,R06336,R06337,R02486,R07366,R07996,R03219,R05228,R07993,R03590,R07187,R06540,R07329,R08610,R03806,R07184,R04276,R07186,R03640,R07368,R03809,R07367,R05469,R05468,R03009,R03008,R04073,R03451,R05722,R05723,R05466,R02397,R06323,R06322,R03126,R07185,R00742,R00474,R00837,R08165,R02727,R00010,R00835,R01398,R02737,R00836,R07641,R02778,R02780,R01086,R00245,R00709,R00267,R00621,R00665,R01398,R08549,R01197,R00265,R00479,R07659,R04467,R04234,R00093,R01161,R06423,R00250,R07276,R03053,R01214,R07275,R04338,R05052,R04475,R04438,R02283,R02772,R02773,R02619,R00684,R00668,R00243,R00114,R00248,R04269,R06977,R01939,R07277,R04029,R01956,R03243,R01155,R01648,R05507,R01339,R04529,R07396,R04028,R04171,R03207,R00667,R05085,R02433,R04188,R00895,R04173,R01684,R06426,R01090,R02199,R04217,R02077,R00258,R07613,R00021,R00694,R03248,R00372,R00355,R04051,R02274,R00734,R03952,R02700,R00457,R00908,R03120,R06844,R03266,R04709,R07989,R06635,R06637,R06636,R06459,R06458,R06448,R07250,R06510,R07253,R05331,R06641,R00233,R06511,R06512,R06643,R06644,R06645,R02505,R07987,R07251,R07988,R05188,R06482,R06483,R06480,R06481,R02447,R05464,R01613,R01614,R05190,R07758,R02223,R07254,R02224,R00286,R00709,R00267,R00725,R01139,R00299,R08404,R02185,R05804,R00303,R00850,R01954,R01700,R01528,R01343,R00667,R00272
81	0.50	335	23	162	0	0	C00031->C00062:[4->10,7->2,9->4]	RP06552,RP00305,RP01134,RP06299,RP01077,RP05880,RP04543,RP00578,RP00180,RP00014,RP01481,RP05915,RP10992,RP01431,RP01297,RP04453,RP00177,RP00576,RP01093,RP00026,RP05694,RP00060,RP01871	R01384,R01386,R07658,R00709,R00267,R00837,R00761,R00742,R00351,R00352,R00286,R01343,R00667,R00315,R00317,R00320,R07659,R04467,R04234,R00093,R01161,R06423,R00250,R07276,R03053,R01214,R07275,R04338,R05052,R04475,R04438,R02283,R02772,R02773,R02619,R00684,R00668,R00243,R00114,R00248,R04269,R06977,R01939,R07277,R04029,R01956,R03243,R01155,R01648,R05507,R01339,R04529,R07396,R04028,R04171,R03207,R00667,R05085,R02433,R04188,R00895,R04173,R01684,R06426,R01090,R02199,R04217,R02077,R00258,R07613,R00021,R00694,R03248,R00372,R00355,R04051,R02274,R00734,R03952,R02700,R00457,R00908,R03120,R06844,R03266,R01398,R02737,R00836,R07641,R01324,R01086,R00245,R00351,R00352,R00362,R00665,R01398,R00771,R00743,R01323,R01179,R05508,R00393,R04057,R02955,R05336,R01359,R05509,R00928,R04000,R00229,R07832,R03884,R00227,R03153,R00235,R04709,R07989,R06635,R06637,R06636,R06459,R06458,R06448,R07250,R06510,R07253,R05331,R06641,R00233,R06511,R06512,R06643,R06644,R06645,R02505,R07987,R07251,R07988,R05188,R06482,R06483,R06480,R06481,R02447,R05464,R01613,R01614,R05190,R07758,R02223,R07254,R02224,R00725,R01139,R00299,R08404,R02185,R05804,R00303,R00850,R01954
82	0.50	214	20	267	0	0	C00031->C00062:[4->10,4->3,4->5]	RP06552,RP00578,RP00015,RP01077,RP05677,RP04543,RP00453,RP01481,RP05915,RP10992,RP00343,RP01297,RP04453,RP00305,RP00576,RP00930,RP00014,RP05694,RP01871,RP05857	R01384,R01386,R07658,R01343,R00667,R07997,R08082,R08050,R05036,R05037,R01412,R05857,R05229,R05039,R08611,R06551,R05301,R05302,R05097,R03812,R05320,R06539,R01252,R08081,R03737,R03376,R05419,R02444,R02445,R01879,R06338,R06335,R03218,R02160,R06336,R06337,R02486,R07366,R07996,R03219,R05228,R07993,R03590,R07187,R06540,R07329,R08610,R03806,R07184,R04276,R07186,R03640,R07368,R03809,R07367,R05469,R05468,R03009,R03008,R04073,R03451,R05722,R05723,R05466,R02397,R06323,R06322,R03126,R07185,R00742,R08549,R07997,R08082,R08050,R05036,R05037,R01412,R05857,R05229,R05228,R08611,R06551,R07185,R05301,R05302,R05097,R03812,R05320,R06539,R01252,R08081,R03737,R03376,R00474,R08610,R05419,R02444,R02445,R00265,R00621,R01879,R06338,R06335,R03218,R03219,R06336,R06337,R02486,R07366,R07996,R08165,R05039,R07993,R03590,R01700,R07187,R06540,R02160,R07329,R03806,R07184,R00272,R07186,R03640,R07368,R03809,R07367,R05469,R05468,R01197,R03009,R03008,R04073,R03451,R05722,R05723,R05466,R02397,R06323,R06322,R03126,R04276,R00286,R02727,R00010,R01398,R02737,R00836,R07641,R02778,R02780,R01086,R00245,R00709,R00267,R00665,R01398,R00479,R07659,R04467,R04234,R00093,R01161,R06423,R00250,R07276,R03053,R01214,R07275,R04338,R05052,R04475,R04438,R02283,R02772,R02773,R02619,R00684,R00668,R00243,R00114,R00248,R04269,R06977,R01939,R07277,R04029,R01956,R03243,R01155,R01648,R05507,R01339,R04529,R07396,R04028,R04171,R03207,R00667,R05085,R02433,R04188,R00895,R04173,R01684,R06426,R01090,R02199,R04217,R02077,R00258,R07613,R00021,R00694,R03248,R00372,R00355,R04051,R02274,R00734,R03952,R02700,R00457,R00908,R03120,R06844,R03266,R04709,R07989,R06635,R06637,R06636,R06459,R06458,R06448,R07250,R06510,R07253,R05331,R06641,R00233,R06511,R06512,R06643,R06644,R06645,R02505,R07987,R07251,R07988,R05188,R06482,R06483,R06480,R06481,R02447,R05464,R01613,R01614,R05190,R07758,R02223,R07254,R02224,R01954,R00709,R00267
83	0.50	345	22	128	0	0	C00031->C00062:[4->10,7->2,9->4]	RP06552,RP00578,RP05880,RP06299,RP00453,RP06023,RP00180,RP01431,RP01297,RP04453,RP00576,RP01093,RP00060,RP01871,RP00305,RP04543,RP01481,RP05915,RP00343,RP00177,RP00014,RP00026	R01384,R01386,R07658,R01343,R00667,R00351,R00352,R00761,R02727,R00010,R00149,R00150,R00315,R00317,R00320,R01324,R01086,R00245,R00665,R01398,R00771,R00725,R01139,R00299,R08404,R02185,R05804,R00303,R00850,R01954,R00709,R00267,R00286,R01398,R02737,R00836,R02778,R02780,R00351,R00352,R00362,R07659,R04467,R04234,R00093,R01161,R06423,R00250,R07276,R03053,R01214,R07275,R04338,R05052,R04475,R04438,R02283,R02772,R02773,R02619,R00684,R00668,R00243,R00114,R00248,R04269,R06977,R01939,R07277,R04029,R01956,R03243,R01155,R01648,R05507,R01339,R04529,R07396,R04028,R04171,R03207,R00667,R05085,R02433,R04188,R00895,R04173,R01684,R06426,R01090,R02199,R04217,R02077,R00258,R07613,R00021,R00694,R03248,R00372,R00355,R04051,R02274,R00734,R03952,R02700,R00457,R00908,R03120,R06844,R03266,R00743,R01323,R01179,R05508,R00393,R04057,R02955,R05336,R01359,R05509,R00928,R04000,R00229,R07832,R03884,R00227,R03153,R00235
84	0.50	501	22	39	0	0	C00031->C00062:[4->10,4->3,4->5,7->10,7->3,7->5]	RP06552,RP01134,RP00608,RP06023,RP01297,RP00305,RP00576,RP06265,RP00060,RP01662,RP01871,RP00486,RP01925,RP01043,RP04543,RP01133,RP01481,RP05915,RP00327,RP00930,RP06593,RP05857	R01384,R01386,R07658,R00837,R00713,R00714,R00149,R00150,R01086,R00709,R00267,R00665,R01398,R00670,R00725,R01139,R00299,R08404,R02185,R05804,R00303,R00850,R01648,R01954,R01151,R01155,R02035,R00670,R00286,R00835,R01398,R02737,R00836,R01986,R02549,R00479,R01528,R00709,R00267
85	0.50	357	27	99	0	0	C00031->C00062:[4->10,4->3,4->5]	RP06552,RP01134,RP04543,RP06172,RP01043,RP01077,RP06299,RP06265,RP00180,RP00608,RP01481,RP00305,RP05915,RP10992,RP01297,RP00327,RP00576,RP00930,RP06101,RP01093,RP00026,RP05694,RP00060,RP01662,RP01871,RP00486,RP05857	R01384,R01386,R07658,R00837,R00286,R00472,R00670,R00742,R00761,R00670,R00315,R00317,R00320,R00713,R00714,R01398,R00709,R00267,R02737,R00836,R07641,R01086,R01986,R02549,R00665,R01398,R00479,R00214,R00216,R00771,R00743,R01323,R01179,R05508,R00393,R04057,R02955,R05336,R01359,R05509,R00928,R04000,R00229,R07832,R03884,R00227,R03153,R00235,R04709,R07989,R06635,R06637,R06636,R06459,R06458,R06448,R07250,R06510,R07253,R05331,R06641,R00233,R06511,R06512,R06643,R06644,R06645,R02505,R07987,R07251,R07988,R05188,R06482,R06483,R06480,R06481,R02447,R05464,R01613,R01614,R05190,R07758,R02223,R07254,R02224,R00725,R01139,R00299,R08404,R02185,R05804,R00303,R00850,R01648,R01954,R01151,R01155,R00709,R00267
86	0.67	345	26	144	0	0	C00031->C00062:[4->10,4->5,7->2,9->4]	RP06552,RP00305,RP00578,RP04543,RP00343,RP05880,RP06299,RP00453,RP06023,RP00180,RP01134,RP00014,RP01481,RP01431,RP05915,RP01297,RP04453,RP05729,RP00177,RP00576,RP00078,RP01093,RP00026,RP00060,RP00109,RP01871	R01384,R01386,R07658,R00709,R00267,R01343,R00667,R00286,R02778,R02780,R00351,R00352,R00761,R02727,R00010,R00149,R00150,R00315,R00317,R00320,R00837,R07659,R04467,R04234,R00093,R01161,R06423,R00250,R07276,R03053,R01214,R07275,R04338,R05052,R04475,R04438,R02283,R02772,R02773,R02619,R00684,R00668,R00243,R00114,R00248,R04269,R06977,R01939,R07277,R04029,R01956,R03243,R01155,R01648,R05507,R01339,R04529,R07396,R04028,R04171,R03207,R00667,R05085,R02433,R04188,R00895,R04173,R01684,R06426,R01090,R02199,R04217,R02077,R00258,R07613,R00021,R00694,R03248,R00372,R00355,R04051,R02274,R00734,R03952,R02700,R00457,R00908,R03120,R06844,R03266,R01398,R01324,R02737,R00836,R01086,R00245,R00217,R00346,R00345,R00726,R00341,R00431,R00351,R00352,R00362,R00665,R01398,R00431,R00346,R00345,R00726,R00341,R00771,R00743,R01323,R01179,R05508,R00393,R04057,R02955,R05336,R01359,R05509,R00928,R04000,R00229,R07832,R03884,R00227,R03153,R00235,R00725,R01139,R00299,R08404,R02185,R05804,R00303,R00850,R00344,R00930,R00217,R00353,R01954
87	0.67	339	25	144	0	0	C00031->C00062:[4->10,4->5,7->2,9->4]	RP06552,RP00305,RP00578,RP04543,RP05880,RP06299,RP00453,RP06023,RP00490,RP01134,RP01093,RP01481,RP01431,RP00180,RP05915,RP04453,RP05729,RP00177,RP00576,RP00078,RP00014,RP00026,RP00060,RP00109,RP00343	R01384,R01386,R07658,R00709,R00267,R01343,R00667,R00286,R00351,R00352,R00761,R02727,R00010,R00149,R00150,R00552,R00557,R00837,R00771,R01398,R01324,R00315,R00317,R00320,R02737,R00836,R00245,R00217,R00346,R00345,R00726,R00341,R00431,R00351,R00352,R00362,R00665,R01398,R00431,R00346,R00345,R00726,R00341,R07659,R04467,R04234,R00093,R01161,R06423,R00250,R07276,R03053,R01214,R07275,R04338,R05052,R04475,R04438,R02283,R02772,R02773,R02619,R00684,R00668,R00243,R00114,R00248,R04269,R06977,R01939,R07277,R04029,R01956,R03243,R01155,R01648,R05507,R01339,R04529,R07396,R04028,R04171,R03207,R00667,R05085,R02433,R04188,R00895,R04173,R01684,R06426,R01090,R02199,R04217,R02077,R00258,R07613,R00021,R00694,R03248,R00372,R00355,R04051,R02274,R00734,R03952,R02700,R00457,R00908,R03120,R06844,R03266,R00743,R01323,R01179,R05508,R00393,R04057,R02955,R05336,R01359,R05509,R00928,R04000,R00229,R07832,R03884,R00227,R03153,R00235,R00725,R01139,R00299,R08404,R02185,R05804,R00303,R00850,R00344,R00930,R00217,R00353,R02778,R02780
88	0.50	196	20	238	0	0	C00031->C00062:[4->10,4->3,4->5,7->10,7->3,7->5]	RP06552,RP01134,RP01925,RP00015,RP05677,RP04543,RP00490,RP06023,RP01133,RP01481,RP05915,RP04453,RP00305,RP00576,RP00578,RP00930,RP00014,RP00060,RP06593,RP05857	R01384,R01386,R07658,R00837,R02035,R07997,R08082,R08050,R05036,R05037,R01412,R05857,R05229,R05039,R08611,R06551,R05301,R05302,R05097,R03812,R05320,R06539,R01252,R08081,R03737,R03376,R05419,R02444,R02445,R01879,R06338,R06335,R03218,R02160,R06336,R06337,R02486,R07366,R07996,R03219,R05228,R07993,R03590,R07187,R06540,R07329,R08610,R03806,R07184,R04276,R07186,R03640,R07368,R03809,R07367,R05469,R05468,R03009,R03008,R04073,R03451,R05722,R05723,R05466,R02397,R06323,R06322,R03126,R07185,R08549,R07997,R08082,R08050,R05036,R05037,R01412,R05857,R05229,R05228,R08611,R06551,R07185,R05301,R05302,R05097,R03812,R05320,R06539,R01252,R08081,R03737,R03376,R00474,R08610,R05419,R02444,R02445,R00265,R00621,R01879,R06338,R06335,R03218,R03219,R06336,R06337,R02486,R07366,R07996,R08165,R05039,R07993,R03590,R01700,R07187,R06540,R02160,R07329,R03806,R07184,R00272,R07186,R03640,R07368,R03809,R07367,R05469,R05468,R01197,R03009,R03008,R04073,R03451,R05722,R05723,R05466,R02397,R06323,R06322,R03126,R04276,R00286,R00552,R00557,R00149,R00150,R00835,R01398,R02737,R00836,R00245,R00709,R00267,R00665,R01398,R01343,R00667,R00479,R07659,R04467,R04234,R00093,R01161,R06423,R00250,R07276,R03053,R01214,R07275,R04338,R05052,R04475,R04438,R02283,R02772,R02773,R02619,R00684,R00668,R00243,R00114,R00248,R04269,R06977,R01939,R07277,R04029,R01956,R03243,R01155,R01648,R05507,R01339,R04529,R07396,R04028,R04171,R03207,R00667,R05085,R02433,R04188,R00895,R04173,R01684,R06426,R01090,R02199,R04217,R02077,R00258,R07613,R00021,R00694,R03248,R00372,R00355,R04051,R02274,R00734,R03952,R02700,R00457,R00908,R03120,R06844,R03266,R00725,R01139,R00299,R08404,R02185,R05804,R00303,R00850,R01528,R00709,R00267
89	0.50	390	27	66	0	0	C00031->C00062:[4->10,4->3,4->5]	RP06552,RP01134,RP04543,RP06172,RP01043,RP06299,RP00453,RP06023,RP00180,RP00608,RP06265,RP01481,RP05915,RP00327,RP00343,RP01297,RP00305,RP00576,RP00930,RP06101,RP01093,RP00026,RP00060,RP01662,RP01871,RP00486,RP05857	R01384,R01386,R07658,R00837,R00286,R00472,R00670,R00761,R02727,R00010,R00149,R00150,R00315,R00317,R00320,R00713,R00714,R00670,R01398,R02737,R00836,R01986,R02549,R02778,R02780,R01086,R00709,R00267,R00665,R01398,R00479,R00214,R00216,R00771,R00743,R01323,R01179,R05508,R00393,R04057,R02955,R05336,R01359,R05509,R00928,R04000,R00229,R07832,R03884,R00227,R03153,R00235,R00725,R01139,R00299,R08404,R02185,R05804,R00303,R00850,R01648,R01954,R01151,R01155,R00709,R00267
90	0.33	485	12	20	0	0	C00031->C00062:[4->10,4->5]	RP06552,RP01134,RP01043,RP00576,RP04543,RP00453,RP06023,RP00490,RP06265,RP01481,RP00343,RP05915	R01384,R01386,R07658,R00837,R00670,R00665,R01398,R00286,R02727,R00010,R00149,R00150,R00552,R00557,R00670,R01398,R02778,R02780,R02737,R00836
91	0.50	218	30	298	2	3	C00031->C00062:[4->10,4->3,4->5,7->10,7->3,7->5]	RP06552,RP05677,RP01925,RP00015,RP00032,RP01077,RP00924,RP12907,RP01134,RP01133,RP01481,RP05915,RP10992,RP01871,RP01297,RP04453,RP00305,RP00576,RP00304,RP00930,RP10771,RP00014,RP05694,RP05857,RP00060,RP04543,RP01012,RP06593,RP00578,RP04522	R01384,R01386,R07658,R08549,R07997,R08082,R08050,R05036,R05037,R01412,R05857,R05229,R05228,R08611,R06551,R07185,R05301,R05302,R05097,R03812,R05320,R06539,R01252,R08081,R03737,R03376,R00474,R08610,R05419,R02444,R02445,R00265,R00621,R01879,R06338,R06335,R03218,R03219,R06336,R06337,R02486,R07366,R07996,R08165,R05039,R07993,R03590,R01700,R07187,R06540,R02160,R07329,R03806,R07184,R00272,R07186,R03640,R07368,R03809,R07367,R05469,R05468,R01197,R03009,R03008,R04073,R03451,R05722,R05723,R05466,R02397,R06323,R06322,R03126,R04276,R02035,R07997,R08082,R08050,R05036,R05037,R01412,R05857,R05229,R05039,R08611,R06551,R05301,R05302,R05097,R03812,R05320,R06539,R01252,R08081,R03737,R03376,R05419,R02444,R02445,R01879,R06338,R06335,R03218,R02160,R06336,R06337,R02486,R07366,R07996,R03219,R05228,R07993,R03590,R07187,R06540,R07329,R08610,R03806,R07184,R04276,R07186,R03640,R07368,R03809,R07367,R05469,R05468,R03009,R03008,R04073,R03451,R05722,R05723,R05466,R02397,R06323,R06322,R03126,R07185,R02990,R00405,R00406,R00407,R02956,R02084,R01780,R00727,R00410,R02407,R05588,R00432,R01559,R03154,R06904,R00742,R00474,R08165,R00837,R00835,R01398,R02737,R00836,R07641,R01954,R01086,R00245,R00709,R00267,R00665,R01398,R08549,R01197,R00265,R00479,R01700,R07659,R04467,R04234,R00093,R01161,R06423,R00250,R07276,R03053,R01214,R07275,R04338,R05052,R04475,R04438,R02283,R02772,R02773,R02619,R00684,R00668,R00243,R00114,R00248,R04269,R06977,R01939,R07277,R04029,R01956,R03243,R01155,R01648,R05507,R01339,R04529,R07396,R04028,R04171,R03207,R00667,R05085,R02433,R04188,R00895,R04173,R01684,R06426,R01090,R02199,R04217,R02077,R00258,R07613,R00021,R00694,R03248,R00372,R00355,R04051,R02274,R00734,R03952,R02700,R00457,R00908,R03120,R06844,R03266,R04709,R07989,R06635,R06637,R06636,R06459,R06458,R06448,R07250,R06510,R07253,R05331,R06641,R00233,R06511,R06512,R06643,R06644,R06645,R02505,R07987,R07251,R07988,R05188,R06482,R06483,R06480,R06481,R02447,R05464,R01613,R01614,R05190,R07758,R02223,R07254,R02224,R00709,R00267,R00725,R01139,R00299,R08404,R02185,R05804,R00303,R00850,R00286,R00621,R01528,R01343,R00667,R00272
92	0.50	201	25	254	2	3	C00031->C00062:[4->10,4->3,4->5]	RP06552,RP05677,RP12907,RP00015,RP00032,RP00924,RP04543,RP01134,RP06023,RP00453,RP01481,RP05915,RP04453,RP00305,RP01012,RP00576,RP00578,RP00304,RP00930,RP00014,RP00490,RP00343,RP10771,RP05857,RP04522	R01384,R01386,R07658,R08549,R07997,R08082,R08050,R05036,R05037,R01412,R05857,R05229,R05228,R08611,R06551,R07185,R05301,R05302,R05097,R03812,R05320,R06539,R01252,R08081,R03737,R03376,R00474,R08610,R05419,R02444,R02445,R00265,R00621,R01879,R06338,R06335,R03218,R03219,R06336,R06337,R02486,R07366,R07996,R08165,R05039,R07993,R03590,R01700,R07187,R06540,R02160,R07329,R03806,R07184,R00272,R07186,R03640,R07368,R03809,R07367,R05469,R05468,R01197,R03009,R03008,R04073,R03451,R05722,R05723,R05466,R02397,R06323,R06322,R03126,R04276,R08165,R07997,R08082,R08050,R05036,R05037,R01412,R05857,R05229,R05039,R08611,R06551,R05301,R05302,R05097,R03812,R05320,R06539,R01252,R08081,R03737,R03376,R05419,R02444,R02445,R01879,R06338,R06335,R03218,R02160,R06336,R06337,R02486,R07366,R07996,R03219,R05228,R07993,R03590,R07187,R06540,R07329,R08610,R03806,R07184,R04276,R07186,R03640,R07368,R03809,R07367,R05469,R05468,R03009,R03008,R04073,R03451,R05722,R05723,R05466,R02397,R06323,R06322,R03126,R07185,R02990,R00405,R00406,R00407,R02956,R02084,R01780,R00727,R00410,R02407,R05588,R00432,R01559,R03154,R06904,R00474,R00286,R00837,R00149,R00150,R02727,R00010,R01398,R02737,R00836,R00245,R00709,R00267,R00621,R00665,R01398,R01343,R00667,R08549,R01197,R00265,R00479,R07659,R04467,R04234,R00093,R01161,R06423,R00250,R07276,R03053,R01214,R07275,R04338,R05052,R04475,R04438,R02283,R02772,R02773,R02619,R00684,R00668,R00243,R00114,R00248,R04269,R06977,R01939,R07277,R04029,R01956,R03243,R01155,R01648,R05507,R01339,R04529,R07396,R04028,R04171,R03207,R00667,R05085,R02433,R04188,R00895,R04173,R01684,R06426,R01090,R02199,R04217,R02077,R00258,R07613,R00021,R00694,R03248,R00372,R00355,R04051,R02274,R00734,R03952,R02700,R00457,R00908,R03120,R06844,R03266,R00552,R00557,R02778,R02780,R01700,R00709,R00267,R00272
93	0.50	320	20	237	0	0	C00031->C00062:[4->10,4->3,4->5]	RP06552,RP01134,RP00015,RP01077,RP04543,RP05677,RP06643,RP01481,RP05915,RP10992,RP01297,RP04453,RP00305,RP00576,RP00930,RP00014,RP05709,RP05857,RP01871,RP00578	R01384,R01386,R07658,R00837,R07997,R08082,R08050,R05036,R05037,R01412,R05857,R05229,R05039,R08611,R06551,R05301,R05302,R05097,R03812,R05320,R06539,R01252,R08081,R03737,R03376,R05419,R02444,R02445,R01879,R06338,R06335,R03218,R02160,R06336,R06337,R02486,R07366,R07996,R03219,R05228,R07993,R03590,R07187,R06540,R07329,R08610,R03806,R07184,R04276,R07186,R03640,R07368,R03809,R07367,R05469,R05468,R03009,R03008,R04073,R03451,R05722,R05723,R05466,R02397,R06323,R06322,R03126,R07185,R00742,R00286,R08549,R07997,R08082,R08050,R05036,R05037,R01412,R05857,R05229,R05228,R08611,R06551,R07185,R05301,R05302,R05097,R03812,R05320,R06539,R01252,R08081,R03737,R03376,R00474,R08610,R05419,R02444,R02445,R00265,R00621,R01879,R06338,R06335,R03218,R03219,R06336,R06337,R02486,R07366,R07996,R08165,R05039,R07993,R03590,R01700,R07187,R06540,R02160,R07329,R03806,R07184,R00272,R07186,R03640,R07368,R03809,R07367,R05469,R05468,R01197,R03009,R03008,R04073,R03451,R05722,R05723,R05466,R02397,R06323,R06322,R03126,R04276,R01626,R01398,R02737,R00836,R07641,R01086,R00245,R00709,R00267,R00665,R01398,R00479,R07659,R04467,R04234,R00093,R01161,R06423,R00250,R07276,R03053,R01214,R07275,R04338,R05052,R04475,R04438,R02283,R02772,R02773,R02619,R00684,R00668,R00243,R00114,R00248,R04269,R06977,R01939,R07277,R04029,R01956,R03243,R01155,R01648,R05507,R01339,R04529,R07396,R04028,R04171,R03207,R00667,R05085,R02433,R04188,R00895,R04173,R01684,R06426,R01090,R02199,R04217,R02077,R00258,R07613,R00021,R00694,R03248,R00372,R00355,R04051,R02274,R00734,R03952,R02700,R00457,R00908,R03120,R06844,R03266,R04726,R04952,R02768,R04957,R07762,R04963,R04355,R04960,R04968,R00709,R00267,R01954,R01343,R00667
94	0.33	316	25	244	2	3	C00031->C00062:[4->10,4->5]	RP06552,RP01134,RP00015,RP01077,RP00924,RP12907,RP05677,RP00014,RP10992,RP01297,RP04453,RP00576,RP00304,RP00343,RP10771,RP04543,RP00453,RP01481,RP05915,RP01871,RP06643,RP05709,RP01012,RP00578,RP04522	R01384,R01386,R07658,R00837,R07997,R08082,R08050,R05036,R05037,R01412,R05857,R05229,R05039,R08611,R06551,R05301,R05302,R05097,R03812,R05320,R06539,R01252,R08081,R03737,R03376,R05419,R02444,R02445,R01879,R06338,R06335,R03218,R02160,R06336,R06337,R02486,R07366,R07996,R03219,R05228,R07993,R03590,R07187,R06540,R07329,R08610,R03806,R07184,R04276,R07186,R03640,R07368,R03809,R07367,R05469,R05468,R03009,R03008,R04073,R03451,R05722,R05723,R05466,R02397,R06323,R06322,R03126,R07185,R00742,R00474,R08165,R08549,R07997,R08082,R08050,R05036,R05037,R01412,R05857,R05229,R05228,R08611,R06551,R07185,R05301,R05302,R05097,R03812,R05320,R06539,R01252,R08081,R03737,R03376,R00474,R08610,R05419,R02444,R02445,R00265,R00621,R01879,R06338,R06335,R03218,R03219,R06336,R06337,R02486,R07366,R07996,R08165,R05039,R07993,R03590,R01700,R07187,R06540,R02160,R07329,R03806,R07184,R00272,R07186,R03640,R07368,R03809,R07367,R05469,R05468,R01197,R03009,R03008,R04073,R03451,R05722,R05723,R05466,R02397,R06323,R06322,R03126,R04276,R07659,R04467,R04234,R00093,R01161,R06423,R00250,R07276,R03053,R01214,R07275,R04338,R05052,R04475,R04438,R02283,R02772,R02773,R02619,R00684,R00668,R00243,R00114,R00248,R04269,R06977,R01939,R07277,R04029,R01956,R03243,R01155,R01648,R05507,R01339,R04529,R07396,R04028,R04171,R03207,R00667,R05085,R02433,R04188,R00895,R04173,R01684,R06426,R01090,R02199,R04217,R02077,R00258,R07613,R00021,R00694,R03248,R00372,R00355,R04051,R02274,R00734,R03952,R02700,R00457,R00908,R03120,R06844,R03266,R07641,R01086,R00245,R00665,R01398,R08549,R01197,R00265,R02778,R02780,R01700,R00286,R02727,R00010,R01398,R02737,R00836,R01954,R01626,R04726,R04952,R02768,R04957,R07762,R04963,R04355,R04960,R04968,R00621,R01343,R00667,R00272
95	0.50	552	24	135	0	0	C00031->C00062:[4->10,7->2,9->4]	RP06552,RP00305,RP01134,RP06299,RP01077,RP05880,RP04543,RP00578,RP01093,RP00014,RP01481,RP05915,RP10992,RP00180,RP01431,RP01297,RP04453,RP00177,RP00576,RP06643,RP00026,RP05709,RP00060,RP01871	R01384,R01386,R07658,R00709,R00267,R00837,R00761,R00742,R00351,R00352,R00286,R01343,R00667,R00771,R07659,R04467,R04234,R00093,R01161,R06423,R00250,R07276,R03053,R01214,R07275,R04338,R05052,R04475,R04438,R02283,R02772,R02773,R02619,R00684,R00668,R00243,R00114,R00248,R04269,R06977,R01939,R07277,R04029,R01956,R03243,R01155,R01648,R05507,R01339,R04529,R07396,R04028,R04171,R03207,R00667,R05085,R02433,R04188,R00895,R04173,R01684,R06426,R01090,R02199,R04217,R02077,R00258,R07613,R00021,R00694,R03248,R00372,R00355,R04051,R02274,R00734,R03952,R02700,R00457,R00908,R03120,R06844,R03266,R01398,R02737,R00836,R07641,R00315,R00317,R00320,R01324,R01086,R00245,R00351,R00352,R00362,R00665,R01398,R01626,R00743,R01323,R01179,R05508,R00393,R04057,R02955,R05336,R01359,R05509,R00928,R04000,R00229,R07832,R03884,R00227,R03153,R00235,R04726,R04952,R02768,R04957,R07762,R04963,R04355,R04960,R04968,R00725,R01139,R00299,R08404,R02185,R05804,R00303,R00850,R01954
96	0.33	189	21	234	2	3	C00031->C00062:[4->10,4->5]	RP06552,RP04453,RP05677,RP12907,RP00015,RP01012,RP00576,RP00304,RP01134,RP04543,RP00924,RP00453,RP06023,RP00490,RP00014,RP01481,RP00343,RP10771,RP05915,RP00578,RP04522	R01384,R01386,R07658,R00245,R08549,R07997,R08082,R08050,R05036,R05037,R01412,R05857,R05229,R05228,R08611,R06551,R07185,R05301,R05302,R05097,R03812,R05320,R06539,R01252,R08081,R03737,R03376,R00474,R08610,R05419,R02444,R02445,R00265,R00621,R01879,R06338,R06335,R03218,R03219,R06336,R06337,R02486,R07366,R07996,R08165,R05039,R07993,R03590,R01700,R07187,R06540,R02160,R07329,R03806,R07184,R00272,R07186,R03640,R07368,R03809,R07367,R05469,R05468,R01197,R03009,R03008,R04073,R03451,R05722,R05723,R05466,R02397,R06323,R06322,R03126,R04276,R08165,R07997,R08082,R08050,R05036,R05037,R01412,R05857,R05229,R05039,R08611,R06551,R05301,R05302,R05097,R03812,R05320,R06539,R01252,R08081,R03737,R03376,R05419,R02444,R02445,R01879,R06338,R06335,R03218,R02160,R06336,R06337,R02486,R07366,R07996,R03219,R05228,R07993,R03590,R07187,R06540,R07329,R08610,R03806,R07184,R04276,R07186,R03640,R07368,R03809,R07367,R05469,R05468,R03009,R03008,R04073,R03451,R05722,R05723,R05466,R02397,R06323,R06322,R03126,R07185,R00621,R00665,R01398,R08549,R01197,R00265,R00837,R00286,R00474,R02727,R00010,R00149,R00150,R00552,R00557,R07659,R04467,R04234,R00093,R01161,R06423,R00250,R07276,R03053,R01214,R07275,R04338,R05052,R04475,R04438,R02283,R02772,R02773,R02619,R00684,R00668,R00243,R00114,R00248,R04269,R06977,R01939,R07277,R04029,R01956,R03243,R01155,R01648,R05507,R01339,R04529,R07396,R04028,R04171,R03207,R00667,R05085,R02433,R04188,R00895,R04173,R01684,R06426,R01090,R02199,R04217,R02077,R00258,R07613,R00021,R00694,R03248,R00372,R00355,R04051,R02274,R00734,R03952,R02700,R00457,R00908,R03120,R06844,R03266,R01398,R02778,R02780,R01700,R02737,R00836,R01343,R00667,R00272
97	0.50	334	20	125	0	0	C00031->C00062:[4->10,7->2,9->4]	RP06552,RP00305,RP01134,RP06299,RP00177,RP00576,RP05880,RP04543,RP00490,RP06023,RP01093,RP00014,RP00026,RP01481,RP01431,RP00060,RP05915,RP00180,RP04453,RP00578	R01384,R01386,R07658,R00709,R00267,R00837,R00761,R00351,R00352,R00362,R00665,R01398,R00351,R00352,R00286,R00552,R00557,R00149,R00150,R00771,R07659,R04467,R04234,R00093,R01161,R06423,R00250,R07276,R03053,R01214,R07275,R04338,R05052,R04475,R04438,R02283,R02772,R02773,R02619,R00684,R00668,R00243,R00114,R00248,R04269,R06977,R01939,R07277,R04029,R01956,R03243,R01155,R01648,R05507,R01339,R04529,R07396,R04028,R04171,R03207,R00667,R05085,R02433,R04188,R00895,R04173,R01684,R06426,R01090,R02199,R04217,R02077,R00258,R07613,R00021,R00694,R03248,R00372,R00355,R04051,R02274,R00734,R03952,R02700,R00457,R00908,R03120,R06844,R03266,R00743,R01323,R01179,R05508,R00393,R04057,R02955,R05336,R01359,R05509,R00928,R04000,R00229,R07832,R03884,R00227,R03153,R00235,R01398,R01324,R00725,R01139,R00299,R08404,R02185,R05804,R00303,R00850,R02737,R00836,R00315,R00317,R00320,R00245,R01343,R00667
98	0.50	380	27	65	0	0	C00031->C00062:[4->10,4->3,4->5,7->10,7->3,7->5]	RP06552,RP01134,RP01925,RP06172,RP01043,RP06299,RP00490,RP06023,RP00180,RP00608,RP01133,RP01481,RP00305,RP05915,RP00327,RP06265,RP00576,RP00930,RP06101,RP01093,RP00026,RP00060,RP01662,RP04543,RP00486,RP06593,RP05857	R01384,R01386,R07658,R00837,R02035,R00472,R00670,R00761,R00552,R00557,R00149,R00150,R00315,R00317,R00320,R00713,R00714,R00835,R01398,R00709,R00267,R02737,R00836,R01986,R02549,R00670,R00665,R01398,R00479,R00214,R00216,R00771,R00743,R01323,R01179,R05508,R00393,R04057,R02955,R05336,R01359,R05509,R00928,R04000,R00229,R07832,R03884,R00227,R03153,R00235,R00725,R01139,R00299,R08404,R02185,R05804,R00303,R00850,R01648,R00286,R01151,R01155,R01528,R00709,R00267
99	0.33	1192	18	37	0	0	C00031->C00062:[4->10,4->5,7->10,7->5]	RP06552,RP01134,RP01925,RP01043,RP00576,RP01077,RP04543,RP06643,RP06265,RP06593,RP05709,RP01133,RP01481,RP00060,RP05915,RP10992,RP01871,RP01297	R01384,R01386,R07658,R00837,R02035,R00670,R00665,R01398,R00742,R00286,R01626,R00670,R01528,R04726,R04952,R02768,R04957,R07762,R04963,R04355,R04960,R04968,R00835,R01398,R00725,R01139,R00299,R08404,R02185,R05804,R00303,R00850,R02737,R00836,R07641,R01954,R01086
100	0.50	410	24	76	0	0	C00031->C00062:[4->10,4->3,4->5,7->10,7->3,7->5]	RP06552,RP01134,RP01925,RP01043,RP01077,RP04543,RP06265,RP00608,RP01133,RP01481,RP00305,RP05915,RP10992,RP01297,RP00327,RP00576,RP00930,RP05694,RP00060,RP01662,RP01871,RP00486,RP06593,RP05857	R01384,R01386,R07658,R00837,R02035,R00670,R00742,R00286,R00670,R00713,R00714,R00835,R01398,R00709,R00267,R02737,R00836,R07641,R01086,R01986,R02549,R00665,R01398,R00479,R04709,R07989,R06635,R06637,R06636,R06459,R06458,R06448,R07250,R06510,R07253,R05331,R06641,R00233,R06511,R06512,R06643,R06644,R06645,R02505,R07987,R07251,R07988,R05188,R06482,R06483,R06480,R06481,R02447,R05464,R01613,R01614,R05190,R07758,R02223,R07254,R02224,R00725,R01139,R00299,R08404,R02185,R05804,R00303,R00850,R01648,R01954,R01151,R01155,R01528,R00709,R00267
101	0.50	369	24	62	0	0	C00031->C00062:[4->10,4->3,4->5]	RP06552,RP01134,RP04543,RP06172,RP01043,RP06299,RP00490,RP06023,RP00180,RP00608,RP06265,RP01481,RP05915,RP00327,RP00305,RP00576,RP00930,RP06101,RP01093,RP00026,RP00060,RP01662,RP00486,RP05857	R01384,R01386,R07658,R00837,R00286,R00472,R00670,R00761,R00552,R00557,R00149,R00150,R00315,R00317,R00320,R00713,R00714,R00670,R01398,R02737,R00836,R01986,R02549,R00709,R00267,R00665,R01398,R00479,R00214,R00216,R00771,R00743,R01323,R01179,R05508,R00393,R04057,R02955,R05336,R01359,R05509,R00928,R04000,R00229,R07832,R03884,R00227,R03153,R00235,R00725,R01139,R00299,R08404,R02185,R05804,R00303,R00850,R01648,R01151,R01155,R00709,R00267
102	0.50	394	28	65	0	0	C00031->C00062:[4->10,4->3,4->5,7->10,7->3,7->5]	RP06552,RP01134,RP01925,RP06172,RP01043,RP06299,RP06023,RP00180,RP00608,RP01133,RP01481,RP00305,RP05915,RP00327,RP01297,RP06265,RP00576,RP00930,RP06101,RP01093,RP00026,RP04543,RP00060,RP01662,RP01871,RP00486,RP06593,RP05857	R01384,R01386,R07658,R00837,R02035,R00472,R00670,R00761,R00149,R00150,R00315,R00317,R00320,R00713,R00714,R00835,R01398,R00709,R00267,R02737,R00836,R01986,R02549,R01086,R00670,R00665,R01398,R00479,R00214,R00216,R00771,R00743,R01323,R01179,R05508,R00393,R04057,R02955,R05336,R01359,R05509,R00928,R04000,R00229,R07832,R03884,R00227,R03153,R00235,R00286,R00725,R01139,R00299,R08404,R02185,R05804,R00303,R00850,R01648,R01954,R01151,R01155,R01528,R00709,R00267
103	0.33	209	23	270	2	3	C00031->C00062:[4->10,4->5]	RP06552,RP05677,RP00015,RP01077,RP00924,RP12907,RP00453,RP10992,RP01297,RP04453,RP00576,RP00304,RP01871,RP10771,RP04543,RP01481,RP05915,RP00343,RP00014,RP05694,RP01012,RP00578,RP04522	R01384,R01386,R07658,R08549,R07997,R08082,R08050,R05036,R05037,R01412,R05857,R05229,R05228,R08611,R06551,R07185,R05301,R05302,R05097,R03812,R05320,R06539,R01252,R08081,R03737,R03376,R00474,R08610,R05419,R02444,R02445,R00265,R00621,R01879,R06338,R06335,R03218,R03219,R06336,R06337,R02486,R07366,R07996,R08165,R05039,R07993,R03590,R01700,R07187,R06540,R02160,R07329,R03806,R07184,R00272,R07186,R03640,R07368,R03809,R07367,R05469,R05468,R01197,R03009,R03008,R04073,R03451,R05722,R05723,R05466,R02397,R06323,R06322,R03126,R04276,R07997,R08082,R08050,R05036,R05037,R01412,R05857,R05229,R05039,R08611,R06551,R05301,R05302,R05097,R03812,R05320,R06539,R01252,R08081,R03737,R03376,R05419,R02444,R02445,R01879,R06338,R06335,R03218,R02160,R06336,R06337,R02486,R07366,R07996,R03219,R05228,R07993,R03590,R07187,R06540,R07329,R08610,R03806,R07184,R04276,R07186,R03640,R07368,R03809,R07367,R05469,R05468,R03009,R03008,R04073,R03451,R05722,R05723,R05466,R02397,R06323,R06322,R03126,R07185,R00742,R00474,R08165,R02727,R00010,R07641,R01086,R00245,R00665,R01398,R08549,R01197,R00265,R01954,R01700,R00286,R01398,R02737,R00836,R02778,R02780,R07659,R04467,R04234,R00093,R01161,R06423,R00250,R07276,R03053,R01214,R07275,R04338,R05052,R04475,R04438,R02283,R02772,R02773,R02619,R00684,R00668,R00243,R00114,R00248,R04269,R06977,R01939,R07277,R04029,R01956,R03243,R01155,R01648,R05507,R01339,R04529,R07396,R04028,R04171,R03207,R00667,R05085,R02433,R04188,R00895,R04173,R01684,R06426,R01090,R02199,R04217,R02077,R00258,R07613,R00021,R00694,R03248,R00372,R00355,R04051,R02274,R00734,R03952,R02700,R00457,R00908,R03120,R06844,R03266,R04709,R07989,R06635,R06637,R06636,R06459,R06458,R06448,R07250,R06510,R07253,R05331,R06641,R00233,R06511,R06512,R06643,R06644,R06645,R02505,R07987,R07251,R07988,R05188,R06482,R06483,R06480,R06481,R02447,R05464,R01613,R01614,R05190,R07758,R02223,R07254,R02224,R00621,R01343,R00667,R00272
104	0.50	215	23	275	0	0	C00031->C00062:[4->10,4->3,4->5,7->10,7->3,7->5]	RP06552,RP01134,RP01925,RP00015,RP01077,RP05677,RP04543,RP00578,RP01133,RP01481,RP05915,RP10992,RP01297,RP04453,RP00305,RP00576,RP00930,RP00014,RP05694,RP00060,RP01871,RP06593,RP05857	R01384,R01386,R07658,R00837,R02035,R07997,R08082,R08050,R05036,R05037,R01412,R05857,R05229,R05039,R08611,R06551,R05301,R05302,R05097,R03812,R05320,R06539,R01252,R08081,R03737,R03376,R05419,R02444,R02445,R01879,R06338,R06335,R03218,R02160,R06336,R06337,R02486,R07366,R07996,R03219,R05228,R07993,R03590,R07187,R06540,R07329,R08610,R03806,R07184,R04276,R07186,R03640,R07368,R03809,R07367,R05469,R05468,R03009,R03008,R04073,R03451,R05722,R05723,R05466,R02397,R06323,R06322,R03126,R07185,R00742,R08549,R07997,R08082,R08050,R05036,R05037,R01412,R05857,R05229,R05228,R08611,R06551,R07185,R05301,R05302,R05097,R03812,R05320,R06539,R01252,R08081,R03737,R03376,R00474,R08610,R05419,R02444,R02445,R00265,R00621,R01879,R06338,R06335,R03218,R03219,R06336,R06337,R02486,R07366,R07996,R08165,R05039,R07993,R03590,R01700,R07187,R06540,R02160,R07329,R03806,R07184,R00272,R07186,R03640,R07368,R03809,R07367,R05469,R05468,R01197,R03009,R03008,R04073,R03451,R05722,R05723,R05466,R02397,R06323,R06322,R03126,R04276,R00286,R01343,R00667,R00835,R01398,R02737,R00836,R07641,R01086,R00245,R00709,R00267,R00665,R01398,R00479,R07659,R04467,R04234,R00093,R01161,R06423,R00250,R07276,R03053,R01214,R07275,R04338,R05052,R04475,R04438,R02283,R02772,R02773,R02619,R00684,R00668,R00243,R00114,R00248,R04269,R06977,R01939,R07277,R04029,R01956,R03243,R01155,R01648,R05507,R01339,R04529,R07396,R04028,R04171,R03207,R00667,R05085,R02433,R04188,R00895,R04173,R01684,R06426,R01090,R02199,R04217,R02077,R00258,R07613,R00021,R00694,R03248,R00372,R00355,R04051,R02274,R00734,R03952,R02700,R00457,R00908,R03120,R06844,R03266,R04709,R07989,R06635,R06637,R06636,R06459,R06458,R06448,R07250,R06510,R07253,R05331,R06641,R00233,R06511,R06512,R06643,R06644,R06645,R02505,R07987,R07251,R07988,R05188,R06482,R06483,R06480,R06481,R02447,R05464,R01613,R01614,R05190,R07758,R02223,R07254,R02224,R00725,R01139,R00299,R08404,R02185,R05804,R00303,R00850,R01954,R01528,R00709,R00267
105	0.67	335	26	177	0	0	C00031->C00062:[4->10,4->5,7->2,9->4]	RP06552,RP00305,RP01134,RP04543,RP01077,RP05880,RP06299,RP00578,RP00180,RP01093,RP01481,RP05915,RP10992,RP01431,RP01297,RP04453,RP05729,RP00177,RP00576,RP00078,RP00014,RP00026,RP05694,RP00060,RP00109,RP01871	R01384,R01386,R07658,R00709,R00267,R00837,R00286,R00742,R00351,R00352,R00761,R01343,R00667,R00315,R00317,R00320,R00771,R01398,R02737,R00836,R07641,R01324,R01086,R00245,R00217,R00346,R00345,R00726,R00341,R00431,R00351,R00352,R00362,R00665,R01398,R00431,R00346,R00345,R00726,R00341,R07659,R04467,R04234,R00093,R01161,R06423,R00250,R07276,R03053,R01214,R07275,R04338,R05052,R04475,R04438,R02283,R02772,R02773,R02619,R00684,R00668,R00243,R00114,R00248,R04269,R06977,R01939,R07277,R04029,R01956,R03243,R01155,R01648,R05507,R01339,R04529,R07396,R04028,R04171,R03207,R00667,R05085,R02433,R04188,R00895,R04173,R01684,R06426,R01090,R02199,R04217,R02077,R00258,R07613,R00021,R00694,R03248,R00372,R00355,R04051,R02274,R00734,R03952,R02700,R00457,R00908,R03120,R06844,R03266,R00743,R01323,R01179,R05508,R00393,R04057,R02955,R05336,R01359,R05509,R00928,R04000,R00229,R07832,R03884,R00227,R03153,R00235,R04709,R07989,R06635,R06637,R06636,R06459,R06458,R06448,R07250,R06510,R07253,R05331,R06641,R00233,R06511,R06512,R06643,R06644,R06645,R02505,R07987,R07251,R07988,R05188,R06482,R06483,R06480,R06481,R02447,R05464,R01613,R01614,R05190,R07758,R02223,R07254,R02224,R00725,R01139,R00299,R08404,R02185,R05804,R00303,R00850,R00344,R00930,R00217,R00353,R01954
106	0.50	208	30	267	2	3	C00031->C00062:[4->10,4->3,4->5,7->10,7->3,7->5]	RP06552,RP05677,RP01925,RP00015,RP00032,RP00924,RP12907,RP01134,RP06023,RP00453,RP00608,RP01133,RP01481,RP05915,RP04453,RP00305,RP01012,RP00576,RP00304,RP00930,RP00014,RP04543,RP00490,RP05857,RP00060,RP00343,RP10771,RP06593,RP00578,RP04522	R01384,R01386,R07658,R08549,R07997,R08082,R08050,R05036,R05037,R01412,R05857,R05229,R05228,R08611,R06551,R07185,R05301,R05302,R05097,R03812,R05320,R06539,R01252,R08081,R03737,R03376,R00474,R08610,R05419,R02444,R02445,R00265,R00621,R01879,R06338,R06335,R03218,R03219,R06336,R06337,R02486,R07366,R07996,R08165,R05039,R07993,R03590,R01700,R07187,R06540,R02160,R07329,R03806,R07184,R00272,R07186,R03640,R07368,R03809,R07367,R05469,R05468,R01197,R03009,R03008,R04073,R03451,R05722,R05723,R05466,R02397,R06323,R06322,R03126,R04276,R02035,R07997,R08082,R08050,R05036,R05037,R01412,R05857,R05229,R05039,R08611,R06551,R05301,R05302,R05097,R03812,R05320,R06539,R01252,R08081,R03737,R03376,R05419,R02444,R02445,R01879,R06338,R06335,R03218,R02160,R06336,R06337,R02486,R07366,R07996,R03219,R05228,R07993,R03590,R07187,R06540,R07329,R08610,R03806,R07184,R04276,R07186,R03640,R07368,R03809,R07367,R05469,R05468,R03009,R03008,R04073,R03451,R05722,R05723,R05466,R02397,R06323,R06322,R03126,R07185,R02990,R00405,R00406,R00407,R02956,R02084,R01780,R00727,R00410,R02407,R05588,R00432,R01559,R03154,R06904,R00474,R08165,R00837,R00149,R00150,R02727,R00010,R00713,R00714,R00835,R01398,R02737,R00836,R00245,R00709,R00267,R00621,R00665,R01398,R08549,R01197,R00265,R00479,R07659,R04467,R04234,R00093,R01161,R06423,R00250,R07276,R03053,R01214,R07275,R04338,R05052,R04475,R04438,R02283,R02772,R02773,R02619,R00684,R00668,R00243,R00114,R00248,R04269,R06977,R01939,R07277,R04029,R01956,R03243,R01155,R01648,R05507,R01339,R04529,R07396,R04028,R04171,R03207,R00667,R05085,R02433,R04188,R00895,R04173,R01684,R06426,R01090,R02199,R04217,R02077,R00258,R07613,R00021,R00694,R03248,R00372,R00355,R04051,R02274,R00734,R03952,R02700,R00457,R00908,R03120,R06844,R03266,R00286,R00552,R00557,R00709,R00267,R00725,R01139,R00299,R08404,R02185,R05804,R00303,R00850,R02778,R02780,R01700,R01528,R01343,R00667,R00272
107	0.50	216	27	289	2	3	C00031->C00062:[4->10,4->3,4->5]	RP06552,RP01134,RP04543,RP00015,RP00032,RP01077,RP00924,RP12907,RP05677,RP00608,RP01481,RP05915,RP10992,RP01297,RP04453,RP00305,RP01012,RP00576,RP00304,RP00930,RP00014,RP05694,RP05857,RP01871,RP10771,RP00578,RP04522	R01384,R01386,R07658,R00837,R00286,R07997,R08082,R08050,R05036,R05037,R01412,R05857,R05229,R05039,R08611,R06551,R05301,R05302,R05097,R03812,R05320,R06539,R01252,R08081,R03737,R03376,R05419,R02444,R02445,R01879,R06338,R06335,R03218,R02160,R06336,R06337,R02486,R07366,R07996,R03219,R05228,R07993,R03590,R07187,R06540,R07329,R08610,R03806,R07184,R04276,R07186,R03640,R07368,R03809,R07367,R05469,R05468,R03009,R03008,R04073,R03451,R05722,R05723,R05466,R02397,R06323,R06322,R03126,R07185,R02990,R00405,R00406,R00407,R02956,R02084,R01780,R00727,R00410,R02407,R05588,R00432,R01559,R03154,R06904,R00742,R00474,R08165,R08549,R07997,R08082,R08050,R05036,R05037,R01412,R05857,R05229,R05228,R08611,R06551,R07185,R05301,R05302,R05097,R03812,R05320,R06539,R01252,R08081,R03737,R03376,R00474,R08610,R05419,R02444,R02445,R00265,R00621,R01879,R06338,R06335,R03218,R03219,R06336,R06337,R02486,R07366,R07996,R08165,R05039,R07993,R03590,R01700,R07187,R06540,R02160,R07329,R03806,R07184,R00272,R07186,R03640,R07368,R03809,R07367,R05469,R05468,R01197,R03009,R03008,R04073,R03451,R05722,R05723,R05466,R02397,R06323,R06322,R03126,R04276,R00713,R00714,R01398,R02737,R00836,R07641,R01086,R00245,R00709,R00267,R00621,R00665,R01398,R08549,R01197,R00265,R00479,R07659,R04467,R04234,R00093,R01161,R06423,R00250,R07276,R03053,R01214,R07275,R04338,R05052,R04475,R04438,R02283,R02772,R02773,R02619,R00684,R00668,R00243,R00114,R00248,R04269,R06977,R01939,R07277,R04029,R01956,R03243,R01155,R01648,R05507,R01339,R04529,R07396,R04028,R04171,R03207,R00667,R05085,R02433,R04188,R00895,R04173,R01684,R06426,R01090,R02199,R04217,R02077,R00258,R07613,R00021,R00694,R03248,R00372,R00355,R04051,R02274,R00734,R03952,R02700,R00457,R00908,R03120,R06844,R03266,R04709,R07989,R06635,R06637,R06636,R06459,R06458,R06448,R07250,R06510,R07253,R05331,R06641,R00233,R06511,R06512,R06643,R06644,R06645,R02505,R07987,R07251,R07988,R05188,R06482,R06483,R06480,R06481,R02447,R05464,R01613,R01614,R05190,R07758,R02223,R07254,R02224,R00709,R00267,R01954,R01700,R01343,R00667,R00272
108	0.67	340	26	143	0	0	C00031->C00062:[4->10,4->5,7->10,7->2,7->5,9->4]	RP00305,RP06552,RP00578,RP01925,RP05880,RP06299,RP00490,RP06023,RP00014,RP01134,RP01133,RP01481,RP01431,RP00180,RP05915,RP04453,RP05729,RP00177,RP00576,RP00078,RP01093,RP00026,RP00060,RP00109,RP04543,RP06593	R00709,R00267,R01384,R01386,R07658,R01343,R00667,R02035,R00351,R00352,R00761,R00552,R00557,R00149,R00150,R07659,R04467,R04234,R00093,R01161,R06423,R00250,R07276,R03053,R01214,R07275,R04338,R05052,R04475,R04438,R02283,R02772,R02773,R02619,R00684,R00668,R00243,R00114,R00248,R04269,R06977,R01939,R07277,R04029,R01956,R03243,R01155,R01648,R05507,R01339,R04529,R07396,R04028,R04171,R03207,R00667,R05085,R02433,R04188,R00895,R04173,R01684,R06426,R01090,R02199,R04217,R02077,R00258,R07613,R00021,R00694,R03248,R00372,R00355,R04051,R02274,R00734,R03952,R02700,R00457,R00908,R03120,R06844,R03266,R00837,R00835,R01398,R01324,R00315,R00317,R00320,R02737,R00836,R00245,R00217,R00346,R00345,R00726,R00341,R00431,R00351,R00352,R00362,R00665,R01398,R00431,R00346,R00345,R00726,R00341,R00771,R00743,R01323,R01179,R05508,R00393,R04057,R02955,R05336,R01359,R05509,R00928,R04000,R00229,R07832,R03884,R00227,R03153,R00235,R00725,R01139,R00299,R08404,R02185,R05804,R00303,R00850,R00344,R00930,R00217,R00353,R00286,R01528
109	0.33	310	17	50	0	0	C00031->C00062:[4->10,4->5]	RP06552,RP01134,RP06299,RP06172,RP01043,RP00576,RP04543,RP06101,RP00490,RP06023,RP01093,RP00026,RP01481,RP00060,RP05915,RP00180,RP06265	R01384,R01386,R07658,R00837,R00761,R00472,R00670,R00665,R01398,R00286,R00214,R00216,R00552,R00557,R00149,R00150,R00771,R00743,R01323,R01179,R05508,R00393,R04057,R02955,R05336,R01359,R05509,R00928,R04000,R00229,R07832,R03884,R00227,R03153,R00235,R01398,R00725,R01139,R00299,R08404,R02185,R05804,R00303,R00850,R02737,R00836,R00315,R00317,R00320,R00670
110	0.50	321	26	245	2	3	C00031->C00062:[4->10,4->3,4->5]	RP06552,RP01134,RP04543,RP00015,RP01077,RP00924,RP12907,RP05677,RP06643,RP01481,RP05915,RP10992,RP01297,RP04453,RP00305,RP01012,RP00576,RP00304,RP00930,RP00014,RP05709,RP05857,RP01871,RP10771,RP00578,RP04522	R01384,R01386,R07658,R00837,R00286,R07997,R08082,R08050,R05036,R05037,R01412,R05857,R05229,R05039,R08611,R06551,R05301,R05302,R05097,R03812,R05320,R06539,R01252,R08081,R03737,R03376,R05419,R02444,R02445,R01879,R06338,R06335,R03218,R02160,R06336,R06337,R02486,R07366,R07996,R03219,R05228,R07993,R03590,R07187,R06540,R07329,R08610,R03806,R07184,R04276,R07186,R03640,R07368,R03809,R07367,R05469,R05468,R03009,R03008,R04073,R03451,R05722,R05723,R05466,R02397,R06323,R06322,R03126,R07185,R00742,R00474,R08165,R08549,R07997,R08082,R08050,R05036,R05037,R01412,R05857,R05229,R05228,R08611,R06551,R07185,R05301,R05302,R05097,R03812,R05320,R06539,R01252,R08081,R03737,R03376,R00474,R08610,R05419,R02444,R02445,R00265,R00621,R01879,R06338,R06335,R03218,R03219,R06336,R06337,R02486,R07366,R07996,R08165,R05039,R07993,R03590,R01700,R07187,R06540,R02160,R07329,R03806,R07184,R00272,R07186,R03640,R07368,R03809,R07367,R05469,R05468,R01197,R03009,R03008,R04073,R03451,R05722,R05723,R05466,R02397,R06323,R06322,R03126,R04276,R01626,R01398,R02737,R00836,R07641,R01086,R00245,R00709,R00267,R00621,R00665,R01398,R08549,R01197,R00265,R00479,R07659,R04467,R04234,R00093,R01161,R06423,R00250,R07276,R03053,R01214,R07275,R04338,R05052,R04475,R04438,R02283,R02772,R02773,R02619,R00684,R00668,R00243,R00114,R00248,R04269,R06977,R01939,R07277,R04029,R01956,R03243,R01155,R01648,R05507,R01339,R04529,R07396,R04028,R04171,R03207,R00667,R05085,R02433,R04188,R00895,R04173,R01684,R06426,R01090,R02199,R04217,R02077,R00258,R07613,R00021,R00694,R03248,R00372,R00355,R04051,R02274,R00734,R03952,R02700,R00457,R00908,R03120,R06844,R03266,R04726,R04952,R02768,R04957,R07762,R04963,R04355,R04960,R04968,R00709,R00267,R01954,R01700,R01343,R00667,R00272
111	0.50	194	17	230	0	0	C00031->C00062:[4->10,4->3,4->5]	RP06552,RP04453,RP00578,RP00305,RP00015,RP00576,RP00930,RP04543,RP00453,RP06023,RP00490,RP00014,RP01481,RP05677,RP00343,RP05915,RP05857	R01384,R01386,R07658,R00245,R01343,R00667,R00709,R00267,R07997,R08082,R08050,R05036,R05037,R01412,R05857,R05229,R05039,R08611,R06551,R05301,R05302,R05097,R03812,R05320,R06539,R01252,R08081,R03737,R03376,R05419,R02444,R02445,R01879,R06338,R06335,R03218,R02160,R06336,R06337,R02486,R07366,R07996,R03219,R05228,R07993,R03590,R07187,R06540,R07329,R08610,R03806,R07184,R04276,R07186,R03640,R07368,R03809,R07367,R05469,R05468,R03009,R03008,R04073,R03451,R05722,R05723,R05466,R02397,R06323,R06322,R03126,R07185,R00665,R01398,R00479,R00286,R02727,R00010,R00149,R00150,R00552,R00557,R07659,R04467,R04234,R00093,R01161,R06423,R00250,R07276,R03053,R01214,R07275,R04338,R05052,R04475,R04438,R02283,R02772,R02773,R02619,R00684,R00668,R00243,R00114,R00248,R04269,R06977,R01939,R07277,R04029,R01956,R03243,R01155,R01648,R05507,R01339,R04529,R07396,R04028,R04171,R03207,R00667,R05085,R02433,R04188,R00895,R04173,R01684,R06426,R01090,R02199,R04217,R02077,R00258,R07613,R00021,R00694,R03248,R00372,R00355,R04051,R02274,R00734,R03952,R02700,R00457,R00908,R03120,R06844,R03266,R01398,R08549,R07997,R08082,R08050,R05036,R05037,R01412,R05857,R05229,R05228,R08611,R06551,R07185,R05301,R05302,R05097,R03812,R05320,R06539,R01252,R08081,R03737,R03376,R00474,R08610,R05419,R02444,R02445,R00265,R00621,R01879,R06338,R06335,R03218,R03219,R06336,R06337,R02486,R07366,R07996,R08165,R05039,R07993,R03590,R01700,R07187,R06540,R02160,R07329,R03806,R07184,R00272,R07186,R03640,R07368,R03809,R07367,R05469,R05468,R01197,R03009,R03008,R04073,R03451,R05722,R05723,R05466,R02397,R06323,R06322,R03126,R04276,R02778,R02780,R02737,R00836,R00709,R00267
112	0.17	341	11	55	0	0	C00031->C00062:[7->10]	RP01925,RP00576,RP01077,RP00060,RP05694,RP01133,RP01481,RP01871,RP10992,RP06593,RP01297	R02035,R00665,R01398,R00742,R00725,R01139,R00299,R08404,R02185,R05804,R00303,R00850,R04709,R07989,R06635,R06637,R06636,R06459,R06458,R06448,R07250,R06510,R07253,R05331,R06641,R00233,R06511,R06512,R06643,R06644,R06645,R02505,R07987,R07251,R07988,R05188,R06482,R06483,R06480,R06481,R02447,R05464,R01613,R01614,R05190,R07758,R02223,R07254,R02224,R00835,R01398,R01954,R07641,R01528,R01086
113	1.00	528	28	151	0	0	C00031->C00062:[4->10,4->5,7->2,7->3,9->1,9->4]	RP06552,RP00305,RP01134,RP06299,RP01077,RP05880,RP04543,RP00578,RP00180,RP01093,RP01481,RP05915,RP10992,RP01431,RP01297,RP04453,RP00177,RP00576,RP00078,RP04202,RP00014,RP00026,RP05709,RP06643,RP00060,RP00109,RP05729,RP01871	R01384,R01386,R07658,R00709,R00267,R00837,R00761,R00742,R00351,R00352,R00286,R01343,R00667,R00315,R00317,R00320,R00771,R01398,R02737,R00836,R07641,R01324,R01086,R00245,R00351,R00352,R00362,R00665,R01398,R00431,R00346,R00345,R00726,R00341,R00207,R07659,R04467,R04234,R00093,R01161,R06423,R00250,R07276,R03053,R01214,R07275,R04338,R05052,R04475,R04438,R02283,R02772,R02773,R02619,R00684,R00668,R00243,R00114,R00248,R04269,R06977,R01939,R07277,R04029,R01956,R03243,R01155,R01648,R05507,R01339,R04529,R07396,R04028,R04171,R03207,R00667,R05085,R02433,R04188,R00895,R04173,R01684,R06426,R01090,R02199,R04217,R02077,R00258,R07613,R00021,R00694,R03248,R00372,R00355,R04051,R02274,R00734,R03952,R02700,R00457,R00908,R03120,R06844,R03266,R00743,R01323,R01179,R05508,R00393,R04057,R02955,R05336,R01359,R05509,R00928,R04000,R00229,R07832,R03884,R00227,R03153,R00235,R04726,R04952,R02768,R04957,R07762,R04963,R04355,R04960,R04968,R01626,R00725,R01139,R00299,R08404,R02185,R05804,R00303,R00850,R00344,R00930,R00217,R00353,R00217,R00346,R00345,R00726,R00341,R00431,R01954
114	0.33	205	22	267	2	3	C00031->C00062:[4->10,4->5]	RP06552,RP01134,RP00015,RP01077,RP00924,RP12907,RP05677,RP10992,RP01297,RP04453,RP00576,RP00304,RP01871,RP10771,RP04543,RP01481,RP05915,RP00014,RP05694,RP01012,RP00578,RP04522	R01384,R01386,R07658,R00837,R07997,R08082,R08050,R05036,R05037,R01412,R05857,R05229,R05039,R08611,R06551,R05301,R05302,R05097,R03812,R05320,R06539,R01252,R08081,R03737,R03376,R05419,R02444,R02445,R01879,R06338,R06335,R03218,R02160,R06336,R06337,R02486,R07366,R07996,R03219,R05228,R07993,R03590,R07187,R06540,R07329,R08610,R03806,R07184,R04276,R07186,R03640,R07368,R03809,R07367,R05469,R05468,R03009,R03008,R04073,R03451,R05722,R05723,R05466,R02397,R06323,R06322,R03126,R07185,R00742,R00474,R08165,R08549,R07997,R08082,R08050,R05036,R05037,R01412,R05857,R05229,R05228,R08611,R06551,R07185,R05301,R05302,R05097,R03812,R05320,R06539,R01252,R08081,R03737,R03376,R00474,R08610,R05419,R02444,R02445,R00265,R00621,R01879,R06338,R06335,R03218,R03219,R06336,R06337,R02486,R07366,R07996,R08165,R05039,R07993,R03590,R01700,R07187,R06540,R02160,R07329,R03806,R07184,R00272,R07186,R03640,R07368,R03809,R07367,R05469,R05468,R01197,R03009,R03008,R04073,R03451,R05722,R05723,R05466,R02397,R06323,R06322,R03126,R04276,R07641,R01086,R00245,R00665,R01398,R08549,R01197,R00265,R01954,R01700,R00286,R01398,R02737,R00836,R07659,R04467,R04234,R00093,R01161,R06423,R00250,R07276,R03053,R01214,R07275,R04338,R05052,R04475,R04438,R02283,R02772,R02773,R02619,R00684,R00668,R00243,R00114,R00248,R04269,R06977,R01939,R07277,R04029,R01956,R03243,R01155,R01648,R05507,R01339,R04529,R07396,R04028,R04171,R03207,R00667,R05085,R02433,R04188,R00895,R04173,R01684,R06426,R01090,R02199,R04217,R02077,R00258,R07613,R00021,R00694,R03248,R00372,R00355,R04051,R02274,R00734,R03952,R02700,R00457,R00908,R03120,R06844,R03266,R04709,R07989,R06635,R06637,R06636,R06459,R06458,R06448,R07250,R06510,R07253,R05331,R06641,R00233,R06511,R06512,R06643,R06644,R06645,R02505,R07987,R07251,R07988,R05188,R06482,R06483,R06480,R06481,R02447,R05464,R01613,R01614,R05190,R07758,R02223,R07254,R02224,R00621,R01343,R00667,R00272
115	0.33	381	13	53	0	0	C00031->C00062:[4->10,4->5]	RP06552,RP01134,RP01043,RP00576,RP01077,RP04543,RP06265,RP05694,RP01481,RP05915,RP10992,RP01871,RP01297	R01384,R01386,R07658,R00837,R00670,R00665,R01398,R00742,R00286,R00670,R04709,R07989,R06635,R06637,R06636,R06459,R06458,R06448,R07250,R06510,R07253,R05331,R06641,R00233,R06511,R06512,R06643,R06644,R06645,R02505,R07987,R07251,R07988,R05188,R06482,R06483,R06480,R06481,R02447,R05464,R01613,R01614,R05190,R07758,R02223,R07254,R02224,R01398,R02737,R00836,R07641,R01954,R01086
116	0.33	416	11	20	0	0	C00031->C00062:[7->10,7->5]	RP01925,RP01043,RP00576,RP00060,RP06023,RP01133,RP01481,RP01871,RP06265,RP06593,RP01297	R02035,R00670,R00665,R01398,R00725,R01139,R00299,R08404,R02185,R05804,R00303,R00850,R00149,R00150,R00835,R01398,R01954,R00670,R01528,R01086
117	0.33	188	20	233	2	3	C00031->C00062:[4->10,4->5]	RP06552,RP04453,RP05677,RP12907,RP00015,RP01012,RP00576,RP00304,RP04543,RP00924,RP00453,RP06023,RP00490,RP00014,RP01481,RP00343,RP10771,RP05915,RP00578,RP04522	R01384,R01386,R07658,R00245,R08549,R07997,R08082,R08050,R05036,R05037,R01412,R05857,R05229,R05228,R08611,R06551,R07185,R05301,R05302,R05097,R03812,R05320,R06539,R01252,R08081,R03737,R03376,R00474,R08610,R05419,R02444,R02445,R00265,R00621,R01879,R06338,R06335,R03218,R03219,R06336,R06337,R02486,R07366,R07996,R08165,R05039,R07993,R03590,R01700,R07187,R06540,R02160,R07329,R03806,R07184,R00272,R07186,R03640,R07368,R03809,R07367,R05469,R05468,R01197,R03009,R03008,R04073,R03451,R05722,R05723,R05466,R02397,R06323,R06322,R03126,R04276,R08165,R07997,R08082,R08050,R05036,R05037,R01412,R05857,R05229,R05039,R08611,R06551,R05301,R05302,R05097,R03812,R05320,R06539,R01252,R08081,R03737,R03376,R05419,R02444,R02445,R01879,R06338,R06335,R03218,R02160,R06336,R06337,R02486,R07366,R07996,R03219,R05228,R07993,R03590,R07187,R06540,R07329,R08610,R03806,R07184,R04276,R07186,R03640,R07368,R03809,R07367,R05469,R05468,R03009,R03008,R04073,R03451,R05722,R05723,R05466,R02397,R06323,R06322,R03126,R07185,R00621,R00665,R01398,R08549,R01197,R00265,R00286,R00474,R02727,R00010,R00149,R00150,R00552,R00557,R07659,R04467,R04234,R00093,R01161,R06423,R00250,R07276,R03053,R01214,R07275,R04338,R05052,R04475,R04438,R02283,R02772,R02773,R02619,R00684,R00668,R00243,R00114,R00248,R04269,R06977,R01939,R07277,R04029,R01956,R03243,R01155,R01648,R05507,R01339,R04529,R07396,R04028,R04171,R03207,R00667,R05085,R02433,R04188,R00895,R04173,R01684,R06426,R01090,R02199,R04217,R02077,R00258,R07613,R00021,R00694,R03248,R00372,R00355,R04051,R02274,R00734,R03952,R02700,R00457,R00908,R03120,R06844,R03266,R01398,R02778,R02780,R01700,R02737,R00836,R01343,R00667,R00272
118	0.67	341	24	140	0	0	C00031->C00062:[4->10,4->5,7->2,9->4]	RP06552,RP00305,RP01134,RP04543,RP05880,RP06299,RP00578,RP06023,RP00014,RP01481,RP01431,RP00180,RP05915,RP01297,RP04453,RP05729,RP00177,RP00576,RP00078,RP01093,RP00026,RP00060,RP00109,RP01871	R01384,R01386,R07658,R00709,R00267,R00837,R00286,R00351,R00352,R00761,R01343,R00667,R00149,R00150,R07659,R04467,R04234,R00093,R01161,R06423,R00250,R07276,R03053,R01214,R07275,R04338,R05052,R04475,R04438,R02283,R02772,R02773,R02619,R00684,R00668,R00243,R00114,R00248,R04269,R06977,R01939,R07277,R04029,R01956,R03243,R01155,R01648,R05507,R01339,R04529,R07396,R04028,R04171,R03207,R00667,R05085,R02433,R04188,R00895,R04173,R01684,R06426,R01090,R02199,R04217,R02077,R00258,R07613,R00021,R00694,R03248,R00372,R00355,R04051,R02274,R00734,R03952,R02700,R00457,R00908,R03120,R06844,R03266,R01398,R01324,R00315,R00317,R00320,R02737,R00836,R01086,R00245,R00217,R00346,R00345,R00726,R00341,R00431,R00351,R00352,R00362,R00665,R01398,R00431,R00346,R00345,R00726,R00341,R00771,R00743,R01323,R01179,R05508,R00393,R04057,R02955,R05336,R01359,R05509,R00928,R04000,R00229,R07832,R03884,R00227,R03153,R00235,R00725,R01139,R00299,R08404,R02185,R05804,R00303,R00850,R00344,R00930,R00217,R00353,R01954
119	0.17	380	12	54	0	0	C00031->C00062:[4->10]	RP06552,RP01871,RP00576,RP01077,RP04543,RP00453,RP05694,RP01481,RP00343,RP10992,RP05915,RP01297	R01384,R01386,R07658,R01954,R00665,R01398,R00742,R00286,R02727,R00010,R04709,R07989,R06635,R06637,R06636,R06459,R06458,R06448,R07250,R06510,R07253,R05331,R06641,R00233,R06511,R06512,R06643,R06644,R06645,R02505,R07987,R07251,R07988,R05188,R06482,R06483,R06480,R06481,R02447,R05464,R01613,R01614,R05190,R07758,R02223,R07254,R02224,R01398,R02778,R02780,R07641,R02737,R00836,R01086
120	0.50	200	21	241	0	0	C00031->C00062:[4->10,4->3,4->5,7->10,7->3,7->5]	RP06552,RP04453,RP00578,RP01925,RP00015,RP00576,RP00930,RP01481,RP05915,RP00490,RP06023,RP00453,RP00343,RP00014,RP01133,RP00060,RP05677,RP00305,RP04543,RP06593,RP05857	R01384,R01386,R07658,R00245,R01343,R00667,R02035,R07997,R08082,R08050,R05036,R05037,R01412,R05857,R05229,R05039,R08611,R06551,R05301,R05302,R05097,R03812,R05320,R06539,R01252,R08081,R03737,R03376,R05419,R02444,R02445,R01879,R06338,R06335,R03218,R02160,R06336,R06337,R02486,R07366,R07996,R03219,R05228,R07993,R03590,R07187,R06540,R07329,R08610,R03806,R07184,R04276,R07186,R03640,R07368,R03809,R07367,R05469,R05468,R03009,R03008,R04073,R03451,R05722,R05723,R05466,R02397,R06323,R06322,R03126,R07185,R00665,R01398,R00479,R01398,R02737,R00836,R00552,R00557,R00149,R00150,R02727,R00010,R02778,R02780,R07659,R04467,R04234,R00093,R01161,R06423,R00250,R07276,R03053,R01214,R07275,R04338,R05052,R04475,R04438,R02283,R02772,R02773,R02619,R00684,R00668,R00243,R00114,R00248,R04269,R06977,R01939,R07277,R04029,R01956,R03243,R01155,R01648,R05507,R01339,R04529,R07396,R04028,R04171,R03207,R00667,R05085,R02433,R04188,R00895,R04173,R01684,R06426,R01090,R02199,R04217,R02077,R00258,R07613,R00021,R00694,R03248,R00372,R00355,R04051,R02274,R00734,R03952,R02700,R00457,R00908,R03120,R06844,R03266,R00835,R00725,R01139,R00299,R08404,R02185,R05804,R00303,R00850,R08549,R07997,R08082,R08050,R05036,R05037,R01412,R05857,R05229,R05228,R08611,R06551,R07185,R05301,R05302,R05097,R03812,R05320,R06539,R01252,R08081,R03737,R03376,R00474,R08610,R05419,R02444,R02445,R00265,R00621,R01879,R06338,R06335,R03218,R03219,R06336,R06337,R02486,R07366,R07996,R08165,R05039,R07993,R03590,R01700,R07187,R06540,R02160,R07329,R03806,R07184,R00272,R07186,R03640,R07368,R03809,R07367,R05469,R05468,R01197,R03009,R03008,R04073,R03451,R05722,R05723,R05466,R02397,R06323,R06322,R03126,R04276,R00709,R00267,R00286,R01528,R00709,R00267
121	0.33	418	14	27	0	0	C00031->C00062:[4->10,4->5,7->10,7->5]	RP06552,RP01134,RP01925,RP01043,RP00576,RP01481,RP05915,RP00490,RP06023,RP01133,RP00060,RP04543,RP06265,RP06593	R01384,R01386,R07658,R00837,R02035,R00670,R00665,R01398,R01398,R02737,R00836,R00552,R00557,R00149,R00150,R00835,R00725,R01139,R00299,R08404,R02185,R05804,R00303,R00850,R00286,R00670,R01528
122	0.33	213	27	281	2	3	C00031->C00062:[4->10,4->5,7->10,7->5]	RP06552,RP05677,RP00015,RP01077,RP00924,RP12907,RP00453,RP10992,RP01297,RP04453,RP00576,RP00304,RP00060,RP01871,RP10771,RP01925,RP04543,RP01133,RP01481,RP05915,RP00343,RP00014,RP05694,RP01012,RP06593,RP00578,RP04522	R01384,R01386,R07658,R08549,R07997,R08082,R08050,R05036,R05037,R01412,R05857,R05229,R05228,R08611,R06551,R07185,R05301,R05302,R05097,R03812,R05320,R06539,R01252,R08081,R03737,R03376,R00474,R08610,R05419,R02444,R02445,R00265,R00621,R01879,R06338,R06335,R03218,R03219,R06336,R06337,R02486,R07366,R07996,R08165,R05039,R07993,R03590,R01700,R07187,R06540,R02160,R07329,R03806,R07184,R00272,R07186,R03640,R07368,R03809,R07367,R05469,R05468,R01197,R03009,R03008,R04073,R03451,R05722,R05723,R05466,R02397,R06323,R06322,R03126,R04276,R07997,R08082,R08050,R05036,R05037,R01412,R05857,R05229,R05039,R08611,R06551,R05301,R05302,R05097,R03812,R05320,R06539,R01252,R08081,R03737,R03376,R05419,R02444,R02445,R01879,R06338,R06335,R03218,R02160,R06336,R06337,R02486,R07366,R07996,R03219,R05228,R07993,R03590,R07187,R06540,R07329,R08610,R03806,R07184,R04276,R07186,R03640,R07368,R03809,R07367,R05469,R05468,R03009,R03008,R04073,R03451,R05722,R05723,R05466,R02397,R06323,R06322,R03126,R07185,R00742,R00474,R08165,R02727,R00010,R07641,R01086,R00245,R00665,R01398,R08549,R01197,R00265,R00725,R01139,R00299,R08404,R02185,R05804,R00303,R00850,R01954,R01700,R02035,R00286,R00835,R01398,R02737,R00836,R02778,R02780,R07659,R04467,R04234,R00093,R01161,R06423,R00250,R07276,R03053,R01214,R07275,R04338,R05052,R04475,R04438,R02283,R02772,R02773,R02619,R00684,R00668,R00243,R00114,R00248,R04269,R06977,R01939,R07277,R04029,R01956,R03243,R01155,R01648,R05507,R01339,R04529,R07396,R04028,R04171,R03207,R00667,R05085,R02433,R04188,R00895,R04173,R01684,R06426,R01090,R02199,R04217,R02077,R00258,R07613,R00021,R00694,R03248,R00372,R00355,R04051,R02274,R00734,R03952,R02700,R00457,R00908,R03120,R06844,R03266,R04709,R07989,R06635,R06637,R06636,R06459,R06458,R06448,R07250,R06510,R07253,R05331,R06641,R00233,R06511,R06512,R06643,R06644,R06645,R02505,R07987,R07251,R07988,R05188,R06482,R06483,R06480,R06481,R02447,R05464,R01613,R01614,R05190,R07758,R02223,R07254,R02224,R00621,R01528,R01343,R00667,R00272
123	0.50	336	20	121	0	0	C00031->C00062:[7->10,7->2,9->4]	RP00305,RP04453,RP00578,RP01925,RP00177,RP00576,RP05880,RP00060,RP01093,RP06023,RP00180,RP00026,RP00014,RP01133,RP01481,RP01431,RP01871,RP06299,RP06593,RP01297	R00709,R00267,R00245,R01343,R00667,R02035,R00351,R00352,R00362,R00665,R01398,R00351,R00352,R00725,R01139,R00299,R08404,R02185,R05804,R00303,R00850,R00771,R00149,R00150,R00315,R00317,R00320,R00743,R01323,R01179,R05508,R00393,R04057,R02955,R05336,R01359,R05509,R00928,R04000,R00229,R07832,R03884,R00227,R03153,R00235,R07659,R04467,R04234,R00093,R01161,R06423,R00250,R07276,R03053,R01214,R07275,R04338,R05052,R04475,R04438,R02283,R02772,R02773,R02619,R00684,R00668,R00243,R00114,R00248,R04269,R06977,R01939,R07277,R04029,R01956,R03243,R01155,R01648,R05507,R01339,R04529,R07396,R04028,R04171,R03207,R00667,R05085,R02433,R04188,R00895,R04173,R01684,R06426,R01090,R02199,R04217,R02077,R00258,R07613,R00021,R00694,R03248,R00372,R00355,R04051,R02274,R00734,R03952,R02700,R00457,R00908,R03120,R06844,R03266,R00835,R01398,R01324,R01954,R00761,R01528,R01086
124	0.33	373	10	20	0	0	C00031->C00062:[7->10,7->5]	RP01925,RP01043,RP00576,RP01481,RP00490,RP06023,RP01133,RP00060,RP06265,RP06593	R02035,R00670,R00665,R01398,R01398,R00552,R00557,R00149,R00150,R00835,R00725,R01139,R00299,R08404,R02185,R05804,R00303,R00850,R00670,R01528
125	0.33	390	15	57	0	0	C00031->C00062:[4->10,4->5]	RP06552,RP01134,RP01043,RP00576,RP01077,RP04543,RP05915,RP00453,RP06265,RP05694,RP01481,RP01871,RP10992,RP00343,RP01297	R01384,R01386,R07658,R00837,R00670,R00665,R01398,R00742,R00286,R02737,R00836,R02727,R00010,R00670,R04709,R07989,R06635,R06637,R06636,R06459,R06458,R06448,R07250,R06510,R07253,R05331,R06641,R00233,R06511,R06512,R06643,R06644,R06645,R02505,R07987,R07251,R07988,R05188,R06482,R06483,R06480,R06481,R02447,R05464,R01613,R01614,R05190,R07758,R02223,R07254,R02224,R01398,R01954,R07641,R02778,R02780,R01086
126	0.33	193	22	234	2	3	C00031->C00062:[4->10,4->5]	RP06552,RP05677,RP00015,RP00924,RP12907,RP01134,RP06023,RP01297,RP04453,RP00576,RP00304,RP01871,RP10771,RP04543,RP00453,RP01481,RP05915,RP00343,RP00014,RP01012,RP00578,RP04522	R01384,R01386,R07658,R08549,R07997,R08082,R08050,R05036,R05037,R01412,R05857,R05229,R05228,R08611,R06551,R07185,R05301,R05302,R05097,R03812,R05320,R06539,R01252,R08081,R03737,R03376,R00474,R08610,R05419,R02444,R02445,R00265,R00621,R01879,R06338,R06335,R03218,R03219,R06336,R06337,R02486,R07366,R07996,R08165,R05039,R07993,R03590,R01700,R07187,R06540,R02160,R07329,R03806,R07184,R00272,R07186,R03640,R07368,R03809,R07367,R05469,R05468,R01197,R03009,R03008,R04073,R03451,R05722,R05723,R05466,R02397,R06323,R06322,R03126,R04276,R07997,R08082,R08050,R05036,R05037,R01412,R05857,R05229,R05039,R08611,R06551,R05301,R05302,R05097,R03812,R05320,R06539,R01252,R08081,R03737,R03376,R05419,R02444,R02445,R01879,R06338,R06335,R03218,R02160,R06336,R06337,R02486,R07366,R07996,R03219,R05228,R07993,R03590,R07187,R06540,R07329,R08610,R03806,R07184,R04276,R07186,R03640,R07368,R03809,R07367,R05469,R05468,R03009,R03008,R04073,R03451,R05722,R05723,R05466,R02397,R06323,R06322,R03126,R07185,R00474,R08165,R00837,R00149,R00150,R01086,R00245,R00665,R01398,R08549,R01197,R00265,R01954,R01700,R00286,R02727,R00010,R01398,R02737,R00836,R02778,R02780,R07659,R04467,R04234,R00093,R01161,R06423,R00250,R07276,R03053,R01214,R07275,R04338,R05052,R04475,R04438,R02283,R02772,R02773,R02619,R00684,R00668,R00243,R00114,R00248,R04269,R06977,R01939,R07277,R04029,R01956,R03243,R01155,R01648,R05507,R01339,R04529,R07396,R04028,R04171,R03207,R00667,R05085,R02433,R04188,R00895,R04173,R01684,R06426,R01090,R02199,R04217,R02077,R00258,R07613,R00021,R00694,R03248,R00372,R00355,R04051,R02274,R00734,R03952,R02700,R00457,R00908,R03120,R06844,R03266,R00621,R01343,R00667,R00272
127	0.50	204	22	241	0	0	C00031->C00062:[4->10,4->3,4->5,7->10,7->3,7->5]	RP06552,RP00578,RP00015,RP00453,RP06023,RP01297,RP04453,RP00305,RP00576,RP00060,RP00343,RP01925,RP05677,RP04543,RP01133,RP01481,RP05915,RP01871,RP00930,RP00014,RP06593,RP05857	R01384,R01386,R07658,R01343,R00667,R07997,R08082,R08050,R05036,R05037,R01412,R05857,R05229,R05039,R08611,R06551,R05301,R05302,R05097,R03812,R05320,R06539,R01252,R08081,R03737,R03376,R05419,R02444,R02445,R01879,R06338,R06335,R03218,R02160,R06336,R06337,R02486,R07366,R07996,R03219,R05228,R07993,R03590,R07187,R06540,R07329,R08610,R03806,R07184,R04276,R07186,R03640,R07368,R03809,R07367,R05469,R05468,R03009,R03008,R04073,R03451,R05722,R05723,R05466,R02397,R06323,R06322,R03126,R07185,R02727,R00010,R00149,R00150,R01086,R00245,R00709,R00267,R00665,R01398,R00725,R01139,R00299,R08404,R02185,R05804,R00303,R00850,R02778,R02780,R02035,R08549,R07997,R08082,R08050,R05036,R05037,R01412,R05857,R05229,R05228,R08611,R06551,R07185,R05301,R05302,R05097,R03812,R05320,R06539,R01252,R08081,R03737,R03376,R00474,R08610,R05419,R02444,R02445,R00265,R00621,R01879,R06338,R06335,R03218,R03219,R06336,R06337,R02486,R07366,R07996,R08165,R05039,R07993,R03590,R01700,R07187,R06540,R02160,R07329,R03806,R07184,R00272,R07186,R03640,R07368,R03809,R07367,R05469,R05468,R01197,R03009,R03008,R04073,R03451,R05722,R05723,R05466,R02397,R06323,R06322,R03126,R04276,R00286,R00835,R01398,R02737,R00836,R01954,R00479,R07659,R04467,R04234,R00093,R01161,R06423,R00250,R07276,R03053,R01214,R07275,R04338,R05052,R04475,R04438,R02283,R02772,R02773,R02619,R00684,R00668,R00243,R00114,R00248,R04269,R06977,R01939,R07277,R04029,R01956,R03243,R01155,R01648,R05507,R01339,R04529,R07396,R04028,R04171,R03207,R00667,R05085,R02433,R04188,R00895,R04173,R01684,R06426,R01090,R02199,R04217,R02077,R00258,R07613,R00021,R00694,R03248,R00372,R00355,R04051,R02274,R00734,R03952,R02700,R00457,R00908,R03120,R06844,R03266,R01528,R00709,R00267
128	0.50	321	30	256	2	3	C00031->C00062:[4->10,4->3,4->5,7->10,7->3,7->5]	RP06552,RP01134,RP01925,RP00015,RP05709,RP01077,RP00924,RP12907,RP05677,RP06643,RP01133,RP01481,RP05915,RP10992,RP01297,RP04453,RP00305,RP01012,RP00576,RP00304,RP00930,RP00014,RP04543,RP05857,RP00060,RP01871,RP10771,RP06593,RP00578,RP04522	R01384,R01386,R07658,R00837,R02035,R07997,R08082,R08050,R05036,R05037,R01412,R05857,R05229,R05039,R08611,R06551,R05301,R05302,R05097,R03812,R05320,R06539,R01252,R08081,R03737,R03376,R05419,R02444,R02445,R01879,R06338,R06335,R03218,R02160,R06336,R06337,R02486,R07366,R07996,R03219,R05228,R07993,R03590,R07187,R06540,R07329,R08610,R03806,R07184,R04276,R07186,R03640,R07368,R03809,R07367,R05469,R05468,R03009,R03008,R04073,R03451,R05722,R05723,R05466,R02397,R06323,R06322,R03126,R07185,R04726,R04952,R02768,R04957,R07762,R04963,R04355,R04960,R04968,R00742,R00474,R08165,R08549,R07997,R08082,R08050,R05036,R05037,R01412,R05857,R05229,R05228,R08611,R06551,R07185,R05301,R05302,R05097,R03812,R05320,R06539,R01252,R08081,R03737,R03376,R00474,R08610,R05419,R02444,R02445,R00265,R00621,R01879,R06338,R06335,R03218,R03219,R06336,R06337,R02486,R07366,R07996,R08165,R05039,R07993,R03590,R01700,R07187,R06540,R02160,R07329,R03806,R07184,R00272,R07186,R03640,R07368,R03809,R07367,R05469,R05468,R01197,R03009,R03008,R04073,R03451,R05722,R05723,R05466,R02397,R06323,R06322,R03126,R04276,R01626,R00835,R01398,R02737,R00836,R07641,R01086,R00245,R00709,R00267,R00621,R00665,R01398,R08549,R01197,R00265,R00479,R07659,R04467,R04234,R00093,R01161,R06423,R00250,R07276,R03053,R01214,R07275,R04338,R05052,R04475,R04438,R02283,R02772,R02773,R02619,R00684,R00668,R00243,R00114,R00248,R04269,R06977,R01939,R07277,R04029,R01956,R03243,R01155,R01648,R05507,R01339,R04529,R07396,R04028,R04171,R03207,R00667,R05085,R02433,R04188,R00895,R04173,R01684,R06426,R01090,R02199,R04217,R02077,R00258,R07613,R00021,R00694,R03248,R00372,R00355,R04051,R02274,R00734,R03952,R02700,R00457,R00908,R03120,R06844,R03266,R00286,R00709,R00267,R00725,R01139,R00299,R08404,R02185,R05804,R00303,R00850,R01954,R01700,R01528,R01343,R00667,R00272
129	0.50	211	19	264	0	0	C00031->C00062:[4->10,4->3,4->5]	RP06552,RP01134,RP00015,RP01077,RP05677,RP04543,RP00578,RP01481,RP05915,RP10992,RP01297,RP04453,RP00305,RP00576,RP00930,RP00014,RP05694,RP01871,RP05857	R01384,R01386,R07658,R00837,R07997,R08082,R08050,R05036,R05037,R01412,R05857,R05229,R05039,R08611,R06551,R05301,R05302,R05097,R03812,R05320,R06539,R01252,R08081,R03737,R03376,R05419,R02444,R02445,R01879,R06338,R06335,R03218,R02160,R06336,R06337,R02486,R07366,R07996,R03219,R05228,R07993,R03590,R07187,R06540,R07329,R08610,R03806,R07184,R04276,R07186,R03640,R07368,R03809,R07367,R05469,R05468,R03009,R03008,R04073,R03451,R05722,R05723,R05466,R02397,R06323,R06322,R03126,R07185,R00742,R08549,R07997,R08082,R08050,R05036,R05037,R01412,R05857,R05229,R05228,R08611,R06551,R07185,R05301,R05302,R05097,R03812,R05320,R06539,R01252,R08081,R03737,R03376,R00474,R08610,R05419,R02444,R02445,R00265,R00621,R01879,R06338,R06335,R03218,R03219,R06336,R06337,R02486,R07366,R07996,R08165,R05039,R07993,R03590,R01700,R07187,R06540,R02160,R07329,R03806,R07184,R00272,R07186,R03640,R07368,R03809,R07367,R05469,R05468,R01197,R03009,R03008,R04073,R03451,R05722,R05723,R05466,R02397,R06323,R06322,R03126,R04276,R00286,R01343,R00667,R01398,R02737,R00836,R07641,R01086,R00245,R00709,R00267,R00665,R01398,R00479,R07659,R04467,R04234,R00093,R01161,R06423,R00250,R07276,R03053,R01214,R07275,R04338,R05052,R04475,R04438,R02283,R02772,R02773,R02619,R00684,R00668,R00243,R00114,R00248,R04269,R06977,R01939,R07277,R04029,R01956,R03243,R01155,R01648,R05507,R01339,R04529,R07396,R04028,R04171,R03207,R00667,R05085,R02433,R04188,R00895,R04173,R01684,R06426,R01090,R02199,R04217,R02077,R00258,R07613,R00021,R00694,R03248,R00372,R00355,R04051,R02274,R00734,R03952,R02700,R00457,R00908,R03120,R06844,R03266,R04709,R07989,R06635,R06637,R06636,R06459,R06458,R06448,R07250,R06510,R07253,R05331,R06641,R00233,R06511,R06512,R06643,R06644,R06645,R02505,R07987,R07251,R07988,R05188,R06482,R06483,R06480,R06481,R02447,R05464,R01613,R01614,R05190,R07758,R02223,R07254,R02224,R01954,R00709,R00267
130	0.50	201	22	242	0	0	C00031->C00062:[4->10,4->3,4->5,7->10,7->3,7->5]	RP06552,RP00578,RP01925,RP00015,RP05677,RP04543,RP00490,RP06023,RP00453,RP01134,RP01133,RP01481,RP05915,RP04453,RP00305,RP00576,RP00930,RP00014,RP00060,RP00343,RP06593,RP05857	R01384,R01386,R07658,R01343,R00667,R02035,R07997,R08082,R08050,R05036,R05037,R01412,R05857,R05229,R05039,R08611,R06551,R05301,R05302,R05097,R03812,R05320,R06539,R01252,R08081,R03737,R03376,R05419,R02444,R02445,R01879,R06338,R06335,R03218,R02160,R06336,R06337,R02486,R07366,R07996,R03219,R05228,R07993,R03590,R07187,R06540,R07329,R08610,R03806,R07184,R04276,R07186,R03640,R07368,R03809,R07367,R05469,R05468,R03009,R03008,R04073,R03451,R05722,R05723,R05466,R02397,R06323,R06322,R03126,R07185,R08549,R07997,R08082,R08050,R05036,R05037,R01412,R05857,R05229,R05228,R08611,R06551,R07185,R05301,R05302,R05097,R03812,R05320,R06539,R01252,R08081,R03737,R03376,R00474,R08610,R05419,R02444,R02445,R00265,R00621,R01879,R06338,R06335,R03218,R03219,R06336,R06337,R02486,R07366,R07996,R08165,R05039,R07993,R03590,R01700,R07187,R06540,R02160,R07329,R03806,R07184,R00272,R07186,R03640,R07368,R03809,R07367,R05469,R05468,R01197,R03009,R03008,R04073,R03451,R05722,R05723,R05466,R02397,R06323,R06322,R03126,R04276,R00286,R00552,R00557,R00149,R00150,R02727,R00010,R00837,R00835,R01398,R02737,R00836,R00245,R00709,R00267,R00665,R01398,R00479,R07659,R04467,R04234,R00093,R01161,R06423,R00250,R07276,R03053,R01214,R07275,R04338,R05052,R04475,R04438,R02283,R02772,R02773,R02619,R00684,R00668,R00243,R00114,R00248,R04269,R06977,R01939,R07277,R04029,R01956,R03243,R01155,R01648,R05507,R01339,R04529,R07396,R04028,R04171,R03207,R00667,R05085,R02433,R04188,R00895,R04173,R01684,R06426,R01090,R02199,R04217,R02077,R00258,R07613,R00021,R00694,R03248,R00372,R00355,R04051,R02274,R00734,R03952,R02700,R00457,R00908,R03120,R06844,R03266,R00725,R01139,R00299,R08404,R02185,R05804,R00303,R00850,R02778,R02780,R01528,R00709,R00267
131	0.50	195	22	235	2	3	C00031->C00062:[4->10,4->3,4->5]	RP06552,RP01134,RP04543,RP00015,RP00924,RP12907,RP05677,RP06023,RP00490,RP01481,RP05915,RP04453,RP00305,RP00576,RP00304,RP00930,RP10771,RP00014,RP05857,RP01012,RP00578,RP04522	R01384,R01386,R07658,R00837,R00286,R07997,R08082,R08050,R05036,R05037,R01412,R05857,R05229,R05039,R08611,R06551,R05301,R05302,R05097,R03812,R05320,R06539,R01252,R08081,R03737,R03376,R05419,R02444,R02445,R01879,R06338,R06335,R03218,R02160,R06336,R06337,R02486,R07366,R07996,R03219,R05228,R07993,R03590,R07187,R06540,R07329,R08610,R03806,R07184,R04276,R07186,R03640,R07368,R03809,R07367,R05469,R05468,R03009,R03008,R04073,R03451,R05722,R05723,R05466,R02397,R06323,R06322,R03126,R07185,R00474,R08165,R08549,R07997,R08082,R08050,R05036,R05037,R01412,R05857,R05229,R05228,R08611,R06551,R07185,R05301,R05302,R05097,R03812,R05320,R06539,R01252,R08081,R03737,R03376,R00474,R08610,R05419,R02444,R02445,R00265,R00621,R01879,R06338,R06335,R03218,R03219,R06336,R06337,R02486,R07366,R07996,R08165,R05039,R07993,R03590,R01700,R07187,R06540,R02160,R07329,R03806,R07184,R00272,R07186,R03640,R07368,R03809,R07367,R05469,R05468,R01197,R03009,R03008,R04073,R03451,R05722,R05723,R05466,R02397,R06323,R06322,R03126,R04276,R00149,R00150,R00552,R00557,R01398,R02737,R00836,R00245,R00709,R00267,R00665,R01398,R08549,R01197,R00265,R00479,R01700,R07659,R04467,R04234,R00093,R01161,R06423,R00250,R07276,R03053,R01214,R07275,R04338,R05052,R04475,R04438,R02283,R02772,R02773,R02619,R00684,R00668,R00243,R00114,R00248,R04269,R06977,R01939,R07277,R04029,R01956,R03243,R01155,R01648,R05507,R01339,R04529,R07396,R04028,R04171,R03207,R00667,R05085,R02433,R04188,R00895,R04173,R01684,R06426,R01090,R02199,R04217,R02077,R00258,R07613,R00021,R00694,R03248,R00372,R00355,R04051,R02274,R00734,R03952,R02700,R00457,R00908,R03120,R06844,R03266,R00709,R00267,R00621,R01343,R00667,R00272
132	0.33	372	17	64	0	0	C00031->C00062:[4->10,4->5,7->10,7->5]	RP06552,RP01134,RP01925,RP01043,RP00576,RP01077,RP01481,RP05915,RP06265,RP05694,RP04543,RP01133,RP00060,RP01871,RP10992,RP06593,RP01297	R01384,R01386,R07658,R00837,R02035,R00670,R00665,R01398,R00742,R01398,R02737,R00836,R00670,R04709,R07989,R06635,R06637,R06636,R06459,R06458,R06448,R07250,R06510,R07253,R05331,R06641,R00233,R06511,R06512,R06643,R06644,R06645,R02505,R07987,R07251,R07988,R05188,R06482,R06483,R06480,R06481,R02447,R05464,R01613,R01614,R05190,R07758,R02223,R07254,R02224,R00286,R00835,R00725,R01139,R00299,R08404,R02185,R05804,R00303,R00850,R01954,R07641,R01528,R01086
133	0.50	198	18	230	0	0	C00031->C00062:[4->10,4->3,4->5]	RP06552,RP04453,RP00578,RP00305,RP00015,RP00576,RP00930,RP04543,RP05915,RP00453,RP06023,RP00014,RP01481,RP05677,RP01871,RP00343,RP05857,RP01297	R01384,R01386,R07658,R00245,R01343,R00667,R00709,R00267,R07997,R08082,R08050,R05036,R05037,R01412,R05857,R05229,R05039,R08611,R06551,R05301,R05302,R05097,R03812,R05320,R06539,R01252,R08081,R03737,R03376,R05419,R02444,R02445,R01879,R06338,R06335,R03218,R02160,R06336,R06337,R02486,R07366,R07996,R03219,R05228,R07993,R03590,R07187,R06540,R07329,R08610,R03806,R07184,R04276,R07186,R03640,R07368,R03809,R07367,R05469,R05468,R03009,R03008,R04073,R03451,R05722,R05723,R05466,R02397,R06323,R06322,R03126,R07185,R00665,R01398,R00479,R00286,R02737,R00836,R02727,R00010,R00149,R00150,R07659,R04467,R04234,R00093,R01161,R06423,R00250,R07276,R03053,R01214,R07275,R04338,R05052,R04475,R04438,R02283,R02772,R02773,R02619,R00684,R00668,R00243,R00114,R00248,R04269,R06977,R01939,R07277,R04029,R01956,R03243,R01155,R01648,R05507,R01339,R04529,R07396,R04028,R04171,R03207,R00667,R05085,R02433,R04188,R00895,R04173,R01684,R06426,R01090,R02199,R04217,R02077,R00258,R07613,R00021,R00694,R03248,R00372,R00355,R04051,R02274,R00734,R03952,R02700,R00457,R00908,R03120,R06844,R03266,R01398,R08549,R07997,R08082,R08050,R05036,R05037,R01412,R05857,R05229,R05228,R08611,R06551,R07185,R05301,R05302,R05097,R03812,R05320,R06539,R01252,R08081,R03737,R03376,R00474,R08610,R05419,R02444,R02445,R00265,R00621,R01879,R06338,R06335,R03218,R03219,R06336,R06337,R02486,R07366,R07996,R08165,R05039,R07993,R03590,R01700,R07187,R06540,R02160,R07329,R03806,R07184,R00272,R07186,R03640,R07368,R03809,R07367,R05469,R05468,R01197,R03009,R03008,R04073,R03451,R05722,R05723,R05466,R02397,R06323,R06322,R03126,R04276,R01954,R02778,R02780,R00709,R00267,R01086
134	0.50	206	28	250	2	3	C00031->C00062:[4->10,4->3,4->5,7->10,7->3,7->5]	RP06552,RP05677,RP01925,RP00015,RP00924,RP01134,RP12907,RP00453,RP06023,RP00490,RP01133,RP01481,RP05915,RP04453,RP00305,RP01012,RP00576,RP00304,RP00930,RP00014,RP04543,RP05857,RP00060,RP00343,RP10771,RP06593,RP00578,RP04522	R01384,R01386,R07658,R08549,R07997,R08082,R08050,R05036,R05037,R01412,R05857,R05229,R05228,R08611,R06551,R07185,R05301,R05302,R05097,R03812,R05320,R06539,R01252,R08081,R03737,R03376,R00474,R08610,R05419,R02444,R02445,R00265,R00621,R01879,R06338,R06335,R03218,R03219,R06336,R06337,R02486,R07366,R07996,R08165,R05039,R07993,R03590,R01700,R07187,R06540,R02160,R07329,R03806,R07184,R00272,R07186,R03640,R07368,R03809,R07367,R05469,R05468,R01197,R03009,R03008,R04073,R03451,R05722,R05723,R05466,R02397,R06323,R06322,R03126,R04276,R02035,R07997,R08082,R08050,R05036,R05037,R01412,R05857,R05229,R05039,R08611,R06551,R05301,R05302,R05097,R03812,R05320,R06539,R01252,R08081,R03737,R03376,R05419,R02444,R02445,R01879,R06338,R06335,R03218,R02160,R06336,R06337,R02486,R07366,R07996,R03219,R05228,R07993,R03590,R07187,R06540,R07329,R08610,R03806,R07184,R04276,R07186,R03640,R07368,R03809,R07367,R05469,R05468,R03009,R03008,R04073,R03451,R05722,R05723,R05466,R02397,R06323,R06322,R03126,R07185,R00474,R00837,R08165,R02727,R00010,R00149,R00150,R00552,R00557,R00835,R01398,R02737,R00836,R00245,R00709,R00267,R00621,R00665,R01398,R08549,R01197,R00265,R00479,R07659,R04467,R04234,R00093,R01161,R06423,R00250,R07276,R03053,R01214,R07275,R04338,R05052,R04475,R04438,R02283,R02772,R02773,R02619,R00684,R00668,R00243,R00114,R00248,R04269,R06977,R01939,R07277,R04029,R01956,R03243,R01155,R01648,R05507,R01339,R04529,R07396,R04028,R04171,R03207,R00667,R05085,R02433,R04188,R00895,R04173,R01684,R06426,R01090,R02199,R04217,R02077,R00258,R07613,R00021,R00694,R03248,R00372,R00355,R04051,R02274,R00734,R03952,R02700,R00457,R00908,R03120,R06844,R03266,R00286,R00709,R00267,R00725,R01139,R00299,R08404,R02185,R05804,R00303,R00850,R02778,R02780,R01700,R01528,R01343,R00667,R00272
135	0.33	312	17	46	0	0	C00031->C00062:[7->10,7->5]	RP01925,RP06172,RP01043,RP00576,RP00060,RP06101,RP01093,RP06023,RP00180,RP00026,RP01133,RP01481,RP01871,RP06265,RP06299,RP06593,RP01297	R02035,R00472,R00670,R00665,R01398,R00725,R01139,R00299,R08404,R02185,R05804,R00303,R00850,R00214,R00216,R00771,R00149,R00150,R00315,R00317,R00320,R00743,R01323,R01179,R05508,R00393,R04057,R02955,R05336,R01359,R05509,R00928,R04000,R00229,R07832,R03884,R00227,R03153,R00235,R00835,R01398,R01954,R00670,R00761,R01528,R01086
136	0.50	324	28	249	2	3	C00031->C00062:[4->10,4->3,4->5]	RP06552,RP01134,RP04543,RP00015,RP01077,RP00924,RP12907,RP05677,RP00453,RP01481,RP05915,RP10992,RP01871,RP01297,RP04453,RP00305,RP01012,RP00576,RP00304,RP00930,RP00014,RP05709,RP06643,RP05857,RP00343,RP10771,RP00578,RP04522	R01384,R01386,R07658,R00837,R00286,R07997,R08082,R08050,R05036,R05037,R01412,R05857,R05229,R05039,R08611,R06551,R05301,R05302,R05097,R03812,R05320,R06539,R01252,R08081,R03737,R03376,R05419,R02444,R02445,R01879,R06338,R06335,R03218,R02160,R06336,R06337,R02486,R07366,R07996,R03219,R05228,R07993,R03590,R07187,R06540,R07329,R08610,R03806,R07184,R04276,R07186,R03640,R07368,R03809,R07367,R05469,R05468,R03009,R03008,R04073,R03451,R05722,R05723,R05466,R02397,R06323,R06322,R03126,R07185,R00742,R00474,R08165,R08549,R07997,R08082,R08050,R05036,R05037,R01412,R05857,R05229,R05228,R08611,R06551,R07185,R05301,R05302,R05097,R03812,R05320,R06539,R01252,R08081,R03737,R03376,R00474,R08610,R05419,R02444,R02445,R00265,R00621,R01879,R06338,R06335,R03218,R03219,R06336,R06337,R02486,R07366,R07996,R08165,R05039,R07993,R03590,R01700,R07187,R06540,R02160,R07329,R03806,R07184,R00272,R07186,R03640,R07368,R03809,R07367,R05469,R05468,R01197,R03009,R03008,R04073,R03451,R05722,R05723,R05466,R02397,R06323,R06322,R03126,R04276,R02727,R00010,R01398,R02737,R00836,R07641,R01954,R01086,R00245,R00709,R00267,R00621,R00665,R01398,R08549,R01197,R00265,R00479,R07659,R04467,R04234,R00093,R01161,R06423,R00250,R07276,R03053,R01214,R07275,R04338,R05052,R04475,R04438,R02283,R02772,R02773,R02619,R00684,R00668,R00243,R00114,R00248,R04269,R06977,R01939,R07277,R04029,R01956,R03243,R01155,R01648,R05507,R01339,R04529,R07396,R04028,R04171,R03207,R00667,R05085,R02433,R04188,R00895,R04173,R01684,R06426,R01090,R02199,R04217,R02077,R00258,R07613,R00021,R00694,R03248,R00372,R00355,R04051,R02274,R00734,R03952,R02700,R00457,R00908,R03120,R06844,R03266,R04726,R04952,R02768,R04957,R07762,R04963,R04355,R04960,R04968,R01626,R00709,R00267,R02778,R02780,R01700,R01343,R00667,R00272
137	0.50	534	19	32	0	0	C00031->C00062:[4->10,4->3,4->5]	RP06552,RP01134,RP00608,RP01043,RP00576,RP00930,RP04543,RP00453,RP06023,RP00490,RP00305,RP06265,RP01481,RP01662,RP00343,RP00327,RP00486,RP05915,RP05857	R01384,R01386,R07658,R00837,R00713,R00714,R00670,R00665,R01398,R00479,R00286,R02727,R00010,R00149,R00150,R00552,R00557,R00709,R00267,R00670,R01398,R01648,R02778,R02780,R01986,R02549,R01151,R01155,R02737,R00836,R00709,R00267
138	0.33	198	25	244	2	3	C00031->C00062:[4->10,4->5,7->10,7->5]	RP06552,RP05677,RP00015,RP00924,RP12907,RP00453,RP06023,RP01297,RP04453,RP00576,RP00304,RP00060,RP01871,RP10771,RP01925,RP04543,RP01133,RP01481,RP05915,RP00343,RP00014,RP01012,RP06593,RP00578,RP04522	R01384,R01386,R07658,R08549,R07997,R08082,R08050,R05036,R05037,R01412,R05857,R05229,R05228,R08611,R06551,R07185,R05301,R05302,R05097,R03812,R05320,R06539,R01252,R08081,R03737,R03376,R00474,R08610,R05419,R02444,R02445,R00265,R00621,R01879,R06338,R06335,R03218,R03219,R06336,R06337,R02486,R07366,R07996,R08165,R05039,R07993,R03590,R01700,R07187,R06540,R02160,R07329,R03806,R07184,R00272,R07186,R03640,R07368,R03809,R07367,R05469,R05468,R01197,R03009,R03008,R04073,R03451,R05722,R05723,R05466,R02397,R06323,R06322,R03126,R04276,R07997,R08082,R08050,R05036,R05037,R01412,R05857,R05229,R05039,R08611,R06551,R05301,R05302,R05097,R03812,R05320,R06539,R01252,R08081,R03737,R03376,R05419,R02444,R02445,R01879,R06338,R06335,R03218,R02160,R06336,R06337,R02486,R07366,R07996,R03219,R05228,R07993,R03590,R07187,R06540,R07329,R08610,R03806,R07184,R04276,R07186,R03640,R07368,R03809,R07367,R05469,R05468,R03009,R03008,R04073,R03451,R05722,R05723,R05466,R02397,R06323,R06322,R03126,R07185,R00474,R08165,R02727,R00010,R00149,R00150,R01086,R00245,R00665,R01398,R08549,R01197,R00265,R00725,R01139,R00299,R08404,R02185,R05804,R00303,R00850,R01954,R01700,R02035,R00286,R00835,R01398,R02737,R00836,R02778,R02780,R07659,R04467,R04234,R00093,R01161,R06423,R00250,R07276,R03053,R01214,R07275,R04338,R05052,R04475,R04438,R02283,R02772,R02773,R02619,R00684,R00668,R00243,R00114,R00248,R04269,R06977,R01939,R07277,R04029,R01956,R03243,R01155,R01648,R05507,R01339,R04529,R07396,R04028,R04171,R03207,R00667,R05085,R02433,R04188,R00895,R04173,R01684,R06426,R01090,R02199,R04217,R02077,R00258,R07613,R00021,R00694,R03248,R00372,R00355,R04051,R02274,R00734,R03952,R02700,R00457,R00908,R03120,R06844,R03266,R00621,R01528,R01343,R00667,R00272
139	0.50	316	32	273	2	3	C00031->C00062:[4->10,4->3,4->5,7->10,7->3,7->5]	RP06552,RP01134,RP01925,RP00015,RP00032,RP01077,RP00924,RP12907,RP05677,RP06643,RP00608,RP01133,RP01481,RP05915,RP10992,RP01297,RP04453,RP00305,RP01012,RP00576,RP00304,RP00930,RP00014,RP05709,RP05857,RP00060,RP01871,RP04522,RP10771,RP06593,RP00578,RP04543	R01384,R01386,R07658,R00837,R02035,R07997,R08082,R08050,R05036,R05037,R01412,R05857,R05229,R05039,R08611,R06551,R05301,R05302,R05097,R03812,R05320,R06539,R01252,R08081,R03737,R03376,R05419,R02444,R02445,R01879,R06338,R06335,R03218,R02160,R06336,R06337,R02486,R07366,R07996,R03219,R05228,R07993,R03590,R07187,R06540,R07329,R08610,R03806,R07184,R04276,R07186,R03640,R07368,R03809,R07367,R05469,R05468,R03009,R03008,R04073,R03451,R05722,R05723,R05466,R02397,R06323,R06322,R03126,R07185,R02990,R00405,R00406,R00407,R02956,R02084,R01780,R00727,R00410,R02407,R05588,R00432,R01559,R03154,R06904,R00742,R00474,R08165,R08549,R07997,R08082,R08050,R05036,R05037,R01412,R05857,R05229,R05228,R08611,R06551,R07185,R05301,R05302,R05097,R03812,R05320,R06539,R01252,R08081,R03737,R03376,R00474,R08610,R05419,R02444,R02445,R00265,R00621,R01879,R06338,R06335,R03218,R03219,R06336,R06337,R02486,R07366,R07996,R08165,R05039,R07993,R03590,R01700,R07187,R06540,R02160,R07329,R03806,R07184,R00272,R07186,R03640,R07368,R03809,R07367,R05469,R05468,R01197,R03009,R03008,R04073,R03451,R05722,R05723,R05466,R02397,R06323,R06322,R03126,R04276,R01626,R00713,R00714,R00835,R01398,R02737,R00836,R07641,R01086,R00245,R00709,R00267,R00621,R00665,R01398,R08549,R01197,R00265,R00479,R07659,R04467,R04234,R00093,R01161,R06423,R00250,R07276,R03053,R01214,R07275,R04338,R05052,R04475,R04438,R02283,R02772,R02773,R02619,R00684,R00668,R00243,R00114,R00248,R04269,R06977,R01939,R07277,R04029,R01956,R03243,R01155,R01648,R05507,R01339,R04529,R07396,R04028,R04171,R03207,R00667,R05085,R02433,R04188,R00895,R04173,R01684,R06426,R01090,R02199,R04217,R02077,R00258,R07613,R00021,R00694,R03248,R00372,R00355,R04051,R02274,R00734,R03952,R02700,R00457,R00908,R03120,R06844,R03266,R04726,R04952,R02768,R04957,R07762,R04963,R04355,R04960,R04968,R00709,R00267,R00725,R01139,R00299,R08404,R02185,R05804,R00303,R00850,R01954,R00272,R01700,R01528,R01343,R00667,R00286
140	0.33	379	18	67	0	0	C00031->C00062:[4->10,4->5,7->10,7->5]	RP06552,RP01925,RP01043,RP00576,RP01077,RP04543,RP05915,RP00453,RP06265,RP05694,RP06593,RP01481,RP00060,RP01871,RP10992,RP00343,RP01133,RP01297	R01384,R01386,R07658,R02035,R00670,R00665,R01398,R00742,R00286,R02737,R00836,R02727,R00010,R00670,R04709,R07989,R06635,R06637,R06636,R06459,R06458,R06448,R07250,R06510,R07253,R05331,R06641,R00233,R06511,R06512,R06643,R06644,R06645,R02505,R07987,R07251,R07988,R05188,R06482,R06483,R06480,R06481,R02447,R05464,R01613,R01614,R05190,R07758,R02223,R07254,R02224,R01528,R01398,R00725,R01139,R00299,R08404,R02185,R05804,R00303,R00850,R01954,R07641,R02778,R02780,R00835,R01086
141	0.50	204	25	239	2	3	C00031->C00062:[4->10,4->3,4->5]	RP06552,RP05677,RP04543,RP00015,RP00924,RP01134,RP12907,RP00453,RP06023,RP01481,RP05915,RP00343,RP01297,RP04453,RP00305,RP00576,RP00304,RP00930,RP10771,RP00014,RP05857,RP01871,RP01012,RP00578,RP04522	R01384,R01386,R07658,R08549,R07997,R08082,R08050,R05036,R05037,R01412,R05857,R05229,R05228,R08611,R06551,R07185,R05301,R05302,R05097,R03812,R05320,R06539,R01252,R08081,R03737,R03376,R00474,R08610,R05419,R02444,R02445,R00265,R00621,R01879,R06338,R06335,R03218,R03219,R06336,R06337,R02486,R07366,R07996,R08165,R05039,R07993,R03590,R01700,R07187,R06540,R02160,R07329,R03806,R07184,R00272,R07186,R03640,R07368,R03809,R07367,R05469,R05468,R01197,R03009,R03008,R04073,R03451,R05722,R05723,R05466,R02397,R06323,R06322,R03126,R04276,R00286,R07997,R08082,R08050,R05036,R05037,R01412,R05857,R05229,R05039,R08611,R06551,R05301,R05302,R05097,R03812,R05320,R06539,R01252,R08081,R03737,R03376,R05419,R02444,R02445,R01879,R06338,R06335,R03218,R02160,R06336,R06337,R02486,R07366,R07996,R03219,R05228,R07993,R03590,R07187,R06540,R07329,R08610,R03806,R07184,R04276,R07186,R03640,R07368,R03809,R07367,R05469,R05468,R03009,R03008,R04073,R03451,R05722,R05723,R05466,R02397,R06323,R06322,R03126,R07185,R00474,R00837,R08165,R02727,R00010,R00149,R00150,R01398,R02737,R00836,R02778,R02780,R01086,R00245,R00709,R00267,R00665,R01398,R08549,R01197,R00265,R00479,R01700,R07659,R04467,R04234,R00093,R01161,R06423,R00250,R07276,R03053,R01214,R07275,R04338,R05052,R04475,R04438,R02283,R02772,R02773,R02619,R00684,R00668,R00243,R00114,R00248,R04269,R06977,R01939,R07277,R04029,R01956,R03243,R01155,R01648,R05507,R01339,R04529,R07396,R04028,R04171,R03207,R00667,R05085,R02433,R04188,R00895,R04173,R01684,R06426,R01090,R02199,R04217,R02077,R00258,R07613,R00021,R00694,R03248,R00372,R00355,R04051,R02274,R00734,R03952,R02700,R00457,R00908,R03120,R06844,R03266,R00709,R00267,R01954,R00621,R01343,R00667,R00272
142	0.67	531	27	150	0	0	C00031->C00062:[4->10,4->5,7->2,9->4]	RP06552,RP00305,RP01134,RP04543,RP01077,RP05880,RP06299,RP00578,RP00014,RP01481,RP05915,RP10992,RP00180,RP01431,RP01297,RP04453,RP05729,RP00177,RP00576,RP00078,RP01093,RP00026,RP05709,RP06643,RP00060,RP00109,RP01871	R01384,R01386,R07658,R00709,R00267,R00837,R00286,R00742,R00351,R00352,R00761,R01343,R00667,R07659,R04467,R04234,R00093,R01161,R06423,R00250,R07276,R03053,R01214,R07275,R04338,R05052,R04475,R04438,R02283,R02772,R02773,R02619,R00684,R00668,R00243,R00114,R00248,R04269,R06977,R01939,R07277,R04029,R01956,R03243,R01155,R01648,R05507,R01339,R04529,R07396,R04028,R04171,R03207,R00667,R05085,R02433,R04188,R00895,R04173,R01684,R06426,R01090,R02199,R04217,R02077,R00258,R07613,R00021,R00694,R03248,R00372,R00355,R04051,R02274,R00734,R03952,R02700,R00457,R00908,R03120,R06844,R03266,R01398,R02737,R00836,R07641,R00315,R00317,R00320,R01324,R01086,R00245,R00217,R00346,R00345,R00726,R00341,R00431,R00351,R00352,R00362,R00665,R01398,R00431,R00346,R00345,R00726,R00341,R00771,R00743,R01323,R01179,R05508,R00393,R04057,R02955,R05336,R01359,R05509,R00928,R04000,R00229,R07832,R03884,R00227,R03153,R00235,R04726,R04952,R02768,R04957,R07762,R04963,R04355,R04960,R04968,R01626,R00725,R01139,R00299,R08404,R02185,R05804,R00303,R00850,R00344,R00930,R00217,R00353,R01954
143	0.17	470	9	17	0	0	C00031->C00062:[4->10]	RP06552,RP00576,RP04543,RP00453,RP06023,RP00490,RP01481,RP00343,RP05915	R01384,R01386,R07658,R00665,R01398,R00286,R02727,R00010,R00149,R00150,R00552,R00557,R01398,R02778,R02780,R02737,R00836
144	0.50	502	24	43	0	0	C00031->C00062:[4->10,4->3,4->5,7->10,7->3,7->5]	RP06552,RP01134,RP01925,RP01043,RP04543,RP00453,RP06023,RP00608,RP01133,RP01481,RP05915,RP00327,RP00343,RP01297,RP00305,RP00576,RP00930,RP06265,RP00060,RP01662,RP01871,RP00486,RP06593,RP05857	R01384,R01386,R07658,R00837,R02035,R00670,R00286,R02727,R00010,R00149,R00150,R00713,R00714,R00835,R01398,R02737,R00836,R01986,R02549,R02778,R02780,R01086,R00709,R00267,R00665,R01398,R00479,R00670,R00725,R01139,R00299,R08404,R02185,R05804,R00303,R00850,R01648,R01954,R01151,R01155,R01528,R00709,R00267
145	0.50	365	30	102	0	0	C00031->C00062:[4->10,4->3,4->5,7->10,7->3,7->5]	RP06552,RP01134,RP01925,RP06172,RP01043,RP01077,RP06299,RP06265,RP00180,RP00608,RP01133,RP01481,RP00305,RP05915,RP10992,RP01297,RP00327,RP00576,RP00930,RP06101,RP01093,RP00026,RP05694,RP04543,RP00060,RP01662,RP01871,RP00486,RP06593,RP05857	R01384,R01386,R07658,R00837,R02035,R00472,R00670,R00742,R00761,R00670,R00315,R00317,R00320,R00713,R00714,R00835,R01398,R00709,R00267,R02737,R00836,R07641,R01086,R01986,R02549,R00665,R01398,R00479,R00214,R00216,R00771,R00743,R01323,R01179,R05508,R00393,R04057,R02955,R05336,R01359,R05509,R00928,R04000,R00229,R07832,R03884,R00227,R03153,R00235,R04709,R07989,R06635,R06637,R06636,R06459,R06458,R06448,R07250,R06510,R07253,R05331,R06641,R00233,R06511,R06512,R06643,R06644,R06645,R02505,R07987,R07251,R07988,R05188,R06482,R06483,R06480,R06481,R02447,R05464,R01613,R01614,R05190,R07758,R02223,R07254,R02224,R00286,R00725,R01139,R00299,R08404,R02185,R05804,R00303,R00850,R01648,R01954,R01151,R01155,R01528,R00709,R00267
146	1.00	339	25	141	0	0	C00031->C00062:[4->10,4->5,7->2,7->3,9->1,9->4]	RP06552,RP00305,RP01134,RP06299,RP05880,RP04543,RP00578,RP06023,RP00180,RP01093,RP01481,RP01431,RP05915,RP01297,RP04453,RP00177,RP00576,RP00078,RP04202,RP00014,RP00026,RP00060,RP00109,RP05729,RP01871	R01384,R01386,R07658,R00709,R00267,R00837,R00761,R00351,R00352,R00286,R01343,R00667,R00149,R00150,R00315,R00317,R00320,R00771,R01398,R01324,R02737,R00836,R01086,R00245,R00351,R00352,R00362,R00665,R01398,R00431,R00346,R00345,R00726,R00341,R00207,R07659,R04467,R04234,R00093,R01161,R06423,R00250,R07276,R03053,R01214,R07275,R04338,R05052,R04475,R04438,R02283,R02772,R02773,R02619,R00684,R00668,R00243,R00114,R00248,R04269,R06977,R01939,R07277,R04029,R01956,R03243,R01155,R01648,R05507,R01339,R04529,R07396,R04028,R04171,R03207,R00667,R05085,R02433,R04188,R00895,R04173,R01684,R06426,R01090,R02199,R04217,R02077,R00258,R07613,R00021,R00694,R03248,R00372,R00355,R04051,R02274,R00734,R03952,R02700,R00457,R00908,R03120,R06844,R03266,R00743,R01323,R01179,R05508,R00393,R04057,R02955,R05336,R01359,R05509,R00928,R04000,R00229,R07832,R03884,R00227,R03153,R00235,R00725,R01139,R00299,R08404,R02185,R05804,R00303,R00850,R00344,R00930,R00217,R00353,R00217,R00346,R00345,R00726,R00341,R00431,R01954
147	1.00	339	27	144	0	0	C00031->C00062:[4->10,4->5,7->10,7->2,7->3,7->5,9->1,9->4]	RP00305,RP06552,RP00578,RP01925,RP05880,RP06299,RP00490,RP06023,RP00180,RP01134,RP01133,RP01481,RP01431,RP05915,RP04453,RP00177,RP00576,RP00078,RP04202,RP01093,RP00014,RP00026,RP04543,RP00060,RP00109,RP05729,RP06593	R00709,R00267,R01384,R01386,R07658,R01343,R00667,R02035,R00351,R00352,R00761,R00552,R00557,R00149,R00150,R00315,R00317,R00320,R00837,R00835,R01398,R01324,R02737,R00836,R00245,R00351,R00352,R00362,R00665,R01398,R00431,R00346,R00345,R00726,R00341,R00207,R00771,R07659,R04467,R04234,R00093,R01161,R06423,R00250,R07276,R03053,R01214,R07275,R04338,R05052,R04475,R04438,R02283,R02772,R02773,R02619,R00684,R00668,R00243,R00114,R00248,R04269,R06977,R01939,R07277,R04029,R01956,R03243,R01155,R01648,R05507,R01339,R04529,R07396,R04028,R04171,R03207,R00667,R05085,R02433,R04188,R00895,R04173,R01684,R06426,R01090,R02199,R04217,R02077,R00258,R07613,R00021,R00694,R03248,R00372,R00355,R04051,R02274,R00734,R03952,R02700,R00457,R00908,R03120,R06844,R03266,R00743,R01323,R01179,R05508,R00393,R04057,R02955,R05336,R01359,R05509,R00928,R04000,R00229,R07832,R03884,R00227,R03153,R00235,R00286,R00725,R01139,R00299,R08404,R02185,R05804,R00303,R00850,R00344,R00930,R00217,R00353,R00217,R00346,R00345,R00726,R00341,R00431,R01528
148	0.67	340	29	180	0	0	C00031->C00062:[4->10,4->5,7->10,7->2,7->5,9->4]	RP00305,RP06552,RP00578,RP01925,RP01077,RP05880,RP06299,RP05915,RP01134,RP00180,RP01133,RP01481,RP01431,RP10992,RP01093,RP01297,RP04453,RP05729,RP00177,RP00576,RP00078,RP00014,RP00026,RP05694,RP04543,RP00060,RP00109,RP01871,RP06593	R00709,R00267,R01384,R01386,R07658,R01343,R00667,R02035,R00742,R00351,R00352,R00761,R02737,R00836,R00837,R00315,R00317,R00320,R00835,R01398,R01324,R07641,R00771,R01086,R00245,R00217,R00346,R00345,R00726,R00341,R00431,R00351,R00352,R00362,R00665,R01398,R00431,R00346,R00345,R00726,R00341,R07659,R04467,R04234,R00093,R01161,R06423,R00250,R07276,R03053,R01214,R07275,R04338,R05052,R04475,R04438,R02283,R02772,R02773,R02619,R00684,R00668,R00243,R00114,R00248,R04269,R06977,R01939,R07277,R04029,R01956,R03243,R01155,R01648,R05507,R01339,R04529,R07396,R04028,R04171,R03207,R00667,R05085,R02433,R04188,R00895,R04173,R01684,R06426,R01090,R02199,R04217,R02077,R00258,R07613,R00021,R00694,R03248,R00372,R00355,R04051,R02274,R00734,R03952,R02700,R00457,R00908,R03120,R06844,R03266,R00743,R01323,R01179,R05508,R00393,R04057,R02955,R05336,R01359,R05509,R00928,R04000,R00229,R07832,R03884,R00227,R03153,R00235,R04709,R07989,R06635,R06637,R06636,R06459,R06458,R06448,R07250,R06510,R07253,R05331,R06641,R00233,R06511,R06512,R06643,R06644,R06645,R02505,R07987,R07251,R07988,R05188,R06482,R06483,R06480,R06481,R02447,R05464,R01613,R01614,R05190,R07758,R02223,R07254,R02224,R00286,R00725,R01139,R00299,R08404,R02185,R05804,R00303,R00850,R00344,R00930,R00217,R00353,R01954,R01528
149	0.50	331	22	158	0	0	C00031->C00062:[7->10,7->2,9->4]	RP00305,RP00578,RP01925,RP01077,RP05880,RP06299,RP00180,RP00014,RP01133,RP01481,RP01431,RP10992,RP01297,RP04453,RP00177,RP00576,RP01093,RP00026,RP05694,RP00060,RP01871,RP06593	R00709,R00267,R01343,R00667,R02035,R00742,R00351,R00352,R00761,R00315,R00317,R00320,R07659,R04467,R04234,R00093,R01161,R06423,R00250,R07276,R03053,R01214,R07275,R04338,R05052,R04475,R04438,R02283,R02772,R02773,R02619,R00684,R00668,R00243,R00114,R00248,R04269,R06977,R01939,R07277,R04029,R01956,R03243,R01155,R01648,R05507,R01339,R04529,R07396,R04028,R04171,R03207,R00667,R05085,R02433,R04188,R00895,R04173,R01684,R06426,R01090,R02199,R04217,R02077,R00258,R07613,R00021,R00694,R03248,R00372,R00355,R04051,R02274,R00734,R03952,R02700,R00457,R00908,R03120,R06844,R03266,R00835,R01398,R01324,R07641,R01086,R00245,R00351,R00352,R00362,R00665,R01398,R00771,R00743,R01323,R01179,R05508,R00393,R04057,R02955,R05336,R01359,R05509,R00928,R04000,R00229,R07832,R03884,R00227,R03153,R00235,R04709,R07989,R06635,R06637,R06636,R06459,R06458,R06448,R07250,R06510,R07253,R05331,R06641,R00233,R06511,R06512,R06643,R06644,R06645,R02505,R07987,R07251,R07988,R05188,R06482,R06483,R06480,R06481,R02447,R05464,R01613,R01614,R05190,R07758,R02223,R07254,R02224,R00725,R01139,R00299,R08404,R02185,R05804,R00303,R00850,R01954,R01528
150	0.50	195	18	231	0	0	C00031->C00062:[4->10,4->3,4->5]	RP06552,RP00578,RP00015,RP05677,RP04543,RP00453,RP06023,RP00490,RP01134,RP01481,RP05915,RP04453,RP00305,RP00576,RP00930,RP00014,RP00343,RP05857	R01384,R01386,R07658,R01343,R00667,R07997,R08082,R08050,R05036,R05037,R01412,R05857,R05229,R05039,R08611,R06551,R05301,R05302,R05097,R03812,R05320,R06539,R01252,R08081,R03737,R03376,R05419,R02444,R02445,R01879,R06338,R06335,R03218,R02160,R06336,R06337,R02486,R07366,R07996,R03219,R05228,R07993,R03590,R07187,R06540,R07329,R08610,R03806,R07184,R04276,R07186,R03640,R07368,R03809,R07367,R05469,R05468,R03009,R03008,R04073,R03451,R05722,R05723,R05466,R02397,R06323,R06322,R03126,R07185,R08549,R07997,R08082,R08050,R05036,R05037,R01412,R05857,R05229,R05228,R08611,R06551,R07185,R05301,R05302,R05097,R03812,R05320,R06539,R01252,R08081,R03737,R03376,R00474,R08610,R05419,R02444,R02445,R00265,R00621,R01879,R06338,R06335,R03218,R03219,R06336,R06337,R02486,R07366,R07996,R08165,R05039,R07993,R03590,R01700,R07187,R06540,R02160,R07329,R03806,R07184,R00272,R07186,R03640,R07368,R03809,R07367,R05469,R05468,R01197,R03009,R03008,R04073,R03451,R05722,R05723,R05466,R02397,R06323,R06322,R03126,R04276,R00286,R02727,R00010,R00149,R00150,R00552,R00557,R00837,R01398,R02737,R00836,R00245,R00709,R00267,R00665,R01398,R00479,R07659,R04467,R04234,R00093,R01161,R06423,R00250,R07276,R03053,R01214,R07275,R04338,R05052,R04475,R04438,R02283,R02772,R02773,R02619,R00684,R00668,R00243,R00114,R00248,R04269,R06977,R01939,R07277,R04029,R01956,R03243,R01155,R01648,R05507,R01339,R04529,R07396,R04028,R04171,R03207,R00667,R05085,R02433,R04188,R00895,R04173,R01684,R06426,R01090,R02199,R04217,R02077,R00258,R07613,R00021,R00694,R03248,R00372,R00355,R04051,R02274,R00734,R03952,R02700,R00457,R00908,R03120,R06844,R03266,R02778,R02780,R00709,R00267
151	0.50	203	26	256	2	3	C00031->C00062:[4->10,4->3,4->5]	RP06552,RP05677,RP04543,RP00015,RP00032,RP00924,RP12907,RP01134,RP06023,RP00453,RP00608,RP01481,RP05915,RP04453,RP00305,RP00576,RP00304,RP00930,RP10771,RP00014,RP00490,RP05857,RP00343,RP01012,RP00578,RP04522	R01384,R01386,R07658,R08549,R07997,R08082,R08050,R05036,R05037,R01412,R05857,R05229,R05228,R08611,R06551,R07185,R05301,R05302,R05097,R03812,R05320,R06539,R01252,R08081,R03737,R03376,R00474,R08610,R05419,R02444,R02445,R00265,R00621,R01879,R06338,R06335,R03218,R03219,R06336,R06337,R02486,R07366,R07996,R08165,R05039,R07993,R03590,R01700,R07187,R06540,R02160,R07329,R03806,R07184,R00272,R07186,R03640,R07368,R03809,R07367,R05469,R05468,R01197,R03009,R03008,R04073,R03451,R05722,R05723,R05466,R02397,R06323,R06322,R03126,R04276,R00286,R07997,R08082,R08050,R05036,R05037,R01412,R05857,R05229,R05039,R08611,R06551,R05301,R05302,R05097,R03812,R05320,R06539,R01252,R08081,R03737,R03376,R05419,R02444,R02445,R01879,R06338,R06335,R03218,R02160,R06336,R06337,R02486,R07366,R07996,R03219,R05228,R07993,R03590,R07187,R06540,R07329,R08610,R03806,R07184,R04276,R07186,R03640,R07368,R03809,R07367,R05469,R05468,R03009,R03008,R04073,R03451,R05722,R05723,R05466,R02397,R06323,R06322,R03126,R07185,R02990,R00405,R00406,R00407,R02956,R02084,R01780,R00727,R00410,R02407,R05588,R00432,R01559,R03154,R06904,R00474,R08165,R00837,R00149,R00150,R02727,R00010,R00713,R00714,R01398,R02737,R00836,R00245,R00709,R00267,R00665,R01398,R08549,R01197,R00265,R00479,R01700,R07659,R04467,R04234,R00093,R01161,R06423,R00250,R07276,R03053,R01214,R07275,R04338,R05052,R04475,R04438,R02283,R02772,R02773,R02619,R00684,R00668,R00243,R00114,R00248,R04269,R06977,R01939,R07277,R04029,R01956,R03243,R01155,R01648,R05507,R01339,R04529,R07396,R04028,R04171,R03207,R00667,R05085,R02433,R04188,R00895,R04173,R01684,R06426,R01090,R02199,R04217,R02077,R00258,R07613,R00021,R00694,R03248,R00372,R00355,R04051,R02274,R00734,R03952,R02700,R00457,R00908,R03120,R06844,R03266,R00552,R00557,R00709,R00267,R02778,R02780,R00621,R01343,R00667,R00272
152	0.50	220	29	293	2	3	C00031->C00062:[4->10,4->3,4->5]	RP06552,RP05677,RP04543,RP00015,RP00032,RP01077,RP00924,RP12907,RP01134,RP00453,RP00608,RP01481,RP05915,RP10992,RP00343,RP01297,RP04453,RP00305,RP01012,RP00576,RP00304,RP00930,RP00014,RP05694,RP05857,RP01871,RP10771,RP00578,RP04522	R01384,R01386,R07658,R08549,R07997,R08082,R08050,R05036,R05037,R01412,R05857,R05229,R05228,R08611,R06551,R07185,R05301,R05302,R05097,R03812,R05320,R06539,R01252,R08081,R03737,R03376,R00474,R08610,R05419,R02444,R02445,R00265,R00621,R01879,R06338,R06335,R03218,R03219,R06336,R06337,R02486,R07366,R07996,R08165,R05039,R07993,R03590,R01700,R07187,R06540,R02160,R07329,R03806,R07184,R00272,R07186,R03640,R07368,R03809,R07367,R05469,R05468,R01197,R03009,R03008,R04073,R03451,R05722,R05723,R05466,R02397,R06323,R06322,R03126,R04276,R00286,R07997,R08082,R08050,R05036,R05037,R01412,R05857,R05229,R05039,R08611,R06551,R05301,R05302,R05097,R03812,R05320,R06539,R01252,R08081,R03737,R03376,R05419,R02444,R02445,R01879,R06338,R06335,R03218,R02160,R06336,R06337,R02486,R07366,R07996,R03219,R05228,R07993,R03590,R07187,R06540,R07329,R08610,R03806,R07184,R04276,R07186,R03640,R07368,R03809,R07367,R05469,R05468,R03009,R03008,R04073,R03451,R05722,R05723,R05466,R02397,R06323,R06322,R03126,R07185,R02990,R00405,R00406,R00407,R02956,R02084,R01780,R00727,R00410,R02407,R05588,R00432,R01559,R03154,R06904,R00742,R00474,R08165,R00837,R02727,R00010,R00713,R00714,R01398,R02737,R00836,R07641,R02778,R02780,R01086,R00245,R00709,R00267,R00621,R00665,R01398,R08549,R01197,R00265,R00479,R07659,R04467,R04234,R00093,R01161,R06423,R00250,R07276,R03053,R01214,R07275,R04338,R05052,R04475,R04438,R02283,R02772,R02773,R02619,R00684,R00668,R00243,R00114,R00248,R04269,R06977,R01939,R07277,R04029,R01956,R03243,R01155,R01648,R05507,R01339,R04529,R07396,R04028,R04171,R03207,R00667,R05085,R02433,R04188,R00895,R04173,R01684,R06426,R01090,R02199,R04217,R02077,R00258,R07613,R00021,R00694,R03248,R00372,R00355,R04051,R02274,R00734,R03952,R02700,R00457,R00908,R03120,R06844,R03266,R04709,R07989,R06635,R06637,R06636,R06459,R06458,R06448,R07250,R06510,R07253,R05331,R06641,R00233,R06511,R06512,R06643,R06644,R06645,R02505,R07987,R07251,R07988,R05188,R06482,R06483,R06480,R06481,R02447,R05464,R01613,R01614,R05190,R07758,R02223,R07254,R02224,R00709,R00267,R01954,R01700,R01343,R00667,R00272
153	0.50	214	26	287	2	3	C00031->C00062:[4->10,4->3,4->5]	RP06552,RP01134,RP12907,RP00015,RP00032,RP01077,RP00924,RP04543,RP05677,RP01481,RP05915,RP10992,RP01297,RP04453,RP00305,RP00576,RP00578,RP00304,RP00930,RP10771,RP00014,RP05694,RP01871,RP01012,RP05857,RP04522	R01384,R01386,R07658,R00837,R08165,R07997,R08082,R08050,R05036,R05037,R01412,R05857,R05229,R05039,R08611,R06551,R05301,R05302,R05097,R03812,R05320,R06539,R01252,R08081,R03737,R03376,R05419,R02444,R02445,R01879,R06338,R06335,R03218,R02160,R06336,R06337,R02486,R07366,R07996,R03219,R05228,R07993,R03590,R07187,R06540,R07329,R08610,R03806,R07184,R04276,R07186,R03640,R07368,R03809,R07367,R05469,R05468,R03009,R03008,R04073,R03451,R05722,R05723,R05466,R02397,R06323,R06322,R03126,R07185,R02990,R00405,R00406,R00407,R02956,R02084,R01780,R00727,R00410,R02407,R05588,R00432,R01559,R03154,R06904,R00742,R00474,R00286,R08549,R07997,R08082,R08050,R05036,R05037,R01412,R05857,R05229,R05228,R08611,R06551,R07185,R05301,R05302,R05097,R03812,R05320,R06539,R01252,R08081,R03737,R03376,R00474,R08610,R05419,R02444,R02445,R00265,R00621,R01879,R06338,R06335,R03218,R03219,R06336,R06337,R02486,R07366,R07996,R08165,R05039,R07993,R03590,R01700,R07187,R06540,R02160,R07329,R03806,R07184,R00272,R07186,R03640,R07368,R03809,R07367,R05469,R05468,R01197,R03009,R03008,R04073,R03451,R05722,R05723,R05466,R02397,R06323,R06322,R03126,R04276,R01398,R02737,R00836,R07641,R01086,R00245,R00709,R00267,R00665,R01398,R01343,R00667,R08549,R01197,R00265,R00479,R01700,R07659,R04467,R04234,R00093,R01161,R06423,R00250,R07276,R03053,R01214,R07275,R04338,R05052,R04475,R04438,R02283,R02772,R02773,R02619,R00684,R00668,R00243,R00114,R00248,R04269,R06977,R01939,R07277,R04029,R01956,R03243,R01155,R01648,R05507,R01339,R04529,R07396,R04028,R04171,R03207,R00667,R05085,R02433,R04188,R00895,R04173,R01684,R06426,R01090,R02199,R04217,R02077,R00258,R07613,R00021,R00694,R03248,R00372,R00355,R04051,R02274,R00734,R03952,R02700,R00457,R00908,R03120,R06844,R03266,R04709,R07989,R06635,R06637,R06636,R06459,R06458,R06448,R07250,R06510,R07253,R05331,R06641,R00233,R06511,R06512,R06643,R06644,R06645,R02505,R07987,R07251,R07988,R05188,R06482,R06483,R06480,R06481,R02447,R05464,R01613,R01614,R05190,R07758,R02223,R07254,R02224,R01954,R00621,R00709,R00267,R00272
154	0.50	198	23	235	2	3	C00031->C00062:[4->10,4->3,4->5]	RP06552,RP01134,RP04543,RP00015,RP00924,RP12907,RP05677,RP06023,RP01481,RP05915,RP01297,RP04453,RP00305,RP00576,RP00304,RP00930,RP10771,RP00014,RP05857,RP01871,RP01012,RP00578,RP04522	R01384,R01386,R07658,R00837,R00286,R07997,R08082,R08050,R05036,R05037,R01412,R05857,R05229,R05039,R08611,R06551,R05301,R05302,R05097,R03812,R05320,R06539,R01252,R08081,R03737,R03376,R05419,R02444,R02445,R01879,R06338,R06335,R03218,R02160,R06336,R06337,R02486,R07366,R07996,R03219,R05228,R07993,R03590,R07187,R06540,R07329,R08610,R03806,R07184,R04276,R07186,R03640,R07368,R03809,R07367,R05469,R05468,R03009,R03008,R04073,R03451,R05722,R05723,R05466,R02397,R06323,R06322,R03126,R07185,R00474,R08165,R08549,R07997,R08082,R08050,R05036,R05037,R01412,R05857,R05229,R05228,R08611,R06551,R07185,R05301,R05302,R05097,R03812,R05320,R06539,R01252,R08081,R03737,R03376,R00474,R08610,R05419,R02444,R02445,R00265,R00621,R01879,R06338,R06335,R03218,R03219,R06336,R06337,R02486,R07366,R07996,R08165,R05039,R07993,R03590,R01700,R07187,R06540,R02160,R07329,R03806,R07184,R00272,R07186,R03640,R07368,R03809,R07367,R05469,R05468,R01197,R03009,R03008,R04073,R03451,R05722,R05723,R05466,R02397,R06323,R06322,R03126,R04276,R00149,R00150,R01398,R02737,R00836,R01086,R00245,R00709,R00267,R00665,R01398,R08549,R01197,R00265,R00479,R01700,R07659,R04467,R04234,R00093,R01161,R06423,R00250,R07276,R03053,R01214,R07275,R04338,R05052,R04475,R04438,R02283,R02772,R02773,R02619,R00684,R00668,R00243,R00114,R00248,R04269,R06977,R01939,R07277,R04029,R01956,R03243,R01155,R01648,R05507,R01339,R04529,R07396,R04028,R04171,R03207,R00667,R05085,R02433,R04188,R00895,R04173,R01684,R06426,R01090,R02199,R04217,R02077,R00258,R07613,R00021,R00694,R03248,R00372,R00355,R04051,R02274,R00734,R03952,R02700,R00457,R00908,R03120,R06844,R03266,R00709,R00267,R01954,R00621,R01343,R00667,R00272
155	0.50	209	29	250	2	3	C00031->C00062:[4->10,4->3,4->5,7->10,7->3,7->5]	RP06552,RP05677,RP01925,RP00015,RP00924,RP01134,RP12907,RP00453,RP06023,RP01133,RP01481,RP05915,RP00343,RP01297,RP04453,RP00305,RP01012,RP00576,RP00304,RP00930,RP00014,RP04543,RP05857,RP00060,RP01871,RP10771,RP06593,RP00578,RP04522	R01384,R01386,R07658,R08549,R07997,R08082,R08050,R05036,R05037,R01412,R05857,R05229,R05228,R08611,R06551,R07185,R05301,R05302,R05097,R03812,R05320,R06539,R01252,R08081,R03737,R03376,R00474,R08610,R05419,R02444,R02445,R00265,R00621,R01879,R06338,R06335,R03218,R03219,R06336,R06337,R02486,R07366,R07996,R08165,R05039,R07993,R03590,R01700,R07187,R06540,R02160,R07329,R03806,R07184,R00272,R07186,R03640,R07368,R03809,R07367,R05469,R05468,R01197,R03009,R03008,R04073,R03451,R05722,R05723,R05466,R02397,R06323,R06322,R03126,R04276,R02035,R07997,R08082,R08050,R05036,R05037,R01412,R05857,R05229,R05039,R08611,R06551,R05301,R05302,R05097,R03812,R05320,R06539,R01252,R08081,R03737,R03376,R05419,R02444,R02445,R01879,R06338,R06335,R03218,R02160,R06336,R06337,R02486,R07366,R07996,R03219,R05228,R07993,R03590,R07187,R06540,R07329,R08610,R03806,R07184,R04276,R07186,R03640,R07368,R03809,R07367,R05469,R05468,R03009,R03008,R04073,R03451,R05722,R05723,R05466,R02397,R06323,R06322,R03126,R07185,R00474,R00837,R08165,R02727,R00010,R00149,R00150,R00835,R01398,R02737,R00836,R02778,R02780,R01086,R00245,R00709,R00267,R00621,R00665,R01398,R08549,R01197,R00265,R00479,R07659,R04467,R04234,R00093,R01161,R06423,R00250,R07276,R03053,R01214,R07275,R04338,R05052,R04475,R04438,R02283,R02772,R02773,R02619,R00684,R00668,R00243,R00114,R00248,R04269,R06977,R01939,R07277,R04029,R01956,R03243,R01155,R01648,R05507,R01339,R04529,R07396,R04028,R04171,R03207,R00667,R05085,R02433,R04188,R00895,R04173,R01684,R06426,R01090,R02199,R04217,R02077,R00258,R07613,R00021,R00694,R03248,R00372,R00355,R04051,R02274,R00734,R03952,R02700,R00457,R00908,R03120,R06844,R03266,R00286,R00709,R00267,R00725,R01139,R00299,R08404,R02185,R05804,R00303,R00850,R01954,R01700,R01528,R01343,R00667,R00272
156	0.50	338	21	128	0	0	C00031->C00062:[4->10,7->2,9->4]	RP06552,RP00305,RP00578,RP06299,RP00177,RP00576,RP05880,RP04543,RP04453,RP00453,RP06023,RP00490,RP00026,RP00014,RP01093,RP01481,RP01431,RP00060,RP00343,RP00180,RP05915	R01384,R01386,R07658,R00709,R00267,R01343,R00667,R00761,R00351,R00352,R00362,R00665,R01398,R00351,R00352,R00286,R00245,R02727,R00010,R00149,R00150,R00552,R00557,R00743,R01323,R01179,R05508,R00393,R04057,R02955,R05336,R01359,R05509,R00928,R04000,R00229,R07832,R03884,R00227,R03153,R00235,R07659,R04467,R04234,R00093,R01161,R06423,R00250,R07276,R03053,R01214,R07275,R04338,R05052,R04475,R04438,R02283,R02772,R02773,R02619,R00684,R00668,R00243,R00114,R00248,R04269,R06977,R01939,R07277,R04029,R01956,R03243,R01155,R01648,R05507,R01339,R04529,R07396,R04028,R04171,R03207,R00667,R05085,R02433,R04188,R00895,R04173,R01684,R06426,R01090,R02199,R04217,R02077,R00258,R07613,R00021,R00694,R03248,R00372,R00355,R04051,R02274,R00734,R03952,R02700,R00457,R00908,R03120,R06844,R03266,R00771,R01398,R01324,R00725,R01139,R00299,R08404,R02185,R05804,R00303,R00850,R02778,R02780,R00315,R00317,R00320,R02737,R00836
157	0.50	201	26	246	2	3	C00031->C00062:[4->10,4->3,4->5,7->10,7->3,7->5]	RP06552,RP05677,RP01925,RP00015,RP00924,RP01134,RP12907,RP00490,RP06023,RP01133,RP01481,RP05915,RP04453,RP00305,RP00576,RP00304,RP00930,RP10771,RP00014,RP05857,RP00060,RP04543,RP01012,RP06593,RP00578,RP04522	R01384,R01386,R07658,R08549,R07997,R08082,R08050,R05036,R05037,R01412,R05857,R05229,R05228,R08611,R06551,R07185,R05301,R05302,R05097,R03812,R05320,R06539,R01252,R08081,R03737,R03376,R00474,R08610,R05419,R02444,R02445,R00265,R00621,R01879,R06338,R06335,R03218,R03219,R06336,R06337,R02486,R07366,R07996,R08165,R05039,R07993,R03590,R01700,R07187,R06540,R02160,R07329,R03806,R07184,R00272,R07186,R03640,R07368,R03809,R07367,R05469,R05468,R01197,R03009,R03008,R04073,R03451,R05722,R05723,R05466,R02397,R06323,R06322,R03126,R04276,R02035,R07997,R08082,R08050,R05036,R05037,R01412,R05857,R05229,R05039,R08611,R06551,R05301,R05302,R05097,R03812,R05320,R06539,R01252,R08081,R03737,R03376,R05419,R02444,R02445,R01879,R06338,R06335,R03218,R02160,R06336,R06337,R02486,R07366,R07996,R03219,R05228,R07993,R03590,R07187,R06540,R07329,R08610,R03806,R07184,R04276,R07186,R03640,R07368,R03809,R07367,R05469,R05468,R03009,R03008,R04073,R03451,R05722,R05723,R05466,R02397,R06323,R06322,R03126,R07185,R00474,R00837,R08165,R00552,R00557,R00149,R00150,R00835,R01398,R02737,R00836,R00245,R00709,R00267,R00665,R01398,R08549,R01197,R00265,R00479,R01700,R07659,R04467,R04234,R00093,R01161,R06423,R00250,R07276,R03053,R01214,R07275,R04338,R05052,R04475,R04438,R02283,R02772,R02773,R02619,R00684,R00668,R00243,R00114,R00248,R04269,R06977,R01939,R07277,R04029,R01956,R03243,R01155,R01648,R05507,R01339,R04529,R07396,R04028,R04171,R03207,R00667,R05085,R02433,R04188,R00895,R04173,R01684,R06426,R01090,R02199,R04217,R02077,R00258,R07613,R00021,R00694,R03248,R00372,R00355,R04051,R02274,R00734,R03952,R02700,R00457,R00908,R03120,R06844,R03266,R00709,R00267,R00725,R01139,R00299,R08404,R02185,R05804,R00303,R00850,R00286,R00621,R01528,R01343,R00667,R00272
158	0.33	533	11	16	0	0	C00031->C00062:[4->10,4->5]	RP06552,RP01134,RP01043,RP00576,RP04543,RP06023,RP06265,RP01481,RP05915,RP01871,RP01297	R01384,R01386,R07658,R00837,R00670,R00665,R01398,R00286,R00149,R00150,R00670,R01398,R02737,R00836,R01954,R01086
159	0.33	328	21	90	0	0	C00031->C00062:[4->10,4->5]	RP06552,RP06299,RP06172,RP01043,RP00576,RP01077,RP06101,RP04543,RP05915,RP00453,RP00026,RP05694,RP01093,RP01481,RP00060,RP01871,RP10992,RP00180,RP00343,RP06265,RP01297	R01384,R01386,R07658,R00761,R00472,R00670,R00665,R01398,R00742,R00214,R00216,R00286,R02737,R00836,R02727,R00010,R00743,R01323,R01179,R05508,R00393,R04057,R02955,R05336,R01359,R05509,R00928,R04000,R00229,R07832,R03884,R00227,R03153,R00235,R04709,R07989,R06635,R06637,R06636,R06459,R06458,R06448,R07250,R06510,R07253,R05331,R06641,R00233,R06511,R06512,R06643,R06644,R06645,R02505,R07987,R07251,R07988,R05188,R06482,R06483,R06480,R06481,R02447,R05464,R01613,R01614,R05190,R07758,R02223,R07254,R02224,R00771,R01398,R00725,R01139,R00299,R08404,R02185,R05804,R00303,R00850,R01954,R07641,R00315,R00317,R00320,R02778,R02780,R00670,R01086
160	0.50	315	31	271	2	3	C00031->C00062:[4->10,4->3,4->5,7->10,7->3,7->5]	RP06552,RP01134,RP01925,RP00015,RP00032,RP01077,RP00924,RP12907,RP05677,RP00014,RP01133,RP01481,RP05915,RP10992,RP01871,RP01297,RP04453,RP00305,RP00576,RP00578,RP00304,RP00930,RP10771,RP06643,RP05709,RP00060,RP04543,RP01012,RP06593,RP05857,RP04522	R01384,R01386,R07658,R00837,R02035,R07997,R08082,R08050,R05036,R05037,R01412,R05857,R05229,R05039,R08611,R06551,R05301,R05302,R05097,R03812,R05320,R06539,R01252,R08081,R03737,R03376,R05419,R02444,R02445,R01879,R06338,R06335,R03218,R02160,R06336,R06337,R02486,R07366,R07996,R03219,R05228,R07993,R03590,R07187,R06540,R07329,R08610,R03806,R07184,R04276,R07186,R03640,R07368,R03809,R07367,R05469,R05468,R03009,R03008,R04073,R03451,R05722,R05723,R05466,R02397,R06323,R06322,R03126,R07185,R02990,R00405,R00406,R00407,R02956,R02084,R01780,R00727,R00410,R02407,R05588,R00432,R01559,R03154,R06904,R00742,R00474,R08165,R08549,R07997,R08082,R08050,R05036,R05037,R01412,R05857,R05229,R05228,R08611,R06551,R07185,R05301,R05302,R05097,R03812,R05320,R06539,R01252,R08081,R03737,R03376,R00474,R08610,R05419,R02444,R02445,R00265,R00621,R01879,R06338,R06335,R03218,R03219,R06336,R06337,R02486,R07366,R07996,R08165,R05039,R07993,R03590,R01700,R07187,R06540,R02160,R07329,R03806,R07184,R00272,R07186,R03640,R07368,R03809,R07367,R05469,R05468,R01197,R03009,R03008,R04073,R03451,R05722,R05723,R05466,R02397,R06323,R06322,R03126,R04276,R07659,R04467,R04234,R00093,R01161,R06423,R00250,R07276,R03053,R01214,R07275,R04338,R05052,R04475,R04438,R02283,R02772,R02773,R02619,R00684,R00668,R00243,R00114,R00248,R04269,R06977,R01939,R07277,R04029,R01956,R03243,R01155,R01648,R05507,R01339,R04529,R07396,R04028,R04171,R03207,R00667,R05085,R02433,R04188,R00895,R04173,R01684,R06426,R01090,R02199,R04217,R02077,R00258,R07613,R00021,R00694,R03248,R00372,R00355,R04051,R02274,R00734,R03952,R02700,R00457,R00908,R03120,R06844,R03266,R00835,R01398,R02737,R00836,R07641,R01954,R01086,R00245,R00709,R00267,R00665,R01398,R01343,R00667,R08549,R01197,R00265,R00479,R01700,R01626,R04726,R04952,R02768,R04957,R07762,R04963,R04355,R04960,R04968,R00725,R01139,R00299,R08404,R02185,R05804,R00303,R00850,R00286,R00621,R01528,R00709,R00267,R00272
161	0.17	460	8	14	0	0	C00031->C00062:[4->10]	RP06552,RP01134,RP01481,RP00576,RP05915,RP04543,RP00490,RP06023	R01384,R01386,R07658,R00837,R01398,R00665,R01398,R02737,R00836,R00286,R00552,R00557,R00149,R00150
162	0.50	415	26	80	0	0	C00031->C00062:[4->10,4->3,4->5,7->10,7->3,7->5]	RP06552,RP01134,RP01925,RP01043,RP01077,RP04543,RP00453,RP06265,RP00608,RP01133,RP01481,RP00305,RP05915,RP10992,RP00343,RP01297,RP00327,RP00576,RP00930,RP05694,RP00060,RP01662,RP01871,RP00486,RP06593,RP05857	R01384,R01386,R07658,R00837,R02035,R00670,R00742,R00286,R02727,R00010,R00670,R00713,R00714,R00835,R01398,R00709,R00267,R02737,R00836,R07641,R02778,R02780,R01086,R01986,R02549,R00665,R01398,R00479,R04709,R07989,R06635,R06637,R06636,R06459,R06458,R06448,R07250,R06510,R07253,R05331,R06641,R00233,R06511,R06512,R06643,R06644,R06645,R02505,R07987,R07251,R07988,R05188,R06482,R06483,R06480,R06481,R02447,R05464,R01613,R01614,R05190,R07758,R02223,R07254,R02224,R00725,R01139,R00299,R08404,R02185,R05804,R00303,R00850,R01648,R01954,R01151,R01155,R01528,R00709,R00267
163	0.33	428	15	30	0	0	C00031->C00062:[4->10,4->5,7->10,7->5]	RP06552,RP01925,RP01043,RP00576,RP04543,RP00453,RP06023,RP00490,RP01133,RP01481,RP00060,RP00343,RP06593,RP05915,RP06265	R01384,R01386,R07658,R02035,R00670,R00665,R01398,R00286,R02727,R00010,R00149,R00150,R00552,R00557,R00835,R01398,R00725,R01139,R00299,R08404,R02185,R05804,R00303,R00850,R02778,R02780,R01528,R02737,R00836,R00670
164	0.50	224	33	304	2	3	C00031->C00062:[4->10,4->3,4->5,7->10,7->3,7->5]	RP06552,RP05677,RP00608,RP00015,RP00032,RP01077,RP00924,RP12907,RP01134,RP10992,RP01297,RP04453,RP00305,RP00576,RP00304,RP00060,RP01871,RP10771,RP01925,RP04543,RP00453,RP01133,RP01481,RP05915,RP00343,RP00930,RP00014,RP05694,RP05857,RP01012,RP06593,RP00578,RP04522	R01384,R01386,R07658,R08549,R07997,R08082,R08050,R05036,R05037,R01412,R05857,R05229,R05228,R08611,R06551,R07185,R05301,R05302,R05097,R03812,R05320,R06539,R01252,R08081,R03737,R03376,R00474,R08610,R05419,R02444,R02445,R00265,R00621,R01879,R06338,R06335,R03218,R03219,R06336,R06337,R02486,R07366,R07996,R08165,R05039,R07993,R03590,R01700,R07187,R06540,R02160,R07329,R03806,R07184,R00272,R07186,R03640,R07368,R03809,R07367,R05469,R05468,R01197,R03009,R03008,R04073,R03451,R05722,R05723,R05466,R02397,R06323,R06322,R03126,R04276,R00713,R00714,R07997,R08082,R08050,R05036,R05037,R01412,R05857,R05229,R05039,R08611,R06551,R05301,R05302,R05097,R03812,R05320,R06539,R01252,R08081,R03737,R03376,R05419,R02444,R02445,R01879,R06338,R06335,R03218,R02160,R06336,R06337,R02486,R07366,R07996,R03219,R05228,R07993,R03590,R07187,R06540,R07329,R08610,R03806,R07184,R04276,R07186,R03640,R07368,R03809,R07367,R05469,R05468,R03009,R03008,R04073,R03451,R05722,R05723,R05466,R02397,R06323,R06322,R03126,R07185,R02990,R00405,R00406,R00407,R02956,R02084,R01780,R00727,R00410,R02407,R05588,R00432,R01559,R03154,R06904,R00742,R00474,R08165,R00837,R07641,R01086,R00245,R00709,R00267,R00665,R01398,R08549,R01197,R00265,R00725,R01139,R00299,R08404,R02185,R05804,R00303,R00850,R01954,R01700,R02035,R00286,R02727,R00010,R00835,R01398,R02737,R00836,R02778,R02780,R00479,R07659,R04467,R04234,R00093,R01161,R06423,R00250,R07276,R03053,R01214,R07275,R04338,R05052,R04475,R04438,R02283,R02772,R02773,R02619,R00684,R00668,R00243,R00114,R00248,R04269,R06977,R01939,R07277,R04029,R01956,R03243,R01155,R01648,R05507,R01339,R04529,R07396,R04028,R04171,R03207,R00667,R05085,R02433,R04188,R00895,R04173,R01684,R06426,R01090,R02199,R04217,R02077,R00258,R07613,R00021,R00694,R03248,R00372,R00355,R04051,R02274,R00734,R03952,R02700,R00457,R00908,R03120,R06844,R03266,R04709,R07989,R06635,R06637,R06636,R06459,R06458,R06448,R07250,R06510,R07253,R05331,R06641,R00233,R06511,R06512,R06643,R06644,R06645,R02505,R07987,R07251,R07988,R05188,R06482,R06483,R06480,R06481,R02447,R05464,R01613,R01614,R05190,R07758,R02223,R07254,R02224,R00709,R00267,R00621,R01528,R01343,R00667,R00272
165	0.33	314	27	251	2	3	C00031->C00062:[4->10,4->5,7->10,7->5]	RP06552,RP01134,RP00015,RP01077,RP00924,RP12907,RP05677,RP00014,RP10992,RP01297,RP04453,RP00576,RP00304,RP00060,RP01871,RP10771,RP01925,RP04543,RP01133,RP01481,RP05915,RP06643,RP05709,RP01012,RP06593,RP00578,RP04522	R01384,R01386,R07658,R00837,R07997,R08082,R08050,R05036,R05037,R01412,R05857,R05229,R05039,R08611,R06551,R05301,R05302,R05097,R03812,R05320,R06539,R01252,R08081,R03737,R03376,R05419,R02444,R02445,R01879,R06338,R06335,R03218,R02160,R06336,R06337,R02486,R07366,R07996,R03219,R05228,R07993,R03590,R07187,R06540,R07329,R08610,R03806,R07184,R04276,R07186,R03640,R07368,R03809,R07367,R05469,R05468,R03009,R03008,R04073,R03451,R05722,R05723,R05466,R02397,R06323,R06322,R03126,R07185,R00742,R00474,R08165,R08549,R07997,R08082,R08050,R05036,R05037,R01412,R05857,R05229,R05228,R08611,R06551,R07185,R05301,R05302,R05097,R03812,R05320,R06539,R01252,R08081,R03737,R03376,R00474,R08610,R05419,R02444,R02445,R00265,R00621,R01879,R06338,R06335,R03218,R03219,R06336,R06337,R02486,R07366,R07996,R08165,R05039,R07993,R03590,R01700,R07187,R06540,R02160,R07329,R03806,R07184,R00272,R07186,R03640,R07368,R03809,R07367,R05469,R05468,R01197,R03009,R03008,R04073,R03451,R05722,R05723,R05466,R02397,R06323,R06322,R03126,R04276,R07659,R04467,R04234,R00093,R01161,R06423,R00250,R07276,R03053,R01214,R07275,R04338,R05052,R04475,R04438,R02283,R02772,R02773,R02619,R00684,R00668,R00243,R00114,R00248,R04269,R06977,R01939,R07277,R04029,R01956,R03243,R01155,R01648,R05507,R01339,R04529,R07396,R04028,R04171,R03207,R00667,R05085,R02433,R04188,R00895,R04173,R01684,R06426,R01090,R02199,R04217,R02077,R00258,R07613,R00021,R00694,R03248,R00372,R00355,R04051,R02274,R00734,R03952,R02700,R00457,R00908,R03120,R06844,R03266,R07641,R01086,R00245,R00665,R01398,R08549,R01197,R00265,R00725,R01139,R00299,R08404,R02185,R05804,R00303,R00850,R01954,R01700,R02035,R00286,R00835,R01398,R02737,R00836,R01626,R04726,R04952,R02768,R04957,R07762,R04963,R04355,R04960,R04968,R00621,R01528,R01343,R00667,R00272
166	0.50	212	31	267	2	3	C00031->C00062:[4->10,4->3,4->5,7->10,7->3,7->5]	RP06552,RP05677,RP01925,RP00015,RP00032,RP00924,RP12907,RP01134,RP06023,RP00453,RP00608,RP01133,RP01481,RP05915,RP00343,RP01297,RP04453,RP00305,RP01012,RP00576,RP00304,RP00930,RP00014,RP04543,RP05857,RP00060,RP01871,RP10771,RP06593,RP00578,RP04522	R01384,R01386,R07658,R08549,R07997,R08082,R08050,R05036,R05037,R01412,R05857,R05229,R05228,R08611,R06551,R07185,R05301,R05302,R05097,R03812,R05320,R06539,R01252,R08081,R03737,R03376,R00474,R08610,R05419,R02444,R02445,R00265,R00621,R01879,R06338,R06335,R03218,R03219,R06336,R06337,R02486,R07366,R07996,R08165,R05039,R07993,R03590,R01700,R07187,R06540,R02160,R07329,R03806,R07184,R00272,R07186,R03640,R07368,R03809,R07367,R05469,R05468,R01197,R03009,R03008,R04073,R03451,R05722,R05723,R05466,R02397,R06323,R06322,R03126,R04276,R02035,R07997,R08082,R08050,R05036,R05037,R01412,R05857,R05229,R05039,R08611,R06551,R05301,R05302,R05097,R03812,R05320,R06539,R01252,R08081,R03737,R03376,R05419,R02444,R02445,R01879,R06338,R06335,R03218,R02160,R06336,R06337,R02486,R07366,R07996,R03219,R05228,R07993,R03590,R07187,R06540,R07329,R08610,R03806,R07184,R04276,R07186,R03640,R07368,R03809,R07367,R05469,R05468,R03009,R03008,R04073,R03451,R05722,R05723,R05466,R02397,R06323,R06322,R03126,R07185,R02990,R00405,R00406,R00407,R02956,R02084,R01780,R00727,R00410,R02407,R05588,R00432,R01559,R03154,R06904,R00474,R08165,R00837,R00149,R00150,R02727,R00010,R00713,R00714,R00835,R01398,R02737,R00836,R02778,R02780,R01086,R00245,R00709,R00267,R00621,R00665,R01398,R08549,R01197,R00265,R00479,R07659,R04467,R04234,R00093,R01161,R06423,R00250,R07276,R03053,R01214,R07275,R04338,R05052,R04475,R04438,R02283,R02772,R02773,R02619,R00684,R00668,R00243,R00114,R00248,R04269,R06977,R01939,R07277,R04029,R01956,R03243,R01155,R01648,R05507,R01339,R04529,R07396,R04028,R04171,R03207,R00667,R05085,R02433,R04188,R00895,R04173,R01684,R06426,R01090,R02199,R04217,R02077,R00258,R07613,R00021,R00694,R03248,R00372,R00355,R04051,R02274,R00734,R03952,R02700,R00457,R00908,R03120,R06844,R03266,R00286,R00709,R00267,R00725,R01139,R00299,R08404,R02185,R05804,R00303,R00850,R01954,R01700,R01528,R01343,R00667,R00272
167	0.33	1417	16	30	0	0	C00031->C00062:[4->10,4->5]	RP06552,RP01134,RP01043,RP00576,RP01077,RP04543,RP06643,RP06265,RP00453,RP05709,RP00343,RP01481,RP05915,RP10992,RP01871,RP01297	R01384,R01386,R07658,R00837,R00670,R00665,R01398,R00742,R00286,R01626,R00670,R02727,R00010,R04726,R04952,R02768,R04957,R07762,R04963,R04355,R04960,R04968,R02778,R02780,R01398,R02737,R00836,R07641,R01954,R01086
168	0.50	204	28	263	2	3	C00031->C00062:[4->10,4->3,4->5,7->10,7->3,7->5]	RP06552,RP05677,RP01925,RP00015,RP00032,RP00924,RP12907,RP01134,RP06023,RP00490,RP00608,RP01133,RP01481,RP05915,RP04453,RP00305,RP00576,RP00304,RP00930,RP10771,RP00014,RP05857,RP00060,RP04543,RP01012,RP06593,RP00578,RP04522	R01384,R01386,R07658,R08549,R07997,R08082,R08050,R05036,R05037,R01412,R05857,R05229,R05228,R08611,R06551,R07185,R05301,R05302,R05097,R03812,R05320,R06539,R01252,R08081,R03737,R03376,R00474,R08610,R05419,R02444,R02445,R00265,R00621,R01879,R06338,R06335,R03218,R03219,R06336,R06337,R02486,R07366,R07996,R08165,R05039,R07993,R03590,R01700,R07187,R06540,R02160,R07329,R03806,R07184,R00272,R07186,R03640,R07368,R03809,R07367,R05469,R05468,R01197,R03009,R03008,R04073,R03451,R05722,R05723,R05466,R02397,R06323,R06322,R03126,R04276,R02035,R07997,R08082,R08050,R05036,R05037,R01412,R05857,R05229,R05039,R08611,R06551,R05301,R05302,R05097,R03812,R05320,R06539,R01252,R08081,R03737,R03376,R05419,R02444,R02445,R01879,R06338,R06335,R03218,R02160,R06336,R06337,R02486,R07366,R07996,R03219,R05228,R07993,R03590,R07187,R06540,R07329,R08610,R03806,R07184,R04276,R07186,R03640,R07368,R03809,R07367,R05469,R05468,R03009,R03008,R04073,R03451,R05722,R05723,R05466,R02397,R06323,R06322,R03126,R07185,R02990,R00405,R00406,R00407,R02956,R02084,R01780,R00727,R00410,R02407,R05588,R00432,R01559,R03154,R06904,R00474,R08165,R00837,R00149,R00150,R00552,R00557,R00713,R00714,R00835,R01398,R02737,R00836,R00245,R00709,R00267,R00665,R01398,R08549,R01197,R00265,R00479,R01700,R07659,R04467,R04234,R00093,R01161,R06423,R00250,R07276,R03053,R01214,R07275,R04338,R05052,R04475,R04438,R02283,R02772,R02773,R02619,R00684,R00668,R00243,R00114,R00248,R04269,R06977,R01939,R07277,R04029,R01956,R03243,R01155,R01648,R05507,R01339,R04529,R07396,R04028,R04171,R03207,R00667,R05085,R02433,R04188,R00895,R04173,R01684,R06426,R01090,R02199,R04217,R02077,R00258,R07613,R00021,R00694,R03248,R00372,R00355,R04051,R02274,R00734,R03952,R02700,R00457,R00908,R03120,R06844,R03266,R00709,R00267,R00725,R01139,R00299,R08404,R02185,R05804,R00303,R00850,R00286,R00621,R01528,R01343,R00667,R00272
169	0.33	313	23	240	2	3	C00031->C00062:[4->10,4->5]	RP06552,RP01134,RP00015,RP01077,RP00924,RP12907,RP05677,RP00014,RP10992,RP01297,RP04453,RP00576,RP00304,RP01871,RP10771,RP04543,RP01481,RP05915,RP06643,RP05709,RP01012,RP00578,RP04522	R01384,R01386,R07658,R00837,R07997,R08082,R08050,R05036,R05037,R01412,R05857,R05229,R05039,R08611,R06551,R05301,R05302,R05097,R03812,R05320,R06539,R01252,R08081,R03737,R03376,R05419,R02444,R02445,R01879,R06338,R06335,R03218,R02160,R06336,R06337,R02486,R07366,R07996,R03219,R05228,R07993,R03590,R07187,R06540,R07329,R08610,R03806,R07184,R04276,R07186,R03640,R07368,R03809,R07367,R05469,R05468,R03009,R03008,R04073,R03451,R05722,R05723,R05466,R02397,R06323,R06322,R03126,R07185,R00742,R00474,R08165,R08549,R07997,R08082,R08050,R05036,R05037,R01412,R05857,R05229,R05228,R08611,R06551,R07185,R05301,R05302,R05097,R03812,R05320,R06539,R01252,R08081,R03737,R03376,R00474,R08610,R05419,R02444,R02445,R00265,R00621,R01879,R06338,R06335,R03218,R03219,R06336,R06337,R02486,R07366,R07996,R08165,R05039,R07993,R03590,R01700,R07187,R06540,R02160,R07329,R03806,R07184,R00272,R07186,R03640,R07368,R03809,R07367,R05469,R05468,R01197,R03009,R03008,R04073,R03451,R05722,R05723,R05466,R02397,R06323,R06322,R03126,R04276,R07659,R04467,R04234,R00093,R01161,R06423,R00250,R07276,R03053,R01214,R07275,R04338,R05052,R04475,R04438,R02283,R02772,R02773,R02619,R00684,R00668,R00243,R00114,R00248,R04269,R06977,R01939,R07277,R04029,R01956,R03243,R01155,R01648,R05507,R01339,R04529,R07396,R04028,R04171,R03207,R00667,R05085,R02433,R04188,R00895,R04173,R01684,R06426,R01090,R02199,R04217,R02077,R00258,R07613,R00021,R00694,R03248,R00372,R00355,R04051,R02274,R00734,R03952,R02700,R00457,R00908,R03120,R06844,R03266,R07641,R01086,R00245,R00665,R01398,R08549,R01197,R00265,R01954,R01700,R00286,R01398,R02737,R00836,R01626,R04726,R04952,R02768,R04957,R07762,R04963,R04355,R04960,R04968,R00621,R01343,R00667,R00272
170	0.50	207	29	263	2	3	C00031->C00062:[4->10,4->3,4->5,7->10,7->3,7->5]	RP06552,RP05677,RP01925,RP00015,RP00032,RP00924,RP12907,RP01134,RP06023,RP00608,RP01133,RP01481,RP05915,RP01297,RP04453,RP00305,RP00576,RP00578,RP00304,RP00930,RP10771,RP00014,RP04543,RP00060,RP01871,RP01012,RP06593,RP05857,RP04522	R01384,R01386,R07658,R08549,R07997,R08082,R08050,R05036,R05037,R01412,R05857,R05229,R05228,R08611,R06551,R07185,R05301,R05302,R05097,R03812,R05320,R06539,R01252,R08081,R03737,R03376,R00474,R08610,R05419,R02444,R02445,R00265,R00621,R01879,R06338,R06335,R03218,R03219,R06336,R06337,R02486,R07366,R07996,R08165,R05039,R07993,R03590,R01700,R07187,R06540,R02160,R07329,R03806,R07184,R00272,R07186,R03640,R07368,R03809,R07367,R05469,R05468,R01197,R03009,R03008,R04073,R03451,R05722,R05723,R05466,R02397,R06323,R06322,R03126,R04276,R02035,R07997,R08082,R08050,R05036,R05037,R01412,R05857,R05229,R05039,R08611,R06551,R05301,R05302,R05097,R03812,R05320,R06539,R01252,R08081,R03737,R03376,R05419,R02444,R02445,R01879,R06338,R06335,R03218,R02160,R06336,R06337,R02486,R07366,R07996,R03219,R05228,R07993,R03590,R07187,R06540,R07329,R08610,R03806,R07184,R04276,R07186,R03640,R07368,R03809,R07367,R05469,R05468,R03009,R03008,R04073,R03451,R05722,R05723,R05466,R02397,R06323,R06322,R03126,R07185,R02990,R00405,R00406,R00407,R02956,R02084,R01780,R00727,R00410,R02407,R05588,R00432,R01559,R03154,R06904,R00474,R08165,R00837,R00149,R00150,R00713,R00714,R00835,R01398,R02737,R00836,R01086,R00245,R00709,R00267,R00665,R01398,R01343,R00667,R08549,R01197,R00265,R00479,R01700,R07659,R04467,R04234,R00093,R01161,R06423,R00250,R07276,R03053,R01214,R07275,R04338,R05052,R04475,R04438,R02283,R02772,R02773,R02619,R00684,R00668,R00243,R00114,R00248,R04269,R06977,R01939,R07277,R04029,R01956,R03243,R01155,R01648,R05507,R01339,R04529,R07396,R04028,R04171,R03207,R00667,R05085,R02433,R04188,R00895,R04173,R01684,R06426,R01090,R02199,R04217,R02077,R00258,R07613,R00021,R00694,R03248,R00372,R00355,R04051,R02274,R00734,R03952,R02700,R00457,R00908,R03120,R06844,R03266,R00286,R00725,R01139,R00299,R08404,R02185,R05804,R00303,R00850,R01954,R00621,R01528,R00709,R00267,R00272
171	0.50	773	28	72	0	0	C00031->C00062:[4->10,4->3,4->5]	RP06552,RP01134,RP04543,RP06172,RP01043,RP01077,RP06299,RP06265,RP01093,RP00608,RP01481,RP00305,RP05915,RP10992,RP00180,RP01297,RP00327,RP00576,RP00930,RP06101,RP06643,RP00026,RP05709,RP00060,RP01662,RP01871,RP00486,RP05857	R01384,R01386,R07658,R00837,R00286,R00472,R00670,R00742,R00761,R00670,R00771,R00713,R00714,R01398,R00709,R00267,R02737,R00836,R07641,R00315,R00317,R00320,R01086,R01986,R02549,R00665,R01398,R00479,R00214,R00216,R01626,R00743,R01323,R01179,R05508,R00393,R04057,R02955,R05336,R01359,R05509,R00928,R04000,R00229,R07832,R03884,R00227,R03153,R00235,R04726,R04952,R02768,R04957,R07762,R04963,R04355,R04960,R04968,R00725,R01139,R00299,R08404,R02185,R05804,R00303,R00850,R01648,R01954,R01151,R01155,R00709,R00267
172	1.00	338	26	145	0	0	C00031->C00062:[4->10,4->5,7->2,7->3,9->1,9->4]	RP06552,RP00305,RP00578,RP06299,RP00343,RP05880,RP04543,RP00453,RP06023,RP00490,RP01134,RP00014,RP01481,RP01431,RP00180,RP05915,RP04453,RP00177,RP00576,RP00078,RP04202,RP01093,RP00026,RP00060,RP00109,RP05729	R01384,R01386,R07658,R00709,R00267,R01343,R00667,R00761,R02778,R02780,R00351,R00352,R00286,R02727,R00010,R00149,R00150,R00552,R00557,R00837,R07659,R04467,R04234,R00093,R01161,R06423,R00250,R07276,R03053,R01214,R07275,R04338,R05052,R04475,R04438,R02283,R02772,R02773,R02619,R00684,R00668,R00243,R00114,R00248,R04269,R06977,R01939,R07277,R04029,R01956,R03243,R01155,R01648,R05507,R01339,R04529,R07396,R04028,R04171,R03207,R00667,R05085,R02433,R04188,R00895,R04173,R01684,R06426,R01090,R02199,R04217,R02077,R00258,R07613,R00021,R00694,R03248,R00372,R00355,R04051,R02274,R00734,R03952,R02700,R00457,R00908,R03120,R06844,R03266,R01398,R01324,R00315,R00317,R00320,R02737,R00836,R00245,R00351,R00352,R00362,R00665,R01398,R00431,R00346,R00345,R00726,R00341,R00207,R00771,R00743,R01323,R01179,R05508,R00393,R04057,R02955,R05336,R01359,R05509,R00928,R04000,R00229,R07832,R03884,R00227,R03153,R00235,R00725,R01139,R00299,R08404,R02185,R05804,R00303,R00850,R00344,R00930,R00217,R00353,R00217,R00346,R00345,R00726,R00341,R00431
173	0.50	537	17	28	0	0	C00031->C00062:[4->10,4->3,4->5]	RP06552,RP01134,RP00608,RP01043,RP00576,RP00930,RP04543,RP00490,RP06023,RP00305,RP06265,RP01481,RP01662,RP05915,RP00327,RP00486,RP05857	R01384,R01386,R07658,R00837,R00713,R00714,R00670,R00665,R01398,R00479,R00286,R00552,R00557,R00149,R00150,R00709,R00267,R00670,R01398,R01648,R02737,R00836,R01986,R02549,R01151,R01155,R00709,R00267
174	1.00	345	28	144	0	0	C00031->C00062:[4->10,4->5,7->10,7->2,7->3,7->5,9->1,9->4]	RP00305,RP06552,RP00578,RP01925,RP05880,RP06299,RP01134,RP06023,RP00180,RP01133,RP01481,RP01431,RP05915,RP01297,RP04453,RP00177,RP00576,RP00078,RP04202,RP01093,RP00014,RP00026,RP04543,RP00060,RP00109,RP05729,RP06593,RP01871	R00709,R00267,R01384,R01386,R07658,R01343,R00667,R02035,R00351,R00352,R00761,R00837,R00149,R00150,R00315,R00317,R00320,R00835,R01398,R01324,R02737,R00836,R01086,R00245,R00351,R00352,R00362,R00665,R01398,R00431,R00346,R00345,R00726,R00341,R00207,R00771,R07659,R04467,R04234,R00093,R01161,R06423,R00250,R07276,R03053,R01214,R07275,R04338,R05052,R04475,R04438,R02283,R02772,R02773,R02619,R00684,R00668,R00243,R00114,R00248,R04269,R06977,R01939,R07277,R04029,R01956,R03243,R01155,R01648,R05507,R01339,R04529,R07396,R04028,R04171,R03207,R00667,R05085,R02433,R04188,R00895,R04173,R01684,R06426,R01090,R02199,R04217,R02077,R00258,R07613,R00021,R00694,R03248,R00372,R00355,R04051,R02274,R00734,R03952,R02700,R00457,R00908,R03120,R06844,R03266,R00743,R01323,R01179,R05508,R00393,R04057,R02955,R05336,R01359,R05509,R00928,R04000,R00229,R07832,R03884,R00227,R03153,R00235,R00286,R00725,R01139,R00299,R08404,R02185,R05804,R00303,R00850,R00344,R00930,R00217,R00353,R00217,R00346,R00345,R00726,R00341,R00431,R01528,R01954
175	0.50	205	28	261	2	3	C00031->C00062:[4->10,4->3,4->5,7->10,7->3,7->5]	RP06552,RP05677,RP01925,RP00015,RP00032,RP00924,RP12907,RP01134,RP06023,RP01133,RP01481,RP05915,RP01871,RP01297,RP04453,RP00305,RP01012,RP00576,RP00304,RP00930,RP00014,RP05857,RP00060,RP04543,RP10771,RP06593,RP00578,RP04522	R01384,R01386,R07658,R08549,R07997,R08082,R08050,R05036,R05037,R01412,R05857,R05229,R05228,R08611,R06551,R07185,R05301,R05302,R05097,R03812,R05320,R06539,R01252,R08081,R03737,R03376,R00474,R08610,R05419,R02444,R02445,R00265,R00621,R01879,R06338,R06335,R03218,R03219,R06336,R06337,R02486,R07366,R07996,R08165,R05039,R07993,R03590,R01700,R07187,R06540,R02160,R07329,R03806,R07184,R00272,R07186,R03640,R07368,R03809,R07367,R05469,R05468,R01197,R03009,R03008,R04073,R03451,R05722,R05723,R05466,R02397,R06323,R06322,R03126,R04276,R02035,R07997,R08082,R08050,R05036,R05037,R01412,R05857,R05229,R05039,R08611,R06551,R05301,R05302,R05097,R03812,R05320,R06539,R01252,R08081,R03737,R03376,R05419,R02444,R02445,R01879,R06338,R06335,R03218,R02160,R06336,R06337,R02486,R07366,R07996,R03219,R05228,R07993,R03590,R07187,R06540,R07329,R08610,R03806,R07184,R04276,R07186,R03640,R07368,R03809,R07367,R05469,R05468,R03009,R03008,R04073,R03451,R05722,R05723,R05466,R02397,R06323,R06322,R03126,R07185,R02990,R00405,R00406,R00407,R02956,R02084,R01780,R00727,R00410,R02407,R05588,R00432,R01559,R03154,R06904,R00474,R08165,R00837,R00149,R00150,R00835,R01398,R02737,R00836,R01954,R01086,R00245,R00709,R00267,R00621,R00665,R01398,R08549,R01197,R00265,R00479,R07659,R04467,R04234,R00093,R01161,R06423,R00250,R07276,R03053,R01214,R07275,R04338,R05052,R04475,R04438,R02283,R02772,R02773,R02619,R00684,R00668,R00243,R00114,R00248,R04269,R06977,R01939,R07277,R04029,R01956,R03243,R01155,R01648,R05507,R01339,R04529,R07396,R04028,R04171,R03207,R00667,R05085,R02433,R04188,R00895,R04173,R01684,R06426,R01090,R02199,R04217,R02077,R00258,R07613,R00021,R00694,R03248,R00372,R00355,R04051,R02274,R00734,R03952,R02700,R00457,R00908,R03120,R06844,R03266,R00709,R00267,R00725,R01139,R00299,R08404,R02185,R05804,R00303,R00850,R00286,R01700,R01528,R01343,R00667,R00272
176	0.50	220	31	300	2	3	C00031->C00062:[4->10,4->3,4->5,7->10,7->3,7->5]	RP06552,RP05677,RP01925,RP00015,RP00032,RP01077,RP00924,RP12907,RP01134,RP00608,RP01133,RP01481,RP05915,RP10992,RP01297,RP04453,RP00305,RP01012,RP00576,RP00578,RP00304,RP00930,RP00014,RP05694,RP04543,RP00060,RP01871,RP10771,RP06593,RP05857,RP04522	R01384,R01386,R07658,R08549,R07997,R08082,R08050,R05036,R05037,R01412,R05857,R05229,R05228,R08611,R06551,R07185,R05301,R05302,R05097,R03812,R05320,R06539,R01252,R08081,R03737,R03376,R00474,R08610,R05419,R02444,R02445,R00265,R00621,R01879,R06338,R06335,R03218,R03219,R06336,R06337,R02486,R07366,R07996,R08165,R05039,R07993,R03590,R01700,R07187,R06540,R02160,R07329,R03806,R07184,R00272,R07186,R03640,R07368,R03809,R07367,R05469,R05468,R01197,R03009,R03008,R04073,R03451,R05722,R05723,R05466,R02397,R06323,R06322,R03126,R04276,R02035,R07997,R08082,R08050,R05036,R05037,R01412,R05857,R05229,R05039,R08611,R06551,R05301,R05302,R05097,R03812,R05320,R06539,R01252,R08081,R03737,R03376,R05419,R02444,R02445,R01879,R06338,R06335,R03218,R02160,R06336,R06337,R02486,R07366,R07996,R03219,R05228,R07993,R03590,R07187,R06540,R07329,R08610,R03806,R07184,R04276,R07186,R03640,R07368,R03809,R07367,R05469,R05468,R03009,R03008,R04073,R03451,R05722,R05723,R05466,R02397,R06323,R06322,R03126,R07185,R02990,R00405,R00406,R00407,R02956,R02084,R01780,R00727,R00410,R02407,R05588,R00432,R01559,R03154,R06904,R00742,R00474,R08165,R00837,R00713,R00714,R00835,R01398,R02737,R00836,R07641,R01086,R00245,R00709,R00267,R00621,R00665,R01398,R01343,R00667,R08549,R01197,R00265,R00479,R07659,R04467,R04234,R00093,R01161,R06423,R00250,R07276,R03053,R01214,R07275,R04338,R05052,R04475,R04438,R02283,R02772,R02773,R02619,R00684,R00668,R00243,R00114,R00248,R04269,R06977,R01939,R07277,R04029,R01956,R03243,R01155,R01648,R05507,R01339,R04529,R07396,R04028,R04171,R03207,R00667,R05085,R02433,R04188,R00895,R04173,R01684,R06426,R01090,R02199,R04217,R02077,R00258,R07613,R00021,R00694,R03248,R00372,R00355,R04051,R02274,R00734,R03952,R02700,R00457,R00908,R03120,R06844,R03266,R04709,R07989,R06635,R06637,R06636,R06459,R06458,R06448,R07250,R06510,R07253,R05331,R06641,R00233,R06511,R06512,R06643,R06644,R06645,R02505,R07987,R07251,R07988,R05188,R06482,R06483,R06480,R06481,R02447,R05464,R01613,R01614,R05190,R07758,R02223,R07254,R02224,R00286,R00725,R01139,R00299,R08404,R02185,R05804,R00303,R00850,R01954,R01700,R01528,R00709,R00267,R00272
177	0.33	528	13	20	0	0	C00031->C00062:[4->10,4->5]	RP06552,RP01134,RP01043,RP00576,RP04543,RP05915,RP00453,RP06023,RP06265,RP01481,RP01871,RP00343,RP01297	R01384,R01386,R07658,R00837,R00670,R00665,R01398,R00286,R02737,R00836,R02727,R00010,R00149,R00150,R00670,R01398,R01954,R02778,R02780,R01086
178	0.33	351	13	57	0	0	C00031->C00062:[7->10,7->5]	RP01925,RP01043,RP00576,RP01077,RP01481,RP06265,RP05694,RP01133,RP00060,RP01871,RP10992,RP06593,RP01297	R02035,R00670,R00665,R01398,R00742,R01398,R00670,R04709,R07989,R06635,R06637,R06636,R06459,R06458,R06448,R07250,R06510,R07253,R05331,R06641,R00233,R06511,R06512,R06643,R06644,R06645,R02505,R07987,R07251,R07988,R05188,R06482,R06483,R06480,R06481,R02447,R05464,R01613,R01614,R05190,R07758,R02223,R07254,R02224,R00835,R00725,R01139,R00299,R08404,R02185,R05804,R00303,R00850,R01954,R07641,R01528,R01086
179	0.33	210	26	278	2	3	C00031->C00062:[4->10,4->5,7->10,7->5]	RP06552,RP05677,RP00015,RP01077,RP00924,RP12907,RP01134,RP10992,RP01297,RP04453,RP00576,RP00304,RP00060,RP01871,RP10771,RP01925,RP04543,RP01133,RP01481,RP05915,RP00014,RP05694,RP01012,RP06593,RP00578,RP04522	R01384,R01386,R07658,R08549,R07997,R08082,R08050,R05036,R05037,R01412,R05857,R05229,R05228,R08611,R06551,R07185,R05301,R05302,R05097,R03812,R05320,R06539,R01252,R08081,R03737,R03376,R00474,R08610,R05419,R02444,R02445,R00265,R00621,R01879,R06338,R06335,R03218,R03219,R06336,R06337,R02486,R07366,R07996,R08165,R05039,R07993,R03590,R01700,R07187,R06540,R02160,R07329,R03806,R07184,R00272,R07186,R03640,R07368,R03809,R07367,R05469,R05468,R01197,R03009,R03008,R04073,R03451,R05722,R05723,R05466,R02397,R06323,R06322,R03126,R04276,R07997,R08082,R08050,R05036,R05037,R01412,R05857,R05229,R05039,R08611,R06551,R05301,R05302,R05097,R03812,R05320,R06539,R01252,R08081,R03737,R03376,R05419,R02444,R02445,R01879,R06338,R06335,R03218,R02160,R06336,R06337,R02486,R07366,R07996,R03219,R05228,R07993,R03590,R07187,R06540,R07329,R08610,R03806,R07184,R04276,R07186,R03640,R07368,R03809,R07367,R05469,R05468,R03009,R03008,R04073,R03451,R05722,R05723,R05466,R02397,R06323,R06322,R03126,R07185,R00742,R00474,R08165,R00837,R07641,R01086,R00245,R00665,R01398,R08549,R01197,R00265,R00725,R01139,R00299,R08404,R02185,R05804,R00303,R00850,R01954,R01700,R02035,R00286,R00835,R01398,R02737,R00836,R07659,R04467,R04234,R00093,R01161,R06423,R00250,R07276,R03053,R01214,R07275,R04338,R05052,R04475,R04438,R02283,R02772,R02773,R02619,R00684,R00668,R00243,R00114,R00248,R04269,R06977,R01939,R07277,R04029,R01956,R03243,R01155,R01648,R05507,R01339,R04529,R07396,R04028,R04171,R03207,R00667,R05085,R02433,R04188,R00895,R04173,R01684,R06426,R01090,R02199,R04217,R02077,R00258,R07613,R00021,R00694,R03248,R00372,R00355,R04051,R02274,R00734,R03952,R02700,R00457,R00908,R03120,R06844,R03266,R04709,R07989,R06635,R06637,R06636,R06459,R06458,R06448,R07250,R06510,R07253,R05331,R06641,R00233,R06511,R06512,R06643,R06644,R06645,R02505,R07987,R07251,R07988,R05188,R06482,R06483,R06480,R06481,R02447,R05464,R01613,R01614,R05190,R07758,R02223,R07254,R02224,R00621,R01528,R01343,R00667,R00272
180	0.17	521	10	17	0	0	C00031->C00062:[4->10]	RP06552,RP01871,RP00576,RP04543,RP00453,RP06023,RP01481,RP00343,RP05915,RP01297	R01384,R01386,R07658,R01954,R00665,R01398,R00286,R02727,R00010,R00149,R00150,R01398,R02778,R02780,R02737,R00836,R01086
181	0.50	218	28	291	2	3	C00031->C00062:[4->10,4->3,4->5]	RP06552,RP05677,RP12907,RP00015,RP00032,RP01077,RP00924,RP04543,RP01134,RP00453,RP01481,RP05915,RP10992,RP01871,RP01297,RP04453,RP00305,RP00576,RP00578,RP00304,RP00930,RP10771,RP00014,RP05694,RP00343,RP01012,RP05857,RP04522	R01384,R01386,R07658,R08549,R07997,R08082,R08050,R05036,R05037,R01412,R05857,R05229,R05228,R08611,R06551,R07185,R05301,R05302,R05097,R03812,R05320,R06539,R01252,R08081,R03737,R03376,R00474,R08610,R05419,R02444,R02445,R00265,R00621,R01879,R06338,R06335,R03218,R03219,R06336,R06337,R02486,R07366,R07996,R08165,R05039,R07993,R03590,R01700,R07187,R06540,R02160,R07329,R03806,R07184,R00272,R07186,R03640,R07368,R03809,R07367,R05469,R05468,R01197,R03009,R03008,R04073,R03451,R05722,R05723,R05466,R02397,R06323,R06322,R03126,R04276,R08165,R07997,R08082,R08050,R05036,R05037,R01412,R05857,R05229,R05039,R08611,R06551,R05301,R05302,R05097,R03812,R05320,R06539,R01252,R08081,R03737,R03376,R05419,R02444,R02445,R01879,R06338,R06335,R03218,R02160,R06336,R06337,R02486,R07366,R07996,R03219,R05228,R07993,R03590,R07187,R06540,R07329,R08610,R03806,R07184,R04276,R07186,R03640,R07368,R03809,R07367,R05469,R05468,R03009,R03008,R04073,R03451,R05722,R05723,R05466,R02397,R06323,R06322,R03126,R07185,R02990,R00405,R00406,R00407,R02956,R02084,R01780,R00727,R00410,R02407,R05588,R00432,R01559,R03154,R06904,R00742,R00474,R00286,R00837,R02727,R00010,R01398,R02737,R00836,R07641,R01954,R01086,R00245,R00709,R00267,R00665,R01398,R01343,R00667,R08549,R01197,R00265,R00479,R01700,R07659,R04467,R04234,R00093,R01161,R06423,R00250,R07276,R03053,R01214,R07275,R04338,R05052,R04475,R04438,R02283,R02772,R02773,R02619,R00684,R00668,R00243,R00114,R00248,R04269,R06977,R01939,R07277,R04029,R01956,R03243,R01155,R01648,R05507,R01339,R04529,R07396,R04028,R04171,R03207,R00667,R05085,R02433,R04188,R00895,R04173,R01684,R06426,R01090,R02199,R04217,R02077,R00258,R07613,R00021,R00694,R03248,R00372,R00355,R04051,R02274,R00734,R03952,R02700,R00457,R00908,R03120,R06844,R03266,R04709,R07989,R06635,R06637,R06636,R06459,R06458,R06448,R07250,R06510,R07253,R05331,R06641,R00233,R06511,R06512,R06643,R06644,R06645,R02505,R07987,R07251,R07988,R05188,R06482,R06483,R06480,R06481,R02447,R05464,R01613,R01614,R05190,R07758,R02223,R07254,R02224,R02778,R02780,R00621,R00709,R00267,R00272
182	0.17	372	11	51	0	0	C00031->C00062:[4->10]	RP06552,RP01134,RP00576,RP01077,RP04543,RP05694,RP01481,RP05915,RP10992,RP01871,RP01297	R01384,R01386,R07658,R00837,R00665,R01398,R00742,R00286,R04709,R07989,R06635,R06637,R06636,R06459,R06458,R06448,R07250,R06510,R07253,R05331,R06641,R00233,R06511,R06512,R06643,R06644,R06645,R02505,R07987,R07251,R07988,R05188,R06482,R06483,R06480,R06481,R02447,R05464,R01613,R01614,R05190,R07758,R02223,R07254,R02224,R01398,R02737,R00836,R07641,R01954,R01086
183	0.50	568	18	28	0	0	C00031->C00062:[4->10,4->3,4->5]	RP06552,RP01134,RP00608,RP01043,RP00576,RP00930,RP04543,RP06023,RP00305,RP06265,RP01481,RP01662,RP05915,RP00327,RP00486,RP01871,RP05857,RP01297	R01384,R01386,R07658,R00837,R00713,R00714,R00670,R00665,R01398,R00479,R00286,R00149,R00150,R00709,R00267,R00670,R01398,R01648,R02737,R00836,R01986,R02549,R01151,R01155,R01954,R00709,R00267,R01086
184	0.50	316	28	262	2	3	C00031->C00062:[4->10,4->3,4->5]	RP06552,RP01134,RP04543,RP00015,RP00032,RP01077,RP00924,RP12907,RP05677,RP06643,RP00608,RP01481,RP05915,RP10992,RP01297,RP04453,RP00305,RP01012,RP00576,RP00304,RP00930,RP00014,RP05709,RP05857,RP01871,RP10771,RP00578,RP04522	R01384,R01386,R07658,R00837,R00286,R07997,R08082,R08050,R05036,R05037,R01412,R05857,R05229,R05039,R08611,R06551,R05301,R05302,R05097,R03812,R05320,R06539,R01252,R08081,R03737,R03376,R05419,R02444,R02445,R01879,R06338,R06335,R03218,R02160,R06336,R06337,R02486,R07366,R07996,R03219,R05228,R07993,R03590,R07187,R06540,R07329,R08610,R03806,R07184,R04276,R07186,R03640,R07368,R03809,R07367,R05469,R05468,R03009,R03008,R04073,R03451,R05722,R05723,R05466,R02397,R06323,R06322,R03126,R07185,R02990,R00405,R00406,R00407,R02956,R02084,R01780,R00727,R00410,R02407,R05588,R00432,R01559,R03154,R06904,R00742,R00474,R08165,R08549,R07997,R08082,R08050,R05036,R05037,R01412,R05857,R05229,R05228,R08611,R06551,R07185,R05301,R05302,R05097,R03812,R05320,R06539,R01252,R08081,R03737,R03376,R00474,R08610,R05419,R02444,R02445,R00265,R00621,R01879,R06338,R06335,R03218,R03219,R06336,R06337,R02486,R07366,R07996,R08165,R05039,R07993,R03590,R01700,R07187,R06540,R02160,R07329,R03806,R07184,R00272,R07186,R03640,R07368,R03809,R07367,R05469,R05468,R01197,R03009,R03008,R04073,R03451,R05722,R05723,R05466,R02397,R06323,R06322,R03126,R04276,R01626,R00713,R00714,R01398,R02737,R00836,R07641,R01086,R00245,R00709,R00267,R00621,R00665,R01398,R08549,R01197,R00265,R00479,R07659,R04467,R04234,R00093,R01161,R06423,R00250,R07276,R03053,R01214,R07275,R04338,R05052,R04475,R04438,R02283,R02772,R02773,R02619,R00684,R00668,R00243,R00114,R00248,R04269,R06977,R01939,R07277,R04029,R01956,R03243,R01155,R01648,R05507,R01339,R04529,R07396,R04028,R04171,R03207,R00667,R05085,R02433,R04188,R00895,R04173,R01684,R06426,R01090,R02199,R04217,R02077,R00258,R07613,R00021,R00694,R03248,R00372,R00355,R04051,R02274,R00734,R03952,R02700,R00457,R00908,R03120,R06844,R03266,R04726,R04952,R02768,R04957,R07762,R04963,R04355,R04960,R04968,R00709,R00267,R01954,R01700,R01343,R00667,R00272
185	0.50	383	25	62	0	0	C00031->C00062:[4->10,4->3,4->5]	RP06552,RP01134,RP04543,RP06172,RP01043,RP06299,RP06023,RP00180,RP00608,RP06265,RP01481,RP05915,RP00327,RP01297,RP00305,RP00576,RP00930,RP06101,RP01093,RP00026,RP00060,RP01662,RP01871,RP00486,RP05857	R01384,R01386,R07658,R00837,R00286,R00472,R00670,R00761,R00149,R00150,R00315,R00317,R00320,R00713,R00714,R00670,R01398,R02737,R00836,R01986,R02549,R01086,R00709,R00267,R00665,R01398,R00479,R00214,R00216,R00771,R00743,R01323,R01179,R05508,R00393,R04057,R02955,R05336,R01359,R05509,R00928,R04000,R00229,R07832,R03884,R00227,R03153,R00235,R00725,R01139,R00299,R08404,R02185,R05804,R00303,R00850,R01648,R01954,R01151,R01155,R00709,R00267
186	0.17	346	8	18	0	0	C00031->C00062:[7->10]	RP01925,RP01133,RP00060,RP00576,RP01481,RP00490,RP06023,RP06593	R02035,R00835,R00725,R01139,R00299,R08404,R02185,R05804,R00303,R00850,R00665,R01398,R01398,R00552,R00557,R00149,R00150,R01528
187	0.50	219	24	278	0	0	C00031->C00062:[4->10,4->3,4->5,7->10,7->3,7->5]	RP06552,RP00578,RP01925,RP00015,RP01077,RP05677,RP04543,RP00453,RP01133,RP01481,RP05915,RP10992,RP00343,RP01297,RP04453,RP00305,RP00576,RP00930,RP00014,RP05694,RP00060,RP01871,RP06593,RP05857	R01384,R01386,R07658,R01343,R00667,R02035,R07997,R08082,R08050,R05036,R05037,R01412,R05857,R05229,R05039,R08611,R06551,R05301,R05302,R05097,R03812,R05320,R06539,R01252,R08081,R03737,R03376,R05419,R02444,R02445,R01879,R06338,R06335,R03218,R02160,R06336,R06337,R02486,R07366,R07996,R03219,R05228,R07993,R03590,R07187,R06540,R07329,R08610,R03806,R07184,R04276,R07186,R03640,R07368,R03809,R07367,R05469,R05468,R03009,R03008,R04073,R03451,R05722,R05723,R05466,R02397,R06323,R06322,R03126,R07185,R00742,R08549,R07997,R08082,R08050,R05036,R05037,R01412,R05857,R05229,R05228,R08611,R06551,R07185,R05301,R05302,R05097,R03812,R05320,R06539,R01252,R08081,R03737,R03376,R00474,R08610,R05419,R02444,R02445,R00265,R00621,R01879,R06338,R06335,R03218,R03219,R06336,R06337,R02486,R07366,R07996,R08165,R05039,R07993,R03590,R01700,R07187,R06540,R02160,R07329,R03806,R07184,R00272,R07186,R03640,R07368,R03809,R07367,R05469,R05468,R01197,R03009,R03008,R04073,R03451,R05722,R05723,R05466,R02397,R06323,R06322,R03126,R04276,R00286,R02727,R00010,R00835,R01398,R02737,R00836,R07641,R02778,R02780,R01086,R00245,R00709,R00267,R00665,R01398,R00479,R07659,R04467,R04234,R00093,R01161,R06423,R00250,R07276,R03053,R01214,R07275,R04338,R05052,R04475,R04438,R02283,R02772,R02773,R02619,R00684,R00668,R00243,R00114,R00248,R04269,R06977,R01939,R07277,R04029,R01956,R03243,R01155,R01648,R05507,R01339,R04529,R07396,R04028,R04171,R03207,R00667,R05085,R02433,R04188,R00895,R04173,R01684,R06426,R01090,R02199,R04217,R02077,R00258,R07613,R00021,R00694,R03248,R00372,R00355,R04051,R02274,R00734,R03952,R02700,R00457,R00908,R03120,R06844,R03266,R04709,R07989,R06635,R06637,R06636,R06459,R06458,R06448,R07250,R06510,R07253,R05331,R06641,R00233,R06511,R06512,R06643,R06644,R06645,R02505,R07987,R07251,R07988,R05188,R06482,R06483,R06480,R06481,R02447,R05464,R01613,R01614,R05190,R07758,R02223,R07254,R02224,R00725,R01139,R00299,R08404,R02185,R05804,R00303,R00850,R01954,R01528,R00709,R00267
188	0.67	339	28	181	0	0	C00031->C00062:[4->10,4->5,7->2,9->4]	RP06552,RP00305,RP00578,RP04543,RP01077,RP05880,RP06299,RP00453,RP00180,RP01134,RP01093,RP01481,RP01431,RP10992,RP05915,RP01297,RP04453,RP05729,RP00177,RP00576,RP00078,RP00014,RP00026,RP05694,RP00060,RP00109,RP00343,RP01871	R01384,R01386,R07658,R00709,R00267,R01343,R00667,R00286,R00742,R00351,R00352,R00761,R02727,R00010,R00315,R00317,R00320,R00837,R00771,R01398,R01324,R07641,R02737,R00836,R01086,R00245,R00217,R00346,R00345,R00726,R00341,R00431,R00351,R00352,R00362,R00665,R01398,R00431,R00346,R00345,R00726,R00341,R07659,R04467,R04234,R00093,R01161,R06423,R00250,R07276,R03053,R01214,R07275,R04338,R05052,R04475,R04438,R02283,R02772,R02773,R02619,R00684,R00668,R00243,R00114,R00248,R04269,R06977,R01939,R07277,R04029,R01956,R03243,R01155,R01648,R05507,R01339,R04529,R07396,R04028,R04171,R03207,R00667,R05085,R02433,R04188,R00895,R04173,R01684,R06426,R01090,R02199,R04217,R02077,R00258,R07613,R00021,R00694,R03248,R00372,R00355,R04051,R02274,R00734,R03952,R02700,R00457,R00908,R03120,R06844,R03266,R00743,R01323,R01179,R05508,R00393,R04057,R02955,R05336,R01359,R05509,R00928,R04000,R00229,R07832,R03884,R00227,R03153,R00235,R04709,R07989,R06635,R06637,R06636,R06459,R06458,R06448,R07250,R06510,R07253,R05331,R06641,R00233,R06511,R06512,R06643,R06644,R06645,R02505,R07987,R07251,R07988,R05188,R06482,R06483,R06480,R06481,R02447,R05464,R01613,R01614,R05190,R07758,R02223,R07254,R02224,R00725,R01139,R00299,R08404,R02185,R05804,R00303,R00850,R00344,R00930,R00217,R00353,R02778,R02780,R01954
189	0.50	1051	25	49	0	0	C00031->C00062:[4->10,4->3,4->5,7->10,7->3,7->5]	RP06552,RP01134,RP01925,RP01043,RP01077,RP04543,RP06265,RP00608,RP01133,RP01481,RP00305,RP05915,RP10992,RP01297,RP00327,RP00576,RP00930,RP06643,RP05709,RP00060,RP01662,RP01871,RP00486,RP06593,RP05857	R01384,R01386,R07658,R00837,R02035,R00670,R00742,R00286,R00670,R00713,R00714,R00835,R01398,R00709,R00267,R02737,R00836,R07641,R01086,R01986,R02549,R00665,R01398,R00479,R01626,R04726,R04952,R02768,R04957,R07762,R04963,R04355,R04960,R04968,R00725,R01139,R00299,R08404,R02185,R05804,R00303,R00850,R01648,R01954,R01151,R01155,R01528,R00709,R00267
190	0.33	184	19	230	2	3	C00031->C00062:[4->10,4->5]	RP06552,RP04453,RP01134,RP12907,RP00015,RP01012,RP00576,RP00304,RP05677,RP04543,RP00924,RP00490,RP06023,RP00014,RP01481,RP05915,RP10771,RP00578,RP04522	R01384,R01386,R07658,R00245,R00837,R08165,R07997,R08082,R08050,R05036,R05037,R01412,R05857,R05229,R05039,R08611,R06551,R05301,R05302,R05097,R03812,R05320,R06539,R01252,R08081,R03737,R03376,R05419,R02444,R02445,R01879,R06338,R06335,R03218,R02160,R06336,R06337,R02486,R07366,R07996,R03219,R05228,R07993,R03590,R07187,R06540,R07329,R08610,R03806,R07184,R04276,R07186,R03640,R07368,R03809,R07367,R05469,R05468,R03009,R03008,R04073,R03451,R05722,R05723,R05466,R02397,R06323,R06322,R03126,R07185,R00621,R00665,R01398,R08549,R01197,R00265,R08549,R07997,R08082,R08050,R05036,R05037,R01412,R05857,R05229,R05228,R08611,R06551,R07185,R05301,R05302,R05097,R03812,R05320,R06539,R01252,R08081,R03737,R03376,R00474,R08610,R05419,R02444,R02445,R00265,R00621,R01879,R06338,R06335,R03218,R03219,R06336,R06337,R02486,R07366,R07996,R08165,R05039,R07993,R03590,R01700,R07187,R06540,R02160,R07329,R03806,R07184,R00272,R07186,R03640,R07368,R03809,R07367,R05469,R05468,R01197,R03009,R03008,R04073,R03451,R05722,R05723,R05466,R02397,R06323,R06322,R03126,R04276,R00286,R00474,R00552,R00557,R00149,R00150,R07659,R04467,R04234,R00093,R01161,R06423,R00250,R07276,R03053,R01214,R07275,R04338,R05052,R04475,R04438,R02283,R02772,R02773,R02619,R00684,R00668,R00243,R00114,R00248,R04269,R06977,R01939,R07277,R04029,R01956,R03243,R01155,R01648,R05507,R01339,R04529,R07396,R04028,R04171,R03207,R00667,R05085,R02433,R04188,R00895,R04173,R01684,R06426,R01090,R02199,R04217,R02077,R00258,R07613,R00021,R00694,R03248,R00372,R00355,R04051,R02274,R00734,R03952,R02700,R00457,R00908,R03120,R06844,R03266,R01398,R02737,R00836,R01700,R01343,R00667,R00272
191	0.33	805	21	60	0	0	C00031->C00062:[4->10,4->5]	RP06552,RP01134,RP06299,RP06172,RP01043,RP00576,RP01077,RP04543,RP06101,RP06643,RP00026,RP01093,RP05709,RP06265,RP01481,RP00060,RP05915,RP10992,RP00180,RP01871,RP01297	R01384,R01386,R07658,R00837,R00761,R00472,R00670,R00665,R01398,R00742,R00286,R00214,R00216,R01626,R00743,R01323,R01179,R05508,R00393,R04057,R02955,R05336,R01359,R05509,R00928,R04000,R00229,R07832,R03884,R00227,R03153,R00235,R00771,R04726,R04952,R02768,R04957,R07762,R04963,R04355,R04960,R04968,R00670,R01398,R00725,R01139,R00299,R08404,R02185,R05804,R00303,R00850,R02737,R00836,R07641,R00315,R00317,R00320,R01954,R01086
192	0.33	322	18	53	0	0	C00031->C00062:[4->10,4->5]	RP06552,RP06299,RP06172,RP01043,RP00576,RP04543,RP06101,RP00453,RP06023,RP00490,RP00026,RP01093,RP01481,RP00060,RP00343,RP00180,RP05915,RP06265	R01384,R01386,R07658,R00761,R00472,R00670,R00665,R01398,R00286,R00214,R00216,R02727,R00010,R00149,R00150,R00552,R00557,R00743,R01323,R01179,R05508,R00393,R04057,R02955,R05336,R01359,R05509,R00928,R04000,R00229,R07832,R03884,R00227,R03153,R00235,R00771,R01398,R00725,R01139,R00299,R08404,R02185,R05804,R00303,R00850,R02778,R02780,R00315,R00317,R00320,R02737,R00836,R00670
