# Supplementary material for: 13C-metabolic flux ratio and novel carbon path analyses confirmed that Trichoderma reesei uses primarily the respirative pathway also on the preferred carbon source glucose
Source: BMC Syst Biol. 2009 Oct 29;3:104. doi: 10.1186/1752-0509-3-104 (PMC2776023; doi:10.1186/1752-0509-3-104)
Supplement: Additional file 1 — Pathways discovered in ReTrace carbon path analysis. Graphical and tabular representations of amino acid synthesis pathways discovered in ReTrace carbon path analysis [21]. Self-contained web site: unpack zip archive and open index.html with a web browser. [file 1752-0509-3-104-S1.zip › AF1-treesei/pathways-C00031-to-C00407.txt]

# Pathways from D-Glucose; (C00031) to L-Isoleucine; (C00407)
# CPU time, time/path:	2.60514285714
# CPU time, total:	1641.24
# Computation time, time/path:	0:00:02.605896
# Computation time, total:	0:27:21.714795
# Database (-d):	/home/group/icomic/data/kegg/ligand/2009.03.30
# GreedyFinish (-g):	False
# KDiminish (-n):	('list', [50, 10, 1])
# MaxDepth (-m):	6
# NumPaths (-k):	10
# PathwayAvgLen:	28.8222222222
# PathwayLenStdDev:	6.87716360055
# Pathways (complete) found:	0
# Pathways (incomplete) found:	630
# Pathways found:	630
# PruneToSize (-p):	None
# Scores (-c):	treesei_scores_kegg.txt
# Sources:	C00031
# StorePartials (-i):	True
# Target dir (-o):	/fs-1/2/epitkane/public_html/pub/retrace/run090623-scores_maps_images
# Targets:	C00407
# UseDijkstra (-q):	False
#PathIndex ZoScore AvgReactionScore NumRpairs NumReactions ZeroScores ScoresUnderThr CompositeMap Rpairs Reactions
1	0.67	505	24	58	0	0	C00031->C00407:[1->2,1->5,4->6,4->9]	RP01568,RP00036,RP10180,RP00113,RP02940,RP02450,RP01133,RP02042,RP04318,RP01226,RP01086,RP10127,RP01271,RP00395,RP13340,RP01085,RP10179,RP01093,RP04312,RP01033,RP00052,RP00060,RP02918,RP08252	R01518,R00199,R01858,R02628,R01138,R00659,R00724,R00200,R00206,R02320,R00430,R00208,R01012,R00572,R05068,R02188,R01512,R01515,R01517,R01660,R03321,R02736,R00835,R02199,R02200,R02196,R02197,R00224,R00996,R07247,R00751,R05070,R01068,R01061,R01063,R01827,R00751,R05069,R00771,R04673,R00658,R00756,R00769,R05805,R00770,R00762,R00764,R00767,R00725,R01139,R00299,R08404,R02185,R05804,R00303,R00850,R00014,R04673
2	0.33	346	21	58	0	0	C00031->C00407:[7->6,9->2]	RP06552,RP01134,RP06299,RP04318,RP10180,RP00287,RP04543,RP00128,RP06101,RP00026,RP01089,RP02042,RP05915,RP00180,RP10127,RP06172,RP10179,RP01093,RP04312,RP00060,RP08252	R01384,R01386,R07658,R00837,R00761,R00224,R05068,R00214,R00216,R00286,R00710,R00711,R01019,R00326,R00214,R00216,R00743,R01323,R01179,R05508,R00393,R04057,R02955,R05336,R01359,R05509,R00928,R04000,R00229,R07832,R03884,R00227,R03153,R00235,R00755,R02199,R02200,R02196,R02197,R02737,R00836,R00315,R00317,R00320,R05070,R00472,R05069,R00771,R04673,R00725,R01139,R00299,R08404,R02185,R05804,R00303,R00850,R04673
3	1.00	463	34	82	1	1	C00031->C00407:[1->2,4->1,4->3,4->6,7->9,9->5]	RP06552,RP01568,RP00128,RP01488,RP00036,RP07515,RP00113,RP01128,RP04543,RP01134,RP00180,RP01033,RP02042,RP00955,RP05915,RP01226,RP01086,RP10127,RP01271,RP00395,RP10180,RP01085,RP05769,RP10179,RP01093,RP06639,RP04312,RP05304,RP00052,RP06427,RP00060,RP02918,RP03735,RP08252	R01384,R01386,R07658,R01518,R00710,R00711,R01019,R00326,R01408,R00199,R01858,R02628,R01138,R00659,R00724,R00200,R00206,R02320,R00430,R00208,R01012,R00572,R03425,R02188,R01512,R01515,R01517,R01660,R00830,R00286,R00837,R00315,R00317,R00320,R00658,R02199,R02200,R02196,R02197,R00524,R02737,R00836,R00996,R07247,R00751,R05070,R01068,R01061,R01063,R05068,R00751,R05704,R00830,R01221,R03425,R05069,R00771,R01621,R04673,R05704,R00756,R00769,R05805,R00770,R00762,R00764,R00767,R01067,R00725,R01139,R00299,R08404,R02185,R05804,R00303,R00850,R00014,R00134,R03215,R03146,R00519,R04673
4	0.83	367	28	67	1	1	C00031->C00407:[4->3,4->5,7->6,7->9,9->2]	RP06552,RP07515,RP01134,RP05769,RP10180,RP00287,RP04543,RP00128,RP06101,RP00026,RP02042,RP05915,RP04312,RP01086,RP10127,RP06172,RP01128,RP01085,RP10179,RP01093,RP06639,RP01226,RP05304,RP06427,RP00060,RP02918,RP04202,RP08252	R01384,R01386,R07658,R03425,R00837,R05704,R00830,R01221,R03425,R05068,R00214,R00216,R00286,R00710,R00711,R01019,R00326,R00214,R00216,R00743,R01323,R01179,R05508,R00393,R04057,R02955,R05336,R01359,R05509,R00928,R04000,R00229,R07832,R03884,R00227,R03153,R00235,R02199,R02200,R02196,R02197,R02737,R00836,R04673,R07247,R00751,R05070,R00472,R00830,R00751,R05069,R00771,R01621,R00996,R05704,R01067,R00725,R01139,R00299,R08404,R02185,R05804,R00303,R00850,R00014,R00207,R04673
5	0.83	392	30	65	1	1	C00031->C00407:[4->3,4->5,7->6,7->9,9->2]	RP06552,RP07515,RP01134,RP02042,RP10180,RP00287,RP04543,RP02454,RP00128,RP06101,RP02961,RP06727,RP05915,RP04312,RP01086,RP10127,RP06172,RP01590,RP01128,RP00026,RP05769,RP10179,RP01085,RP06639,RP01226,RP05304,RP08252,RP02918,RP04202,RP00216	R01384,R01386,R07658,R03425,R00837,R02199,R02200,R02196,R02197,R05068,R00214,R00216,R00286,R02740,R00710,R00711,R01019,R00326,R00214,R00216,R00028,R01830,R02737,R00836,R04673,R07247,R00751,R05070,R00472,R01555,R05196,R00830,R00743,R01323,R01179,R05508,R00393,R04057,R02955,R05336,R01359,R05509,R00928,R04000,R00229,R07832,R03884,R00227,R03153,R00235,R05704,R00830,R01221,R03425,R05069,R00751,R01621,R00996,R05704,R04673,R00014,R00207,R01788,R02189,R01786
6	0.83	501	35	78	1	1	C00031->C00407:[4->3,7->6,7->9,9->2,9->5]	RP06552,RP01568,RP01134,RP07515,RP00036,RP10180,RP00113,RP04543,RP02454,RP02961,RP02042,RP01033,RP06727,RP02918,RP01590,RP05915,RP04312,RP01086,RP10127,RP01271,RP00395,RP01128,RP01085,RP05769,RP10179,RP01093,RP06639,RP01226,RP05304,RP00052,RP08252,RP00060,RP04318,RP04202,RP00216	R01384,R01386,R07658,R01518,R00837,R03425,R00199,R01858,R02628,R01138,R00659,R00724,R00200,R00206,R02320,R00430,R00208,R01012,R00572,R05068,R02188,R01512,R01515,R01517,R01660,R00286,R02740,R00028,R02199,R02200,R02196,R02197,R00658,R01830,R00014,R01555,R05196,R02737,R00836,R04673,R07247,R00751,R05070,R01068,R01061,R01063,R00830,R00751,R05704,R00830,R01221,R03425,R05069,R00771,R01621,R00996,R05704,R00756,R00769,R05805,R00770,R00762,R00764,R00767,R04673,R00725,R01139,R00299,R08404,R02185,R05804,R00303,R00850,R00224,R00207,R01788,R02189,R01786
7	1.00	476	40	91	1	1	C00031->C00407:[4->1,4->3,7->6,7->9,9->2,9->5]	RP06552,RP07515,RP00128,RP01568,RP06299,RP01134,RP00180,RP01033,RP02042,RP00955,RP10127,RP00395,RP10180,RP00113,RP01093,RP04312,RP01670,RP00052,RP00060,RP04318,RP00343,RP08252,RP01488,RP00036,RP01128,RP04543,RP07922,RP00453,RP06373,RP01089,RP05769,RP05915,RP01086,RP01271,RP01085,RP10179,RP00568,RP01226,RP05304,RP03735	R01384,R01386,R07658,R03425,R00710,R00711,R01019,R00326,R01518,R00761,R00837,R00315,R00317,R00320,R00658,R02199,R02200,R02196,R02197,R00524,R05070,R01061,R01063,R05068,R02188,R01512,R01515,R01517,R01660,R00771,R04673,R01655,R00756,R00769,R05805,R00770,R00762,R00764,R00767,R00725,R01139,R00299,R08404,R02185,R05804,R00303,R00850,R00224,R02778,R02780,R04673,R01408,R00199,R01858,R02628,R01138,R00659,R00724,R00200,R00206,R02320,R00430,R00208,R01012,R00572,R00830,R00286,R04125,R02727,R00010,R00941,R00755,R05704,R00830,R01221,R03425,R02737,R00836,R07247,R00751,R01068,R00751,R05069,R01218,R01220,R00996,R05704,R00134,R03215,R03146,R00519
8	1.00	462	35	61	1	1	C00031->C00407:[4->1,4->3,7->6,7->9,9->2,9->5]	RP06552,RP07515,RP00128,RP00568,RP02042,RP10180,RP02940,RP04543,RP07922,RP01488,RP00180,RP01134,RP06373,RP02450,RP01133,RP06727,RP00060,RP05915,RP04312,RP00955,RP10127,RP01128,RP01085,RP05769,RP01086,RP01093,RP06639,RP01226,RP01670,RP05304,RP01089,RP06427,RP10179,RP03735,RP08252	R01384,R01386,R07658,R03425,R00710,R00711,R01019,R00326,R01218,R01220,R02199,R02200,R02196,R02197,R05068,R03321,R00286,R04125,R01408,R00315,R00317,R00320,R00837,R00941,R02736,R00835,R01830,R00725,R01139,R00299,R08404,R02185,R05804,R00303,R00850,R02737,R00836,R04673,R00524,R05070,R00830,R00751,R05704,R00830,R01221,R03425,R07247,R00751,R00771,R01621,R00996,R01655,R05704,R00755,R01067,R05069,R00134,R03215,R03146,R00519,R04673
9	1.00	481	39	88	1	1	C00031->C00407:[1->2,4->1,4->3,4->6,7->9,9->5]	RP06552,RP01568,RP00128,RP07515,RP00113,RP01134,RP00180,RP01033,RP02042,RP12733,RP00955,RP10127,RP00395,RP10180,RP01093,RP04312,RP01670,RP00052,RP06427,RP00060,RP08252,RP01488,RP00036,RP01128,RP04543,RP07922,RP06373,RP05769,RP05915,RP01086,RP07314,RP01271,RP01085,RP10179,RP00568,RP06639,RP01226,RP05304,RP03735	R01384,R01386,R07658,R01518,R00710,R00711,R01019,R00326,R03425,R02188,R01512,R01515,R01517,R01660,R00837,R00315,R00317,R00320,R00658,R02199,R02200,R02196,R02197,R00006,R00524,R05070,R01061,R01063,R05068,R00771,R04673,R01655,R00756,R00769,R05805,R00770,R00762,R00764,R00767,R01067,R00725,R01139,R00299,R08404,R02185,R05804,R00303,R00850,R04673,R01408,R00199,R01858,R02628,R01138,R00659,R00724,R00200,R00206,R02320,R00430,R00208,R01012,R00572,R00830,R00286,R04125,R00941,R05704,R00830,R01221,R03425,R02737,R00836,R07247,R00751,R03050,R01068,R00751,R05069,R01218,R01220,R01621,R00996,R05704,R00134,R03215,R03146,R00519
10	1.00	440	39	70	1	1	C00031->C00407:[4->1,4->3,7->6,7->9,9->2,9->5]	RP06552,RP07515,RP00128,RP05769,RP06299,RP02454,RP01134,RP00180,RP02042,RP10127,RP01128,RP01093,RP04312,RP01670,RP01488,RP00060,RP02918,RP00343,RP00216,RP00955,RP10180,RP04543,RP07922,RP00453,RP02961,RP06373,RP06727,RP05915,RP01086,RP04202,RP01590,RP01085,RP10179,RP00568,RP06639,RP01226,RP05304,RP08252,RP03735	R01384,R01386,R07658,R03425,R00710,R00711,R01019,R00326,R05704,R00830,R01221,R03425,R00761,R02740,R00837,R00315,R00317,R00320,R02199,R02200,R02196,R02197,R05070,R00830,R00771,R04673,R01655,R01408,R00725,R01139,R00299,R08404,R02185,R05804,R00303,R00850,R00014,R02778,R02780,R01788,R02189,R01786,R00524,R05068,R00286,R04125,R02727,R00010,R00028,R00941,R01830,R02737,R00836,R07247,R00751,R00207,R01555,R05196,R00751,R05069,R01218,R01220,R01621,R00996,R05704,R04673,R00134,R03215,R03146,R00519
11	0.17	478	17	27	1	1	C00031->C00407:[4->3]	RP06552,RP07515,RP01134,RP05769,RP10180,RP01085,RP01128,RP10179,RP04543,RP01226,RP05304,RP02042,RP05915,RP04312,RP01086,RP08252,RP10127	R01384,R01386,R07658,R03425,R00837,R05704,R00830,R01221,R03425,R05068,R00751,R00830,R05069,R00286,R00996,R05704,R02199,R02200,R02196,R02197,R02737,R00836,R04673,R07247,R00751,R04673,R05070
12	0.33	517	17	40	0	0	C00031->C00407:[1->2,4->6]	RP01568,RP00036,RP10180,RP00113,RP02454,RP02961,RP01033,RP02042,RP01590,RP10127,RP00395,RP13340,RP10179,RP04312,RP00216,RP02918,RP08252	R01518,R00199,R01858,R02628,R01138,R00659,R00724,R00200,R00206,R02320,R00430,R00208,R01012,R00572,R05068,R02188,R01512,R01515,R01517,R01660,R02740,R00028,R00658,R02199,R02200,R02196,R02197,R01555,R05196,R05070,R01061,R01063,R01827,R05069,R04673,R01788,R02189,R01786,R00014,R04673
13	1.00	448	38	85	1	1	C00031->C00407:[1->2,4->1,4->3,4->6,7->9,9->5]	RP06552,RP01568,RP00128,RP07515,RP00113,RP01134,RP06299,RP02454,RP00453,RP00180,RP01033,RP02042,RP10127,RP00395,RP10180,RP01093,RP04312,RP01488,RP00060,RP02918,RP00343,RP00216,RP00955,RP00036,RP01128,RP04543,RP02961,RP05769,RP05915,RP01086,RP13340,RP01590,RP01085,RP10179,RP01226,RP05304,RP08252,RP03735	R01384,R01386,R07658,R01518,R00710,R00711,R01019,R00326,R03425,R02188,R01512,R01515,R01517,R01660,R00837,R00761,R02740,R02727,R00010,R00315,R00317,R00320,R00658,R02199,R02200,R02196,R02197,R05070,R01061,R01063,R05068,R00771,R04673,R01408,R00725,R01139,R00299,R08404,R02185,R05804,R00303,R00850,R00014,R02778,R02780,R01788,R02189,R01786,R00524,R00199,R01858,R02628,R01138,R00659,R00724,R00200,R00206,R02320,R00430,R00208,R01012,R00572,R00830,R00286,R00028,R05704,R00830,R01221,R03425,R02737,R00836,R07247,R00751,R01827,R01555,R05196,R00751,R05069,R00996,R05704,R04673,R00134,R03215,R03146,R00519
14	1.00	436	39	83	1	1	C00031->C00407:[1->2,4->1,4->3,4->6,7->9,9->5]	RP06552,RP01568,RP00128,RP00109,RP07515,RP00113,RP01134,RP00180,RP01033,RP02042,RP00078,RP00955,RP10127,RP00395,RP10180,RP01093,RP04312,RP01670,RP00052,RP06427,RP00060,RP02918,RP08252,RP01488,RP01128,RP04543,RP07922,RP06373,RP05769,RP05915,RP01086,RP01271,RP01085,RP10179,RP00568,RP06639,RP01226,RP05304,RP03735	R01384,R01386,R07658,R01518,R00710,R00711,R01019,R00326,R00344,R00930,R00217,R00353,R03425,R02188,R01512,R01515,R01517,R01660,R00837,R00315,R00317,R00320,R00658,R02199,R02200,R02196,R02197,R00431,R00346,R00345,R00726,R00341,R00524,R05070,R01061,R01063,R05068,R00771,R04673,R01655,R00756,R00769,R05805,R00770,R00762,R00764,R00767,R01067,R00725,R01139,R00299,R08404,R02185,R05804,R00303,R00850,R00014,R04673,R01408,R00830,R00286,R04125,R00941,R05704,R00830,R01221,R03425,R02737,R00836,R07247,R00751,R01068,R00751,R05069,R01218,R01220,R01621,R00996,R05704,R00134,R03215,R03146,R00519
15	0.67	416	27	82	0	0	C00031->C00407:[1->2,4->5,4->6,4->9]	RP06552,RP01568,RP01134,RP00036,RP10180,RP00287,RP04543,RP00128,RP06101,RP00026,RP01033,RP02042,RP05915,RP01226,RP01086,RP10127,RP06172,RP01271,RP01085,RP10179,RP01093,RP04312,RP00052,RP01264,RP00060,RP02918,RP08252	R01384,R01386,R07658,R01518,R00837,R00199,R01858,R02628,R01138,R00659,R00724,R00200,R00206,R02320,R00430,R00208,R01012,R00572,R05068,R00214,R00216,R00286,R00710,R00711,R01019,R00326,R00214,R00216,R00743,R01323,R01179,R05508,R00393,R04057,R02955,R05336,R01359,R05509,R00928,R04000,R00229,R07832,R03884,R00227,R03153,R00235,R00658,R02199,R02200,R02196,R02197,R02737,R00836,R00996,R07247,R00751,R05070,R00472,R01068,R00751,R05069,R00771,R04673,R00756,R00769,R05805,R00770,R00762,R00764,R00767,R07159,R01058,R00725,R01139,R00299,R08404,R02185,R05804,R00303,R00850,R00014,R04673
16	1.00	423	30	56	1	1	C00031->C00407:[4->1,4->3,7->6,7->9,9->2,9->5]	RP06552,RP07515,RP01134,RP06299,RP05769,RP10180,RP04543,RP07922,RP00955,RP00180,RP06373,RP01089,RP02042,RP05915,RP01226,RP01086,RP10127,RP01128,RP01085,RP10179,RP00128,RP01093,RP04312,RP01670,RP05304,RP00568,RP01488,RP00060,RP03735,RP08252	R01384,R01386,R07658,R03425,R00837,R00761,R05704,R00830,R01221,R03425,R05068,R00286,R04125,R00524,R00315,R00317,R00320,R00941,R00755,R02199,R02200,R02196,R02197,R02737,R00836,R00996,R07247,R00751,R05070,R00830,R00751,R05069,R00710,R00711,R01019,R00326,R00771,R04673,R01655,R05704,R01218,R01220,R01408,R00725,R01139,R00299,R08404,R02185,R05804,R00303,R00850,R00134,R03215,R03146,R00519,R04673
17	1.00	424	35	65	1	1	C00031->C00407:[4->1,4->3,7->6,7->9,9->2,9->5]	RP06552,RP07515,RP00128,RP04543,RP06727,RP10180,RP01134,RP06299,RP02454,RP00453,RP00180,RP02961,RP02042,RP00955,RP05915,RP01226,RP01086,RP00343,RP10127,RP01590,RP01128,RP01085,RP05769,RP10179,RP01093,RP06639,RP04312,RP05304,RP00216,RP01488,RP00060,RP02918,RP04202,RP03735,RP08252	R01384,R01386,R07658,R03425,R00710,R00711,R01019,R00326,R00286,R01830,R05068,R00837,R00761,R02740,R02727,R00010,R00315,R00317,R00320,R00028,R02199,R02200,R02196,R02197,R00524,R02737,R00836,R00996,R07247,R00751,R02778,R02780,R05070,R01555,R05196,R00830,R00751,R05704,R00830,R01221,R03425,R05069,R00771,R01621,R04673,R05704,R01788,R02189,R01786,R01408,R00725,R01139,R00299,R08404,R02185,R05804,R00303,R00850,R00014,R00207,R00134,R03215,R03146,R00519,R04673
18	0.83	455	28	58	1	1	C00031->C00407:[4->3,5->6,5->9,9->2,9->5]	RP06552,RP07515,RP00164,RP05769,RP10180,RP01134,RP04543,RP00128,RP00180,RP01089,RP02042,RP05915,RP01226,RP01086,RP10127,RP01128,RP09657,RP09828,RP10179,RP01085,RP01093,RP06639,RP04312,RP05304,RP00052,RP00060,RP01270,RP08252	R01384,R01386,R07658,R03425,R01010,R01011,R01012,R05704,R00830,R01221,R03425,R05068,R00837,R00286,R00710,R00711,R01019,R00326,R00315,R00317,R00320,R00755,R02199,R02200,R02196,R02197,R02737,R00836,R00996,R07247,R00751,R05070,R00830,R06861,R06862,R05069,R00751,R00771,R01621,R04673,R05704,R00756,R00769,R05805,R00770,R00762,R00764,R00767,R00725,R01139,R00299,R08404,R02185,R05804,R00303,R00850,R01068,R04673
19	1.00	473	40	89	1	1	C00031->C00407:[1->2,4->1,4->3,4->6,7->1,7->3,7->9,9->5]	RP07515,RP01568,RP00128,RP00113,RP06299,RP01134,RP00180,RP01033,RP02042,RP10127,RP00395,RP01128,RP01093,RP04312,RP01670,RP00052,RP01488,RP00060,RP02918,RP08252,RP00955,RP01925,RP00036,RP10180,RP04543,RP07922,RP06373,RP01133,RP05769,RP05915,RP01086,RP01271,RP01085,RP10179,RP00568,RP01226,RP05304,RP03735,RP06593,RP06552	R03425,R01518,R00710,R00711,R01019,R00326,R02188,R01512,R01515,R01517,R01660,R00761,R00837,R00315,R00317,R00320,R00658,R02199,R02200,R02196,R02197,R05070,R01061,R01063,R00830,R00771,R04673,R01655,R00756,R00769,R05805,R00770,R00762,R00764,R00767,R01408,R00725,R01139,R00299,R08404,R02185,R05804,R00303,R00850,R00014,R04673,R00524,R02035,R00199,R01858,R02628,R01138,R00659,R00724,R00200,R00206,R02320,R00430,R00208,R01012,R00572,R05068,R00286,R04125,R00941,R00835,R05704,R00830,R01221,R03425,R02737,R00836,R07247,R00751,R01068,R00751,R05069,R01218,R01220,R00996,R05704,R00134,R03215,R03146,R00519,R01528,R01384,R01386,R07658
20	0.17	349	17	61	1	2	C00031->C00407:[2->3]	RP01568,RP01271,RP00395,RP00109,RP00113,RP05698,RP09200,RP00060,RP01093,RP11206,RP11208,RP01033,RP00052,RP02042,RP00078,RP11207,RP09733	R01518,R01068,R01061,R01063,R00344,R00930,R00217,R00353,R02188,R01512,R01515,R01517,R01660,R01196,R00006,R00014,R00211,R00210,R01699,R00207,R00224,R00226,R00209,R05636,R03145,R03894,R00725,R01139,R00299,R08404,R02185,R05804,R00303,R00850,R00771,R07603,R08567,R03171,R00658,R00756,R00769,R05805,R00770,R00762,R00764,R00767,R02199,R02200,R02196,R02197,R00431,R00346,R00345,R00726,R00341,R04225,R08567,R07603,R03894,R03171,R04225
21	0.83	430	26	48	1	1	C00031->C00407:[4->3,5->2,5->5,9->6,9->9]	RP01095,RP06552,RP00128,RP07515,RP05769,RP10180,RP04543,RP01134,RP00180,RP01089,RP02042,RP05915,RP01226,RP01086,RP01573,RP10127,RP01128,RP01085,RP10179,RP01093,RP06639,RP04312,RP05304,RP00060,RP08252,RP01576	R05339,R01384,R01386,R07658,R00710,R00711,R01019,R00326,R03425,R05704,R00830,R01221,R03425,R05068,R00286,R00837,R00315,R00317,R00320,R00755,R02199,R02200,R02196,R02197,R02737,R00836,R00996,R07247,R00751,R01529,R05070,R00830,R00751,R05069,R00771,R01621,R04673,R05704,R00725,R01139,R00299,R08404,R02185,R05804,R00303,R00850,R04673,R05338
22	1.00	364	32	74	1	1	C00031->C00407:[4->1,4->3,4->5,7->6,7->9,9->2]	RP06552,RP07515,RP01134,RP04543,RP05769,RP10180,RP00287,RP06299,RP00128,RP06101,RP01488,RP00026,RP02042,RP00955,RP05915,RP04312,RP01086,RP10127,RP06172,RP01128,RP01085,RP10179,RP01093,RP06639,RP01226,RP05304,RP06427,RP00060,RP02918,RP04202,RP03735,RP08252	R01384,R01386,R07658,R03425,R00837,R00286,R05704,R00830,R01221,R03425,R05068,R00214,R00216,R00761,R00710,R00711,R01019,R00326,R00214,R00216,R01408,R00743,R01323,R01179,R05508,R00393,R04057,R02955,R05336,R01359,R05509,R00928,R04000,R00229,R07832,R03884,R00227,R03153,R00235,R02199,R02200,R02196,R02197,R00524,R02737,R00836,R04673,R07247,R00751,R05070,R00472,R00830,R00751,R05069,R00771,R01621,R00996,R05704,R01067,R00725,R01139,R00299,R08404,R02185,R05804,R00303,R00850,R00014,R00207,R00134,R03215,R03146,R00519,R04673
23	0.50	418	22	41	1	1	C00031->C00407:[7->3,7->9,9->5]	RP07515,RP00128,RP00180,RP02042,RP10127,RP01128,RP01093,RP04312,RP06427,RP00060,RP08252,RP01925,RP10180,RP01133,RP05769,RP01086,RP01085,RP10179,RP06639,RP01226,RP05304,RP06593	R03425,R00710,R00711,R01019,R00326,R00315,R00317,R00320,R02199,R02200,R02196,R02197,R05070,R00830,R00771,R04673,R01067,R00725,R01139,R00299,R08404,R02185,R05804,R00303,R00850,R04673,R02035,R05068,R00835,R05704,R00830,R01221,R03425,R07247,R00751,R00751,R05069,R01621,R00996,R05704,R01528
24	0.67	452	26	62	0	0	C00031->C00407:[1->2,4->6,7->9,9->5]	RP01568,RP00128,RP00036,RP10180,RP00113,RP02454,RP00180,RP02961,RP01033,RP02042,RP00395,RP01226,RP01086,RP10127,RP01590,RP13340,RP01085,RP10179,RP01093,RP06639,RP04312,RP08252,RP06427,RP00060,RP02918,RP00216	R01518,R00710,R00711,R01019,R00326,R00199,R01858,R02628,R01138,R00659,R00724,R00200,R00206,R02320,R00430,R00208,R01012,R00572,R05068,R02188,R01512,R01515,R01517,R01660,R02740,R00315,R00317,R00320,R00028,R00658,R02199,R02200,R02196,R02197,R01061,R01063,R00996,R07247,R00751,R05070,R01555,R05196,R01827,R00751,R05069,R00771,R01621,R04673,R04673,R01067,R00725,R01139,R00299,R08404,R02185,R05804,R00303,R00850,R00014,R01788,R02189,R01786
25	1.00	433	32	57	1	1	C00031->C00407:[4->1,4->3,7->6,7->9,9->2,9->5]	RP06552,RP07515,RP00128,RP06299,RP02042,RP10180,RP02940,RP04543,RP01134,RP00180,RP02450,RP01133,RP06727,RP00955,RP05915,RP01226,RP01086,RP10127,RP01128,RP01085,RP05769,RP10179,RP01093,RP06639,RP04312,RP05304,RP01488,RP00060,RP02918,RP04202,RP03735,RP08252	R01384,R01386,R07658,R03425,R00710,R00711,R01019,R00326,R00761,R02199,R02200,R02196,R02197,R05068,R03321,R00286,R00837,R00315,R00317,R00320,R02736,R00835,R01830,R00524,R02737,R00836,R00996,R07247,R00751,R05070,R00830,R00751,R05704,R00830,R01221,R03425,R05069,R00771,R01621,R04673,R05704,R01408,R00725,R01139,R00299,R08404,R02185,R05804,R00303,R00850,R00014,R00207,R00134,R03215,R03146,R00519,R04673
26	0.83	467	34	76	1	1	C00031->C00407:[1->2,4->3,4->6,7->9,9->5]	RP06552,RP01568,RP00128,RP07515,RP00036,RP10180,RP00113,RP01128,RP04543,RP02454,RP01134,RP00180,RP02961,RP01033,RP02042,RP01590,RP05915,RP04312,RP01086,RP10127,RP00395,RP13340,RP01085,RP05769,RP10179,RP01093,RP06639,RP01226,RP05304,RP00216,RP06427,RP00060,RP02918,RP08252	R01384,R01386,R07658,R01518,R00710,R00711,R01019,R00326,R03425,R00199,R01858,R02628,R01138,R00659,R00724,R00200,R00206,R02320,R00430,R00208,R01012,R00572,R05068,R02188,R01512,R01515,R01517,R01660,R00830,R00286,R02740,R00837,R00315,R00317,R00320,R00028,R00658,R02199,R02200,R02196,R02197,R01555,R05196,R02737,R00836,R04673,R07247,R00751,R05070,R01061,R01063,R01827,R00751,R05704,R00830,R01221,R03425,R05069,R00771,R01621,R00996,R05704,R01788,R02189,R01786,R01067,R00725,R01139,R00299,R08404,R02185,R05804,R00303,R00850,R00014,R04673
27	1.00	491	34	78	1	1	C00031->C00407:[1->2,1->5,4->1,4->3,4->6,4->9]	RP06552,RP01568,RP01134,RP00036,RP07515,RP00113,RP01128,RP00649,RP04543,RP00955,RP01033,RP02042,RP04318,RP00060,RP05915,RP01226,RP01086,RP10127,RP01271,RP00395,RP10180,RP01790,RP01085,RP05769,RP13340,RP01093,RP04312,RP05304,RP00052,RP01488,RP10179,RP02918,RP03735,RP08252	R01384,R01386,R07658,R01518,R00837,R00199,R01858,R02628,R01138,R00659,R00724,R00200,R00206,R02320,R00430,R00208,R01012,R00572,R03425,R02188,R01512,R01515,R01517,R01660,R00830,R00761,R01067,R00286,R00524,R00658,R02199,R02200,R02196,R02197,R00224,R00725,R01139,R00299,R08404,R02185,R05804,R00303,R00850,R02737,R00836,R00996,R07247,R00751,R05070,R01068,R01061,R01063,R05068,R01830,R00751,R05704,R00830,R01221,R03425,R01827,R00771,R04673,R05704,R00756,R00769,R05805,R00770,R00762,R00764,R00767,R01408,R05069,R00014,R00134,R03215,R03146,R00519,R04673
28	0.50	218	20	59	1	2	C00031->C00407:[7->9,9->3,9->5]	RP06367,RP06172,RP03833,RP06299,RP11450,RP00180,RP11206,RP01180,RP02042,RP09733,RP03834,RP09200,RP00285,RP06101,RP01093,RP00026,RP11208,RP00060,RP11207,RP04202	R00927,R00472,R04203,R00761,R03172,R00315,R00317,R00320,R07603,R00927,R02199,R02200,R02196,R02197,R08567,R07603,R03894,R03171,R04225,R04204,R03894,R00211,R00210,R00209,R01196,R00212,R00214,R00216,R00771,R00743,R01323,R01179,R05508,R00393,R04057,R02955,R05336,R01359,R05509,R00928,R04000,R00229,R07832,R03884,R00227,R03153,R00235,R08567,R03171,R00725,R01139,R00299,R08404,R02185,R05804,R00303,R00850,R04225,R00207
29	0.83	366	32	73	1	1	C00031->C00407:[4->3,7->6,7->9,9->2,9->5]	RP01095,RP06552,RP00128,RP06299,RP02042,RP07515,RP00287,RP04543,RP01134,RP00180,RP00026,RP01089,RP05769,RP05915,RP06101,RP01086,RP01573,RP10127,RP06172,RP10180,RP01085,RP10179,RP01093,RP06639,RP01226,RP01128,RP05304,RP00060,RP04202,RP04312,RP08252,RP01576	R05339,R01384,R01386,R07658,R00710,R00711,R01019,R00326,R00761,R02199,R02200,R02196,R02197,R03425,R00214,R00216,R00286,R00837,R00315,R00317,R00320,R00743,R01323,R01179,R05508,R00393,R04057,R02955,R05336,R01359,R05509,R00928,R04000,R00229,R07832,R03884,R00227,R03153,R00235,R00755,R05704,R00830,R01221,R03425,R02737,R00836,R00214,R00216,R07247,R00751,R01529,R05070,R00472,R05068,R00751,R05069,R00771,R01621,R00996,R00830,R05704,R00725,R01139,R00299,R08404,R02185,R05804,R00303,R00850,R00207,R04673,R04673,R05338
30	0.33	430	17	45	0	0	C00031->C00407:[1->2,4->6]	RP01568,RP00109,RP10180,RP00113,RP01033,RP02042,RP00078,RP10127,RP01271,RP00395,RP10179,RP01093,RP04312,RP00052,RP00060,RP02918,RP08252	R01518,R00344,R00930,R00217,R00353,R05068,R02188,R01512,R01515,R01517,R01660,R00658,R02199,R02200,R02196,R02197,R00431,R00346,R00345,R00726,R00341,R05070,R01068,R01061,R01063,R05069,R00771,R04673,R00756,R00769,R05805,R00770,R00762,R00764,R00767,R00725,R01139,R00299,R08404,R02185,R05804,R00303,R00850,R00014,R04673
31	0.67	442	21	35	0	0	C00031->C00407:[7->6,7->9,9->2,9->5]	RP01590,RP02042,RP10180,RP01085,RP10179,RP06299,RP02454,RP01093,RP06639,RP04312,RP02961,RP08252,RP06727,RP00060,RP02918,RP04202,RP01226,RP01086,RP04318,RP00216,RP10127	R01555,R05196,R02199,R02200,R02196,R02197,R05068,R00751,R05069,R00761,R02740,R00771,R01621,R04673,R00028,R04673,R01830,R00725,R01139,R00299,R08404,R02185,R05804,R00303,R00850,R00014,R00207,R00996,R07247,R00751,R00224,R01788,R02189,R01786,R05070
32	1.00	416	34	77	1	1	C00031->C00407:[1->2,4->1,4->3,4->6,7->9,9->5]	RP06552,RP01568,RP00128,RP06299,RP02042,RP10180,RP00113,RP04543,RP01134,RP00180,RP01033,RP00109,RP00078,RP00955,RP05915,RP01226,RP01086,RP10127,RP01271,RP00395,RP01128,RP07515,RP05769,RP10179,RP01085,RP01093,RP04312,RP05304,RP00052,RP01488,RP00060,RP02918,RP03735,RP08252	R01384,R01386,R07658,R01518,R00710,R00711,R01019,R00326,R00761,R02199,R02200,R02196,R02197,R05068,R02188,R01512,R01515,R01517,R01660,R00286,R00837,R00315,R00317,R00320,R00658,R00344,R00930,R00217,R00353,R00431,R00346,R00345,R00726,R00341,R00524,R02737,R00836,R00996,R07247,R00751,R05070,R01068,R01061,R01063,R00830,R03425,R05704,R00830,R01221,R03425,R05069,R00751,R00771,R04673,R05704,R00756,R00769,R05805,R00770,R00762,R00764,R00767,R01408,R00725,R01139,R00299,R08404,R02185,R05804,R00303,R00850,R00014,R00134,R03215,R03146,R00519,R04673
33	0.83	409	24	46	1	1	C00031->C00407:[4->3,7->6,7->9,9->2,9->5]	RP06552,RP07515,RP00128,RP04543,RP05769,RP10180,RP06299,RP01134,RP00180,RP02042,RP05915,RP04312,RP01086,RP10127,RP01128,RP01085,RP10179,RP01093,RP01226,RP05304,RP00060,RP02918,RP04202,RP08252	R01384,R01386,R07658,R03425,R00710,R00711,R01019,R00326,R00286,R05704,R00830,R01221,R03425,R05068,R00761,R00837,R00315,R00317,R00320,R02199,R02200,R02196,R02197,R02737,R00836,R04673,R07247,R00751,R05070,R00830,R00751,R05069,R00771,R00996,R05704,R00725,R01139,R00299,R08404,R02185,R05804,R00303,R00850,R00014,R00207,R04673
34	0.83	437	24	43	1	1	C00031->C00407:[7->3,7->6,7->9,9->2,9->5]	RP07515,RP00128,RP01925,RP06727,RP10180,RP02940,RP00180,RP02450,RP01133,RP02042,RP01226,RP01086,RP10127,RP01128,RP01085,RP05769,RP10179,RP06639,RP04312,RP05304,RP01089,RP00060,RP06593,RP08252	R03425,R00710,R00711,R01019,R00326,R02035,R01830,R05068,R03321,R00315,R00317,R00320,R02736,R00835,R02199,R02200,R02196,R02197,R00996,R07247,R00751,R05070,R00830,R00751,R05704,R00830,R01221,R03425,R05069,R01621,R04673,R05704,R00755,R00725,R01139,R00299,R08404,R02185,R05804,R00303,R00850,R01528,R04673
35	0.50	495	26	41	1	1	C00031->C00407:[4->3,7->6,9->2]	RP06552,RP07515,RP06727,RP10180,RP04543,RP02454,RP00453,RP02961,RP02042,RP05915,RP01226,RP01086,RP00343,RP10127,RP01590,RP01128,RP01085,RP05769,RP10179,RP06639,RP04312,RP05304,RP00216,RP02918,RP04202,RP08252	R01384,R01386,R07658,R03425,R01830,R05068,R00286,R02740,R02727,R00010,R00028,R02199,R02200,R02196,R02197,R02737,R00836,R00996,R07247,R00751,R02778,R02780,R05070,R01555,R05196,R00830,R00751,R05704,R00830,R01221,R03425,R05069,R01621,R04673,R05704,R01788,R02189,R01786,R00014,R00207,R04673
36	0.50	505	28	58	1	1	C00031->C00407:[1->2,4->3,4->6]	RP06552,RP01568,RP01134,RP07515,RP00036,RP10180,RP00113,RP01128,RP04543,RP02454,RP02961,RP01033,RP02042,RP00395,RP05915,RP01226,RP01086,RP10127,RP01590,RP13340,RP01085,RP05769,RP10179,RP04312,RP05304,RP08252,RP02918,RP00216	R01384,R01386,R07658,R01518,R00837,R03425,R00199,R01858,R02628,R01138,R00659,R00724,R00200,R00206,R02320,R00430,R00208,R01012,R00572,R05068,R02188,R01512,R01515,R01517,R01660,R00830,R00286,R02740,R00028,R00658,R02199,R02200,R02196,R02197,R01061,R01063,R02737,R00836,R00996,R07247,R00751,R05070,R01555,R05196,R01827,R00751,R05704,R00830,R01221,R03425,R05069,R04673,R05704,R04673,R00014,R01788,R02189,R01786
37	0.83	395	32	71	1	1	C00031->C00407:[4->3,4->5,7->6,7->9,9->2]	RP06552,RP07515,RP01134,RP06299,RP06727,RP10180,RP00287,RP02940,RP04543,RP00128,RP06101,RP00026,RP02450,RP01133,RP02042,RP05915,RP01226,RP01086,RP10127,RP06172,RP01128,RP01085,RP05769,RP10179,RP01093,RP06639,RP04312,RP05304,RP00060,RP02918,RP04202,RP08252	R01384,R01386,R07658,R03425,R00837,R00761,R01830,R05068,R00214,R00216,R03321,R00286,R00710,R00711,R01019,R00326,R00214,R00216,R00743,R01323,R01179,R05508,R00393,R04057,R02955,R05336,R01359,R05509,R00928,R04000,R00229,R07832,R03884,R00227,R03153,R00235,R02736,R00835,R02199,R02200,R02196,R02197,R02737,R00836,R00996,R07247,R00751,R05070,R00472,R00830,R00751,R05704,R00830,R01221,R03425,R05069,R00771,R01621,R04673,R05704,R00725,R01139,R00299,R08404,R02185,R05804,R00303,R00850,R00014,R00207,R04673
38	0.67	403	22	41	0	0	C00031->C00407:[7->6,7->9,9->2,9->5]	RP00128,RP06299,RP02454,RP00180,RP02042,RP10127,RP01093,RP04312,RP00060,RP02918,RP04202,RP08252,RP10180,RP02961,RP06727,RP01086,RP01590,RP01085,RP10179,RP06639,RP01226,RP00216	R00710,R00711,R01019,R00326,R00761,R02740,R00315,R00317,R00320,R02199,R02200,R02196,R02197,R05070,R00771,R04673,R00725,R01139,R00299,R08404,R02185,R05804,R00303,R00850,R00014,R00207,R04673,R05068,R00028,R01830,R07247,R00751,R01555,R05196,R00751,R05069,R01621,R00996,R01788,R02189,R01786
39	1.00	433	35	63	1	1	C00031->C00407:[4->1,4->3,7->6,7->9,9->2,9->5]	RP06552,RP07515,RP00128,RP06299,RP05769,RP01128,RP04543,RP07922,RP01134,RP00453,RP06373,RP02042,RP00060,RP05915,RP00180,RP00955,RP00343,RP10127,RP01226,RP10180,RP01085,RP01086,RP06427,RP01093,RP06639,RP04312,RP01670,RP05304,RP00568,RP01488,RP10179,RP02918,RP04202,RP03735,RP08252	R01384,R01386,R07658,R03425,R00710,R00711,R01019,R00326,R00761,R05704,R00830,R01221,R03425,R00830,R00286,R04125,R00837,R02727,R00010,R00941,R02199,R02200,R02196,R02197,R00725,R01139,R00299,R08404,R02185,R05804,R00303,R00850,R02737,R00836,R00315,R00317,R00320,R00524,R02778,R02780,R05070,R00996,R05068,R00751,R07247,R00751,R01067,R00771,R01621,R04673,R01655,R05704,R01218,R01220,R01408,R05069,R00014,R00207,R00134,R03215,R03146,R00519,R04673
40	0.83	483	32	79	1	1	C00031->C00407:[4->3,7->6,7->9,9->2,9->5]	RP06552,RP07515,RP00128,RP06299,RP00036,RP10180,RP01568,RP04543,RP00453,RP00180,RP01033,RP02042,RP05915,RP01226,RP01086,RP10127,RP01271,RP00395,RP01128,RP01085,RP05769,RP10179,RP00113,RP01093,RP04312,RP05304,RP01089,RP00052,RP00060,RP04318,RP00343,RP08252	R01384,R01386,R07658,R03425,R00710,R00711,R01019,R00326,R00761,R00199,R01858,R02628,R01138,R00659,R00724,R00200,R00206,R02320,R00430,R00208,R01012,R00572,R05068,R01518,R00286,R02727,R00010,R00315,R00317,R00320,R00658,R02199,R02200,R02196,R02197,R02737,R00836,R00996,R07247,R00751,R05070,R01068,R01061,R01063,R00830,R00751,R05704,R00830,R01221,R03425,R05069,R02188,R01512,R01515,R01517,R01660,R00771,R04673,R05704,R00755,R00756,R00769,R05805,R00770,R00762,R00764,R00767,R00725,R01139,R00299,R08404,R02185,R05804,R00303,R00850,R00224,R02778,R02780,R04673
41	0.33	401	15	30	0	0	C00031->C00407:[5->2,9->6]	RP01095,RP00128,RP10180,RP10179,RP04312,RP01093,RP06639,RP00180,RP01089,RP02042,RP00060,RP01576,RP01573,RP08252,RP10127	R05339,R00710,R00711,R01019,R00326,R05068,R05069,R04673,R00771,R01621,R00315,R00317,R00320,R00755,R02199,R02200,R02196,R02197,R00725,R01139,R00299,R08404,R02185,R05804,R00303,R00850,R05338,R01529,R04673,R05070
42	0.50	443	22	39	1	1	C00031->C00407:[4->3,7->9,9->5]	RP06552,RP07515,RP01134,RP06299,RP02042,RP10127,RP01128,RP01093,RP04312,RP00060,RP04318,RP04202,RP08252,RP10180,RP04543,RP05769,RP05915,RP01086,RP01085,RP10179,RP01226,RP05304	R01384,R01386,R07658,R03425,R00837,R00761,R02199,R02200,R02196,R02197,R05070,R00830,R00771,R04673,R00725,R01139,R00299,R08404,R02185,R05804,R00303,R00850,R00224,R00207,R04673,R05068,R00286,R05704,R00830,R01221,R03425,R02737,R00836,R07247,R00751,R00751,R05069,R00996,R05704
43	0.83	450	29	54	1	1	C00031->C00407:[4->3,7->6,7->9,9->2,9->5]	RP06552,RP07515,RP00128,RP02042,RP10180,RP04543,RP02454,RP01134,RP00180,RP02961,RP01089,RP06727,RP05915,RP04312,RP01086,RP10127,RP01590,RP01128,RP01085,RP05769,RP10179,RP01093,RP06639,RP01226,RP05304,RP08252,RP06427,RP00060,RP00216	R01384,R01386,R07658,R03425,R00710,R00711,R01019,R00326,R02199,R02200,R02196,R02197,R05068,R00286,R02740,R00837,R00315,R00317,R00320,R00028,R00755,R01830,R02737,R00836,R04673,R07247,R00751,R05070,R01555,R05196,R00830,R00751,R05704,R00830,R01221,R03425,R05069,R00771,R01621,R00996,R05704,R04673,R01067,R00725,R01139,R00299,R08404,R02185,R05804,R00303,R00850,R01788,R02189,R01786
44	0.83	463	34	78	1	1	C00031->C00407:[1->2,4->3,4->6,7->9,9->5]	RP06552,RP01568,RP00128,RP06299,RP00036,RP07515,RP00113,RP01128,RP00060,RP04543,RP02454,RP00453,RP00180,RP02961,RP01033,RP02042,RP01590,RP05915,RP04312,RP01086,RP10127,RP00395,RP10180,RP01085,RP05769,RP13340,RP01093,RP01226,RP05304,RP00216,RP10179,RP02918,RP00343,RP08252	R01384,R01386,R07658,R01518,R00710,R00711,R01019,R00326,R00761,R00199,R01858,R02628,R01138,R00659,R00724,R00200,R00206,R02320,R00430,R00208,R01012,R00572,R03425,R02188,R01512,R01515,R01517,R01660,R00830,R00725,R01139,R00299,R08404,R02185,R05804,R00303,R00850,R00286,R02740,R02727,R00010,R00315,R00317,R00320,R00028,R00658,R02199,R02200,R02196,R02197,R01555,R05196,R02737,R00836,R04673,R07247,R00751,R05070,R01061,R01063,R05068,R00751,R05704,R00830,R01221,R03425,R01827,R00771,R00996,R05704,R01788,R02189,R01786,R05069,R00014,R02778,R02780,R04673
45	1.00	428	36	64	1	1	C00031->C00407:[4->1,4->3,7->1,7->3,7->6,7->9,9->2,9->5]	RP07515,RP06552,RP00128,RP01925,RP06727,RP01128,RP06299,RP02454,RP01134,RP00180,RP02961,RP01133,RP02042,RP00955,RP05915,RP04312,RP01086,RP10127,RP01590,RP10180,RP01085,RP05769,RP10179,RP01093,RP06639,RP01226,RP04543,RP05304,RP08252,RP01488,RP00060,RP02918,RP04202,RP03735,RP06593,RP00216	R03425,R01384,R01386,R07658,R00710,R00711,R01019,R00326,R02035,R01830,R00830,R00761,R02740,R00837,R00315,R00317,R00320,R00028,R00835,R02199,R02200,R02196,R02197,R00524,R02737,R00836,R04673,R07247,R00751,R05070,R01555,R05196,R05068,R00751,R05704,R00830,R01221,R03425,R05069,R00771,R01621,R00996,R00286,R05704,R04673,R01408,R00725,R01139,R00299,R08404,R02185,R05804,R00303,R00850,R00014,R00207,R00134,R03215,R03146,R00519,R01528,R01788,R02189,R01786
46	1.00	474	38	87	1	1	C00031->C00407:[1->2,4->1,4->3,4->6,7->9,9->5]	RP06552,RP01568,RP00128,RP07515,RP00113,RP01134,RP00180,RP01033,RP02042,RP00955,RP10127,RP00395,RP10180,RP01093,RP04312,RP01670,RP00052,RP06427,RP00060,RP02918,RP08252,RP01488,RP00036,RP01128,RP04543,RP07922,RP06373,RP05769,RP05915,RP01086,RP01271,RP01085,RP10179,RP00568,RP06639,RP01226,RP05304,RP03735	R01384,R01386,R07658,R01518,R00710,R00711,R01019,R00326,R03425,R02188,R01512,R01515,R01517,R01660,R00837,R00315,R00317,R00320,R00658,R02199,R02200,R02196,R02197,R00524,R05070,R01061,R01063,R05068,R00771,R04673,R01655,R00756,R00769,R05805,R00770,R00762,R00764,R00767,R01067,R00725,R01139,R00299,R08404,R02185,R05804,R00303,R00850,R00014,R04673,R01408,R00199,R01858,R02628,R01138,R00659,R00724,R00200,R00206,R02320,R00430,R00208,R01012,R00572,R00830,R00286,R04125,R00941,R05704,R00830,R01221,R03425,R02737,R00836,R07247,R00751,R01068,R00751,R05069,R01218,R01220,R01621,R00996,R05704,R00134,R03215,R03146,R00519
47	1.00	445	36	81	1	1	C00031->C00407:[1->2,4->1,4->3,4->6,7->9,9->5]	RP06552,RP01568,RP00128,RP07515,RP00113,RP06299,RP02454,RP01134,RP00180,RP01033,RP02042,RP10127,RP00395,RP01128,RP01093,RP04312,RP01488,RP00060,RP02918,RP00216,RP00955,RP00036,RP10180,RP04543,RP02961,RP05769,RP05915,RP01086,RP13340,RP01590,RP01085,RP10179,RP01226,RP05304,RP08252,RP03735	R01384,R01386,R07658,R01518,R00710,R00711,R01019,R00326,R03425,R02188,R01512,R01515,R01517,R01660,R00761,R02740,R00837,R00315,R00317,R00320,R00658,R02199,R02200,R02196,R02197,R05070,R01061,R01063,R00830,R00771,R04673,R01408,R00725,R01139,R00299,R08404,R02185,R05804,R00303,R00850,R00014,R01788,R02189,R01786,R00524,R00199,R01858,R02628,R01138,R00659,R00724,R00200,R00206,R02320,R00430,R00208,R01012,R00572,R05068,R00286,R00028,R05704,R00830,R01221,R03425,R02737,R00836,R07247,R00751,R01827,R01555,R05196,R00751,R05069,R00996,R05704,R04673,R00134,R03215,R03146,R00519
48	0.50	221	19	53	1	2	C00031->C00407:[7->3,7->9,9->5]	RP06367,RP01925,RP02042,RP03833,RP06299,RP11450,RP01093,RP00026,RP00180,RP11206,RP09200,RP01133,RP11208,RP00060,RP11207,RP03834,RP09733,RP06593,RP01180	R00927,R02035,R02199,R02200,R02196,R02197,R04203,R00761,R03172,R00771,R00743,R01323,R01179,R05508,R00393,R04057,R02955,R05336,R01359,R05509,R00928,R04000,R00229,R07832,R03884,R00227,R03153,R00235,R00315,R00317,R00320,R07603,R03894,R00835,R08567,R03171,R00725,R01139,R00299,R08404,R02185,R05804,R00303,R00850,R04225,R04204,R08567,R07603,R03894,R03171,R04225,R01528,R00927
49	1.00	454	31	52	1	1	C00031->C00407:[4->1,4->3,7->6,7->9,9->2,9->5]	RP06552,RP07515,RP01134,RP04543,RP05769,RP10180,RP06299,RP07922,RP00955,RP00568,RP06373,RP02042,RP12733,RP05915,RP01226,RP01086,RP10127,RP07314,RP01128,RP01085,RP10179,RP01093,RP04312,RP01670,RP05304,RP01488,RP00060,RP04318,RP04202,RP03735,RP08252	R01384,R01386,R07658,R03425,R00837,R00286,R05704,R00830,R01221,R03425,R05068,R00761,R04125,R00524,R01218,R01220,R00941,R02199,R02200,R02196,R02197,R00006,R02737,R00836,R00996,R07247,R00751,R05070,R03050,R00830,R00751,R05069,R00771,R04673,R01655,R05704,R01408,R00725,R01139,R00299,R08404,R02185,R05804,R00303,R00850,R00224,R00207,R00134,R03215,R03146,R00519,R04673
50	1.00	460	35	85	1	1	C00031->C00407:[1->2,4->1,4->3,4->6,7->9,9->5]	RP06552,RP01568,RP00128,RP04543,RP00036,RP07515,RP00113,RP01134,RP06299,RP00453,RP00180,RP01033,RP10180,RP02042,RP00955,RP05915,RP01226,RP01086,RP10127,RP01271,RP00395,RP01128,RP01085,RP05769,RP10179,RP01093,RP04312,RP05304,RP00052,RP01488,RP00060,RP02918,RP00343,RP03735,RP08252	R01384,R01386,R07658,R01518,R00710,R00711,R01019,R00326,R00286,R00199,R01858,R02628,R01138,R00659,R00724,R00200,R00206,R02320,R00430,R00208,R01012,R00572,R03425,R02188,R01512,R01515,R01517,R01660,R00837,R00761,R02727,R00010,R00315,R00317,R00320,R00658,R05068,R02199,R02200,R02196,R02197,R00524,R02737,R00836,R00996,R07247,R00751,R05070,R01068,R01061,R01063,R00830,R00751,R05704,R00830,R01221,R03425,R05069,R00771,R04673,R05704,R00756,R00769,R05805,R00770,R00762,R00764,R00767,R01408,R00725,R01139,R00299,R08404,R02185,R05804,R00303,R00850,R00014,R02778,R02780,R00134,R03215,R03146,R00519,R04673
51	0.67	444	20	36	0	0	C00031->C00407:[7->6,7->9,9->2,9->5]	RP00128,RP06727,RP10180,RP02940,RP00180,RP02450,RP01133,RP02042,RP01226,RP01086,RP10127,RP01085,RP10179,RP01093,RP06639,RP04312,RP01089,RP06427,RP00060,RP08252	R00710,R00711,R01019,R00326,R01830,R05068,R03321,R00315,R00317,R00320,R02736,R00835,R02199,R02200,R02196,R02197,R00996,R07247,R00751,R05070,R00751,R05069,R00771,R01621,R04673,R00755,R01067,R00725,R01139,R00299,R08404,R02185,R05804,R00303,R00850,R04673
52	1.00	468	37	86	1	1	C00031->C00407:[1->2,4->1,4->3,4->6,7->9,9->5]	RP06552,RP01568,RP00128,RP07515,RP00113,RP06299,RP01134,RP00180,RP01033,RP02042,RP10127,RP00395,RP01128,RP01093,RP04312,RP01670,RP00052,RP01488,RP00060,RP02918,RP08252,RP00955,RP00036,RP10180,RP04543,RP07922,RP06373,RP05769,RP05915,RP01086,RP01271,RP01085,RP10179,RP00568,RP01226,RP05304,RP03735	R01384,R01386,R07658,R01518,R00710,R00711,R01019,R00326,R03425,R02188,R01512,R01515,R01517,R01660,R00761,R00837,R00315,R00317,R00320,R00658,R02199,R02200,R02196,R02197,R05070,R01061,R01063,R00830,R00771,R04673,R01655,R00756,R00769,R05805,R00770,R00762,R00764,R00767,R01408,R00725,R01139,R00299,R08404,R02185,R05804,R00303,R00850,R00014,R04673,R00524,R00199,R01858,R02628,R01138,R00659,R00724,R00200,R00206,R02320,R00430,R00208,R01012,R00572,R05068,R00286,R04125,R00941,R05704,R00830,R01221,R03425,R02737,R00836,R07247,R00751,R01068,R00751,R05069,R01218,R01220,R00996,R05704,R00134,R03215,R03146,R00519
53	0.83	434	32	74	1	1	C00031->C00407:[1->2,4->3,4->6,7->9,9->5]	RP06552,RP01568,RP00128,RP06299,RP00109,RP07515,RP00113,RP01128,RP04543,RP00453,RP00180,RP01033,RP02042,RP00078,RP05915,RP04312,RP01086,RP10127,RP01271,RP00395,RP10180,RP01085,RP05769,RP10179,RP01093,RP01226,RP05304,RP00052,RP00060,RP02918,RP00343,RP08252	R01384,R01386,R07658,R01518,R00710,R00711,R01019,R00326,R00761,R00344,R00930,R00217,R00353,R03425,R02188,R01512,R01515,R01517,R01660,R00830,R00286,R02727,R00010,R00315,R00317,R00320,R00658,R02199,R02200,R02196,R02197,R00431,R00346,R00345,R00726,R00341,R02737,R00836,R04673,R07247,R00751,R05070,R01068,R01061,R01063,R05068,R00751,R05704,R00830,R01221,R03425,R05069,R00771,R00996,R05704,R00756,R00769,R05805,R00770,R00762,R00764,R00767,R00725,R01139,R00299,R08404,R02185,R05804,R00303,R00850,R00014,R02778,R02780,R04673
54	0.83	387	33	74	1	1	C00031->C00407:[4->3,7->6,7->9,9->2,9->5]	RP06552,RP07515,RP00128,RP06299,RP06727,RP10180,RP00287,RP02940,RP04543,RP01134,RP00180,RP00026,RP02450,RP01133,RP02042,RP05915,RP06101,RP01086,RP10127,RP06172,RP01128,RP01085,RP05769,RP10179,RP01093,RP06639,RP01226,RP05304,RP01089,RP00060,RP04202,RP04312,RP08252	R01384,R01386,R07658,R03425,R00710,R00711,R01019,R00326,R00761,R01830,R05068,R00214,R00216,R03321,R00286,R00837,R00315,R00317,R00320,R00743,R01323,R01179,R05508,R00393,R04057,R02955,R05336,R01359,R05509,R00928,R04000,R00229,R07832,R03884,R00227,R03153,R00235,R02736,R00835,R02199,R02200,R02196,R02197,R02737,R00836,R00214,R00216,R07247,R00751,R05070,R00472,R00830,R00751,R05704,R00830,R01221,R03425,R05069,R00771,R01621,R00996,R05704,R00755,R00725,R01139,R00299,R08404,R02185,R05804,R00303,R00850,R00207,R04673,R04673
55	0.83	481	31	76	1	1	C00031->C00407:[4->3,7->6,7->9,9->2,9->5]	RP06552,RP07515,RP01134,RP06299,RP00036,RP10180,RP01568,RP04543,RP00128,RP00180,RP01033,RP02042,RP05915,RP01226,RP01086,RP10127,RP01271,RP00395,RP01128,RP01085,RP05769,RP10179,RP00113,RP01093,RP04312,RP05304,RP01089,RP00052,RP00060,RP04318,RP08252	R01384,R01386,R07658,R03425,R00837,R00761,R00199,R01858,R02628,R01138,R00659,R00724,R00200,R00206,R02320,R00430,R00208,R01012,R00572,R05068,R01518,R00286,R00710,R00711,R01019,R00326,R00315,R00317,R00320,R00658,R02199,R02200,R02196,R02197,R02737,R00836,R00996,R07247,R00751,R05070,R01068,R01061,R01063,R00830,R00751,R05704,R00830,R01221,R03425,R05069,R02188,R01512,R01515,R01517,R01660,R00771,R04673,R05704,R00755,R00756,R00769,R05805,R00770,R00762,R00764,R00767,R00725,R01139,R00299,R08404,R02185,R05804,R00303,R00850,R00224,R04673
56	0.67	420	21	40	0	0	C00031->C00407:[7->6,7->9,9->2,9->5]	RP00128,RP06727,RP10180,RP02454,RP00180,RP02961,RP01089,RP02042,RP01226,RP01086,RP10127,RP01590,RP01085,RP10179,RP01093,RP06639,RP04312,RP00216,RP06427,RP00060,RP08252	R00710,R00711,R01019,R00326,R01830,R05068,R02740,R00315,R00317,R00320,R00028,R00755,R02199,R02200,R02196,R02197,R00996,R07247,R00751,R05070,R01555,R05196,R00751,R05069,R00771,R01621,R04673,R01788,R02189,R01786,R01067,R00725,R01139,R00299,R08404,R02185,R05804,R00303,R00850,R04673
57	0.50	406	23	43	1	1	C00031->C00407:[4->3,7->9,9->5]	RP06552,RP00128,RP01134,RP00180,RP02042,RP00301,RP10127,RP01093,RP04312,RP05983,RP06427,RP00060,RP08252,RP10180,RP04543,RP05915,RP01086,RP04699,RP01085,RP01404,RP06639,RP01226,RP10179	R01384,R01386,R07658,R00710,R00711,R01019,R00326,R00837,R00315,R00317,R00320,R02199,R02200,R02196,R02197,R00945,R05070,R00771,R04673,R05103,R01281,R01067,R00725,R01139,R00299,R08404,R02185,R05804,R00303,R00850,R04673,R05068,R00286,R02737,R00836,R07247,R00751,R05103,R00751,R01281,R01621,R00996,R05069
58	1.00	438	32	58	1	1	C00031->C00407:[4->1,4->3,7->6,7->9,9->2,9->5]	RP06552,RP07515,RP00128,RP04543,RP05769,RP10180,RP06299,RP07922,RP01134,RP00180,RP06373,RP01089,RP02042,RP00060,RP05915,RP04312,RP00955,RP10127,RP01128,RP01085,RP01086,RP06427,RP01093,RP06639,RP01226,RP01670,RP05304,RP00568,RP01488,RP10179,RP03735,RP08252	R01384,R01386,R07658,R03425,R00710,R00711,R01019,R00326,R00286,R05704,R00830,R01221,R03425,R05068,R00761,R04125,R00837,R00315,R00317,R00320,R00941,R00755,R02199,R02200,R02196,R02197,R00725,R01139,R00299,R08404,R02185,R05804,R00303,R00850,R02737,R00836,R04673,R00524,R05070,R00830,R00751,R07247,R00751,R01067,R00771,R01621,R00996,R01655,R05704,R01218,R01220,R01408,R05069,R00134,R03215,R03146,R00519,R04673
59	1.00	494	38	82	1	1	C00031->C00407:[4->1,4->3,7->6,7->9,9->2,9->5]	RP06552,RP01568,RP01134,RP07515,RP00113,RP06299,RP01488,RP01033,RP02042,RP12733,RP10127,RP00395,RP01128,RP01093,RP04312,RP01670,RP00052,RP00060,RP04318,RP04202,RP08252,RP00955,RP00036,RP10180,RP04543,RP07922,RP06373,RP05769,RP05915,RP01086,RP07314,RP01271,RP01085,RP10179,RP00568,RP01226,RP05304,RP03735	R01384,R01386,R07658,R01518,R00837,R03425,R02188,R01512,R01515,R01517,R01660,R00761,R01408,R00658,R02199,R02200,R02196,R02197,R00006,R05070,R01061,R01063,R00830,R00771,R04673,R01655,R00756,R00769,R05805,R00770,R00762,R00764,R00767,R00725,R01139,R00299,R08404,R02185,R05804,R00303,R00850,R00224,R00207,R04673,R00524,R00199,R01858,R02628,R01138,R00659,R00724,R00200,R00206,R02320,R00430,R00208,R01012,R00572,R05068,R00286,R04125,R00941,R05704,R00830,R01221,R03425,R02737,R00836,R07247,R00751,R03050,R01068,R00751,R05069,R01218,R01220,R00996,R05704,R00134,R03215,R03146,R00519
60	1.00	433	27	47	1	1	C00031->C00407:[4->1,4->3,7->6,7->9,9->2,9->5]	RP06552,RP07515,RP01134,RP06299,RP02042,RP10180,RP04543,RP00955,RP05769,RP12733,RP05915,RP04312,RP01086,RP10127,RP07314,RP01128,RP01085,RP10179,RP01093,RP01226,RP05304,RP01488,RP00060,RP04318,RP04202,RP03735,RP08252	R01384,R01386,R07658,R03425,R00837,R00761,R02199,R02200,R02196,R02197,R05068,R00286,R00524,R05704,R00830,R01221,R03425,R00006,R02737,R00836,R04673,R07247,R00751,R05070,R03050,R00830,R00751,R05069,R00771,R00996,R05704,R01408,R00725,R01139,R00299,R08404,R02185,R05804,R00303,R00850,R00224,R00207,R00134,R03215,R03146,R00519,R04673
61	0.83	442	27	49	1	1	C00031->C00407:[4->3,7->6,7->9,9->2,9->5]	RP06552,RP07515,RP00128,RP04543,RP05769,RP10180,RP06299,RP01134,RP00180,RP02042,RP12733,RP05915,RP04312,RP01086,RP10127,RP07314,RP01128,RP01085,RP10179,RP01093,RP06639,RP01226,RP05304,RP06427,RP00060,RP04202,RP08252	R01384,R01386,R07658,R03425,R00710,R00711,R01019,R00326,R00286,R05704,R00830,R01221,R03425,R05068,R00761,R00837,R00315,R00317,R00320,R02199,R02200,R02196,R02197,R00006,R02737,R00836,R04673,R07247,R00751,R05070,R03050,R00830,R00751,R05069,R00771,R01621,R00996,R05704,R01067,R00725,R01139,R00299,R08404,R02185,R05804,R00303,R00850,R00207,R04673
62	1.00	357	33	77	1	1	C00031->C00407:[4->1,4->3,7->6,7->9,9->2,9->5]	RP06552,RP07515,RP00128,RP04543,RP05769,RP10180,RP00287,RP06299,RP01134,RP00180,RP01488,RP00026,RP01089,RP02042,RP00955,RP05915,RP06101,RP01086,RP10127,RP06172,RP01128,RP01085,RP10179,RP01093,RP06639,RP01226,RP05304,RP06427,RP00060,RP04202,RP03735,RP04312,RP08252	R01384,R01386,R07658,R03425,R00710,R00711,R01019,R00326,R00286,R05704,R00830,R01221,R03425,R05068,R00214,R00216,R00761,R00837,R00315,R00317,R00320,R01408,R00743,R01323,R01179,R05508,R00393,R04057,R02955,R05336,R01359,R05509,R00928,R04000,R00229,R07832,R03884,R00227,R03153,R00235,R00755,R02199,R02200,R02196,R02197,R00524,R02737,R00836,R00214,R00216,R07247,R00751,R05070,R00472,R00830,R00751,R05069,R00771,R01621,R00996,R05704,R01067,R00725,R01139,R00299,R08404,R02185,R05804,R00303,R00850,R00207,R00134,R03215,R03146,R00519,R04673,R04673
63	0.83	452	27	54	1	1	C00031->C00407:[5->6,5->9,7->3,9->2,9->5]	RP07515,RP00164,RP01925,RP05769,RP10180,RP00128,RP00180,RP01089,RP01133,RP02042,RP01226,RP01086,RP10127,RP01128,RP09657,RP09828,RP10179,RP01085,RP01093,RP06639,RP04312,RP05304,RP00052,RP00060,RP01270,RP06593,RP08252	R03425,R01010,R01011,R01012,R02035,R05704,R00830,R01221,R03425,R05068,R00710,R00711,R01019,R00326,R00315,R00317,R00320,R00755,R00835,R02199,R02200,R02196,R02197,R00996,R07247,R00751,R05070,R00830,R06861,R06862,R05069,R00751,R00771,R01621,R04673,R05704,R00756,R00769,R05805,R00770,R00762,R00764,R00767,R00725,R01139,R00299,R08404,R02185,R05804,R00303,R00850,R01068,R01528,R04673
64	1.00	459	42	90	1	1	C00031->C00407:[1->2,4->1,4->3,4->6,7->9,9->5]	RP06552,RP01568,RP00128,RP07515,RP00113,RP06299,RP02454,RP01134,RP00180,RP01033,RP02042,RP00955,RP10127,RP00395,RP01128,RP01093,RP04312,RP01670,RP00060,RP02918,RP00343,RP00216,RP01488,RP00036,RP10180,RP04543,RP07922,RP00453,RP02961,RP06373,RP05769,RP05915,RP01086,RP13340,RP01590,RP01085,RP10179,RP00568,RP01226,RP05304,RP08252,RP03735	R01384,R01386,R07658,R01518,R00710,R00711,R01019,R00326,R03425,R02188,R01512,R01515,R01517,R01660,R00761,R02740,R00837,R00315,R00317,R00320,R00658,R02199,R02200,R02196,R02197,R00524,R05070,R01061,R01063,R00830,R00771,R04673,R01655,R00725,R01139,R00299,R08404,R02185,R05804,R00303,R00850,R00014,R02778,R02780,R01788,R02189,R01786,R01408,R00199,R01858,R02628,R01138,R00659,R00724,R00200,R00206,R02320,R00430,R00208,R01012,R00572,R05068,R00286,R04125,R02727,R00010,R00028,R00941,R05704,R00830,R01221,R03425,R02737,R00836,R07247,R00751,R01827,R01555,R05196,R00751,R05069,R01218,R01220,R00996,R05704,R04673,R00134,R03215,R03146,R00519
65	1.00	471	35	83	1	1	C00031->C00407:[1->2,4->1,4->3,4->6,7->9,9->5]	RP06552,RP01568,RP00128,RP07515,RP00113,RP01134,RP00180,RP01033,RP02042,RP12733,RP01488,RP10127,RP00395,RP01128,RP01093,RP04312,RP00052,RP06427,RP00060,RP08252,RP00955,RP00036,RP10180,RP04543,RP05769,RP05915,RP01086,RP07314,RP01271,RP01085,RP10179,RP06639,RP01226,RP05304,RP03735	R01384,R01386,R07658,R01518,R00710,R00711,R01019,R00326,R03425,R02188,R01512,R01515,R01517,R01660,R00837,R00315,R00317,R00320,R00658,R02199,R02200,R02196,R02197,R00006,R01408,R05070,R01061,R01063,R00830,R00771,R04673,R00756,R00769,R05805,R00770,R00762,R00764,R00767,R01067,R00725,R01139,R00299,R08404,R02185,R05804,R00303,R00850,R04673,R00524,R00199,R01858,R02628,R01138,R00659,R00724,R00200,R00206,R02320,R00430,R00208,R01012,R00572,R05068,R00286,R05704,R00830,R01221,R03425,R02737,R00836,R07247,R00751,R03050,R01068,R00751,R05069,R01621,R00996,R05704,R00134,R03215,R03146,R00519
66	1.00	460	37	63	1	1	C00031->C00407:[4->1,4->3,7->6,7->9,9->2,9->5]	RP06552,RP07515,RP00128,RP05769,RP06299,RP01134,RP00180,RP02450,RP02042,RP10127,RP01128,RP01093,RP04312,RP01670,RP01488,RP00060,RP04318,RP04202,RP08252,RP00955,RP10180,RP02940,RP04543,RP07922,RP06373,RP01089,RP01133,RP06727,RP05915,RP01086,RP01085,RP10179,RP00568,RP06639,RP01226,RP05304,RP03735	R01384,R01386,R07658,R03425,R00710,R00711,R01019,R00326,R05704,R00830,R01221,R03425,R00761,R00837,R00315,R00317,R00320,R02736,R02199,R02200,R02196,R02197,R05070,R00830,R00771,R04673,R01655,R01408,R00725,R01139,R00299,R08404,R02185,R05804,R00303,R00850,R00224,R00207,R04673,R00524,R05068,R03321,R00286,R04125,R00941,R00755,R00835,R01830,R02737,R00836,R07247,R00751,R00751,R05069,R01218,R01220,R01621,R00996,R05704,R00134,R03215,R03146,R00519
67	1.00	403	28	53	1	1	C00031->C00407:[4->1,4->3,7->6,7->9,9->2,9->5]	RP06552,RP07515,RP00128,RP06299,RP02042,RP10180,RP04543,RP01134,RP00180,RP01089,RP05769,RP00955,RP05915,RP01226,RP01086,RP10127,RP01128,RP01085,RP10179,RP01093,RP04312,RP05304,RP01488,RP00060,RP04318,RP04202,RP03735,RP08252	R01384,R01386,R07658,R03425,R00710,R00711,R01019,R00326,R00761,R02199,R02200,R02196,R02197,R05068,R00286,R00837,R00315,R00317,R00320,R00755,R05704,R00830,R01221,R03425,R00524,R02737,R00836,R00996,R07247,R00751,R05070,R00830,R00751,R05069,R00771,R04673,R05704,R01408,R00725,R01139,R00299,R08404,R02185,R05804,R00303,R00850,R00224,R00207,R00134,R03215,R03146,R00519,R04673
68	0.83	481	28	66	1	1	C00031->C00407:[1->2,4->6,7->3,7->9,9->5]	RP07515,RP01568,RP00128,RP01925,RP00036,RP10180,RP06299,RP00180,RP01033,RP01133,RP02042,RP04312,RP01086,RP10127,RP01271,RP01128,RP01085,RP05769,RP10179,RP01093,RP01226,RP05304,RP00052,RP01264,RP00060,RP02918,RP06593,RP08252	R03425,R01518,R00710,R00711,R01019,R00326,R02035,R00199,R01858,R02628,R01138,R00659,R00724,R00200,R00206,R02320,R00430,R00208,R01012,R00572,R05068,R00761,R00315,R00317,R00320,R00658,R00835,R02199,R02200,R02196,R02197,R04673,R07247,R00751,R05070,R01068,R00830,R00751,R05704,R00830,R01221,R03425,R05069,R00771,R00996,R05704,R00756,R00769,R05805,R00770,R00762,R00764,R00767,R07159,R01058,R00725,R01139,R00299,R08404,R02185,R05804,R00303,R00850,R00014,R01528,R04673
69	0.83	488	32	77	1	1	C00031->C00407:[1->2,4->3,4->6,7->9,9->5]	RP06552,RP01568,RP00128,RP07515,RP00036,RP10180,RP00113,RP04543,RP01134,RP00180,RP01033,RP02042,RP12733,RP05915,RP04312,RP01086,RP10127,RP07314,RP01271,RP00395,RP01128,RP01085,RP05769,RP10179,RP01093,RP06639,RP01226,RP05304,RP00052,RP06427,RP00060,RP08252	R01384,R01386,R07658,R01518,R00710,R00711,R01019,R00326,R03425,R00199,R01858,R02628,R01138,R00659,R00724,R00200,R00206,R02320,R00430,R00208,R01012,R00572,R05068,R02188,R01512,R01515,R01517,R01660,R00286,R00837,R00315,R00317,R00320,R00658,R02199,R02200,R02196,R02197,R00006,R02737,R00836,R04673,R07247,R00751,R05070,R03050,R01068,R01061,R01063,R00830,R00751,R05704,R00830,R01221,R03425,R05069,R00771,R01621,R00996,R05704,R00756,R00769,R05805,R00770,R00762,R00764,R00767,R01067,R00725,R01139,R00299,R08404,R02185,R05804,R00303,R00850,R04673
70	1.00	452	39	68	1	1	C00031->C00407:[4->1,4->3,7->1,7->3,7->6,7->9,9->2,9->5]	RP07515,RP06552,RP00128,RP05769,RP06299,RP02454,RP01134,RP00180,RP02042,RP10127,RP01128,RP01093,RP04312,RP01670,RP01488,RP00060,RP00216,RP00955,RP01925,RP10180,RP04543,RP07922,RP02961,RP06373,RP01089,RP01133,RP06727,RP05915,RP01086,RP01590,RP01085,RP10179,RP00568,RP06639,RP01226,RP05304,RP08252,RP03735,RP06593	R03425,R01384,R01386,R07658,R00710,R00711,R01019,R00326,R05704,R00830,R01221,R03425,R00761,R02740,R00837,R00315,R00317,R00320,R02199,R02200,R02196,R02197,R05070,R00830,R00771,R04673,R01655,R01408,R00725,R01139,R00299,R08404,R02185,R05804,R00303,R00850,R01788,R02189,R01786,R00524,R02035,R05068,R00286,R04125,R00028,R00941,R00755,R00835,R01830,R02737,R00836,R07247,R00751,R01555,R05196,R00751,R05069,R01218,R01220,R01621,R00996,R05704,R04673,R00134,R03215,R03146,R00519,R01528
71	0.83	511	32	72	1	1	C00031->C00407:[1->2,1->5,4->3,4->6,4->9]	RP06552,RP01568,RP01134,RP07515,RP00036,RP10180,RP00113,RP01128,RP02940,RP04543,RP02450,RP01133,RP02042,RP02918,RP05915,RP04312,RP01086,RP10127,RP01271,RP00395,RP13340,RP01085,RP05769,RP10179,RP01093,RP01226,RP05304,RP01033,RP00052,RP00060,RP04318,RP08252	R01384,R01386,R07658,R01518,R00837,R03425,R00199,R01858,R02628,R01138,R00659,R00724,R00200,R00206,R02320,R00430,R00208,R01012,R00572,R05068,R02188,R01512,R01515,R01517,R01660,R00830,R03321,R00286,R02736,R00835,R02199,R02200,R02196,R02197,R00014,R02737,R00836,R04673,R07247,R00751,R05070,R01068,R01061,R01063,R01827,R00751,R05704,R00830,R01221,R03425,R05069,R00771,R00996,R05704,R00658,R00756,R00769,R05805,R00770,R00762,R00764,R00767,R00725,R01139,R00299,R08404,R02185,R05804,R00303,R00850,R00224,R04673
72	0.83	359	27	66	1	1	C00031->C00407:[4->3,4->5,7->6,7->9,9->2]	RP06552,RP07515,RP01134,RP06299,RP02042,RP10180,RP00287,RP04543,RP00128,RP06101,RP00026,RP05769,RP05915,RP04312,RP01086,RP10127,RP06172,RP01128,RP01085,RP10179,RP01093,RP01226,RP05304,RP00060,RP02918,RP04202,RP08252	R01384,R01386,R07658,R03425,R00837,R00761,R02199,R02200,R02196,R02197,R05068,R00214,R00216,R00286,R00710,R00711,R01019,R00326,R00214,R00216,R00743,R01323,R01179,R05508,R00393,R04057,R02955,R05336,R01359,R05509,R00928,R04000,R00229,R07832,R03884,R00227,R03153,R00235,R05704,R00830,R01221,R03425,R02737,R00836,R04673,R07247,R00751,R05070,R00472,R00830,R00751,R05069,R00771,R00996,R05704,R00725,R01139,R00299,R08404,R02185,R05804,R00303,R00850,R00014,R00207,R04673
73	1.00	469	41	84	1	1	C00031->C00407:[1->2,4->1,4->3,4->6,7->1,7->3,7->9,9->5]	RP07515,RP01568,RP00128,RP00113,RP06299,RP01134,RP00180,RP02450,RP02042,RP10127,RP00395,RP01128,RP01093,RP04312,RP01670,RP01488,RP00060,RP02918,RP08252,RP00955,RP01925,RP00036,RP10180,RP02940,RP04543,RP07922,RP06373,RP01133,RP05769,RP05915,RP01086,RP13340,RP01085,RP10179,RP00568,RP01226,RP05304,RP01033,RP03735,RP06593,RP06552	R03425,R01518,R00710,R00711,R01019,R00326,R02188,R01512,R01515,R01517,R01660,R00761,R00837,R00315,R00317,R00320,R02736,R02199,R02200,R02196,R02197,R05070,R01061,R01063,R00830,R00771,R04673,R01655,R01408,R00725,R01139,R00299,R08404,R02185,R05804,R00303,R00850,R00014,R04673,R00524,R02035,R00199,R01858,R02628,R01138,R00659,R00724,R00200,R00206,R02320,R00430,R00208,R01012,R00572,R05068,R03321,R00286,R04125,R00941,R00835,R05704,R00830,R01221,R03425,R02737,R00836,R07247,R00751,R01827,R00751,R05069,R01218,R01220,R00996,R05704,R00658,R00134,R03215,R03146,R00519,R01528,R01384,R01386,R07658
74	0.17	264	13	33	1	2	C00031->C00407:[9->3]	RP09200,RP06172,RP00285,RP06299,RP06101,RP01093,RP11206,RP11208,RP02042,RP00060,RP11207,RP04202,RP09733	R03894,R00472,R00211,R00210,R00209,R01196,R00212,R00761,R00214,R00216,R00771,R07603,R08567,R03171,R02199,R02200,R02196,R02197,R00725,R01139,R00299,R08404,R02185,R05804,R00303,R00850,R04225,R00207,R08567,R07603,R03894,R03171,R04225
75	1.00	438	34	61	1	1	C00031->C00407:[4->1,4->3,7->6,7->9,9->2,9->5]	RP06552,RP07515,RP00128,RP04543,RP06727,RP10180,RP02940,RP06299,RP00453,RP00180,RP01134,RP02450,RP01133,RP02042,RP00955,RP05915,RP01226,RP01086,RP00343,RP10127,RP01128,RP01085,RP05769,RP10179,RP01093,RP06639,RP04312,RP05304,RP01488,RP00060,RP02918,RP04202,RP03735,RP08252	R01384,R01386,R07658,R03425,R00710,R00711,R01019,R00326,R00286,R01830,R05068,R03321,R00761,R02727,R00010,R00315,R00317,R00320,R00837,R02736,R00835,R02199,R02200,R02196,R02197,R00524,R02737,R00836,R00996,R07247,R00751,R02778,R02780,R05070,R00830,R00751,R05704,R00830,R01221,R03425,R05069,R00771,R01621,R04673,R05704,R01408,R00725,R01139,R00299,R08404,R02185,R05804,R00303,R00850,R00014,R00207,R00134,R03215,R03146,R00519,R04673
76	1.00	418	32	57	1	1	C00031->C00407:[4->1,4->3,7->6,7->9,9->2,9->5]	RP01095,RP06552,RP00128,RP06299,RP02042,RP10180,RP04543,RP01134,RP00180,RP01089,RP05769,RP00955,RP05915,RP01226,RP01086,RP01573,RP10127,RP01128,RP07515,RP10179,RP01085,RP01093,RP06639,RP04312,RP05304,RP01488,RP00060,RP04318,RP04202,RP03735,RP08252,RP01576	R05339,R01384,R01386,R07658,R00710,R00711,R01019,R00326,R00761,R02199,R02200,R02196,R02197,R05068,R00286,R00837,R00315,R00317,R00320,R00755,R05704,R00830,R01221,R03425,R00524,R02737,R00836,R00996,R07247,R00751,R01529,R05070,R00830,R03425,R05069,R00751,R00771,R01621,R04673,R05704,R01408,R00725,R01139,R00299,R08404,R02185,R05804,R00303,R00850,R00224,R00207,R00134,R03215,R03146,R00519,R04673,R05338
77	0.83	440	25	47	1	1	C00031->C00407:[4->3,7->6,7->9,9->2,9->5]	RP06552,RP07515,RP00128,RP04543,RP05769,RP10180,RP06299,RP01134,RP00180,RP01089,RP02042,RP05915,RP04312,RP01086,RP10127,RP01128,RP01085,RP10179,RP01093,RP06639,RP01226,RP05304,RP06427,RP00060,RP08252	R01384,R01386,R07658,R03425,R00710,R00711,R01019,R00326,R00286,R05704,R00830,R01221,R03425,R05068,R00761,R00837,R00315,R00317,R00320,R00755,R02199,R02200,R02196,R02197,R02737,R00836,R04673,R07247,R00751,R05070,R00830,R00751,R05069,R00771,R01621,R00996,R05704,R01067,R00725,R01139,R00299,R08404,R02185,R05804,R00303,R00850,R04673
78	0.17	405	16	65	1	2	C00031->C00407:[2->3]	RP01568,RP01271,RP00395,RP00036,RP00113,RP05698,RP09200,RP01093,RP11206,RP11208,RP01033,RP00052,RP02042,RP00060,RP11207,RP09733	R01518,R01068,R01061,R01063,R00199,R01858,R02628,R01138,R00659,R00724,R00200,R00206,R02320,R00430,R00208,R01012,R00572,R02188,R01512,R01515,R01517,R01660,R01196,R00006,R00014,R00211,R00210,R01699,R00207,R00224,R00226,R00209,R05636,R03145,R03894,R00771,R07603,R08567,R03171,R00658,R00756,R00769,R05805,R00770,R00762,R00764,R00767,R02199,R02200,R02196,R02197,R00725,R01139,R00299,R08404,R02185,R05804,R00303,R00850,R04225,R08567,R07603,R03894,R03171,R04225
79	0.67	395	15	26	0	0	C00031->C00407:[7->6,7->9,9->2,9->5]	RP02918,RP10180,RP01085,RP10179,RP06299,RP01093,RP01226,RP02042,RP00060,RP04318,RP04202,RP04312,RP01086,RP08252,RP10127	R00014,R05068,R00751,R05069,R00761,R00771,R00996,R02199,R02200,R02196,R02197,R00725,R01139,R00299,R08404,R02185,R05804,R00303,R00850,R00224,R00207,R04673,R07247,R00751,R04673,R05070
80	1.00	391	27	52	1	1	C00031->C00407:[4->1,4->3,7->6,7->9,9->2,9->5]	RP06552,RP07515,RP00128,RP06299,RP02042,RP10180,RP04543,RP01134,RP00180,RP05769,RP00955,RP05915,RP01226,RP01086,RP10127,RP01128,RP01085,RP10179,RP01093,RP04312,RP05304,RP01488,RP00060,RP02918,RP04202,RP03735,RP08252	R01384,R01386,R07658,R03425,R00710,R00711,R01019,R00326,R00761,R02199,R02200,R02196,R02197,R05068,R00286,R00837,R00315,R00317,R00320,R05704,R00830,R01221,R03425,R00524,R02737,R00836,R00996,R07247,R00751,R05070,R00830,R00751,R05069,R00771,R04673,R05704,R01408,R00725,R01139,R00299,R08404,R02185,R05804,R00303,R00850,R00014,R00207,R00134,R03215,R03146,R00519,R04673
81	1.00	446	35	61	1	1	C00031->C00407:[4->1,4->3,7->1,7->3,7->6,7->9,9->2,9->5]	RP07515,RP06552,RP00128,RP01925,RP05769,RP01128,RP06299,RP07922,RP01134,RP00180,RP06373,RP01089,RP01133,RP02042,RP00060,RP05915,RP01226,RP00955,RP10127,RP10180,RP01085,RP01086,RP06427,RP01093,RP06639,RP04312,RP01670,RP05304,RP00568,RP01488,RP10179,RP04543,RP03735,RP06593,RP08252	R03425,R01384,R01386,R07658,R00710,R00711,R01019,R00326,R02035,R05704,R00830,R01221,R03425,R00830,R00761,R04125,R00837,R00315,R00317,R00320,R00941,R00755,R00835,R02199,R02200,R02196,R02197,R00725,R01139,R00299,R08404,R02185,R05804,R00303,R00850,R02737,R00836,R00996,R00524,R05070,R05068,R00751,R07247,R00751,R01067,R00771,R01621,R04673,R01655,R05704,R01218,R01220,R01408,R05069,R00286,R00134,R03215,R03146,R00519,R01528,R04673
82	0.83	437	25	49	1	1	C00031->C00407:[4->3,7->6,7->9,9->2,9->5]	RP06552,RP07515,RP00128,RP00453,RP00180,RP02042,RP10127,RP01128,RP01093,RP04312,RP06427,RP00060,RP00343,RP08252,RP10180,RP04543,RP01089,RP05769,RP05915,RP01086,RP01085,RP10179,RP06639,RP01226,RP05304	R01384,R01386,R07658,R03425,R00710,R00711,R01019,R00326,R02727,R00010,R00315,R00317,R00320,R02199,R02200,R02196,R02197,R05070,R00830,R00771,R04673,R01067,R00725,R01139,R00299,R08404,R02185,R05804,R00303,R00850,R02778,R02780,R04673,R05068,R00286,R00755,R05704,R00830,R01221,R03425,R02737,R00836,R07247,R00751,R00751,R05069,R01621,R00996,R05704
83	1.00	360	31	73	1	1	C00031->C00407:[4->1,4->3,4->5,7->6,7->9,9->2]	RP06552,RP07515,RP01134,RP06299,RP05769,RP10180,RP00287,RP04543,RP00128,RP06101,RP00026,RP02042,RP12733,RP00955,RP05915,RP04312,RP01086,RP10127,RP07314,RP06172,RP01128,RP01085,RP10179,RP01093,RP01226,RP05304,RP01488,RP00060,RP04202,RP03735,RP08252	R01384,R01386,R07658,R03425,R00837,R00761,R05704,R00830,R01221,R03425,R05068,R00214,R00216,R00286,R00710,R00711,R01019,R00326,R00214,R00216,R00743,R01323,R01179,R05508,R00393,R04057,R02955,R05336,R01359,R05509,R00928,R04000,R00229,R07832,R03884,R00227,R03153,R00235,R02199,R02200,R02196,R02197,R00006,R00524,R02737,R00836,R04673,R07247,R00751,R05070,R03050,R00472,R00830,R00751,R05069,R00771,R00996,R05704,R01408,R00725,R01139,R00299,R08404,R02185,R05804,R00303,R00850,R00207,R00134,R03215,R03146,R00519,R04673
84	0.83	447	29	54	1	1	C00031->C00407:[4->3,7->6,7->9,9->2,9->5]	RP06552,RP07515,RP00128,RP04543,RP02042,RP10180,RP06299,RP02454,RP01134,RP00180,RP02961,RP01089,RP06727,RP05915,RP04312,RP01086,RP10127,RP01590,RP01128,RP01085,RP05769,RP10179,RP01093,RP06639,RP01226,RP05304,RP08252,RP00060,RP00216	R01384,R01386,R07658,R03425,R00710,R00711,R01019,R00326,R00286,R02199,R02200,R02196,R02197,R05068,R00761,R02740,R00837,R00315,R00317,R00320,R00028,R00755,R01830,R02737,R00836,R04673,R07247,R00751,R05070,R01555,R05196,R00830,R00751,R05704,R00830,R01221,R03425,R05069,R00771,R01621,R00996,R05704,R04673,R00725,R01139,R00299,R08404,R02185,R05804,R00303,R00850,R01788,R02189,R01786
85	1.00	425	30	57	1	1	C00031->C00407:[4->1,4->3,7->6,7->9,9->2,9->5]	RP06552,RP07515,RP00128,RP04543,RP02042,RP01128,RP01134,RP06299,RP00453,RP00180,RP01488,RP01089,RP05769,RP00955,RP05915,RP04312,RP01086,RP10127,RP10180,RP01085,RP10179,RP01093,RP06639,RP01226,RP05304,RP06427,RP00060,RP00343,RP03735,RP08252	R01384,R01386,R07658,R03425,R00710,R00711,R01019,R00326,R00286,R02199,R02200,R02196,R02197,R00830,R00837,R00761,R02727,R00010,R00315,R00317,R00320,R01408,R00755,R05704,R00830,R01221,R03425,R00524,R02737,R00836,R04673,R07247,R00751,R05070,R05068,R00751,R05069,R00771,R01621,R00996,R05704,R01067,R00725,R01139,R00299,R08404,R02185,R05804,R00303,R00850,R02778,R02780,R00134,R03215,R03146,R00519,R04673
86	0.67	401	21	37	0	0	C00031->C00407:[7->6,7->9,9->2,9->5]	RP01095,RP00128,RP10180,RP06299,RP00180,RP01089,RP02042,RP01226,RP01086,RP01573,RP10127,RP01085,RP10179,RP01093,RP06639,RP04312,RP00060,RP04318,RP04202,RP08252,RP01576	R05339,R00710,R00711,R01019,R00326,R05068,R00761,R00315,R00317,R00320,R00755,R02199,R02200,R02196,R02197,R00996,R07247,R00751,R01529,R05070,R00751,R05069,R00771,R01621,R04673,R00725,R01139,R00299,R08404,R02185,R05804,R00303,R00850,R00224,R00207,R04673,R05338
87	1.00	484	34	77	1	1	C00031->C00407:[4->1,4->3,7->6,7->9,9->2,9->5]	RP06552,RP01568,RP01134,RP06299,RP00036,RP10180,RP00113,RP04543,RP00955,RP01033,RP02042,RP12733,RP05915,RP01226,RP01086,RP10127,RP07314,RP01271,RP00395,RP01128,RP07515,RP05769,RP10179,RP01085,RP01093,RP04312,RP05304,RP00052,RP01488,RP00060,RP04318,RP04202,RP03735,RP08252	R01384,R01386,R07658,R01518,R00837,R00761,R00199,R01858,R02628,R01138,R00659,R00724,R00200,R00206,R02320,R00430,R00208,R01012,R00572,R05068,R02188,R01512,R01515,R01517,R01660,R00286,R00524,R00658,R02199,R02200,R02196,R02197,R00006,R02737,R00836,R00996,R07247,R00751,R05070,R03050,R01068,R01061,R01063,R00830,R03425,R05704,R00830,R01221,R03425,R05069,R00751,R00771,R04673,R05704,R00756,R00769,R05805,R00770,R00762,R00764,R00767,R01408,R00725,R01139,R00299,R08404,R02185,R05804,R00303,R00850,R00224,R00207,R00134,R03215,R03146,R00519,R04673
88	0.67	349	24	60	0	0	C00031->C00407:[4->5,7->6,7->9,9->2]	RP06552,RP01134,RP10180,RP00287,RP04543,RP00128,RP06101,RP00026,RP02042,RP05915,RP01226,RP01086,RP10127,RP06172,RP01085,RP10179,RP01093,RP06639,RP04312,RP06427,RP00060,RP02918,RP04202,RP08252	R01384,R01386,R07658,R00837,R05068,R00214,R00216,R00286,R00710,R00711,R01019,R00326,R00214,R00216,R00743,R01323,R01179,R05508,R00393,R04057,R02955,R05336,R01359,R05509,R00928,R04000,R00229,R07832,R03884,R00227,R03153,R00235,R02199,R02200,R02196,R02197,R02737,R00836,R00996,R07247,R00751,R05070,R00472,R00751,R05069,R00771,R01621,R04673,R01067,R00725,R01139,R00299,R08404,R02185,R05804,R00303,R00850,R00014,R00207,R04673
89	0.33	392	25	68	0	0	C00031->C00407:[4->2,5->6]	RP06552,RP01134,RP10180,RP00287,RP04543,RP00128,RP06101,RP00026,RP01089,RP02042,RP05915,RP04202,RP10127,RP06172,RP00164,RP09657,RP09828,RP10179,RP01093,RP06639,RP04312,RP00052,RP00060,RP01270,RP08252	R01384,R01386,R07658,R00837,R05068,R00214,R00216,R00286,R00710,R00711,R01019,R00326,R00214,R00216,R00743,R01323,R01179,R05508,R00393,R04057,R02955,R05336,R01359,R05509,R00928,R04000,R00229,R07832,R03884,R00227,R03153,R00235,R00755,R02199,R02200,R02196,R02197,R02737,R00836,R00207,R05070,R00472,R01010,R01011,R01012,R06861,R06862,R05069,R00771,R01621,R04673,R00756,R00769,R05805,R00770,R00762,R00764,R00767,R00725,R01139,R00299,R08404,R02185,R05804,R00303,R00850,R01068,R04673
90	0.83	476	32	74	1	1	C00031->C00407:[1->2,4->3,4->6,7->9,9->5]	RP06552,RP01568,RP00128,RP06299,RP00036,RP07515,RP00113,RP01128,RP00649,RP04543,RP00453,RP00180,RP01033,RP02042,RP00060,RP05915,RP04312,RP01086,RP10127,RP00395,RP10180,RP01790,RP01085,RP05769,RP13340,RP01093,RP01226,RP05304,RP10179,RP02918,RP00343,RP08252	R01384,R01386,R07658,R01518,R00710,R00711,R01019,R00326,R00761,R00199,R01858,R02628,R01138,R00659,R00724,R00200,R00206,R02320,R00430,R00208,R01012,R00572,R03425,R02188,R01512,R01515,R01517,R01660,R00830,R00761,R01067,R00286,R02727,R00010,R00315,R00317,R00320,R00658,R02199,R02200,R02196,R02197,R00725,R01139,R00299,R08404,R02185,R05804,R00303,R00850,R02737,R00836,R04673,R07247,R00751,R05070,R01061,R01063,R05068,R01830,R00751,R05704,R00830,R01221,R03425,R01827,R00771,R00996,R05704,R05069,R00014,R02778,R02780,R04673
91	0.33	391	14	25	0	0	C00031->C00407:[7->9,9->5]	RP10180,RP01085,RP10179,RP06299,RP01093,RP01226,RP02042,RP00060,RP04318,RP04202,RP04312,RP01086,RP08252,RP10127	R05068,R00751,R05069,R00761,R00771,R00996,R02199,R02200,R02196,R02197,R00725,R01139,R00299,R08404,R02185,R05804,R00303,R00850,R00224,R00207,R04673,R07247,R00751,R04673,R05070
92	1.00	424	32	58	1	1	C00031->C00407:[4->1,4->3,7->6,7->9,9->2,9->5]	RP06552,RP07515,RP00128,RP04543,RP05769,RP10180,RP06299,RP07922,RP01134,RP00180,RP06373,RP01089,RP02042,RP00060,RP05915,RP04312,RP00955,RP10127,RP01128,RP01085,RP01086,RP01093,RP01226,RP01670,RP05304,RP00568,RP01488,RP10179,RP04318,RP04202,RP03735,RP08252	R01384,R01386,R07658,R03425,R00710,R00711,R01019,R00326,R00286,R05704,R00830,R01221,R03425,R05068,R00761,R04125,R00837,R00315,R00317,R00320,R00941,R00755,R02199,R02200,R02196,R02197,R00725,R01139,R00299,R08404,R02185,R05804,R00303,R00850,R02737,R00836,R04673,R00524,R05070,R00830,R00751,R07247,R00751,R00771,R00996,R01655,R05704,R01218,R01220,R01408,R05069,R00224,R00207,R00134,R03215,R03146,R00519,R04673
93	0.83	487	32	77	1	1	C00031->C00407:[4->3,7->6,7->9,9->2,9->5]	RP06552,RP01568,RP00128,RP07515,RP00036,RP10180,RP00113,RP04543,RP01134,RP00180,RP01089,RP02042,RP05915,RP04312,RP01086,RP10127,RP01271,RP00395,RP01128,RP01085,RP05769,RP10179,RP01093,RP06639,RP01226,RP05304,RP01033,RP00052,RP06427,RP00060,RP04318,RP08252	R01384,R01386,R07658,R01518,R00710,R00711,R01019,R00326,R03425,R00199,R01858,R02628,R01138,R00659,R00724,R00200,R00206,R02320,R00430,R00208,R01012,R00572,R05068,R02188,R01512,R01515,R01517,R01660,R00286,R00837,R00315,R00317,R00320,R00755,R02199,R02200,R02196,R02197,R02737,R00836,R04673,R07247,R00751,R05070,R01068,R01061,R01063,R00830,R00751,R05704,R00830,R01221,R03425,R05069,R00771,R01621,R00996,R05704,R00658,R00756,R00769,R05805,R00770,R00762,R00764,R00767,R01067,R00725,R01139,R00299,R08404,R02185,R05804,R00303,R00850,R00224,R04673
94	0.67	354	16	32	0	0	C00031->C00407:[7->6,7->9,9->2,9->5]	RP00128,RP01226,RP10180,RP01085,RP10179,RP06299,RP01093,RP04312,RP02042,RP00060,RP02918,RP04202,RP00180,RP01086,RP08252,RP10127	R00710,R00711,R01019,R00326,R00996,R05068,R00751,R05069,R00761,R00771,R04673,R02199,R02200,R02196,R02197,R00725,R01139,R00299,R08404,R02185,R05804,R00303,R00850,R00014,R00207,R00315,R00317,R00320,R07247,R00751,R04673,R05070
95	0.50	291	26	84	1	2	C00031->C00407:[2->3,7->9,9->5]	RP01568,RP02042,RP00113,RP00649,RP06299,RP11450,RP00180,RP11206,RP01033,RP00109,RP00078,RP06367,RP09733,RP09200,RP00395,RP13340,RP01790,RP05698,RP01093,RP00026,RP11208,RP00060,RP11207,RP03834,RP01180,RP03833	R01518,R02199,R02200,R02196,R02197,R02188,R01512,R01515,R01517,R01660,R00761,R01067,R00761,R03172,R00315,R00317,R00320,R07603,R00658,R00344,R00930,R00217,R00353,R00431,R00346,R00345,R00726,R00341,R00927,R08567,R07603,R03894,R03171,R04225,R03894,R01061,R01063,R01827,R01830,R01196,R00006,R00014,R00211,R00210,R01699,R00207,R00224,R00226,R00209,R05636,R03145,R00771,R00743,R01323,R01179,R05508,R00393,R04057,R02955,R05336,R01359,R05509,R00928,R04000,R00229,R07832,R03884,R00227,R03153,R00235,R08567,R03171,R00725,R01139,R00299,R08404,R02185,R05804,R00303,R00850,R04225,R04204,R00927,R04203
96	1.00	467	36	86	1	1	C00031->C00407:[1->2,4->1,4->3,4->6,7->9,9->5]	RP06552,RP01568,RP00128,RP07515,RP00113,RP01134,RP06299,RP00453,RP00180,RP01033,RP02042,RP12733,RP10127,RP00395,RP10180,RP01093,RP04312,RP00052,RP01488,RP00060,RP00343,RP08252,RP00955,RP00036,RP01128,RP04543,RP05769,RP05915,RP01086,RP07314,RP01271,RP01085,RP10179,RP01226,RP05304,RP03735	R01384,R01386,R07658,R01518,R00710,R00711,R01019,R00326,R03425,R02188,R01512,R01515,R01517,R01660,R00837,R00761,R02727,R00010,R00315,R00317,R00320,R00658,R02199,R02200,R02196,R02197,R00006,R05070,R01061,R01063,R05068,R00771,R04673,R00756,R00769,R05805,R00770,R00762,R00764,R00767,R01408,R00725,R01139,R00299,R08404,R02185,R05804,R00303,R00850,R02778,R02780,R04673,R00524,R00199,R01858,R02628,R01138,R00659,R00724,R00200,R00206,R02320,R00430,R00208,R01012,R00572,R00830,R00286,R05704,R00830,R01221,R03425,R02737,R00836,R07247,R00751,R03050,R01068,R00751,R05069,R00996,R05704,R00134,R03215,R03146,R00519
97	0.50	298	25	88	1	2	C00031->C00407:[2->3,7->9,9->5]	RP01568,RP02042,RP00113,RP03833,RP06299,RP11450,RP00180,RP11206,RP09200,RP00109,RP00078,RP06367,RP09733,RP01271,RP00395,RP05698,RP01093,RP00026,RP01033,RP00052,RP11208,RP00060,RP11207,RP03834,RP01180	R01518,R02199,R02200,R02196,R02197,R02188,R01512,R01515,R01517,R01660,R04203,R00761,R03172,R00315,R00317,R00320,R07603,R03894,R00344,R00930,R00217,R00353,R00431,R00346,R00345,R00726,R00341,R00927,R08567,R07603,R03894,R03171,R04225,R01068,R01061,R01063,R01196,R00006,R00014,R00211,R00210,R01699,R00207,R00224,R00226,R00209,R05636,R03145,R00771,R00743,R01323,R01179,R05508,R00393,R04057,R02955,R05336,R01359,R05509,R00928,R04000,R00229,R07832,R03884,R00227,R03153,R00235,R00658,R00756,R00769,R05805,R00770,R00762,R00764,R00767,R08567,R03171,R00725,R01139,R00299,R08404,R02185,R05804,R00303,R00850,R04225,R04204,R00927
98	0.67	370	26	60	0	0	C00031->C00407:[4->2,4->5,7->6,7->9,9->2,9->5]	RP06552,RP00128,RP01226,RP06727,RP10180,RP00287,RP04543,RP02454,RP01134,RP00180,RP02961,RP01089,RP02042,RP05915,RP06101,RP01086,RP10127,RP06172,RP01590,RP00026,RP10179,RP01085,RP06639,RP04312,RP00216,RP08252	R01384,R01386,R07658,R00710,R00711,R01019,R00326,R00996,R01830,R05068,R00214,R00216,R00286,R02740,R00837,R00315,R00317,R00320,R00028,R00755,R02199,R02200,R02196,R02197,R02737,R00836,R00214,R00216,R07247,R00751,R05070,R00472,R01555,R05196,R00743,R01323,R01179,R05508,R00393,R04057,R02955,R05336,R01359,R05509,R00928,R04000,R00229,R07832,R03884,R00227,R03153,R00235,R05069,R00751,R01621,R04673,R01788,R02189,R01786,R04673
99	0.83	440	27	49	1	1	C00031->C00407:[4->3,7->6,7->9,9->2,9->5]	RP01095,RP06552,RP00128,RP07515,RP05769,RP10180,RP04543,RP01134,RP00180,RP01089,RP02042,RP05915,RP04312,RP01086,RP01573,RP10127,RP01128,RP01085,RP10179,RP01093,RP06639,RP01226,RP05304,RP06427,RP00060,RP08252,RP01576	R05339,R01384,R01386,R07658,R00710,R00711,R01019,R00326,R03425,R05704,R00830,R01221,R03425,R05068,R00286,R00837,R00315,R00317,R00320,R00755,R02199,R02200,R02196,R02197,R02737,R00836,R04673,R07247,R00751,R01529,R05070,R00830,R00751,R05069,R00771,R01621,R00996,R05704,R01067,R00725,R01139,R00299,R08404,R02185,R05804,R00303,R00850,R04673,R05338
100	1.00	457	34	77	1	1	C00031->C00407:[1->2,4->1,4->3,4->6,7->9,9->5]	RP06552,RP01568,RP00128,RP06299,RP00036,RP10180,RP00113,RP00955,RP00649,RP04543,RP01134,RP00180,RP01033,RP02042,RP00060,RP05915,RP01226,RP01086,RP10127,RP00395,RP01128,RP01790,RP07515,RP05769,RP13340,RP01085,RP01093,RP04312,RP05304,RP01488,RP10179,RP02918,RP03735,RP08252	R01384,R01386,R07658,R01518,R00710,R00711,R01019,R00326,R00761,R00199,R01858,R02628,R01138,R00659,R00724,R00200,R00206,R02320,R00430,R00208,R01012,R00572,R05068,R02188,R01512,R01515,R01517,R01660,R00524,R00761,R01067,R00286,R00837,R00315,R00317,R00320,R00658,R02199,R02200,R02196,R02197,R00725,R01139,R00299,R08404,R02185,R05804,R00303,R00850,R02737,R00836,R00996,R07247,R00751,R05070,R01061,R01063,R00830,R01830,R03425,R05704,R00830,R01221,R03425,R01827,R00751,R00771,R04673,R05704,R01408,R05069,R00014,R00134,R03215,R03146,R00519,R04673
101	1.00	478	41	90	1	1	C00031->C00407:[4->1,4->3,5->2,5->5,9->6,9->9]	RP07515,RP01568,RP00128,RP00113,RP01134,RP00180,RP01033,RP02042,RP00955,RP01573,RP10127,RP00395,RP10180,RP01093,RP04312,RP01670,RP00052,RP00060,RP04318,RP08252,RP01095,RP01488,RP00036,RP01128,RP04543,RP07922,RP06373,RP01089,RP05769,RP05915,RP01086,RP01271,RP01085,RP10179,RP00568,RP06639,RP01226,RP05304,RP03735,RP06552,RP01576	R03425,R01518,R00710,R00711,R01019,R00326,R02188,R01512,R01515,R01517,R01660,R00837,R00315,R00317,R00320,R00658,R02199,R02200,R02196,R02197,R00524,R01529,R05070,R01061,R01063,R05068,R00771,R04673,R01655,R00756,R00769,R05805,R00770,R00762,R00764,R00767,R00725,R01139,R00299,R08404,R02185,R05804,R00303,R00850,R00224,R04673,R05339,R01408,R00199,R01858,R02628,R01138,R00659,R00724,R00200,R00206,R02320,R00430,R00208,R01012,R00572,R00830,R00286,R04125,R00941,R00755,R05704,R00830,R01221,R03425,R02737,R00836,R07247,R00751,R01068,R00751,R05069,R01218,R01220,R01621,R00996,R05704,R00134,R03215,R03146,R00519,R01384,R01386,R07658,R05338
102	1.00	413	31	57	1	1	C00031->C00407:[4->1,4->3,7->6,7->9,9->2,9->5]	RP06552,RP07515,RP00128,RP04543,RP05769,RP10180,RP06299,RP07922,RP01134,RP00180,RP06373,RP02042,RP00060,RP05915,RP04312,RP00955,RP10127,RP01128,RP01085,RP01086,RP01093,RP01226,RP01670,RP05304,RP00568,RP01488,RP10179,RP02918,RP04202,RP03735,RP08252	R01384,R01386,R07658,R03425,R00710,R00711,R01019,R00326,R00286,R05704,R00830,R01221,R03425,R05068,R00761,R04125,R00837,R00315,R00317,R00320,R00941,R02199,R02200,R02196,R02197,R00725,R01139,R00299,R08404,R02185,R05804,R00303,R00850,R02737,R00836,R04673,R00524,R05070,R00830,R00751,R07247,R00751,R00771,R00996,R01655,R05704,R01218,R01220,R01408,R05069,R00014,R00207,R00134,R03215,R03146,R00519,R04673
103	0.83	420	25	47	1	1	C00031->C00407:[4->3,7->6,7->9,9->2,9->5]	RP06552,RP07515,RP00128,RP05769,RP10180,RP04543,RP01134,RP00180,RP02042,RP05915,RP04312,RP01086,RP10127,RP01128,RP01085,RP10179,RP01093,RP06639,RP01226,RP05304,RP06427,RP00060,RP02918,RP04202,RP08252	R01384,R01386,R07658,R03425,R00710,R00711,R01019,R00326,R05704,R00830,R01221,R03425,R05068,R00286,R00837,R00315,R00317,R00320,R02199,R02200,R02196,R02197,R02737,R00836,R04673,R07247,R00751,R05070,R00830,R00751,R05069,R00771,R01621,R00996,R05704,R01067,R00725,R01139,R00299,R08404,R02185,R05804,R00303,R00850,R00014,R00207,R04673
104	1.00	457	33	81	1	1	C00031->C00407:[1->2,4->1,4->3,4->6,7->9,9->5]	RP06552,RP01568,RP00128,RP06299,RP00036,RP10180,RP00113,RP04543,RP01134,RP00180,RP01033,RP02042,RP00955,RP05915,RP01226,RP01086,RP10127,RP01271,RP00395,RP01128,RP07515,RP05769,RP10179,RP01085,RP01093,RP04312,RP05304,RP00052,RP01488,RP00060,RP02918,RP03735,RP08252	R01384,R01386,R07658,R01518,R00710,R00711,R01019,R00326,R00761,R00199,R01858,R02628,R01138,R00659,R00724,R00200,R00206,R02320,R00430,R00208,R01012,R00572,R05068,R02188,R01512,R01515,R01517,R01660,R00286,R00837,R00315,R00317,R00320,R00658,R02199,R02200,R02196,R02197,R00524,R02737,R00836,R00996,R07247,R00751,R05070,R01068,R01061,R01063,R00830,R03425,R05704,R00830,R01221,R03425,R05069,R00751,R00771,R04673,R05704,R00756,R00769,R05805,R00770,R00762,R00764,R00767,R01408,R00725,R01139,R00299,R08404,R02185,R05804,R00303,R00850,R00014,R00134,R03215,R03146,R00519,R04673
105	0.83	351	28	69	1	1	C00031->C00407:[4->3,7->6,7->9,9->2,9->5]	RP06552,RP07515,RP01134,RP06299,RP02042,RP10180,RP00287,RP04543,RP00128,RP06101,RP00026,RP01089,RP05769,RP05915,RP00180,RP01086,RP10127,RP06172,RP01128,RP01085,RP10179,RP01093,RP01226,RP05304,RP00060,RP04202,RP04312,RP08252	R01384,R01386,R07658,R03425,R00837,R00761,R02199,R02200,R02196,R02197,R05068,R00214,R00216,R00286,R00710,R00711,R01019,R00326,R00214,R00216,R00743,R01323,R01179,R05508,R00393,R04057,R02955,R05336,R01359,R05509,R00928,R04000,R00229,R07832,R03884,R00227,R03153,R00235,R00755,R05704,R00830,R01221,R03425,R02737,R00836,R00315,R00317,R00320,R07247,R00751,R05070,R00472,R00830,R00751,R05069,R00771,R00996,R05704,R00725,R01139,R00299,R08404,R02185,R05804,R00303,R00850,R00207,R04673,R04673
106	0.67	441	22	38	0	0	C00031->C00407:[7->6,7->9,9->2,9->5]	RP00128,RP06727,RP10180,RP02940,RP06299,RP00180,RP02450,RP01133,RP02042,RP01226,RP01086,RP10127,RP01085,RP10179,RP01093,RP06639,RP04312,RP01089,RP00060,RP04318,RP04202,RP08252	R00710,R00711,R01019,R00326,R01830,R05068,R03321,R00761,R00315,R00317,R00320,R02736,R00835,R02199,R02200,R02196,R02197,R00996,R07247,R00751,R05070,R00751,R05069,R00771,R01621,R04673,R00755,R00725,R01139,R00299,R08404,R02185,R05804,R00303,R00850,R00224,R00207,R04673
107	0.83	475	31	71	1	1	C00031->C00407:[1->2,4->3,4->6,7->9,9->5]	RP06552,RP01568,RP00128,RP04543,RP00036,RP10180,RP00113,RP01128,RP00649,RP06299,RP01134,RP07515,RP00180,RP01033,RP02042,RP05915,RP04312,RP01086,RP10127,RP00395,RP13340,RP01790,RP01085,RP05769,RP10179,RP01093,RP01226,RP05304,RP00060,RP02918,RP08252	R01384,R01386,R07658,R01518,R00710,R00711,R01019,R00326,R00286,R00199,R01858,R02628,R01138,R00659,R00724,R00200,R00206,R02320,R00430,R00208,R01012,R00572,R05068,R02188,R01512,R01515,R01517,R01660,R00830,R00761,R01067,R00761,R00837,R03425,R00315,R00317,R00320,R00658,R02199,R02200,R02196,R02197,R02737,R00836,R04673,R07247,R00751,R05070,R01061,R01063,R01827,R01830,R00751,R05704,R00830,R01221,R03425,R05069,R00771,R00996,R05704,R00725,R01139,R00299,R08404,R02185,R05804,R00303,R00850,R00014,R04673
108	0.83	425	31	89	1	1	C00031->C00407:[1->2,4->3,4->5,4->6,4->9]	RP06552,RP01568,RP01134,RP07515,RP00036,RP10180,RP00287,RP04543,RP00128,RP06101,RP00026,RP01033,RP02042,RP05915,RP04312,RP01086,RP10127,RP06172,RP01271,RP01128,RP01085,RP05769,RP10179,RP01093,RP01226,RP05304,RP00052,RP01264,RP00060,RP02918,RP08252	R01384,R01386,R07658,R01518,R00837,R03425,R00199,R01858,R02628,R01138,R00659,R00724,R00200,R00206,R02320,R00430,R00208,R01012,R00572,R05068,R00214,R00216,R00286,R00710,R00711,R01019,R00326,R00214,R00216,R00743,R01323,R01179,R05508,R00393,R04057,R02955,R05336,R01359,R05509,R00928,R04000,R00229,R07832,R03884,R00227,R03153,R00235,R00658,R02199,R02200,R02196,R02197,R02737,R00836,R04673,R07247,R00751,R05070,R00472,R01068,R00830,R00751,R05704,R00830,R01221,R03425,R05069,R00771,R00996,R05704,R00756,R00769,R05805,R00770,R00762,R00764,R00767,R07159,R01058,R00725,R01139,R00299,R08404,R02185,R05804,R00303,R00850,R00014,R04673
109	0.67	438	21	45	0	0	C00031->C00407:[7->6,7->9,9->2,9->5]	RP00164,RP10180,RP06299,RP00128,RP00180,RP01089,RP02042,RP01226,RP01086,RP10127,RP09657,RP09828,RP10179,RP01085,RP01093,RP06639,RP04312,RP00052,RP00060,RP01270,RP08252	R01010,R01011,R01012,R05068,R00761,R00710,R00711,R01019,R00326,R00315,R00317,R00320,R00755,R02199,R02200,R02196,R02197,R00996,R07247,R00751,R05070,R06861,R06862,R05069,R00751,R00771,R01621,R04673,R00756,R00769,R05805,R00770,R00762,R00764,R00767,R00725,R01139,R00299,R08404,R02185,R05804,R00303,R00850,R01068,R04673
110	0.67	402	19	35	0	0	C00031->C00407:[7->6,7->9,9->2,9->5]	RP00128,RP06427,RP10180,RP01085,RP10179,RP06299,RP01093,RP06639,RP01226,RP01089,RP02042,RP00060,RP04318,RP04202,RP04312,RP01086,RP00180,RP08252,RP10127	R00710,R00711,R01019,R00326,R01067,R05068,R00751,R05069,R00761,R00771,R01621,R00996,R00755,R02199,R02200,R02196,R02197,R00725,R01139,R00299,R08404,R02185,R05804,R00303,R00850,R00224,R00207,R04673,R07247,R00751,R00315,R00317,R00320,R04673,R05070
111	0.50	242	21	96	1	2	C00031->C00407:[7->9,9->3,9->5]	RP06367,RP06172,RP11450,RP03833,RP06299,RP05694,RP00180,RP11206,RP01180,RP00079,RP02042,RP05067,RP09733,RP09200,RP01077,RP01093,RP00026,RP11208,RP00060,RP11207,RP03834	R00927,R00472,R03172,R04203,R00761,R04709,R07989,R06635,R06637,R06636,R06459,R06458,R06448,R07250,R06510,R07253,R05331,R06641,R00233,R06511,R06512,R06643,R06644,R06645,R02505,R07987,R07251,R07988,R05188,R06482,R06483,R06480,R06481,R02447,R05464,R01613,R01614,R05190,R07758,R02223,R07254,R02224,R00315,R00317,R00320,R07603,R00927,R00361,R00360,R00343,R00342,R01447,R01257,R02199,R02200,R02196,R02197,R00344,R08567,R07603,R03894,R03171,R04225,R03894,R00742,R00771,R00743,R01323,R01179,R05508,R00393,R04057,R02955,R05336,R01359,R05509,R00928,R04000,R00229,R07832,R03884,R00227,R03153,R00235,R08567,R03171,R00725,R01139,R00299,R08404,R02185,R05804,R00303,R00850,R04225,R04204
112	1.00	359	31	73	1	1	C00031->C00407:[4->1,4->3,7->6,7->9,9->2,9->5]	RP06552,RP07515,RP01134,RP06299,RP05769,RP10180,RP00287,RP04543,RP00128,RP06101,RP00026,RP01089,RP02042,RP00955,RP05915,RP01226,RP01086,RP10127,RP06172,RP01128,RP01085,RP10179,RP01093,RP04312,RP05304,RP01488,RP00060,RP04318,RP04202,RP03735,RP08252	R01384,R01386,R07658,R03425,R00837,R00761,R05704,R00830,R01221,R03425,R05068,R00214,R00216,R00286,R00710,R00711,R01019,R00326,R00214,R00216,R00743,R01323,R01179,R05508,R00393,R04057,R02955,R05336,R01359,R05509,R00928,R04000,R00229,R07832,R03884,R00227,R03153,R00235,R00755,R02199,R02200,R02196,R02197,R00524,R02737,R00836,R00996,R07247,R00751,R05070,R00472,R00830,R00751,R05069,R00771,R04673,R05704,R01408,R00725,R01139,R00299,R08404,R02185,R05804,R00303,R00850,R00224,R00207,R00134,R03215,R03146,R00519,R04673
113	1.00	464	34	82	1	1	C00031->C00407:[4->1,4->3,7->6,7->9,9->2,9->5]	RP06552,RP07515,RP01134,RP04543,RP00036,RP10180,RP01568,RP06299,RP00128,RP00180,RP01033,RP02042,RP00955,RP05915,RP04312,RP01086,RP10127,RP01271,RP00395,RP01128,RP01085,RP05769,RP10179,RP00113,RP01093,RP01226,RP05304,RP01089,RP00052,RP01488,RP00060,RP04318,RP03735,RP08252	R01384,R01386,R07658,R03425,R00837,R00286,R00199,R01858,R02628,R01138,R00659,R00724,R00200,R00206,R02320,R00430,R00208,R01012,R00572,R05068,R01518,R00761,R00710,R00711,R01019,R00326,R00315,R00317,R00320,R00658,R02199,R02200,R02196,R02197,R00524,R02737,R00836,R04673,R07247,R00751,R05070,R01068,R01061,R01063,R00830,R00751,R05704,R00830,R01221,R03425,R05069,R02188,R01512,R01515,R01517,R01660,R00771,R00996,R05704,R00755,R00756,R00769,R05805,R00770,R00762,R00764,R00767,R01408,R00725,R01139,R00299,R08404,R02185,R05804,R00303,R00850,R00224,R00134,R03215,R03146,R00519,R04673
114	0.67	373	29	83	0	0	C00031->C00407:[1->2,4->5,4->6,4->9]	RP06552,RP01568,RP01134,RP02042,RP10180,RP00113,RP00287,RP04543,RP00128,RP06101,RP00026,RP01033,RP00109,RP00078,RP05915,RP01226,RP01086,RP10127,RP06172,RP01271,RP00395,RP01085,RP10179,RP01093,RP04312,RP00052,RP00060,RP02918,RP08252	R01384,R01386,R07658,R01518,R00837,R02199,R02200,R02196,R02197,R05068,R02188,R01512,R01515,R01517,R01660,R00214,R00216,R00286,R00710,R00711,R01019,R00326,R00214,R00216,R00743,R01323,R01179,R05508,R00393,R04057,R02955,R05336,R01359,R05509,R00928,R04000,R00229,R07832,R03884,R00227,R03153,R00235,R00658,R00344,R00930,R00217,R00353,R00431,R00346,R00345,R00726,R00341,R02737,R00836,R00996,R07247,R00751,R05070,R00472,R01068,R01061,R01063,R00751,R05069,R00771,R04673,R00756,R00769,R05805,R00770,R00762,R00764,R00767,R00725,R01139,R00299,R08404,R02185,R05804,R00303,R00850,R00014,R04673
115	1.00	420	30	55	1	1	C00031->C00407:[4->1,4->3,7->6,7->9,9->2,9->5]	RP06552,RP07515,RP00128,RP06299,RP02042,RP10180,RP04543,RP01134,RP00180,RP01488,RP01089,RP05769,RP00955,RP05915,RP01226,RP01086,RP10127,RP01128,RP01085,RP10179,RP01093,RP06639,RP04312,RP05304,RP06427,RP00060,RP04318,RP04202,RP03735,RP08252	R01384,R01386,R07658,R03425,R00710,R00711,R01019,R00326,R00761,R02199,R02200,R02196,R02197,R05068,R00286,R00837,R00315,R00317,R00320,R01408,R00755,R05704,R00830,R01221,R03425,R00524,R02737,R00836,R00996,R07247,R00751,R05070,R00830,R00751,R05069,R00771,R01621,R04673,R05704,R01067,R00725,R01139,R00299,R08404,R02185,R05804,R00303,R00850,R00224,R00207,R00134,R03215,R03146,R00519,R04673
116	0.83	455	29	51	1	1	C00031->C00407:[4->3,7->6,7->9,9->2,9->5]	RP06552,RP07515,RP00128,RP04543,RP06727,RP10180,RP02940,RP06299,RP01134,RP00180,RP02450,RP01133,RP02042,RP05915,RP04312,RP01086,RP10127,RP01128,RP01085,RP05769,RP10179,RP01093,RP06639,RP01226,RP05304,RP00060,RP02918,RP04202,RP08252	R01384,R01386,R07658,R03425,R00710,R00711,R01019,R00326,R00286,R01830,R05068,R03321,R00761,R00837,R00315,R00317,R00320,R02736,R00835,R02199,R02200,R02196,R02197,R02737,R00836,R04673,R07247,R00751,R05070,R00830,R00751,R05704,R00830,R01221,R03425,R05069,R00771,R01621,R00996,R05704,R00725,R01139,R00299,R08404,R02185,R05804,R00303,R00850,R00014,R00207,R04673
117	0.17	482	18	30	1	1	C00031->C00407:[4->3]	RP06552,RP07515,RP05769,RP10180,RP01085,RP01128,RP10179,RP04543,RP00453,RP01226,RP05304,RP02042,RP00343,RP04312,RP01086,RP05915,RP08252,RP10127	R01384,R01386,R07658,R03425,R05704,R00830,R01221,R03425,R05068,R00751,R00830,R05069,R00286,R02727,R00010,R00996,R05704,R02199,R02200,R02196,R02197,R02778,R02780,R04673,R07247,R00751,R02737,R00836,R04673,R05070
118	0.67	351	24	60	0	0	C00031->C00407:[7->6,7->9,9->2,9->5]	RP06552,RP01134,RP04543,RP10180,RP00287,RP06299,RP00128,RP06101,RP00026,RP01089,RP02042,RP05915,RP04312,RP01086,RP10127,RP06172,RP01085,RP10179,RP01093,RP01226,RP00060,RP04318,RP04202,RP08252	R01384,R01386,R07658,R00837,R00286,R05068,R00214,R00216,R00761,R00710,R00711,R01019,R00326,R00214,R00216,R00743,R01323,R01179,R05508,R00393,R04057,R02955,R05336,R01359,R05509,R00928,R04000,R00229,R07832,R03884,R00227,R03153,R00235,R00755,R02199,R02200,R02196,R02197,R02737,R00836,R04673,R07247,R00751,R05070,R00472,R00751,R05069,R00771,R00996,R00725,R01139,R00299,R08404,R02185,R05804,R00303,R00850,R00224,R00207,R04673
119	0.83	437	30	55	1	1	C00031->C00407:[4->3,7->6,7->9,9->2,9->5]	RP06552,RP07515,RP00128,RP04543,RP06727,RP10180,RP06299,RP02454,RP01134,RP00180,RP02961,RP02042,RP05915,RP01226,RP01086,RP10127,RP01590,RP01128,RP01085,RP05769,RP10179,RP01093,RP06639,RP04312,RP05304,RP00216,RP00060,RP02918,RP04202,RP08252	R01384,R01386,R07658,R03425,R00710,R00711,R01019,R00326,R00286,R01830,R05068,R00761,R02740,R00837,R00315,R00317,R00320,R00028,R02199,R02200,R02196,R02197,R02737,R00836,R00996,R07247,R00751,R05070,R01555,R05196,R00830,R00751,R05704,R00830,R01221,R03425,R05069,R00771,R01621,R04673,R05704,R01788,R02189,R01786,R00725,R01139,R00299,R08404,R02185,R05804,R00303,R00850,R00014,R00207,R04673
120	1.00	350	30	72	1	1	C00031->C00407:[4->1,4->3,4->5,7->6,7->9,9->2]	RP06552,RP07515,RP01134,RP04543,RP05769,RP10180,RP00287,RP06299,RP00128,RP06101,RP00026,RP02042,RP00955,RP05915,RP01226,RP01086,RP10127,RP06172,RP01128,RP01085,RP10179,RP01093,RP04312,RP05304,RP01488,RP00060,RP02918,RP04202,RP03735,RP08252	R01384,R01386,R07658,R03425,R00837,R00286,R05704,R00830,R01221,R03425,R05068,R00214,R00216,R00761,R00710,R00711,R01019,R00326,R00214,R00216,R00743,R01323,R01179,R05508,R00393,R04057,R02955,R05336,R01359,R05509,R00928,R04000,R00229,R07832,R03884,R00227,R03153,R00235,R02199,R02200,R02196,R02197,R00524,R02737,R00836,R00996,R07247,R00751,R05070,R00472,R00830,R00751,R05069,R00771,R04673,R05704,R01408,R00725,R01139,R00299,R08404,R02185,R05804,R00303,R00850,R00014,R00207,R00134,R03215,R03146,R00519,R04673
121	0.83	422	32	94	1	1	C00031->C00407:[1->2,4->3,4->5,4->6,4->9]	RP06552,RP01568,RP01134,RP07515,RP00036,RP10180,RP00113,RP00287,RP04543,RP00128,RP06101,RP00026,RP01033,RP02042,RP05915,RP04312,RP01086,RP10127,RP06172,RP01271,RP00395,RP01128,RP01085,RP05769,RP10179,RP01093,RP01226,RP05304,RP00052,RP00060,RP02918,RP08252	R01384,R01386,R07658,R01518,R00837,R03425,R00199,R01858,R02628,R01138,R00659,R00724,R00200,R00206,R02320,R00430,R00208,R01012,R00572,R05068,R02188,R01512,R01515,R01517,R01660,R00214,R00216,R00286,R00710,R00711,R01019,R00326,R00214,R00216,R00743,R01323,R01179,R05508,R00393,R04057,R02955,R05336,R01359,R05509,R00928,R04000,R00229,R07832,R03884,R00227,R03153,R00235,R00658,R02199,R02200,R02196,R02197,R02737,R00836,R04673,R07247,R00751,R05070,R00472,R01068,R01061,R01063,R00830,R00751,R05704,R00830,R01221,R03425,R05069,R00771,R00996,R05704,R00756,R00769,R05805,R00770,R00762,R00764,R00767,R00725,R01139,R00299,R08404,R02185,R05804,R00303,R00850,R00014,R04673
122	0.83	484	32	79	1	1	C00031->C00407:[1->2,4->3,4->6,7->9,9->5]	RP06552,RP01568,RP00128,RP06299,RP00036,RP07515,RP00113,RP01128,RP04543,RP00453,RP00180,RP01033,RP02042,RP12733,RP05915,RP04312,RP01086,RP10127,RP07314,RP01271,RP00395,RP10180,RP01085,RP05769,RP10179,RP01093,RP01226,RP05304,RP00052,RP00060,RP00343,RP08252	R01384,R01386,R07658,R01518,R00710,R00711,R01019,R00326,R00761,R00199,R01858,R02628,R01138,R00659,R00724,R00200,R00206,R02320,R00430,R00208,R01012,R00572,R03425,R02188,R01512,R01515,R01517,R01660,R00830,R00286,R02727,R00010,R00315,R00317,R00320,R00658,R02199,R02200,R02196,R02197,R00006,R02737,R00836,R04673,R07247,R00751,R05070,R03050,R01068,R01061,R01063,R05068,R00751,R05704,R00830,R01221,R03425,R05069,R00771,R00996,R05704,R00756,R00769,R05805,R00770,R00762,R00764,R00767,R00725,R01139,R00299,R08404,R02185,R05804,R00303,R00850,R02778,R02780,R04673
123	1.00	423	35	78	1	1	C00031->C00407:[1->2,4->1,4->3,4->6,7->9,9->5]	RP06552,RP01568,RP00128,RP02042,RP07515,RP00113,RP01134,RP00180,RP01033,RP00109,RP00078,RP01488,RP10127,RP00395,RP01128,RP01093,RP04312,RP00052,RP06427,RP00060,RP02918,RP08252,RP00955,RP10180,RP04543,RP05769,RP05915,RP01086,RP01271,RP01085,RP10179,RP06639,RP01226,RP05304,RP03735	R01384,R01386,R07658,R01518,R00710,R00711,R01019,R00326,R02199,R02200,R02196,R02197,R03425,R02188,R01512,R01515,R01517,R01660,R00837,R00315,R00317,R00320,R00658,R00344,R00930,R00217,R00353,R00431,R00346,R00345,R00726,R00341,R01408,R05070,R01061,R01063,R00830,R00771,R04673,R00756,R00769,R05805,R00770,R00762,R00764,R00767,R01067,R00725,R01139,R00299,R08404,R02185,R05804,R00303,R00850,R00014,R04673,R00524,R05068,R00286,R05704,R00830,R01221,R03425,R02737,R00836,R07247,R00751,R01068,R00751,R05069,R01621,R00996,R05704,R00134,R03215,R03146,R00519
124	1.00	463	31	51	1	1	C00031->C00407:[4->1,4->3,7->6,7->9,9->2,9->5]	RP06552,RP07515,RP01134,RP06299,RP02042,RP10180,RP02940,RP04543,RP00955,RP02450,RP01133,RP06727,RP02918,RP05915,RP04312,RP01086,RP10127,RP01128,RP01085,RP05769,RP10179,RP01093,RP06639,RP01226,RP05304,RP01488,RP00060,RP04318,RP04202,RP03735,RP08252	R01384,R01386,R07658,R03425,R00837,R00761,R02199,R02200,R02196,R02197,R05068,R03321,R00286,R00524,R02736,R00835,R01830,R00014,R02737,R00836,R04673,R07247,R00751,R05070,R00830,R00751,R05704,R00830,R01221,R03425,R05069,R00771,R01621,R00996,R05704,R01408,R00725,R01139,R00299,R08404,R02185,R05804,R00303,R00850,R00224,R00207,R00134,R03215,R03146,R00519,R04673
125	1.00	351	31	75	1	1	C00031->C00407:[4->1,4->3,7->6,7->9,9->2,9->5]	RP06552,RP07515,RP01134,RP04543,RP02042,RP10180,RP00287,RP06299,RP00128,RP06101,RP00026,RP01089,RP04318,RP00955,RP05915,RP00180,RP01086,RP10127,RP06172,RP01128,RP01085,RP05769,RP10179,RP01093,RP01226,RP05304,RP01488,RP00060,RP03735,RP04312,RP08252	R01384,R01386,R07658,R03425,R00837,R00286,R02199,R02200,R02196,R02197,R05068,R00214,R00216,R00761,R00710,R00711,R01019,R00326,R00214,R00216,R00743,R01323,R01179,R05508,R00393,R04057,R02955,R05336,R01359,R05509,R00928,R04000,R00229,R07832,R03884,R00227,R03153,R00235,R00755,R00224,R00524,R02737,R00836,R00315,R00317,R00320,R07247,R00751,R05070,R00472,R00830,R00751,R05704,R00830,R01221,R03425,R05069,R00771,R00996,R05704,R01408,R00725,R01139,R00299,R08404,R02185,R05804,R00303,R00850,R00134,R03215,R03146,R00519,R04673,R04673
126	0.83	358	29	72	1	1	C00031->C00407:[4->3,7->6,7->9,9->2,9->5]	RP06552,RP07515,RP00128,RP04543,RP02042,RP10180,RP00287,RP06299,RP00453,RP06101,RP00026,RP01089,RP05769,RP05915,RP04312,RP01086,RP00343,RP10127,RP06172,RP01128,RP01085,RP10179,RP01093,RP01226,RP05304,RP00060,RP04202,RP00180,RP08252	R01384,R01386,R07658,R03425,R00710,R00711,R01019,R00326,R00286,R02199,R02200,R02196,R02197,R05068,R00214,R00216,R00761,R02727,R00010,R00214,R00216,R00743,R01323,R01179,R05508,R00393,R04057,R02955,R05336,R01359,R05509,R00928,R04000,R00229,R07832,R03884,R00227,R03153,R00235,R00755,R05704,R00830,R01221,R03425,R02737,R00836,R04673,R07247,R00751,R02778,R02780,R05070,R00472,R00830,R00751,R05069,R00771,R00996,R05704,R00725,R01139,R00299,R08404,R02185,R05804,R00303,R00850,R00207,R00315,R00317,R00320,R04673
127	1.00	474	39	83	1	1	C00031->C00407:[1->2,4->1,4->3,4->6,7->9,9->5]	RP06552,RP01568,RP00128,RP07515,RP00113,RP01134,RP00180,RP01033,RP02042,RP00955,RP10127,RP00395,RP10180,RP01790,RP01093,RP04312,RP01670,RP06427,RP00060,RP02918,RP08252,RP01488,RP00036,RP01128,RP00649,RP04543,RP07922,RP06373,RP05769,RP05915,RP01086,RP13340,RP01085,RP10179,RP00568,RP06639,RP01226,RP05304,RP03735	R01384,R01386,R07658,R01518,R00710,R00711,R01019,R00326,R03425,R02188,R01512,R01515,R01517,R01660,R00837,R00315,R00317,R00320,R00658,R02199,R02200,R02196,R02197,R00524,R05070,R01061,R01063,R05068,R01830,R00771,R04673,R01655,R01067,R00725,R01139,R00299,R08404,R02185,R05804,R00303,R00850,R00014,R04673,R01408,R00199,R01858,R02628,R01138,R00659,R00724,R00200,R00206,R02320,R00430,R00208,R01012,R00572,R00830,R00761,R01067,R00286,R04125,R00941,R05704,R00830,R01221,R03425,R02737,R00836,R07247,R00751,R01827,R00751,R05069,R01218,R01220,R01621,R00996,R05704,R00134,R03215,R03146,R00519
128	0.50	494	25	38	1	1	C00031->C00407:[4->3,7->6,9->2]	RP06552,RP07515,RP01134,RP06727,RP02454,RP02042,RP10127,RP01128,RP04312,RP02918,RP04202,RP08252,RP10180,RP04543,RP02961,RP05769,RP05915,RP01086,RP01590,RP01085,RP10179,RP06639,RP01226,RP05304,RP00216	R01384,R01386,R07658,R03425,R00837,R01830,R02740,R02199,R02200,R02196,R02197,R05070,R00830,R04673,R00014,R00207,R04673,R05068,R00286,R00028,R05704,R00830,R01221,R03425,R02737,R00836,R07247,R00751,R01555,R05196,R00751,R05069,R01621,R00996,R05704,R01788,R02189,R01786
129	0.33	511	15	44	0	0	C00031->C00407:[1->2,4->6]	RP01568,RP01271,RP00036,RP10180,RP10179,RP01093,RP04312,RP01033,RP00052,RP02042,RP00060,RP02918,RP10127,RP08252,RP01264	R01518,R01068,R00199,R01858,R02628,R01138,R00659,R00724,R00200,R00206,R02320,R00430,R00208,R01012,R00572,R05068,R05069,R00771,R04673,R00658,R00756,R00769,R05805,R00770,R00762,R00764,R00767,R02199,R02200,R02196,R02197,R00725,R01139,R00299,R08404,R02185,R05804,R00303,R00850,R00014,R05070,R04673,R07159,R01058
130	0.83	458	29	51	1	1	C00031->C00407:[4->3,7->6,7->9,9->2,9->5]	RP06552,RP07515,RP00128,RP02042,RP10180,RP02940,RP04543,RP01134,RP00180,RP02450,RP01133,RP06727,RP05915,RP04312,RP01086,RP10127,RP01128,RP01085,RP05769,RP10179,RP01093,RP06639,RP01226,RP05304,RP06427,RP00060,RP02918,RP04202,RP08252	R01384,R01386,R07658,R03425,R00710,R00711,R01019,R00326,R02199,R02200,R02196,R02197,R05068,R03321,R00286,R00837,R00315,R00317,R00320,R02736,R00835,R01830,R02737,R00836,R04673,R07247,R00751,R05070,R00830,R00751,R05704,R00830,R01221,R03425,R05069,R00771,R01621,R00996,R05704,R01067,R00725,R01139,R00299,R08404,R02185,R05804,R00303,R00850,R00014,R00207,R04673
131	1.00	421	33	61	1	1	C00031->C00407:[4->1,4->3,7->6,7->9,9->2,9->5]	RP06552,RP07515,RP00128,RP01488,RP06727,RP10180,RP04543,RP02454,RP01134,RP00180,RP02961,RP02042,RP00955,RP05915,RP01226,RP01086,RP10127,RP01590,RP01128,RP01085,RP05769,RP10179,RP01093,RP06639,RP04312,RP05304,RP00216,RP06427,RP00060,RP02918,RP04202,RP03735,RP08252	R01384,R01386,R07658,R03425,R00710,R00711,R01019,R00326,R01408,R01830,R05068,R00286,R02740,R00837,R00315,R00317,R00320,R00028,R02199,R02200,R02196,R02197,R00524,R02737,R00836,R00996,R07247,R00751,R05070,R01555,R05196,R00830,R00751,R05704,R00830,R01221,R03425,R05069,R00771,R01621,R04673,R05704,R01788,R02189,R01786,R01067,R00725,R01139,R00299,R08404,R02185,R05804,R00303,R00850,R00014,R00207,R00134,R03215,R03146,R00519,R04673
132	0.50	448	23	40	1	1	C00031->C00407:[4->3,7->6,9->2]	RP06552,RP07515,RP01134,RP02042,RP10127,RP01128,RP01093,RP04312,RP06427,RP00060,RP02918,RP04202,RP08252,RP10180,RP04543,RP05769,RP05915,RP01086,RP01085,RP10179,RP06639,RP01226,RP05304	R01384,R01386,R07658,R03425,R00837,R02199,R02200,R02196,R02197,R05070,R00830,R00771,R04673,R01067,R00725,R01139,R00299,R08404,R02185,R05804,R00303,R00850,R00014,R00207,R04673,R05068,R00286,R05704,R00830,R01221,R03425,R02737,R00836,R07247,R00751,R00751,R05069,R01621,R00996,R05704
133	0.67	394	25	50	1	1	C00031->C00407:[4->1,4->3,7->9,9->5]	RP06552,RP07515,RP01134,RP06299,RP05769,RP10180,RP04543,RP00955,RP00180,RP02042,RP05915,RP01226,RP01086,RP10127,RP01128,RP01085,RP10179,RP00128,RP01093,RP04312,RP05304,RP01488,RP00060,RP03735,RP08252	R01384,R01386,R07658,R03425,R00837,R00761,R05704,R00830,R01221,R03425,R05068,R00286,R00524,R00315,R00317,R00320,R02199,R02200,R02196,R02197,R02737,R00836,R00996,R07247,R00751,R05070,R00830,R00751,R05069,R00710,R00711,R01019,R00326,R00771,R04673,R05704,R01408,R00725,R01139,R00299,R08404,R02185,R05804,R00303,R00850,R00134,R03215,R03146,R00519,R04673
134	0.50	491	26	63	1	1	C00031->C00407:[1->2,4->6,7->3]	RP07515,RP01568,RP01925,RP00036,RP10180,RP00113,RP01033,RP01133,RP02042,RP01226,RP01086,RP10127,RP01271,RP00395,RP01128,RP01085,RP05769,RP10179,RP01093,RP04312,RP05304,RP00052,RP00060,RP02918,RP06593,RP08252	R03425,R01518,R02035,R00199,R01858,R02628,R01138,R00659,R00724,R00200,R00206,R02320,R00430,R00208,R01012,R00572,R05068,R02188,R01512,R01515,R01517,R01660,R00658,R00835,R02199,R02200,R02196,R02197,R00996,R07247,R00751,R05070,R01068,R01061,R01063,R00830,R00751,R05704,R00830,R01221,R03425,R05069,R00771,R04673,R05704,R00756,R00769,R05805,R00770,R00762,R00764,R00767,R00725,R01139,R00299,R08404,R02185,R05804,R00303,R00850,R00014,R01528,R04673
135	1.00	436	32	57	1	1	C00031->C00407:[4->1,4->3,7->6,7->9,9->2,9->5]	RP06552,RP07515,RP00128,RP01488,RP06727,RP10180,RP02940,RP04543,RP01134,RP00180,RP02450,RP01133,RP02042,RP00955,RP05915,RP01226,RP01086,RP10127,RP01128,RP01085,RP05769,RP10179,RP01093,RP06639,RP04312,RP05304,RP06427,RP00060,RP02918,RP04202,RP03735,RP08252	R01384,R01386,R07658,R03425,R00710,R00711,R01019,R00326,R01408,R01830,R05068,R03321,R00286,R00837,R00315,R00317,R00320,R02736,R00835,R02199,R02200,R02196,R02197,R00524,R02737,R00836,R00996,R07247,R00751,R05070,R00830,R00751,R05704,R00830,R01221,R03425,R05069,R00771,R01621,R04673,R05704,R01067,R00725,R01139,R00299,R08404,R02185,R05804,R00303,R00850,R00014,R00207,R00134,R03215,R03146,R00519,R04673
136	0.50	447	29	66	1	1	C00031->C00407:[1->2,4->3,4->6]	RP06552,RP01568,RP07515,RP02042,RP10180,RP00113,RP04543,RP00453,RP01033,RP00109,RP00078,RP05915,RP01226,RP01086,RP10127,RP01271,RP00395,RP01128,RP01085,RP05769,RP10179,RP01093,RP04312,RP05304,RP00052,RP00060,RP02918,RP00343,RP08252	R01384,R01386,R07658,R01518,R03425,R02199,R02200,R02196,R02197,R05068,R02188,R01512,R01515,R01517,R01660,R00286,R02727,R00010,R00658,R00344,R00930,R00217,R00353,R00431,R00346,R00345,R00726,R00341,R02737,R00836,R00996,R07247,R00751,R05070,R01068,R01061,R01063,R00830,R00751,R05704,R00830,R01221,R03425,R05069,R00771,R04673,R05704,R00756,R00769,R05805,R00770,R00762,R00764,R00767,R00725,R01139,R00299,R08404,R02185,R05804,R00303,R00850,R00014,R02778,R02780,R04673
137	1.00	481	43	95	1	1	C00031->C00407:[4->1,4->3,7->6,7->9,9->2,9->5]	RP06552,RP01568,RP00128,RP06727,RP07515,RP00113,RP02454,RP01134,RP00180,RP01033,RP02042,RP00955,RP10127,RP00395,RP10180,RP01093,RP04312,RP01670,RP00052,RP00060,RP04318,RP08252,RP01488,RP00036,RP01128,RP04543,RP07922,RP02961,RP06373,RP01089,RP05769,RP05915,RP01086,RP01271,RP01590,RP01085,RP10179,RP00568,RP06639,RP01226,RP05304,RP00216,RP03735	R01384,R01386,R07658,R01518,R00710,R00711,R01019,R00326,R01830,R03425,R02188,R01512,R01515,R01517,R01660,R02740,R00837,R00315,R00317,R00320,R00658,R02199,R02200,R02196,R02197,R00524,R05070,R01061,R01063,R05068,R00771,R04673,R01655,R00756,R00769,R05805,R00770,R00762,R00764,R00767,R00725,R01139,R00299,R08404,R02185,R05804,R00303,R00850,R00224,R04673,R01408,R00199,R01858,R02628,R01138,R00659,R00724,R00200,R00206,R02320,R00430,R00208,R01012,R00572,R00830,R00286,R04125,R00028,R00941,R00755,R05704,R00830,R01221,R03425,R02737,R00836,R07247,R00751,R01068,R01555,R05196,R00751,R05069,R01218,R01220,R01621,R00996,R05704,R01788,R02189,R01786,R00134,R03215,R03146,R00519
138	1.00	444	40	69	1	1	C00031->C00407:[4->1,4->3,7->1,7->3,7->6,7->9,9->2,9->5]	RP07515,RP06552,RP00128,RP05769,RP06299,RP02454,RP01134,RP00180,RP02042,RP10127,RP10180,RP01093,RP04312,RP01670,RP01488,RP00060,RP02918,RP04202,RP08252,RP00955,RP01925,RP01128,RP04543,RP07922,RP02961,RP06373,RP01133,RP06727,RP05915,RP01086,RP01590,RP01085,RP10179,RP00568,RP06639,RP01226,RP05304,RP00216,RP03735,RP06593	R03425,R01384,R01386,R07658,R00710,R00711,R01019,R00326,R05704,R00830,R01221,R03425,R00761,R02740,R00837,R00315,R00317,R00320,R02199,R02200,R02196,R02197,R05070,R05068,R00771,R04673,R01655,R01408,R00725,R01139,R00299,R08404,R02185,R05804,R00303,R00850,R00014,R00207,R04673,R00524,R02035,R00830,R00286,R04125,R00028,R00941,R00835,R01830,R02737,R00836,R07247,R00751,R01555,R05196,R00751,R05069,R01218,R01220,R01621,R00996,R05704,R01788,R02189,R01786,R00134,R03215,R03146,R00519,R01528
139	1.00	419	38	103	1	1	C00031->C00407:[4->1,4->3,4->5,7->6,7->9,9->2]	RP06552,RP01568,RP01134,RP07515,RP00113,RP00287,RP06299,RP00128,RP06101,RP01033,RP02042,RP12733,RP10127,RP00395,RP10180,RP01093,RP04312,RP00052,RP01488,RP00060,RP04202,RP08252,RP00955,RP00036,RP01128,RP04543,RP00026,RP05769,RP05915,RP01086,RP07314,RP06172,RP01271,RP01085,RP10179,RP01226,RP05304,RP03735	R01384,R01386,R07658,R01518,R00837,R03425,R02188,R01512,R01515,R01517,R01660,R00214,R00216,R00761,R00710,R00711,R01019,R00326,R00214,R00216,R00658,R02199,R02200,R02196,R02197,R00006,R05070,R01061,R01063,R05068,R00771,R04673,R00756,R00769,R05805,R00770,R00762,R00764,R00767,R01408,R00725,R01139,R00299,R08404,R02185,R05804,R00303,R00850,R00207,R04673,R00524,R00199,R01858,R02628,R01138,R00659,R00724,R00200,R00206,R02320,R00430,R00208,R01012,R00572,R00830,R00286,R00743,R01323,R01179,R05508,R00393,R04057,R02955,R05336,R01359,R05509,R00928,R04000,R00229,R07832,R03884,R00227,R03153,R00235,R05704,R00830,R01221,R03425,R02737,R00836,R07247,R00751,R03050,R00472,R01068,R00751,R05069,R00996,R05704,R00134,R03215,R03146,R00519
140	0.33	509	17	50	0	0	C00031->C00407:[1->2,4->6]	RP01568,RP00036,RP10180,RP00113,RP01033,RP02042,RP12733,RP10127,RP07314,RP01271,RP00395,RP10179,RP01093,RP04312,RP00052,RP00060,RP08252	R01518,R00199,R01858,R02628,R01138,R00659,R00724,R00200,R00206,R02320,R00430,R00208,R01012,R00572,R05068,R02188,R01512,R01515,R01517,R01660,R00658,R02199,R02200,R02196,R02197,R00006,R05070,R03050,R01068,R01061,R01063,R05069,R00771,R04673,R00756,R00769,R05805,R00770,R00762,R00764,R00767,R00725,R01139,R00299,R08404,R02185,R05804,R00303,R00850,R04673
141	1.00	435	35	61	1	1	C00031->C00407:[4->1,4->3,7->1,7->3,7->6,7->9,9->2,9->5]	RP07515,RP06552,RP00128,RP01925,RP05769,RP01128,RP06299,RP07922,RP01134,RP00180,RP06373,RP01133,RP02042,RP12733,RP00060,RP05915,RP01226,RP00955,RP04202,RP10127,RP07314,RP10180,RP01085,RP01086,RP01093,RP04312,RP01670,RP05304,RP00568,RP01488,RP10179,RP04543,RP03735,RP06593,RP08252	R03425,R01384,R01386,R07658,R00710,R00711,R01019,R00326,R02035,R05704,R00830,R01221,R03425,R00830,R00761,R04125,R00837,R00315,R00317,R00320,R00941,R00835,R02199,R02200,R02196,R02197,R00006,R00725,R01139,R00299,R08404,R02185,R05804,R00303,R00850,R02737,R00836,R00996,R00524,R00207,R05070,R03050,R05068,R00751,R07247,R00751,R00771,R04673,R01655,R05704,R01218,R01220,R01408,R05069,R00286,R00134,R03215,R03146,R00519,R01528,R04673
142	0.50	495	29	66	1	1	C00031->C00407:[1->2,4->3,4->6]	RP06552,RP01568,RP07515,RP00036,RP10180,RP00113,RP01128,RP00649,RP04543,RP00453,RP01033,RP02042,RP05915,RP01226,RP01086,RP10127,RP00395,RP13340,RP01790,RP01085,RP05769,RP10179,RP01093,RP04312,RP05304,RP00060,RP02918,RP00343,RP08252	R01384,R01386,R07658,R01518,R03425,R00199,R01858,R02628,R01138,R00659,R00724,R00200,R00206,R02320,R00430,R00208,R01012,R00572,R05068,R02188,R01512,R01515,R01517,R01660,R00830,R00761,R01067,R00286,R02727,R00010,R00658,R02199,R02200,R02196,R02197,R02737,R00836,R00996,R07247,R00751,R05070,R01061,R01063,R01827,R01830,R00751,R05704,R00830,R01221,R03425,R05069,R00771,R04673,R05704,R00725,R01139,R00299,R08404,R02185,R05804,R00303,R00850,R00014,R02778,R02780,R04673
143	1.00	500	38	83	1	1	C00031->C00407:[1->2,1->5,4->1,4->3,4->6,4->9]	RP06552,RP01568,RP01134,RP07515,RP00113,RP01488,RP01033,RP02042,RP10127,RP00395,RP10180,RP01790,RP01093,RP04312,RP01670,RP00052,RP00060,RP04318,RP08252,RP00955,RP00036,RP01128,RP00649,RP04543,RP07922,RP06373,RP05769,RP02918,RP05915,RP01086,RP13340,RP01271,RP01085,RP10179,RP00568,RP01226,RP05304,RP03735	R01384,R01386,R07658,R01518,R00837,R03425,R02188,R01512,R01515,R01517,R01660,R01408,R00658,R02199,R02200,R02196,R02197,R05070,R01061,R01063,R05068,R01830,R00771,R04673,R01655,R00756,R00769,R05805,R00770,R00762,R00764,R00767,R00725,R01139,R00299,R08404,R02185,R05804,R00303,R00850,R00224,R04673,R00524,R00199,R01858,R02628,R01138,R00659,R00724,R00200,R00206,R02320,R00430,R00208,R01012,R00572,R00830,R00761,R01067,R00286,R04125,R00941,R05704,R00830,R01221,R03425,R00014,R02737,R00836,R07247,R00751,R01827,R01068,R00751,R05069,R01218,R01220,R00996,R05704,R00134,R03215,R03146,R00519
144	1.00	477	36	82	1	1	C00031->C00407:[1->2,1->5,4->1,4->3,4->6,4->9]	RP06552,RP01568,RP01134,RP07515,RP00113,RP02454,RP01488,RP01033,RP02042,RP10127,RP00395,RP01128,RP01093,RP04312,RP00052,RP00060,RP02918,RP00216,RP00955,RP00036,RP10180,RP04543,RP02961,RP05769,RP04318,RP05915,RP01086,RP13340,RP01271,RP01590,RP01085,RP10179,RP01226,RP05304,RP08252,RP03735	R01384,R01386,R07658,R01518,R00837,R03425,R02188,R01512,R01515,R01517,R01660,R02740,R01408,R00658,R02199,R02200,R02196,R02197,R05070,R01061,R01063,R00830,R00771,R04673,R00756,R00769,R05805,R00770,R00762,R00764,R00767,R00725,R01139,R00299,R08404,R02185,R05804,R00303,R00850,R00014,R01788,R02189,R01786,R00524,R00199,R01858,R02628,R01138,R00659,R00724,R00200,R00206,R02320,R00430,R00208,R01012,R00572,R05068,R00286,R00028,R05704,R00830,R01221,R03425,R00224,R02737,R00836,R07247,R00751,R01827,R01068,R01555,R05196,R00751,R05069,R00996,R05704,R04673,R00134,R03215,R03146,R00519
145	1.00	422	32	58	1	1	C00031->C00407:[4->1,4->3,7->6,7->9,9->2,9->5]	RP06552,RP07515,RP00128,RP00568,RP05769,RP10180,RP01134,RP04543,RP07922,RP01488,RP00180,RP06373,RP02042,RP00060,RP05915,RP04312,RP00955,RP10127,RP01128,RP01085,RP01086,RP01093,RP06639,RP01226,RP01670,RP05304,RP06427,RP10179,RP02918,RP04202,RP03735,RP08252	R01384,R01386,R07658,R03425,R00710,R00711,R01019,R00326,R01218,R01220,R05704,R00830,R01221,R03425,R05068,R00837,R00286,R04125,R01408,R00315,R00317,R00320,R00941,R02199,R02200,R02196,R02197,R00725,R01139,R00299,R08404,R02185,R05804,R00303,R00850,R02737,R00836,R04673,R00524,R05070,R00830,R00751,R07247,R00751,R00771,R01621,R00996,R01655,R05704,R01067,R05069,R00014,R00207,R00134,R03215,R03146,R00519,R04673
146	1.00	468	38	88	1	1	C00031->C00407:[1->2,1->5,4->1,4->3,4->6,4->9,5->6,5->9,9->2,9->5]	RP06552,RP01568,RP00164,RP07515,RP00113,RP01134,RP00180,RP01033,RP02042,RP10127,RP00395,RP01128,RP09657,RP09828,RP01093,RP04312,RP00052,RP01488,RP00060,RP04318,RP08252,RP00955,RP00036,RP10180,RP04543,RP01089,RP05769,RP05915,RP01086,RP01271,RP01085,RP10179,RP00128,RP06639,RP01226,RP05304,RP01270,RP03735	R01384,R01386,R07658,R01518,R01010,R01011,R01012,R03425,R02188,R01512,R01515,R01517,R01660,R00837,R00315,R00317,R00320,R00658,R02199,R02200,R02196,R02197,R05070,R01061,R01063,R00830,R06861,R06862,R00771,R04673,R00756,R00769,R05805,R00770,R00762,R00764,R00767,R01408,R00725,R01139,R00299,R08404,R02185,R05804,R00303,R00850,R00224,R04673,R00524,R00199,R01858,R02628,R01138,R00659,R00724,R00200,R00206,R02320,R00430,R00208,R01012,R00572,R05068,R00286,R00755,R05704,R00830,R01221,R03425,R02737,R00836,R07247,R00751,R01068,R00751,R05069,R00710,R00711,R01019,R00326,R01621,R00996,R05704,R01068,R00134,R03215,R03146,R00519
147	1.00	451	38	64	1	1	C00031->C00407:[4->1,4->3,7->1,7->3,7->6,7->9,9->2,9->5]	RP07515,RP06552,RP00128,RP05769,RP06299,RP01134,RP00180,RP02450,RP02042,RP10127,RP10180,RP01093,RP04312,RP01670,RP01488,RP00060,RP02918,RP04202,RP08252,RP00955,RP01925,RP01128,RP02940,RP04543,RP07922,RP06373,RP01133,RP06727,RP05915,RP01086,RP01085,RP10179,RP00568,RP06639,RP01226,RP05304,RP03735,RP06593	R03425,R01384,R01386,R07658,R00710,R00711,R01019,R00326,R05704,R00830,R01221,R03425,R00761,R00837,R00315,R00317,R00320,R02736,R02199,R02200,R02196,R02197,R05070,R05068,R00771,R04673,R01655,R01408,R00725,R01139,R00299,R08404,R02185,R05804,R00303,R00850,R00014,R00207,R04673,R00524,R02035,R00830,R03321,R00286,R04125,R00941,R00835,R01830,R02737,R00836,R07247,R00751,R00751,R05069,R01218,R01220,R01621,R00996,R05704,R00134,R03215,R03146,R00519,R01528
148	1.00	480	35	56	1	1	C00031->C00407:[4->1,4->3,7->6,7->9,9->2,9->5]	RP06552,RP07515,RP01134,RP04543,RP06727,RP10180,RP02940,RP06299,RP07922,RP00955,RP00568,RP06373,RP02450,RP01133,RP02042,RP04318,RP05915,RP01226,RP01086,RP10127,RP01128,RP01085,RP05769,RP10179,RP01093,RP06639,RP04312,RP01670,RP05304,RP01488,RP00060,RP02918,RP04202,RP03735,RP08252	R01384,R01386,R07658,R03425,R00837,R00286,R01830,R05068,R03321,R00761,R04125,R00524,R01218,R01220,R00941,R02736,R00835,R02199,R02200,R02196,R02197,R00224,R02737,R00836,R00996,R07247,R00751,R05070,R00830,R00751,R05704,R00830,R01221,R03425,R05069,R00771,R01621,R04673,R01655,R05704,R01408,R00725,R01139,R00299,R08404,R02185,R05804,R00303,R00850,R00014,R00207,R00134,R03215,R03146,R00519,R04673
149	1.00	474	41	85	1	1	C00031->C00407:[1->2,4->1,4->3,4->6,7->1,7->3,7->9,9->5]	RP07515,RP01568,RP00128,RP00113,RP06299,RP01134,RP00180,RP01033,RP02042,RP10127,RP00395,RP01128,RP01790,RP01093,RP04312,RP01670,RP01488,RP00060,RP02918,RP08252,RP00955,RP01925,RP00036,RP10180,RP00649,RP04543,RP07922,RP06373,RP01133,RP05769,RP05915,RP01086,RP13340,RP01085,RP10179,RP00568,RP01226,RP05304,RP03735,RP06593,RP06552	R03425,R01518,R00710,R00711,R01019,R00326,R02188,R01512,R01515,R01517,R01660,R00761,R00837,R00315,R00317,R00320,R00658,R02199,R02200,R02196,R02197,R05070,R01061,R01063,R00830,R01830,R00771,R04673,R01655,R01408,R00725,R01139,R00299,R08404,R02185,R05804,R00303,R00850,R00014,R04673,R00524,R02035,R00199,R01858,R02628,R01138,R00659,R00724,R00200,R00206,R02320,R00430,R00208,R01012,R00572,R05068,R00761,R01067,R00286,R04125,R00941,R00835,R05704,R00830,R01221,R03425,R02737,R00836,R07247,R00751,R01827,R00751,R05069,R01218,R01220,R00996,R05704,R00134,R03215,R03146,R00519,R01528,R01384,R01386,R07658
150	0.67	468	24	58	0	0	C00031->C00407:[1->2,4->6,7->9,9->5]	RP01568,RP00128,RP00036,RP10180,RP00113,RP00649,RP00180,RP01033,RP02042,RP01226,RP01086,RP10127,RP00395,RP13340,RP01790,RP01085,RP10179,RP01093,RP06639,RP04312,RP06427,RP00060,RP02918,RP08252	R01518,R00710,R00711,R01019,R00326,R00199,R01858,R02628,R01138,R00659,R00724,R00200,R00206,R02320,R00430,R00208,R01012,R00572,R05068,R02188,R01512,R01515,R01517,R01660,R00761,R01067,R00315,R00317,R00320,R00658,R02199,R02200,R02196,R02197,R00996,R07247,R00751,R05070,R01061,R01063,R01827,R01830,R00751,R05069,R00771,R01621,R04673,R01067,R00725,R01139,R00299,R08404,R02185,R05804,R00303,R00850,R00014,R04673
151	0.67	487	23	52	0	0	C00031->C00407:[7->6,7->9,9->2,9->5]	RP01568,RP00036,RP10180,RP00113,RP00649,RP06299,RP01033,RP02042,RP04318,RP01226,RP01086,RP10127,RP00395,RP13340,RP01790,RP01085,RP10179,RP01093,RP04312,RP00060,RP02918,RP04202,RP08252	R01518,R00199,R01858,R02628,R01138,R00659,R00724,R00200,R00206,R02320,R00430,R00208,R01012,R00572,R05068,R02188,R01512,R01515,R01517,R01660,R00761,R01067,R00761,R00658,R02199,R02200,R02196,R02197,R00224,R00996,R07247,R00751,R05070,R01061,R01063,R01827,R01830,R00751,R05069,R00771,R04673,R00725,R01139,R00299,R08404,R02185,R05804,R00303,R00850,R00014,R00207,R04673
152	1.00	433	34	64	1	1	C00031->C00407:[4->1,4->3,7->6,7->9,9->2,9->5]	RP06552,RP07515,RP00128,RP04543,RP06727,RP10180,RP01134,RP06299,RP02454,RP00453,RP00180,RP02961,RP01089,RP02042,RP00955,RP05915,RP01226,RP01086,RP10127,RP01590,RP01128,RP01085,RP05769,RP10179,RP01093,RP06639,RP04312,RP05304,RP00216,RP01488,RP00060,RP00343,RP03735,RP08252	R01384,R01386,R07658,R03425,R00710,R00711,R01019,R00326,R00286,R01830,R05068,R00837,R00761,R02740,R02727,R00010,R00315,R00317,R00320,R00028,R00755,R02199,R02200,R02196,R02197,R00524,R02737,R00836,R00996,R07247,R00751,R05070,R01555,R05196,R00830,R00751,R05704,R00830,R01221,R03425,R05069,R00771,R01621,R04673,R05704,R01788,R02189,R01786,R01408,R00725,R01139,R00299,R08404,R02185,R05804,R00303,R00850,R02778,R02780,R00134,R03215,R03146,R00519,R04673
153	0.83	458	28	55	1	1	C00031->C00407:[7->3,7->6,7->9,9->2,9->5]	RP07515,RP00164,RP01925,RP02042,RP10180,RP06299,RP00128,RP00180,RP01089,RP01133,RP05769,RP04312,RP01086,RP10127,RP01128,RP09657,RP09828,RP10179,RP01085,RP01093,RP06639,RP01226,RP05304,RP00052,RP00060,RP01270,RP06593,RP08252	R03425,R01010,R01011,R01012,R02035,R02199,R02200,R02196,R02197,R05068,R00761,R00710,R00711,R01019,R00326,R00315,R00317,R00320,R00755,R00835,R05704,R00830,R01221,R03425,R04673,R07247,R00751,R05070,R00830,R06861,R06862,R05069,R00751,R00771,R01621,R00996,R05704,R00756,R00769,R05805,R00770,R00762,R00764,R00767,R00725,R01139,R00299,R08404,R02185,R05804,R00303,R00850,R01068,R01528,R04673
154	0.17	236	16	91	1	2	C00031->C00407:[9->3]	RP11207,RP06299,RP06172,RP01077,RP05694,RP01093,RP00026,RP00180,RP11206,RP11208,RP09200,RP00079,RP02042,RP05067,RP00060,RP09733	R04225,R00761,R00472,R00742,R04709,R07989,R06635,R06637,R06636,R06459,R06458,R06448,R07250,R06510,R07253,R05331,R06641,R00233,R06511,R06512,R06643,R06644,R06645,R02505,R07987,R07251,R07988,R05188,R06482,R06483,R06480,R06481,R02447,R05464,R01613,R01614,R05190,R07758,R02223,R07254,R02224,R00771,R00743,R01323,R01179,R05508,R00393,R04057,R02955,R05336,R01359,R05509,R00928,R04000,R00229,R07832,R03884,R00227,R03153,R00235,R00315,R00317,R00320,R07603,R08567,R03171,R03894,R00361,R00360,R00343,R00342,R01447,R01257,R02199,R02200,R02196,R02197,R00344,R00725,R01139,R00299,R08404,R02185,R05804,R00303,R00850,R08567,R07603,R03894,R03171,R04225
155	0.33	508	14	20	0	0	C00031->C00407:[7->6,9->2]	RP01590,RP06727,RP10180,RP10179,RP02454,RP06639,RP04312,RP02961,RP00216,RP02042,RP02918,RP04202,RP08252,RP10127	R01555,R05196,R01830,R05068,R05069,R02740,R01621,R04673,R00028,R01788,R02189,R01786,R02199,R02200,R02196,R02197,R00014,R00207,R04673,R05070
156	0.83	496	28	68	1	1	C00031->C00407:[1->2,1->5,4->3,4->6,4->9]	RP06552,RP01568,RP01134,RP07515,RP00036,RP10180,RP00113,RP04543,RP01033,RP02042,RP02918,RP05915,RP04312,RP01086,RP10127,RP01271,RP00395,RP01128,RP01085,RP05769,RP10179,RP01093,RP01226,RP05304,RP00052,RP00060,RP04318,RP08252	R01384,R01386,R07658,R01518,R00837,R03425,R00199,R01858,R02628,R01138,R00659,R00724,R00200,R00206,R02320,R00430,R00208,R01012,R00572,R05068,R02188,R01512,R01515,R01517,R01660,R00286,R00658,R02199,R02200,R02196,R02197,R00014,R02737,R00836,R04673,R07247,R00751,R05070,R01068,R01061,R01063,R00830,R00751,R05704,R00830,R01221,R03425,R05069,R00771,R00996,R05704,R00756,R00769,R05805,R00770,R00762,R00764,R00767,R00725,R01139,R00299,R08404,R02185,R05804,R00303,R00850,R00224,R04673
157	1.00	377	36	80	1	1	C00031->C00407:[4->1,4->3,7->6,7->9,9->2,9->5]	RP06552,RP07515,RP00128,RP05769,RP00287,RP06299,RP01134,RP00180,RP02450,RP02042,RP10127,RP01128,RP01093,RP04312,RP01488,RP00060,RP04202,RP08252,RP00955,RP10180,RP02940,RP04543,RP00026,RP01089,RP01133,RP06727,RP05915,RP06101,RP01086,RP06172,RP01085,RP10179,RP06639,RP01226,RP05304,RP03735	R01384,R01386,R07658,R03425,R00710,R00711,R01019,R00326,R05704,R00830,R01221,R03425,R00214,R00216,R00761,R00837,R00315,R00317,R00320,R02736,R02199,R02200,R02196,R02197,R05070,R00830,R00771,R04673,R01408,R00725,R01139,R00299,R08404,R02185,R05804,R00303,R00850,R00207,R04673,R00524,R05068,R03321,R00286,R00743,R01323,R01179,R05508,R00393,R04057,R02955,R05336,R01359,R05509,R00928,R04000,R00229,R07832,R03884,R00227,R03153,R00235,R00755,R00835,R01830,R02737,R00836,R00214,R00216,R07247,R00751,R00472,R00751,R05069,R01621,R00996,R05704,R00134,R03215,R03146,R00519
158	1.00	457	35	77	1	1	C00031->C00407:[1->2,4->1,4->3,4->6,7->9,9->5]	RP06552,RP01568,RP00128,RP07515,RP00113,RP06299,RP01134,RP00180,RP02450,RP02042,RP10127,RP00395,RP01128,RP01093,RP04312,RP01488,RP00060,RP02918,RP08252,RP00955,RP00036,RP10180,RP02940,RP04543,RP01133,RP05769,RP05915,RP01086,RP13340,RP01085,RP10179,RP01226,RP05304,RP01033,RP03735	R01384,R01386,R07658,R01518,R00710,R00711,R01019,R00326,R03425,R02188,R01512,R01515,R01517,R01660,R00761,R00837,R00315,R00317,R00320,R02736,R02199,R02200,R02196,R02197,R05070,R01061,R01063,R00830,R00771,R04673,R01408,R00725,R01139,R00299,R08404,R02185,R05804,R00303,R00850,R00014,R04673,R00524,R00199,R01858,R02628,R01138,R00659,R00724,R00200,R00206,R02320,R00430,R00208,R01012,R00572,R05068,R03321,R00286,R00835,R05704,R00830,R01221,R03425,R02737,R00836,R07247,R00751,R01827,R00751,R05069,R00996,R05704,R00658,R00134,R03215,R03146,R00519
159	1.00	412	30	57	1	1	C00031->C00407:[4->1,4->3,7->6,7->9,9->2,9->5]	RP06552,RP07515,RP00128,RP06299,RP02042,RP01128,RP01134,RP04543,RP00453,RP00180,RP05769,RP12733,RP00955,RP05915,RP04312,RP01086,RP04202,RP10127,RP07314,RP10180,RP01085,RP10179,RP01093,RP01226,RP05304,RP01488,RP00060,RP00343,RP03735,RP08252	R01384,R01386,R07658,R03425,R00710,R00711,R01019,R00326,R00761,R02199,R02200,R02196,R02197,R00830,R00837,R00286,R02727,R00010,R00315,R00317,R00320,R05704,R00830,R01221,R03425,R00006,R00524,R02737,R00836,R04673,R07247,R00751,R00207,R05070,R03050,R05068,R00751,R05069,R00771,R00996,R05704,R01408,R00725,R01139,R00299,R08404,R02185,R05804,R00303,R00850,R02778,R02780,R00134,R03215,R03146,R00519,R04673
160	0.33	363	22	54	1	1	C00031->C00407:[4->3,4->5]	RP06552,RP07515,RP01134,RP02042,RP10180,RP00287,RP04543,RP00128,RP06101,RP00026,RP05769,RP05915,RP04312,RP01086,RP10127,RP06172,RP01128,RP01085,RP10179,RP01226,RP05304,RP08252	R01384,R01386,R07658,R03425,R00837,R02199,R02200,R02196,R02197,R05068,R00214,R00216,R00286,R00710,R00711,R01019,R00326,R00214,R00216,R00743,R01323,R01179,R05508,R00393,R04057,R02955,R05336,R01359,R05509,R00928,R04000,R00229,R07832,R03884,R00227,R03153,R00235,R05704,R00830,R01221,R03425,R02737,R00836,R04673,R07247,R00751,R05070,R00472,R00830,R00751,R05069,R00996,R05704,R04673
161	0.50	278	22	57	1	2	C00031->C00407:[7->9,9->3,9->5]	RP06367,RP06172,RP03833,RP06299,RP11450,RP00180,RP11206,RP08343,RP01180,RP00026,RP02042,RP09733,RP04833,RP09200,RP06427,RP06101,RP01093,RP06639,RP11208,RP00060,RP11207,RP03834	R00927,R00472,R04203,R00761,R03172,R00315,R00317,R00320,R07603,R00236,R00927,R00743,R01323,R01179,R05508,R00393,R04057,R02955,R05336,R01359,R05509,R00928,R04000,R00229,R07832,R03884,R00227,R03153,R00235,R02199,R02200,R02196,R02197,R08567,R07603,R03894,R03171,R04225,R00316,R03894,R01067,R00214,R00216,R00771,R01621,R08567,R03171,R00725,R01139,R00299,R08404,R02185,R05804,R00303,R00850,R04225,R04204
162	0.50	226	21	65	1	2	C00031->C00407:[7->9,9->3,9->5]	RP06367,RP06172,RP03833,RP06299,RP11450,RP00180,RP11206,RP01180,RP00079,RP02042,RP09733,RP05729,RP09200,RP06427,RP01093,RP06639,RP00026,RP11208,RP00060,RP11207,RP03834	R00927,R00472,R04203,R00761,R03172,R00315,R00317,R00320,R07603,R00927,R00361,R00360,R00343,R00342,R01447,R01257,R02199,R02200,R02196,R02197,R08567,R07603,R03894,R03171,R04225,R00217,R00346,R00345,R00726,R00341,R00431,R03894,R01067,R00771,R01621,R00743,R01323,R01179,R05508,R00393,R04057,R02955,R05336,R01359,R05509,R00928,R04000,R00229,R07832,R03884,R00227,R03153,R00235,R08567,R03171,R00725,R01139,R00299,R08404,R02185,R05804,R00303,R00850,R04225,R04204
163	0.17	205	15	59	1	2	C00031->C00407:[9->3]	RP06639,RP06172,RP06427,RP01093,RP00026,RP00180,RP11206,RP11208,RP09200,RP00079,RP02042,RP00060,RP11207,RP09733,RP05729	R01621,R00472,R01067,R00771,R00743,R01323,R01179,R05508,R00393,R04057,R02955,R05336,R01359,R05509,R00928,R04000,R00229,R07832,R03884,R00227,R03153,R00235,R00315,R00317,R00320,R07603,R08567,R03171,R03894,R00361,R00360,R00343,R00342,R01447,R01257,R02199,R02200,R02196,R02197,R00725,R01139,R00299,R08404,R02185,R05804,R00303,R00850,R04225,R08567,R07603,R03894,R03171,R04225,R00217,R00346,R00345,R00726,R00341,R00431
164	1.00	364	33	77	1	1	C00031->C00407:[4->1,4->3,7->6,7->9,9->2,9->5]	RP06552,RP07515,RP01134,RP04543,RP02042,RP10180,RP00287,RP06299,RP00128,RP06101,RP01488,RP00026,RP01089,RP04318,RP00955,RP05915,RP00180,RP01086,RP10127,RP06172,RP01128,RP01085,RP05769,RP10179,RP01093,RP06639,RP01226,RP05304,RP06427,RP00060,RP03735,RP04312,RP08252	R01384,R01386,R07658,R03425,R00837,R00286,R02199,R02200,R02196,R02197,R05068,R00214,R00216,R00761,R00710,R00711,R01019,R00326,R00214,R00216,R01408,R00743,R01323,R01179,R05508,R00393,R04057,R02955,R05336,R01359,R05509,R00928,R04000,R00229,R07832,R03884,R00227,R03153,R00235,R00755,R00224,R00524,R02737,R00836,R00315,R00317,R00320,R07247,R00751,R05070,R00472,R00830,R00751,R05704,R00830,R01221,R03425,R05069,R00771,R01621,R00996,R05704,R01067,R00725,R01139,R00299,R08404,R02185,R05804,R00303,R00850,R00134,R03215,R03146,R00519,R04673,R04673
165	0.83	390	32	81	1	1	C00031->C00407:[4->2,4->3,4->5,5->6,5->9]	RP06552,RP07515,RP00164,RP05769,RP10180,RP00287,RP04543,RP01134,RP00180,RP00026,RP01089,RP02042,RP05915,RP06101,RP01086,RP10127,RP06172,RP01128,RP09657,RP09828,RP10179,RP00128,RP01085,RP01093,RP06639,RP01226,RP05304,RP00052,RP00060,RP01270,RP04312,RP08252	R01384,R01386,R07658,R03425,R01010,R01011,R01012,R05704,R00830,R01221,R03425,R05068,R00214,R00216,R00286,R00837,R00315,R00317,R00320,R00743,R01323,R01179,R05508,R00393,R04057,R02955,R05336,R01359,R05509,R00928,R04000,R00229,R07832,R03884,R00227,R03153,R00235,R00755,R02199,R02200,R02196,R02197,R02737,R00836,R00214,R00216,R07247,R00751,R05070,R00472,R00830,R06861,R06862,R05069,R00710,R00711,R01019,R00326,R00751,R00771,R01621,R00996,R05704,R00756,R00769,R05805,R00770,R00762,R00764,R00767,R00725,R01139,R00299,R08404,R02185,R05804,R00303,R00850,R01068,R04673,R04673
166	1.00	436	34	60	1	1	C00031->C00407:[4->1,4->3,7->6,7->9,9->2,9->5]	RP01095,RP06552,RP00128,RP04543,RP05769,RP10180,RP06299,RP07922,RP01134,RP00180,RP06373,RP01089,RP02042,RP00060,RP05915,RP04312,RP00955,RP01573,RP10127,RP01128,RP07515,RP01086,RP01085,RP01093,RP06639,RP01226,RP01670,RP05304,RP00568,RP01488,RP10179,RP03735,RP08252,RP01576	R05339,R01384,R01386,R07658,R00710,R00711,R01019,R00326,R00286,R05704,R00830,R01221,R03425,R05068,R00761,R04125,R00837,R00315,R00317,R00320,R00941,R00755,R02199,R02200,R02196,R02197,R00725,R01139,R00299,R08404,R02185,R05804,R00303,R00850,R02737,R00836,R04673,R00524,R01529,R05070,R00830,R03425,R07247,R00751,R00751,R00771,R01621,R00996,R01655,R05704,R01218,R01220,R01408,R05069,R00134,R03215,R03146,R00519,R04673,R05338
167	0.50	340	24	92	1	2	C00031->C00407:[2->3,7->9,9->5]	RP01568,RP00036,RP00113,RP03833,RP06299,RP11450,RP00180,RP11206,RP09200,RP02042,RP06367,RP09733,RP01271,RP00395,RP05698,RP01093,RP00026,RP01033,RP00052,RP11208,RP00060,RP11207,RP03834,RP01180	R01518,R00199,R01858,R02628,R01138,R00659,R00724,R00200,R00206,R02320,R00430,R00208,R01012,R00572,R02188,R01512,R01515,R01517,R01660,R04203,R00761,R03172,R00315,R00317,R00320,R07603,R03894,R02199,R02200,R02196,R02197,R00927,R08567,R07603,R03894,R03171,R04225,R01068,R01061,R01063,R01196,R00006,R00014,R00211,R00210,R01699,R00207,R00224,R00226,R00209,R05636,R03145,R00771,R00743,R01323,R01179,R05508,R00393,R04057,R02955,R05336,R01359,R05509,R00928,R04000,R00229,R07832,R03884,R00227,R03153,R00235,R00658,R00756,R00769,R05805,R00770,R00762,R00764,R00767,R08567,R03171,R00725,R01139,R00299,R08404,R02185,R05804,R00303,R00850,R04225,R04204,R00927
168	1.00	471	37	85	1	1	C00031->C00407:[1->2,4->1,4->3,4->6,7->1,7->3,7->9,9->5]	RP07515,RP01568,RP00128,RP01925,RP00036,RP10180,RP00113,RP06299,RP01134,RP00180,RP01033,RP01133,RP02042,RP12733,RP00955,RP05915,RP01226,RP01086,RP06552,RP10127,RP07314,RP01271,RP00395,RP01128,RP01085,RP05769,RP10179,RP01093,RP04312,RP05304,RP00052,RP01488,RP00060,RP04543,RP03735,RP06593,RP08252	R03425,R01518,R00710,R00711,R01019,R00326,R02035,R00199,R01858,R02628,R01138,R00659,R00724,R00200,R00206,R02320,R00430,R00208,R01012,R00572,R05068,R02188,R01512,R01515,R01517,R01660,R00761,R00837,R00315,R00317,R00320,R00658,R00835,R02199,R02200,R02196,R02197,R00006,R00524,R02737,R00836,R00996,R07247,R00751,R01384,R01386,R07658,R05070,R03050,R01068,R01061,R01063,R00830,R00751,R05704,R00830,R01221,R03425,R05069,R00771,R04673,R05704,R00756,R00769,R05805,R00770,R00762,R00764,R00767,R01408,R00725,R01139,R00299,R08404,R02185,R05804,R00303,R00850,R00286,R00134,R03215,R03146,R00519,R01528,R04673
169	0.83	412	26	48	1	1	C00031->C00407:[4->3,7->6,7->9,9->2,9->5]	RP06552,RP00128,RP04543,RP10180,RP06299,RP00453,RP00180,RP10179,RP02042,RP05915,RP01226,RP00301,RP00343,RP10127,RP01404,RP04699,RP01085,RP01086,RP01093,RP04312,RP01089,RP05983,RP00060,RP04318,RP04202,RP08252	R01384,R01386,R07658,R00710,R00711,R01019,R00326,R00286,R05068,R00761,R02727,R00010,R00315,R00317,R00320,R05069,R02199,R02200,R02196,R02197,R02737,R00836,R00996,R00945,R02778,R02780,R05070,R01281,R05103,R00751,R07247,R00751,R00771,R04673,R00755,R05103,R01281,R00725,R01139,R00299,R08404,R02185,R05804,R00303,R00850,R00224,R00207,R04673
170	0.33	400	11	21	0	0	C00031->C00407:[7->6,9->2]	RP10180,RP10179,RP06299,RP01093,RP04312,RP02042,RP00060,RP02918,RP04202,RP08252,RP10127	R05068,R05069,R00761,R00771,R04673,R02199,R02200,R02196,R02197,R00725,R01139,R00299,R08404,R02185,R05804,R00303,R00850,R00014,R00207,R04673,R05070
171	1.00	446	38	77	1	1	C00031->C00407:[4->1,4->3,7->6,7->9,9->2,9->5]	RP06552,RP01568,RP01134,RP00109,RP07515,RP00113,RP06299,RP01488,RP01033,RP02042,RP00078,RP10127,RP00395,RP01128,RP01093,RP04312,RP01670,RP00052,RP00060,RP02918,RP04202,RP08252,RP00955,RP10180,RP04543,RP07922,RP06373,RP05769,RP04318,RP05915,RP01086,RP01271,RP01085,RP10179,RP00568,RP01226,RP05304,RP03735	R01384,R01386,R07658,R01518,R00837,R00344,R00930,R00217,R00353,R03425,R02188,R01512,R01515,R01517,R01660,R00761,R01408,R00658,R02199,R02200,R02196,R02197,R00431,R00346,R00345,R00726,R00341,R05070,R01061,R01063,R00830,R00771,R04673,R01655,R00756,R00769,R05805,R00770,R00762,R00764,R00767,R00725,R01139,R00299,R08404,R02185,R05804,R00303,R00850,R00014,R00207,R04673,R00524,R05068,R00286,R04125,R00941,R05704,R00830,R01221,R03425,R00224,R02737,R00836,R07247,R00751,R01068,R00751,R05069,R01218,R01220,R00996,R05704,R00134,R03215,R03146,R00519
172	0.67	486	25	62	0	0	C00031->C00407:[1->2,1->5,4->6,4->9]	RP01568,RP00036,RP10180,RP00113,RP02454,RP02961,RP01033,RP02042,RP04318,RP00395,RP01226,RP01086,RP10127,RP01271,RP01590,RP13340,RP01085,RP10179,RP01093,RP04312,RP00052,RP08252,RP00060,RP02918,RP00216	R01518,R00199,R01858,R02628,R01138,R00659,R00724,R00200,R00206,R02320,R00430,R00208,R01012,R00572,R05068,R02188,R01512,R01515,R01517,R01660,R02740,R00028,R00658,R02199,R02200,R02196,R02197,R00224,R01061,R01063,R00996,R07247,R00751,R05070,R01068,R01555,R05196,R01827,R00751,R05069,R00771,R04673,R00756,R00769,R05805,R00770,R00762,R00764,R00767,R04673,R00725,R01139,R00299,R08404,R02185,R05804,R00303,R00850,R00014,R01788,R02189,R01786
173	0.83	444	26	50	1	1	C00031->C00407:[4->3,7->6,7->9,9->2,9->5]	RP06552,RP07515,RP00128,RP06299,RP05769,RP01128,RP04543,RP00453,RP00180,RP01089,RP02042,RP05915,RP01226,RP01086,RP10127,RP10180,RP01085,RP10179,RP01093,RP06639,RP04312,RP05304,RP06427,RP00060,RP00343,RP08252	R01384,R01386,R07658,R03425,R00710,R00711,R01019,R00326,R00761,R05704,R00830,R01221,R03425,R00830,R00286,R02727,R00010,R00315,R00317,R00320,R00755,R02199,R02200,R02196,R02197,R02737,R00836,R00996,R07247,R00751,R05070,R05068,R00751,R05069,R00771,R01621,R04673,R05704,R01067,R00725,R01139,R00299,R08404,R02185,R05804,R00303,R00850,R02778,R02780,R04673
174	0.67	399	17	33	0	0	C00031->C00407:[7->6,7->9,9->2,9->5]	RP00128,RP02042,RP10180,RP01085,RP10179,RP06299,RP01093,RP06639,RP00180,RP01089,RP06427,RP00060,RP01226,RP01086,RP04312,RP08252,RP10127	R00710,R00711,R01019,R00326,R02199,R02200,R02196,R02197,R05068,R00751,R05069,R00761,R00771,R01621,R00315,R00317,R00320,R00755,R01067,R00725,R01139,R00299,R08404,R02185,R05804,R00303,R00850,R00996,R07247,R00751,R04673,R04673,R05070
175	0.67	405	23	57	0	0	C00031->C00407:[1->2,4->6,7->9,9->5]	RP01568,RP00128,RP02042,RP10180,RP00113,RP06299,RP00180,RP01033,RP00109,RP00078,RP01226,RP01086,RP10127,RP01271,RP00395,RP01085,RP10179,RP01093,RP04312,RP00052,RP00060,RP02918,RP08252	R01518,R00710,R00711,R01019,R00326,R02199,R02200,R02196,R02197,R05068,R02188,R01512,R01515,R01517,R01660,R00761,R00315,R00317,R00320,R00658,R00344,R00930,R00217,R00353,R00431,R00346,R00345,R00726,R00341,R00996,R07247,R00751,R05070,R01068,R01061,R01063,R00751,R05069,R00771,R04673,R00756,R00769,R05805,R00770,R00762,R00764,R00767,R00725,R01139,R00299,R08404,R02185,R05804,R00303,R00850,R00014,R04673
176	0.83	481	29	70	1	1	C00031->C00407:[1->2,4->3,4->6,7->9,9->5]	RP06552,RP01568,RP00128,RP04543,RP00036,RP10180,RP06299,RP01134,RP07515,RP00180,RP01033,RP02042,RP05915,RP04312,RP01086,RP10127,RP01271,RP01128,RP01085,RP05769,RP10179,RP01093,RP01226,RP05304,RP00052,RP01264,RP00060,RP02918,RP08252	R01384,R01386,R07658,R01518,R00710,R00711,R01019,R00326,R00286,R00199,R01858,R02628,R01138,R00659,R00724,R00200,R00206,R02320,R00430,R00208,R01012,R00572,R05068,R00761,R00837,R03425,R00315,R00317,R00320,R00658,R02199,R02200,R02196,R02197,R02737,R00836,R04673,R07247,R00751,R05070,R01068,R00830,R00751,R05704,R00830,R01221,R03425,R05069,R00771,R00996,R05704,R00756,R00769,R05805,R00770,R00762,R00764,R00767,R07159,R01058,R00725,R01139,R00299,R08404,R02185,R05804,R00303,R00850,R00014,R04673
177	0.50	488	28	62	1	1	C00031->C00407:[1->2,4->3,4->6]	RP06552,RP01568,RP01134,RP07515,RP00036,RP10180,RP00113,RP01128,RP02940,RP04543,RP02450,RP01133,RP02042,RP05915,RP01226,RP01086,RP10127,RP00395,RP13340,RP01085,RP05769,RP10179,RP04312,RP05304,RP01033,RP00060,RP02918,RP08252	R01384,R01386,R07658,R01518,R00837,R03425,R00199,R01858,R02628,R01138,R00659,R00724,R00200,R00206,R02320,R00430,R00208,R01012,R00572,R05068,R02188,R01512,R01515,R01517,R01660,R00830,R03321,R00286,R02736,R00835,R02199,R02200,R02196,R02197,R02737,R00836,R00996,R07247,R00751,R05070,R01061,R01063,R01827,R00751,R05704,R00830,R01221,R03425,R05069,R04673,R05704,R00658,R00725,R01139,R00299,R08404,R02185,R05804,R00303,R00850,R00014,R04673
178	1.00	438	34	60	1	1	C00031->C00407:[4->1,4->3,7->6,7->9,9->2,9->5]	RP01095,RP06552,RP00128,RP00568,RP05769,RP07515,RP01134,RP04543,RP07922,RP01488,RP00180,RP06373,RP01089,RP10180,RP02042,RP00060,RP05915,RP04312,RP00955,RP01573,RP10127,RP01128,RP01085,RP01086,RP01093,RP06639,RP01226,RP01670,RP05304,RP06427,RP10179,RP03735,RP08252,RP01576	R05339,R01384,R01386,R07658,R00710,R00711,R01019,R00326,R01218,R01220,R05704,R00830,R01221,R03425,R03425,R00837,R00286,R04125,R01408,R00315,R00317,R00320,R00941,R00755,R05068,R02199,R02200,R02196,R02197,R00725,R01139,R00299,R08404,R02185,R05804,R00303,R00850,R02737,R00836,R04673,R00524,R01529,R05070,R00830,R00751,R07247,R00751,R00771,R01621,R00996,R01655,R05704,R01067,R05069,R00134,R03215,R03146,R00519,R04673,R05338
179	1.00	427	33	58	1	1	C00031->C00407:[4->1,4->3,7->1,7->3,7->6,7->9,9->2,9->5]	RP01095,RP07515,RP00128,RP01925,RP05769,RP10180,RP06552,RP06299,RP01134,RP00180,RP01089,RP01133,RP02042,RP00955,RP05915,RP01226,RP01086,RP01573,RP10127,RP01128,RP01085,RP10179,RP01093,RP06639,RP04312,RP05304,RP01488,RP00060,RP04543,RP03735,RP06593,RP08252,RP01576	R05339,R03425,R00710,R00711,R01019,R00326,R02035,R05704,R00830,R01221,R03425,R05068,R01384,R01386,R07658,R00761,R00837,R00315,R00317,R00320,R00755,R00835,R02199,R02200,R02196,R02197,R00524,R02737,R00836,R00996,R07247,R00751,R01529,R05070,R00830,R00751,R05069,R00771,R01621,R04673,R05704,R01408,R00725,R01139,R00299,R08404,R02185,R05804,R00303,R00850,R00286,R00134,R03215,R03146,R00519,R01528,R04673,R05338
180	0.83	392	34	83	1	1	C00031->C00407:[4->3,7->6,7->9,9->2,9->5]	RP06552,RP07515,RP00164,RP00287,RP06299,RP01134,RP00180,RP02042,RP10127,RP01128,RP09657,RP09828,RP01093,RP04312,RP00052,RP00060,RP04202,RP08252,RP10180,RP04543,RP00026,RP01089,RP05769,RP05915,RP06101,RP01086,RP06172,RP01085,RP10179,RP00128,RP06639,RP01226,RP05304,RP01270	R01384,R01386,R07658,R03425,R01010,R01011,R01012,R00214,R00216,R00761,R00837,R00315,R00317,R00320,R02199,R02200,R02196,R02197,R05070,R00830,R06861,R06862,R00771,R04673,R00756,R00769,R05805,R00770,R00762,R00764,R00767,R00725,R01139,R00299,R08404,R02185,R05804,R00303,R00850,R00207,R04673,R05068,R00286,R00743,R01323,R01179,R05508,R00393,R04057,R02955,R05336,R01359,R05509,R00928,R04000,R00229,R07832,R03884,R00227,R03153,R00235,R00755,R05704,R00830,R01221,R03425,R02737,R00836,R00214,R00216,R07247,R00751,R00472,R00751,R05069,R00710,R00711,R01019,R00326,R01621,R00996,R05704,R01068
181	1.00	469	33	77	1	1	C00031->C00407:[1->2,4->1,4->3,4->6,7->9,9->5]	RP06552,RP01568,RP00128,RP01488,RP00036,RP07515,RP01128,RP04543,RP01134,RP00180,RP01033,RP02042,RP00955,RP05915,RP01226,RP01086,RP10127,RP01271,RP10180,RP01085,RP05769,RP10179,RP01093,RP06639,RP04312,RP05304,RP00052,RP06427,RP00060,RP02918,RP03735,RP08252,RP01264	R01384,R01386,R07658,R01518,R00710,R00711,R01019,R00326,R01408,R00199,R01858,R02628,R01138,R00659,R00724,R00200,R00206,R02320,R00430,R00208,R01012,R00572,R03425,R00830,R00286,R00837,R00315,R00317,R00320,R00658,R02199,R02200,R02196,R02197,R00524,R02737,R00836,R00996,R07247,R00751,R05070,R01068,R05068,R00751,R05704,R00830,R01221,R03425,R05069,R00771,R01621,R04673,R05704,R00756,R00769,R05805,R00770,R00762,R00764,R00767,R01067,R00725,R01139,R00299,R08404,R02185,R05804,R00303,R00850,R00014,R00134,R03215,R03146,R00519,R04673,R07159,R01058
182	1.00	441	32	65	1	1	C00031->C00407:[4->1,4->3,7->6,7->9,9->2,9->5]	RP06552,RP07515,RP00164,RP06299,RP02042,RP10180,RP04543,RP01134,RP00180,RP01089,RP05769,RP00955,RP05915,RP01226,RP01086,RP10127,RP01128,RP09657,RP09828,RP10179,RP00128,RP01085,RP01093,RP06639,RP04312,RP05304,RP00052,RP01488,RP00060,RP01270,RP03735,RP08252	R01384,R01386,R07658,R03425,R01010,R01011,R01012,R00761,R02199,R02200,R02196,R02197,R05068,R00286,R00837,R00315,R00317,R00320,R00755,R05704,R00830,R01221,R03425,R00524,R02737,R00836,R00996,R07247,R00751,R05070,R00830,R06861,R06862,R05069,R00710,R00711,R01019,R00326,R00751,R00771,R01621,R04673,R05704,R00756,R00769,R05805,R00770,R00762,R00764,R00767,R01408,R00725,R01139,R00299,R08404,R02185,R05804,R00303,R00850,R01068,R00134,R03215,R03146,R00519,R04673
183	0.17	404	17	66	1	2	C00031->C00407:[5->3]	RP01568,RP09200,RP00395,RP00036,RP00113,RP05698,RP01093,RP11206,RP01238,RP01033,RP00052,RP02042,RP00060,RP11207,RP01270,RP09733,RP11208	R01518,R03894,R01061,R01063,R00199,R01858,R02628,R01138,R00659,R00724,R00200,R00206,R02320,R00430,R00208,R01012,R00572,R02188,R01512,R01515,R01517,R01660,R01196,R00006,R00014,R00211,R00210,R01699,R00207,R00224,R00226,R00209,R05636,R03145,R00771,R07603,R01015,R00658,R00756,R00769,R05805,R00770,R00762,R00764,R00767,R02199,R02200,R02196,R02197,R00725,R01139,R00299,R08404,R02185,R05804,R00303,R00850,R04225,R01068,R08567,R07603,R03894,R03171,R04225,R08567,R03171
184	0.33	383	12	27	0	0	C00031->C00407:[7->6,9->2]	RP00128,RP10180,RP10179,RP06299,RP01093,RP00180,RP01089,RP02042,RP00060,RP04312,RP08252,RP10127	R00710,R00711,R01019,R00326,R05068,R05069,R00761,R00771,R00315,R00317,R00320,R00755,R02199,R02200,R02196,R02197,R00725,R01139,R00299,R08404,R02185,R05804,R00303,R00850,R04673,R04673,R05070
185	0.67	441	21	45	0	0	C00031->C00407:[7->6,7->9,9->2,9->5]	RP00164,RP10180,RP00128,RP00180,RP01089,RP02042,RP01226,RP01086,RP10127,RP09657,RP09828,RP10179,RP01085,RP01093,RP06639,RP04312,RP00052,RP06427,RP00060,RP01270,RP08252	R01010,R01011,R01012,R05068,R00710,R00711,R01019,R00326,R00315,R00317,R00320,R00755,R02199,R02200,R02196,R02197,R00996,R07247,R00751,R05070,R06861,R06862,R05069,R00751,R00771,R01621,R04673,R00756,R00769,R05805,R00770,R00762,R00764,R00767,R01067,R00725,R01139,R00299,R08404,R02185,R05804,R00303,R00850,R01068,R04673
186	0.83	451	30	57	1	1	C00031->C00407:[4->3,7->6,7->9,9->2,9->5]	RP06552,RP07515,RP00128,RP06299,RP02042,RP10180,RP04543,RP02454,RP00453,RP00180,RP02961,RP01089,RP06727,RP05915,RP04312,RP01086,RP10127,RP01590,RP01128,RP01085,RP05769,RP10179,RP01093,RP06639,RP01226,RP05304,RP08252,RP00060,RP00343,RP00216	R01384,R01386,R07658,R03425,R00710,R00711,R01019,R00326,R00761,R02199,R02200,R02196,R02197,R05068,R00286,R02740,R02727,R00010,R00315,R00317,R00320,R00028,R00755,R01830,R02737,R00836,R04673,R07247,R00751,R05070,R01555,R05196,R00830,R00751,R05704,R00830,R01221,R03425,R05069,R00771,R01621,R00996,R05704,R04673,R00725,R01139,R00299,R08404,R02185,R05804,R00303,R00850,R02778,R02780,R01788,R02189,R01786
187	0.50	443	22	36	1	1	C00031->C00407:[7->3,7->6,9->2]	RP07515,RP02042,RP10127,RP01128,RP01093,RP04312,RP06427,RP00060,RP02918,RP04202,RP08252,RP01925,RP10180,RP01133,RP05769,RP01086,RP01085,RP10179,RP06639,RP01226,RP05304,RP06593	R03425,R02199,R02200,R02196,R02197,R05070,R00830,R00771,R04673,R01067,R00725,R01139,R00299,R08404,R02185,R05804,R00303,R00850,R00014,R00207,R04673,R02035,R05068,R00835,R05704,R00830,R01221,R03425,R07247,R00751,R00751,R05069,R01621,R00996,R05704,R01528
188	0.50	502	25	58	1	1	C00031->C00407:[1->2,4->6,7->3]	RP07515,RP01568,RP01925,RP00036,RP10180,RP01033,RP01133,RP02042,RP01226,RP01086,RP10127,RP01271,RP01128,RP01085,RP05769,RP10179,RP01093,RP04312,RP05304,RP00052,RP01264,RP00060,RP02918,RP06593,RP08252	R03425,R01518,R02035,R00199,R01858,R02628,R01138,R00659,R00724,R00200,R00206,R02320,R00430,R00208,R01012,R00572,R05068,R00658,R00835,R02199,R02200,R02196,R02197,R00996,R07247,R00751,R05070,R01068,R00830,R00751,R05704,R00830,R01221,R03425,R05069,R00771,R04673,R05704,R00756,R00769,R05805,R00770,R00762,R00764,R00767,R07159,R01058,R00725,R01139,R00299,R08404,R02185,R05804,R00303,R00850,R00014,R01528,R04673
189	1.00	468	37	85	1	1	C00031->C00407:[4->1,4->3,5->2,5->5,9->6,9->9]	RP07515,RP01568,RP00128,RP00113,RP01134,RP00180,RP01033,RP02042,RP01573,RP10127,RP00395,RP01128,RP01093,RP04312,RP00052,RP01488,RP00060,RP04318,RP08252,RP01095,RP00955,RP00036,RP10180,RP04543,RP01089,RP05769,RP05915,RP01086,RP01271,RP01085,RP10179,RP06639,RP01226,RP05304,RP03735,RP06552,RP01576	R03425,R01518,R00710,R00711,R01019,R00326,R02188,R01512,R01515,R01517,R01660,R00837,R00315,R00317,R00320,R00658,R02199,R02200,R02196,R02197,R01529,R05070,R01061,R01063,R00830,R00771,R04673,R00756,R00769,R05805,R00770,R00762,R00764,R00767,R01408,R00725,R01139,R00299,R08404,R02185,R05804,R00303,R00850,R00224,R04673,R05339,R00524,R00199,R01858,R02628,R01138,R00659,R00724,R00200,R00206,R02320,R00430,R00208,R01012,R00572,R05068,R00286,R00755,R05704,R00830,R01221,R03425,R02737,R00836,R07247,R00751,R01068,R00751,R05069,R01621,R00996,R05704,R00134,R03215,R03146,R00519,R01384,R01386,R07658,R05338
190	0.83	517	34	74	1	1	C00031->C00407:[4->3,7->6,7->9,9->2,9->5]	RP06552,RP01568,RP01134,RP07515,RP00036,RP10180,RP00113,RP02940,RP04543,RP02042,RP02450,RP01133,RP06727,RP02918,RP05915,RP04312,RP01086,RP10127,RP01271,RP00395,RP01128,RP01085,RP05769,RP10179,RP01093,RP06639,RP01226,RP05304,RP01033,RP00052,RP00060,RP04318,RP04202,RP08252	R01384,R01386,R07658,R01518,R00837,R03425,R00199,R01858,R02628,R01138,R00659,R00724,R00200,R00206,R02320,R00430,R00208,R01012,R00572,R05068,R02188,R01512,R01515,R01517,R01660,R03321,R00286,R02199,R02200,R02196,R02197,R02736,R00835,R01830,R00014,R02737,R00836,R04673,R07247,R00751,R05070,R01068,R01061,R01063,R00830,R00751,R05704,R00830,R01221,R03425,R05069,R00771,R01621,R00996,R05704,R00658,R00756,R00769,R05805,R00770,R00762,R00764,R00767,R00725,R01139,R00299,R08404,R02185,R05804,R00303,R00850,R00224,R00207,R04673
191	0.83	501	31	71	1	1	C00031->C00407:[4->3,7->6,7->9,9->2,9->5]	RP06552,RP01568,RP01134,RP07515,RP00036,RP10180,RP00113,RP04543,RP01033,RP02042,RP02918,RP05915,RP04312,RP01086,RP10127,RP01271,RP00395,RP01128,RP01085,RP05769,RP10179,RP01093,RP06639,RP01226,RP05304,RP00052,RP06427,RP00060,RP04318,RP04202,RP08252	R01384,R01386,R07658,R01518,R00837,R03425,R00199,R01858,R02628,R01138,R00659,R00724,R00200,R00206,R02320,R00430,R00208,R01012,R00572,R05068,R02188,R01512,R01515,R01517,R01660,R00286,R00658,R02199,R02200,R02196,R02197,R00014,R02737,R00836,R04673,R07247,R00751,R05070,R01068,R01061,R01063,R00830,R00751,R05704,R00830,R01221,R03425,R05069,R00771,R01621,R00996,R05704,R00756,R00769,R05805,R00770,R00762,R00764,R00767,R01067,R00725,R01139,R00299,R08404,R02185,R05804,R00303,R00850,R00224,R00207,R04673
192	0.83	423	25	47	1	1	C00031->C00407:[4->3,7->6,7->9,9->2,9->5]	RP06552,RP07515,RP00128,RP04543,RP05769,RP10180,RP06299,RP01134,RP00180,RP01089,RP02042,RP05915,RP04312,RP01086,RP10127,RP01128,RP01085,RP10179,RP01093,RP01226,RP05304,RP00060,RP04318,RP04202,RP08252	R01384,R01386,R07658,R03425,R00710,R00711,R01019,R00326,R00286,R05704,R00830,R01221,R03425,R05068,R00761,R00837,R00315,R00317,R00320,R00755,R02199,R02200,R02196,R02197,R02737,R00836,R04673,R07247,R00751,R05070,R00830,R00751,R05069,R00771,R00996,R05704,R00725,R01139,R00299,R08404,R02185,R05804,R00303,R00850,R00224,R00207,R04673
193	1.00	484	32	75	1	1	C00031->C00407:[1->2,1->5,4->1,4->3,4->6,4->9]	RP06552,RP01568,RP01134,RP00036,RP07515,RP00113,RP01128,RP04543,RP00955,RP01033,RP02042,RP12733,RP05915,RP01226,RP01086,RP10127,RP07314,RP01271,RP00395,RP10180,RP01085,RP05769,RP10179,RP01093,RP04312,RP05304,RP00052,RP01488,RP00060,RP04318,RP03735,RP08252	R01384,R01386,R07658,R01518,R00837,R00199,R01858,R02628,R01138,R00659,R00724,R00200,R00206,R02320,R00430,R00208,R01012,R00572,R03425,R02188,R01512,R01515,R01517,R01660,R00830,R00286,R00524,R00658,R02199,R02200,R02196,R02197,R00006,R02737,R00836,R00996,R07247,R00751,R05070,R03050,R01068,R01061,R01063,R05068,R00751,R05704,R00830,R01221,R03425,R05069,R00771,R04673,R05704,R00756,R00769,R05805,R00770,R00762,R00764,R00767,R01408,R00725,R01139,R00299,R08404,R02185,R05804,R00303,R00850,R00224,R00134,R03215,R03146,R00519,R04673
194	0.83	495	33	76	1	1	C00031->C00407:[1->2,1->5,4->3,4->6,4->9]	RP06552,RP01568,RP01134,RP07515,RP00036,RP10180,RP00113,RP01128,RP04543,RP02454,RP02961,RP01033,RP02042,RP02918,RP01590,RP05915,RP04312,RP01086,RP10127,RP01271,RP00395,RP13340,RP01085,RP05769,RP10179,RP01093,RP01226,RP05304,RP00052,RP00216,RP00060,RP04318,RP08252	R01384,R01386,R07658,R01518,R00837,R03425,R00199,R01858,R02628,R01138,R00659,R00724,R00200,R00206,R02320,R00430,R00208,R01012,R00572,R05068,R02188,R01512,R01515,R01517,R01660,R00830,R00286,R02740,R00028,R00658,R02199,R02200,R02196,R02197,R00014,R01555,R05196,R02737,R00836,R04673,R07247,R00751,R05070,R01068,R01061,R01063,R01827,R00751,R05704,R00830,R01221,R03425,R05069,R00771,R00996,R05704,R00756,R00769,R05805,R00770,R00762,R00764,R00767,R01788,R02189,R01786,R00725,R01139,R00299,R08404,R02185,R05804,R00303,R00850,R00224,R04673
195	1.00	469	35	79	1	1	C00031->C00407:[1->2,4->1,4->3,4->6,7->1,7->3,7->9,9->5]	RP07515,RP01568,RP00128,RP01925,RP00036,RP10180,RP06552,RP06299,RP01134,RP00180,RP01488,RP01033,RP01133,RP02042,RP00955,RP05915,RP01226,RP01086,RP10127,RP01271,RP01128,RP01085,RP05769,RP10179,RP01093,RP04312,RP05304,RP00052,RP01264,RP00060,RP02918,RP04543,RP03735,RP06593,RP08252	R03425,R01518,R00710,R00711,R01019,R00326,R02035,R00199,R01858,R02628,R01138,R00659,R00724,R00200,R00206,R02320,R00430,R00208,R01012,R00572,R05068,R01384,R01386,R07658,R00761,R00837,R00315,R00317,R00320,R01408,R00658,R00835,R02199,R02200,R02196,R02197,R00524,R02737,R00836,R00996,R07247,R00751,R05070,R01068,R00830,R00751,R05704,R00830,R01221,R03425,R05069,R00771,R04673,R05704,R00756,R00769,R05805,R00770,R00762,R00764,R00767,R07159,R01058,R00725,R01139,R00299,R08404,R02185,R05804,R00303,R00850,R00014,R00286,R00134,R03215,R03146,R00519,R01528,R04673
196	1.00	445	38	67	1	1	C00031->C00407:[4->1,4->3,7->6,7->9,9->2,9->5]	RP06552,RP07515,RP00128,RP05769,RP06299,RP02454,RP01134,RP00180,RP02042,RP10127,RP01128,RP01093,RP04312,RP01670,RP01488,RP00060,RP04318,RP04202,RP00216,RP00955,RP10180,RP04543,RP07922,RP02961,RP06373,RP01089,RP06727,RP05915,RP01086,RP01590,RP01085,RP10179,RP00568,RP06639,RP01226,RP05304,RP08252,RP03735	R01384,R01386,R07658,R03425,R00710,R00711,R01019,R00326,R05704,R00830,R01221,R03425,R00761,R02740,R00837,R00315,R00317,R00320,R02199,R02200,R02196,R02197,R05070,R00830,R00771,R04673,R01655,R01408,R00725,R01139,R00299,R08404,R02185,R05804,R00303,R00850,R00224,R00207,R01788,R02189,R01786,R00524,R05068,R00286,R04125,R00028,R00941,R00755,R01830,R02737,R00836,R07247,R00751,R01555,R05196,R00751,R05069,R01218,R01220,R01621,R00996,R05704,R04673,R00134,R03215,R03146,R00519
197	1.00	436	36	62	1	1	C00031->C00407:[4->1,4->3,7->6,7->9,9->2,9->5]	RP06552,RP07515,RP00128,RP06299,RP01134,RP00180,RP02042,RP01573,RP10127,RP01128,RP01093,RP04312,RP01670,RP01488,RP00060,RP04318,RP04202,RP08252,RP01095,RP00955,RP10180,RP04543,RP07922,RP06373,RP01089,RP05769,RP05915,RP01086,RP01085,RP10179,RP00568,RP06639,RP01226,RP05304,RP03735,RP01576	R01384,R01386,R07658,R03425,R00710,R00711,R01019,R00326,R00761,R00837,R00315,R00317,R00320,R02199,R02200,R02196,R02197,R01529,R05070,R00830,R00771,R04673,R01655,R01408,R00725,R01139,R00299,R08404,R02185,R05804,R00303,R00850,R00224,R00207,R04673,R05339,R00524,R05068,R00286,R04125,R00941,R00755,R05704,R00830,R01221,R03425,R02737,R00836,R07247,R00751,R00751,R05069,R01218,R01220,R01621,R00996,R05704,R00134,R03215,R03146,R00519,R05338
198	0.83	481	32	72	1	1	C00031->C00407:[1->2,4->3,4->6,7->9,9->5]	RP06552,RP01568,RP00128,RP07515,RP00036,RP10180,RP00113,RP01128,RP00649,RP04543,RP01134,RP00180,RP01033,RP02042,RP05915,RP04312,RP01086,RP10127,RP00395,RP13340,RP01790,RP01085,RP05769,RP10179,RP01093,RP06639,RP01226,RP05304,RP06427,RP00060,RP02918,RP08252	R01384,R01386,R07658,R01518,R00710,R00711,R01019,R00326,R03425,R00199,R01858,R02628,R01138,R00659,R00724,R00200,R00206,R02320,R00430,R00208,R01012,R00572,R05068,R02188,R01512,R01515,R01517,R01660,R00830,R00761,R01067,R00286,R00837,R00315,R00317,R00320,R00658,R02199,R02200,R02196,R02197,R02737,R00836,R04673,R07247,R00751,R05070,R01061,R01063,R01827,R01830,R00751,R05704,R00830,R01221,R03425,R05069,R00771,R01621,R00996,R05704,R01067,R00725,R01139,R00299,R08404,R02185,R05804,R00303,R00850,R00014,R04673
199	0.83	444	23	40	1	1	C00031->C00407:[4->3,7->6,7->9,9->2,9->5]	RP06552,RP07515,RP01134,RP06299,RP02042,RP10127,RP01128,RP01093,RP04312,RP00060,RP02918,RP04202,RP08252,RP10180,RP04543,RP05769,RP04318,RP05915,RP01086,RP01085,RP10179,RP01226,RP05304	R01384,R01386,R07658,R03425,R00837,R00761,R02199,R02200,R02196,R02197,R05070,R00830,R00771,R04673,R00725,R01139,R00299,R08404,R02185,R05804,R00303,R00850,R00014,R00207,R04673,R05068,R00286,R05704,R00830,R01221,R03425,R00224,R02737,R00836,R07247,R00751,R00751,R05069,R00996,R05704
200	0.83	463	29	59	1	1	C00031->C00407:[4->3,7->6,7->9,9->2,9->5]	RP06552,RP07515,RP00164,RP05769,RP10180,RP01134,RP04543,RP00128,RP00180,RP01089,RP02042,RP05915,RP04312,RP01086,RP10127,RP01128,RP09657,RP09828,RP10179,RP01085,RP01093,RP06639,RP01226,RP05304,RP00052,RP06427,RP00060,RP01270,RP08252	R01384,R01386,R07658,R03425,R01010,R01011,R01012,R05704,R00830,R01221,R03425,R05068,R00837,R00286,R00710,R00711,R01019,R00326,R00315,R00317,R00320,R00755,R02199,R02200,R02196,R02197,R02737,R00836,R04673,R07247,R00751,R05070,R00830,R06861,R06862,R05069,R00751,R00771,R01621,R00996,R05704,R00756,R00769,R05805,R00770,R00762,R00764,R00767,R01067,R00725,R01139,R00299,R08404,R02185,R05804,R00303,R00850,R01068,R04673
201	0.83	461	29	59	1	1	C00031->C00407:[4->3,7->6,7->9,9->2,9->5]	RP06552,RP07515,RP00164,RP04543,RP05769,RP10180,RP01134,RP06299,RP00128,RP00180,RP01089,RP02042,RP05915,RP04312,RP01086,RP10127,RP01128,RP09657,RP09828,RP10179,RP01085,RP01093,RP06639,RP01226,RP05304,RP00052,RP00060,RP01270,RP08252	R01384,R01386,R07658,R03425,R01010,R01011,R01012,R00286,R05704,R00830,R01221,R03425,R05068,R00837,R00761,R00710,R00711,R01019,R00326,R00315,R00317,R00320,R00755,R02199,R02200,R02196,R02197,R02737,R00836,R04673,R07247,R00751,R05070,R00830,R06861,R06862,R05069,R00751,R00771,R01621,R00996,R05704,R00756,R00769,R05805,R00770,R00762,R00764,R00767,R00725,R01139,R00299,R08404,R02185,R05804,R00303,R00850,R01068,R04673
202	1.00	457	40	86	1	1	C00031->C00407:[1->2,4->1,4->3,4->6,7->9,9->5]	RP06552,RP01568,RP00128,RP07515,RP00113,RP06299,RP02454,RP01134,RP00180,RP01033,RP02042,RP00955,RP10127,RP00395,RP10180,RP01093,RP04312,RP01670,RP00060,RP02918,RP00216,RP01488,RP00036,RP01128,RP04543,RP07922,RP02961,RP06373,RP05769,RP05915,RP01086,RP13340,RP01590,RP01085,RP10179,RP00568,RP01226,RP05304,RP08252,RP03735	R01384,R01386,R07658,R01518,R00710,R00711,R01019,R00326,R03425,R02188,R01512,R01515,R01517,R01660,R00761,R02740,R00837,R00315,R00317,R00320,R00658,R02199,R02200,R02196,R02197,R00524,R05070,R01061,R01063,R05068,R00771,R04673,R01655,R00725,R01139,R00299,R08404,R02185,R05804,R00303,R00850,R00014,R01788,R02189,R01786,R01408,R00199,R01858,R02628,R01138,R00659,R00724,R00200,R00206,R02320,R00430,R00208,R01012,R00572,R00830,R00286,R04125,R00028,R00941,R05704,R00830,R01221,R03425,R02737,R00836,R07247,R00751,R01827,R01555,R05196,R00751,R05069,R01218,R01220,R00996,R05704,R04673,R00134,R03215,R03146,R00519
203	1.00	430	34	62	1	1	C00031->C00407:[4->1,4->3,7->6,7->9,9->2,9->5]	RP06552,RP07515,RP00128,RP04543,RP05769,RP01128,RP06299,RP07922,RP01134,RP00453,RP06373,RP01089,RP02042,RP00060,RP05915,RP00180,RP00955,RP00343,RP10127,RP01226,RP10180,RP01085,RP01086,RP01093,RP04312,RP01670,RP05304,RP00568,RP01488,RP10179,RP04318,RP04202,RP03735,RP08252	R01384,R01386,R07658,R03425,R00710,R00711,R01019,R00326,R00286,R05704,R00830,R01221,R03425,R00830,R00761,R04125,R00837,R02727,R00010,R00941,R00755,R02199,R02200,R02196,R02197,R00725,R01139,R00299,R08404,R02185,R05804,R00303,R00850,R02737,R00836,R00315,R00317,R00320,R00524,R02778,R02780,R05070,R00996,R05068,R00751,R07247,R00751,R00771,R04673,R01655,R05704,R01218,R01220,R01408,R05069,R00224,R00207,R00134,R03215,R03146,R00519,R04673
204	0.83	485	29	70	1	1	C00031->C00407:[1->2,1->5,4->3,4->6,4->9]	RP06552,RP01568,RP01134,RP07515,RP00036,RP10180,RP00113,RP04543,RP01033,RP02042,RP02918,RP05915,RP04312,RP01086,RP10127,RP01271,RP00395,RP01128,RP01085,RP05769,RP10179,RP01093,RP01226,RP05304,RP00052,RP01264,RP00060,RP04318,RP08252	R01384,R01386,R07658,R01518,R00837,R03425,R00199,R01858,R02628,R01138,R00659,R00724,R00200,R00206,R02320,R00430,R00208,R01012,R00572,R05068,R02188,R01512,R01515,R01517,R01660,R00286,R00658,R02199,R02200,R02196,R02197,R00014,R02737,R00836,R04673,R07247,R00751,R05070,R01068,R01061,R01063,R00830,R00751,R05704,R00830,R01221,R03425,R05069,R00771,R00996,R05704,R00756,R00769,R05805,R00770,R00762,R00764,R00767,R07159,R01058,R00725,R01139,R00299,R08404,R02185,R05804,R00303,R00850,R00224,R04673
205	1.00	378	38	98	1	1	C00031->C00407:[4->1,4->3,4->5,7->6,7->9,9->2]	RP06552,RP01568,RP01134,RP00109,RP07515,RP00113,RP00287,RP06299,RP00128,RP06101,RP01033,RP02042,RP00078,RP10127,RP00395,RP10180,RP01093,RP04312,RP00052,RP01488,RP00060,RP02918,RP04202,RP08252,RP00955,RP01128,RP04543,RP00026,RP05769,RP05915,RP01086,RP06172,RP01271,RP01085,RP10179,RP01226,RP05304,RP03735	R01384,R01386,R07658,R01518,R00837,R00344,R00930,R00217,R00353,R03425,R02188,R01512,R01515,R01517,R01660,R00214,R00216,R00761,R00710,R00711,R01019,R00326,R00214,R00216,R00658,R02199,R02200,R02196,R02197,R00431,R00346,R00345,R00726,R00341,R05070,R01061,R01063,R05068,R00771,R04673,R00756,R00769,R05805,R00770,R00762,R00764,R00767,R01408,R00725,R01139,R00299,R08404,R02185,R05804,R00303,R00850,R00014,R00207,R04673,R00524,R00830,R00286,R00743,R01323,R01179,R05508,R00393,R04057,R02955,R05336,R01359,R05509,R00928,R04000,R00229,R07832,R03884,R00227,R03153,R00235,R05704,R00830,R01221,R03425,R02737,R00836,R07247,R00751,R00472,R01068,R00751,R05069,R00996,R05704,R00134,R03215,R03146,R00519
206	1.00	470	39	90	1	1	C00031->C00407:[1->2,4->1,4->3,4->6,7->9,9->5]	RP06552,RP01568,RP00128,RP07515,RP00113,RP06299,RP01134,RP00180,RP01033,RP02042,RP10127,RP00395,RP01128,RP01093,RP04312,RP01670,RP00052,RP01488,RP00060,RP02918,RP00343,RP08252,RP00955,RP00036,RP10180,RP04543,RP07922,RP00453,RP06373,RP05769,RP05915,RP01086,RP01271,RP01085,RP10179,RP00568,RP01226,RP05304,RP03735	R01384,R01386,R07658,R01518,R00710,R00711,R01019,R00326,R03425,R02188,R01512,R01515,R01517,R01660,R00761,R00837,R00315,R00317,R00320,R00658,R02199,R02200,R02196,R02197,R05070,R01061,R01063,R00830,R00771,R04673,R01655,R00756,R00769,R05805,R00770,R00762,R00764,R00767,R01408,R00725,R01139,R00299,R08404,R02185,R05804,R00303,R00850,R00014,R02778,R02780,R04673,R00524,R00199,R01858,R02628,R01138,R00659,R00724,R00200,R00206,R02320,R00430,R00208,R01012,R00572,R05068,R00286,R04125,R02727,R00010,R00941,R05704,R00830,R01221,R03425,R02737,R00836,R07247,R00751,R01068,R00751,R05069,R01218,R01220,R00996,R05704,R00134,R03215,R03146,R00519
207	0.50	224	18	53	1	2	C00031->C00407:[7->9,9->3,9->5]	RP06367,RP06172,RP03833,RP06299,RP11450,RP00180,RP11206,RP01180,RP02042,RP09733,RP09200,RP06101,RP01093,RP00026,RP11208,RP00060,RP11207,RP03834	R00927,R00472,R04203,R00761,R03172,R00315,R00317,R00320,R07603,R00927,R02199,R02200,R02196,R02197,R08567,R07603,R03894,R03171,R04225,R03894,R00214,R00216,R00771,R00743,R01323,R01179,R05508,R00393,R04057,R02955,R05336,R01359,R05509,R00928,R04000,R00229,R07832,R03884,R00227,R03153,R00235,R08567,R03171,R00725,R01139,R00299,R08404,R02185,R05804,R00303,R00850,R04225,R04204
208	0.83	474	27	47	1	1	C00031->C00407:[4->3,7->6,7->9,9->2,9->5]	RP06552,RP07515,RP00128,RP06727,RP10180,RP04543,RP02454,RP00453,RP00180,RP02961,RP01089,RP02042,RP05915,RP01226,RP01086,RP10127,RP01590,RP01128,RP01085,RP05769,RP10179,RP06639,RP04312,RP05304,RP00216,RP00343,RP08252	R01384,R01386,R07658,R03425,R00710,R00711,R01019,R00326,R01830,R05068,R00286,R02740,R02727,R00010,R00315,R00317,R00320,R00028,R00755,R02199,R02200,R02196,R02197,R02737,R00836,R00996,R07247,R00751,R05070,R01555,R05196,R00830,R00751,R05704,R00830,R01221,R03425,R05069,R01621,R04673,R05704,R01788,R02189,R01786,R02778,R02780,R04673
209	0.83	481	33	70	1	1	C00031->C00407:[4->3,7->6,7->9,9->2,9->5]	RP06552,RP01568,RP01134,RP04543,RP00036,RP10180,RP00113,RP01128,RP06299,RP02454,RP07515,RP02961,RP01033,RP02042,RP02918,RP01590,RP05915,RP04312,RP01086,RP10127,RP00395,RP13340,RP01085,RP05769,RP10179,RP01093,RP01226,RP05304,RP00216,RP00060,RP04318,RP04202,RP08252	R01384,R01386,R07658,R01518,R00837,R00286,R00199,R01858,R02628,R01138,R00659,R00724,R00200,R00206,R02320,R00430,R00208,R01012,R00572,R05068,R02188,R01512,R01515,R01517,R01660,R00830,R00761,R02740,R03425,R00028,R00658,R02199,R02200,R02196,R02197,R00014,R01555,R05196,R02737,R00836,R04673,R07247,R00751,R05070,R01061,R01063,R01827,R00751,R05704,R00830,R01221,R03425,R05069,R00771,R00996,R05704,R01788,R02189,R01786,R00725,R01139,R00299,R08404,R02185,R05804,R00303,R00850,R00224,R00207,R04673
210	0.83	488	30	71	1	1	C00031->C00407:[1->2,4->3,4->6,7->9,9->5]	RP06552,RP01568,RP00128,RP07515,RP00036,RP10180,RP04543,RP01134,RP00180,RP01033,RP02042,RP05915,RP04312,RP01086,RP10127,RP01271,RP01128,RP01085,RP05769,RP10179,RP01093,RP06639,RP01226,RP05304,RP00052,RP06427,RP00060,RP02918,RP08252,RP01264	R01384,R01386,R07658,R01518,R00710,R00711,R01019,R00326,R03425,R00199,R01858,R02628,R01138,R00659,R00724,R00200,R00206,R02320,R00430,R00208,R01012,R00572,R05068,R00286,R00837,R00315,R00317,R00320,R00658,R02199,R02200,R02196,R02197,R02737,R00836,R04673,R07247,R00751,R05070,R01068,R00830,R00751,R05704,R00830,R01221,R03425,R05069,R00771,R01621,R00996,R05704,R00756,R00769,R05805,R00770,R00762,R00764,R00767,R01067,R00725,R01139,R00299,R08404,R02185,R05804,R00303,R00850,R00014,R04673,R07159,R01058
211	0.83	415	33	89	1	1	C00031->C00407:[1->2,4->3,4->5,4->6,4->9]	RP06552,RP01568,RP01134,RP07515,RP00036,RP10180,RP00113,RP00287,RP02940,RP04543,RP00128,RP06101,RP00026,RP02450,RP01133,RP02042,RP05915,RP04312,RP01086,RP10127,RP06172,RP00395,RP13340,RP01085,RP05769,RP10179,RP01226,RP01128,RP05304,RP01033,RP00060,RP02918,RP08252	R01384,R01386,R07658,R01518,R00837,R03425,R00199,R01858,R02628,R01138,R00659,R00724,R00200,R00206,R02320,R00430,R00208,R01012,R00572,R05068,R02188,R01512,R01515,R01517,R01660,R00214,R00216,R03321,R00286,R00710,R00711,R01019,R00326,R00214,R00216,R00743,R01323,R01179,R05508,R00393,R04057,R02955,R05336,R01359,R05509,R00928,R04000,R00229,R07832,R03884,R00227,R03153,R00235,R02736,R00835,R02199,R02200,R02196,R02197,R02737,R00836,R04673,R07247,R00751,R05070,R00472,R01061,R01063,R01827,R00751,R05704,R00830,R01221,R03425,R05069,R00996,R00830,R05704,R00658,R00725,R01139,R00299,R08404,R02185,R05804,R00303,R00850,R00014,R04673
212	1.00	424	37	80	1	1	C00031->C00407:[1->2,4->1,4->3,4->6,7->1,7->3,7->9,9->5]	RP07515,RP01568,RP00128,RP01925,RP02042,RP10180,RP00113,RP06299,RP01134,RP00180,RP01033,RP01133,RP00109,RP00078,RP00955,RP05915,RP01226,RP01086,RP06552,RP10127,RP01271,RP00395,RP01128,RP01085,RP05769,RP10179,RP01093,RP04312,RP05304,RP00052,RP01488,RP00060,RP02918,RP04543,RP03735,RP06593,RP08252	R03425,R01518,R00710,R00711,R01019,R00326,R02035,R02199,R02200,R02196,R02197,R05068,R02188,R01512,R01515,R01517,R01660,R00761,R00837,R00315,R00317,R00320,R00658,R00835,R00344,R00930,R00217,R00353,R00431,R00346,R00345,R00726,R00341,R00524,R02737,R00836,R00996,R07247,R00751,R01384,R01386,R07658,R05070,R01068,R01061,R01063,R00830,R00751,R05704,R00830,R01221,R03425,R05069,R00771,R04673,R05704,R00756,R00769,R05805,R00770,R00762,R00764,R00767,R01408,R00725,R01139,R00299,R08404,R02185,R05804,R00303,R00850,R00014,R00286,R00134,R03215,R03146,R00519,R01528,R04673
213	0.17	224	14	49	1	2	C00031->C00407:[9->3]	RP09200,RP06172,RP06427,RP06101,RP01093,RP00026,RP00180,RP11206,RP11208,RP06639,RP02042,RP00060,RP11207,RP09733	R03894,R00472,R01067,R00214,R00216,R00771,R00743,R01323,R01179,R05508,R00393,R04057,R02955,R05336,R01359,R05509,R00928,R04000,R00229,R07832,R03884,R00227,R03153,R00235,R00315,R00317,R00320,R07603,R08567,R03171,R01621,R02199,R02200,R02196,R02197,R00725,R01139,R00299,R08404,R02185,R05804,R00303,R00850,R04225,R08567,R07603,R03894,R03171,R04225
214	0.83	464	25	42	1	1	C00031->C00407:[4->3,7->6,7->9,9->2,9->5]	RP06552,RP07515,RP01134,RP04543,RP05769,RP10180,RP06299,RP02042,RP04318,RP05915,RP01226,RP01086,RP10127,RP01128,RP01085,RP10179,RP01093,RP06639,RP04312,RP05304,RP06427,RP00060,RP02918,RP04202,RP08252	R01384,R01386,R07658,R03425,R00837,R00286,R05704,R00830,R01221,R03425,R05068,R00761,R02199,R02200,R02196,R02197,R00224,R02737,R00836,R00996,R07247,R00751,R05070,R00830,R00751,R05069,R00771,R01621,R04673,R05704,R01067,R00725,R01139,R00299,R08404,R02185,R05804,R00303,R00850,R00014,R00207,R04673
215	1.00	476	38	87	1	1	C00031->C00407:[1->2,4->1,4->3,4->6,7->9,9->5]	RP06552,RP01568,RP00128,RP07515,RP00113,RP06299,RP01134,RP00180,RP01033,RP02042,RP12733,RP10127,RP00395,RP01128,RP01093,RP04312,RP01670,RP00052,RP01488,RP00060,RP08252,RP00955,RP00036,RP10180,RP04543,RP07922,RP06373,RP05769,RP05915,RP01086,RP07314,RP01271,RP01085,RP10179,RP00568,RP01226,RP05304,RP03735	R01384,R01386,R07658,R01518,R00710,R00711,R01019,R00326,R03425,R02188,R01512,R01515,R01517,R01660,R00761,R00837,R00315,R00317,R00320,R00658,R02199,R02200,R02196,R02197,R00006,R05070,R01061,R01063,R00830,R00771,R04673,R01655,R00756,R00769,R05805,R00770,R00762,R00764,R00767,R01408,R00725,R01139,R00299,R08404,R02185,R05804,R00303,R00850,R04673,R00524,R00199,R01858,R02628,R01138,R00659,R00724,R00200,R00206,R02320,R00430,R00208,R01012,R00572,R05068,R00286,R04125,R00941,R05704,R00830,R01221,R03425,R02737,R00836,R07247,R00751,R03050,R01068,R00751,R05069,R01218,R01220,R00996,R05704,R00134,R03215,R03146,R00519
216	0.83	454	26	45	1	1	C00031->C00407:[7->3,7->6,7->9,9->2,9->5]	RP07515,RP00128,RP01925,RP02042,RP10180,RP02940,RP06299,RP00180,RP02450,RP01133,RP06727,RP04312,RP01086,RP10127,RP01128,RP01085,RP05769,RP10179,RP01093,RP06639,RP01226,RP05304,RP01089,RP00060,RP06593,RP08252	R03425,R00710,R00711,R01019,R00326,R02035,R02199,R02200,R02196,R02197,R05068,R03321,R00761,R00315,R00317,R00320,R02736,R00835,R01830,R04673,R07247,R00751,R05070,R00830,R00751,R05704,R00830,R01221,R03425,R05069,R00771,R01621,R00996,R05704,R00755,R00725,R01139,R00299,R08404,R02185,R05804,R00303,R00850,R01528,R04673
217	0.83	469	29	53	1	1	C00031->C00407:[4->3,7->6,7->9,9->2,9->5]	RP06552,RP07515,RP00128,RP06299,RP02042,RP10180,RP02940,RP04543,RP00453,RP00180,RP02450,RP01133,RP06727,RP05915,RP04312,RP01086,RP10127,RP01128,RP01085,RP05769,RP10179,RP01093,RP06639,RP01226,RP05304,RP01089,RP00060,RP00343,RP08252	R01384,R01386,R07658,R03425,R00710,R00711,R01019,R00326,R00761,R02199,R02200,R02196,R02197,R05068,R03321,R00286,R02727,R00010,R00315,R00317,R00320,R02736,R00835,R01830,R02737,R00836,R04673,R07247,R00751,R05070,R00830,R00751,R05704,R00830,R01221,R03425,R05069,R00771,R01621,R00996,R05704,R00755,R00725,R01139,R00299,R08404,R02185,R05804,R00303,R00850,R02778,R02780,R04673
218	0.83	476	31	78	1	1	C00031->C00407:[1->2,4->3,4->6,7->9,9->5]	RP06552,RP01568,RP00128,RP06299,RP00036,RP07515,RP00113,RP01128,RP04543,RP00453,RP00180,RP01033,RP02042,RP05915,RP04312,RP01086,RP10127,RP01271,RP00395,RP10180,RP01085,RP05769,RP10179,RP01093,RP01226,RP05304,RP00052,RP00060,RP02918,RP00343,RP08252	R01384,R01386,R07658,R01518,R00710,R00711,R01019,R00326,R00761,R00199,R01858,R02628,R01138,R00659,R00724,R00200,R00206,R02320,R00430,R00208,R01012,R00572,R03425,R02188,R01512,R01515,R01517,R01660,R00830,R00286,R02727,R00010,R00315,R00317,R00320,R00658,R02199,R02200,R02196,R02197,R02737,R00836,R04673,R07247,R00751,R05070,R01068,R01061,R01063,R05068,R00751,R05704,R00830,R01221,R03425,R05069,R00771,R00996,R05704,R00756,R00769,R05805,R00770,R00762,R00764,R00767,R00725,R01139,R00299,R08404,R02185,R05804,R00303,R00850,R00014,R02778,R02780,R04673
219	0.17	192	14	58	1	2	C00031->C00407:[9->3]	RP09200,RP06172,RP06299,RP01093,RP00026,RP00180,RP11206,RP11208,RP00079,RP02042,RP00060,RP11207,RP09733,RP05729	R03894,R00472,R00761,R00771,R00743,R01323,R01179,R05508,R00393,R04057,R02955,R05336,R01359,R05509,R00928,R04000,R00229,R07832,R03884,R00227,R03153,R00235,R00315,R00317,R00320,R07603,R08567,R03171,R00361,R00360,R00343,R00342,R01447,R01257,R02199,R02200,R02196,R02197,R00725,R01139,R00299,R08404,R02185,R05804,R00303,R00850,R04225,R08567,R07603,R03894,R03171,R04225,R00217,R00346,R00345,R00726,R00341,R00431
220	0.50	448	23	42	1	1	C00031->C00407:[4->3,7->9,9->5]	RP06552,RP07515,RP06299,RP00453,RP02042,RP10127,RP01128,RP01093,RP04312,RP00060,RP04318,RP04202,RP08252,RP10180,RP04543,RP05769,RP05915,RP01086,RP00343,RP01085,RP10179,RP01226,RP05304	R01384,R01386,R07658,R03425,R00761,R02727,R00010,R02199,R02200,R02196,R02197,R05070,R00830,R00771,R04673,R00725,R01139,R00299,R08404,R02185,R05804,R00303,R00850,R00224,R00207,R04673,R05068,R00286,R05704,R00830,R01221,R03425,R02737,R00836,R07247,R00751,R02778,R02780,R00751,R05069,R00996,R05704
221	0.83	438	29	51	1	1	C00031->C00407:[4->3,7->6,7->9,9->2,9->5]	RP01095,RP06552,RP00128,RP04543,RP05769,RP10180,RP06299,RP01134,RP07515,RP00180,RP01089,RP02042,RP05915,RP04312,RP01086,RP01573,RP10127,RP01128,RP01085,RP10179,RP01093,RP06639,RP01226,RP05304,RP00060,RP04318,RP04202,RP08252,RP01576	R05339,R01384,R01386,R07658,R00710,R00711,R01019,R00326,R00286,R05704,R00830,R01221,R03425,R05068,R00761,R00837,R03425,R00315,R00317,R00320,R00755,R02199,R02200,R02196,R02197,R02737,R00836,R04673,R07247,R00751,R01529,R05070,R00830,R00751,R05069,R00771,R01621,R00996,R05704,R00725,R01139,R00299,R08404,R02185,R05804,R00303,R00850,R00224,R00207,R04673,R05338
222	0.83	363	27	66	1	1	C00031->C00407:[4->2,4->3,4->5,7->6,7->9]	RP06552,RP07515,RP01134,RP04543,RP05769,RP10180,RP00287,RP06299,RP00128,RP06101,RP00026,RP01089,RP02042,RP05915,RP01226,RP01086,RP10127,RP06172,RP01128,RP01085,RP10179,RP01093,RP04312,RP05304,RP00060,RP04202,RP08252	R01384,R01386,R07658,R03425,R00837,R00286,R05704,R00830,R01221,R03425,R05068,R00214,R00216,R00761,R00710,R00711,R01019,R00326,R00214,R00216,R00743,R01323,R01179,R05508,R00393,R04057,R02955,R05336,R01359,R05509,R00928,R04000,R00229,R07832,R03884,R00227,R03153,R00235,R00755,R02199,R02200,R02196,R02197,R02737,R00836,R00996,R07247,R00751,R05070,R00472,R00830,R00751,R05069,R00771,R04673,R05704,R00725,R01139,R00299,R08404,R02185,R05804,R00303,R00850,R00207,R04673
223	0.67	384	18	34	0	0	C00031->C00407:[7->6,7->9,9->2,9->5]	RP00128,RP02042,RP10180,RP01085,RP10179,RP06299,RP01093,RP06639,RP00180,RP06427,RP00060,RP02918,RP04202,RP01226,RP01086,RP04312,RP08252,RP10127	R00710,R00711,R01019,R00326,R02199,R02200,R02196,R02197,R05068,R00751,R05069,R00761,R00771,R01621,R00315,R00317,R00320,R01067,R00725,R01139,R00299,R08404,R02185,R05804,R00303,R00850,R00014,R00207,R00996,R07247,R00751,R04673,R04673,R05070
224	0.83	432	26	45	1	1	C00031->C00407:[7->3,7->6,7->9,9->2,9->5]	RP01095,RP07515,RP00128,RP01925,RP02042,RP10180,RP06299,RP00180,RP01089,RP01133,RP05769,RP04312,RP01086,RP01573,RP10127,RP01128,RP01085,RP10179,RP01093,RP06639,RP01226,RP05304,RP00060,RP06593,RP08252,RP01576	R05339,R03425,R00710,R00711,R01019,R00326,R02035,R02199,R02200,R02196,R02197,R05068,R00761,R00315,R00317,R00320,R00755,R00835,R05704,R00830,R01221,R03425,R04673,R07247,R00751,R01529,R05070,R00830,R00751,R05069,R00771,R01621,R00996,R05704,R00725,R01139,R00299,R08404,R02185,R05804,R00303,R00850,R01528,R04673,R05338
225	1.00	469	38	82	1	1	C00031->C00407:[1->2,4->1,4->3,4->6,7->9,9->5]	RP06552,RP01568,RP00128,RP07515,RP00113,RP06299,RP01134,RP00180,RP01033,RP02042,RP10127,RP00395,RP01128,RP01790,RP01093,RP04312,RP01670,RP01488,RP00060,RP02918,RP08252,RP00955,RP00036,RP10180,RP00649,RP04543,RP07922,RP06373,RP05769,RP05915,RP01086,RP13340,RP01085,RP10179,RP00568,RP01226,RP05304,RP03735	R01384,R01386,R07658,R01518,R00710,R00711,R01019,R00326,R03425,R02188,R01512,R01515,R01517,R01660,R00761,R00837,R00315,R00317,R00320,R00658,R02199,R02200,R02196,R02197,R05070,R01061,R01063,R00830,R01830,R00771,R04673,R01655,R01408,R00725,R01139,R00299,R08404,R02185,R05804,R00303,R00850,R00014,R04673,R00524,R00199,R01858,R02628,R01138,R00659,R00724,R00200,R00206,R02320,R00430,R00208,R01012,R00572,R05068,R00761,R01067,R00286,R04125,R00941,R05704,R00830,R01221,R03425,R02737,R00836,R07247,R00751,R01827,R00751,R05069,R01218,R01220,R00996,R05704,R00134,R03215,R03146,R00519
226	1.00	472	39	90	1	1	C00031->C00407:[4->1,4->3,7->6,7->9,9->2,9->5]	RP06552,RP01568,RP00128,RP05769,RP07515,RP00113,RP02454,RP01134,RP00180,RP01033,RP02042,RP10127,RP00395,RP01128,RP01093,RP04312,RP00052,RP01488,RP00060,RP04318,RP08252,RP00955,RP00036,RP10180,RP04543,RP02961,RP01089,RP06727,RP05915,RP01086,RP01271,RP01590,RP01085,RP10179,RP06639,RP01226,RP05304,RP00216,RP03735	R01384,R01386,R07658,R01518,R00710,R00711,R01019,R00326,R05704,R00830,R01221,R03425,R03425,R02188,R01512,R01515,R01517,R01660,R02740,R00837,R00315,R00317,R00320,R00658,R02199,R02200,R02196,R02197,R05070,R01061,R01063,R00830,R00771,R04673,R00756,R00769,R05805,R00770,R00762,R00764,R00767,R01408,R00725,R01139,R00299,R08404,R02185,R05804,R00303,R00850,R00224,R04673,R00524,R00199,R01858,R02628,R01138,R00659,R00724,R00200,R00206,R02320,R00430,R00208,R01012,R00572,R05068,R00286,R00028,R00755,R01830,R02737,R00836,R07247,R00751,R01068,R01555,R05196,R00751,R05069,R01621,R00996,R05704,R01788,R02189,R01786,R00134,R03215,R03146,R00519
227	1.00	493	42	91	1	1	C00031->C00407:[4->1,4->3,7->6,7->9,9->2,9->5]	RP06552,RP01568,RP00128,RP06727,RP07515,RP00113,RP01134,RP00180,RP02450,RP02042,RP00955,RP10127,RP00395,RP10180,RP01093,RP04312,RP01670,RP00052,RP00060,RP04318,RP08252,RP01488,RP00036,RP01128,RP02940,RP04543,RP07922,RP06373,RP01089,RP01133,RP05769,RP05915,RP01086,RP01271,RP01085,RP10179,RP00568,RP06639,RP01226,RP05304,RP01033,RP03735	R01384,R01386,R07658,R01518,R00710,R00711,R01019,R00326,R01830,R03425,R02188,R01512,R01515,R01517,R01660,R00837,R00315,R00317,R00320,R02736,R02199,R02200,R02196,R02197,R00524,R05070,R01061,R01063,R05068,R00771,R04673,R01655,R00756,R00769,R05805,R00770,R00762,R00764,R00767,R00725,R01139,R00299,R08404,R02185,R05804,R00303,R00850,R00224,R04673,R01408,R00199,R01858,R02628,R01138,R00659,R00724,R00200,R00206,R02320,R00430,R00208,R01012,R00572,R00830,R03321,R00286,R04125,R00941,R00755,R00835,R05704,R00830,R01221,R03425,R02737,R00836,R07247,R00751,R01068,R00751,R05069,R01218,R01220,R01621,R00996,R05704,R00658,R00134,R03215,R03146,R00519
228	1.00	446	31	56	1	1	C00031->C00407:[4->1,4->3,7->6,7->9,9->2,9->5]	RP06552,RP07515,RP00128,RP01488,RP06727,RP10180,RP02940,RP04543,RP01134,RP00180,RP02450,RP01133,RP02042,RP00955,RP05915,RP01226,RP01086,RP10127,RP01128,RP01085,RP05769,RP10179,RP01093,RP06639,RP04312,RP05304,RP01089,RP06427,RP00060,RP03735,RP08252	R01384,R01386,R07658,R03425,R00710,R00711,R01019,R00326,R01408,R01830,R05068,R03321,R00286,R00837,R00315,R00317,R00320,R02736,R00835,R02199,R02200,R02196,R02197,R00524,R02737,R00836,R00996,R07247,R00751,R05070,R00830,R00751,R05704,R00830,R01221,R03425,R05069,R00771,R01621,R04673,R05704,R00755,R01067,R00725,R01139,R00299,R08404,R02185,R05804,R00303,R00850,R00134,R03215,R03146,R00519,R04673
229	0.67	404	19	35	0	0	C00031->C00407:[7->6,7->9,9->2,9->5]	RP07314,RP00128,RP01226,RP06427,RP10180,RP01085,RP10179,RP06299,RP01093,RP06639,RP04312,RP02042,RP12733,RP00060,RP04202,RP00180,RP01086,RP08252,RP10127	R03050,R00710,R00711,R01019,R00326,R00996,R01067,R05068,R00751,R05069,R00761,R00771,R01621,R04673,R02199,R02200,R02196,R02197,R00006,R00725,R01139,R00299,R08404,R02185,R05804,R00303,R00850,R00207,R00315,R00317,R00320,R07247,R00751,R04673,R05070
230	1.00	460	36	81	1	1	C00031->C00407:[1->2,4->1,4->3,4->6,7->9,9->5]	RP06552,RP01568,RP00128,RP07515,RP00113,RP01134,RP06299,RP00453,RP00180,RP01033,RP02042,RP10127,RP00395,RP10180,RP01790,RP01093,RP04312,RP01488,RP00060,RP02918,RP00343,RP08252,RP00955,RP00036,RP01128,RP00649,RP04543,RP05769,RP05915,RP01086,RP13340,RP01085,RP10179,RP01226,RP05304,RP03735	R01384,R01386,R07658,R01518,R00710,R00711,R01019,R00326,R03425,R02188,R01512,R01515,R01517,R01660,R00837,R00761,R02727,R00010,R00315,R00317,R00320,R00658,R02199,R02200,R02196,R02197,R05070,R01061,R01063,R05068,R01830,R00771,R04673,R01408,R00725,R01139,R00299,R08404,R02185,R05804,R00303,R00850,R00014,R02778,R02780,R04673,R00524,R00199,R01858,R02628,R01138,R00659,R00724,R00200,R00206,R02320,R00430,R00208,R01012,R00572,R00830,R00761,R01067,R00286,R05704,R00830,R01221,R03425,R02737,R00836,R07247,R00751,R01827,R00751,R05069,R00996,R05704,R00134,R03215,R03146,R00519
231	0.50	364	27	68	1	1	C00031->C00407:[4->3,4->5,7->9]	RP06552,RP07515,RP00128,RP06299,RP05769,RP10180,RP00287,RP04543,RP00453,RP06101,RP00026,RP02042,RP05915,RP01226,RP01086,RP04202,RP10127,RP06172,RP01128,RP01085,RP10179,RP01093,RP04312,RP05304,RP00060,RP00343,RP08252	R01384,R01386,R07658,R03425,R00710,R00711,R01019,R00326,R00761,R05704,R00830,R01221,R03425,R05068,R00214,R00216,R00286,R02727,R00010,R00214,R00216,R00743,R01323,R01179,R05508,R00393,R04057,R02955,R05336,R01359,R05509,R00928,R04000,R00229,R07832,R03884,R00227,R03153,R00235,R02199,R02200,R02196,R02197,R02737,R00836,R00996,R07247,R00751,R00207,R05070,R00472,R00830,R00751,R05069,R00771,R04673,R05704,R00725,R01139,R00299,R08404,R02185,R05804,R00303,R00850,R02778,R02780,R04673
232	1.00	401	26	51	1	1	C00031->C00407:[4->1,4->3,7->6,7->9,9->2,9->5]	RP06552,RP07515,RP01134,RP04543,RP02042,RP10180,RP06299,RP00955,RP00180,RP01089,RP05769,RP05915,RP04312,RP01086,RP10127,RP01128,RP01085,RP10179,RP00128,RP01093,RP01226,RP05304,RP01488,RP00060,RP03735,RP08252	R01384,R01386,R07658,R03425,R00837,R00286,R02199,R02200,R02196,R02197,R05068,R00761,R00524,R00315,R00317,R00320,R00755,R05704,R00830,R01221,R03425,R02737,R00836,R04673,R07247,R00751,R05070,R00830,R00751,R05069,R00710,R00711,R01019,R00326,R00771,R00996,R05704,R01408,R00725,R01139,R00299,R08404,R02185,R05804,R00303,R00850,R00134,R03215,R03146,R00519,R04673
233	1.00	401	28	53	1	1	C00031->C00407:[4->1,4->3,7->6,7->9,9->2,9->5]	RP06552,RP07515,RP00128,RP01488,RP02042,RP10180,RP04543,RP01134,RP00180,RP05769,RP00955,RP05915,RP01226,RP01086,RP10127,RP01128,RP01085,RP10179,RP01093,RP06639,RP04312,RP05304,RP06427,RP00060,RP02918,RP04202,RP03735,RP08252	R01384,R01386,R07658,R03425,R00710,R00711,R01019,R00326,R01408,R02199,R02200,R02196,R02197,R05068,R00286,R00837,R00315,R00317,R00320,R05704,R00830,R01221,R03425,R00524,R02737,R00836,R00996,R07247,R00751,R05070,R00830,R00751,R05069,R00771,R01621,R04673,R05704,R01067,R00725,R01139,R00299,R08404,R02185,R05804,R00303,R00850,R00014,R00207,R00134,R03215,R03146,R00519,R04673
234	0.67	372	17	33	0	0	C00031->C00407:[7->6,7->9,9->2,9->5]	RP00128,RP01226,RP02042,RP10180,RP01085,RP10179,RP01093,RP06639,RP04312,RP06427,RP00060,RP02918,RP04202,RP00180,RP01086,RP08252,RP10127	R00710,R00711,R01019,R00326,R00996,R02199,R02200,R02196,R02197,R05068,R00751,R05069,R00771,R01621,R04673,R01067,R00725,R01139,R00299,R08404,R02185,R05804,R00303,R00850,R00014,R00207,R00315,R00317,R00320,R07247,R00751,R04673,R05070
235	0.67	492	23	57	0	0	C00031->C00407:[7->6,7->9,9->2,9->5]	RP01568,RP00036,RP10180,RP00113,RP01033,RP02042,RP04318,RP01226,RP01086,RP10127,RP01271,RP00395,RP01085,RP10179,RP01093,RP06639,RP04312,RP00052,RP06427,RP00060,RP02918,RP04202,RP08252	R01518,R00199,R01858,R02628,R01138,R00659,R00724,R00200,R00206,R02320,R00430,R00208,R01012,R00572,R05068,R02188,R01512,R01515,R01517,R01660,R00658,R02199,R02200,R02196,R02197,R00224,R00996,R07247,R00751,R05070,R01068,R01061,R01063,R00751,R05069,R00771,R01621,R04673,R00756,R00769,R05805,R00770,R00762,R00764,R00767,R01067,R00725,R01139,R00299,R08404,R02185,R05804,R00303,R00850,R00014,R00207,R04673
236	0.67	444	25	61	0	0	C00031->C00407:[1->2,4->6,7->9,9->5]	RP01568,RP00128,RP00036,RP10180,RP00113,RP06299,RP02454,RP00180,RP02961,RP01033,RP02042,RP00395,RP01226,RP01086,RP10127,RP01590,RP13340,RP01085,RP10179,RP01093,RP04312,RP08252,RP00060,RP02918,RP00216	R01518,R00710,R00711,R01019,R00326,R00199,R01858,R02628,R01138,R00659,R00724,R00200,R00206,R02320,R00430,R00208,R01012,R00572,R05068,R02188,R01512,R01515,R01517,R01660,R00761,R02740,R00315,R00317,R00320,R00028,R00658,R02199,R02200,R02196,R02197,R01061,R01063,R00996,R07247,R00751,R05070,R01555,R05196,R01827,R00751,R05069,R00771,R04673,R04673,R00725,R01139,R00299,R08404,R02185,R05804,R00303,R00850,R00014,R01788,R02189,R01786
237	1.00	480	41	90	1	1	C00031->C00407:[1->2,4->1,4->3,4->6,7->1,7->3,7->9,9->5]	RP07515,RP01568,RP00128,RP00113,RP06299,RP01134,RP00180,RP01033,RP02042,RP12733,RP10127,RP00395,RP01128,RP01093,RP04312,RP01670,RP00052,RP01488,RP00060,RP08252,RP00955,RP01925,RP00036,RP10180,RP04543,RP07922,RP06373,RP01133,RP05769,RP05915,RP01086,RP07314,RP01271,RP01085,RP10179,RP00568,RP01226,RP05304,RP03735,RP06593,RP06552	R03425,R01518,R00710,R00711,R01019,R00326,R02188,R01512,R01515,R01517,R01660,R00761,R00837,R00315,R00317,R00320,R00658,R02199,R02200,R02196,R02197,R00006,R05070,R01061,R01063,R00830,R00771,R04673,R01655,R00756,R00769,R05805,R00770,R00762,R00764,R00767,R01408,R00725,R01139,R00299,R08404,R02185,R05804,R00303,R00850,R04673,R00524,R02035,R00199,R01858,R02628,R01138,R00659,R00724,R00200,R00206,R02320,R00430,R00208,R01012,R00572,R05068,R00286,R04125,R00941,R00835,R05704,R00830,R01221,R03425,R02737,R00836,R07247,R00751,R03050,R01068,R00751,R05069,R01218,R01220,R00996,R05704,R00134,R03215,R03146,R00519,R01528,R01384,R01386,R07658
238	1.00	408	37	104	1	1	C00031->C00407:[4->1,4->3,7->6,7->9,9->2,9->5]	RP06552,RP01568,RP01134,RP07515,RP00113,RP00287,RP06299,RP00128,RP06101,RP01033,RP02042,RP10127,RP00395,RP10180,RP01093,RP04312,RP00052,RP01488,RP00060,RP08252,RP00955,RP00036,RP01128,RP04543,RP00026,RP01089,RP05769,RP05915,RP00180,RP01086,RP06172,RP01271,RP01085,RP10179,RP01226,RP05304,RP03735	R01384,R01386,R07658,R01518,R00837,R03425,R02188,R01512,R01515,R01517,R01660,R00214,R00216,R00761,R00710,R00711,R01019,R00326,R00214,R00216,R00658,R02199,R02200,R02196,R02197,R05070,R01061,R01063,R05068,R00771,R04673,R00756,R00769,R05805,R00770,R00762,R00764,R00767,R01408,R00725,R01139,R00299,R08404,R02185,R05804,R00303,R00850,R04673,R00524,R00199,R01858,R02628,R01138,R00659,R00724,R00200,R00206,R02320,R00430,R00208,R01012,R00572,R00830,R00286,R00743,R01323,R01179,R05508,R00393,R04057,R02955,R05336,R01359,R05509,R00928,R04000,R00229,R07832,R03884,R00227,R03153,R00235,R00755,R05704,R00830,R01221,R03425,R02737,R00836,R00315,R00317,R00320,R07247,R00751,R00472,R01068,R00751,R05069,R00996,R05704,R00134,R03215,R03146,R00519
239	1.00	451	39	84	1	1	C00031->C00407:[1->2,4->1,4->3,4->6,7->1,7->3,7->9,9->5]	RP07515,RP01568,RP00128,RP00113,RP06299,RP02454,RP01134,RP00180,RP01033,RP02042,RP10127,RP00395,RP01128,RP01093,RP04312,RP01488,RP00060,RP02918,RP00216,RP00955,RP01925,RP00036,RP10180,RP04543,RP02961,RP01133,RP05769,RP05915,RP01086,RP13340,RP01590,RP01085,RP10179,RP01226,RP05304,RP08252,RP03735,RP06593,RP06552	R03425,R01518,R00710,R00711,R01019,R00326,R02188,R01512,R01515,R01517,R01660,R00761,R02740,R00837,R00315,R00317,R00320,R00658,R02199,R02200,R02196,R02197,R05070,R01061,R01063,R00830,R00771,R04673,R01408,R00725,R01139,R00299,R08404,R02185,R05804,R00303,R00850,R00014,R01788,R02189,R01786,R00524,R02035,R00199,R01858,R02628,R01138,R00659,R00724,R00200,R00206,R02320,R00430,R00208,R01012,R00572,R05068,R00286,R00028,R00835,R05704,R00830,R01221,R03425,R02737,R00836,R07247,R00751,R01827,R01555,R05196,R00751,R05069,R00996,R05704,R04673,R00134,R03215,R03146,R00519,R01528,R01384,R01386,R07658
240	0.50	357	26	65	1	1	C00031->C00407:[4->3,4->5,7->9]	RP06552,RP07515,RP01134,RP06299,RP05769,RP10180,RP00287,RP04543,RP00128,RP06101,RP00026,RP02042,RP05915,RP01226,RP01086,RP10127,RP06172,RP01128,RP01085,RP10179,RP01093,RP04312,RP05304,RP00060,RP04202,RP08252	R01384,R01386,R07658,R03425,R00837,R00761,R05704,R00830,R01221,R03425,R05068,R00214,R00216,R00286,R00710,R00711,R01019,R00326,R00214,R00216,R00743,R01323,R01179,R05508,R00393,R04057,R02955,R05336,R01359,R05509,R00928,R04000,R00229,R07832,R03884,R00227,R03153,R00235,R02199,R02200,R02196,R02197,R02737,R00836,R00996,R07247,R00751,R05070,R00472,R00830,R00751,R05069,R00771,R04673,R05704,R00725,R01139,R00299,R08404,R02185,R05804,R00303,R00850,R00207,R04673
241	1.00	409	28	55	1	1	C00031->C00407:[4->1,4->3,7->6,7->9,9->2,9->5]	RP06552,RP07515,RP01134,RP04543,RP02042,RP10180,RP06299,RP00453,RP00180,RP10179,RP05769,RP05915,RP04312,RP00955,RP10127,RP01128,RP01085,RP01086,RP00128,RP01093,RP01226,RP05304,RP01089,RP01488,RP00060,RP00343,RP03735,RP08252	R01384,R01386,R07658,R03425,R00837,R00286,R02199,R02200,R02196,R02197,R05068,R00761,R02727,R00010,R00315,R00317,R00320,R05069,R05704,R00830,R01221,R03425,R02737,R00836,R04673,R00524,R05070,R00830,R00751,R07247,R00751,R00710,R00711,R01019,R00326,R00771,R00996,R05704,R00755,R01408,R00725,R01139,R00299,R08404,R02185,R05804,R00303,R00850,R02778,R02780,R00134,R03215,R03146,R00519,R04673
242	0.33	375	15	31	0	0	C00031->C00407:[7->9,9->5]	RP00128,RP06427,RP10180,RP01085,RP10179,RP01093,RP06639,RP00180,RP02042,RP00060,RP01226,RP01086,RP04312,RP08252,RP10127	R00710,R00711,R01019,R00326,R01067,R05068,R00751,R05069,R00771,R01621,R00315,R00317,R00320,R02199,R02200,R02196,R02197,R00725,R01139,R00299,R08404,R02185,R05804,R00303,R00850,R00996,R07247,R00751,R04673,R04673,R05070
243	0.83	421	36	92	1	1	C00031->C00407:[4->3,4->5,7->6,7->9,9->2]	RP06552,RP01568,RP01134,RP07515,RP00113,RP00287,RP06299,RP00128,RP06101,RP02450,RP02042,RP10127,RP00395,RP13340,RP01093,RP04312,RP00060,RP02918,RP04202,RP08252,RP00036,RP10180,RP01128,RP02940,RP04543,RP00026,RP01133,RP05769,RP05915,RP01086,RP06172,RP01085,RP10179,RP01226,RP05304,RP01033	R01384,R01386,R07658,R01518,R00837,R03425,R02188,R01512,R01515,R01517,R01660,R00214,R00216,R00761,R00710,R00711,R01019,R00326,R00214,R00216,R02736,R02199,R02200,R02196,R02197,R05070,R01061,R01063,R01827,R00771,R04673,R00725,R01139,R00299,R08404,R02185,R05804,R00303,R00850,R00014,R00207,R04673,R00199,R01858,R02628,R01138,R00659,R00724,R00200,R00206,R02320,R00430,R00208,R01012,R00572,R05068,R00830,R03321,R00286,R00743,R01323,R01179,R05508,R00393,R04057,R02955,R05336,R01359,R05509,R00928,R04000,R00229,R07832,R03884,R00227,R03153,R00235,R00835,R05704,R00830,R01221,R03425,R02737,R00836,R07247,R00751,R00472,R00751,R05069,R00996,R05704,R00658
244	0.17	320	14	32	1	2	C00031->C00407:[9->3]	RP09200,RP06172,RP06299,RP06101,RP01093,RP00180,RP11206,RP11208,RP08343,RP02042,RP00060,RP11207,RP09733,RP04833	R03894,R00472,R00761,R00214,R00216,R00771,R00315,R00317,R00320,R07603,R08567,R03171,R00236,R02199,R02200,R02196,R02197,R00725,R01139,R00299,R08404,R02185,R05804,R00303,R00850,R04225,R08567,R07603,R03894,R03171,R04225,R00316
245	0.50	493	27	59	1	1	C00031->C00407:[1->2,4->6,7->3]	RP07515,RP01568,RP01925,RP00036,RP10180,RP00113,RP01128,RP00649,RP01033,RP01133,RP02042,RP01226,RP01086,RP10127,RP00395,RP13340,RP01790,RP01085,RP05769,RP10179,RP01093,RP04312,RP05304,RP00060,RP02918,RP06593,RP08252	R03425,R01518,R02035,R00199,R01858,R02628,R01138,R00659,R00724,R00200,R00206,R02320,R00430,R00208,R01012,R00572,R05068,R02188,R01512,R01515,R01517,R01660,R00830,R00761,R01067,R00658,R00835,R02199,R02200,R02196,R02197,R00996,R07247,R00751,R05070,R01061,R01063,R01827,R01830,R00751,R05704,R00830,R01221,R03425,R05069,R00771,R04673,R05704,R00725,R01139,R00299,R08404,R02185,R05804,R00303,R00850,R00014,R01528,R04673
246	0.83	427	26	48	1	1	C00031->C00407:[7->3,7->6,7->9,9->2,9->5]	RP07515,RP00128,RP01925,RP06727,RP10180,RP02454,RP00180,RP02961,RP01089,RP01133,RP02042,RP01226,RP01086,RP10127,RP01590,RP01128,RP01085,RP05769,RP10179,RP06639,RP04312,RP05304,RP00216,RP00060,RP06593,RP08252	R03425,R00710,R00711,R01019,R00326,R02035,R01830,R05068,R02740,R00315,R00317,R00320,R00028,R00755,R00835,R02199,R02200,R02196,R02197,R00996,R07247,R00751,R05070,R01555,R05196,R00830,R00751,R05704,R00830,R01221,R03425,R05069,R01621,R04673,R05704,R01788,R02189,R01786,R00725,R01139,R00299,R08404,R02185,R05804,R00303,R00850,R01528,R04673
247	0.67	460	24	57	0	0	C00031->C00407:[1->2,4->6,7->9,9->5]	RP01568,RP00128,RP00036,RP10180,RP00113,RP02940,RP06299,RP00180,RP02450,RP01133,RP02042,RP01226,RP01086,RP10127,RP00395,RP13340,RP01085,RP10179,RP01093,RP04312,RP01033,RP00060,RP02918,RP08252	R01518,R00710,R00711,R01019,R00326,R00199,R01858,R02628,R01138,R00659,R00724,R00200,R00206,R02320,R00430,R00208,R01012,R00572,R05068,R02188,R01512,R01515,R01517,R01660,R03321,R00761,R00315,R00317,R00320,R02736,R00835,R02199,R02200,R02196,R02197,R00996,R07247,R00751,R05070,R01061,R01063,R01827,R00751,R05069,R00771,R04673,R00658,R00725,R01139,R00299,R08404,R02185,R05804,R00303,R00850,R00014,R04673
248	0.83	401	23	42	1	1	C00031->C00407:[7->3,7->6,7->9,9->2,9->5]	RP07515,RP00128,RP01925,RP02042,RP10180,RP06299,RP00180,RP01133,RP05769,RP01226,RP01086,RP10127,RP01128,RP01085,RP10179,RP01093,RP04312,RP05304,RP00060,RP02918,RP04202,RP06593,RP08252	R03425,R00710,R00711,R01019,R00326,R02035,R02199,R02200,R02196,R02197,R05068,R00761,R00315,R00317,R00320,R00835,R05704,R00830,R01221,R03425,R00996,R07247,R00751,R05070,R00830,R00751,R05069,R00771,R04673,R05704,R00725,R01139,R00299,R08404,R02185,R05804,R00303,R00850,R00014,R00207,R01528,R04673
249	0.50	469	28	62	1	1	C00031->C00407:[1->2,4->6,7->3]	RP07515,RP01568,RP01925,RP00036,RP10180,RP00113,RP01128,RP02454,RP02961,RP01033,RP01133,RP02042,RP00395,RP01226,RP01086,RP10127,RP01590,RP13340,RP01085,RP05769,RP10179,RP04312,RP05304,RP08252,RP00060,RP02918,RP06593,RP00216	R03425,R01518,R02035,R00199,R01858,R02628,R01138,R00659,R00724,R00200,R00206,R02320,R00430,R00208,R01012,R00572,R05068,R02188,R01512,R01515,R01517,R01660,R00830,R02740,R00028,R00658,R00835,R02199,R02200,R02196,R02197,R01061,R01063,R00996,R07247,R00751,R05070,R01555,R05196,R01827,R00751,R05704,R00830,R01221,R03425,R05069,R04673,R05704,R04673,R00725,R01139,R00299,R08404,R02185,R05804,R00303,R00850,R00014,R01528,R01788,R02189,R01786
250	1.00	458	37	79	1	1	C00031->C00407:[1->2,4->1,4->3,4->6,7->1,7->3,7->9,9->5]	RP07515,RP01568,RP00128,RP01925,RP00036,RP10180,RP00113,RP02940,RP06299,RP01134,RP00180,RP10179,RP02450,RP01133,RP02042,RP00955,RP05915,RP01226,RP01086,RP06552,RP10127,RP00395,RP01128,RP01085,RP05769,RP13340,RP01093,RP04312,RP05304,RP01033,RP01488,RP00060,RP02918,RP04543,RP03735,RP06593,RP08252	R03425,R01518,R00710,R00711,R01019,R00326,R02035,R00199,R01858,R02628,R01138,R00659,R00724,R00200,R00206,R02320,R00430,R00208,R01012,R00572,R05068,R02188,R01512,R01515,R01517,R01660,R03321,R00761,R00837,R00315,R00317,R00320,R05069,R02736,R00835,R02199,R02200,R02196,R02197,R00524,R02737,R00836,R00996,R07247,R00751,R01384,R01386,R07658,R05070,R01061,R01063,R00830,R00751,R05704,R00830,R01221,R03425,R01827,R00771,R04673,R05704,R00658,R01408,R00725,R01139,R00299,R08404,R02185,R05804,R00303,R00850,R00014,R00286,R00134,R03215,R03146,R00519,R01528,R04673
251	1.00	449	35	68	1	1	C00031->C00407:[4->1,4->3,7->1,7->3,7->6,7->9,9->2,9->5]	RP07515,RP06552,RP00164,RP01925,RP05769,RP10180,RP01134,RP06299,RP00128,RP00180,RP01089,RP01133,RP02042,RP00955,RP05915,RP01226,RP01086,RP10127,RP01128,RP09657,RP09828,RP10179,RP01085,RP01093,RP06639,RP04312,RP04543,RP05304,RP00052,RP01488,RP00060,RP01270,RP03735,RP06593,RP08252	R03425,R01384,R01386,R07658,R01010,R01011,R01012,R02035,R05704,R00830,R01221,R03425,R05068,R00837,R00761,R00710,R00711,R01019,R00326,R00315,R00317,R00320,R00755,R00835,R02199,R02200,R02196,R02197,R00524,R02737,R00836,R00996,R07247,R00751,R05070,R00830,R06861,R06862,R05069,R00751,R00771,R01621,R04673,R00286,R05704,R00756,R00769,R05805,R00770,R00762,R00764,R00767,R01408,R00725,R01139,R00299,R08404,R02185,R05804,R00303,R00850,R01068,R00134,R03215,R03146,R00519,R01528,R04673
252	0.67	429	21	37	0	0	C00031->C00407:[7->6,7->9,9->2,9->5]	RP00128,RP06727,RP10180,RP02940,RP00180,RP02450,RP01133,RP02042,RP01226,RP01086,RP10127,RP01085,RP10179,RP01093,RP06639,RP04312,RP06427,RP00060,RP02918,RP04202,RP08252	R00710,R00711,R01019,R00326,R01830,R05068,R03321,R00315,R00317,R00320,R02736,R00835,R02199,R02200,R02196,R02197,R00996,R07247,R00751,R05070,R00751,R05069,R00771,R01621,R04673,R01067,R00725,R01139,R00299,R08404,R02185,R05804,R00303,R00850,R00014,R00207,R04673
253	1.00	403	30	55	1	1	C00031->C00407:[4->1,4->3,7->1,7->3,7->6,7->9,9->2,9->5]	RP07515,RP06552,RP00128,RP01925,RP05769,RP10180,RP06299,RP01134,RP00180,RP01133,RP02042,RP00955,RP05915,RP04312,RP01086,RP10127,RP01128,RP01085,RP10179,RP01093,RP01226,RP04543,RP05304,RP01488,RP00060,RP02918,RP04202,RP03735,RP06593,RP08252	R03425,R01384,R01386,R07658,R00710,R00711,R01019,R00326,R02035,R05704,R00830,R01221,R03425,R05068,R00761,R00837,R00315,R00317,R00320,R00835,R02199,R02200,R02196,R02197,R00524,R02737,R00836,R04673,R07247,R00751,R05070,R00830,R00751,R05069,R00771,R00996,R00286,R05704,R01408,R00725,R01139,R00299,R08404,R02185,R05804,R00303,R00850,R00014,R00207,R00134,R03215,R03146,R00519,R01528,R04673
254	1.00	442	34	62	1	1	C00031->C00407:[4->1,4->3,7->6,7->9,9->2,9->5]	RP06552,RP07515,RP00128,RP06299,RP05769,RP01128,RP04543,RP07922,RP01134,RP00453,RP06373,RP01089,RP02042,RP00060,RP05915,RP00180,RP00955,RP10127,RP01226,RP10180,RP01085,RP01086,RP06427,RP01093,RP06639,RP04312,RP01670,RP05304,RP00568,RP01488,RP10179,RP00343,RP03735,RP08252	R01384,R01386,R07658,R03425,R00710,R00711,R01019,R00326,R00761,R05704,R00830,R01221,R03425,R00830,R00286,R04125,R00837,R02727,R00010,R00941,R00755,R02199,R02200,R02196,R02197,R00725,R01139,R00299,R08404,R02185,R05804,R00303,R00850,R02737,R00836,R00315,R00317,R00320,R00524,R05070,R00996,R05068,R00751,R07247,R00751,R01067,R00771,R01621,R04673,R01655,R05704,R01218,R01220,R01408,R05069,R02778,R02780,R00134,R03215,R03146,R00519,R04673
255	0.33	445	22	37	1	1	C00031->C00407:[4->1,4->3]	RP06552,RP07515,RP01134,RP02042,RP10180,RP04543,RP00453,RP05769,RP00955,RP05915,RP04312,RP01086,RP10127,RP01128,RP01085,RP10179,RP01226,RP05304,RP01488,RP00343,RP03735,RP08252	R01384,R01386,R07658,R03425,R00837,R02199,R02200,R02196,R02197,R05068,R00286,R02727,R00010,R05704,R00830,R01221,R03425,R00524,R02737,R00836,R04673,R07247,R00751,R05070,R00830,R00751,R05069,R00996,R05704,R01408,R02778,R02780,R00134,R03215,R03146,R00519,R04673
256	1.00	463	37	65	1	1	C00031->C00407:[4->1,4->3,7->6,7->9,9->2,9->5]	RP06552,RP07515,RP00128,RP05769,RP01134,RP06299,RP00453,RP00180,RP02450,RP02042,RP10127,RP01128,RP01093,RP04312,RP01670,RP01488,RP00060,RP00343,RP08252,RP00955,RP10180,RP02940,RP04543,RP07922,RP06373,RP01089,RP01133,RP06727,RP05915,RP01086,RP01085,RP10179,RP00568,RP06639,RP01226,RP05304,RP03735	R01384,R01386,R07658,R03425,R00710,R00711,R01019,R00326,R05704,R00830,R01221,R03425,R00837,R00761,R02727,R00010,R00315,R00317,R00320,R02736,R02199,R02200,R02196,R02197,R05070,R00830,R00771,R04673,R01655,R01408,R00725,R01139,R00299,R08404,R02185,R05804,R00303,R00850,R02778,R02780,R04673,R00524,R05068,R03321,R00286,R04125,R00941,R00755,R00835,R01830,R02737,R00836,R07247,R00751,R00751,R05069,R01218,R01220,R01621,R00996,R05704,R00134,R03215,R03146,R00519
257	0.50	294	24	83	1	2	C00031->C00407:[2->3,7->9,9->5]	RP01568,RP00109,RP06367,RP03833,RP06299,RP11450,RP00180,RP11206,RP09200,RP02042,RP00078,RP09733,RP01271,RP05698,RP01093,RP00026,RP01033,RP00052,RP11208,RP00060,RP11207,RP03834,RP01180,RP01264	R01518,R00344,R00930,R00217,R00353,R00927,R04203,R00761,R03172,R00315,R00317,R00320,R07603,R03894,R02199,R02200,R02196,R02197,R00431,R00346,R00345,R00726,R00341,R08567,R07603,R03894,R03171,R04225,R01068,R01196,R00006,R00014,R00211,R00210,R01699,R00207,R00224,R00226,R00209,R05636,R03145,R00771,R00743,R01323,R01179,R05508,R00393,R04057,R02955,R05336,R01359,R05509,R00928,R04000,R00229,R07832,R03884,R00227,R03153,R00235,R00658,R00756,R00769,R05805,R00770,R00762,R00764,R00767,R08567,R03171,R00725,R01139,R00299,R08404,R02185,R05804,R00303,R00850,R04225,R04204,R00927,R07159,R01058
258	0.83	416	24	43	1	1	C00031->C00407:[7->3,7->6,7->9,9->2,9->5]	RP07515,RP00128,RP01925,RP02042,RP10180,RP06299,RP00180,RP01089,RP01133,RP05769,RP04312,RP01086,RP10127,RP01128,RP01085,RP10179,RP01093,RP01226,RP05304,RP00060,RP04318,RP04202,RP06593,RP08252	R03425,R00710,R00711,R01019,R00326,R02035,R02199,R02200,R02196,R02197,R05068,R00761,R00315,R00317,R00320,R00755,R00835,R05704,R00830,R01221,R03425,R04673,R07247,R00751,R05070,R00830,R00751,R05069,R00771,R00996,R05704,R00725,R01139,R00299,R08404,R02185,R05804,R00303,R00850,R00224,R00207,R01528,R04673
259	0.83	424	25	44	1	1	C00031->C00407:[5->2,5->5,7->3,9->6,9->9]	RP01095,RP07515,RP00128,RP01925,RP05769,RP10180,RP00180,RP01089,RP01133,RP02042,RP01226,RP01086,RP01573,RP10127,RP01128,RP01085,RP10179,RP01093,RP06639,RP04312,RP05304,RP00060,RP06593,RP08252,RP01576	R05339,R03425,R00710,R00711,R01019,R00326,R02035,R05704,R00830,R01221,R03425,R05068,R00315,R00317,R00320,R00755,R00835,R02199,R02200,R02196,R02197,R00996,R07247,R00751,R01529,R05070,R00830,R00751,R05069,R00771,R01621,R04673,R05704,R00725,R01139,R00299,R08404,R02185,R05804,R00303,R00850,R01528,R04673,R05338
260	0.83	385	33	75	1	1	C00031->C00407:[4->3,4->5,7->6,7->9,9->2]	RP06552,RP07515,RP01134,RP06299,RP06727,RP10180,RP00287,RP04543,RP02454,RP00128,RP06101,RP02961,RP02042,RP05915,RP01226,RP01086,RP10127,RP06172,RP01590,RP01128,RP00026,RP05769,RP10179,RP01085,RP01093,RP06639,RP04312,RP05304,RP00216,RP00060,RP02918,RP04202,RP08252	R01384,R01386,R07658,R03425,R00837,R00761,R01830,R05068,R00214,R00216,R00286,R02740,R00710,R00711,R01019,R00326,R00214,R00216,R00028,R02199,R02200,R02196,R02197,R02737,R00836,R00996,R07247,R00751,R05070,R00472,R01555,R05196,R00830,R00743,R01323,R01179,R05508,R00393,R04057,R02955,R05336,R01359,R05509,R00928,R04000,R00229,R07832,R03884,R00227,R03153,R00235,R05704,R00830,R01221,R03425,R05069,R00751,R00771,R01621,R04673,R05704,R01788,R02189,R01786,R00725,R01139,R00299,R08404,R02185,R05804,R00303,R00850,R00014,R00207,R04673
261	1.00	467	36	86	1	1	C00031->C00407:[4->1,4->3,7->6,7->9,9->2,9->5]	RP06552,RP07515,RP00128,RP01568,RP01134,RP06299,RP00453,RP00180,RP01033,RP02042,RP10127,RP00395,RP01128,RP00113,RP01093,RP04312,RP00052,RP01488,RP00060,RP04318,RP00343,RP08252,RP00955,RP00036,RP10180,RP04543,RP01089,RP05769,RP05915,RP01086,RP01271,RP01085,RP10179,RP01226,RP05304,RP03735	R01384,R01386,R07658,R03425,R00710,R00711,R01019,R00326,R01518,R00837,R00761,R02727,R00010,R00315,R00317,R00320,R00658,R02199,R02200,R02196,R02197,R05070,R01061,R01063,R00830,R02188,R01512,R01515,R01517,R01660,R00771,R04673,R00756,R00769,R05805,R00770,R00762,R00764,R00767,R01408,R00725,R01139,R00299,R08404,R02185,R05804,R00303,R00850,R00224,R02778,R02780,R04673,R00524,R00199,R01858,R02628,R01138,R00659,R00724,R00200,R00206,R02320,R00430,R00208,R01012,R00572,R05068,R00286,R00755,R05704,R00830,R01221,R03425,R02737,R00836,R07247,R00751,R01068,R00751,R05069,R00996,R05704,R00134,R03215,R03146,R00519
262	0.50	380	25	59	1	1	C00031->C00407:[4->2,4->3,4->5]	RP06552,RP07515,RP01134,RP05769,RP10180,RP00287,RP04543,RP00128,RP06101,RP00026,RP01089,RP02042,RP05915,RP01226,RP01086,RP10127,RP06172,RP01128,RP01085,RP10179,RP04312,RP00453,RP05304,RP00343,RP08252	R01384,R01386,R07658,R03425,R00837,R05704,R00830,R01221,R03425,R05068,R00214,R00216,R00286,R00710,R00711,R01019,R00326,R00214,R00216,R00743,R01323,R01179,R05508,R00393,R04057,R02955,R05336,R01359,R05509,R00928,R04000,R00229,R07832,R03884,R00227,R03153,R00235,R00755,R02199,R02200,R02196,R02197,R02737,R00836,R00996,R07247,R00751,R05070,R00472,R00830,R00751,R05069,R04673,R02727,R00010,R05704,R02778,R02780,R04673
263	0.83	398	32	79	1	1	C00031->C00407:[4->2,4->3,4->5,5->6,5->9]	RP06552,RP07515,RP01134,RP05769,RP10180,RP00287,RP04543,RP00128,RP06101,RP00026,RP01089,RP02042,RP05915,RP01226,RP01086,RP01270,RP10127,RP06172,RP00164,RP01128,RP09657,RP09828,RP10179,RP01085,RP01093,RP06639,RP04312,RP05304,RP00052,RP00060,RP04202,RP08252	R01384,R01386,R07658,R03425,R00837,R05704,R00830,R01221,R03425,R05068,R00214,R00216,R00286,R00710,R00711,R01019,R00326,R00214,R00216,R00743,R01323,R01179,R05508,R00393,R04057,R02955,R05336,R01359,R05509,R00928,R04000,R00229,R07832,R03884,R00227,R03153,R00235,R00755,R02199,R02200,R02196,R02197,R02737,R00836,R00996,R07247,R00751,R01068,R05070,R00472,R01010,R01011,R01012,R00830,R06861,R06862,R05069,R00751,R00771,R01621,R04673,R05704,R00756,R00769,R05805,R00770,R00762,R00764,R00767,R00725,R01139,R00299,R08404,R02185,R05804,R00303,R00850,R00207,R04673
264	0.67	402	27	54	1	1	C00031->C00407:[4->1,4->3,7->9,9->5]	RP06552,RP07515,RP01134,RP06299,RP05769,RP10180,RP04543,RP00453,RP00180,RP02042,RP00060,RP05915,RP01226,RP00955,RP10127,RP01128,RP01085,RP01086,RP00128,RP01093,RP04312,RP05304,RP01488,RP10179,RP00343,RP03735,RP08252	R01384,R01386,R07658,R03425,R00837,R00761,R05704,R00830,R01221,R03425,R05068,R00286,R02727,R00010,R00315,R00317,R00320,R02199,R02200,R02196,R02197,R00725,R01139,R00299,R08404,R02185,R05804,R00303,R00850,R02737,R00836,R00996,R00524,R05070,R00830,R00751,R07247,R00751,R00710,R00711,R01019,R00326,R00771,R04673,R05704,R01408,R05069,R02778,R02780,R00134,R03215,R03146,R00519,R04673
265	0.67	477	24	63	0	0	C00031->C00407:[7->6,7->9,9->2,9->5]	RP01568,RP00128,RP00036,RP10180,RP00113,RP00180,RP01089,RP02042,RP01226,RP01086,RP10127,RP01271,RP00395,RP01085,RP10179,RP01093,RP06639,RP04312,RP01033,RP00052,RP06427,RP00060,RP04318,RP08252	R01518,R00710,R00711,R01019,R00326,R00199,R01858,R02628,R01138,R00659,R00724,R00200,R00206,R02320,R00430,R00208,R01012,R00572,R05068,R02188,R01512,R01515,R01517,R01660,R00315,R00317,R00320,R00755,R02199,R02200,R02196,R02197,R00996,R07247,R00751,R05070,R01068,R01061,R01063,R00751,R05069,R00771,R01621,R04673,R00658,R00756,R00769,R05805,R00770,R00762,R00764,R00767,R01067,R00725,R01139,R00299,R08404,R02185,R05804,R00303,R00850,R00224,R04673
266	1.00	421	30	55	1	1	C00031->C00407:[4->1,4->3,7->6,7->9,9->2,9->5]	RP06552,RP07515,RP00128,RP06299,RP02042,RP10180,RP04543,RP01134,RP00180,RP01488,RP05769,RP12733,RP00955,RP05915,RP01226,RP01086,RP10127,RP07314,RP01128,RP01085,RP10179,RP01093,RP06639,RP04312,RP05304,RP06427,RP00060,RP04202,RP03735,RP08252	R01384,R01386,R07658,R03425,R00710,R00711,R01019,R00326,R00761,R02199,R02200,R02196,R02197,R05068,R00286,R00837,R00315,R00317,R00320,R01408,R05704,R00830,R01221,R03425,R00006,R00524,R02737,R00836,R00996,R07247,R00751,R05070,R03050,R00830,R00751,R05069,R00771,R01621,R04673,R05704,R01067,R00725,R01139,R00299,R08404,R02185,R05804,R00303,R00850,R00207,R00134,R03215,R03146,R00519,R04673
267	1.00	435	34	59	1	1	C00031->C00407:[4->1,4->3,7->1,7->3,7->6,7->9,9->2,9->5]	RP07515,RP06552,RP00128,RP01925,RP06727,RP01128,RP02940,RP06299,RP01134,RP00180,RP02450,RP01133,RP02042,RP00955,RP05915,RP04312,RP01086,RP10127,RP10180,RP01085,RP05769,RP10179,RP01093,RP06639,RP01226,RP04543,RP05304,RP01488,RP00060,RP02918,RP04202,RP03735,RP06593,RP08252	R03425,R01384,R01386,R07658,R00710,R00711,R01019,R00326,R02035,R01830,R00830,R03321,R00761,R00837,R00315,R00317,R00320,R02736,R00835,R02199,R02200,R02196,R02197,R00524,R02737,R00836,R04673,R07247,R00751,R05070,R05068,R00751,R05704,R00830,R01221,R03425,R05069,R00771,R01621,R00996,R00286,R05704,R01408,R00725,R01139,R00299,R08404,R02185,R05804,R00303,R00850,R00014,R00207,R00134,R03215,R03146,R00519,R01528,R04673
268	1.00	474	40	81	1	1	C00031->C00407:[4->1,4->3,7->6,7->9,9->2,9->5]	RP06552,RP01568,RP01134,RP07515,RP00113,RP06299,RP02454,RP00955,RP01033,RP02042,RP10127,RP00395,RP10180,RP01093,RP04312,RP01670,RP00060,RP02918,RP04202,RP00216,RP01488,RP00036,RP01128,RP04543,RP07922,RP02961,RP06373,RP05769,RP04318,RP05915,RP01086,RP13340,RP01590,RP01085,RP10179,RP00568,RP01226,RP05304,RP08252,RP03735	R01384,R01386,R07658,R01518,R00837,R03425,R02188,R01512,R01515,R01517,R01660,R00761,R02740,R00524,R00658,R02199,R02200,R02196,R02197,R05070,R01061,R01063,R05068,R00771,R04673,R01655,R00725,R01139,R00299,R08404,R02185,R05804,R00303,R00850,R00014,R00207,R01788,R02189,R01786,R01408,R00199,R01858,R02628,R01138,R00659,R00724,R00200,R00206,R02320,R00430,R00208,R01012,R00572,R00830,R00286,R04125,R00028,R00941,R05704,R00830,R01221,R03425,R00224,R02737,R00836,R07247,R00751,R01827,R01555,R05196,R00751,R05069,R01218,R01220,R00996,R05704,R04673,R00134,R03215,R03146,R00519
269	0.83	428	26	50	1	1	C00031->C00407:[4->3,7->6,7->9,9->2,9->5]	RP06552,RP07515,RP00128,RP04543,RP05769,RP01128,RP06299,RP00453,RP00180,RP01089,RP02042,RP05915,RP01226,RP01086,RP00343,RP10127,RP10180,RP01085,RP10179,RP01093,RP04312,RP05304,RP00060,RP04318,RP04202,RP08252	R01384,R01386,R07658,R03425,R00710,R00711,R01019,R00326,R00286,R05704,R00830,R01221,R03425,R00830,R00761,R02727,R00010,R00315,R00317,R00320,R00755,R02199,R02200,R02196,R02197,R02737,R00836,R00996,R07247,R00751,R02778,R02780,R05070,R05068,R00751,R05069,R00771,R04673,R05704,R00725,R01139,R00299,R08404,R02185,R05804,R00303,R00850,R00224,R00207,R04673
270	0.67	367	26	62	0	0	C00031->C00407:[4->5,7->6,7->9,9->2]	RP06552,RP01134,RP06727,RP10180,RP00287,RP02940,RP04543,RP00128,RP06101,RP00026,RP02450,RP01133,RP02042,RP05915,RP01226,RP01086,RP10127,RP06172,RP01085,RP10179,RP06639,RP04312,RP00060,RP02918,RP04202,RP08252	R01384,R01386,R07658,R00837,R01830,R05068,R00214,R00216,R03321,R00286,R00710,R00711,R01019,R00326,R00214,R00216,R00743,R01323,R01179,R05508,R00393,R04057,R02955,R05336,R01359,R05509,R00928,R04000,R00229,R07832,R03884,R00227,R03153,R00235,R02736,R00835,R02199,R02200,R02196,R02197,R02737,R00836,R00996,R07247,R00751,R05070,R00472,R00751,R05069,R01621,R04673,R00725,R01139,R00299,R08404,R02185,R05804,R00303,R00850,R00014,R00207,R04673
271	0.83	503	31	71	1	1	C00031->C00407:[4->3,7->6,7->9,9->2,9->5]	RP06552,RP01568,RP01134,RP04543,RP00036,RP10180,RP00113,RP06299,RP07515,RP01033,RP02042,RP12733,RP05915,RP04312,RP01086,RP10127,RP07314,RP01271,RP00395,RP01128,RP01085,RP05769,RP10179,RP01093,RP01226,RP05304,RP00052,RP00060,RP04318,RP04202,RP08252	R01384,R01386,R07658,R01518,R00837,R00286,R00199,R01858,R02628,R01138,R00659,R00724,R00200,R00206,R02320,R00430,R00208,R01012,R00572,R05068,R02188,R01512,R01515,R01517,R01660,R00761,R03425,R00658,R02199,R02200,R02196,R02197,R00006,R02737,R00836,R04673,R07247,R00751,R05070,R03050,R01068,R01061,R01063,R00830,R00751,R05704,R00830,R01221,R03425,R05069,R00771,R00996,R05704,R00756,R00769,R05805,R00770,R00762,R00764,R00767,R00725,R01139,R00299,R08404,R02185,R05804,R00303,R00850,R00224,R00207,R04673
272	0.67	335	23	61	0	0	C00031->C00407:[7->6,7->9,9->2,9->5]	RP06552,RP01134,RP06299,RP10180,RP00287,RP04543,RP00128,RP06101,RP00026,RP01089,RP02042,RP05915,RP00180,RP01086,RP10127,RP06172,RP01226,RP01085,RP10179,RP01093,RP04312,RP00060,RP08252	R01384,R01386,R07658,R00837,R00761,R05068,R00214,R00216,R00286,R00710,R00711,R01019,R00326,R00214,R00216,R00743,R01323,R01179,R05508,R00393,R04057,R02955,R05336,R01359,R05509,R00928,R04000,R00229,R07832,R03884,R00227,R03153,R00235,R00755,R02199,R02200,R02196,R02197,R02737,R00836,R00315,R00317,R00320,R07247,R00751,R05070,R00472,R00996,R00751,R05069,R00771,R04673,R00725,R01139,R00299,R08404,R02185,R05804,R00303,R00850,R04673
273	0.67	419	23	42	0	0	C00031->C00407:[7->6,7->9,9->2,9->5]	RP00128,RP06727,RP10180,RP06299,RP02454,RP00180,RP02961,RP01089,RP02042,RP01226,RP01086,RP10127,RP01590,RP01085,RP10179,RP01093,RP06639,RP04312,RP00216,RP00060,RP04318,RP04202,RP08252	R00710,R00711,R01019,R00326,R01830,R05068,R00761,R02740,R00315,R00317,R00320,R00028,R00755,R02199,R02200,R02196,R02197,R00996,R07247,R00751,R05070,R01555,R05196,R00751,R05069,R00771,R01621,R04673,R01788,R02189,R01786,R00725,R01139,R00299,R08404,R02185,R05804,R00303,R00850,R00224,R00207,R04673
274	1.00	441	30	51	1	1	C00031->C00407:[4->1,4->3,7->6,7->9,9->2,9->5]	RP06552,RP07515,RP01134,RP06299,RP02042,RP01128,RP04543,RP07922,RP00955,RP00568,RP06373,RP05769,RP02918,RP05915,RP04312,RP01086,RP10127,RP10180,RP01085,RP10179,RP01093,RP01226,RP01670,RP05304,RP01488,RP00060,RP04318,RP04202,RP03735,RP08252	R01384,R01386,R07658,R03425,R00837,R00761,R02199,R02200,R02196,R02197,R00830,R00286,R04125,R00524,R01218,R01220,R00941,R05704,R00830,R01221,R03425,R00014,R02737,R00836,R04673,R07247,R00751,R05070,R05068,R00751,R05069,R00771,R00996,R01655,R05704,R01408,R00725,R01139,R00299,R08404,R02185,R05804,R00303,R00850,R00224,R00207,R00134,R03215,R03146,R00519,R04673
275	1.00	461	36	60	1	1	C00031->C00407:[4->1,4->3,7->6,7->9,9->2,9->5]	RP06552,RP07515,RP01134,RP05769,RP06299,RP02454,RP01488,RP02042,RP10127,RP01128,RP01093,RP04312,RP01670,RP00060,RP02918,RP04202,RP08252,RP00955,RP10180,RP04543,RP07922,RP02961,RP06373,RP06727,RP04318,RP05915,RP01086,RP01590,RP01085,RP10179,RP00568,RP06639,RP01226,RP05304,RP00216,RP03735	R01384,R01386,R07658,R03425,R00837,R05704,R00830,R01221,R03425,R00761,R02740,R01408,R02199,R02200,R02196,R02197,R05070,R00830,R00771,R04673,R01655,R00725,R01139,R00299,R08404,R02185,R05804,R00303,R00850,R00014,R00207,R04673,R00524,R05068,R00286,R04125,R00028,R00941,R01830,R00224,R02737,R00836,R07247,R00751,R01555,R05196,R00751,R05069,R01218,R01220,R01621,R00996,R05704,R01788,R02189,R01786,R00134,R03215,R03146,R00519
276	0.50	489	29	65	1	1	C00031->C00407:[1->2,4->3,4->6]	RP06552,RP01568,RP07515,RP00036,RP10180,RP00113,RP01128,RP02940,RP04543,RP00453,RP02450,RP01133,RP02042,RP05915,RP01226,RP01086,RP10127,RP00395,RP13340,RP01085,RP05769,RP10179,RP04312,RP05304,RP01033,RP00060,RP02918,RP00343,RP08252	R01384,R01386,R07658,R01518,R03425,R00199,R01858,R02628,R01138,R00659,R00724,R00200,R00206,R02320,R00430,R00208,R01012,R00572,R05068,R02188,R01512,R01515,R01517,R01660,R00830,R03321,R00286,R02727,R00010,R02736,R00835,R02199,R02200,R02196,R02197,R02737,R00836,R00996,R07247,R00751,R05070,R01061,R01063,R01827,R00751,R05704,R00830,R01221,R03425,R05069,R04673,R05704,R00658,R00725,R01139,R00299,R08404,R02185,R05804,R00303,R00850,R00014,R02778,R02780,R04673
277	1.00	463	37	80	1	1	C00031->C00407:[1->2,4->1,4->3,4->6,7->1,7->3,7->9,9->5]	RP07515,RP01568,RP00128,RP01925,RP00036,RP10180,RP00113,RP00649,RP06299,RP01134,RP00180,RP10179,RP01033,RP01133,RP02042,RP00955,RP05915,RP01226,RP01086,RP06552,RP10127,RP00395,RP01128,RP01790,RP01085,RP05769,RP13340,RP01093,RP04312,RP05304,RP01488,RP00060,RP02918,RP04543,RP03735,RP06593,RP08252	R03425,R01518,R00710,R00711,R01019,R00326,R02035,R00199,R01858,R02628,R01138,R00659,R00724,R00200,R00206,R02320,R00430,R00208,R01012,R00572,R05068,R02188,R01512,R01515,R01517,R01660,R00761,R01067,R00761,R00837,R00315,R00317,R00320,R05069,R00658,R00835,R02199,R02200,R02196,R02197,R00524,R02737,R00836,R00996,R07247,R00751,R01384,R01386,R07658,R05070,R01061,R01063,R00830,R01830,R00751,R05704,R00830,R01221,R03425,R01827,R00771,R04673,R05704,R01408,R00725,R01139,R00299,R08404,R02185,R05804,R00303,R00850,R00014,R00286,R00134,R03215,R03146,R00519,R01528,R04673
278	0.50	440	27	59	1	1	C00031->C00407:[1->2,4->6,7->3]	RP07515,RP01568,RP01925,RP02042,RP10180,RP00113,RP01033,RP01133,RP00109,RP00078,RP01226,RP01086,RP10127,RP01271,RP00395,RP01128,RP01085,RP05769,RP10179,RP01093,RP04312,RP05304,RP00052,RP00060,RP02918,RP06593,RP08252	R03425,R01518,R02035,R02199,R02200,R02196,R02197,R05068,R02188,R01512,R01515,R01517,R01660,R00658,R00835,R00344,R00930,R00217,R00353,R00431,R00346,R00345,R00726,R00341,R00996,R07247,R00751,R05070,R01068,R01061,R01063,R00830,R00751,R05704,R00830,R01221,R03425,R05069,R00771,R04673,R05704,R00756,R00769,R05805,R00770,R00762,R00764,R00767,R00725,R01139,R00299,R08404,R02185,R05804,R00303,R00850,R00014,R01528,R04673
279	1.00	456	36	70	1	1	C00031->C00407:[4->1,4->3,7->6,7->9,9->2,9->5]	RP06552,RP07515,RP00164,RP06299,RP01134,RP00180,RP02042,RP10127,RP01128,RP09657,RP09828,RP01093,RP04312,RP01670,RP00052,RP01488,RP00060,RP08252,RP00955,RP10180,RP04543,RP07922,RP06373,RP01089,RP05769,RP05915,RP01086,RP01085,RP10179,RP00128,RP00568,RP06639,RP01226,RP05304,RP01270,RP03735	R01384,R01386,R07658,R03425,R01010,R01011,R01012,R00761,R00837,R00315,R00317,R00320,R02199,R02200,R02196,R02197,R05070,R00830,R06861,R06862,R00771,R04673,R01655,R00756,R00769,R05805,R00770,R00762,R00764,R00767,R01408,R00725,R01139,R00299,R08404,R02185,R05804,R00303,R00850,R04673,R00524,R05068,R00286,R04125,R00941,R00755,R05704,R00830,R01221,R03425,R02737,R00836,R07247,R00751,R00751,R05069,R00710,R00711,R01019,R00326,R01218,R01220,R01621,R00996,R05704,R01068,R00134,R03215,R03146,R00519
280	0.17	309	14	42	1	2	C00031->C00407:[5->3]	RP00164,RP09200,RP11208,RP00528,RP01093,RP11206,RP00357,RP00052,RP02042,RP00060,RP03735,RP11207,RP01270,RP09733	R01010,R01011,R01012,R03894,R08567,R03171,R00604,R02479,R00771,R07603,R06862,R01440,R00756,R00769,R05805,R00770,R00762,R00764,R00767,R02199,R02200,R02196,R02197,R00725,R01139,R00299,R08404,R02185,R05804,R00303,R00850,R00134,R03215,R03146,R00519,R04225,R01068,R08567,R07603,R03894,R03171,R04225
281	1.00	487	38	77	1	1	C00031->C00407:[4->1,4->3,7->6,7->9,9->2,9->5]	RP06552,RP01568,RP01134,RP07515,RP00113,RP06299,RP01488,RP01033,RP02042,RP10127,RP00395,RP01128,RP01790,RP01093,RP04312,RP01670,RP00060,RP04318,RP04202,RP08252,RP00955,RP00036,RP10180,RP00649,RP04543,RP07922,RP06373,RP05769,RP02918,RP05915,RP01086,RP13340,RP01085,RP10179,RP00568,RP01226,RP05304,RP03735	R01384,R01386,R07658,R01518,R00837,R03425,R02188,R01512,R01515,R01517,R01660,R00761,R01408,R00658,R02199,R02200,R02196,R02197,R05070,R01061,R01063,R00830,R01830,R00771,R04673,R01655,R00725,R01139,R00299,R08404,R02185,R05804,R00303,R00850,R00224,R00207,R04673,R00524,R00199,R01858,R02628,R01138,R00659,R00724,R00200,R00206,R02320,R00430,R00208,R01012,R00572,R05068,R00761,R01067,R00286,R04125,R00941,R05704,R00830,R01221,R03425,R00014,R02737,R00836,R07247,R00751,R01827,R00751,R05069,R01218,R01220,R00996,R05704,R00134,R03215,R03146,R00519
282	0.17	354	16	44	0	0	C00031->C00407:[4->2]	RP06552,RP01134,RP06172,RP10180,RP00287,RP10179,RP04543,RP00128,RP06101,RP00026,RP01089,RP02042,RP05915,RP04312,RP08252,RP10127	R01384,R01386,R07658,R00837,R00472,R05068,R00214,R00216,R05069,R00286,R00710,R00711,R01019,R00326,R00214,R00216,R00743,R01323,R01179,R05508,R00393,R04057,R02955,R05336,R01359,R05509,R00928,R04000,R00229,R07832,R03884,R00227,R03153,R00235,R00755,R02199,R02200,R02196,R02197,R02737,R00836,R04673,R04673,R05070
283	0.50	366	28	69	1	1	C00031->C00407:[4->3,4->5,7->9]	RP06552,RP07515,RP01134,RP06299,RP05769,RP10180,RP00287,RP04543,RP00453,RP06101,RP00026,RP02042,RP05915,RP01226,RP01086,RP04202,RP10127,RP06172,RP01128,RP01085,RP10179,RP00128,RP01093,RP04312,RP05304,RP00060,RP00343,RP08252	R01384,R01386,R07658,R03425,R00837,R00761,R05704,R00830,R01221,R03425,R05068,R00214,R00216,R00286,R02727,R00010,R00214,R00216,R00743,R01323,R01179,R05508,R00393,R04057,R02955,R05336,R01359,R05509,R00928,R04000,R00229,R07832,R03884,R00227,R03153,R00235,R02199,R02200,R02196,R02197,R02737,R00836,R00996,R07247,R00751,R00207,R05070,R00472,R00830,R00751,R05069,R00710,R00711,R01019,R00326,R00771,R04673,R05704,R00725,R01139,R00299,R08404,R02185,R05804,R00303,R00850,R02778,R02780,R04673
284	0.67	496	21	51	0	0	C00031->C00407:[7->6,7->9,9->2,9->5]	RP01568,RP00036,RP10180,RP06299,RP01033,RP02042,RP04318,RP01226,RP01086,RP10127,RP01271,RP01085,RP10179,RP01093,RP04312,RP00052,RP01264,RP00060,RP02918,RP04202,RP08252	R01518,R00199,R01858,R02628,R01138,R00659,R00724,R00200,R00206,R02320,R00430,R00208,R01012,R00572,R05068,R00761,R00658,R02199,R02200,R02196,R02197,R00224,R00996,R07247,R00751,R05070,R01068,R00751,R05069,R00771,R04673,R00756,R00769,R05805,R00770,R00762,R00764,R00767,R07159,R01058,R00725,R01139,R00299,R08404,R02185,R05804,R00303,R00850,R00014,R00207,R04673
285	0.83	504	29	69	1	1	C00031->C00407:[1->2,1->5,4->3,4->6,4->9]	RP06552,RP01568,RP01134,RP07515,RP00036,RP10180,RP00113,RP04543,RP01033,RP02042,RP12733,RP05915,RP04312,RP01086,RP10127,RP07314,RP01271,RP00395,RP01128,RP01085,RP05769,RP10179,RP01093,RP01226,RP05304,RP00052,RP00060,RP04318,RP08252	R01384,R01386,R07658,R01518,R00837,R03425,R00199,R01858,R02628,R01138,R00659,R00724,R00200,R00206,R02320,R00430,R00208,R01012,R00572,R05068,R02188,R01512,R01515,R01517,R01660,R00286,R00658,R02199,R02200,R02196,R02197,R00006,R02737,R00836,R04673,R07247,R00751,R05070,R03050,R01068,R01061,R01063,R00830,R00751,R05704,R00830,R01221,R03425,R05069,R00771,R00996,R05704,R00756,R00769,R05805,R00770,R00762,R00764,R00767,R00725,R01139,R00299,R08404,R02185,R05804,R00303,R00850,R00224,R04673
286	0.83	458	30	54	1	1	C00031->C00407:[4->3,7->6,7->9,9->2,9->5]	RP06552,RP07515,RP00128,RP06299,RP02042,RP10180,RP02940,RP04543,RP00453,RP00180,RP02450,RP01133,RP06727,RP05915,RP04312,RP01086,RP04202,RP10127,RP01128,RP01085,RP05769,RP10179,RP01093,RP06639,RP01226,RP05304,RP00060,RP02918,RP00343,RP08252	R01384,R01386,R07658,R03425,R00710,R00711,R01019,R00326,R00761,R02199,R02200,R02196,R02197,R05068,R03321,R00286,R02727,R00010,R00315,R00317,R00320,R02736,R00835,R01830,R02737,R00836,R04673,R07247,R00751,R00207,R05070,R00830,R00751,R05704,R00830,R01221,R03425,R05069,R00771,R01621,R00996,R05704,R00725,R01139,R00299,R08404,R02185,R05804,R00303,R00850,R00014,R02778,R02780,R04673
287	0.50	370	23	55	1	1	C00031->C00407:[4->2,4->3,4->5]	RP06552,RP07515,RP01134,RP05769,RP10180,RP00287,RP04543,RP00128,RP06101,RP00026,RP01089,RP02042,RP05915,RP01226,RP01086,RP10127,RP06172,RP01128,RP01085,RP10179,RP04312,RP05304,RP08252	R01384,R01386,R07658,R03425,R00837,R05704,R00830,R01221,R03425,R05068,R00214,R00216,R00286,R00710,R00711,R01019,R00326,R00214,R00216,R00743,R01323,R01179,R05508,R00393,R04057,R02955,R05336,R01359,R05509,R00928,R04000,R00229,R07832,R03884,R00227,R03153,R00235,R00755,R02199,R02200,R02196,R02197,R02737,R00836,R00996,R07247,R00751,R05070,R00472,R00830,R00751,R05069,R04673,R05704,R04673
288	1.00	463	39	73	1	1	C00031->C00407:[4->1,4->3,7->1,7->3,7->6,7->9,9->2,9->5]	RP07515,RP06552,RP00164,RP06299,RP01134,RP00180,RP02042,RP10127,RP01128,RP09657,RP09828,RP01093,RP04312,RP01670,RP00052,RP01488,RP00060,RP08252,RP00955,RP01925,RP10180,RP04543,RP07922,RP06373,RP01089,RP01133,RP05769,RP05915,RP01086,RP01085,RP10179,RP00128,RP00568,RP06639,RP01226,RP05304,RP01270,RP03735,RP06593	R03425,R01384,R01386,R07658,R01010,R01011,R01012,R00761,R00837,R00315,R00317,R00320,R02199,R02200,R02196,R02197,R05070,R00830,R06861,R06862,R00771,R04673,R01655,R00756,R00769,R05805,R00770,R00762,R00764,R00767,R01408,R00725,R01139,R00299,R08404,R02185,R05804,R00303,R00850,R04673,R00524,R02035,R05068,R00286,R04125,R00941,R00755,R00835,R05704,R00830,R01221,R03425,R02737,R00836,R07247,R00751,R00751,R05069,R00710,R00711,R01019,R00326,R01218,R01220,R01621,R00996,R05704,R01068,R00134,R03215,R03146,R00519,R01528
289	0.33	497	16	49	0	0	C00031->C00407:[1->2,4->6]	RP01568,RP01271,RP00395,RP00036,RP10180,RP00113,RP10179,RP01093,RP04312,RP01033,RP00052,RP02042,RP00060,RP02918,RP08252,RP10127	R01518,R01068,R01061,R01063,R00199,R01858,R02628,R01138,R00659,R00724,R00200,R00206,R02320,R00430,R00208,R01012,R00572,R05068,R02188,R01512,R01515,R01517,R01660,R05069,R00771,R04673,R00658,R00756,R00769,R05805,R00770,R00762,R00764,R00767,R02199,R02200,R02196,R02197,R00725,R01139,R00299,R08404,R02185,R05804,R00303,R00850,R00014,R04673,R05070
290	0.17	339	15	33	1	2	C00031->C00407:[9->3]	RP09200,RP06172,RP06427,RP06101,RP01093,RP06639,RP00180,RP11206,RP11208,RP08343,RP02042,RP00060,RP11207,RP09733,RP04833	R03894,R00472,R01067,R00214,R00216,R00771,R01621,R00315,R00317,R00320,R07603,R08567,R03171,R00236,R02199,R02200,R02196,R02197,R00725,R01139,R00299,R08404,R02185,R05804,R00303,R00850,R04225,R08567,R07603,R03894,R03171,R04225,R00316
291	1.00	466	32	76	1	1	C00031->C00407:[1->2,1->5,4->1,4->3,4->6,4->9]	RP06552,RP01568,RP01134,RP00036,RP07515,RP00113,RP01128,RP04543,RP00955,RP01033,RP02042,RP04318,RP01488,RP05915,RP01226,RP01086,RP10127,RP01271,RP00395,RP10180,RP01085,RP05769,RP10179,RP01093,RP04312,RP05304,RP00052,RP01264,RP00060,RP02918,RP03735,RP08252	R01384,R01386,R07658,R01518,R00837,R00199,R01858,R02628,R01138,R00659,R00724,R00200,R00206,R02320,R00430,R00208,R01012,R00572,R03425,R02188,R01512,R01515,R01517,R01660,R00830,R00286,R00524,R00658,R02199,R02200,R02196,R02197,R00224,R01408,R02737,R00836,R00996,R07247,R00751,R05070,R01068,R01061,R01063,R05068,R00751,R05704,R00830,R01221,R03425,R05069,R00771,R04673,R05704,R00756,R00769,R05805,R00770,R00762,R00764,R00767,R07159,R01058,R00725,R01139,R00299,R08404,R02185,R05804,R00303,R00850,R00014,R00134,R03215,R03146,R00519,R04673
292	0.17	289	10	21	1	2	C00031->C00407:[4->3]	RP06552,RP11206,RP01134,RP09733,RP11208,RP02042,RP11207,RP05915,RP04543,RP09200	R01384,R01386,R07658,R07603,R00837,R08567,R07603,R03894,R03171,R04225,R08567,R03171,R02199,R02200,R02196,R02197,R04225,R02737,R00836,R00286,R03894
293	1.00	413	29	54	1	1	C00031->C00407:[4->1,4->3,7->1,7->3,7->6,7->9,9->2,9->5]	RP07515,RP06552,RP00128,RP01925,RP02042,RP01128,RP06299,RP01134,RP00180,RP01089,RP01133,RP05769,RP00955,RP05915,RP04312,RP01086,RP10127,RP10180,RP01085,RP10179,RP01093,RP01226,RP05304,RP01488,RP00060,RP04543,RP03735,RP06593,RP08252	R03425,R01384,R01386,R07658,R00710,R00711,R01019,R00326,R02035,R02199,R02200,R02196,R02197,R00830,R00761,R00837,R00315,R00317,R00320,R00755,R00835,R05704,R00830,R01221,R03425,R00524,R02737,R00836,R04673,R07247,R00751,R05070,R05068,R00751,R05069,R00771,R00996,R05704,R01408,R00725,R01139,R00299,R08404,R02185,R05804,R00303,R00850,R00286,R00134,R03215,R03146,R00519,R01528,R04673
294	1.00	444	36	65	1	1	C00031->C00407:[4->1,4->3,7->6,7->9,9->2,9->5]	RP06552,RP07515,RP00128,RP05769,RP06299,RP02454,RP01134,RP00180,RP02042,RP10127,RP01128,RP01093,RP04312,RP01670,RP01488,RP00060,RP00216,RP00955,RP10180,RP04543,RP07922,RP02961,RP06373,RP01089,RP06727,RP05915,RP01086,RP01590,RP01085,RP10179,RP00568,RP06639,RP01226,RP05304,RP08252,RP03735	R01384,R01386,R07658,R03425,R00710,R00711,R01019,R00326,R05704,R00830,R01221,R03425,R00761,R02740,R00837,R00315,R00317,R00320,R02199,R02200,R02196,R02197,R05070,R00830,R00771,R04673,R01655,R01408,R00725,R01139,R00299,R08404,R02185,R05804,R00303,R00850,R01788,R02189,R01786,R00524,R05068,R00286,R04125,R00028,R00941,R00755,R01830,R02737,R00836,R07247,R00751,R01555,R05196,R00751,R05069,R01218,R01220,R01621,R00996,R05704,R04673,R00134,R03215,R03146,R00519
295	0.83	449	31	66	1	1	C00031->C00407:[4->3,7->6,7->9,9->2,9->5]	RP06552,RP01568,RP01134,RP04543,RP00109,RP10180,RP00113,RP06299,RP07515,RP01033,RP02042,RP00078,RP05915,RP04312,RP01086,RP10127,RP01271,RP00395,RP01128,RP01085,RP05769,RP10179,RP01093,RP01226,RP05304,RP00052,RP00060,RP02918,RP04202,RP04318,RP08252	R01384,R01386,R07658,R01518,R00837,R00286,R00344,R00930,R00217,R00353,R05068,R02188,R01512,R01515,R01517,R01660,R00761,R03425,R00658,R02199,R02200,R02196,R02197,R00431,R00346,R00345,R00726,R00341,R02737,R00836,R04673,R07247,R00751,R05070,R01068,R01061,R01063,R00830,R00751,R05704,R00830,R01221,R03425,R05069,R00771,R00996,R05704,R00756,R00769,R05805,R00770,R00762,R00764,R00767,R00725,R01139,R00299,R08404,R02185,R05804,R00303,R00850,R00014,R00207,R00224,R04673
296	1.00	428	33	59	1	1	C00031->C00407:[4->1,4->3,7->6,7->9,9->2,9->5]	RP06552,RP07515,RP00128,RP04543,RP05769,RP10180,RP06299,RP07922,RP01134,RP00180,RP06373,RP02042,RP00060,RP05915,RP04312,RP00955,RP10127,RP01128,RP01085,RP01086,RP06427,RP01093,RP06639,RP01226,RP01670,RP05304,RP00568,RP01488,RP10179,RP02918,RP04202,RP03735,RP08252	R01384,R01386,R07658,R03425,R00710,R00711,R01019,R00326,R00286,R05704,R00830,R01221,R03425,R05068,R00761,R04125,R00837,R00315,R00317,R00320,R00941,R02199,R02200,R02196,R02197,R00725,R01139,R00299,R08404,R02185,R05804,R00303,R00850,R02737,R00836,R04673,R00524,R05070,R00830,R00751,R07247,R00751,R01067,R00771,R01621,R00996,R01655,R05704,R01218,R01220,R01408,R05069,R00014,R00207,R00134,R03215,R03146,R00519,R04673
297	0.67	398	19	35	0	0	C00031->C00407:[7->6,7->9,9->2,9->5]	RP01095,RP00128,RP10180,RP06299,RP00180,RP01089,RP02042,RP01226,RP01086,RP01573,RP10127,RP01085,RP10179,RP01093,RP06639,RP04312,RP00060,RP08252,RP01576	R05339,R00710,R00711,R01019,R00326,R05068,R00761,R00315,R00317,R00320,R00755,R02199,R02200,R02196,R02197,R00996,R07247,R00751,R01529,R05070,R00751,R05069,R00771,R01621,R04673,R00725,R01139,R00299,R08404,R02185,R05804,R00303,R00850,R04673,R05338
298	0.83	434	24	43	1	1	C00031->C00407:[7->3,7->6,7->9,9->2,9->5]	RP07515,RP00128,RP01925,RP05769,RP01128,RP06299,RP00180,RP01089,RP01133,RP02042,RP01226,RP01086,RP10127,RP10180,RP01085,RP10179,RP01093,RP06639,RP04312,RP05304,RP06427,RP00060,RP06593,RP08252	R03425,R00710,R00711,R01019,R00326,R02035,R05704,R00830,R01221,R03425,R00830,R00761,R00315,R00317,R00320,R00755,R00835,R02199,R02200,R02196,R02197,R00996,R07247,R00751,R05070,R05068,R00751,R05069,R00771,R01621,R04673,R05704,R01067,R00725,R01139,R00299,R08404,R02185,R05804,R00303,R00850,R01528,R04673
299	0.50	493	28	70	1	1	C00031->C00407:[1->2,4->3,4->6]	RP06552,RP01568,RP07515,RP00036,RP10180,RP00113,RP04543,RP00453,RP01033,RP02042,RP05915,RP01226,RP01086,RP10127,RP01271,RP00395,RP01128,RP01085,RP05769,RP10179,RP01093,RP04312,RP05304,RP00052,RP00060,RP02918,RP00343,RP08252	R01384,R01386,R07658,R01518,R03425,R00199,R01858,R02628,R01138,R00659,R00724,R00200,R00206,R02320,R00430,R00208,R01012,R00572,R05068,R02188,R01512,R01515,R01517,R01660,R00286,R02727,R00010,R00658,R02199,R02200,R02196,R02197,R02737,R00836,R00996,R07247,R00751,R05070,R01068,R01061,R01063,R00830,R00751,R05704,R00830,R01221,R03425,R05069,R00771,R04673,R05704,R00756,R00769,R05805,R00770,R00762,R00764,R00767,R00725,R01139,R00299,R08404,R02185,R05804,R00303,R00850,R00014,R02778,R02780,R04673
300	1.00	434	40	86	1	1	C00031->C00407:[1->2,4->1,4->3,4->6,7->9,9->5]	RP06552,RP01568,RP00128,RP00109,RP07515,RP00113,RP06299,RP01134,RP00180,RP01033,RP02042,RP00078,RP00955,RP10127,RP00395,RP01128,RP01093,RP04312,RP01670,RP00052,RP00060,RP02918,RP00343,RP08252,RP01488,RP10180,RP04543,RP07922,RP00453,RP06373,RP05769,RP05915,RP01086,RP01271,RP01085,RP10179,RP00568,RP01226,RP05304,RP03735	R01384,R01386,R07658,R01518,R00710,R00711,R01019,R00326,R00344,R00930,R00217,R00353,R03425,R02188,R01512,R01515,R01517,R01660,R00761,R00837,R00315,R00317,R00320,R00658,R02199,R02200,R02196,R02197,R00431,R00346,R00345,R00726,R00341,R00524,R05070,R01061,R01063,R00830,R00771,R04673,R01655,R00756,R00769,R05805,R00770,R00762,R00764,R00767,R00725,R01139,R00299,R08404,R02185,R05804,R00303,R00850,R00014,R02778,R02780,R04673,R01408,R05068,R00286,R04125,R02727,R00010,R00941,R05704,R00830,R01221,R03425,R02737,R00836,R07247,R00751,R01068,R00751,R05069,R01218,R01220,R00996,R05704,R00134,R03215,R03146,R00519
301	0.17	318	11	24	1	2	C00031->C00407:[4->3]	RP06552,RP04543,RP00453,RP11206,RP02042,RP05915,RP09733,RP09200,RP11208,RP11207,RP00343	R01384,R01386,R07658,R00286,R02727,R00010,R07603,R02199,R02200,R02196,R02197,R02737,R00836,R08567,R07603,R03894,R03171,R04225,R03894,R08567,R03171,R04225,R02778,R02780
302	0.83	484	34	79	1	1	C00031->C00407:[4->3,5->2,5->5,9->6,9->9]	RP01095,RP01568,RP00128,RP07515,RP00036,RP10180,RP00113,RP04543,RP01134,RP00180,RP01089,RP02042,RP05915,RP04312,RP01086,RP01573,RP10127,RP06552,RP01271,RP00395,RP01128,RP01085,RP05769,RP10179,RP01093,RP06639,RP01226,RP05304,RP01033,RP00052,RP00060,RP04318,RP08252,RP01576	R05339,R01518,R00710,R00711,R01019,R00326,R03425,R00199,R01858,R02628,R01138,R00659,R00724,R00200,R00206,R02320,R00430,R00208,R01012,R00572,R05068,R02188,R01512,R01515,R01517,R01660,R00286,R00837,R00315,R00317,R00320,R00755,R02199,R02200,R02196,R02197,R02737,R00836,R04673,R07247,R00751,R01529,R05070,R01384,R01386,R07658,R01068,R01061,R01063,R00830,R00751,R05704,R00830,R01221,R03425,R05069,R00771,R01621,R00996,R05704,R00658,R00756,R00769,R05805,R00770,R00762,R00764,R00767,R00725,R01139,R00299,R08404,R02185,R05804,R00303,R00850,R00224,R04673,R05338
303	0.33	349	20	55	0	0	C00031->C00407:[4->2,7->6]	RP06552,RP01134,RP06299,RP10180,RP00287,RP04543,RP00128,RP06101,RP00026,RP01089,RP02042,RP05915,RP10127,RP06172,RP10179,RP01093,RP04312,RP00060,RP04202,RP08252	R01384,R01386,R07658,R00837,R00761,R05068,R00214,R00216,R00286,R00710,R00711,R01019,R00326,R00214,R00216,R00743,R01323,R01179,R05508,R00393,R04057,R02955,R05336,R01359,R05509,R00928,R04000,R00229,R07832,R03884,R00227,R03153,R00235,R00755,R02199,R02200,R02196,R02197,R02737,R00836,R05070,R00472,R05069,R00771,R04673,R00725,R01139,R00299,R08404,R02185,R05804,R00303,R00850,R00207,R04673
304	1.00	448	33	60	1	1	C00031->C00407:[4->1,4->3,7->6,7->9,9->2,9->5]	RP06552,RP07515,RP00128,RP04543,RP06727,RP10180,RP02940,RP06299,RP00453,RP00180,RP01134,RP02450,RP01133,RP02042,RP00955,RP05915,RP01226,RP01086,RP10127,RP01128,RP01085,RP05769,RP10179,RP01093,RP06639,RP04312,RP05304,RP01089,RP01488,RP00060,RP00343,RP03735,RP08252	R01384,R01386,R07658,R03425,R00710,R00711,R01019,R00326,R00286,R01830,R05068,R03321,R00761,R02727,R00010,R00315,R00317,R00320,R00837,R02736,R00835,R02199,R02200,R02196,R02197,R00524,R02737,R00836,R00996,R07247,R00751,R05070,R00830,R00751,R05704,R00830,R01221,R03425,R05069,R00771,R01621,R04673,R05704,R00755,R01408,R00725,R01139,R00299,R08404,R02185,R05804,R00303,R00850,R02778,R02780,R00134,R03215,R03146,R00519,R04673
305	1.00	458	36	70	1	1	C00031->C00407:[4->1,4->3,7->6,7->9,9->2,9->5]	RP06552,RP07515,RP00164,RP01134,RP00180,RP02042,RP00955,RP10127,RP01128,RP09657,RP09828,RP01093,RP04312,RP01670,RP00052,RP06427,RP00060,RP08252,RP01488,RP10180,RP04543,RP07922,RP06373,RP01089,RP05769,RP05915,RP01086,RP01085,RP10179,RP00128,RP00568,RP06639,RP01226,RP05304,RP01270,RP03735	R01384,R01386,R07658,R03425,R01010,R01011,R01012,R00837,R00315,R00317,R00320,R02199,R02200,R02196,R02197,R00524,R05070,R00830,R06861,R06862,R00771,R04673,R01655,R00756,R00769,R05805,R00770,R00762,R00764,R00767,R01067,R00725,R01139,R00299,R08404,R02185,R05804,R00303,R00850,R04673,R01408,R05068,R00286,R04125,R00941,R00755,R05704,R00830,R01221,R03425,R02737,R00836,R07247,R00751,R00751,R05069,R00710,R00711,R01019,R00326,R01218,R01220,R01621,R00996,R05704,R01068,R00134,R03215,R03146,R00519
306	0.83	437	27	49	1	1	C00031->C00407:[4->3,7->6,7->9,9->2,9->5]	RP01095,RP06552,RP00128,RP04543,RP05769,RP10180,RP06299,RP01134,RP07515,RP00180,RP01089,RP02042,RP05915,RP04312,RP01086,RP01573,RP10127,RP01128,RP01085,RP10179,RP01093,RP06639,RP01226,RP05304,RP00060,RP08252,RP01576	R05339,R01384,R01386,R07658,R00710,R00711,R01019,R00326,R00286,R05704,R00830,R01221,R03425,R05068,R00761,R00837,R03425,R00315,R00317,R00320,R00755,R02199,R02200,R02196,R02197,R02737,R00836,R04673,R07247,R00751,R01529,R05070,R00830,R00751,R05069,R00771,R01621,R00996,R05704,R00725,R01139,R00299,R08404,R02185,R05804,R00303,R00850,R04673,R05338
307	1.00	451	37	82	1	1	C00031->C00407:[1->2,4->1,4->3,4->6,7->9,9->5]	RP06552,RP01568,RP00128,RP07515,RP00113,RP02454,RP01134,RP00180,RP01033,RP02042,RP01488,RP10127,RP00395,RP01128,RP01093,RP04312,RP06427,RP00060,RP02918,RP00216,RP00955,RP00036,RP10180,RP04543,RP02961,RP05769,RP05915,RP01086,RP13340,RP01590,RP01085,RP10179,RP06639,RP01226,RP05304,RP08252,RP03735	R01384,R01386,R07658,R01518,R00710,R00711,R01019,R00326,R03425,R02188,R01512,R01515,R01517,R01660,R02740,R00837,R00315,R00317,R00320,R00658,R02199,R02200,R02196,R02197,R01408,R05070,R01061,R01063,R00830,R00771,R04673,R01067,R00725,R01139,R00299,R08404,R02185,R05804,R00303,R00850,R00014,R01788,R02189,R01786,R00524,R00199,R01858,R02628,R01138,R00659,R00724,R00200,R00206,R02320,R00430,R00208,R01012,R00572,R05068,R00286,R00028,R05704,R00830,R01221,R03425,R02737,R00836,R07247,R00751,R01827,R01555,R05196,R00751,R05069,R01621,R00996,R05704,R04673,R00134,R03215,R03146,R00519
308	0.67	468	21	56	0	0	C00031->C00407:[1->2,4->6,7->9,9->5]	RP01568,RP00128,RP00036,RP10180,RP06299,RP00180,RP01033,RP02042,RP01226,RP01086,RP10127,RP01271,RP01085,RP10179,RP01093,RP04312,RP00052,RP01264,RP00060,RP02918,RP08252	R01518,R00710,R00711,R01019,R00326,R00199,R01858,R02628,R01138,R00659,R00724,R00200,R00206,R02320,R00430,R00208,R01012,R00572,R05068,R00761,R00315,R00317,R00320,R00658,R02199,R02200,R02196,R02197,R00996,R07247,R00751,R05070,R01068,R00751,R05069,R00771,R04673,R00756,R00769,R05805,R00770,R00762,R00764,R00767,R07159,R01058,R00725,R01139,R00299,R08404,R02185,R05804,R00303,R00850,R00014,R04673
309	0.33	360	21	56	0	0	C00031->C00407:[4->2,7->6]	RP06552,RP01134,RP10180,RP00287,RP04543,RP00128,RP06101,RP00026,RP01089,RP02042,RP05915,RP10127,RP06172,RP10179,RP01093,RP06639,RP04312,RP06427,RP00060,RP04202,RP08252	R01384,R01386,R07658,R00837,R05068,R00214,R00216,R00286,R00710,R00711,R01019,R00326,R00214,R00216,R00743,R01323,R01179,R05508,R00393,R04057,R02955,R05336,R01359,R05509,R00928,R04000,R00229,R07832,R03884,R00227,R03153,R00235,R00755,R02199,R02200,R02196,R02197,R02737,R00836,R05070,R00472,R05069,R00771,R01621,R04673,R01067,R00725,R01139,R00299,R08404,R02185,R05804,R00303,R00850,R00207,R04673
310	0.67	467	25	56	0	0	C00031->C00407:[7->6,7->9,9->2,9->5]	RP01568,RP00036,RP10180,RP00113,RP06299,RP02454,RP02961,RP01033,RP02042,RP04318,RP00395,RP01226,RP01086,RP10127,RP01590,RP13340,RP01085,RP10179,RP01093,RP04312,RP08252,RP00060,RP02918,RP04202,RP00216	R01518,R00199,R01858,R02628,R01138,R00659,R00724,R00200,R00206,R02320,R00430,R00208,R01012,R00572,R05068,R02188,R01512,R01515,R01517,R01660,R00761,R02740,R00028,R00658,R02199,R02200,R02196,R02197,R00224,R01061,R01063,R00996,R07247,R00751,R05070,R01555,R05196,R01827,R00751,R05069,R00771,R04673,R04673,R00725,R01139,R00299,R08404,R02185,R05804,R00303,R00850,R00014,R00207,R01788,R02189,R01786
311	0.50	494	28	63	1	1	C00031->C00407:[1->2,4->3,4->6]	RP06552,RP01568,RP01134,RP07515,RP00036,RP10180,RP00113,RP01128,RP00649,RP04543,RP01033,RP02042,RP05915,RP01226,RP01086,RP10127,RP00395,RP13340,RP01790,RP01085,RP05769,RP10179,RP01093,RP04312,RP05304,RP00060,RP02918,RP08252	R01384,R01386,R07658,R01518,R00837,R03425,R00199,R01858,R02628,R01138,R00659,R00724,R00200,R00206,R02320,R00430,R00208,R01012,R00572,R05068,R02188,R01512,R01515,R01517,R01660,R00830,R00761,R01067,R00286,R00658,R02199,R02200,R02196,R02197,R02737,R00836,R00996,R07247,R00751,R05070,R01061,R01063,R01827,R01830,R00751,R05704,R00830,R01221,R03425,R05069,R00771,R04673,R05704,R00725,R01139,R00299,R08404,R02185,R05804,R00303,R00850,R00014,R04673
312	0.50	453	24	43	1	1	C00031->C00407:[4->3,7->6,9->2]	RP06552,RP07515,RP00453,RP02042,RP10127,RP01128,RP01093,RP04312,RP06427,RP00060,RP02918,RP04202,RP08252,RP10180,RP04543,RP05769,RP05915,RP01086,RP00343,RP01085,RP10179,RP06639,RP01226,RP05304	R01384,R01386,R07658,R03425,R02727,R00010,R02199,R02200,R02196,R02197,R05070,R00830,R00771,R04673,R01067,R00725,R01139,R00299,R08404,R02185,R05804,R00303,R00850,R00014,R00207,R04673,R05068,R00286,R05704,R00830,R01221,R03425,R02737,R00836,R07247,R00751,R02778,R02780,R00751,R05069,R01621,R00996,R05704
313	1.00	469	39	82	1	1	C00031->C00407:[1->2,4->1,4->3,4->6,7->9,9->5]	RP06552,RP01568,RP00128,RP07515,RP00113,RP06299,RP01134,RP00180,RP02450,RP02042,RP00955,RP10127,RP00395,RP10180,RP01093,RP04312,RP01670,RP00060,RP02918,RP08252,RP01488,RP00036,RP01128,RP02940,RP04543,RP07922,RP06373,RP01133,RP05769,RP05915,RP01086,RP13340,RP01085,RP10179,RP00568,RP01226,RP05304,RP01033,RP03735	R01384,R01386,R07658,R01518,R00710,R00711,R01019,R00326,R03425,R02188,R01512,R01515,R01517,R01660,R00761,R00837,R00315,R00317,R00320,R02736,R02199,R02200,R02196,R02197,R00524,R05070,R01061,R01063,R05068,R00771,R04673,R01655,R00725,R01139,R00299,R08404,R02185,R05804,R00303,R00850,R00014,R04673,R01408,R00199,R01858,R02628,R01138,R00659,R00724,R00200,R00206,R02320,R00430,R00208,R01012,R00572,R00830,R03321,R00286,R04125,R00941,R00835,R05704,R00830,R01221,R03425,R02737,R00836,R07247,R00751,R01827,R00751,R05069,R01218,R01220,R00996,R05704,R00658,R00134,R03215,R03146,R00519
314	1.00	491	35	78	1	1	C00031->C00407:[1->2,1->5,4->1,4->3,4->6,4->9]	RP06552,RP01568,RP01134,RP07515,RP00113,RP01488,RP02450,RP02042,RP10127,RP00395,RP01128,RP01093,RP04312,RP00052,RP00060,RP02918,RP08252,RP00955,RP00036,RP10180,RP02940,RP04543,RP01133,RP05769,RP04318,RP05915,RP01086,RP13340,RP01271,RP01085,RP10179,RP01226,RP05304,RP01033,RP03735	R01384,R01386,R07658,R01518,R00837,R03425,R02188,R01512,R01515,R01517,R01660,R01408,R02736,R02199,R02200,R02196,R02197,R05070,R01061,R01063,R00830,R00771,R04673,R00756,R00769,R05805,R00770,R00762,R00764,R00767,R00725,R01139,R00299,R08404,R02185,R05804,R00303,R00850,R00014,R04673,R00524,R00199,R01858,R02628,R01138,R00659,R00724,R00200,R00206,R02320,R00430,R00208,R01012,R00572,R05068,R03321,R00286,R00835,R05704,R00830,R01221,R03425,R00224,R02737,R00836,R07247,R00751,R01827,R01068,R00751,R05069,R00996,R05704,R00658,R00134,R03215,R03146,R00519
315	1.00	477	42	93	1	1	C00031->C00407:[1->2,1->5,4->1,4->3,4->6,4->9,5->6,5->9,9->2,9->5]	RP06552,RP01568,RP00164,RP07515,RP00113,RP01134,RP00180,RP01033,RP02042,RP00955,RP10127,RP00395,RP10180,RP09657,RP09828,RP01093,RP04312,RP01670,RP00052,RP00060,RP04318,RP08252,RP01488,RP00036,RP01128,RP04543,RP07922,RP06373,RP01089,RP05769,RP05915,RP01086,RP01271,RP01085,RP10179,RP00128,RP00568,RP06639,RP01226,RP05304,RP01270,RP03735	R01384,R01386,R07658,R01518,R01010,R01011,R01012,R03425,R02188,R01512,R01515,R01517,R01660,R00837,R00315,R00317,R00320,R00658,R02199,R02200,R02196,R02197,R00524,R05070,R01061,R01063,R05068,R06861,R06862,R00771,R04673,R01655,R00756,R00769,R05805,R00770,R00762,R00764,R00767,R00725,R01139,R00299,R08404,R02185,R05804,R00303,R00850,R00224,R04673,R01408,R00199,R01858,R02628,R01138,R00659,R00724,R00200,R00206,R02320,R00430,R00208,R01012,R00572,R00830,R00286,R04125,R00941,R00755,R05704,R00830,R01221,R03425,R02737,R00836,R07247,R00751,R01068,R00751,R05069,R00710,R00711,R01019,R00326,R01218,R01220,R01621,R00996,R05704,R01068,R00134,R03215,R03146,R00519
316	0.50	502	27	65	1	1	C00031->C00407:[1->2,4->3,4->6]	RP06552,RP01568,RP07515,RP00036,RP10180,RP04543,RP00453,RP01033,RP02042,RP05915,RP01226,RP01086,RP10127,RP01271,RP01128,RP01085,RP05769,RP10179,RP01093,RP04312,RP05304,RP00052,RP01264,RP00060,RP02918,RP00343,RP08252	R01384,R01386,R07658,R01518,R03425,R00199,R01858,R02628,R01138,R00659,R00724,R00200,R00206,R02320,R00430,R00208,R01012,R00572,R05068,R00286,R02727,R00010,R00658,R02199,R02200,R02196,R02197,R02737,R00836,R00996,R07247,R00751,R05070,R01068,R00830,R00751,R05704,R00830,R01221,R03425,R05069,R00771,R04673,R05704,R00756,R00769,R05805,R00770,R00762,R00764,R00767,R07159,R01058,R00725,R01139,R00299,R08404,R02185,R05804,R00303,R00850,R00014,R02778,R02780,R04673
317	0.50	425	23	45	1	1	C00031->C00407:[4->3,7->9,9->5]	RP06552,RP07515,RP00128,RP01134,RP00180,RP02042,RP10127,RP01128,RP01093,RP04312,RP06427,RP00060,RP08252,RP10180,RP04543,RP05769,RP05915,RP01086,RP01085,RP10179,RP06639,RP01226,RP05304	R01384,R01386,R07658,R03425,R00710,R00711,R01019,R00326,R00837,R00315,R00317,R00320,R02199,R02200,R02196,R02197,R05070,R00830,R00771,R04673,R01067,R00725,R01139,R00299,R08404,R02185,R05804,R00303,R00850,R04673,R05068,R00286,R05704,R00830,R01221,R03425,R02737,R00836,R07247,R00751,R00751,R05069,R01621,R00996,R05704
318	1.00	442	34	67	1	1	C00031->C00407:[4->1,4->3,7->6,7->9,9->2,9->5]	RP06552,RP07515,RP00164,RP06299,RP02042,RP10180,RP04543,RP01134,RP00180,RP01089,RP05769,RP00955,RP05915,RP01226,RP01086,RP04202,RP10127,RP01128,RP09657,RP09828,RP10179,RP00128,RP01085,RP01093,RP06639,RP04312,RP05304,RP00052,RP01488,RP00060,RP04318,RP01270,RP03735,RP08252	R01384,R01386,R07658,R03425,R01010,R01011,R01012,R00761,R02199,R02200,R02196,R02197,R05068,R00286,R00837,R00315,R00317,R00320,R00755,R05704,R00830,R01221,R03425,R00524,R02737,R00836,R00996,R07247,R00751,R00207,R05070,R00830,R06861,R06862,R05069,R00710,R00711,R01019,R00326,R00751,R00771,R01621,R04673,R05704,R00756,R00769,R05805,R00770,R00762,R00764,R00767,R01408,R00725,R01139,R00299,R08404,R02185,R05804,R00303,R00850,R00224,R01068,R00134,R03215,R03146,R00519,R04673
319	0.33	435	15	30	0	0	C00031->C00407:[7->6,9->2]	RP00128,RP06727,RP10180,RP10179,RP02940,RP06639,RP00180,RP02450,RP01133,RP02042,RP00060,RP04312,RP01089,RP08252,RP10127	R00710,R00711,R01019,R00326,R01830,R05068,R05069,R03321,R01621,R00315,R00317,R00320,R02736,R00835,R02199,R02200,R02196,R02197,R00725,R01139,R00299,R08404,R02185,R05804,R00303,R00850,R04673,R00755,R04673,R05070
320	0.50	429	21	35	1	1	C00031->C00407:[7->3,7->6,9->2]	RP07515,RP01925,RP05769,RP10180,RP01085,RP01128,RP10179,RP06299,RP01093,RP04312,RP05304,RP01133,RP02042,RP00060,RP02918,RP04202,RP01226,RP01086,RP06593,RP08252,RP10127	R03425,R02035,R05704,R00830,R01221,R03425,R05068,R00751,R00830,R05069,R00761,R00771,R04673,R05704,R00835,R02199,R02200,R02196,R02197,R00725,R01139,R00299,R08404,R02185,R05804,R00303,R00850,R00014,R00207,R00996,R07247,R00751,R01528,R04673,R05070
321	0.33	466	15	26	0	0	C00031->C00407:[7->6,9->2]	RP00128,RP01590,RP06727,RP10180,RP10179,RP02454,RP06639,RP00180,RP02961,RP01089,RP00216,RP02042,RP04312,RP08252,RP10127	R00710,R00711,R01019,R00326,R01555,R05196,R01830,R05068,R05069,R02740,R01621,R00315,R00317,R00320,R00028,R00755,R01788,R02189,R01786,R02199,R02200,R02196,R02197,R04673,R04673,R05070
322	0.67	417	21	40	0	0	C00031->C00407:[7->6,7->9,9->2,9->5]	RP00128,RP06727,RP10180,RP06299,RP02454,RP00180,RP02961,RP01089,RP02042,RP01226,RP01086,RP10127,RP01590,RP01085,RP10179,RP01093,RP06639,RP04312,RP00216,RP00060,RP08252	R00710,R00711,R01019,R00326,R01830,R05068,R00761,R02740,R00315,R00317,R00320,R00028,R00755,R02199,R02200,R02196,R02197,R00996,R07247,R00751,R05070,R01555,R05196,R00751,R05069,R00771,R01621,R04673,R01788,R02189,R01786,R00725,R01139,R00299,R08404,R02185,R05804,R00303,R00850,R04673
323	0.17	342	18	57	1	2	C00031->C00407:[2->3]	RP01568,RP00109,RP09200,RP00395,RP13340,RP01790,RP00113,RP05698,RP00649,RP00060,RP01093,RP11206,RP11208,RP01033,RP02042,RP00078,RP11207,RP09733	R01518,R00344,R00930,R00217,R00353,R03894,R01061,R01063,R01827,R01830,R02188,R01512,R01515,R01517,R01660,R01196,R00006,R00014,R00211,R00210,R01699,R00207,R00224,R00226,R00209,R05636,R03145,R00761,R01067,R00725,R01139,R00299,R08404,R02185,R05804,R00303,R00850,R00771,R07603,R08567,R03171,R00658,R02199,R02200,R02196,R02197,R00431,R00346,R00345,R00726,R00341,R04225,R08567,R07603,R03894,R03171,R04225
324	0.50	420	23	47	1	1	C00031->C00407:[4->3,7->9,9->5]	RP06552,RP07515,RP00128,RP06299,RP02042,RP10180,RP04543,RP00453,RP00180,RP05769,RP05915,RP04312,RP01086,RP10127,RP01128,RP01085,RP10179,RP01093,RP01226,RP05304,RP00060,RP00343,RP08252	R01384,R01386,R07658,R03425,R00710,R00711,R01019,R00326,R00761,R02199,R02200,R02196,R02197,R05068,R00286,R02727,R00010,R00315,R00317,R00320,R05704,R00830,R01221,R03425,R02737,R00836,R04673,R07247,R00751,R05070,R00830,R00751,R05069,R00771,R00996,R05704,R00725,R01139,R00299,R08404,R02185,R05804,R00303,R00850,R02778,R02780,R04673
325	0.83	420	33	90	1	1	C00031->C00407:[1->2,4->3,4->5,4->6,4->9]	RP06552,RP01568,RP01134,RP07515,RP00036,RP10180,RP00113,RP00287,RP00649,RP04543,RP00128,RP06101,RP00026,RP01033,RP02042,RP05915,RP04312,RP01086,RP10127,RP06172,RP00395,RP13340,RP01790,RP01085,RP05769,RP10179,RP01093,RP01226,RP01128,RP05304,RP00060,RP02918,RP08252	R01384,R01386,R07658,R01518,R00837,R03425,R00199,R01858,R02628,R01138,R00659,R00724,R00200,R00206,R02320,R00430,R00208,R01012,R00572,R05068,R02188,R01512,R01515,R01517,R01660,R00214,R00216,R00761,R01067,R00286,R00710,R00711,R01019,R00326,R00214,R00216,R00743,R01323,R01179,R05508,R00393,R04057,R02955,R05336,R01359,R05509,R00928,R04000,R00229,R07832,R03884,R00227,R03153,R00235,R00658,R02199,R02200,R02196,R02197,R02737,R00836,R04673,R07247,R00751,R05070,R00472,R01061,R01063,R01827,R01830,R00751,R05704,R00830,R01221,R03425,R05069,R00771,R00996,R00830,R05704,R00725,R01139,R00299,R08404,R02185,R05804,R00303,R00850,R00014,R04673
326	0.17	393	17	60	1	2	C00031->C00407:[2->3]	RP01568,RP09200,RP00395,RP13340,RP00113,RP05698,RP02940,RP11206,RP11208,RP02450,RP01033,RP01133,RP02042,RP00060,RP11207,RP09733,RP00036	R01518,R03894,R01061,R01063,R01827,R02188,R01512,R01515,R01517,R01660,R01196,R00006,R00014,R00211,R00210,R01699,R00207,R00224,R00226,R00209,R05636,R03145,R03321,R07603,R08567,R03171,R02736,R00658,R00835,R02199,R02200,R02196,R02197,R00725,R01139,R00299,R08404,R02185,R05804,R00303,R00850,R04225,R08567,R07603,R03894,R03171,R04225,R00199,R01858,R02628,R01138,R00659,R00724,R00200,R00206,R02320,R00430,R00208,R01012,R00572
327	0.83	471	26	44	1	1	C00031->C00407:[4->3,7->6,7->9,9->2,9->5]	RP06552,RP07515,RP00128,RP06727,RP10180,RP04543,RP02454,RP01134,RP00180,RP02961,RP01089,RP02042,RP05915,RP01226,RP01086,RP10127,RP01590,RP01128,RP01085,RP05769,RP10179,RP06639,RP04312,RP05304,RP00216,RP08252	R01384,R01386,R07658,R03425,R00710,R00711,R01019,R00326,R01830,R05068,R00286,R02740,R00837,R00315,R00317,R00320,R00028,R00755,R02199,R02200,R02196,R02197,R02737,R00836,R00996,R07247,R00751,R05070,R01555,R05196,R00830,R00751,R05704,R00830,R01221,R03425,R05069,R01621,R04673,R05704,R01788,R02189,R01786,R04673
328	1.00	488	39	77	1	1	C00031->C00407:[4->1,4->3,7->6,7->9,9->2,9->5]	RP06552,RP01568,RP01134,RP07515,RP00113,RP06299,RP00955,RP02450,RP02042,RP10127,RP00395,RP10180,RP01093,RP04312,RP01670,RP00060,RP02918,RP04202,RP08252,RP01488,RP00036,RP01128,RP02940,RP04543,RP07922,RP06373,RP01133,RP05769,RP04318,RP05915,RP01086,RP13340,RP01085,RP10179,RP00568,RP01226,RP05304,RP01033,RP03735	R01384,R01386,R07658,R01518,R00837,R03425,R02188,R01512,R01515,R01517,R01660,R00761,R00524,R02736,R02199,R02200,R02196,R02197,R05070,R01061,R01063,R05068,R00771,R04673,R01655,R00725,R01139,R00299,R08404,R02185,R05804,R00303,R00850,R00014,R00207,R04673,R01408,R00199,R01858,R02628,R01138,R00659,R00724,R00200,R00206,R02320,R00430,R00208,R01012,R00572,R00830,R03321,R00286,R04125,R00941,R00835,R05704,R00830,R01221,R03425,R00224,R02737,R00836,R07247,R00751,R01827,R00751,R05069,R01218,R01220,R00996,R05704,R00658,R00134,R03215,R03146,R00519
329	0.67	377	28	74	0	0	C00031->C00407:[4->2,4->5,5->6,5->9]	RP06552,RP00164,RP01226,RP10180,RP00287,RP01134,RP04543,RP00128,RP00180,RP00026,RP01089,RP02042,RP05915,RP06101,RP01086,RP10127,RP06172,RP09657,RP09828,RP10179,RP01085,RP01093,RP06639,RP04312,RP00052,RP00060,RP01270,RP08252	R01384,R01386,R07658,R01010,R01011,R01012,R00996,R05068,R00214,R00216,R00837,R00286,R00710,R00711,R01019,R00326,R00315,R00317,R00320,R00743,R01323,R01179,R05508,R00393,R04057,R02955,R05336,R01359,R05509,R00928,R04000,R00229,R07832,R03884,R00227,R03153,R00235,R00755,R02199,R02200,R02196,R02197,R02737,R00836,R00214,R00216,R07247,R00751,R05070,R00472,R06861,R06862,R05069,R00751,R00771,R01621,R04673,R00756,R00769,R05805,R00770,R00762,R00764,R00767,R00725,R01139,R00299,R08404,R02185,R05804,R00303,R00850,R01068,R04673
330	1.00	430	32	60	1	1	C00031->C00407:[4->1,4->3,7->6,7->9,9->2,9->5]	RP06552,RP07515,RP00128,RP01488,RP06727,RP10180,RP04543,RP02454,RP01134,RP00180,RP02961,RP01089,RP02042,RP00955,RP05915,RP01226,RP01086,RP10127,RP01590,RP01128,RP01085,RP05769,RP10179,RP01093,RP06639,RP04312,RP05304,RP00216,RP06427,RP00060,RP03735,RP08252	R01384,R01386,R07658,R03425,R00710,R00711,R01019,R00326,R01408,R01830,R05068,R00286,R02740,R00837,R00315,R00317,R00320,R00028,R00755,R02199,R02200,R02196,R02197,R00524,R02737,R00836,R00996,R07247,R00751,R05070,R01555,R05196,R00830,R00751,R05704,R00830,R01221,R03425,R05069,R00771,R01621,R04673,R05704,R01788,R02189,R01786,R01067,R00725,R01139,R00299,R08404,R02185,R05804,R00303,R00850,R00134,R03215,R03146,R00519,R04673
331	0.83	485	30	77	1	1	C00031->C00407:[1->2,1->5,4->3,4->6,4->9]	RP06552,RP01568,RP00109,RP07515,RP00036,RP10180,RP00113,RP04543,RP01134,RP01033,RP02042,RP00078,RP05915,RP04312,RP01086,RP10127,RP01271,RP00395,RP01128,RP01085,RP05769,RP10179,RP01093,RP01226,RP05304,RP00052,RP00060,RP02918,RP04318,RP08252	R01384,R01386,R07658,R01518,R00344,R00930,R00217,R00353,R03425,R00199,R01858,R02628,R01138,R00659,R00724,R00200,R00206,R02320,R00430,R00208,R01012,R00572,R05068,R02188,R01512,R01515,R01517,R01660,R00286,R00837,R00658,R02199,R02200,R02196,R02197,R00431,R00346,R00345,R00726,R00341,R02737,R00836,R04673,R07247,R00751,R05070,R01068,R01061,R01063,R00830,R00751,R05704,R00830,R01221,R03425,R05069,R00771,R00996,R05704,R00756,R00769,R05805,R00770,R00762,R00764,R00767,R00725,R01139,R00299,R08404,R02185,R05804,R00303,R00850,R00014,R00224,R04673
332	0.50	501	26	62	1	1	C00031->C00407:[1->2,4->3,4->6]	RP06552,RP01568,RP01134,RP07515,RP00036,RP10180,RP04543,RP01033,RP02042,RP05915,RP01226,RP01086,RP10127,RP01271,RP01128,RP01085,RP05769,RP10179,RP01093,RP04312,RP05304,RP00052,RP01264,RP00060,RP02918,RP08252	R01384,R01386,R07658,R01518,R00837,R03425,R00199,R01858,R02628,R01138,R00659,R00724,R00200,R00206,R02320,R00430,R00208,R01012,R00572,R05068,R00286,R00658,R02199,R02200,R02196,R02197,R02737,R00836,R00996,R07247,R00751,R05070,R01068,R00830,R00751,R05704,R00830,R01221,R03425,R05069,R00771,R04673,R05704,R00756,R00769,R05805,R00770,R00762,R00764,R00767,R07159,R01058,R00725,R01139,R00299,R08404,R02185,R05804,R00303,R00850,R00014,R04673
333	1.00	447	36	65	1	1	C00031->C00407:[4->1,4->3,7->6,7->9,9->2,9->5]	RP06552,RP07515,RP00128,RP05769,RP02454,RP01134,RP00180,RP02042,RP00955,RP10127,RP01128,RP01093,RP04312,RP01670,RP06427,RP00060,RP00216,RP01488,RP10180,RP04543,RP07922,RP02961,RP06373,RP01089,RP06727,RP05915,RP01086,RP01590,RP01085,RP10179,RP00568,RP06639,RP01226,RP05304,RP08252,RP03735	R01384,R01386,R07658,R03425,R00710,R00711,R01019,R00326,R05704,R00830,R01221,R03425,R02740,R00837,R00315,R00317,R00320,R02199,R02200,R02196,R02197,R00524,R05070,R00830,R00771,R04673,R01655,R01067,R00725,R01139,R00299,R08404,R02185,R05804,R00303,R00850,R01788,R02189,R01786,R01408,R05068,R00286,R04125,R00028,R00941,R00755,R01830,R02737,R00836,R07247,R00751,R01555,R05196,R00751,R05069,R01218,R01220,R01621,R00996,R05704,R04673,R00134,R03215,R03146,R00519
334	0.83	378	30	71	1	1	C00031->C00407:[4->2,4->3,4->5,7->6,7->9,9->2,9->5]	RP06552,RP07515,RP00128,RP02042,RP10180,RP00287,RP02940,RP04543,RP01134,RP00180,RP00026,RP02450,RP01133,RP06727,RP05915,RP06101,RP01086,RP10127,RP06172,RP01128,RP01085,RP05769,RP10179,RP06639,RP01226,RP05304,RP01089,RP00060,RP04312,RP08252	R01384,R01386,R07658,R03425,R00710,R00711,R01019,R00326,R02199,R02200,R02196,R02197,R05068,R00214,R00216,R03321,R00286,R00837,R00315,R00317,R00320,R00743,R01323,R01179,R05508,R00393,R04057,R02955,R05336,R01359,R05509,R00928,R04000,R00229,R07832,R03884,R00227,R03153,R00235,R02736,R00835,R01830,R02737,R00836,R00214,R00216,R07247,R00751,R05070,R00472,R00830,R00751,R05704,R00830,R01221,R03425,R05069,R01621,R00996,R05704,R00755,R00725,R01139,R00299,R08404,R02185,R05804,R00303,R00850,R04673,R04673
335	1.00	479	39	84	1	1	C00031->C00407:[1->2,4->1,4->3,4->6,7->1,7->3,7->9,9->5]	RP07515,RP01568,RP00128,RP06299,RP01134,RP00180,RP01033,RP02042,RP00955,RP10127,RP01128,RP01093,RP04312,RP01670,RP00052,RP01264,RP00060,RP02918,RP08252,RP01488,RP01925,RP00036,RP10180,RP04543,RP07922,RP06373,RP01133,RP05769,RP05915,RP01086,RP01271,RP01085,RP10179,RP00568,RP01226,RP05304,RP03735,RP06593,RP06552	R03425,R01518,R00710,R00711,R01019,R00326,R00761,R00837,R00315,R00317,R00320,R00658,R02199,R02200,R02196,R02197,R00524,R05070,R00830,R00771,R04673,R01655,R00756,R00769,R05805,R00770,R00762,R00764,R00767,R07159,R01058,R00725,R01139,R00299,R08404,R02185,R05804,R00303,R00850,R00014,R04673,R01408,R02035,R00199,R01858,R02628,R01138,R00659,R00724,R00200,R00206,R02320,R00430,R00208,R01012,R00572,R05068,R00286,R04125,R00941,R00835,R05704,R00830,R01221,R03425,R02737,R00836,R07247,R00751,R01068,R00751,R05069,R01218,R01220,R00996,R05704,R00134,R03215,R03146,R00519,R01528,R01384,R01386,R07658
336	1.00	419	33	61	1	1	C00031->C00407:[4->1,4->3,7->6,7->9,9->2,9->5]	RP06552,RP07515,RP00128,RP04543,RP05769,RP10180,RP06299,RP07922,RP01134,RP00453,RP06373,RP02042,RP00060,RP05915,RP00180,RP00955,RP00343,RP10127,RP01226,RP01128,RP01085,RP01086,RP01093,RP04312,RP01670,RP05304,RP00568,RP01488,RP10179,RP02918,RP04202,RP03735,RP08252	R01384,R01386,R07658,R03425,R00710,R00711,R01019,R00326,R00286,R05704,R00830,R01221,R03425,R05068,R00761,R04125,R00837,R02727,R00010,R00941,R02199,R02200,R02196,R02197,R00725,R01139,R00299,R08404,R02185,R05804,R00303,R00850,R02737,R00836,R00315,R00317,R00320,R00524,R02778,R02780,R05070,R00996,R00830,R00751,R07247,R00751,R00771,R04673,R01655,R05704,R01218,R01220,R01408,R05069,R00014,R00207,R00134,R03215,R03146,R00519,R04673
337	1.00	403	40	102	1	1	C00031->C00407:[4->1,4->3,4->5,7->6,7->9,9->2]	RP06552,RP01568,RP01134,RP07515,RP00113,RP00287,RP06299,RP02454,RP00128,RP06101,RP01033,RP02042,RP10127,RP00395,RP13340,RP01093,RP04312,RP01488,RP00060,RP02918,RP04202,RP00216,RP00955,RP00036,RP10180,RP01128,RP04543,RP02961,RP05769,RP05915,RP01086,RP06172,RP01590,RP00026,RP10179,RP01085,RP01226,RP05304,RP08252,RP03735	R01384,R01386,R07658,R01518,R00837,R03425,R02188,R01512,R01515,R01517,R01660,R00214,R00216,R00761,R02740,R00710,R00711,R01019,R00326,R00214,R00216,R00658,R02199,R02200,R02196,R02197,R05070,R01061,R01063,R01827,R00771,R04673,R01408,R00725,R01139,R00299,R08404,R02185,R05804,R00303,R00850,R00014,R00207,R01788,R02189,R01786,R00524,R00199,R01858,R02628,R01138,R00659,R00724,R00200,R00206,R02320,R00430,R00208,R01012,R00572,R05068,R00830,R00286,R00028,R05704,R00830,R01221,R03425,R02737,R00836,R07247,R00751,R00472,R01555,R05196,R00743,R01323,R01179,R05508,R00393,R04057,R02955,R05336,R01359,R05509,R00928,R04000,R00229,R07832,R03884,R00227,R03153,R00235,R05069,R00751,R00996,R05704,R04673,R00134,R03215,R03146,R00519
338	0.50	436	22	39	1	1	C00031->C00407:[4->3,7->6,9->2]	RP06552,RP07515,RP01134,RP06299,RP02042,RP10127,RP01128,RP01093,RP04312,RP00060,RP02918,RP04202,RP08252,RP10180,RP04543,RP05769,RP05915,RP01086,RP01085,RP10179,RP01226,RP05304	R01384,R01386,R07658,R03425,R00837,R00761,R02199,R02200,R02196,R02197,R05070,R00830,R00771,R04673,R00725,R01139,R00299,R08404,R02185,R05804,R00303,R00850,R00014,R00207,R04673,R05068,R00286,R05704,R00830,R01221,R03425,R02737,R00836,R07247,R00751,R00751,R05069,R00996,R05704
339	0.67	426	23	52	0	0	C00031->C00407:[7->6,7->9,9->2,9->5]	RP01568,RP02042,RP10180,RP00113,RP06299,RP01033,RP00109,RP00078,RP01226,RP01086,RP10127,RP01271,RP00395,RP01085,RP10179,RP01093,RP04312,RP00052,RP00060,RP02918,RP04202,RP04318,RP08252	R01518,R02199,R02200,R02196,R02197,R05068,R02188,R01512,R01515,R01517,R01660,R00761,R00658,R00344,R00930,R00217,R00353,R00431,R00346,R00345,R00726,R00341,R00996,R07247,R00751,R05070,R01068,R01061,R01063,R00751,R05069,R00771,R04673,R00756,R00769,R05805,R00770,R00762,R00764,R00767,R00725,R01139,R00299,R08404,R02185,R05804,R00303,R00850,R00014,R00207,R00224,R04673
340	0.17	408	15	60	1	2	C00031->C00407:[2->3]	RP01568,RP01271,RP00036,RP05698,RP09200,RP01093,RP11206,RP11208,RP01033,RP00052,RP02042,RP00060,RP11207,RP09733,RP01264	R01518,R01068,R00199,R01858,R02628,R01138,R00659,R00724,R00200,R00206,R02320,R00430,R00208,R01012,R00572,R01196,R00006,R00014,R00211,R00210,R01699,R00207,R00224,R00226,R00209,R05636,R03145,R03894,R00771,R07603,R08567,R03171,R00658,R00756,R00769,R05805,R00770,R00762,R00764,R00767,R02199,R02200,R02196,R02197,R00725,R01139,R00299,R08404,R02185,R05804,R00303,R00850,R04225,R08567,R07603,R03894,R03171,R04225,R07159,R01058
341	1.00	476	38	85	1	1	C00031->C00407:[1->2,4->1,4->3,4->6,7->9,9->5]	RP06552,RP01568,RP00128,RP07515,RP06299,RP01134,RP00180,RP01033,RP02042,RP00955,RP10127,RP01128,RP01093,RP04312,RP01670,RP00052,RP01264,RP00060,RP02918,RP00343,RP08252,RP01488,RP00036,RP10180,RP04543,RP07922,RP00453,RP06373,RP05769,RP05915,RP01086,RP01271,RP01085,RP10179,RP00568,RP01226,RP05304,RP03735	R01384,R01386,R07658,R01518,R00710,R00711,R01019,R00326,R03425,R00761,R00837,R00315,R00317,R00320,R00658,R02199,R02200,R02196,R02197,R00524,R05070,R00830,R00771,R04673,R01655,R00756,R00769,R05805,R00770,R00762,R00764,R00767,R07159,R01058,R00725,R01139,R00299,R08404,R02185,R05804,R00303,R00850,R00014,R02778,R02780,R04673,R01408,R00199,R01858,R02628,R01138,R00659,R00724,R00200,R00206,R02320,R00430,R00208,R01012,R00572,R05068,R00286,R04125,R02727,R00010,R00941,R05704,R00830,R01221,R03425,R02737,R00836,R07247,R00751,R01068,R00751,R05069,R01218,R01220,R00996,R05704,R00134,R03215,R03146,R00519
342	1.00	480	37	82	1	1	C00031->C00407:[1->2,4->1,4->3,4->6,7->9,9->5]	RP06552,RP01568,RP00128,RP07515,RP01134,RP00180,RP01033,RP02042,RP00955,RP10127,RP10180,RP01093,RP04312,RP01670,RP00052,RP06427,RP00060,RP02918,RP08252,RP01264,RP01488,RP00036,RP01128,RP04543,RP07922,RP06373,RP05769,RP05915,RP01086,RP01271,RP01085,RP10179,RP00568,RP06639,RP01226,RP05304,RP03735	R01384,R01386,R07658,R01518,R00710,R00711,R01019,R00326,R03425,R00837,R00315,R00317,R00320,R00658,R02199,R02200,R02196,R02197,R00524,R05070,R05068,R00771,R04673,R01655,R00756,R00769,R05805,R00770,R00762,R00764,R00767,R01067,R00725,R01139,R00299,R08404,R02185,R05804,R00303,R00850,R00014,R04673,R07159,R01058,R01408,R00199,R01858,R02628,R01138,R00659,R00724,R00200,R00206,R02320,R00430,R00208,R01012,R00572,R00830,R00286,R04125,R00941,R05704,R00830,R01221,R03425,R02737,R00836,R07247,R00751,R01068,R00751,R05069,R01218,R01220,R01621,R00996,R05704,R00134,R03215,R03146,R00519
343	0.83	423	33	85	1	1	C00031->C00407:[1->2,4->3,4->5,4->6,4->9]	RP06552,RP01568,RP01134,RP07515,RP00036,RP10180,RP00113,RP00287,RP04543,RP02454,RP00128,RP06101,RP02961,RP01033,RP02042,RP01590,RP05915,RP04312,RP01086,RP10127,RP06172,RP00395,RP13340,RP00026,RP05769,RP10179,RP01085,RP01226,RP01128,RP05304,RP00216,RP02918,RP08252	R01384,R01386,R07658,R01518,R00837,R03425,R00199,R01858,R02628,R01138,R00659,R00724,R00200,R00206,R02320,R00430,R00208,R01012,R00572,R05068,R02188,R01512,R01515,R01517,R01660,R00214,R00216,R00286,R02740,R00710,R00711,R01019,R00326,R00214,R00216,R00028,R00658,R02199,R02200,R02196,R02197,R01555,R05196,R02737,R00836,R04673,R07247,R00751,R05070,R00472,R01061,R01063,R01827,R00743,R01323,R01179,R05508,R00393,R04057,R02955,R05336,R01359,R05509,R00928,R04000,R00229,R07832,R03884,R00227,R03153,R00235,R05704,R00830,R01221,R03425,R05069,R00751,R00996,R00830,R05704,R01788,R02189,R01786,R00014,R04673
344	0.67	413	28	87	0	0	C00031->C00407:[1->2,4->5,4->6,4->9]	RP06552,RP01568,RP01134,RP00036,RP10180,RP00113,RP00287,RP04543,RP00128,RP06101,RP00026,RP01033,RP02042,RP05915,RP01226,RP01086,RP10127,RP06172,RP01271,RP00395,RP01085,RP10179,RP01093,RP04312,RP00052,RP00060,RP02918,RP08252	R01384,R01386,R07658,R01518,R00837,R00199,R01858,R02628,R01138,R00659,R00724,R00200,R00206,R02320,R00430,R00208,R01012,R00572,R05068,R02188,R01512,R01515,R01517,R01660,R00214,R00216,R00286,R00710,R00711,R01019,R00326,R00214,R00216,R00743,R01323,R01179,R05508,R00393,R04057,R02955,R05336,R01359,R05509,R00928,R04000,R00229,R07832,R03884,R00227,R03153,R00235,R00658,R02199,R02200,R02196,R02197,R02737,R00836,R00996,R07247,R00751,R05070,R00472,R01068,R01061,R01063,R00751,R05069,R00771,R04673,R00756,R00769,R05805,R00770,R00762,R00764,R00767,R00725,R01139,R00299,R08404,R02185,R05804,R00303,R00850,R00014,R04673
345	0.67	485	20	54	0	0	C00031->C00407:[1->2,1->5,4->6,4->9]	RP01568,RP00036,RP10180,RP00113,RP01033,RP02042,RP04318,RP01226,RP01086,RP10127,RP01271,RP00395,RP01085,RP10179,RP01093,RP04312,RP00052,RP00060,RP02918,RP08252	R01518,R00199,R01858,R02628,R01138,R00659,R00724,R00200,R00206,R02320,R00430,R00208,R01012,R00572,R05068,R02188,R01512,R01515,R01517,R01660,R00658,R02199,R02200,R02196,R02197,R00224,R00996,R07247,R00751,R05070,R01068,R01061,R01063,R00751,R05069,R00771,R04673,R00756,R00769,R05805,R00770,R00762,R00764,R00767,R00725,R01139,R00299,R08404,R02185,R05804,R00303,R00850,R00014,R04673
346	0.67	421	16	27	0	0	C00031->C00407:[7->6,7->9,9->2,9->5]	RP07314,RP10180,RP01085,RP10179,RP06299,RP01093,RP04312,RP02042,RP12733,RP00060,RP04202,RP01226,RP01086,RP04318,RP08252,RP10127	R03050,R05068,R00751,R05069,R00761,R00771,R04673,R02199,R02200,R02196,R02197,R00006,R00725,R01139,R00299,R08404,R02185,R05804,R00303,R00850,R00207,R00996,R07247,R00751,R00224,R04673,R05070
347	1.00	483	32	71	1	1	C00031->C00407:[4->1,4->3,7->6,7->9,9->2,9->5]	RP06552,RP01568,RP01134,RP06299,RP00036,RP10180,RP04543,RP00955,RP01033,RP02042,RP04318,RP01488,RP05915,RP01226,RP01086,RP10127,RP01271,RP01128,RP07515,RP05769,RP10179,RP01085,RP01093,RP04312,RP05304,RP00052,RP01264,RP00060,RP02918,RP04202,RP03735,RP08252	R01384,R01386,R07658,R01518,R00837,R00761,R00199,R01858,R02628,R01138,R00659,R00724,R00200,R00206,R02320,R00430,R00208,R01012,R00572,R05068,R00286,R00524,R00658,R02199,R02200,R02196,R02197,R00224,R01408,R02737,R00836,R00996,R07247,R00751,R05070,R01068,R00830,R03425,R05704,R00830,R01221,R03425,R05069,R00751,R00771,R04673,R05704,R00756,R00769,R05805,R00770,R00762,R00764,R00767,R07159,R01058,R00725,R01139,R00299,R08404,R02185,R05804,R00303,R00850,R00014,R00207,R00134,R03215,R03146,R00519,R04673
348	0.50	335	26	88	1	2	C00031->C00407:[2->3,7->9,9->5]	RP01568,RP00036,RP00113,RP02940,RP06299,RP11450,RP00180,RP11206,RP02450,RP01133,RP02042,RP06367,RP09733,RP09200,RP00395,RP13340,RP05698,RP01093,RP00026,RP01033,RP11208,RP00060,RP11207,RP03834,RP01180,RP03833	R01518,R00199,R01858,R02628,R01138,R00659,R00724,R00200,R00206,R02320,R00430,R00208,R01012,R00572,R02188,R01512,R01515,R01517,R01660,R03321,R00761,R03172,R00315,R00317,R00320,R07603,R02736,R00835,R02199,R02200,R02196,R02197,R00927,R08567,R07603,R03894,R03171,R04225,R03894,R01061,R01063,R01827,R01196,R00006,R00014,R00211,R00210,R01699,R00207,R00224,R00226,R00209,R05636,R03145,R00771,R00743,R01323,R01179,R05508,R00393,R04057,R02955,R05336,R01359,R05509,R00928,R04000,R00229,R07832,R03884,R00227,R03153,R00235,R00658,R08567,R03171,R00725,R01139,R00299,R08404,R02185,R05804,R00303,R00850,R04225,R04204,R00927,R04203
349	0.83	437	32	72	1	1	C00031->C00407:[1->2,4->3,4->6,7->9,9->5]	RP06552,RP01568,RP00128,RP07515,RP00109,RP10180,RP00113,RP04543,RP01134,RP00180,RP01033,RP02042,RP00078,RP05915,RP04312,RP01086,RP10127,RP01271,RP00395,RP01128,RP01085,RP05769,RP10179,RP01093,RP06639,RP01226,RP05304,RP00052,RP06427,RP00060,RP02918,RP08252	R01384,R01386,R07658,R01518,R00710,R00711,R01019,R00326,R03425,R00344,R00930,R00217,R00353,R05068,R02188,R01512,R01515,R01517,R01660,R00286,R00837,R00315,R00317,R00320,R00658,R02199,R02200,R02196,R02197,R00431,R00346,R00345,R00726,R00341,R02737,R00836,R04673,R07247,R00751,R05070,R01068,R01061,R01063,R00830,R00751,R05704,R00830,R01221,R03425,R05069,R00771,R01621,R00996,R05704,R00756,R00769,R05805,R00770,R00762,R00764,R00767,R01067,R00725,R01139,R00299,R08404,R02185,R05804,R00303,R00850,R00014,R04673
350	1.00	462	43	89	1	1	C00031->C00407:[1->2,4->1,4->3,4->6,7->1,7->3,7->9,9->5]	RP07515,RP01568,RP00128,RP00113,RP06299,RP02454,RP01134,RP00180,RP01033,RP02042,RP00955,RP10127,RP00395,RP10180,RP01093,RP04312,RP01670,RP00060,RP02918,RP00216,RP01488,RP01925,RP00036,RP01128,RP04543,RP07922,RP02961,RP06373,RP01133,RP05769,RP05915,RP01086,RP13340,RP01590,RP01085,RP10179,RP00568,RP01226,RP05304,RP08252,RP03735,RP06593,RP06552	R03425,R01518,R00710,R00711,R01019,R00326,R02188,R01512,R01515,R01517,R01660,R00761,R02740,R00837,R00315,R00317,R00320,R00658,R02199,R02200,R02196,R02197,R00524,R05070,R01061,R01063,R05068,R00771,R04673,R01655,R00725,R01139,R00299,R08404,R02185,R05804,R00303,R00850,R00014,R01788,R02189,R01786,R01408,R02035,R00199,R01858,R02628,R01138,R00659,R00724,R00200,R00206,R02320,R00430,R00208,R01012,R00572,R00830,R00286,R04125,R00028,R00941,R00835,R05704,R00830,R01221,R03425,R02737,R00836,R07247,R00751,R01827,R01555,R05196,R00751,R05069,R01218,R01220,R00996,R05704,R04673,R00134,R03215,R03146,R00519,R01528,R01384,R01386,R07658
351	0.50	448	22	36	1	1	C00031->C00407:[7->3,7->6,9->2]	RP07515,RP06299,RP02042,RP12733,RP10127,RP01128,RP01093,RP04312,RP00060,RP04202,RP08252,RP01925,RP10180,RP01133,RP05769,RP01086,RP07314,RP01085,RP10179,RP01226,RP05304,RP06593	R03425,R00761,R02199,R02200,R02196,R02197,R00006,R05070,R00830,R00771,R04673,R00725,R01139,R00299,R08404,R02185,R05804,R00303,R00850,R00207,R04673,R02035,R05068,R00835,R05704,R00830,R01221,R03425,R07247,R00751,R03050,R00751,R05069,R00996,R05704,R01528
352	0.67	345	24	62	0	0	C00031->C00407:[7->6,7->9,9->2,9->5]	RP06552,RP00128,RP10180,RP00287,RP04543,RP01134,RP00180,RP00026,RP01089,RP02042,RP06101,RP05915,RP04312,RP01086,RP10127,RP06172,RP01085,RP10179,RP01093,RP06639,RP01226,RP06427,RP00060,RP08252	R01384,R01386,R07658,R00710,R00711,R01019,R00326,R05068,R00214,R00216,R00286,R00837,R00315,R00317,R00320,R00743,R01323,R01179,R05508,R00393,R04057,R02955,R05336,R01359,R05509,R00928,R04000,R00229,R07832,R03884,R00227,R03153,R00235,R00755,R02199,R02200,R02196,R02197,R00214,R00216,R02737,R00836,R04673,R07247,R00751,R05070,R00472,R00751,R05069,R00771,R01621,R00996,R01067,R00725,R01139,R00299,R08404,R02185,R05804,R00303,R00850,R04673
353	1.00	456	38	72	1	1	C00031->C00407:[4->1,4->3,7->6,7->9,9->2,9->5]	RP06552,RP07515,RP00164,RP06299,RP01134,RP00180,RP02042,RP10127,RP01128,RP09657,RP09828,RP01093,RP04312,RP01670,RP00052,RP01488,RP00060,RP04318,RP04202,RP08252,RP00955,RP10180,RP04543,RP07922,RP06373,RP01089,RP05769,RP05915,RP01086,RP01085,RP10179,RP00128,RP00568,RP06639,RP01226,RP05304,RP01270,RP03735	R01384,R01386,R07658,R03425,R01010,R01011,R01012,R00761,R00837,R00315,R00317,R00320,R02199,R02200,R02196,R02197,R05070,R00830,R06861,R06862,R00771,R04673,R01655,R00756,R00769,R05805,R00770,R00762,R00764,R00767,R01408,R00725,R01139,R00299,R08404,R02185,R05804,R00303,R00850,R00224,R00207,R04673,R00524,R05068,R00286,R04125,R00941,R00755,R05704,R00830,R01221,R03425,R02737,R00836,R07247,R00751,R00751,R05069,R00710,R00711,R01019,R00326,R01218,R01220,R01621,R00996,R05704,R01068,R00134,R03215,R03146,R00519
354	1.00	419	33	61	1	1	C00031->C00407:[4->1,4->3,7->6,7->9,9->2,9->5]	RP06552,RP07515,RP00128,RP06299,RP02042,RP10180,RP04543,RP02454,RP01134,RP00180,RP02961,RP06727,RP00955,RP05915,RP04312,RP01086,RP10127,RP01590,RP01128,RP01085,RP05769,RP10179,RP01093,RP06639,RP01226,RP05304,RP08252,RP01488,RP00060,RP02918,RP04202,RP03735,RP00216	R01384,R01386,R07658,R03425,R00710,R00711,R01019,R00326,R00761,R02199,R02200,R02196,R02197,R05068,R00286,R02740,R00837,R00315,R00317,R00320,R00028,R01830,R00524,R02737,R00836,R04673,R07247,R00751,R05070,R01555,R05196,R00830,R00751,R05704,R00830,R01221,R03425,R05069,R00771,R01621,R00996,R05704,R04673,R01408,R00725,R01139,R00299,R08404,R02185,R05804,R00303,R00850,R00014,R00207,R00134,R03215,R03146,R00519,R01788,R02189,R01786
355	0.83	448	31	56	1	1	C00031->C00407:[4->3,7->6,7->9,9->2,9->5]	RP06552,RP07515,RP00128,RP04543,RP02042,RP10180,RP06299,RP02454,RP01134,RP00180,RP02961,RP01089,RP06727,RP05915,RP04312,RP01086,RP10127,RP01590,RP01128,RP01085,RP05769,RP10179,RP01093,RP06639,RP01226,RP05304,RP08252,RP00060,RP04318,RP04202,RP00216	R01384,R01386,R07658,R03425,R00710,R00711,R01019,R00326,R00286,R02199,R02200,R02196,R02197,R05068,R00761,R02740,R00837,R00315,R00317,R00320,R00028,R00755,R01830,R02737,R00836,R04673,R07247,R00751,R05070,R01555,R05196,R00830,R00751,R05704,R00830,R01221,R03425,R05069,R00771,R01621,R00996,R05704,R04673,R00725,R01139,R00299,R08404,R02185,R05804,R00303,R00850,R00224,R00207,R01788,R02189,R01786
356	0.50	442	25	42	1	1	C00031->C00407:[7->3,7->6,9->2]	RP07515,RP06727,RP02454,RP02042,RP10127,RP01128,RP04312,RP00060,RP02918,RP04202,RP08252,RP01925,RP10180,RP02961,RP01133,RP05769,RP01086,RP01590,RP01085,RP10179,RP06639,RP01226,RP05304,RP00216,RP06593	R03425,R01830,R02740,R02199,R02200,R02196,R02197,R05070,R00830,R04673,R00725,R01139,R00299,R08404,R02185,R05804,R00303,R00850,R00014,R00207,R04673,R02035,R05068,R00028,R00835,R05704,R00830,R01221,R03425,R07247,R00751,R01555,R05196,R00751,R05069,R01621,R00996,R05704,R01788,R02189,R01786,R01528
357	1.00	460	37	63	1	1	C00031->C00407:[4->1,4->3,7->1,7->3,7->6,7->9,9->2,9->5]	RP07515,RP06552,RP00128,RP05769,RP06299,RP01134,RP00180,RP02450,RP02042,RP10127,RP01128,RP01093,RP04312,RP01670,RP01488,RP00060,RP08252,RP00955,RP01925,RP10180,RP02940,RP04543,RP07922,RP06373,RP01089,RP01133,RP06727,RP05915,RP01086,RP01085,RP10179,RP00568,RP06639,RP01226,RP05304,RP03735,RP06593	R03425,R01384,R01386,R07658,R00710,R00711,R01019,R00326,R05704,R00830,R01221,R03425,R00761,R00837,R00315,R00317,R00320,R02736,R02199,R02200,R02196,R02197,R05070,R00830,R00771,R04673,R01655,R01408,R00725,R01139,R00299,R08404,R02185,R05804,R00303,R00850,R04673,R00524,R02035,R05068,R03321,R00286,R04125,R00941,R00755,R00835,R01830,R02737,R00836,R07247,R00751,R00751,R05069,R01218,R01220,R01621,R00996,R05704,R00134,R03215,R03146,R00519,R01528
358	0.33	423	25	83	0	0	C00031->C00407:[4->2,4->6]	RP06552,RP01568,RP01134,RP00036,RP10180,RP00113,RP00287,RP04543,RP00128,RP06101,RP00026,RP01089,RP02042,RP05915,RP10127,RP06172,RP01271,RP00395,RP10179,RP01093,RP04312,RP01033,RP00052,RP00060,RP08252	R01384,R01386,R07658,R01518,R00837,R00199,R01858,R02628,R01138,R00659,R00724,R00200,R00206,R02320,R00430,R00208,R01012,R00572,R05068,R02188,R01512,R01515,R01517,R01660,R00214,R00216,R00286,R00710,R00711,R01019,R00326,R00214,R00216,R00743,R01323,R01179,R05508,R00393,R04057,R02955,R05336,R01359,R05509,R00928,R04000,R00229,R07832,R03884,R00227,R03153,R00235,R00755,R02199,R02200,R02196,R02197,R02737,R00836,R05070,R00472,R01068,R01061,R01063,R05069,R00771,R04673,R00658,R00756,R00769,R05805,R00770,R00762,R00764,R00767,R00725,R01139,R00299,R08404,R02185,R05804,R00303,R00850,R04673
359	0.17	210	13	48	1	2	C00031->C00407:[9->3]	RP09200,RP06172,RP06299,RP06101,RP01093,RP00026,RP00180,RP11206,RP11208,RP02042,RP00060,RP11207,RP09733	R03894,R00472,R00761,R00214,R00216,R00771,R00743,R01323,R01179,R05508,R00393,R04057,R02955,R05336,R01359,R05509,R00928,R04000,R00229,R07832,R03884,R00227,R03153,R00235,R00315,R00317,R00320,R07603,R08567,R03171,R02199,R02200,R02196,R02197,R00725,R01139,R00299,R08404,R02185,R05804,R00303,R00850,R04225,R08567,R07603,R03894,R03171,R04225
360	0.83	497	32	66	1	1	C00031->C00407:[4->3,7->6,7->9,9->2,9->5]	RP06552,RP01568,RP01134,RP04543,RP00036,RP10180,RP00113,RP01128,RP02940,RP06299,RP07515,RP02450,RP01133,RP02042,RP02918,RP05915,RP04312,RP01086,RP10127,RP00395,RP13340,RP01085,RP05769,RP10179,RP01093,RP01226,RP05304,RP01033,RP00060,RP04318,RP04202,RP08252	R01384,R01386,R07658,R01518,R00837,R00286,R00199,R01858,R02628,R01138,R00659,R00724,R00200,R00206,R02320,R00430,R00208,R01012,R00572,R05068,R02188,R01512,R01515,R01517,R01660,R00830,R03321,R00761,R03425,R02736,R00835,R02199,R02200,R02196,R02197,R00014,R02737,R00836,R04673,R07247,R00751,R05070,R01061,R01063,R01827,R00751,R05704,R00830,R01221,R03425,R05069,R00771,R00996,R05704,R00658,R00725,R01139,R00299,R08404,R02185,R05804,R00303,R00850,R00224,R00207,R04673
361	1.00	471	41	86	1	1	C00031->C00407:[1->2,4->1,4->3,4->6,7->9,9->5]	RP06552,RP01568,RP00128,RP07515,RP00113,RP06299,RP01134,RP00180,RP02450,RP02042,RP00955,RP10127,RP00395,RP01128,RP01093,RP04312,RP01670,RP00060,RP02918,RP00343,RP08252,RP01488,RP00036,RP10180,RP02940,RP04543,RP07922,RP00453,RP06373,RP01133,RP05769,RP05915,RP01086,RP13340,RP01085,RP10179,RP00568,RP01226,RP05304,RP01033,RP03735	R01384,R01386,R07658,R01518,R00710,R00711,R01019,R00326,R03425,R02188,R01512,R01515,R01517,R01660,R00761,R00837,R00315,R00317,R00320,R02736,R02199,R02200,R02196,R02197,R00524,R05070,R01061,R01063,R00830,R00771,R04673,R01655,R00725,R01139,R00299,R08404,R02185,R05804,R00303,R00850,R00014,R02778,R02780,R04673,R01408,R00199,R01858,R02628,R01138,R00659,R00724,R00200,R00206,R02320,R00430,R00208,R01012,R00572,R05068,R03321,R00286,R04125,R02727,R00010,R00941,R00835,R05704,R00830,R01221,R03425,R02737,R00836,R07247,R00751,R01827,R00751,R05069,R01218,R01220,R00996,R05704,R00658,R00134,R03215,R03146,R00519
362	0.83	473	30	67	1	1	C00031->C00407:[1->2,4->6,7->3,7->9,9->5]	RP07515,RP01568,RP00128,RP01925,RP00036,RP10180,RP00113,RP00649,RP00060,RP00180,RP01033,RP01133,RP02042,RP04312,RP01086,RP10127,RP00395,RP01128,RP01790,RP01085,RP05769,RP13340,RP01093,RP01226,RP05304,RP10179,RP02918,RP06299,RP06593,RP08252	R03425,R01518,R00710,R00711,R01019,R00326,R02035,R00199,R01858,R02628,R01138,R00659,R00724,R00200,R00206,R02320,R00430,R00208,R01012,R00572,R05068,R02188,R01512,R01515,R01517,R01660,R00761,R01067,R00725,R01139,R00299,R08404,R02185,R05804,R00303,R00850,R00315,R00317,R00320,R00658,R00835,R02199,R02200,R02196,R02197,R04673,R07247,R00751,R05070,R01061,R01063,R00830,R01830,R00751,R05704,R00830,R01221,R03425,R01827,R00771,R00996,R05704,R05069,R00014,R00761,R01528,R04673
363	0.83	383	30	69	1	1	C00031->C00407:[4->3,4->5,7->6,7->9,9->2]	RP06552,RP07515,RP01134,RP02042,RP10180,RP00287,RP02940,RP04543,RP00128,RP06101,RP00026,RP02450,RP01133,RP06727,RP05915,RP04312,RP01086,RP10127,RP06172,RP01128,RP01085,RP05769,RP10179,RP06639,RP01226,RP05304,RP00060,RP02918,RP04202,RP08252	R01384,R01386,R07658,R03425,R00837,R02199,R02200,R02196,R02197,R05068,R00214,R00216,R03321,R00286,R00710,R00711,R01019,R00326,R00214,R00216,R00743,R01323,R01179,R05508,R00393,R04057,R02955,R05336,R01359,R05509,R00928,R04000,R00229,R07832,R03884,R00227,R03153,R00235,R02736,R00835,R01830,R02737,R00836,R04673,R07247,R00751,R05070,R00472,R00830,R00751,R05704,R00830,R01221,R03425,R05069,R01621,R00996,R05704,R00725,R01139,R00299,R08404,R02185,R05804,R00303,R00850,R00014,R00207,R04673
364	0.67	470	23	62	0	0	C00031->C00407:[1->2,4->6,7->9,9->5]	RP01568,RP00128,RP00036,RP10180,RP00113,RP06299,RP00180,RP01033,RP02042,RP12733,RP01226,RP01086,RP10127,RP07314,RP01271,RP00395,RP01085,RP10179,RP01093,RP04312,RP00052,RP00060,RP08252	R01518,R00710,R00711,R01019,R00326,R00199,R01858,R02628,R01138,R00659,R00724,R00200,R00206,R02320,R00430,R00208,R01012,R00572,R05068,R02188,R01512,R01515,R01517,R01660,R00761,R00315,R00317,R00320,R00658,R02199,R02200,R02196,R02197,R00006,R00996,R07247,R00751,R05070,R03050,R01068,R01061,R01063,R00751,R05069,R00771,R04673,R00756,R00769,R05805,R00770,R00762,R00764,R00767,R00725,R01139,R00299,R08404,R02185,R05804,R00303,R00850,R04673
365	1.00	497	37	80	1	1	C00031->C00407:[4->1,4->3,7->6,7->9,9->2,9->5]	RP06552,RP01568,RP01134,RP05769,RP07515,RP00113,RP01488,RP02450,RP02042,RP10127,RP00395,RP01128,RP01093,RP04312,RP00052,RP00060,RP02918,RP04202,RP08252,RP00955,RP00036,RP10180,RP02940,RP04543,RP01133,RP06727,RP04318,RP05915,RP01086,RP01271,RP01085,RP10179,RP06639,RP01226,RP05304,RP01033,RP03735	R01384,R01386,R07658,R01518,R00837,R05704,R00830,R01221,R03425,R03425,R02188,R01512,R01515,R01517,R01660,R01408,R02736,R02199,R02200,R02196,R02197,R05070,R01061,R01063,R00830,R00771,R04673,R00756,R00769,R05805,R00770,R00762,R00764,R00767,R00725,R01139,R00299,R08404,R02185,R05804,R00303,R00850,R00014,R00207,R04673,R00524,R00199,R01858,R02628,R01138,R00659,R00724,R00200,R00206,R02320,R00430,R00208,R01012,R00572,R05068,R03321,R00286,R00835,R01830,R00224,R02737,R00836,R07247,R00751,R01068,R00751,R05069,R01621,R00996,R05704,R00658,R00134,R03215,R03146,R00519
366	1.00	419	32	57	1	1	C00031->C00407:[4->1,4->3,7->1,7->3,7->6,7->9,9->2,9->5]	RP07515,RP06552,RP00128,RP01925,RP02042,RP01128,RP06299,RP01134,RP00180,RP01488,RP01133,RP05769,RP00955,RP05915,RP04312,RP01086,RP10127,RP10180,RP01085,RP10179,RP01093,RP06639,RP01226,RP04543,RP05304,RP06427,RP00060,RP02918,RP04202,RP03735,RP06593,RP08252	R03425,R01384,R01386,R07658,R00710,R00711,R01019,R00326,R02035,R02199,R02200,R02196,R02197,R00830,R00761,R00837,R00315,R00317,R00320,R01408,R00835,R05704,R00830,R01221,R03425,R00524,R02737,R00836,R04673,R07247,R00751,R05070,R05068,R00751,R05069,R00771,R01621,R00996,R00286,R05704,R01067,R00725,R01139,R00299,R08404,R02185,R05804,R00303,R00850,R00014,R00207,R00134,R03215,R03146,R00519,R01528,R04673
367	0.67	460	23	57	0	0	C00031->C00407:[1->2,4->6,7->9,9->5]	RP01568,RP00128,RP00036,RP10180,RP00113,RP00649,RP06299,RP00180,RP01033,RP02042,RP01226,RP01086,RP10127,RP00395,RP13340,RP01790,RP01085,RP10179,RP01093,RP04312,RP00060,RP02918,RP08252	R01518,R00710,R00711,R01019,R00326,R00199,R01858,R02628,R01138,R00659,R00724,R00200,R00206,R02320,R00430,R00208,R01012,R00572,R05068,R02188,R01512,R01515,R01517,R01660,R00761,R01067,R00761,R00315,R00317,R00320,R00658,R02199,R02200,R02196,R02197,R00996,R07247,R00751,R05070,R01061,R01063,R01827,R01830,R00751,R05069,R00771,R04673,R00725,R01139,R00299,R08404,R02185,R05804,R00303,R00850,R00014,R04673
368	0.83	497	31	66	1	1	C00031->C00407:[4->3,7->6,7->9,9->2,9->5]	RP06552,RP01568,RP01134,RP04543,RP00036,RP10180,RP00113,RP01128,RP00649,RP06299,RP07515,RP01033,RP02042,RP02918,RP05915,RP04312,RP01086,RP10127,RP00395,RP13340,RP01790,RP01085,RP05769,RP10179,RP01093,RP01226,RP05304,RP00060,RP04318,RP04202,RP08252	R01384,R01386,R07658,R01518,R00837,R00286,R00199,R01858,R02628,R01138,R00659,R00724,R00200,R00206,R02320,R00430,R00208,R01012,R00572,R05068,R02188,R01512,R01515,R01517,R01660,R00830,R00761,R01067,R00761,R03425,R00658,R02199,R02200,R02196,R02197,R00014,R02737,R00836,R04673,R07247,R00751,R05070,R01061,R01063,R01827,R01830,R00751,R05704,R00830,R01221,R03425,R05069,R00771,R00996,R05704,R00725,R01139,R00299,R08404,R02185,R05804,R00303,R00850,R00224,R00207,R04673
369	0.67	406	29	82	0	0	C00031->C00407:[1->2,4->5,4->6,4->9]	RP06552,RP01568,RP01134,RP00036,RP10180,RP00113,RP00287,RP02940,RP04543,RP00128,RP06101,RP00026,RP02450,RP01133,RP02042,RP05915,RP01226,RP01086,RP10127,RP06172,RP00395,RP13340,RP01085,RP10179,RP04312,RP01033,RP00060,RP02918,RP08252	R01384,R01386,R07658,R01518,R00837,R00199,R01858,R02628,R01138,R00659,R00724,R00200,R00206,R02320,R00430,R00208,R01012,R00572,R05068,R02188,R01512,R01515,R01517,R01660,R00214,R00216,R03321,R00286,R00710,R00711,R01019,R00326,R00214,R00216,R00743,R01323,R01179,R05508,R00393,R04057,R02955,R05336,R01359,R05509,R00928,R04000,R00229,R07832,R03884,R00227,R03153,R00235,R02736,R00835,R02199,R02200,R02196,R02197,R02737,R00836,R00996,R07247,R00751,R05070,R00472,R01061,R01063,R01827,R00751,R05069,R04673,R00658,R00725,R01139,R00299,R08404,R02185,R05804,R00303,R00850,R00014,R04673
370	0.83	374	30	71	1	1	C00031->C00407:[4->3,7->6,7->9,9->2,9->5]	RP06552,RP07515,RP01134,RP06299,RP04318,RP10180,RP00287,RP04543,RP00128,RP06101,RP00026,RP01089,RP02042,RP05915,RP00180,RP01086,RP10127,RP06172,RP01128,RP01085,RP05769,RP10179,RP01093,RP06639,RP01226,RP05304,RP06427,RP00060,RP04312,RP08252	R01384,R01386,R07658,R03425,R00837,R00761,R00224,R05068,R00214,R00216,R00286,R00710,R00711,R01019,R00326,R00214,R00216,R00743,R01323,R01179,R05508,R00393,R04057,R02955,R05336,R01359,R05509,R00928,R04000,R00229,R07832,R03884,R00227,R03153,R00235,R00755,R02199,R02200,R02196,R02197,R02737,R00836,R00315,R00317,R00320,R07247,R00751,R05070,R00472,R00830,R00751,R05704,R00830,R01221,R03425,R05069,R00771,R01621,R00996,R05704,R01067,R00725,R01139,R00299,R08404,R02185,R05804,R00303,R00850,R04673,R04673
371	0.83	418	34	98	1	1	C00031->C00407:[4->3,7->6,7->9,9->2,9->5]	RP06552,RP01568,RP01134,RP07515,RP00113,RP00287,RP06299,RP00128,RP06101,RP01033,RP02042,RP10127,RP00395,RP01128,RP01093,RP04312,RP00052,RP00060,RP08252,RP00036,RP10180,RP04543,RP00026,RP01089,RP05769,RP05915,RP00180,RP01086,RP06172,RP01271,RP01085,RP10179,RP01226,RP05304	R01384,R01386,R07658,R01518,R00837,R03425,R02188,R01512,R01515,R01517,R01660,R00214,R00216,R00761,R00710,R00711,R01019,R00326,R00214,R00216,R00658,R02199,R02200,R02196,R02197,R05070,R01061,R01063,R00830,R00771,R04673,R00756,R00769,R05805,R00770,R00762,R00764,R00767,R00725,R01139,R00299,R08404,R02185,R05804,R00303,R00850,R04673,R00199,R01858,R02628,R01138,R00659,R00724,R00200,R00206,R02320,R00430,R00208,R01012,R00572,R05068,R00286,R00743,R01323,R01179,R05508,R00393,R04057,R02955,R05336,R01359,R05509,R00928,R04000,R00229,R07832,R03884,R00227,R03153,R00235,R00755,R05704,R00830,R01221,R03425,R02737,R00836,R00315,R00317,R00320,R07247,R00751,R00472,R01068,R00751,R05069,R00996,R05704
372	0.50	469	25	42	1	1	C00031->C00407:[4->3,7->6,9->2]	RP06552,RP07515,RP01134,RP06727,RP02450,RP02042,RP10127,RP01128,RP04312,RP00060,RP02918,RP04202,RP08252,RP10180,RP02940,RP04543,RP01133,RP05769,RP05915,RP01086,RP01085,RP10179,RP06639,RP01226,RP05304	R01384,R01386,R07658,R03425,R00837,R01830,R02736,R02199,R02200,R02196,R02197,R05070,R00830,R04673,R00725,R01139,R00299,R08404,R02185,R05804,R00303,R00850,R00014,R00207,R04673,R05068,R03321,R00286,R00835,R05704,R00830,R01221,R03425,R02737,R00836,R07247,R00751,R00751,R05069,R01621,R00996,R05704
373	0.83	422	25	45	1	1	C00031->C00407:[4->3,7->6,7->9,9->2,9->5]	RP06552,RP00128,RP06299,RP10180,RP04543,RP01134,RP00180,RP10179,RP02042,RP05915,RP01226,RP00301,RP10127,RP01404,RP04699,RP01085,RP01086,RP01093,RP06639,RP04312,RP01089,RP05983,RP06427,RP00060,RP08252	R01384,R01386,R07658,R00710,R00711,R01019,R00326,R00761,R05068,R00286,R00837,R00315,R00317,R00320,R05069,R02199,R02200,R02196,R02197,R02737,R00836,R00996,R00945,R05070,R01281,R05103,R00751,R07247,R00751,R00771,R01621,R04673,R00755,R05103,R01281,R01067,R00725,R01139,R00299,R08404,R02185,R05804,R00303,R00850,R04673
374	1.00	491	38	82	1	1	C00031->C00407:[4->1,4->3,7->6,7->9,9->2,9->5]	RP06552,RP01568,RP01134,RP07515,RP00113,RP01488,RP01033,RP02042,RP10127,RP00395,RP10180,RP01093,RP04312,RP01670,RP00052,RP06427,RP00060,RP04318,RP04202,RP08252,RP00955,RP00036,RP01128,RP04543,RP07922,RP06373,RP05769,RP02918,RP05915,RP01086,RP01271,RP01085,RP10179,RP00568,RP06639,RP01226,RP05304,RP03735	R01384,R01386,R07658,R01518,R00837,R03425,R02188,R01512,R01515,R01517,R01660,R01408,R00658,R02199,R02200,R02196,R02197,R05070,R01061,R01063,R05068,R00771,R04673,R01655,R00756,R00769,R05805,R00770,R00762,R00764,R00767,R01067,R00725,R01139,R00299,R08404,R02185,R05804,R00303,R00850,R00224,R00207,R04673,R00524,R00199,R01858,R02628,R01138,R00659,R00724,R00200,R00206,R02320,R00430,R00208,R01012,R00572,R00830,R00286,R04125,R00941,R05704,R00830,R01221,R03425,R00014,R02737,R00836,R07247,R00751,R01068,R00751,R05069,R01218,R01220,R01621,R00996,R05704,R00134,R03215,R03146,R00519
375	0.33	492	17	44	0	0	C00031->C00407:[1->2,4->6]	RP01568,RP00036,RP10180,RP00113,RP02940,RP02450,RP01133,RP02042,RP10127,RP00395,RP13340,RP10179,RP04312,RP01033,RP00060,RP02918,RP08252	R01518,R00199,R01858,R02628,R01138,R00659,R00724,R00200,R00206,R02320,R00430,R00208,R01012,R00572,R05068,R02188,R01512,R01515,R01517,R01660,R03321,R02736,R00835,R02199,R02200,R02196,R02197,R05070,R01061,R01063,R01827,R05069,R04673,R00658,R00725,R01139,R00299,R08404,R02185,R05804,R00303,R00850,R00014,R04673
376	1.00	384	35	77	1	1	C00031->C00407:[4->1,4->3,4->5,7->6,7->9,9->2]	RP06552,RP07515,RP01134,RP05769,RP00287,RP06299,RP00128,RP06101,RP02450,RP02042,RP10127,RP01128,RP01093,RP04312,RP01488,RP00060,RP02918,RP04202,RP08252,RP00955,RP10180,RP02940,RP04543,RP00026,RP01133,RP06727,RP05915,RP01086,RP06172,RP01085,RP10179,RP06639,RP01226,RP05304,RP03735	R01384,R01386,R07658,R03425,R00837,R05704,R00830,R01221,R03425,R00214,R00216,R00761,R00710,R00711,R01019,R00326,R00214,R00216,R02736,R02199,R02200,R02196,R02197,R05070,R00830,R00771,R04673,R01408,R00725,R01139,R00299,R08404,R02185,R05804,R00303,R00850,R00014,R00207,R04673,R00524,R05068,R03321,R00286,R00743,R01323,R01179,R05508,R00393,R04057,R02955,R05336,R01359,R05509,R00928,R04000,R00229,R07832,R03884,R00227,R03153,R00235,R00835,R01830,R02737,R00836,R07247,R00751,R00472,R00751,R05069,R01621,R00996,R05704,R00134,R03215,R03146,R00519
377	0.67	472	21	56	0	0	C00031->C00407:[1->2,1->5,4->6,4->9]	RP01568,RP00036,RP10180,RP00113,RP01033,RP02042,RP04318,RP01226,RP01086,RP10127,RP01271,RP00395,RP01085,RP10179,RP01093,RP04312,RP00052,RP01264,RP00060,RP02918,RP08252	R01518,R00199,R01858,R02628,R01138,R00659,R00724,R00200,R00206,R02320,R00430,R00208,R01012,R00572,R05068,R02188,R01512,R01515,R01517,R01660,R00658,R02199,R02200,R02196,R02197,R00224,R00996,R07247,R00751,R05070,R01068,R01061,R01063,R00751,R05069,R00771,R04673,R00756,R00769,R05805,R00770,R00762,R00764,R00767,R07159,R01058,R00725,R01139,R00299,R08404,R02185,R05804,R00303,R00850,R00014,R04673
378	0.83	435	27	51	1	1	C00031->C00407:[4->3,5->2,5->5,9->6,9->9]	RP01095,RP06552,RP00128,RP07515,RP05769,RP10180,RP04543,RP00453,RP00180,RP01089,RP02042,RP05915,RP01226,RP01086,RP01573,RP10127,RP01128,RP01085,RP10179,RP01093,RP06639,RP04312,RP05304,RP00060,RP00343,RP08252,RP01576	R05339,R01384,R01386,R07658,R00710,R00711,R01019,R00326,R03425,R05704,R00830,R01221,R03425,R05068,R00286,R02727,R00010,R00315,R00317,R00320,R00755,R02199,R02200,R02196,R02197,R02737,R00836,R00996,R07247,R00751,R01529,R05070,R00830,R00751,R05069,R00771,R01621,R04673,R05704,R00725,R01139,R00299,R08404,R02185,R05804,R00303,R00850,R02778,R02780,R04673,R05338
379	0.50	444	28	63	1	1	C00031->C00407:[1->2,4->3,4->6]	RP06552,RP01568,RP01134,RP07515,RP02042,RP10180,RP00113,RP04543,RP01033,RP00109,RP00078,RP05915,RP01226,RP01086,RP10127,RP01271,RP00395,RP01128,RP01085,RP05769,RP10179,RP01093,RP04312,RP05304,RP00052,RP00060,RP02918,RP08252	R01384,R01386,R07658,R01518,R00837,R03425,R02199,R02200,R02196,R02197,R05068,R02188,R01512,R01515,R01517,R01660,R00286,R00658,R00344,R00930,R00217,R00353,R00431,R00346,R00345,R00726,R00341,R02737,R00836,R00996,R07247,R00751,R05070,R01068,R01061,R01063,R00830,R00751,R05704,R00830,R01221,R03425,R05069,R00771,R04673,R05704,R00756,R00769,R05805,R00770,R00762,R00764,R00767,R00725,R01139,R00299,R08404,R02185,R05804,R00303,R00850,R00014,R04673
380	1.00	486	35	79	1	1	C00031->C00407:[1->2,1->5,4->1,4->3,4->6,4->9]	RP06552,RP01568,RP01134,RP00036,RP07515,RP00113,RP04543,RP07922,RP00955,RP00568,RP06373,RP01033,RP10180,RP02042,RP02918,RP05915,RP04312,RP01086,RP10127,RP01271,RP00395,RP01128,RP01085,RP05769,RP10179,RP01093,RP01226,RP01670,RP05304,RP00052,RP01488,RP00060,RP04318,RP03735,RP08252	R01384,R01386,R07658,R01518,R00837,R00199,R01858,R02628,R01138,R00659,R00724,R00200,R00206,R02320,R00430,R00208,R01012,R00572,R03425,R02188,R01512,R01515,R01517,R01660,R00286,R04125,R00524,R01218,R01220,R00941,R00658,R05068,R02199,R02200,R02196,R02197,R00014,R02737,R00836,R04673,R07247,R00751,R05070,R01068,R01061,R01063,R00830,R00751,R05704,R00830,R01221,R03425,R05069,R00771,R00996,R01655,R05704,R00756,R00769,R05805,R00770,R00762,R00764,R00767,R01408,R00725,R01139,R00299,R08404,R02185,R05804,R00303,R00850,R00224,R00134,R03215,R03146,R00519,R04673
381	0.33	463	14	24	0	0	C00031->C00407:[7->6,9->2]	RP06727,RP10180,RP10179,RP02940,RP06639,RP04312,RP02450,RP01133,RP02042,RP00060,RP02918,RP04202,RP08252,RP10127	R01830,R05068,R05069,R03321,R01621,R04673,R02736,R00835,R02199,R02200,R02196,R02197,R00725,R01139,R00299,R08404,R02185,R05804,R00303,R00850,R00014,R00207,R04673,R05070
382	0.50	240	20	57	1	2	C00031->C00407:[4->3,7->9,9->5]	RP06552,RP06367,RP01134,RP09200,RP02042,RP03833,RP04543,RP11450,RP01093,RP00026,RP00180,RP11206,RP01180,RP11208,RP00060,RP11207,RP05915,RP09733,RP06299,RP03834	R01384,R01386,R07658,R00927,R00837,R03894,R02199,R02200,R02196,R02197,R04203,R00286,R03172,R00771,R00743,R01323,R01179,R05508,R00393,R04057,R02955,R05336,R01359,R05509,R00928,R04000,R00229,R07832,R03884,R00227,R03153,R00235,R00315,R00317,R00320,R07603,R00927,R08567,R03171,R00725,R01139,R00299,R08404,R02185,R05804,R00303,R00850,R04225,R02737,R00836,R08567,R07603,R03894,R03171,R04225,R00761,R04204
383	1.00	487	40	87	1	1	C00031->C00407:[1->2,1->5,4->1,4->3,4->6,4->9]	RP06552,RP01568,RP01134,RP07515,RP00113,RP02454,RP00955,RP01033,RP02042,RP10127,RP00395,RP10180,RP01093,RP04312,RP01670,RP00052,RP00060,RP02918,RP00216,RP01488,RP00036,RP01128,RP04543,RP07922,RP02961,RP06373,RP05769,RP04318,RP05915,RP01086,RP13340,RP01271,RP01590,RP01085,RP10179,RP00568,RP01226,RP05304,RP08252,RP03735	R01384,R01386,R07658,R01518,R00837,R03425,R02188,R01512,R01515,R01517,R01660,R02740,R00524,R00658,R02199,R02200,R02196,R02197,R05070,R01061,R01063,R05068,R00771,R04673,R01655,R00756,R00769,R05805,R00770,R00762,R00764,R00767,R00725,R01139,R00299,R08404,R02185,R05804,R00303,R00850,R00014,R01788,R02189,R01786,R01408,R00199,R01858,R02628,R01138,R00659,R00724,R00200,R00206,R02320,R00430,R00208,R01012,R00572,R00830,R00286,R04125,R00028,R00941,R05704,R00830,R01221,R03425,R00224,R02737,R00836,R07247,R00751,R01827,R01068,R01555,R05196,R00751,R05069,R01218,R01220,R00996,R05704,R04673,R00134,R03215,R03146,R00519
384	0.67	421	29	88	0	0	C00031->C00407:[1->2,4->5,4->6,4->9]	RP06552,RP01568,RP01134,RP00036,RP10180,RP00113,RP00287,RP04543,RP00128,RP06101,RP00026,RP01033,RP02042,RP12733,RP05915,RP01226,RP01086,RP10127,RP07314,RP06172,RP01271,RP00395,RP01085,RP10179,RP01093,RP04312,RP00052,RP00060,RP08252	R01384,R01386,R07658,R01518,R00837,R00199,R01858,R02628,R01138,R00659,R00724,R00200,R00206,R02320,R00430,R00208,R01012,R00572,R05068,R02188,R01512,R01515,R01517,R01660,R00214,R00216,R00286,R00710,R00711,R01019,R00326,R00214,R00216,R00743,R01323,R01179,R05508,R00393,R04057,R02955,R05336,R01359,R05509,R00928,R04000,R00229,R07832,R03884,R00227,R03153,R00235,R00658,R02199,R02200,R02196,R02197,R00006,R02737,R00836,R00996,R07247,R00751,R05070,R03050,R00472,R01068,R01061,R01063,R00751,R05069,R00771,R04673,R00756,R00769,R05805,R00770,R00762,R00764,R00767,R00725,R01139,R00299,R08404,R02185,R05804,R00303,R00850,R04673
385	0.50	206	19	63	1	2	C00031->C00407:[7->9,9->3,9->5]	RP06367,RP06172,RP03833,RP06299,RP11450,RP00180,RP11206,RP01180,RP00079,RP02042,RP09733,RP05729,RP09200,RP01093,RP00026,RP11208,RP00060,RP11207,RP03834	R00927,R00472,R04203,R00761,R03172,R00315,R00317,R00320,R07603,R00927,R00361,R00360,R00343,R00342,R01447,R01257,R02199,R02200,R02196,R02197,R08567,R07603,R03894,R03171,R04225,R00217,R00346,R00345,R00726,R00341,R00431,R03894,R00771,R00743,R01323,R01179,R05508,R00393,R04057,R02955,R05336,R01359,R05509,R00928,R04000,R00229,R07832,R03884,R00227,R03153,R00235,R08567,R03171,R00725,R01139,R00299,R08404,R02185,R05804,R00303,R00850,R04225,R04204
386	1.00	477	36	81	1	1	C00031->C00407:[1->2,1->5,4->1,4->3,4->6,4->9]	RP06552,RP01568,RP01134,RP07515,RP00113,RP01488,RP01033,RP02042,RP10127,RP00395,RP10180,RP01093,RP04312,RP01670,RP00052,RP01264,RP00060,RP04318,RP08252,RP00955,RP00036,RP01128,RP04543,RP07922,RP06373,RP05769,RP02918,RP05915,RP01086,RP01271,RP01085,RP10179,RP00568,RP01226,RP05304,RP03735	R01384,R01386,R07658,R01518,R00837,R03425,R02188,R01512,R01515,R01517,R01660,R01408,R00658,R02199,R02200,R02196,R02197,R05070,R01061,R01063,R05068,R00771,R04673,R01655,R00756,R00769,R05805,R00770,R00762,R00764,R00767,R07159,R01058,R00725,R01139,R00299,R08404,R02185,R05804,R00303,R00850,R00224,R04673,R00524,R00199,R01858,R02628,R01138,R00659,R00724,R00200,R00206,R02320,R00430,R00208,R01012,R00572,R00830,R00286,R04125,R00941,R05704,R00830,R01221,R03425,R00014,R02737,R00836,R07247,R00751,R01068,R00751,R05069,R01218,R01220,R00996,R05704,R00134,R03215,R03146,R00519
387	0.50	455	23	37	1	1	C00031->C00407:[7->3,7->6,9->2]	RP07515,RP06727,RP02450,RP02042,RP10127,RP01128,RP04312,RP00060,RP02918,RP04202,RP08252,RP01925,RP10180,RP02940,RP01133,RP05769,RP01086,RP01085,RP10179,RP06639,RP01226,RP05304,RP06593	R03425,R01830,R02736,R02199,R02200,R02196,R02197,R05070,R00830,R04673,R00725,R01139,R00299,R08404,R02185,R05804,R00303,R00850,R00014,R00207,R04673,R02035,R05068,R03321,R00835,R05704,R00830,R01221,R03425,R07247,R00751,R00751,R05069,R01621,R00996,R05704,R01528
388	1.00	431	34	62	1	1	C00031->C00407:[4->1,4->3,7->6,7->9,9->2,9->5]	RP06552,RP07515,RP00128,RP04543,RP05769,RP01128,RP06299,RP07922,RP01134,RP00453,RP06373,RP02042,RP12733,RP00060,RP05915,RP00180,RP00955,RP00343,RP10127,RP07314,RP01226,RP10180,RP01085,RP01086,RP01093,RP04312,RP01670,RP05304,RP00568,RP01488,RP10179,RP04202,RP03735,RP08252	R01384,R01386,R07658,R03425,R00710,R00711,R01019,R00326,R00286,R05704,R00830,R01221,R03425,R00830,R00761,R04125,R00837,R02727,R00010,R00941,R02199,R02200,R02196,R02197,R00006,R00725,R01139,R00299,R08404,R02185,R05804,R00303,R00850,R02737,R00836,R00315,R00317,R00320,R00524,R02778,R02780,R05070,R03050,R00996,R05068,R00751,R07247,R00751,R00771,R04673,R01655,R05704,R01218,R01220,R01408,R05069,R00207,R00134,R03215,R03146,R00519,R04673
389	1.00	475	33	76	1	1	C00031->C00407:[4->1,4->3,7->6,7->9,9->2,9->5]	RP06552,RP01568,RP01134,RP06299,RP00036,RP10180,RP00113,RP04543,RP00955,RP01033,RP02042,RP04318,RP05915,RP01226,RP01086,RP10127,RP01271,RP00395,RP01128,RP07515,RP05769,RP10179,RP01085,RP01093,RP04312,RP05304,RP00052,RP01488,RP00060,RP02918,RP04202,RP03735,RP08252	R01384,R01386,R07658,R01518,R00837,R00761,R00199,R01858,R02628,R01138,R00659,R00724,R00200,R00206,R02320,R00430,R00208,R01012,R00572,R05068,R02188,R01512,R01515,R01517,R01660,R00286,R00524,R00658,R02199,R02200,R02196,R02197,R00224,R02737,R00836,R00996,R07247,R00751,R05070,R01068,R01061,R01063,R00830,R03425,R05704,R00830,R01221,R03425,R05069,R00751,R00771,R04673,R05704,R00756,R00769,R05805,R00770,R00762,R00764,R00767,R01408,R00725,R01139,R00299,R08404,R02185,R05804,R00303,R00850,R00014,R00207,R00134,R03215,R03146,R00519,R04673
390	1.00	492	42	89	1	1	C00031->C00407:[4->1,4->3,7->6,7->9,9->2,9->5]	RP06552,RP01568,RP01134,RP06727,RP07515,RP00113,RP02454,RP00955,RP01033,RP02042,RP10127,RP00395,RP10180,RP01093,RP04312,RP01670,RP00052,RP00060,RP02918,RP04202,RP08252,RP01488,RP00036,RP01128,RP04543,RP07922,RP02961,RP06373,RP05769,RP04318,RP05915,RP01086,RP01271,RP01590,RP01085,RP10179,RP00568,RP06639,RP01226,RP05304,RP00216,RP03735	R01384,R01386,R07658,R01518,R00837,R01830,R03425,R02188,R01512,R01515,R01517,R01660,R02740,R00524,R00658,R02199,R02200,R02196,R02197,R05070,R01061,R01063,R05068,R00771,R04673,R01655,R00756,R00769,R05805,R00770,R00762,R00764,R00767,R00725,R01139,R00299,R08404,R02185,R05804,R00303,R00850,R00014,R00207,R04673,R01408,R00199,R01858,R02628,R01138,R00659,R00724,R00200,R00206,R02320,R00430,R00208,R01012,R00572,R00830,R00286,R04125,R00028,R00941,R05704,R00830,R01221,R03425,R00224,R02737,R00836,R07247,R00751,R01068,R01555,R05196,R00751,R05069,R01218,R01220,R01621,R00996,R05704,R01788,R02189,R01786,R00134,R03215,R03146,R00519
391	1.00	474	40	83	1	1	C00031->C00407:[1->2,4->1,4->3,4->6,7->9,9->5]	RP06552,RP01568,RP00128,RP07515,RP00113,RP01134,RP00180,RP02450,RP02042,RP00955,RP10127,RP00395,RP10180,RP01093,RP04312,RP01670,RP06427,RP00060,RP02918,RP08252,RP01488,RP00036,RP01128,RP02940,RP04543,RP07922,RP06373,RP01133,RP05769,RP05915,RP01086,RP13340,RP01085,RP10179,RP00568,RP06639,RP01226,RP05304,RP01033,RP03735	R01384,R01386,R07658,R01518,R00710,R00711,R01019,R00326,R03425,R02188,R01512,R01515,R01517,R01660,R00837,R00315,R00317,R00320,R02736,R02199,R02200,R02196,R02197,R00524,R05070,R01061,R01063,R05068,R00771,R04673,R01655,R01067,R00725,R01139,R00299,R08404,R02185,R05804,R00303,R00850,R00014,R04673,R01408,R00199,R01858,R02628,R01138,R00659,R00724,R00200,R00206,R02320,R00430,R00208,R01012,R00572,R00830,R03321,R00286,R04125,R00941,R00835,R05704,R00830,R01221,R03425,R02737,R00836,R07247,R00751,R01827,R00751,R05069,R01218,R01220,R01621,R00996,R05704,R00658,R00134,R03215,R03146,R00519
392	0.50	336	26	88	1	2	C00031->C00407:[7->9,9->3,9->5]	RP01568,RP00036,RP00113,RP03833,RP06299,RP11450,RP00180,RP11206,RP11208,RP09200,RP02042,RP06367,RP09733,RP06172,RP01271,RP00395,RP06101,RP01093,RP00026,RP01033,RP00052,RP00285,RP00060,RP11207,RP03834,RP01180	R01518,R00199,R01858,R02628,R01138,R00659,R00724,R00200,R00206,R02320,R00430,R00208,R01012,R00572,R02188,R01512,R01515,R01517,R01660,R04203,R00761,R03172,R00315,R00317,R00320,R07603,R08567,R03171,R03894,R02199,R02200,R02196,R02197,R00927,R08567,R07603,R03894,R03171,R04225,R00472,R01068,R01061,R01063,R00214,R00216,R00771,R00743,R01323,R01179,R05508,R00393,R04057,R02955,R05336,R01359,R05509,R00928,R04000,R00229,R07832,R03884,R00227,R03153,R00235,R00658,R00756,R00769,R05805,R00770,R00762,R00764,R00767,R00211,R00210,R00209,R01196,R00212,R00725,R01139,R00299,R08404,R02185,R05804,R00303,R00850,R04225,R04204,R00927
393	1.00	443	31	56	1	1	C00031->C00407:[4->1,4->3,7->6,7->9,9->2,9->5]	RP06552,RP07515,RP00128,RP06299,RP06727,RP10180,RP02940,RP04543,RP01134,RP00180,RP02450,RP01133,RP02042,RP00955,RP05915,RP01226,RP01086,RP10127,RP01128,RP01085,RP05769,RP10179,RP01093,RP06639,RP04312,RP05304,RP01089,RP01488,RP00060,RP03735,RP08252	R01384,R01386,R07658,R03425,R00710,R00711,R01019,R00326,R00761,R01830,R05068,R03321,R00286,R00837,R00315,R00317,R00320,R02736,R00835,R02199,R02200,R02196,R02197,R00524,R02737,R00836,R00996,R07247,R00751,R05070,R00830,R00751,R05704,R00830,R01221,R03425,R05069,R00771,R01621,R04673,R05704,R00755,R01408,R00725,R01139,R00299,R08404,R02185,R05804,R00303,R00850,R00134,R03215,R03146,R00519,R04673
394	0.50	422	22	37	1	1	C00031->C00407:[4->3,7->9,9->5]	RP06552,RP01134,RP06299,RP02042,RP00301,RP10127,RP01093,RP04312,RP05983,RP00060,RP04318,RP04202,RP08252,RP10180,RP04543,RP05915,RP01086,RP04699,RP01085,RP01404,RP01226,RP10179	R01384,R01386,R07658,R00837,R00761,R02199,R02200,R02196,R02197,R00945,R05070,R00771,R04673,R05103,R01281,R00725,R01139,R00299,R08404,R02185,R05804,R00303,R00850,R00224,R00207,R04673,R05068,R00286,R02737,R00836,R07247,R00751,R05103,R00751,R01281,R00996,R05069
395	0.50	334	25	88	1	2	C00031->C00407:[2->3,7->9,9->5]	RP01568,RP00036,RP00113,RP00649,RP06299,RP11450,RP00180,RP11206,RP01033,RP02042,RP06367,RP09733,RP09200,RP00395,RP13340,RP01790,RP05698,RP01093,RP00026,RP11208,RP00060,RP11207,RP03834,RP01180,RP03833	R01518,R00199,R01858,R02628,R01138,R00659,R00724,R00200,R00206,R02320,R00430,R00208,R01012,R00572,R02188,R01512,R01515,R01517,R01660,R00761,R01067,R00761,R03172,R00315,R00317,R00320,R07603,R00658,R02199,R02200,R02196,R02197,R00927,R08567,R07603,R03894,R03171,R04225,R03894,R01061,R01063,R01827,R01830,R01196,R00006,R00014,R00211,R00210,R01699,R00207,R00224,R00226,R00209,R05636,R03145,R00771,R00743,R01323,R01179,R05508,R00393,R04057,R02955,R05336,R01359,R05509,R00928,R04000,R00229,R07832,R03884,R00227,R03153,R00235,R08567,R03171,R00725,R01139,R00299,R08404,R02185,R05804,R00303,R00850,R04225,R04204,R00927,R04203
396	0.83	422	25	44	1	1	C00031->C00407:[7->3,7->6,7->9,9->2,9->5]	RP07515,RP00128,RP01925,RP05769,RP01128,RP06299,RP00180,RP01133,RP02042,RP01226,RP01086,RP10127,RP10180,RP01085,RP10179,RP01093,RP06639,RP04312,RP05304,RP06427,RP00060,RP02918,RP04202,RP06593,RP08252	R03425,R00710,R00711,R01019,R00326,R02035,R05704,R00830,R01221,R03425,R00830,R00761,R00315,R00317,R00320,R00835,R02199,R02200,R02196,R02197,R00996,R07247,R00751,R05070,R05068,R00751,R05069,R00771,R01621,R04673,R05704,R01067,R00725,R01139,R00299,R08404,R02185,R05804,R00303,R00850,R00014,R00207,R01528,R04673
397	1.00	477	35	72	1	1	C00031->C00407:[4->1,4->3,7->6,7->9,9->2,9->5]	RP06552,RP01568,RP01134,RP07515,RP00113,RP06299,RP01488,RP02450,RP02042,RP10127,RP00395,RP01128,RP01093,RP04312,RP00060,RP02918,RP04202,RP08252,RP00955,RP00036,RP10180,RP02940,RP04543,RP01133,RP05769,RP04318,RP05915,RP01086,RP13340,RP01085,RP10179,RP01226,RP05304,RP01033,RP03735	R01384,R01386,R07658,R01518,R00837,R03425,R02188,R01512,R01515,R01517,R01660,R00761,R01408,R02736,R02199,R02200,R02196,R02197,R05070,R01061,R01063,R00830,R00771,R04673,R00725,R01139,R00299,R08404,R02185,R05804,R00303,R00850,R00014,R00207,R04673,R00524,R00199,R01858,R02628,R01138,R00659,R00724,R00200,R00206,R02320,R00430,R00208,R01012,R00572,R05068,R03321,R00286,R00835,R05704,R00830,R01221,R03425,R00224,R02737,R00836,R07247,R00751,R01827,R00751,R05069,R00996,R05704,R00658,R00134,R03215,R03146,R00519
398	0.50	472	26	45	1	1	C00031->C00407:[4->3,7->6,9->2]	RP06552,RP07515,RP06727,RP10180,RP02940,RP04543,RP00453,RP02450,RP01133,RP02042,RP05915,RP01226,RP01086,RP00343,RP10127,RP01128,RP01085,RP05769,RP10179,RP06639,RP04312,RP05304,RP00060,RP02918,RP04202,RP08252	R01384,R01386,R07658,R03425,R01830,R05068,R03321,R00286,R02727,R00010,R02736,R00835,R02199,R02200,R02196,R02197,R02737,R00836,R00996,R07247,R00751,R02778,R02780,R05070,R00830,R00751,R05704,R00830,R01221,R03425,R05069,R01621,R04673,R05704,R00725,R01139,R00299,R08404,R02185,R05804,R00303,R00850,R00014,R00207,R04673
399	0.83	426	30	67	1	1	C00031->C00407:[1->2,4->6,7->3,7->9,9->5]	RP07515,RP01568,RP00128,RP01925,RP00109,RP10180,RP00113,RP06299,RP00180,RP01033,RP01133,RP02042,RP00078,RP04312,RP01086,RP10127,RP01271,RP00395,RP01128,RP01085,RP05769,RP10179,RP01093,RP01226,RP05304,RP00052,RP00060,RP02918,RP06593,RP08252	R03425,R01518,R00710,R00711,R01019,R00326,R02035,R00344,R00930,R00217,R00353,R05068,R02188,R01512,R01515,R01517,R01660,R00761,R00315,R00317,R00320,R00658,R00835,R02199,R02200,R02196,R02197,R00431,R00346,R00345,R00726,R00341,R04673,R07247,R00751,R05070,R01068,R01061,R01063,R00830,R00751,R05704,R00830,R01221,R03425,R05069,R00771,R00996,R05704,R00756,R00769,R05805,R00770,R00762,R00764,R00767,R00725,R01139,R00299,R08404,R02185,R05804,R00303,R00850,R00014,R01528,R04673
400	0.67	414	24	58	0	0	C00031->C00407:[1->2,4->6,7->9,9->5]	RP01568,RP00128,RP02042,RP10180,RP00113,RP00180,RP01033,RP00109,RP00078,RP01226,RP01086,RP10127,RP01271,RP00395,RP01085,RP10179,RP01093,RP06639,RP04312,RP00052,RP06427,RP00060,RP02918,RP08252	R01518,R00710,R00711,R01019,R00326,R02199,R02200,R02196,R02197,R05068,R02188,R01512,R01515,R01517,R01660,R00315,R00317,R00320,R00658,R00344,R00930,R00217,R00353,R00431,R00346,R00345,R00726,R00341,R00996,R07247,R00751,R05070,R01068,R01061,R01063,R00751,R05069,R00771,R01621,R04673,R00756,R00769,R05805,R00770,R00762,R00764,R00767,R01067,R00725,R01139,R00299,R08404,R02185,R05804,R00303,R00850,R00014,R04673
401	0.83	455	27	51	1	1	C00031->C00407:[4->3,7->6,7->9,9->2,9->5]	RP06552,RP07515,RP00128,RP06727,RP10180,RP02940,RP04543,RP00453,RP00180,RP02450,RP01133,RP02042,RP05915,RP01226,RP01086,RP10127,RP01128,RP01085,RP05769,RP10179,RP06639,RP04312,RP05304,RP01089,RP00060,RP00343,RP08252	R01384,R01386,R07658,R03425,R00710,R00711,R01019,R00326,R01830,R05068,R03321,R00286,R02727,R00010,R00315,R00317,R00320,R02736,R00835,R02199,R02200,R02196,R02197,R02737,R00836,R00996,R07247,R00751,R05070,R00830,R00751,R05704,R00830,R01221,R03425,R05069,R01621,R04673,R05704,R00755,R00725,R01139,R00299,R08404,R02185,R05804,R00303,R00850,R02778,R02780,R04673
402	1.00	462	36	76	1	1	C00031->C00407:[4->1,4->3,7->6,7->9,9->2,9->5]	RP06552,RP01568,RP01134,RP07515,RP00113,RP06299,RP02454,RP01488,RP01033,RP02042,RP10127,RP00395,RP01128,RP01093,RP04312,RP00060,RP02918,RP04202,RP00216,RP00955,RP00036,RP10180,RP04543,RP02961,RP05769,RP04318,RP05915,RP01086,RP13340,RP01590,RP01085,RP10179,RP01226,RP05304,RP08252,RP03735	R01384,R01386,R07658,R01518,R00837,R03425,R02188,R01512,R01515,R01517,R01660,R00761,R02740,R01408,R00658,R02199,R02200,R02196,R02197,R05070,R01061,R01063,R00830,R00771,R04673,R00725,R01139,R00299,R08404,R02185,R05804,R00303,R00850,R00014,R00207,R01788,R02189,R01786,R00524,R00199,R01858,R02628,R01138,R00659,R00724,R00200,R00206,R02320,R00430,R00208,R01012,R00572,R05068,R00286,R00028,R05704,R00830,R01221,R03425,R00224,R02737,R00836,R07247,R00751,R01827,R01555,R05196,R00751,R05069,R00996,R05704,R04673,R00134,R03215,R03146,R00519
403	0.50	442	23	42	1	1	C00031->C00407:[4->3,7->6,9->2]	RP06552,RP07515,RP06299,RP02042,RP10180,RP04543,RP00453,RP05769,RP05915,RP04312,RP01086,RP04202,RP10127,RP01128,RP01085,RP10179,RP01093,RP01226,RP05304,RP00060,RP02918,RP00343,RP08252	R01384,R01386,R07658,R03425,R00761,R02199,R02200,R02196,R02197,R05068,R00286,R02727,R00010,R05704,R00830,R01221,R03425,R02737,R00836,R04673,R07247,R00751,R00207,R05070,R00830,R00751,R05069,R00771,R00996,R05704,R00725,R01139,R00299,R08404,R02185,R05804,R00303,R00850,R00014,R02778,R02780,R04673
404	0.67	495	27	66	0	0	C00031->C00407:[7->6,7->9,9->2,9->5]	RP01568,RP00128,RP06727,RP10180,RP00113,RP02940,RP00180,RP00036,RP02450,RP01033,RP01133,RP02042,RP01226,RP01086,RP10127,RP01271,RP00395,RP01085,RP10179,RP01093,RP06639,RP04312,RP01089,RP00052,RP00060,RP04318,RP08252	R01518,R00710,R00711,R01019,R00326,R01830,R05068,R02188,R01512,R01515,R01517,R01660,R03321,R00315,R00317,R00320,R00199,R01858,R02628,R01138,R00659,R00724,R00200,R00206,R02320,R00430,R00208,R01012,R00572,R02736,R00658,R00835,R02199,R02200,R02196,R02197,R00996,R07247,R00751,R05070,R01068,R01061,R01063,R00751,R05069,R00771,R01621,R04673,R00755,R00756,R00769,R05805,R00770,R00762,R00764,R00767,R00725,R01139,R00299,R08404,R02185,R05804,R00303,R00850,R00224,R04673
405	1.00	440	34	60	1	1	C00031->C00407:[4->1,4->3,7->6,7->9,9->2,9->5]	RP06552,RP07515,RP00128,RP04543,RP05769,RP10180,RP06299,RP07922,RP01134,RP00180,RP06373,RP02042,RP12733,RP00060,RP05915,RP04312,RP00955,RP10127,RP07314,RP01128,RP01085,RP01086,RP06427,RP01093,RP06639,RP01226,RP01670,RP05304,RP00568,RP01488,RP10179,RP04202,RP03735,RP08252	R01384,R01386,R07658,R03425,R00710,R00711,R01019,R00326,R00286,R05704,R00830,R01221,R03425,R05068,R00761,R04125,R00837,R00315,R00317,R00320,R00941,R02199,R02200,R02196,R02197,R00006,R00725,R01139,R00299,R08404,R02185,R05804,R00303,R00850,R02737,R00836,R04673,R00524,R05070,R03050,R00830,R00751,R07247,R00751,R01067,R00771,R01621,R00996,R01655,R05704,R01218,R01220,R01408,R05069,R00207,R00134,R03215,R03146,R00519,R04673
406	0.83	466	28	50	1	1	C00031->C00407:[4->3,7->6,7->9,9->2,9->5]	RP06552,RP07515,RP00128,RP04543,RP02042,RP10180,RP02940,RP06299,RP01134,RP00180,RP02450,RP01133,RP06727,RP05915,RP04312,RP01086,RP10127,RP01128,RP01085,RP05769,RP10179,RP01093,RP06639,RP01226,RP05304,RP01089,RP00060,RP08252	R01384,R01386,R07658,R03425,R00710,R00711,R01019,R00326,R00286,R02199,R02200,R02196,R02197,R05068,R03321,R00761,R00837,R00315,R00317,R00320,R02736,R00835,R01830,R02737,R00836,R04673,R07247,R00751,R05070,R00830,R00751,R05704,R00830,R01221,R03425,R05069,R00771,R01621,R00996,R05704,R00755,R00725,R01139,R00299,R08404,R02185,R05804,R00303,R00850,R04673
407	0.50	497	28	70	1	1	C00031->C00407:[1->5,4->3,4->9]	RP06552,RP07515,RP02042,RP10180,RP01568,RP04543,RP00453,RP00036,RP01033,RP05769,RP05915,RP04312,RP01086,RP10127,RP01271,RP00395,RP01128,RP01085,RP10179,RP00113,RP01093,RP01226,RP05304,RP00052,RP00060,RP04318,RP00343,RP08252	R01384,R01386,R07658,R03425,R02199,R02200,R02196,R02197,R05068,R01518,R00286,R02727,R00010,R00199,R01858,R02628,R01138,R00659,R00724,R00200,R00206,R02320,R00430,R00208,R01012,R00572,R00658,R05704,R00830,R01221,R03425,R02737,R00836,R04673,R07247,R00751,R05070,R01068,R01061,R01063,R00830,R00751,R05069,R02188,R01512,R01515,R01517,R01660,R00771,R00996,R05704,R00756,R00769,R05805,R00770,R00762,R00764,R00767,R00725,R01139,R00299,R08404,R02185,R05804,R00303,R00850,R00224,R02778,R02780,R04673
408	0.83	430	35	97	1	1	C00031->C00407:[4->3,4->5,7->6,7->9,9->2]	RP06552,RP01568,RP01134,RP07515,RP00113,RP00287,RP06299,RP00128,RP06101,RP01033,RP02042,RP12733,RP10127,RP00395,RP01128,RP01093,RP04312,RP00052,RP00060,RP04202,RP08252,RP00036,RP10180,RP04543,RP00026,RP05769,RP05915,RP01086,RP07314,RP06172,RP01271,RP01085,RP10179,RP01226,RP05304	R01384,R01386,R07658,R01518,R00837,R03425,R02188,R01512,R01515,R01517,R01660,R00214,R00216,R00761,R00710,R00711,R01019,R00326,R00214,R00216,R00658,R02199,R02200,R02196,R02197,R00006,R05070,R01061,R01063,R00830,R00771,R04673,R00756,R00769,R05805,R00770,R00762,R00764,R00767,R00725,R01139,R00299,R08404,R02185,R05804,R00303,R00850,R00207,R04673,R00199,R01858,R02628,R01138,R00659,R00724,R00200,R00206,R02320,R00430,R00208,R01012,R00572,R05068,R00286,R00743,R01323,R01179,R05508,R00393,R04057,R02955,R05336,R01359,R05509,R00928,R04000,R00229,R07832,R03884,R00227,R03153,R00235,R05704,R00830,R01221,R03425,R02737,R00836,R07247,R00751,R03050,R00472,R01068,R00751,R05069,R00996,R05704
409	1.00	433	34	72	1	1	C00031->C00407:[4->1,4->3,7->6,7->9,9->2,9->5]	RP06552,RP01568,RP01134,RP06299,RP02042,RP10180,RP00113,RP04543,RP00955,RP01033,RP00109,RP00078,RP05915,RP01226,RP01086,RP10127,RP01271,RP00395,RP01128,RP07515,RP05769,RP10179,RP01085,RP01093,RP04312,RP05304,RP00052,RP01488,RP00060,RP02918,RP04202,RP03735,RP04318,RP08252	R01384,R01386,R07658,R01518,R00837,R00761,R02199,R02200,R02196,R02197,R05068,R02188,R01512,R01515,R01517,R01660,R00286,R00524,R00658,R00344,R00930,R00217,R00353,R00431,R00346,R00345,R00726,R00341,R02737,R00836,R00996,R07247,R00751,R05070,R01068,R01061,R01063,R00830,R03425,R05704,R00830,R01221,R03425,R05069,R00751,R00771,R04673,R05704,R00756,R00769,R05805,R00770,R00762,R00764,R00767,R01408,R00725,R01139,R00299,R08404,R02185,R05804,R00303,R00850,R00014,R00207,R00134,R03215,R03146,R00519,R00224,R04673
410	0.83	429	33	95	1	1	C00031->C00407:[1->2,4->3,4->5,4->6,4->9]	RP06552,RP01568,RP01134,RP07515,RP00036,RP10180,RP00113,RP00287,RP04543,RP00128,RP06101,RP00026,RP01033,RP02042,RP12733,RP05915,RP04312,RP01086,RP10127,RP07314,RP06172,RP01271,RP00395,RP01128,RP01085,RP05769,RP10179,RP01093,RP01226,RP05304,RP00052,RP00060,RP08252	R01384,R01386,R07658,R01518,R00837,R03425,R00199,R01858,R02628,R01138,R00659,R00724,R00200,R00206,R02320,R00430,R00208,R01012,R00572,R05068,R02188,R01512,R01515,R01517,R01660,R00214,R00216,R00286,R00710,R00711,R01019,R00326,R00214,R00216,R00743,R01323,R01179,R05508,R00393,R04057,R02955,R05336,R01359,R05509,R00928,R04000,R00229,R07832,R03884,R00227,R03153,R00235,R00658,R02199,R02200,R02196,R02197,R00006,R02737,R00836,R04673,R07247,R00751,R05070,R03050,R00472,R01068,R01061,R01063,R00830,R00751,R05704,R00830,R01221,R03425,R05069,R00771,R00996,R05704,R00756,R00769,R05805,R00770,R00762,R00764,R00767,R00725,R01139,R00299,R08404,R02185,R05804,R00303,R00850,R04673
411	0.83	467	30	66	1	1	C00031->C00407:[1->2,4->6,7->3,7->9,9->5]	RP07515,RP01568,RP00128,RP01925,RP00036,RP10180,RP00113,RP02940,RP00060,RP00180,RP02450,RP01133,RP02042,RP04312,RP01086,RP10127,RP00395,RP01128,RP01085,RP05769,RP13340,RP01093,RP01226,RP05304,RP01033,RP10179,RP02918,RP06299,RP06593,RP08252	R03425,R01518,R00710,R00711,R01019,R00326,R02035,R00199,R01858,R02628,R01138,R00659,R00724,R00200,R00206,R02320,R00430,R00208,R01012,R00572,R05068,R02188,R01512,R01515,R01517,R01660,R03321,R00725,R01139,R00299,R08404,R02185,R05804,R00303,R00850,R00315,R00317,R00320,R02736,R00835,R02199,R02200,R02196,R02197,R04673,R07247,R00751,R05070,R01061,R01063,R00830,R00751,R05704,R00830,R01221,R03425,R01827,R00771,R00996,R05704,R00658,R05069,R00014,R00761,R01528,R04673
412	1.00	486	37	81	1	1	C00031->C00407:[4->1,4->3,7->6,7->9,9->2,9->5]	RP06552,RP01568,RP01134,RP07515,RP00113,RP06299,RP01488,RP01033,RP02042,RP10127,RP00395,RP01128,RP01093,RP04312,RP01670,RP00052,RP00060,RP04318,RP04202,RP08252,RP00955,RP00036,RP10180,RP04543,RP07922,RP06373,RP05769,RP02918,RP05915,RP01086,RP01271,RP01085,RP10179,RP00568,RP01226,RP05304,RP03735	R01384,R01386,R07658,R01518,R00837,R03425,R02188,R01512,R01515,R01517,R01660,R00761,R01408,R00658,R02199,R02200,R02196,R02197,R05070,R01061,R01063,R00830,R00771,R04673,R01655,R00756,R00769,R05805,R00770,R00762,R00764,R00767,R00725,R01139,R00299,R08404,R02185,R05804,R00303,R00850,R00224,R00207,R04673,R00524,R00199,R01858,R02628,R01138,R00659,R00724,R00200,R00206,R02320,R00430,R00208,R01012,R00572,R05068,R00286,R04125,R00941,R05704,R00830,R01221,R03425,R00014,R02737,R00836,R07247,R00751,R01068,R00751,R05069,R01218,R01220,R00996,R05704,R00134,R03215,R03146,R00519
413	0.83	428	26	48	1	1	C00031->C00407:[4->3,7->6,7->9,9->2,9->5]	RP06552,RP00128,RP06299,RP10180,RP04543,RP00453,RP00180,RP10179,RP02042,RP00060,RP05915,RP01226,RP00301,RP10127,RP04699,RP01085,RP01086,RP01093,RP06639,RP04312,RP01089,RP05983,RP06427,RP01404,RP00343,RP08252	R01384,R01386,R07658,R00710,R00711,R01019,R00326,R00761,R05068,R00286,R02727,R00010,R00315,R00317,R00320,R05069,R02199,R02200,R02196,R02197,R00725,R01139,R00299,R08404,R02185,R05804,R00303,R00850,R02737,R00836,R00996,R00945,R05070,R05103,R00751,R07247,R00751,R00771,R01621,R04673,R00755,R05103,R01281,R01067,R01281,R02778,R02780,R04673
414	0.83	363	29	72	1	1	C00031->C00407:[4->3,7->6,7->9,9->2,9->5]	RP06552,RP07515,RP01134,RP06299,RP02042,RP10180,RP00287,RP04543,RP00128,RP06101,RP00026,RP01089,RP05769,RP05915,RP04312,RP01086,RP10127,RP06172,RP01128,RP01085,RP10179,RP01093,RP01226,RP00453,RP05304,RP00060,RP00343,RP00180,RP08252	R01384,R01386,R07658,R03425,R00837,R00761,R02199,R02200,R02196,R02197,R05068,R00214,R00216,R00286,R00710,R00711,R01019,R00326,R00214,R00216,R00743,R01323,R01179,R05508,R00393,R04057,R02955,R05336,R01359,R05509,R00928,R04000,R00229,R07832,R03884,R00227,R03153,R00235,R00755,R05704,R00830,R01221,R03425,R02737,R00836,R04673,R07247,R00751,R05070,R00472,R00830,R00751,R05069,R00771,R00996,R02727,R00010,R05704,R00725,R01139,R00299,R08404,R02185,R05804,R00303,R00850,R02778,R02780,R00315,R00317,R00320,R04673
415	0.17	404	18	61	1	2	C00031->C00407:[1->3]	RP01568,RP01271,RP00395,RP00036,RP00113,RP09200,RP00285,RP06101,RP01093,RP11206,RP11208,RP01033,RP00052,RP02042,RP00060,RP11207,RP09733,RP06172	R01518,R01068,R01061,R01063,R00199,R01858,R02628,R01138,R00659,R00724,R00200,R00206,R02320,R00430,R00208,R01012,R00572,R02188,R01512,R01515,R01517,R01660,R03894,R00211,R00210,R00209,R01196,R00212,R00214,R00216,R00771,R07603,R08567,R03171,R00658,R00756,R00769,R05805,R00770,R00762,R00764,R00767,R02199,R02200,R02196,R02197,R00725,R01139,R00299,R08404,R02185,R05804,R00303,R00850,R04225,R08567,R07603,R03894,R03171,R04225,R00472
416	0.67	369	15	31	0	0	C00031->C00407:[7->6,7->9,9->2,9->5]	RP00128,RP01226,RP10180,RP01085,RP10179,RP06299,RP01093,RP00180,RP01089,RP02042,RP00060,RP04312,RP01086,RP08252,RP10127	R00710,R00711,R01019,R00326,R00996,R05068,R00751,R05069,R00761,R00771,R00315,R00317,R00320,R00755,R02199,R02200,R02196,R02197,R00725,R01139,R00299,R08404,R02185,R05804,R00303,R00850,R04673,R07247,R00751,R04673,R05070
417	1.00	475	38	87	1	1	C00031->C00407:[4->1,4->3,7->6,7->9,9->2,9->5]	RP06552,RP07515,RP01134,RP01568,RP06299,RP00128,RP00180,RP01033,RP02042,RP10127,RP00395,RP01128,RP00113,RP01093,RP04312,RP01670,RP00052,RP01488,RP00060,RP04318,RP08252,RP00955,RP00036,RP10180,RP04543,RP07922,RP06373,RP01089,RP05769,RP05915,RP01086,RP01271,RP01085,RP10179,RP00568,RP01226,RP05304,RP03735	R01384,R01386,R07658,R03425,R00837,R01518,R00761,R00710,R00711,R01019,R00326,R00315,R00317,R00320,R00658,R02199,R02200,R02196,R02197,R05070,R01061,R01063,R00830,R02188,R01512,R01515,R01517,R01660,R00771,R04673,R01655,R00756,R00769,R05805,R00770,R00762,R00764,R00767,R01408,R00725,R01139,R00299,R08404,R02185,R05804,R00303,R00850,R00224,R04673,R00524,R00199,R01858,R02628,R01138,R00659,R00724,R00200,R00206,R02320,R00430,R00208,R01012,R00572,R05068,R00286,R04125,R00941,R00755,R05704,R00830,R01221,R03425,R02737,R00836,R07247,R00751,R01068,R00751,R05069,R01218,R01220,R00996,R05704,R00134,R03215,R03146,R00519
418	0.83	374	29	68	1	1	C00031->C00407:[4->3,4->5,7->6,7->9,9->2]	RP06552,RP07515,RP01134,RP06299,RP02042,RP10180,RP00287,RP04543,RP00128,RP06101,RP00026,RP05769,RP05915,RP01226,RP01086,RP10127,RP06172,RP01128,RP01085,RP10179,RP01093,RP06639,RP04312,RP05304,RP06427,RP00060,RP02918,RP04202,RP08252	R01384,R01386,R07658,R03425,R00837,R00761,R02199,R02200,R02196,R02197,R05068,R00214,R00216,R00286,R00710,R00711,R01019,R00326,R00214,R00216,R00743,R01323,R01179,R05508,R00393,R04057,R02955,R05336,R01359,R05509,R00928,R04000,R00229,R07832,R03884,R00227,R03153,R00235,R05704,R00830,R01221,R03425,R02737,R00836,R00996,R07247,R00751,R05070,R00472,R00830,R00751,R05069,R00771,R01621,R04673,R05704,R01067,R00725,R01139,R00299,R08404,R02185,R05804,R00303,R00850,R00014,R00207,R04673
419	1.00	432	31	57	1	1	C00031->C00407:[4->1,4->3,7->6,7->9,9->2,9->5]	RP06552,RP07515,RP00128,RP00568,RP05769,RP10180,RP01134,RP04543,RP07922,RP01488,RP00180,RP06373,RP01089,RP02042,RP00060,RP05915,RP01226,RP00955,RP10127,RP01128,RP01085,RP01086,RP01093,RP06639,RP04312,RP01670,RP05304,RP06427,RP10179,RP03735,RP08252	R01384,R01386,R07658,R03425,R00710,R00711,R01019,R00326,R01218,R01220,R05704,R00830,R01221,R03425,R05068,R00837,R00286,R04125,R01408,R00315,R00317,R00320,R00941,R00755,R02199,R02200,R02196,R02197,R00725,R01139,R00299,R08404,R02185,R05804,R00303,R00850,R02737,R00836,R00996,R00524,R05070,R00830,R00751,R07247,R00751,R00771,R01621,R04673,R01655,R05704,R01067,R05069,R00134,R03215,R03146,R00519,R04673
420	0.50	480	26	57	1	1	C00031->C00407:[1->2,4->6,7->3]	RP07515,RP01568,RP01925,RP00036,RP10180,RP00113,RP01128,RP02940,RP02450,RP01133,RP02042,RP01226,RP01086,RP10127,RP00395,RP13340,RP01085,RP05769,RP10179,RP04312,RP05304,RP01033,RP00060,RP02918,RP06593,RP08252	R03425,R01518,R02035,R00199,R01858,R02628,R01138,R00659,R00724,R00200,R00206,R02320,R00430,R00208,R01012,R00572,R05068,R02188,R01512,R01515,R01517,R01660,R00830,R03321,R02736,R00835,R02199,R02200,R02196,R02197,R00996,R07247,R00751,R05070,R01061,R01063,R01827,R00751,R05704,R00830,R01221,R03425,R05069,R04673,R05704,R00658,R00725,R01139,R00299,R08404,R02185,R05804,R00303,R00850,R00014,R01528,R04673
421	1.00	415	31	56	1	1	C00031->C00407:[4->1,4->3,7->1,7->3,7->6,7->9,9->2,9->5]	RP07515,RP06552,RP00128,RP01925,RP05769,RP10180,RP06299,RP01134,RP00180,RP01089,RP01133,RP02042,RP00955,RP05915,RP01226,RP01086,RP10127,RP01128,RP01085,RP10179,RP01093,RP04312,RP04543,RP05304,RP01488,RP00060,RP04318,RP04202,RP03735,RP06593,RP08252	R03425,R01384,R01386,R07658,R00710,R00711,R01019,R00326,R02035,R05704,R00830,R01221,R03425,R05068,R00761,R00837,R00315,R00317,R00320,R00755,R00835,R02199,R02200,R02196,R02197,R00524,R02737,R00836,R00996,R07247,R00751,R05070,R00830,R00751,R05069,R00771,R04673,R00286,R05704,R01408,R00725,R01139,R00299,R08404,R02185,R05804,R00303,R00850,R00224,R00207,R00134,R03215,R03146,R00519,R01528,R04673
422	1.00	437	36	62	1	1	C00031->C00407:[4->1,4->3,7->1,7->3,7->6,7->9,9->2,9->5]	RP07515,RP06552,RP00128,RP06299,RP01134,RP00180,RP02042,RP00955,RP10127,RP10180,RP01093,RP04312,RP01670,RP06427,RP00060,RP02918,RP04202,RP08252,RP01488,RP01925,RP01128,RP04543,RP07922,RP06373,RP01133,RP05769,RP05915,RP01086,RP01085,RP10179,RP00568,RP06639,RP01226,RP05304,RP03735,RP06593	R03425,R01384,R01386,R07658,R00710,R00711,R01019,R00326,R00761,R00837,R00315,R00317,R00320,R02199,R02200,R02196,R02197,R00524,R05070,R05068,R00771,R04673,R01655,R01067,R00725,R01139,R00299,R08404,R02185,R05804,R00303,R00850,R00014,R00207,R04673,R01408,R02035,R00830,R00286,R04125,R00941,R00835,R05704,R00830,R01221,R03425,R02737,R00836,R07247,R00751,R00751,R05069,R01218,R01220,R01621,R00996,R05704,R00134,R03215,R03146,R00519,R01528
423	0.83	405	25	45	1	1	C00031->C00407:[4->3,7->6,7->9,9->2,9->5]	RP06552,RP01134,RP04543,RP10180,RP06299,RP00128,RP00180,RP10179,RP02042,RP05915,RP01226,RP00301,RP10127,RP01404,RP04699,RP01085,RP01086,RP01093,RP04312,RP01089,RP05983,RP00060,RP04318,RP04202,RP08252	R01384,R01386,R07658,R00837,R00286,R05068,R00761,R00710,R00711,R01019,R00326,R00315,R00317,R00320,R05069,R02199,R02200,R02196,R02197,R02737,R00836,R00996,R00945,R05070,R01281,R05103,R00751,R07247,R00751,R00771,R04673,R00755,R05103,R01281,R00725,R01139,R00299,R08404,R02185,R05804,R00303,R00850,R00224,R00207,R04673
424	0.83	502	35	80	1	1	C00031->C00407:[4->3,7->6,7->9,9->2,9->5]	RP06552,RP01568,RP00128,RP07515,RP00036,RP10180,RP00113,RP02940,RP04543,RP01134,RP01089,RP00180,RP02042,RP02450,RP01133,RP06727,RP05915,RP04312,RP01086,RP10127,RP01271,RP00395,RP01128,RP01085,RP05769,RP10179,RP01093,RP06639,RP01226,RP05304,RP01033,RP00052,RP00060,RP04318,RP08252	R01384,R01386,R07658,R01518,R00710,R00711,R01019,R00326,R03425,R00199,R01858,R02628,R01138,R00659,R00724,R00200,R00206,R02320,R00430,R00208,R01012,R00572,R05068,R02188,R01512,R01515,R01517,R01660,R03321,R00286,R00837,R00755,R00315,R00317,R00320,R02199,R02200,R02196,R02197,R02736,R00835,R01830,R02737,R00836,R04673,R07247,R00751,R05070,R01068,R01061,R01063,R00830,R00751,R05704,R00830,R01221,R03425,R05069,R00771,R01621,R00996,R05704,R00658,R00756,R00769,R05805,R00770,R00762,R00764,R00767,R00725,R01139,R00299,R08404,R02185,R05804,R00303,R00850,R00224,R04673
425	0.83	458	29	61	1	1	C00031->C00407:[4->3,5->6,5->9,9->2,9->5]	RP06552,RP07515,RP00164,RP05769,RP10180,RP04543,RP00128,RP00180,RP01089,RP02042,RP05915,RP01226,RP01086,RP00343,RP10127,RP01128,RP09657,RP09828,RP10179,RP01085,RP01093,RP06639,RP04312,RP00453,RP05304,RP00052,RP00060,RP01270,RP08252	R01384,R01386,R07658,R03425,R01010,R01011,R01012,R05704,R00830,R01221,R03425,R05068,R00286,R00710,R00711,R01019,R00326,R00315,R00317,R00320,R00755,R02199,R02200,R02196,R02197,R02737,R00836,R00996,R07247,R00751,R02778,R02780,R05070,R00830,R06861,R06862,R05069,R00751,R00771,R01621,R04673,R02727,R00010,R05704,R00756,R00769,R05805,R00770,R00762,R00764,R00767,R00725,R01139,R00299,R08404,R02185,R05804,R00303,R00850,R01068,R04673
426	1.00	480	39	88	1	1	C00031->C00407:[4->1,4->3,7->6,7->9,9->2,9->5]	RP06552,RP01568,RP00128,RP07515,RP00113,RP01134,RP00180,RP01033,RP02042,RP00955,RP10127,RP00395,RP10180,RP01093,RP04312,RP01670,RP00052,RP06427,RP00060,RP04318,RP08252,RP01488,RP00036,RP01128,RP04543,RP07922,RP06373,RP01089,RP05769,RP05915,RP01086,RP01271,RP01085,RP10179,RP00568,RP06639,RP01226,RP05304,RP03735	R01384,R01386,R07658,R01518,R00710,R00711,R01019,R00326,R03425,R02188,R01512,R01515,R01517,R01660,R00837,R00315,R00317,R00320,R00658,R02199,R02200,R02196,R02197,R00524,R05070,R01061,R01063,R05068,R00771,R04673,R01655,R00756,R00769,R05805,R00770,R00762,R00764,R00767,R01067,R00725,R01139,R00299,R08404,R02185,R05804,R00303,R00850,R00224,R04673,R01408,R00199,R01858,R02628,R01138,R00659,R00724,R00200,R00206,R02320,R00430,R00208,R01012,R00572,R00830,R00286,R04125,R00941,R00755,R05704,R00830,R01221,R03425,R02737,R00836,R07247,R00751,R01068,R00751,R05069,R01218,R01220,R01621,R00996,R05704,R00134,R03215,R03146,R00519
427	0.83	440	30	55	1	1	C00031->C00407:[4->3,7->6,7->9,9->2,9->5]	RP06552,RP07515,RP00128,RP02042,RP10180,RP04543,RP02454,RP01134,RP00180,RP02961,RP06727,RP05915,RP04312,RP01086,RP10127,RP01590,RP01128,RP01085,RP05769,RP10179,RP01093,RP06639,RP01226,RP05304,RP08252,RP06427,RP00060,RP02918,RP04202,RP00216	R01384,R01386,R07658,R03425,R00710,R00711,R01019,R00326,R02199,R02200,R02196,R02197,R05068,R00286,R02740,R00837,R00315,R00317,R00320,R00028,R01830,R02737,R00836,R04673,R07247,R00751,R05070,R01555,R05196,R00830,R00751,R05704,R00830,R01221,R03425,R05069,R00771,R01621,R00996,R05704,R04673,R01067,R00725,R01139,R00299,R08404,R02185,R05804,R00303,R00850,R00014,R00207,R01788,R02189,R01786
428	1.00	466	34	80	1	1	C00031->C00407:[1->2,4->1,4->3,4->6,7->9,9->5]	RP06552,RP01568,RP00128,RP04543,RP00036,RP07515,RP01134,RP06299,RP00453,RP00180,RP01488,RP01033,RP10180,RP02042,RP00955,RP05915,RP01226,RP01086,RP10127,RP01271,RP01128,RP01085,RP05769,RP10179,RP01093,RP04312,RP05304,RP00052,RP01264,RP00060,RP02918,RP00343,RP03735,RP08252	R01384,R01386,R07658,R01518,R00710,R00711,R01019,R00326,R00286,R00199,R01858,R02628,R01138,R00659,R00724,R00200,R00206,R02320,R00430,R00208,R01012,R00572,R03425,R00837,R00761,R02727,R00010,R00315,R00317,R00320,R01408,R00658,R05068,R02199,R02200,R02196,R02197,R00524,R02737,R00836,R00996,R07247,R00751,R05070,R01068,R00830,R00751,R05704,R00830,R01221,R03425,R05069,R00771,R04673,R05704,R00756,R00769,R05805,R00770,R00762,R00764,R00767,R07159,R01058,R00725,R01139,R00299,R08404,R02185,R05804,R00303,R00850,R00014,R02778,R02780,R00134,R03215,R03146,R00519,R04673
429	1.00	404	28	53	1	1	C00031->C00407:[4->1,4->3,7->6,7->9,9->2,9->5]	RP06552,RP07515,RP00128,RP06299,RP02042,RP10180,RP04543,RP01134,RP00180,RP05769,RP12733,RP00955,RP05915,RP01226,RP01086,RP10127,RP07314,RP01128,RP01085,RP10179,RP01093,RP04312,RP05304,RP01488,RP00060,RP04202,RP03735,RP08252	R01384,R01386,R07658,R03425,R00710,R00711,R01019,R00326,R00761,R02199,R02200,R02196,R02197,R05068,R00286,R00837,R00315,R00317,R00320,R05704,R00830,R01221,R03425,R00006,R00524,R02737,R00836,R00996,R07247,R00751,R05070,R03050,R00830,R00751,R05069,R00771,R04673,R05704,R01408,R00725,R01139,R00299,R08404,R02185,R05804,R00303,R00850,R00207,R00134,R03215,R03146,R00519,R04673
430	0.83	421	23	45	1	1	C00031->C00407:[4->3,7->6,7->9,9->2,9->5]	RP06552,RP07515,RP01134,RP04543,RP05769,RP10180,RP06299,RP00128,RP00180,RP01089,RP02042,RP05915,RP01226,RP01086,RP10127,RP01128,RP01085,RP10179,RP01093,RP04312,RP05304,RP00060,RP08252	R01384,R01386,R07658,R03425,R00837,R00286,R05704,R00830,R01221,R03425,R05068,R00761,R00710,R00711,R01019,R00326,R00315,R00317,R00320,R00755,R02199,R02200,R02196,R02197,R02737,R00836,R00996,R07247,R00751,R05070,R00830,R00751,R05069,R00771,R04673,R05704,R00725,R01139,R00299,R08404,R02185,R05804,R00303,R00850,R04673
431	0.83	363	30	71	1	1	C00031->C00407:[4->2,4->3,4->5,5->2,5->5,9->6,9->9]	RP01095,RP06552,RP00128,RP07515,RP05769,RP10180,RP00287,RP04543,RP01134,RP00180,RP00026,RP01089,RP02042,RP05915,RP06101,RP01086,RP01573,RP10127,RP06172,RP01128,RP01085,RP10179,RP01093,RP06639,RP01226,RP05304,RP00060,RP04312,RP08252,RP01576	R05339,R01384,R01386,R07658,R00710,R00711,R01019,R00326,R03425,R05704,R00830,R01221,R03425,R05068,R00214,R00216,R00286,R00837,R00315,R00317,R00320,R00743,R01323,R01179,R05508,R00393,R04057,R02955,R05336,R01359,R05509,R00928,R04000,R00229,R07832,R03884,R00227,R03153,R00235,R00755,R02199,R02200,R02196,R02197,R02737,R00836,R00214,R00216,R07247,R00751,R01529,R05070,R00472,R00830,R00751,R05069,R00771,R01621,R00996,R05704,R00725,R01139,R00299,R08404,R02185,R05804,R00303,R00850,R04673,R04673,R05338
432	0.50	501	29	71	1	1	C00031->C00407:[1->2,4->3,4->6]	RP06552,RP01568,RP07515,RP00036,RP10180,RP00113,RP04543,RP00453,RP01033,RP02042,RP12733,RP05915,RP01226,RP01086,RP10127,RP07314,RP01271,RP00395,RP01128,RP01085,RP05769,RP10179,RP01093,RP04312,RP05304,RP00052,RP00060,RP00343,RP08252	R01384,R01386,R07658,R01518,R03425,R00199,R01858,R02628,R01138,R00659,R00724,R00200,R00206,R02320,R00430,R00208,R01012,R00572,R05068,R02188,R01512,R01515,R01517,R01660,R00286,R02727,R00010,R00658,R02199,R02200,R02196,R02197,R00006,R02737,R00836,R00996,R07247,R00751,R05070,R03050,R01068,R01061,R01063,R00830,R00751,R05704,R00830,R01221,R03425,R05069,R00771,R04673,R05704,R00756,R00769,R05805,R00770,R00762,R00764,R00767,R00725,R01139,R00299,R08404,R02185,R05804,R00303,R00850,R02778,R02780,R04673
433	1.00	343	31	75	1	1	C00031->C00407:[4->1,4->3,7->6,7->9,9->2,9->5]	RP06552,RP07515,RP01134,RP04543,RP05769,RP10180,RP00287,RP06299,RP00128,RP06101,RP00026,RP01089,RP02042,RP00955,RP05915,RP00180,RP01086,RP10127,RP06172,RP01128,RP01085,RP10179,RP01093,RP01226,RP05304,RP01488,RP00060,RP04202,RP03735,RP04312,RP08252	R01384,R01386,R07658,R03425,R00837,R00286,R05704,R00830,R01221,R03425,R05068,R00214,R00216,R00761,R00710,R00711,R01019,R00326,R00214,R00216,R00743,R01323,R01179,R05508,R00393,R04057,R02955,R05336,R01359,R05509,R00928,R04000,R00229,R07832,R03884,R00227,R03153,R00235,R00755,R02199,R02200,R02196,R02197,R00524,R02737,R00836,R00315,R00317,R00320,R07247,R00751,R05070,R00472,R00830,R00751,R05069,R00771,R00996,R05704,R01408,R00725,R01139,R00299,R08404,R02185,R05804,R00303,R00850,R00207,R00134,R03215,R03146,R00519,R04673,R04673
434	0.83	423	34	96	1	1	C00031->C00407:[4->3,4->5,7->6,7->9,9->2]	RP06552,RP01568,RP01134,RP07515,RP00113,RP00287,RP06299,RP00128,RP06101,RP01033,RP02042,RP10127,RP00395,RP01128,RP01093,RP04312,RP00052,RP00060,RP02918,RP04202,RP08252,RP00036,RP10180,RP04543,RP00026,RP05769,RP05915,RP01086,RP06172,RP01271,RP01085,RP10179,RP01226,RP05304	R01384,R01386,R07658,R01518,R00837,R03425,R02188,R01512,R01515,R01517,R01660,R00214,R00216,R00761,R00710,R00711,R01019,R00326,R00214,R00216,R00658,R02199,R02200,R02196,R02197,R05070,R01061,R01063,R00830,R00771,R04673,R00756,R00769,R05805,R00770,R00762,R00764,R00767,R00725,R01139,R00299,R08404,R02185,R05804,R00303,R00850,R00014,R00207,R04673,R00199,R01858,R02628,R01138,R00659,R00724,R00200,R00206,R02320,R00430,R00208,R01012,R00572,R05068,R00286,R00743,R01323,R01179,R05508,R00393,R04057,R02955,R05336,R01359,R05509,R00928,R04000,R00229,R07832,R03884,R00227,R03153,R00235,R05704,R00830,R01221,R03425,R02737,R00836,R07247,R00751,R00472,R01068,R00751,R05069,R00996,R05704
435	0.50	505	29	61	1	1	C00031->C00407:[1->2,4->3,4->6]	RP06552,RP01568,RP07515,RP00036,RP10180,RP00113,RP01128,RP04543,RP02454,RP00453,RP02961,RP01033,RP02042,RP00395,RP05915,RP01226,RP01086,RP10127,RP01590,RP13340,RP01085,RP05769,RP10179,RP04312,RP05304,RP08252,RP02918,RP00343,RP00216	R01384,R01386,R07658,R01518,R03425,R00199,R01858,R02628,R01138,R00659,R00724,R00200,R00206,R02320,R00430,R00208,R01012,R00572,R05068,R02188,R01512,R01515,R01517,R01660,R00830,R00286,R02740,R02727,R00010,R00028,R00658,R02199,R02200,R02196,R02197,R01061,R01063,R02737,R00836,R00996,R07247,R00751,R05070,R01555,R05196,R01827,R00751,R05704,R00830,R01221,R03425,R05069,R04673,R05704,R04673,R00014,R02778,R02780,R01788,R02189,R01786
436	0.83	474	30	75	1	1	C00031->C00407:[1->2,4->3,4->6,7->9,9->5]	RP06552,RP01568,RP00128,RP04543,RP00036,RP10180,RP00113,RP06299,RP01134,RP07515,RP00180,RP01033,RP02042,RP05915,RP04312,RP01086,RP10127,RP01271,RP00395,RP01128,RP01085,RP05769,RP10179,RP01093,RP01226,RP05304,RP00052,RP00060,RP02918,RP08252	R01384,R01386,R07658,R01518,R00710,R00711,R01019,R00326,R00286,R00199,R01858,R02628,R01138,R00659,R00724,R00200,R00206,R02320,R00430,R00208,R01012,R00572,R05068,R02188,R01512,R01515,R01517,R01660,R00761,R00837,R03425,R00315,R00317,R00320,R00658,R02199,R02200,R02196,R02197,R02737,R00836,R04673,R07247,R00751,R05070,R01068,R01061,R01063,R00830,R00751,R05704,R00830,R01221,R03425,R05069,R00771,R00996,R05704,R00756,R00769,R05805,R00770,R00762,R00764,R00767,R00725,R01139,R00299,R08404,R02185,R05804,R00303,R00850,R00014,R04673
437	0.83	480	31	76	1	1	C00031->C00407:[1->2,4->3,4->6,7->9,9->5]	RP06552,RP01568,RP00128,RP07515,RP00036,RP10180,RP00113,RP04543,RP01134,RP00180,RP01033,RP02042,RP05915,RP04312,RP01086,RP10127,RP01271,RP00395,RP01128,RP01085,RP05769,RP10179,RP01093,RP06639,RP01226,RP05304,RP00052,RP06427,RP00060,RP02918,RP08252	R01384,R01386,R07658,R01518,R00710,R00711,R01019,R00326,R03425,R00199,R01858,R02628,R01138,R00659,R00724,R00200,R00206,R02320,R00430,R00208,R01012,R00572,R05068,R02188,R01512,R01515,R01517,R01660,R00286,R00837,R00315,R00317,R00320,R00658,R02199,R02200,R02196,R02197,R02737,R00836,R04673,R07247,R00751,R05070,R01068,R01061,R01063,R00830,R00751,R05704,R00830,R01221,R03425,R05069,R00771,R01621,R00996,R05704,R00756,R00769,R05805,R00770,R00762,R00764,R00767,R01067,R00725,R01139,R00299,R08404,R02185,R05804,R00303,R00850,R00014,R04673
438	0.83	368	29	70	1	1	C00031->C00407:[4->3,7->6,7->9,9->2,9->5]	RP06552,RP07515,RP01134,RP01226,RP02042,RP10180,RP00287,RP04543,RP00128,RP06101,RP00026,RP01089,RP04318,RP05915,RP00180,RP01086,RP10127,RP06172,RP01128,RP01085,RP05769,RP10179,RP01093,RP06639,RP04312,RP05304,RP06427,RP00060,RP08252	R01384,R01386,R07658,R03425,R00837,R00996,R02199,R02200,R02196,R02197,R05068,R00214,R00216,R00286,R00710,R00711,R01019,R00326,R00214,R00216,R00743,R01323,R01179,R05508,R00393,R04057,R02955,R05336,R01359,R05509,R00928,R04000,R00229,R07832,R03884,R00227,R03153,R00235,R00755,R00224,R02737,R00836,R00315,R00317,R00320,R07247,R00751,R05070,R00472,R00830,R00751,R05704,R00830,R01221,R03425,R05069,R00771,R01621,R04673,R05704,R01067,R00725,R01139,R00299,R08404,R02185,R05804,R00303,R00850,R04673
439	0.83	427	24	48	1	1	C00031->C00407:[4->3,7->6,7->9,9->2,9->5]	RP06552,RP07515,RP00128,RP04543,RP05769,RP10180,RP06299,RP00453,RP00180,RP01089,RP02042,RP05915,RP01226,RP01086,RP10127,RP01128,RP01085,RP10179,RP01093,RP04312,RP05304,RP00060,RP00343,RP08252	R01384,R01386,R07658,R03425,R00710,R00711,R01019,R00326,R00286,R05704,R00830,R01221,R03425,R05068,R00761,R02727,R00010,R00315,R00317,R00320,R00755,R02199,R02200,R02196,R02197,R02737,R00836,R00996,R07247,R00751,R05070,R00830,R00751,R05069,R00771,R04673,R05704,R00725,R01139,R00299,R08404,R02185,R05804,R00303,R00850,R02778,R02780,R04673
440	0.83	440	27	49	1	1	C00031->C00407:[4->3,7->6,7->9,9->2,9->5]	RP06552,RP07515,RP00128,RP04543,RP05769,RP10180,RP06299,RP01134,RP00180,RP01089,RP02042,RP05915,RP04312,RP01086,RP10127,RP01128,RP01085,RP10179,RP01093,RP06639,RP01226,RP05304,RP06427,RP00060,RP04318,RP04202,RP08252	R01384,R01386,R07658,R03425,R00710,R00711,R01019,R00326,R00286,R05704,R00830,R01221,R03425,R05068,R00761,R00837,R00315,R00317,R00320,R00755,R02199,R02200,R02196,R02197,R02737,R00836,R04673,R07247,R00751,R05070,R00830,R00751,R05069,R00771,R01621,R00996,R05704,R01067,R00725,R01139,R00299,R08404,R02185,R05804,R00303,R00850,R00224,R00207,R04673
441	0.50	457	24	43	1	1	C00031->C00407:[4->3,7->6,9->2]	RP06552,RP07515,RP06299,RP00453,RP02042,RP12733,RP10127,RP01128,RP01093,RP04312,RP00060,RP04202,RP08252,RP10180,RP04543,RP05769,RP05915,RP01086,RP00343,RP07314,RP01085,RP10179,RP01226,RP05304	R01384,R01386,R07658,R03425,R00761,R02727,R00010,R02199,R02200,R02196,R02197,R00006,R05070,R00830,R00771,R04673,R00725,R01139,R00299,R08404,R02185,R05804,R00303,R00850,R00207,R04673,R05068,R00286,R05704,R00830,R01221,R03425,R02737,R00836,R07247,R00751,R02778,R02780,R03050,R00751,R05069,R00996,R05704
442	0.83	461	31	61	1	1	C00031->C00407:[4->3,7->6,7->9,9->2,9->5]	RP06552,RP07515,RP00164,RP04543,RP05769,RP10180,RP01134,RP06299,RP00128,RP00180,RP01089,RP02042,RP05915,RP04312,RP01086,RP01270,RP10127,RP01128,RP09657,RP09828,RP10179,RP01085,RP01093,RP06639,RP01226,RP05304,RP00052,RP00060,RP04318,RP04202,RP08252	R01384,R01386,R07658,R03425,R01010,R01011,R01012,R00286,R05704,R00830,R01221,R03425,R05068,R00837,R00761,R00710,R00711,R01019,R00326,R00315,R00317,R00320,R00755,R02199,R02200,R02196,R02197,R02737,R00836,R04673,R07247,R00751,R01068,R05070,R00830,R06861,R06862,R05069,R00751,R00771,R01621,R00996,R05704,R00756,R00769,R05805,R00770,R00762,R00764,R00767,R00725,R01139,R00299,R08404,R02185,R05804,R00303,R00850,R00224,R00207,R04673
443	0.50	247	20	55	1	2	C00031->C00407:[7->9,9->3,9->5]	RP06367,RP06172,RP03833,RP06299,RP11450,RP00180,RP11206,RP01180,RP06639,RP02042,RP09733,RP09200,RP06427,RP06101,RP01093,RP00026,RP11208,RP00060,RP11207,RP03834	R00927,R00472,R04203,R00761,R03172,R00315,R00317,R00320,R07603,R00927,R01621,R02199,R02200,R02196,R02197,R08567,R07603,R03894,R03171,R04225,R03894,R01067,R00214,R00216,R00771,R00743,R01323,R01179,R05508,R00393,R04057,R02955,R05336,R01359,R05509,R00928,R04000,R00229,R07832,R03884,R00227,R03153,R00235,R08567,R03171,R00725,R01139,R00299,R08404,R02185,R05804,R00303,R00850,R04225,R04204
444	0.50	257	20	55	1	2	C00031->C00407:[7->9,9->3,9->5]	RP06367,RP06172,RP03833,RP06299,RP11450,RP00180,RP11206,RP08343,RP01180,RP02042,RP09733,RP04833,RP09200,RP06101,RP01093,RP00026,RP11208,RP00060,RP11207,RP03834	R00927,R00472,R04203,R00761,R03172,R00315,R00317,R00320,R07603,R00236,R00927,R02199,R02200,R02196,R02197,R08567,R07603,R03894,R03171,R04225,R00316,R03894,R00214,R00216,R00771,R00743,R01323,R01179,R05508,R00393,R04057,R02955,R05336,R01359,R05509,R00928,R04000,R00229,R07832,R03884,R00227,R03153,R00235,R08567,R03171,R00725,R01139,R00299,R08404,R02185,R05804,R00303,R00850,R04225,R04204
445	1.00	438	34	60	1	1	C00031->C00407:[4->1,4->3,7->6,7->9,9->2,9->5]	RP06552,RP07515,RP00128,RP04543,RP05769,RP10180,RP06299,RP07922,RP01134,RP00180,RP06373,RP01089,RP02042,RP00060,RP05915,RP04312,RP00955,RP10127,RP01128,RP01085,RP01086,RP06427,RP01093,RP06639,RP01226,RP01670,RP05304,RP00568,RP01488,RP10179,RP04318,RP04202,RP03735,RP08252	R01384,R01386,R07658,R03425,R00710,R00711,R01019,R00326,R00286,R05704,R00830,R01221,R03425,R05068,R00761,R04125,R00837,R00315,R00317,R00320,R00941,R00755,R02199,R02200,R02196,R02197,R00725,R01139,R00299,R08404,R02185,R05804,R00303,R00850,R02737,R00836,R04673,R00524,R05070,R00830,R00751,R07247,R00751,R01067,R00771,R01621,R00996,R01655,R05704,R01218,R01220,R01408,R05069,R00224,R00207,R00134,R03215,R03146,R00519,R04673
446	0.83	387	35	92	1	1	C00031->C00407:[4->3,4->5,7->6,7->9,9->2]	RP06552,RP01568,RP01134,RP02042,RP07515,RP00113,RP00287,RP06299,RP00128,RP06101,RP01033,RP00109,RP00078,RP10127,RP00395,RP01128,RP01093,RP04312,RP00052,RP00060,RP02918,RP04202,RP08252,RP10180,RP04543,RP00026,RP05769,RP05915,RP01086,RP06172,RP01271,RP01085,RP10179,RP01226,RP05304	R01384,R01386,R07658,R01518,R00837,R02199,R02200,R02196,R02197,R03425,R02188,R01512,R01515,R01517,R01660,R00214,R00216,R00761,R00710,R00711,R01019,R00326,R00214,R00216,R00658,R00344,R00930,R00217,R00353,R00431,R00346,R00345,R00726,R00341,R05070,R01061,R01063,R00830,R00771,R04673,R00756,R00769,R05805,R00770,R00762,R00764,R00767,R00725,R01139,R00299,R08404,R02185,R05804,R00303,R00850,R00014,R00207,R04673,R05068,R00286,R00743,R01323,R01179,R05508,R00393,R04057,R02955,R05336,R01359,R05509,R00928,R04000,R00229,R07832,R03884,R00227,R03153,R00235,R05704,R00830,R01221,R03425,R02737,R00836,R07247,R00751,R00472,R01068,R00751,R05069,R00996,R05704
447	1.00	483	38	84	1	1	C00031->C00407:[4->1,4->3,7->6,7->9,9->2,9->5]	RP06552,RP01568,RP01134,RP05769,RP07515,RP00113,RP02454,RP01488,RP01033,RP02042,RP10127,RP00395,RP01128,RP01093,RP04312,RP00052,RP00060,RP02918,RP04202,RP08252,RP00955,RP00036,RP10180,RP04543,RP02961,RP06727,RP04318,RP05915,RP01086,RP01271,RP01590,RP01085,RP10179,RP06639,RP01226,RP05304,RP00216,RP03735	R01384,R01386,R07658,R01518,R00837,R05704,R00830,R01221,R03425,R03425,R02188,R01512,R01515,R01517,R01660,R02740,R01408,R00658,R02199,R02200,R02196,R02197,R05070,R01061,R01063,R00830,R00771,R04673,R00756,R00769,R05805,R00770,R00762,R00764,R00767,R00725,R01139,R00299,R08404,R02185,R05804,R00303,R00850,R00014,R00207,R04673,R00524,R00199,R01858,R02628,R01138,R00659,R00724,R00200,R00206,R02320,R00430,R00208,R01012,R00572,R05068,R00286,R00028,R01830,R00224,R02737,R00836,R07247,R00751,R01068,R01555,R05196,R00751,R05069,R01621,R00996,R05704,R01788,R02189,R01786,R00134,R03215,R03146,R00519
448	0.67	467	23	62	0	0	C00031->C00407:[1->2,4->6,7->9,9->5]	RP01568,RP00128,RP00036,RP10180,RP00113,RP00180,RP01033,RP02042,RP01226,RP01086,RP10127,RP01271,RP00395,RP01085,RP10179,RP01093,RP06639,RP04312,RP00052,RP06427,RP00060,RP02918,RP08252	R01518,R00710,R00711,R01019,R00326,R00199,R01858,R02628,R01138,R00659,R00724,R00200,R00206,R02320,R00430,R00208,R01012,R00572,R05068,R02188,R01512,R01515,R01517,R01660,R00315,R00317,R00320,R00658,R02199,R02200,R02196,R02197,R00996,R07247,R00751,R05070,R01068,R01061,R01063,R00751,R05069,R00771,R01621,R04673,R00756,R00769,R05805,R00770,R00762,R00764,R00767,R01067,R00725,R01139,R00299,R08404,R02185,R05804,R00303,R00850,R00014,R04673
449	1.00	382	37	89	1	1	C00031->C00407:[4->1,4->3,7->6,7->9,9->2,9->5]	RP06552,RP07515,RP00164,RP00287,RP06299,RP01134,RP00180,RP02042,RP10127,RP10180,RP09657,RP09828,RP01093,RP04312,RP00052,RP01488,RP00060,RP04202,RP08252,RP00955,RP01128,RP04543,RP00026,RP01089,RP05769,RP05915,RP06101,RP01086,RP06172,RP01085,RP10179,RP00128,RP06639,RP01226,RP05304,RP01270,RP03735	R01384,R01386,R07658,R03425,R01010,R01011,R01012,R00214,R00216,R00761,R00837,R00315,R00317,R00320,R02199,R02200,R02196,R02197,R05070,R05068,R06861,R06862,R00771,R04673,R00756,R00769,R05805,R00770,R00762,R00764,R00767,R01408,R00725,R01139,R00299,R08404,R02185,R05804,R00303,R00850,R00207,R04673,R00524,R00830,R00286,R00743,R01323,R01179,R05508,R00393,R04057,R02955,R05336,R01359,R05509,R00928,R04000,R00229,R07832,R03884,R00227,R03153,R00235,R00755,R05704,R00830,R01221,R03425,R02737,R00836,R00214,R00216,R07247,R00751,R00472,R00751,R05069,R00710,R00711,R01019,R00326,R01621,R00996,R05704,R01068,R00134,R03215,R03146,R00519
450	0.33	424	12	22	0	0	C00031->C00407:[7->6,9->2]	RP06427,RP10180,RP10179,RP01093,RP06639,RP04312,RP02042,RP00060,RP02918,RP04202,RP08252,RP10127	R01067,R05068,R05069,R00771,R01621,R04673,R02199,R02200,R02196,R02197,R00725,R01139,R00299,R08404,R02185,R05804,R00303,R00850,R00014,R00207,R04673,R05070
451	1.00	505	41	85	1	1	C00031->C00407:[4->1,4->3,7->6,7->9,9->2,9->5]	RP06552,RP01568,RP01134,RP06727,RP07515,RP00113,RP00955,RP02450,RP02042,RP10127,RP00395,RP10180,RP01093,RP04312,RP01670,RP00052,RP00060,RP02918,RP04202,RP08252,RP01488,RP00036,RP01128,RP02940,RP04543,RP07922,RP06373,RP01133,RP05769,RP04318,RP05915,RP01086,RP01271,RP01085,RP10179,RP00568,RP06639,RP01226,RP05304,RP01033,RP03735	R01384,R01386,R07658,R01518,R00837,R01830,R03425,R02188,R01512,R01515,R01517,R01660,R00524,R02736,R02199,R02200,R02196,R02197,R05070,R01061,R01063,R05068,R00771,R04673,R01655,R00756,R00769,R05805,R00770,R00762,R00764,R00767,R00725,R01139,R00299,R08404,R02185,R05804,R00303,R00850,R00014,R00207,R04673,R01408,R00199,R01858,R02628,R01138,R00659,R00724,R00200,R00206,R02320,R00430,R00208,R01012,R00572,R00830,R03321,R00286,R04125,R00941,R00835,R05704,R00830,R01221,R03425,R00224,R02737,R00836,R07247,R00751,R01068,R00751,R05069,R01218,R01220,R01621,R00996,R05704,R00658,R00134,R03215,R03146,R00519
452	1.00	494	36	76	1	1	C00031->C00407:[4->1,4->3,7->6,7->9,9->2,9->5]	RP06552,RP01568,RP01134,RP07515,RP06299,RP01488,RP01033,RP02042,RP10127,RP01128,RP01093,RP04312,RP01670,RP00052,RP01264,RP00060,RP04318,RP04202,RP08252,RP00955,RP00036,RP10180,RP04543,RP07922,RP06373,RP05769,RP02918,RP05915,RP01086,RP01271,RP01085,RP10179,RP00568,RP01226,RP05304,RP03735	R01384,R01386,R07658,R01518,R00837,R03425,R00761,R01408,R00658,R02199,R02200,R02196,R02197,R05070,R00830,R00771,R04673,R01655,R00756,R00769,R05805,R00770,R00762,R00764,R00767,R07159,R01058,R00725,R01139,R00299,R08404,R02185,R05804,R00303,R00850,R00224,R00207,R04673,R00524,R00199,R01858,R02628,R01138,R00659,R00724,R00200,R00206,R02320,R00430,R00208,R01012,R00572,R05068,R00286,R04125,R00941,R05704,R00830,R01221,R03425,R00014,R02737,R00836,R07247,R00751,R01068,R00751,R05069,R01218,R01220,R00996,R05704,R00134,R03215,R03146,R00519
453	1.00	433	33	59	1	1	C00031->C00407:[4->1,4->3,7->1,7->3,7->6,7->9,9->2,9->5]	RP07515,RP06552,RP00128,RP01925,RP05769,RP01128,RP06299,RP07922,RP01134,RP00180,RP06373,RP01089,RP01133,RP02042,RP00060,RP05915,RP01226,RP00955,RP10127,RP10180,RP01085,RP01086,RP01093,RP04312,RP01670,RP05304,RP00568,RP01488,RP10179,RP04543,RP03735,RP06593,RP08252	R03425,R01384,R01386,R07658,R00710,R00711,R01019,R00326,R02035,R05704,R00830,R01221,R03425,R00830,R00761,R04125,R00837,R00315,R00317,R00320,R00941,R00755,R00835,R02199,R02200,R02196,R02197,R00725,R01139,R00299,R08404,R02185,R05804,R00303,R00850,R02737,R00836,R00996,R00524,R05070,R05068,R00751,R07247,R00751,R00771,R04673,R01655,R05704,R01218,R01220,R01408,R05069,R00286,R00134,R03215,R03146,R00519,R01528,R04673
454	0.83	442	27	46	1	1	C00031->C00407:[7->3,7->6,7->9,9->2,9->5]	RP07515,RP00128,RP01925,RP02042,RP01128,RP02940,RP06299,RP00180,RP02450,RP01133,RP06727,RP01226,RP01086,RP10127,RP10180,RP01085,RP05769,RP10179,RP01093,RP06639,RP04312,RP05304,RP00060,RP02918,RP04202,RP06593,RP08252	R03425,R00710,R00711,R01019,R00326,R02035,R02199,R02200,R02196,R02197,R00830,R03321,R00761,R00315,R00317,R00320,R02736,R00835,R01830,R00996,R07247,R00751,R05070,R05068,R00751,R05704,R00830,R01221,R03425,R05069,R00771,R01621,R04673,R05704,R00725,R01139,R00299,R08404,R02185,R05804,R00303,R00850,R00014,R00207,R01528,R04673
455	1.00	352	33	79	1	1	C00031->C00407:[4->1,4->3,7->6,7->9,9->2,9->5]	RP06552,RP07515,RP01134,RP06299,RP02042,RP10180,RP00287,RP04543,RP00128,RP06101,RP00026,RP01089,RP05769,RP00955,RP05915,RP04312,RP01086,RP00343,RP10127,RP06172,RP01128,RP01085,RP10179,RP01093,RP01226,RP00453,RP05304,RP01488,RP00060,RP04202,RP03735,RP00180,RP08252	R01384,R01386,R07658,R03425,R00837,R00761,R02199,R02200,R02196,R02197,R05068,R00214,R00216,R00286,R00710,R00711,R01019,R00326,R00214,R00216,R00743,R01323,R01179,R05508,R00393,R04057,R02955,R05336,R01359,R05509,R00928,R04000,R00229,R07832,R03884,R00227,R03153,R00235,R00755,R05704,R00830,R01221,R03425,R00524,R02737,R00836,R04673,R07247,R00751,R02778,R02780,R05070,R00472,R00830,R00751,R05069,R00771,R00996,R02727,R00010,R05704,R01408,R00725,R01139,R00299,R08404,R02185,R05804,R00303,R00850,R00207,R00134,R03215,R03146,R00519,R00315,R00317,R00320,R04673
456	0.83	495	30	70	1	1	C00031->C00407:[4->3,7->6,7->9,9->2,9->5]	RP06552,RP01568,RP01134,RP04543,RP00036,RP10180,RP00113,RP06299,RP07515,RP01033,RP02042,RP02918,RP05915,RP04312,RP01086,RP10127,RP01271,RP00395,RP01128,RP01085,RP05769,RP10179,RP01093,RP01226,RP05304,RP00052,RP00060,RP04318,RP04202,RP08252	R01384,R01386,R07658,R01518,R00837,R00286,R00199,R01858,R02628,R01138,R00659,R00724,R00200,R00206,R02320,R00430,R00208,R01012,R00572,R05068,R02188,R01512,R01515,R01517,R01660,R00761,R03425,R00658,R02199,R02200,R02196,R02197,R00014,R02737,R00836,R04673,R07247,R00751,R05070,R01068,R01061,R01063,R00830,R00751,R05704,R00830,R01221,R03425,R05069,R00771,R00996,R05704,R00756,R00769,R05805,R00770,R00762,R00764,R00767,R00725,R01139,R00299,R08404,R02185,R05804,R00303,R00850,R00224,R00207,R04673
457	0.50	254	21	60	1	2	C00031->C00407:[4->3,7->9,9->5]	RP06552,RP06367,RP09200,RP11208,RP00060,RP03833,RP04543,RP11450,RP00453,RP00026,RP01093,RP11206,RP01180,RP03834,RP02042,RP00180,RP11207,RP05915,RP09733,RP06299,RP00343	R01384,R01386,R07658,R00927,R03894,R08567,R03171,R00725,R01139,R00299,R08404,R02185,R05804,R00303,R00850,R04203,R00286,R03172,R02727,R00010,R00743,R01323,R01179,R05508,R00393,R04057,R02955,R05336,R01359,R05509,R00928,R04000,R00229,R07832,R03884,R00227,R03153,R00235,R00771,R07603,R00927,R04204,R02199,R02200,R02196,R02197,R00315,R00317,R00320,R04225,R02737,R00836,R08567,R07603,R03894,R03171,R04225,R00761,R02778,R02780
458	0.83	430	26	50	1	1	C00031->C00407:[4->3,7->6,7->9,9->2,9->5]	RP06552,RP07515,RP00128,RP04543,RP05769,RP01128,RP06299,RP00453,RP00180,RP02042,RP12733,RP05915,RP01226,RP01086,RP00343,RP10127,RP07314,RP10180,RP01085,RP10179,RP01093,RP04312,RP05304,RP00060,RP04202,RP08252	R01384,R01386,R07658,R03425,R00710,R00711,R01019,R00326,R00286,R05704,R00830,R01221,R03425,R00830,R00761,R02727,R00010,R00315,R00317,R00320,R02199,R02200,R02196,R02197,R00006,R02737,R00836,R00996,R07247,R00751,R02778,R02780,R05070,R03050,R05068,R00751,R05069,R00771,R04673,R05704,R00725,R01139,R00299,R08404,R02185,R05804,R00303,R00850,R00207,R04673
459	0.83	372	28	67	1	1	C00031->C00407:[4->2,4->3,4->5,7->6,7->9]	RP06552,RP07515,RP01134,RP05769,RP10180,RP00287,RP04543,RP00128,RP06101,RP00026,RP01089,RP02042,RP05915,RP01226,RP01086,RP10127,RP06172,RP01128,RP01085,RP10179,RP01093,RP06639,RP04312,RP05304,RP06427,RP00060,RP04202,RP08252	R01384,R01386,R07658,R03425,R00837,R05704,R00830,R01221,R03425,R05068,R00214,R00216,R00286,R00710,R00711,R01019,R00326,R00214,R00216,R00743,R01323,R01179,R05508,R00393,R04057,R02955,R05336,R01359,R05509,R00928,R04000,R00229,R07832,R03884,R00227,R03153,R00235,R00755,R02199,R02200,R02196,R02197,R02737,R00836,R00996,R07247,R00751,R05070,R00472,R00830,R00751,R05069,R00771,R01621,R04673,R05704,R01067,R00725,R01139,R00299,R08404,R02185,R05804,R00303,R00850,R00207,R04673
460	1.00	476	31	74	1	1	C00031->C00407:[1->2,1->5,4->1,4->3,4->6,4->9]	RP06552,RP01568,RP01134,RP00036,RP07515,RP00113,RP01128,RP04543,RP00955,RP01033,RP02042,RP04318,RP05915,RP01226,RP01086,RP10127,RP01271,RP00395,RP10180,RP01085,RP05769,RP10179,RP01093,RP04312,RP05304,RP00052,RP01488,RP00060,RP02918,RP03735,RP08252	R01384,R01386,R07658,R01518,R00837,R00199,R01858,R02628,R01138,R00659,R00724,R00200,R00206,R02320,R00430,R00208,R01012,R00572,R03425,R02188,R01512,R01515,R01517,R01660,R00830,R00286,R00524,R00658,R02199,R02200,R02196,R02197,R00224,R02737,R00836,R00996,R07247,R00751,R05070,R01068,R01061,R01063,R05068,R00751,R05704,R00830,R01221,R03425,R05069,R00771,R04673,R05704,R00756,R00769,R05805,R00770,R00762,R00764,R00767,R01408,R00725,R01139,R00299,R08404,R02185,R05804,R00303,R00850,R00014,R00134,R03215,R03146,R00519,R04673
461	0.67	474	22	63	0	0	C00031->C00407:[1->2,1->5,4->6,4->9]	RP01568,RP02042,RP10180,RP00113,RP00036,RP01033,RP00109,RP00078,RP01226,RP01086,RP10127,RP01271,RP00395,RP01085,RP10179,RP01093,RP04312,RP00052,RP00060,RP02918,RP04318,RP08252	R01518,R02199,R02200,R02196,R02197,R05068,R02188,R01512,R01515,R01517,R01660,R00199,R01858,R02628,R01138,R00659,R00724,R00200,R00206,R02320,R00430,R00208,R01012,R00572,R00658,R00344,R00930,R00217,R00353,R00431,R00346,R00345,R00726,R00341,R00996,R07247,R00751,R05070,R01068,R01061,R01063,R00751,R05069,R00771,R04673,R00756,R00769,R05805,R00770,R00762,R00764,R00767,R00725,R01139,R00299,R08404,R02185,R05804,R00303,R00850,R00014,R00224,R04673
462	0.83	504	29	65	1	1	C00031->C00407:[4->3,7->6,7->9,9->2,9->5]	RP06552,RP01568,RP01134,RP04543,RP00036,RP10180,RP06299,RP07515,RP01033,RP02042,RP02918,RP05915,RP04312,RP01086,RP10127,RP01271,RP01128,RP01085,RP05769,RP10179,RP01093,RP01226,RP05304,RP00052,RP01264,RP00060,RP04318,RP04202,RP08252	R01384,R01386,R07658,R01518,R00837,R00286,R00199,R01858,R02628,R01138,R00659,R00724,R00200,R00206,R02320,R00430,R00208,R01012,R00572,R05068,R00761,R03425,R00658,R02199,R02200,R02196,R02197,R00014,R02737,R00836,R04673,R07247,R00751,R05070,R01068,R00830,R00751,R05704,R00830,R01221,R03425,R05069,R00771,R00996,R05704,R00756,R00769,R05805,R00770,R00762,R00764,R00767,R07159,R01058,R00725,R01139,R00299,R08404,R02185,R05804,R00303,R00850,R00224,R00207,R04673
463	1.00	471	40	86	1	1	C00031->C00407:[1->2,4->1,4->3,4->6,7->9,9->5]	RP06552,RP01568,RP00128,RP07515,RP00113,RP06299,RP01134,RP00180,RP01033,RP02042,RP00955,RP10127,RP00395,RP01128,RP01790,RP01093,RP04312,RP01670,RP00060,RP02918,RP00343,RP08252,RP01488,RP00036,RP10180,RP00649,RP04543,RP07922,RP00453,RP06373,RP05769,RP05915,RP01086,RP13340,RP01085,RP10179,RP00568,RP01226,RP05304,RP03735	R01384,R01386,R07658,R01518,R00710,R00711,R01019,R00326,R03425,R02188,R01512,R01515,R01517,R01660,R00761,R00837,R00315,R00317,R00320,R00658,R02199,R02200,R02196,R02197,R00524,R05070,R01061,R01063,R00830,R01830,R00771,R04673,R01655,R00725,R01139,R00299,R08404,R02185,R05804,R00303,R00850,R00014,R02778,R02780,R04673,R01408,R00199,R01858,R02628,R01138,R00659,R00724,R00200,R00206,R02320,R00430,R00208,R01012,R00572,R05068,R00761,R01067,R00286,R04125,R02727,R00010,R00941,R05704,R00830,R01221,R03425,R02737,R00836,R07247,R00751,R01827,R00751,R05069,R01218,R01220,R00996,R05704,R00134,R03215,R03146,R00519
464	0.67	362	26	64	0	0	C00031->C00407:[4->2,4->5,7->6,7->9,9->2,9->5]	RP06552,RP00128,RP01226,RP06727,RP10180,RP00287,RP02940,RP04543,RP01134,RP00180,RP00026,RP02450,RP01133,RP02042,RP05915,RP06101,RP01086,RP10127,RP06172,RP01085,RP10179,RP06639,RP04312,RP01089,RP00060,RP08252	R01384,R01386,R07658,R00710,R00711,R01019,R00326,R00996,R01830,R05068,R00214,R00216,R03321,R00286,R00837,R00315,R00317,R00320,R00743,R01323,R01179,R05508,R00393,R04057,R02955,R05336,R01359,R05509,R00928,R04000,R00229,R07832,R03884,R00227,R03153,R00235,R02736,R00835,R02199,R02200,R02196,R02197,R02737,R00836,R00214,R00216,R07247,R00751,R05070,R00472,R00751,R05069,R01621,R04673,R00755,R00725,R01139,R00299,R08404,R02185,R05804,R00303,R00850,R04673
465	1.00	429	31	56	1	1	C00031->C00407:[4->1,4->3,7->1,7->3,7->6,7->9,9->2,9->5]	RP07515,RP06552,RP00128,RP01925,RP02042,RP01128,RP06299,RP01134,RP00180,RP01488,RP01089,RP01133,RP05769,RP00955,RP05915,RP04312,RP01086,RP10127,RP10180,RP01085,RP10179,RP01093,RP06639,RP01226,RP05304,RP06427,RP00060,RP04543,RP03735,RP06593,RP08252	R03425,R01384,R01386,R07658,R00710,R00711,R01019,R00326,R02035,R02199,R02200,R02196,R02197,R00830,R00761,R00837,R00315,R00317,R00320,R01408,R00755,R00835,R05704,R00830,R01221,R03425,R00524,R02737,R00836,R04673,R07247,R00751,R05070,R05068,R00751,R05069,R00771,R01621,R00996,R05704,R01067,R00725,R01139,R00299,R08404,R02185,R05804,R00303,R00850,R00286,R00134,R03215,R03146,R00519,R01528,R04673
466	0.67	473	26	65	0	0	C00031->C00407:[5->2,5->5,9->6,9->9]	RP01095,RP01568,RP00128,RP00036,RP10180,RP00113,RP00180,RP01089,RP02042,RP01226,RP01086,RP01573,RP10127,RP01271,RP00395,RP01085,RP10179,RP01093,RP06639,RP04312,RP01033,RP00052,RP00060,RP04318,RP08252,RP01576	R05339,R01518,R00710,R00711,R01019,R00326,R00199,R01858,R02628,R01138,R00659,R00724,R00200,R00206,R02320,R00430,R00208,R01012,R00572,R05068,R02188,R01512,R01515,R01517,R01660,R00315,R00317,R00320,R00755,R02199,R02200,R02196,R02197,R00996,R07247,R00751,R01529,R05070,R01068,R01061,R01063,R00751,R05069,R00771,R01621,R04673,R00658,R00756,R00769,R05805,R00770,R00762,R00764,R00767,R00725,R01139,R00299,R08404,R02185,R05804,R00303,R00850,R00224,R04673,R05338
467	0.83	473	29	71	1	1	C00031->C00407:[1->2,4->6,7->3,7->9,9->5]	RP07515,RP01568,RP00128,RP01925,RP00036,RP10180,RP00113,RP06299,RP00180,RP01033,RP01133,RP02042,RP04312,RP01086,RP10127,RP01271,RP00395,RP01128,RP01085,RP05769,RP10179,RP01093,RP01226,RP05304,RP00052,RP00060,RP02918,RP06593,RP08252	R03425,R01518,R00710,R00711,R01019,R00326,R02035,R00199,R01858,R02628,R01138,R00659,R00724,R00200,R00206,R02320,R00430,R00208,R01012,R00572,R05068,R02188,R01512,R01515,R01517,R01660,R00761,R00315,R00317,R00320,R00658,R00835,R02199,R02200,R02196,R02197,R04673,R07247,R00751,R05070,R01068,R01061,R01063,R00830,R00751,R05704,R00830,R01221,R03425,R05069,R00771,R00996,R05704,R00756,R00769,R05805,R00770,R00762,R00764,R00767,R00725,R01139,R00299,R08404,R02185,R05804,R00303,R00850,R00014,R01528,R04673
468	0.33	437	20	33	1	1	C00031->C00407:[4->1,4->3]	RP06552,RP07515,RP01134,RP02042,RP10180,RP04543,RP00955,RP05769,RP05915,RP04312,RP01086,RP10127,RP01128,RP01085,RP10179,RP01226,RP05304,RP01488,RP03735,RP08252	R01384,R01386,R07658,R03425,R00837,R02199,R02200,R02196,R02197,R05068,R00286,R00524,R05704,R00830,R01221,R03425,R02737,R00836,R04673,R07247,R00751,R05070,R00830,R00751,R05069,R00996,R05704,R01408,R00134,R03215,R03146,R00519,R04673
469	0.83	459	32	71	1	1	C00031->C00407:[1->2,4->6,7->3,7->9,9->5]	RP07515,RP01568,RP00128,RP01925,RP00036,RP10180,RP00113,RP00060,RP02454,RP00180,RP02961,RP01033,RP01133,RP02042,RP01590,RP04312,RP01086,RP10127,RP00395,RP01128,RP01085,RP05769,RP13340,RP01093,RP01226,RP05304,RP00216,RP10179,RP02918,RP06299,RP06593,RP08252	R03425,R01518,R00710,R00711,R01019,R00326,R02035,R00199,R01858,R02628,R01138,R00659,R00724,R00200,R00206,R02320,R00430,R00208,R01012,R00572,R05068,R02188,R01512,R01515,R01517,R01660,R00725,R01139,R00299,R08404,R02185,R05804,R00303,R00850,R02740,R00315,R00317,R00320,R00028,R00658,R00835,R02199,R02200,R02196,R02197,R01555,R05196,R04673,R07247,R00751,R05070,R01061,R01063,R00830,R00751,R05704,R00830,R01221,R03425,R01827,R00771,R00996,R05704,R01788,R02189,R01786,R05069,R00014,R00761,R01528,R04673
470	0.67	407	22	41	0	0	C00031->C00407:[7->6,7->9,9->2,9->5]	RP00128,RP06727,RP10180,RP02454,RP00180,RP02961,RP02042,RP01226,RP01086,RP10127,RP01590,RP01085,RP10179,RP01093,RP06639,RP04312,RP00216,RP06427,RP00060,RP02918,RP04202,RP08252	R00710,R00711,R01019,R00326,R01830,R05068,R02740,R00315,R00317,R00320,R00028,R02199,R02200,R02196,R02197,R00996,R07247,R00751,R05070,R01555,R05196,R00751,R05069,R00771,R01621,R04673,R01788,R02189,R01786,R01067,R00725,R01139,R00299,R08404,R02185,R05804,R00303,R00850,R00014,R00207,R04673
471	0.83	414	22	41	1	1	C00031->C00407:[7->3,7->6,7->9,9->2,9->5]	RP07515,RP00128,RP01925,RP05769,RP01128,RP06299,RP00180,RP01089,RP01133,RP02042,RP01226,RP01086,RP10127,RP10180,RP01085,RP10179,RP01093,RP04312,RP05304,RP00060,RP06593,RP08252	R03425,R00710,R00711,R01019,R00326,R02035,R05704,R00830,R01221,R03425,R00830,R00761,R00315,R00317,R00320,R00755,R00835,R02199,R02200,R02196,R02197,R00996,R07247,R00751,R05070,R05068,R00751,R05069,R00771,R04673,R05704,R00725,R01139,R00299,R08404,R02185,R05804,R00303,R00850,R01528,R04673
472	1.00	419	26	46	1	1	C00031->C00407:[4->1,4->3,7->6,7->9,9->2,9->5]	RP06552,RP07515,RP01134,RP04543,RP05769,RP01128,RP06299,RP00955,RP02042,RP04318,RP05915,RP01226,RP01086,RP10127,RP10180,RP01085,RP10179,RP01093,RP04312,RP05304,RP01488,RP00060,RP02918,RP04202,RP03735,RP08252	R01384,R01386,R07658,R03425,R00837,R00286,R05704,R00830,R01221,R03425,R00830,R00761,R00524,R02199,R02200,R02196,R02197,R00224,R02737,R00836,R00996,R07247,R00751,R05070,R05068,R00751,R05069,R00771,R04673,R05704,R01408,R00725,R01139,R00299,R08404,R02185,R05804,R00303,R00850,R00014,R00207,R00134,R03215,R03146,R00519,R04673
473	1.00	410	38	98	1	1	C00031->C00407:[4->1,4->3,4->5,7->6,7->9,9->2]	RP06552,RP01568,RP01134,RP07515,RP00113,RP00287,RP06299,RP00128,RP06101,RP01033,RP02042,RP10127,RP00395,RP13340,RP01790,RP01093,RP04312,RP01488,RP00060,RP02918,RP04202,RP08252,RP00955,RP00036,RP10180,RP01128,RP00649,RP04543,RP00026,RP05769,RP05915,RP01086,RP06172,RP01085,RP10179,RP01226,RP05304,RP03735	R01384,R01386,R07658,R01518,R00837,R03425,R02188,R01512,R01515,R01517,R01660,R00214,R00216,R00761,R00710,R00711,R01019,R00326,R00214,R00216,R00658,R02199,R02200,R02196,R02197,R05070,R01061,R01063,R01827,R01830,R00771,R04673,R01408,R00725,R01139,R00299,R08404,R02185,R05804,R00303,R00850,R00014,R00207,R04673,R00524,R00199,R01858,R02628,R01138,R00659,R00724,R00200,R00206,R02320,R00430,R00208,R01012,R00572,R05068,R00830,R00761,R01067,R00286,R00743,R01323,R01179,R05508,R00393,R04057,R02955,R05336,R01359,R05509,R00928,R04000,R00229,R07832,R03884,R00227,R03153,R00235,R05704,R00830,R01221,R03425,R02737,R00836,R07247,R00751,R00472,R00751,R05069,R00996,R05704,R00134,R03215,R03146,R00519
474	0.50	453	23	40	1	1	C00031->C00407:[4->3,7->6,9->2]	RP06552,RP07515,RP01134,RP06299,RP02042,RP12733,RP10127,RP01128,RP01093,RP04312,RP00060,RP04202,RP08252,RP10180,RP04543,RP05769,RP05915,RP01086,RP07314,RP01085,RP10179,RP01226,RP05304	R01384,R01386,R07658,R03425,R00837,R00761,R02199,R02200,R02196,R02197,R00006,R05070,R00830,R00771,R04673,R00725,R01139,R00299,R08404,R02185,R05804,R00303,R00850,R00207,R04673,R05068,R00286,R05704,R00830,R01221,R03425,R02737,R00836,R07247,R00751,R03050,R00751,R05069,R00996,R05704
475	0.83	354	27	68	1	1	C00031->C00407:[4->3,7->6,7->9,9->2,9->5]	RP06552,RP07515,RP01134,RP04543,RP05769,RP10180,RP00287,RP06299,RP00128,RP06101,RP00026,RP01089,RP02042,RP05915,RP00180,RP01086,RP10127,RP06172,RP01128,RP01085,RP10179,RP01093,RP01226,RP05304,RP00060,RP04312,RP08252	R01384,R01386,R07658,R03425,R00837,R00286,R05704,R00830,R01221,R03425,R05068,R00214,R00216,R00761,R00710,R00711,R01019,R00326,R00214,R00216,R00743,R01323,R01179,R05508,R00393,R04057,R02955,R05336,R01359,R05509,R00928,R04000,R00229,R07832,R03884,R00227,R03153,R00235,R00755,R02199,R02200,R02196,R02197,R02737,R00836,R00315,R00317,R00320,R07247,R00751,R05070,R00472,R00830,R00751,R05069,R00771,R00996,R05704,R00725,R01139,R00299,R08404,R02185,R05804,R00303,R00850,R04673,R04673
476	0.83	424	25	47	1	1	C00031->C00407:[4->3,7->6,7->9,9->2,9->5]	RP06552,RP07515,RP00128,RP04543,RP05769,RP10180,RP06299,RP01134,RP00180,RP02042,RP12733,RP05915,RP04312,RP01086,RP10127,RP07314,RP01128,RP01085,RP10179,RP01093,RP01226,RP05304,RP00060,RP04202,RP08252	R01384,R01386,R07658,R03425,R00710,R00711,R01019,R00326,R00286,R05704,R00830,R01221,R03425,R05068,R00761,R00837,R00315,R00317,R00320,R02199,R02200,R02196,R02197,R00006,R02737,R00836,R04673,R07247,R00751,R05070,R03050,R00830,R00751,R05069,R00771,R00996,R05704,R00725,R01139,R00299,R08404,R02185,R05804,R00303,R00850,R00207,R04673
477	0.83	425	32	94	1	1	C00031->C00407:[4->2,4->3,4->5,4->6,4->9]	RP06552,RP01568,RP01134,RP07515,RP00036,RP10180,RP00113,RP00287,RP04543,RP00128,RP06101,RP00026,RP01089,RP02042,RP05915,RP01226,RP01086,RP10127,RP06172,RP01271,RP00395,RP01128,RP01085,RP05769,RP10179,RP01093,RP04312,RP05304,RP01033,RP00052,RP00060,RP08252	R01384,R01386,R07658,R01518,R00837,R03425,R00199,R01858,R02628,R01138,R00659,R00724,R00200,R00206,R02320,R00430,R00208,R01012,R00572,R05068,R02188,R01512,R01515,R01517,R01660,R00214,R00216,R00286,R00710,R00711,R01019,R00326,R00214,R00216,R00743,R01323,R01179,R05508,R00393,R04057,R02955,R05336,R01359,R05509,R00928,R04000,R00229,R07832,R03884,R00227,R03153,R00235,R00755,R02199,R02200,R02196,R02197,R02737,R00836,R00996,R07247,R00751,R05070,R00472,R01068,R01061,R01063,R00830,R00751,R05704,R00830,R01221,R03425,R05069,R00771,R04673,R05704,R00658,R00756,R00769,R05805,R00770,R00762,R00764,R00767,R00725,R01139,R00299,R08404,R02185,R05804,R00303,R00850,R04673
478	0.50	492	27	67	1	1	C00031->C00407:[1->2,4->3,4->6]	RP06552,RP01568,RP01134,RP07515,RP00036,RP10180,RP00113,RP04543,RP01033,RP02042,RP05915,RP01226,RP01086,RP10127,RP01271,RP00395,RP01128,RP01085,RP05769,RP10179,RP01093,RP04312,RP05304,RP00052,RP00060,RP02918,RP08252	R01384,R01386,R07658,R01518,R00837,R03425,R00199,R01858,R02628,R01138,R00659,R00724,R00200,R00206,R02320,R00430,R00208,R01012,R00572,R05068,R02188,R01512,R01515,R01517,R01660,R00286,R00658,R02199,R02200,R02196,R02197,R02737,R00836,R00996,R07247,R00751,R05070,R01068,R01061,R01063,R00830,R00751,R05704,R00830,R01221,R03425,R05069,R00771,R04673,R05704,R00756,R00769,R05805,R00770,R00762,R00764,R00767,R00725,R01139,R00299,R08404,R02185,R05804,R00303,R00850,R00014,R04673
479	0.33	432	12	22	0	0	C00031->C00407:[7->6,9->2]	RP07314,RP10180,RP10179,RP06299,RP01093,RP04312,RP02042,RP12733,RP00060,RP04202,RP08252,RP10127	R03050,R05068,R05069,R00761,R00771,R04673,R02199,R02200,R02196,R02197,R00006,R00725,R01139,R00299,R08404,R02185,R05804,R00303,R00850,R00207,R04673,R05070
480	1.00	444	37	63	1	1	C00031->C00407:[4->1,4->3,7->1,7->3,7->6,7->9,9->2,9->5]	RP07515,RP06552,RP00128,RP06299,RP01134,RP00180,RP02042,RP01573,RP10127,RP01128,RP01093,RP04312,RP01670,RP01488,RP00060,RP08252,RP01095,RP00955,RP01925,RP10180,RP04543,RP07922,RP06373,RP01089,RP01133,RP05769,RP05915,RP01086,RP01085,RP10179,RP00568,RP06639,RP01226,RP05304,RP03735,RP06593,RP01576	R03425,R01384,R01386,R07658,R00710,R00711,R01019,R00326,R00761,R00837,R00315,R00317,R00320,R02199,R02200,R02196,R02197,R01529,R05070,R00830,R00771,R04673,R01655,R01408,R00725,R01139,R00299,R08404,R02185,R05804,R00303,R00850,R04673,R05339,R00524,R02035,R05068,R00286,R04125,R00941,R00755,R00835,R05704,R00830,R01221,R03425,R02737,R00836,R07247,R00751,R00751,R05069,R01218,R01220,R01621,R00996,R05704,R00134,R03215,R03146,R00519,R01528,R05338
481	1.00	462	41	87	1	1	C00031->C00407:[1->2,4->1,4->3,4->6,7->9,9->5]	RP06552,RP01568,RP00128,RP07515,RP00113,RP02454,RP01134,RP00180,RP01033,RP02042,RP00955,RP10127,RP00395,RP10180,RP01093,RP04312,RP01670,RP06427,RP00060,RP02918,RP00216,RP01488,RP00036,RP01128,RP04543,RP07922,RP02961,RP06373,RP05769,RP05915,RP01086,RP13340,RP01590,RP01085,RP10179,RP00568,RP06639,RP01226,RP05304,RP08252,RP03735	R01384,R01386,R07658,R01518,R00710,R00711,R01019,R00326,R03425,R02188,R01512,R01515,R01517,R01660,R02740,R00837,R00315,R00317,R00320,R00658,R02199,R02200,R02196,R02197,R00524,R05070,R01061,R01063,R05068,R00771,R04673,R01655,R01067,R00725,R01139,R00299,R08404,R02185,R05804,R00303,R00850,R00014,R01788,R02189,R01786,R01408,R00199,R01858,R02628,R01138,R00659,R00724,R00200,R00206,R02320,R00430,R00208,R01012,R00572,R00830,R00286,R04125,R00028,R00941,R05704,R00830,R01221,R03425,R02737,R00836,R07247,R00751,R01827,R01555,R05196,R00751,R05069,R01218,R01220,R01621,R00996,R05704,R04673,R00134,R03215,R03146,R00519
482	0.67	346	26	64	0	0	C00031->C00407:[4->2,4->5,5->2,5->5,9->6,9->9]	RP01095,RP06552,RP00128,RP01226,RP10180,RP00287,RP04543,RP01134,RP00180,RP00026,RP01089,RP02042,RP05915,RP06101,RP01086,RP01573,RP10127,RP06172,RP01085,RP10179,RP01093,RP06639,RP04312,RP00060,RP08252,RP01576	R05339,R01384,R01386,R07658,R00710,R00711,R01019,R00326,R00996,R05068,R00214,R00216,R00286,R00837,R00315,R00317,R00320,R00743,R01323,R01179,R05508,R00393,R04057,R02955,R05336,R01359,R05509,R00928,R04000,R00229,R07832,R03884,R00227,R03153,R00235,R00755,R02199,R02200,R02196,R02197,R02737,R00836,R00214,R00216,R07247,R00751,R01529,R05070,R00472,R00751,R05069,R00771,R01621,R04673,R00725,R01139,R00299,R08404,R02185,R05804,R00303,R00850,R04673,R05338
483	1.00	468	33	83	1	1	C00031->C00407:[1->2,1->5,4->1,4->3,4->6,4->9]	RP06552,RP01568,RP01134,RP00036,RP07515,RP00113,RP01128,RP04543,RP00955,RP02042,RP01033,RP00109,RP00078,RP05915,RP01226,RP01086,RP10127,RP01271,RP00395,RP10180,RP01085,RP05769,RP10179,RP01093,RP04312,RP05304,RP00052,RP01488,RP00060,RP02918,RP03735,RP04318,RP08252	R01384,R01386,R07658,R01518,R00837,R00199,R01858,R02628,R01138,R00659,R00724,R00200,R00206,R02320,R00430,R00208,R01012,R00572,R03425,R02188,R01512,R01515,R01517,R01660,R00830,R00286,R00524,R02199,R02200,R02196,R02197,R00658,R00344,R00930,R00217,R00353,R00431,R00346,R00345,R00726,R00341,R02737,R00836,R00996,R07247,R00751,R05070,R01068,R01061,R01063,R05068,R00751,R05704,R00830,R01221,R03425,R05069,R00771,R04673,R05704,R00756,R00769,R05805,R00770,R00762,R00764,R00767,R01408,R00725,R01139,R00299,R08404,R02185,R05804,R00303,R00850,R00014,R00134,R03215,R03146,R00519,R00224,R04673
484	1.00	476	34	72	1	1	C00031->C00407:[4->1,4->3,7->6,7->9,9->2,9->5]	RP06552,RP01568,RP01134,RP06299,RP00036,RP10180,RP00113,RP00649,RP04543,RP00955,RP01033,RP02042,RP04318,RP00060,RP05915,RP01226,RP01086,RP10127,RP00395,RP01128,RP01790,RP07515,RP05769,RP13340,RP01085,RP01093,RP04312,RP05304,RP01488,RP10179,RP02918,RP04202,RP03735,RP08252	R01384,R01386,R07658,R01518,R00837,R00761,R00199,R01858,R02628,R01138,R00659,R00724,R00200,R00206,R02320,R00430,R00208,R01012,R00572,R05068,R02188,R01512,R01515,R01517,R01660,R00761,R01067,R00286,R00524,R00658,R02199,R02200,R02196,R02197,R00224,R00725,R01139,R00299,R08404,R02185,R05804,R00303,R00850,R02737,R00836,R00996,R07247,R00751,R05070,R01061,R01063,R00830,R01830,R03425,R05704,R00830,R01221,R03425,R01827,R00751,R00771,R04673,R05704,R01408,R05069,R00014,R00207,R00134,R03215,R03146,R00519,R04673
485	1.00	477	40	91	1	1	C00031->C00407:[1->2,4->1,4->3,4->6,7->9,9->5]	RP06552,RP01568,RP00128,RP07515,RP00113,RP06299,RP01134,RP00180,RP01033,RP02042,RP12733,RP00955,RP10127,RP00395,RP01128,RP01093,RP04312,RP01670,RP00052,RP00060,RP00343,RP08252,RP01488,RP00036,RP10180,RP04543,RP07922,RP00453,RP06373,RP05769,RP05915,RP01086,RP07314,RP01271,RP01085,RP10179,RP00568,RP01226,RP05304,RP03735	R01384,R01386,R07658,R01518,R00710,R00711,R01019,R00326,R03425,R02188,R01512,R01515,R01517,R01660,R00761,R00837,R00315,R00317,R00320,R00658,R02199,R02200,R02196,R02197,R00006,R00524,R05070,R01061,R01063,R00830,R00771,R04673,R01655,R00756,R00769,R05805,R00770,R00762,R00764,R00767,R00725,R01139,R00299,R08404,R02185,R05804,R00303,R00850,R02778,R02780,R04673,R01408,R00199,R01858,R02628,R01138,R00659,R00724,R00200,R00206,R02320,R00430,R00208,R01012,R00572,R05068,R00286,R04125,R02727,R00010,R00941,R05704,R00830,R01221,R03425,R02737,R00836,R07247,R00751,R03050,R01068,R00751,R05069,R01218,R01220,R00996,R05704,R00134,R03215,R03146,R00519
486	0.83	412	37	96	1	1	C00031->C00407:[4->3,4->5,7->6,7->9,9->2]	RP06552,RP01568,RP01134,RP07515,RP00113,RP00287,RP06299,RP02454,RP00128,RP06101,RP01033,RP02042,RP10127,RP00395,RP13340,RP01093,RP04312,RP00060,RP02918,RP04202,RP00216,RP00036,RP10180,RP01128,RP04543,RP02961,RP05769,RP05915,RP01086,RP06172,RP01590,RP00026,RP10179,RP01085,RP01226,RP05304,RP08252	R01384,R01386,R07658,R01518,R00837,R03425,R02188,R01512,R01515,R01517,R01660,R00214,R00216,R00761,R02740,R00710,R00711,R01019,R00326,R00214,R00216,R00658,R02199,R02200,R02196,R02197,R05070,R01061,R01063,R01827,R00771,R04673,R00725,R01139,R00299,R08404,R02185,R05804,R00303,R00850,R00014,R00207,R01788,R02189,R01786,R00199,R01858,R02628,R01138,R00659,R00724,R00200,R00206,R02320,R00430,R00208,R01012,R00572,R05068,R00830,R00286,R00028,R05704,R00830,R01221,R03425,R02737,R00836,R07247,R00751,R00472,R01555,R05196,R00743,R01323,R01179,R05508,R00393,R04057,R02955,R05336,R01359,R05509,R00928,R04000,R00229,R07832,R03884,R00227,R03153,R00235,R05069,R00751,R00996,R05704,R04673
487	1.00	453	36	62	1	1	C00031->C00407:[4->1,4->3,7->6,7->9,9->2,9->5]	RP06552,RP07515,RP00128,RP05769,RP01134,RP00180,RP02450,RP02042,RP00955,RP10127,RP01128,RP01093,RP04312,RP01670,RP06427,RP00060,RP02918,RP04202,RP08252,RP01488,RP10180,RP02940,RP04543,RP07922,RP06373,RP01133,RP06727,RP05915,RP01086,RP01085,RP10179,RP00568,RP06639,RP01226,RP05304,RP03735	R01384,R01386,R07658,R03425,R00710,R00711,R01019,R00326,R05704,R00830,R01221,R03425,R00837,R00315,R00317,R00320,R02736,R02199,R02200,R02196,R02197,R00524,R05070,R00830,R00771,R04673,R01655,R01067,R00725,R01139,R00299,R08404,R02185,R05804,R00303,R00850,R00014,R00207,R04673,R01408,R05068,R03321,R00286,R04125,R00941,R00835,R01830,R02737,R00836,R07247,R00751,R00751,R05069,R01218,R01220,R01621,R00996,R05704,R00134,R03215,R03146,R00519
488	0.83	432	29	51	1	1	C00031->C00407:[7->3,7->6,7->9,9->2,9->5]	RP07515,RP00128,RP01925,RP02042,RP01128,RP06299,RP02454,RP00180,RP02961,RP01133,RP06727,RP01226,RP01086,RP10127,RP01590,RP10180,RP01085,RP05769,RP10179,RP01093,RP06639,RP04312,RP05304,RP00216,RP00060,RP02918,RP04202,RP06593,RP08252	R03425,R00710,R00711,R01019,R00326,R02035,R02199,R02200,R02196,R02197,R00830,R00761,R02740,R00315,R00317,R00320,R00028,R00835,R01830,R00996,R07247,R00751,R05070,R01555,R05196,R05068,R00751,R05704,R00830,R01221,R03425,R05069,R00771,R01621,R04673,R05704,R01788,R02189,R01786,R00725,R01139,R00299,R08404,R02185,R05804,R00303,R00850,R00014,R00207,R01528,R04673
489	0.50	496	27	67	1	1	C00031->C00407:[1->5,4->3,4->9]	RP06552,RP07515,RP01134,RP02042,RP10180,RP01568,RP04543,RP00036,RP01033,RP05769,RP05915,RP04312,RP01086,RP10127,RP01271,RP00395,RP01128,RP01085,RP10179,RP00113,RP01093,RP01226,RP05304,RP00052,RP00060,RP04318,RP08252	R01384,R01386,R07658,R03425,R00837,R02199,R02200,R02196,R02197,R05068,R01518,R00286,R00199,R01858,R02628,R01138,R00659,R00724,R00200,R00206,R02320,R00430,R00208,R01012,R00572,R00658,R05704,R00830,R01221,R03425,R02737,R00836,R04673,R07247,R00751,R05070,R01068,R01061,R01063,R00830,R00751,R05069,R02188,R01512,R01515,R01517,R01660,R00771,R00996,R05704,R00756,R00769,R05805,R00770,R00762,R00764,R00767,R00725,R01139,R00299,R08404,R02185,R05804,R00303,R00850,R00224,R04673
490	0.50	260	22	69	1	2	C00031->C00407:[5->3,7->9,9->5]	RP06367,RP00164,RP00528,RP03833,RP06299,RP11450,RP00180,RP11206,RP00357,RP01180,RP02042,RP03735,RP09733,RP03834,RP09200,RP01093,RP00026,RP00052,RP11208,RP00060,RP11207,RP01270	R00927,R01010,R01011,R01012,R00604,R02479,R04203,R00761,R03172,R00315,R00317,R00320,R07603,R06862,R01440,R00927,R02199,R02200,R02196,R02197,R00134,R03215,R03146,R00519,R08567,R07603,R03894,R03171,R04225,R04204,R03894,R00771,R00743,R01323,R01179,R05508,R00393,R04057,R02955,R05336,R01359,R05509,R00928,R04000,R00229,R07832,R03884,R00227,R03153,R00235,R00756,R00769,R05805,R00770,R00762,R00764,R00767,R08567,R03171,R00725,R01139,R00299,R08404,R02185,R05804,R00303,R00850,R04225,R01068
491	1.00	369	37	84	1	1	C00031->C00407:[4->1,4->3,7->6,7->9,9->2,9->5]	RP06552,RP07515,RP00128,RP05769,RP00287,RP06299,RP02454,RP01134,RP00180,RP02042,RP10127,RP01128,RP01093,RP04312,RP01488,RP00060,RP04202,RP00216,RP00955,RP10180,RP04543,RP02961,RP01089,RP06727,RP05915,RP06101,RP01086,RP06172,RP01590,RP00026,RP10179,RP01085,RP06639,RP01226,RP05304,RP08252,RP03735	R01384,R01386,R07658,R03425,R00710,R00711,R01019,R00326,R05704,R00830,R01221,R03425,R00214,R00216,R00761,R02740,R00837,R00315,R00317,R00320,R02199,R02200,R02196,R02197,R05070,R00830,R00771,R04673,R01408,R00725,R01139,R00299,R08404,R02185,R05804,R00303,R00850,R00207,R01788,R02189,R01786,R00524,R05068,R00286,R00028,R00755,R01830,R02737,R00836,R00214,R00216,R07247,R00751,R00472,R01555,R05196,R00743,R01323,R01179,R05508,R00393,R04057,R02955,R05336,R01359,R05509,R00928,R04000,R00229,R07832,R03884,R00227,R03153,R00235,R05069,R00751,R01621,R00996,R05704,R04673,R00134,R03215,R03146,R00519
492	0.83	417	24	43	1	1	C00031->C00407:[7->3,7->6,7->9,9->2,9->5]	RP07515,RP00128,RP01925,RP05769,RP01128,RP06299,RP00180,RP01133,RP02042,RP12733,RP01226,RP01086,RP10127,RP07314,RP10180,RP01085,RP10179,RP01093,RP04312,RP05304,RP00060,RP04202,RP06593,RP08252	R03425,R00710,R00711,R01019,R00326,R02035,R05704,R00830,R01221,R03425,R00830,R00761,R00315,R00317,R00320,R00835,R02199,R02200,R02196,R02197,R00006,R00996,R07247,R00751,R05070,R03050,R05068,R00751,R05069,R00771,R04673,R05704,R00725,R01139,R00299,R08404,R02185,R05804,R00303,R00850,R00207,R01528,R04673
493	0.67	505	23	58	0	0	C00031->C00407:[1->2,1->5,4->6,4->9]	RP01568,RP00036,RP10180,RP00113,RP00649,RP01033,RP02042,RP04318,RP01226,RP01086,RP10127,RP01271,RP00395,RP13340,RP01790,RP01085,RP10179,RP01093,RP04312,RP00052,RP00060,RP02918,RP08252	R01518,R00199,R01858,R02628,R01138,R00659,R00724,R00200,R00206,R02320,R00430,R00208,R01012,R00572,R05068,R02188,R01512,R01515,R01517,R01660,R00761,R01067,R00658,R02199,R02200,R02196,R02197,R00224,R00996,R07247,R00751,R05070,R01068,R01061,R01063,R01827,R01830,R00751,R05069,R00771,R04673,R00756,R00769,R05805,R00770,R00762,R00764,R00767,R00725,R01139,R00299,R08404,R02185,R05804,R00303,R00850,R00014,R04673
494	1.00	416	31	56	1	1	C00031->C00407:[4->1,4->3,7->1,7->3,7->6,7->9,9->2,9->5]	RP07515,RP06552,RP00128,RP01925,RP02042,RP01128,RP06299,RP01134,RP00180,RP01133,RP05769,RP12733,RP00955,RP05915,RP04312,RP01086,RP10127,RP07314,RP10180,RP01085,RP10179,RP01093,RP01226,RP04543,RP05304,RP01488,RP00060,RP04202,RP03735,RP06593,RP08252	R03425,R01384,R01386,R07658,R00710,R00711,R01019,R00326,R02035,R02199,R02200,R02196,R02197,R00830,R00761,R00837,R00315,R00317,R00320,R00835,R05704,R00830,R01221,R03425,R00006,R00524,R02737,R00836,R04673,R07247,R00751,R05070,R03050,R05068,R00751,R05069,R00771,R00996,R00286,R05704,R01408,R00725,R01139,R00299,R08404,R02185,R05804,R00303,R00850,R00207,R00134,R03215,R03146,R00519,R01528,R04673
495	1.00	440	36	64	1	1	C00031->C00407:[4->1,4->3,7->6,7->9,9->2,9->5]	RP06552,RP07515,RP00128,RP06299,RP01134,RP00180,RP02042,RP01573,RP10127,RP01128,RP01093,RP04312,RP01670,RP01488,RP00060,RP00343,RP08252,RP01095,RP00955,RP10180,RP04543,RP07922,RP00453,RP06373,RP01089,RP05769,RP05915,RP01086,RP01085,RP10179,RP00568,RP06639,RP01226,RP05304,RP03735,RP01576	R01384,R01386,R07658,R03425,R00710,R00711,R01019,R00326,R00761,R00837,R00315,R00317,R00320,R02199,R02200,R02196,R02197,R01529,R05070,R00830,R00771,R04673,R01655,R01408,R00725,R01139,R00299,R08404,R02185,R05804,R00303,R00850,R02778,R02780,R04673,R05339,R00524,R05068,R00286,R04125,R02727,R00010,R00941,R00755,R05704,R00830,R01221,R03425,R02737,R00836,R07247,R00751,R00751,R05069,R01218,R01220,R01621,R00996,R05704,R00134,R03215,R03146,R00519,R05338
496	0.67	352	24	60	0	0	C00031->C00407:[4->5,7->6,7->9,9->2]	RP06552,RP01134,RP04543,RP10180,RP00287,RP06299,RP00128,RP06101,RP00026,RP02042,RP12733,RP05915,RP01226,RP01086,RP10127,RP07314,RP06172,RP01085,RP10179,RP01093,RP04312,RP00060,RP04202,RP08252	R01384,R01386,R07658,R00837,R00286,R05068,R00214,R00216,R00761,R00710,R00711,R01019,R00326,R00214,R00216,R00743,R01323,R01179,R05508,R00393,R04057,R02955,R05336,R01359,R05509,R00928,R04000,R00229,R07832,R03884,R00227,R03153,R00235,R02199,R02200,R02196,R02197,R00006,R02737,R00836,R00996,R07247,R00751,R05070,R03050,R00472,R00751,R05069,R00771,R04673,R00725,R01139,R00299,R08404,R02185,R05804,R00303,R00850,R00207,R04673
497	0.83	481	33	72	1	1	C00031->C00407:[1->2,4->3,4->6,7->9,9->5]	RP06552,RP01568,RP00128,RP07515,RP00036,RP10180,RP00113,RP01128,RP02940,RP04543,RP01134,RP00180,RP02450,RP01133,RP02042,RP05915,RP04312,RP01086,RP10127,RP00395,RP13340,RP01085,RP05769,RP10179,RP01093,RP06639,RP01226,RP05304,RP01033,RP06427,RP00060,RP02918,RP08252	R01384,R01386,R07658,R01518,R00710,R00711,R01019,R00326,R03425,R00199,R01858,R02628,R01138,R00659,R00724,R00200,R00206,R02320,R00430,R00208,R01012,R00572,R05068,R02188,R01512,R01515,R01517,R01660,R00830,R03321,R00286,R00837,R00315,R00317,R00320,R02736,R00835,R02199,R02200,R02196,R02197,R02737,R00836,R04673,R07247,R00751,R05070,R01061,R01063,R01827,R00751,R05704,R00830,R01221,R03425,R05069,R00771,R01621,R00996,R05704,R00658,R01067,R00725,R01139,R00299,R08404,R02185,R05804,R00303,R00850,R00014,R04673
498	1.00	425	32	58	1	1	C00031->C00407:[4->1,4->3,7->6,7->9,9->2,9->5]	RP06552,RP07515,RP00128,RP04543,RP05769,RP10180,RP06299,RP07922,RP01134,RP00180,RP06373,RP02042,RP12733,RP00060,RP05915,RP04312,RP00955,RP10127,RP07314,RP01128,RP01085,RP01086,RP01093,RP01226,RP01670,RP05304,RP00568,RP01488,RP10179,RP04202,RP03735,RP08252	R01384,R01386,R07658,R03425,R00710,R00711,R01019,R00326,R00286,R05704,R00830,R01221,R03425,R05068,R00761,R04125,R00837,R00315,R00317,R00320,R00941,R02199,R02200,R02196,R02197,R00006,R00725,R01139,R00299,R08404,R02185,R05804,R00303,R00850,R02737,R00836,R04673,R00524,R05070,R03050,R00830,R00751,R07247,R00751,R00771,R00996,R01655,R05704,R01218,R01220,R01408,R05069,R00207,R00134,R03215,R03146,R00519,R04673
499	0.83	443	28	50	1	1	C00031->C00407:[7->3,7->6,7->9,9->2,9->5]	RP07515,RP00128,RP01925,RP02042,RP10180,RP06299,RP02454,RP00180,RP02961,RP01089,RP01133,RP06727,RP04312,RP01086,RP10127,RP01590,RP01128,RP01085,RP05769,RP10179,RP01093,RP06639,RP01226,RP05304,RP08252,RP00060,RP06593,RP00216	R03425,R00710,R00711,R01019,R00326,R02035,R02199,R02200,R02196,R02197,R05068,R00761,R02740,R00315,R00317,R00320,R00028,R00755,R00835,R01830,R04673,R07247,R00751,R05070,R01555,R05196,R00830,R00751,R05704,R00830,R01221,R03425,R05069,R00771,R01621,R00996,R05704,R04673,R00725,R01139,R00299,R08404,R02185,R05804,R00303,R00850,R01528,R01788,R02189,R01786
500	0.33	500	17	45	0	0	C00031->C00407:[1->2,4->6]	RP01568,RP00036,RP10180,RP00113,RP00649,RP01033,RP02042,RP10127,RP00395,RP13340,RP01790,RP10179,RP01093,RP04312,RP00060,RP02918,RP08252	R01518,R00199,R01858,R02628,R01138,R00659,R00724,R00200,R00206,R02320,R00430,R00208,R01012,R00572,R05068,R02188,R01512,R01515,R01517,R01660,R00761,R01067,R00658,R02199,R02200,R02196,R02197,R05070,R01061,R01063,R01827,R01830,R05069,R00771,R04673,R00725,R01139,R00299,R08404,R02185,R05804,R00303,R00850,R00014,R04673
501	0.83	477	33	74	1	1	C00031->C00407:[1->2,4->3,4->6,7->9,9->5]	RP06552,RP01568,RP00128,RP06299,RP00036,RP07515,RP00113,RP01128,RP02940,RP04543,RP00453,RP00180,RP02450,RP01133,RP02042,RP00060,RP05915,RP04312,RP01086,RP10127,RP00395,RP10180,RP01085,RP05769,RP13340,RP01093,RP01226,RP05304,RP01033,RP10179,RP02918,RP00343,RP08252	R01384,R01386,R07658,R01518,R00710,R00711,R01019,R00326,R00761,R00199,R01858,R02628,R01138,R00659,R00724,R00200,R00206,R02320,R00430,R00208,R01012,R00572,R03425,R02188,R01512,R01515,R01517,R01660,R00830,R03321,R00286,R02727,R00010,R00315,R00317,R00320,R02736,R00835,R02199,R02200,R02196,R02197,R00725,R01139,R00299,R08404,R02185,R05804,R00303,R00850,R02737,R00836,R04673,R07247,R00751,R05070,R01061,R01063,R05068,R00751,R05704,R00830,R01221,R03425,R01827,R00771,R00996,R05704,R00658,R05069,R00014,R02778,R02780,R04673
502	0.83	432	24	46	1	1	C00031->C00407:[4->3,7->6,7->9,9->2,9->5]	RP06552,RP07515,RP00128,RP01134,RP00180,RP02042,RP10127,RP01128,RP01093,RP04312,RP06427,RP00060,RP08252,RP10180,RP04543,RP01089,RP05769,RP05915,RP01086,RP01085,RP10179,RP06639,RP01226,RP05304	R01384,R01386,R07658,R03425,R00710,R00711,R01019,R00326,R00837,R00315,R00317,R00320,R02199,R02200,R02196,R02197,R05070,R00830,R00771,R04673,R01067,R00725,R01139,R00299,R08404,R02185,R05804,R00303,R00850,R04673,R05068,R00286,R00755,R05704,R00830,R01221,R03425,R02737,R00836,R07247,R00751,R00751,R05069,R01621,R00996,R05704
503	1.00	459	38	74	1	1	C00031->C00407:[4->1,4->3,7->6,7->9,9->2,9->5]	RP06552,RP07515,RP00164,RP06299,RP01134,RP00180,RP02042,RP10127,RP01128,RP09657,RP09828,RP01093,RP04312,RP01670,RP00052,RP01488,RP00060,RP00343,RP08252,RP00955,RP10180,RP04543,RP07922,RP00453,RP06373,RP01089,RP05769,RP05915,RP01086,RP01085,RP10179,RP00128,RP00568,RP06639,RP01226,RP05304,RP01270,RP03735	R01384,R01386,R07658,R03425,R01010,R01011,R01012,R00761,R00837,R00315,R00317,R00320,R02199,R02200,R02196,R02197,R05070,R00830,R06861,R06862,R00771,R04673,R01655,R00756,R00769,R05805,R00770,R00762,R00764,R00767,R01408,R00725,R01139,R00299,R08404,R02185,R05804,R00303,R00850,R02778,R02780,R04673,R00524,R05068,R00286,R04125,R02727,R00010,R00941,R00755,R05704,R00830,R01221,R03425,R02737,R00836,R07247,R00751,R00751,R05069,R00710,R00711,R01019,R00326,R01218,R01220,R01621,R00996,R05704,R01068,R00134,R03215,R03146,R00519
504	0.17	235	10	25	1	2	C00031->C00407:[7->3]	RP11206,RP11208,RP01925,RP01133,RP02042,RP00060,RP11207,RP09200,RP09733,RP06593	R07603,R08567,R03171,R02035,R00835,R02199,R02200,R02196,R02197,R00725,R01139,R00299,R08404,R02185,R05804,R00303,R00850,R04225,R03894,R08567,R07603,R03894,R03171,R04225,R01528
505	0.83	482	31	76	1	1	C00031->C00407:[1->2,4->3,4->6,7->9,9->5]	RP06552,RP01568,RP00128,RP04543,RP00036,RP10180,RP00113,RP06299,RP01134,RP07515,RP00180,RP01033,RP02042,RP12733,RP05915,RP04312,RP01086,RP10127,RP07314,RP01271,RP00395,RP01128,RP01085,RP05769,RP10179,RP01093,RP01226,RP05304,RP00052,RP00060,RP08252	R01384,R01386,R07658,R01518,R00710,R00711,R01019,R00326,R00286,R00199,R01858,R02628,R01138,R00659,R00724,R00200,R00206,R02320,R00430,R00208,R01012,R00572,R05068,R02188,R01512,R01515,R01517,R01660,R00761,R00837,R03425,R00315,R00317,R00320,R00658,R02199,R02200,R02196,R02197,R00006,R02737,R00836,R04673,R07247,R00751,R05070,R03050,R01068,R01061,R01063,R00830,R00751,R05704,R00830,R01221,R03425,R05069,R00771,R00996,R05704,R00756,R00769,R05805,R00770,R00762,R00764,R00767,R00725,R01139,R00299,R08404,R02185,R05804,R00303,R00850,R04673
506	0.67	479	28	70	0	0	C00031->C00407:[7->6,7->9,9->2,9->5]	RP01568,RP00128,RP06727,RP10180,RP00113,RP02454,RP00180,RP02961,RP00036,RP01089,RP02042,RP00395,RP01226,RP01086,RP10127,RP01271,RP01590,RP01085,RP10179,RP01093,RP06639,RP04312,RP01033,RP00052,RP00216,RP00060,RP04318,RP08252	R01518,R00710,R00711,R01019,R00326,R01830,R05068,R02188,R01512,R01515,R01517,R01660,R02740,R00315,R00317,R00320,R00028,R00199,R01858,R02628,R01138,R00659,R00724,R00200,R00206,R02320,R00430,R00208,R01012,R00572,R00755,R02199,R02200,R02196,R02197,R01061,R01063,R00996,R07247,R00751,R05070,R01068,R01555,R05196,R00751,R05069,R00771,R01621,R04673,R00658,R00756,R00769,R05805,R00770,R00762,R00764,R00767,R01788,R02189,R01786,R00725,R01139,R00299,R08404,R02185,R05804,R00303,R00850,R00224,R04673
507	1.00	436	37	66	1	1	C00031->C00407:[4->1,4->3,7->6,7->9,9->2,9->5]	RP06552,RP07515,RP00128,RP05769,RP06299,RP02454,RP01134,RP00180,RP02042,RP10127,RP01128,RP01093,RP04312,RP01670,RP01488,RP00060,RP02918,RP04202,RP08252,RP00955,RP10180,RP04543,RP07922,RP02961,RP06373,RP06727,RP05915,RP01086,RP01590,RP01085,RP10179,RP00568,RP06639,RP01226,RP05304,RP00216,RP03735	R01384,R01386,R07658,R03425,R00710,R00711,R01019,R00326,R05704,R00830,R01221,R03425,R00761,R02740,R00837,R00315,R00317,R00320,R02199,R02200,R02196,R02197,R05070,R00830,R00771,R04673,R01655,R01408,R00725,R01139,R00299,R08404,R02185,R05804,R00303,R00850,R00014,R00207,R04673,R00524,R05068,R00286,R04125,R00028,R00941,R01830,R02737,R00836,R07247,R00751,R01555,R05196,R00751,R05069,R01218,R01220,R01621,R00996,R05704,R01788,R02189,R01786,R00134,R03215,R03146,R00519
508	1.00	460	37	81	1	1	C00031->C00407:[1->2,4->1,4->3,4->6,7->9,9->5]	RP06552,RP01568,RP00128,RP07515,RP00113,RP01134,RP06299,RP00453,RP00180,RP02450,RP02042,RP10127,RP00395,RP10180,RP01093,RP04312,RP01488,RP00060,RP02918,RP00343,RP08252,RP00955,RP00036,RP01128,RP02940,RP04543,RP01133,RP05769,RP05915,RP01086,RP13340,RP01085,RP10179,RP01226,RP05304,RP01033,RP03735	R01384,R01386,R07658,R01518,R00710,R00711,R01019,R00326,R03425,R02188,R01512,R01515,R01517,R01660,R00837,R00761,R02727,R00010,R00315,R00317,R00320,R02736,R02199,R02200,R02196,R02197,R05070,R01061,R01063,R05068,R00771,R04673,R01408,R00725,R01139,R00299,R08404,R02185,R05804,R00303,R00850,R00014,R02778,R02780,R04673,R00524,R00199,R01858,R02628,R01138,R00659,R00724,R00200,R00206,R02320,R00430,R00208,R01012,R00572,R00830,R03321,R00286,R00835,R05704,R00830,R01221,R03425,R02737,R00836,R07247,R00751,R01827,R00751,R05069,R00996,R05704,R00658,R00134,R03215,R03146,R00519
509	0.83	492	28	45	1	1	C00031->C00407:[4->3,7->6,7->9,9->2,9->5]	RP06552,RP07515,RP01134,RP04543,RP06727,RP10180,RP02940,RP06299,RP02450,RP01133,RP02042,RP04318,RP05915,RP01226,RP01086,RP10127,RP01128,RP01085,RP05769,RP10179,RP01093,RP06639,RP04312,RP05304,RP00060,RP02918,RP04202,RP08252	R01384,R01386,R07658,R03425,R00837,R00286,R01830,R05068,R03321,R00761,R02736,R00835,R02199,R02200,R02196,R02197,R00224,R02737,R00836,R00996,R07247,R00751,R05070,R00830,R00751,R05704,R00830,R01221,R03425,R05069,R00771,R01621,R04673,R05704,R00725,R01139,R00299,R08404,R02185,R05804,R00303,R00850,R00014,R00207,R04673
510	0.67	485	22	56	0	0	C00031->C00407:[7->6,7->9,9->2,9->5]	RP01568,RP00036,RP10180,RP00113,RP06299,RP01033,RP02042,RP04318,RP01226,RP01086,RP10127,RP01271,RP00395,RP01085,RP10179,RP01093,RP04312,RP00052,RP00060,RP02918,RP04202,RP08252	R01518,R00199,R01858,R02628,R01138,R00659,R00724,R00200,R00206,R02320,R00430,R00208,R01012,R00572,R05068,R02188,R01512,R01515,R01517,R01660,R00761,R00658,R02199,R02200,R02196,R02197,R00224,R00996,R07247,R00751,R05070,R01068,R01061,R01063,R00751,R05069,R00771,R04673,R00756,R00769,R05805,R00770,R00762,R00764,R00767,R00725,R01139,R00299,R08404,R02185,R05804,R00303,R00850,R00014,R00207,R04673
511	0.83	433	27	51	1	1	C00031->C00407:[4->3,7->6,7->9,9->2,9->5]	RP06552,RP07515,RP00128,RP06299,RP05769,RP01128,RP04543,RP00453,RP00180,RP02042,RP05915,RP01226,RP01086,RP00343,RP10127,RP10180,RP01085,RP10179,RP01093,RP06639,RP04312,RP05304,RP06427,RP00060,RP02918,RP04202,RP08252	R01384,R01386,R07658,R03425,R00710,R00711,R01019,R00326,R00761,R05704,R00830,R01221,R03425,R00830,R00286,R02727,R00010,R00315,R00317,R00320,R02199,R02200,R02196,R02197,R02737,R00836,R00996,R07247,R00751,R02778,R02780,R05070,R05068,R00751,R05069,R00771,R01621,R04673,R05704,R01067,R00725,R01139,R00299,R08404,R02185,R05804,R00303,R00850,R00014,R00207,R04673
512	0.83	430	31	71	1	1	C00031->C00407:[1->2,4->3,4->6,7->9,9->5]	RP06552,RP01568,RP00128,RP04543,RP00109,RP10180,RP00113,RP06299,RP01134,RP07515,RP00180,RP01033,RP02042,RP00078,RP05915,RP04312,RP01086,RP10127,RP01271,RP00395,RP01128,RP01085,RP05769,RP10179,RP01093,RP01226,RP05304,RP00052,RP00060,RP02918,RP08252	R01384,R01386,R07658,R01518,R00710,R00711,R01019,R00326,R00286,R00344,R00930,R00217,R00353,R05068,R02188,R01512,R01515,R01517,R01660,R00761,R00837,R03425,R00315,R00317,R00320,R00658,R02199,R02200,R02196,R02197,R00431,R00346,R00345,R00726,R00341,R02737,R00836,R04673,R07247,R00751,R05070,R01068,R01061,R01063,R00830,R00751,R05704,R00830,R01221,R03425,R05069,R00771,R00996,R05704,R00756,R00769,R05805,R00770,R00762,R00764,R00767,R00725,R01139,R00299,R08404,R02185,R05804,R00303,R00850,R00014,R04673
513	0.83	469	29	49	1	1	C00031->C00407:[4->3,7->6,7->9,9->2,9->5]	RP06552,RP07515,RP01134,RP04543,RP06727,RP10180,RP06299,RP02454,RP02961,RP02042,RP04318,RP05915,RP01226,RP01086,RP10127,RP01590,RP01128,RP01085,RP05769,RP10179,RP01093,RP06639,RP04312,RP05304,RP00216,RP00060,RP02918,RP04202,RP08252	R01384,R01386,R07658,R03425,R00837,R00286,R01830,R05068,R00761,R02740,R00028,R02199,R02200,R02196,R02197,R00224,R02737,R00836,R00996,R07247,R00751,R05070,R01555,R05196,R00830,R00751,R05704,R00830,R01221,R03425,R05069,R00771,R01621,R04673,R05704,R01788,R02189,R01786,R00725,R01139,R00299,R08404,R02185,R05804,R00303,R00850,R00014,R00207,R04673
514	1.00	418	28	53	1	1	C00031->C00407:[4->1,4->3,7->6,7->9,9->2,9->5]	RP06552,RP07515,RP00128,RP06299,RP02042,RP10180,RP04543,RP01134,RP00180,RP01488,RP01089,RP05769,RP00955,RP05915,RP01226,RP01086,RP10127,RP01128,RP01085,RP10179,RP01093,RP06639,RP04312,RP05304,RP06427,RP00060,RP03735,RP08252	R01384,R01386,R07658,R03425,R00710,R00711,R01019,R00326,R00761,R02199,R02200,R02196,R02197,R05068,R00286,R00837,R00315,R00317,R00320,R01408,R00755,R05704,R00830,R01221,R03425,R00524,R02737,R00836,R00996,R07247,R00751,R05070,R00830,R00751,R05069,R00771,R01621,R04673,R05704,R01067,R00725,R01139,R00299,R08404,R02185,R05804,R00303,R00850,R00134,R03215,R03146,R00519,R04673
515	1.00	438	37	66	1	1	C00031->C00407:[4->1,4->3,7->6,7->9,9->2,9->5]	RP06552,RP07515,RP00128,RP05769,RP02454,RP01134,RP00180,RP02042,RP00955,RP10127,RP01128,RP01093,RP04312,RP01670,RP06427,RP00060,RP02918,RP04202,RP00216,RP01488,RP10180,RP04543,RP07922,RP02961,RP06373,RP06727,RP05915,RP01086,RP01590,RP01085,RP10179,RP00568,RP06639,RP01226,RP05304,RP08252,RP03735	R01384,R01386,R07658,R03425,R00710,R00711,R01019,R00326,R05704,R00830,R01221,R03425,R02740,R00837,R00315,R00317,R00320,R02199,R02200,R02196,R02197,R00524,R05070,R00830,R00771,R04673,R01655,R01067,R00725,R01139,R00299,R08404,R02185,R05804,R00303,R00850,R00014,R00207,R01788,R02189,R01786,R01408,R05068,R00286,R04125,R00028,R00941,R01830,R02737,R00836,R07247,R00751,R01555,R05196,R00751,R05069,R01218,R01220,R01621,R00996,R05704,R04673,R00134,R03215,R03146,R00519
516	0.83	370	28	67	1	1	C00031->C00407:[4->3,4->5,7->6,7->9,9->2]	RP06552,RP07515,RP01134,RP04543,RP02042,RP10180,RP00287,RP06299,RP00128,RP06101,RP00026,RP05769,RP12733,RP05915,RP01226,RP01086,RP10127,RP07314,RP06172,RP01128,RP01085,RP10179,RP01093,RP04312,RP05304,RP00060,RP04202,RP08252	R01384,R01386,R07658,R03425,R00837,R00286,R02199,R02200,R02196,R02197,R05068,R00214,R00216,R00761,R00710,R00711,R01019,R00326,R00214,R00216,R00743,R01323,R01179,R05508,R00393,R04057,R02955,R05336,R01359,R05509,R00928,R04000,R00229,R07832,R03884,R00227,R03153,R00235,R05704,R00830,R01221,R03425,R00006,R02737,R00836,R00996,R07247,R00751,R05070,R03050,R00472,R00830,R00751,R05069,R00771,R04673,R05704,R00725,R01139,R00299,R08404,R02185,R05804,R00303,R00850,R00207,R04673
517	0.67	439	23	47	0	0	C00031->C00407:[7->6,7->9,9->2,9->5]	RP00164,RP10180,RP06299,RP00128,RP00180,RP01089,RP02042,RP01226,RP01086,RP04202,RP10127,RP09657,RP09828,RP10179,RP01085,RP01093,RP06639,RP04312,RP00052,RP00060,RP04318,RP01270,RP08252	R01010,R01011,R01012,R05068,R00761,R00710,R00711,R01019,R00326,R00315,R00317,R00320,R00755,R02199,R02200,R02196,R02197,R00996,R07247,R00751,R00207,R05070,R06861,R06862,R05069,R00751,R00771,R01621,R04673,R00756,R00769,R05805,R00770,R00762,R00764,R00767,R00725,R01139,R00299,R08404,R02185,R05804,R00303,R00850,R00224,R01068,R04673
518	1.00	437	41	85	1	1	C00031->C00407:[1->2,4->1,4->3,4->6,7->1,7->3,7->9,9->5]	RP07515,RP01568,RP00128,RP00109,RP00113,RP06299,RP01134,RP00180,RP01033,RP02042,RP00078,RP10127,RP00395,RP01128,RP01093,RP04312,RP01670,RP00052,RP01488,RP00060,RP02918,RP08252,RP00955,RP01925,RP10180,RP04543,RP07922,RP06373,RP01133,RP05769,RP05915,RP01086,RP01271,RP01085,RP10179,RP00568,RP01226,RP05304,RP03735,RP06593,RP06552	R03425,R01518,R00710,R00711,R01019,R00326,R00344,R00930,R00217,R00353,R02188,R01512,R01515,R01517,R01660,R00761,R00837,R00315,R00317,R00320,R00658,R02199,R02200,R02196,R02197,R00431,R00346,R00345,R00726,R00341,R05070,R01061,R01063,R00830,R00771,R04673,R01655,R00756,R00769,R05805,R00770,R00762,R00764,R00767,R01408,R00725,R01139,R00299,R08404,R02185,R05804,R00303,R00850,R00014,R04673,R00524,R02035,R05068,R00286,R04125,R00941,R00835,R05704,R00830,R01221,R03425,R02737,R00836,R07247,R00751,R01068,R00751,R05069,R01218,R01220,R00996,R05704,R00134,R03215,R03146,R00519,R01528,R01384,R01386,R07658
519	1.00	412	37	102	1	1	C00031->C00407:[4->1,4->3,4->5,7->6,7->9,9->2]	RP06552,RP01568,RP01134,RP07515,RP00113,RP00287,RP06299,RP00128,RP06101,RP01033,RP02042,RP10127,RP00395,RP10180,RP01093,RP04312,RP00052,RP01488,RP00060,RP02918,RP04202,RP08252,RP00955,RP00036,RP01128,RP04543,RP00026,RP05769,RP05915,RP01086,RP06172,RP01271,RP01085,RP10179,RP01226,RP05304,RP03735	R01384,R01386,R07658,R01518,R00837,R03425,R02188,R01512,R01515,R01517,R01660,R00214,R00216,R00761,R00710,R00711,R01019,R00326,R00214,R00216,R00658,R02199,R02200,R02196,R02197,R05070,R01061,R01063,R05068,R00771,R04673,R00756,R00769,R05805,R00770,R00762,R00764,R00767,R01408,R00725,R01139,R00299,R08404,R02185,R05804,R00303,R00850,R00014,R00207,R04673,R00524,R00199,R01858,R02628,R01138,R00659,R00724,R00200,R00206,R02320,R00430,R00208,R01012,R00572,R00830,R00286,R00743,R01323,R01179,R05508,R00393,R04057,R02955,R05336,R01359,R05509,R00928,R04000,R00229,R07832,R03884,R00227,R03153,R00235,R05704,R00830,R01221,R03425,R02737,R00836,R07247,R00751,R00472,R01068,R00751,R05069,R00996,R05704,R00134,R03215,R03146,R00519
520	1.00	429	32	60	1	1	C00031->C00407:[4->1,4->3,7->6,7->9,9->2,9->5]	RP06552,RP07515,RP01134,RP06299,RP05769,RP10180,RP04543,RP07922,RP00453,RP00180,RP06373,RP01089,RP02042,RP05915,RP01226,RP00955,RP10127,RP01086,RP01128,RP01085,RP10179,RP00128,RP01093,RP04312,RP01670,RP05304,RP00568,RP01488,RP00060,RP00343,RP03735,RP08252	R01384,R01386,R07658,R03425,R00837,R00761,R05704,R00830,R01221,R03425,R05068,R00286,R04125,R02727,R00010,R00315,R00317,R00320,R00941,R00755,R02199,R02200,R02196,R02197,R02737,R00836,R00996,R00524,R05070,R07247,R00751,R00830,R00751,R05069,R00710,R00711,R01019,R00326,R00771,R04673,R01655,R05704,R01218,R01220,R01408,R00725,R01139,R00299,R08404,R02185,R05804,R00303,R00850,R02778,R02780,R00134,R03215,R03146,R00519,R04673
521	0.50	431	24	48	1	1	C00031->C00407:[4->3,7->9,9->5]	RP06552,RP07515,RP00128,RP00453,RP00180,RP02042,RP10127,RP01128,RP01093,RP04312,RP06427,RP00060,RP00343,RP08252,RP10180,RP04543,RP05769,RP05915,RP01086,RP01085,RP10179,RP06639,RP01226,RP05304	R01384,R01386,R07658,R03425,R00710,R00711,R01019,R00326,R02727,R00010,R00315,R00317,R00320,R02199,R02200,R02196,R02197,R05070,R00830,R00771,R04673,R01067,R00725,R01139,R00299,R08404,R02185,R05804,R00303,R00850,R02778,R02780,R04673,R05068,R00286,R05704,R00830,R01221,R03425,R02737,R00836,R07247,R00751,R00751,R05069,R01621,R00996,R05704
522	1.00	454	38	66	1	1	C00031->C00407:[4->1,4->3,7->6,7->9,9->2,9->5]	RP06552,RP07515,RP00128,RP05769,RP01134,RP06299,RP00453,RP00180,RP02450,RP02042,RP10127,RP01128,RP01093,RP04312,RP01670,RP01488,RP00060,RP02918,RP00343,RP08252,RP00955,RP10180,RP02940,RP04543,RP07922,RP06373,RP01133,RP06727,RP05915,RP01086,RP04202,RP01085,RP10179,RP00568,RP06639,RP01226,RP05304,RP03735	R01384,R01386,R07658,R03425,R00710,R00711,R01019,R00326,R05704,R00830,R01221,R03425,R00837,R00761,R02727,R00010,R00315,R00317,R00320,R02736,R02199,R02200,R02196,R02197,R05070,R00830,R00771,R04673,R01655,R01408,R00725,R01139,R00299,R08404,R02185,R05804,R00303,R00850,R00014,R02778,R02780,R04673,R00524,R05068,R03321,R00286,R04125,R00941,R00835,R01830,R02737,R00836,R07247,R00751,R00207,R00751,R05069,R01218,R01220,R01621,R00996,R05704,R00134,R03215,R03146,R00519
523	1.00	437	35	63	1	1	C00031->C00407:[4->1,4->3,7->1,7->3,7->6,7->9,9->2,9->5]	RP07515,RP06552,RP00128,RP01925,RP06727,RP10180,RP06299,RP02454,RP01134,RP00180,RP02961,RP01089,RP01133,RP02042,RP00955,RP05915,RP01226,RP01086,RP10127,RP01590,RP01128,RP01085,RP05769,RP10179,RP01093,RP06639,RP04312,RP05304,RP00216,RP01488,RP00060,RP04543,RP03735,RP06593,RP08252	R03425,R01384,R01386,R07658,R00710,R00711,R01019,R00326,R02035,R01830,R05068,R00761,R02740,R00837,R00315,R00317,R00320,R00028,R00755,R00835,R02199,R02200,R02196,R02197,R00524,R02737,R00836,R00996,R07247,R00751,R05070,R01555,R05196,R00830,R00751,R05704,R00830,R01221,R03425,R05069,R00771,R01621,R04673,R05704,R01788,R02189,R01786,R01408,R00725,R01139,R00299,R08404,R02185,R05804,R00303,R00850,R00286,R00134,R03215,R03146,R00519,R01528,R04673
524	0.33	371	23	57	1	1	C00031->C00407:[4->3,4->5]	RP06552,RP07515,RP00128,RP02042,RP10180,RP00287,RP04543,RP00453,RP06101,RP00026,RP05769,RP05915,RP04312,RP01086,RP10127,RP06172,RP01128,RP01085,RP10179,RP01226,RP05304,RP00343,RP08252	R01384,R01386,R07658,R03425,R00710,R00711,R01019,R00326,R02199,R02200,R02196,R02197,R05068,R00214,R00216,R00286,R02727,R00010,R00214,R00216,R00743,R01323,R01179,R05508,R00393,R04057,R02955,R05336,R01359,R05509,R00928,R04000,R00229,R07832,R03884,R00227,R03153,R00235,R05704,R00830,R01221,R03425,R02737,R00836,R04673,R07247,R00751,R05070,R00472,R00830,R00751,R05069,R00996,R05704,R02778,R02780,R04673
525	0.67	468	25	58	0	0	C00031->C00407:[1->2,4->6,7->9,9->5]	RP01568,RP00128,RP00036,RP10180,RP00113,RP02940,RP00180,RP02450,RP01133,RP02042,RP01226,RP01086,RP10127,RP00395,RP13340,RP01085,RP10179,RP01093,RP06639,RP04312,RP01033,RP06427,RP00060,RP02918,RP08252	R01518,R00710,R00711,R01019,R00326,R00199,R01858,R02628,R01138,R00659,R00724,R00200,R00206,R02320,R00430,R00208,R01012,R00572,R05068,R02188,R01512,R01515,R01517,R01660,R03321,R00315,R00317,R00320,R02736,R00835,R02199,R02200,R02196,R02197,R00996,R07247,R00751,R05070,R01061,R01063,R01827,R00751,R05069,R00771,R01621,R04673,R00658,R01067,R00725,R01139,R00299,R08404,R02185,R05804,R00303,R00850,R00014,R04673
526	0.50	413	22	44	1	1	C00031->C00407:[4->3,7->9,9->5]	RP06552,RP07515,RP01134,RP06299,RP02042,RP10180,RP04543,RP00128,RP00180,RP05769,RP05915,RP04312,RP01086,RP10127,RP01128,RP01085,RP10179,RP01093,RP01226,RP05304,RP00060,RP08252	R01384,R01386,R07658,R03425,R00837,R00761,R02199,R02200,R02196,R02197,R05068,R00286,R00710,R00711,R01019,R00326,R00315,R00317,R00320,R05704,R00830,R01221,R03425,R02737,R00836,R04673,R07247,R00751,R05070,R00830,R00751,R05069,R00771,R00996,R05704,R00725,R01139,R00299,R08404,R02185,R05804,R00303,R00850,R04673
527	0.83	426	23	42	1	1	C00031->C00407:[7->3,7->6,7->9,9->2,9->5]	RP07515,RP00128,RP00180,RP02042,RP10127,RP01128,RP01093,RP04312,RP06427,RP00060,RP08252,RP01925,RP10180,RP01089,RP01133,RP05769,RP01086,RP01085,RP10179,RP06639,RP01226,RP05304,RP06593	R03425,R00710,R00711,R01019,R00326,R00315,R00317,R00320,R02199,R02200,R02196,R02197,R05070,R00830,R00771,R04673,R01067,R00725,R01139,R00299,R08404,R02185,R05804,R00303,R00850,R04673,R02035,R05068,R00755,R00835,R05704,R00830,R01221,R03425,R07247,R00751,R00751,R05069,R01621,R00996,R05704,R01528
528	0.67	339	23	59	0	0	C00031->C00407:[4->5,7->6,7->9,9->2]	RP06552,RP01134,RP00287,RP06299,RP00128,RP06101,RP02042,RP10127,RP01093,RP04312,RP00060,RP02918,RP04202,RP08252,RP10180,RP04543,RP00026,RP05915,RP01086,RP06172,RP01085,RP10179,RP01226	R01384,R01386,R07658,R00837,R00214,R00216,R00761,R00710,R00711,R01019,R00326,R00214,R00216,R02199,R02200,R02196,R02197,R05070,R00771,R04673,R00725,R01139,R00299,R08404,R02185,R05804,R00303,R00850,R00014,R00207,R04673,R05068,R00286,R00743,R01323,R01179,R05508,R00393,R04057,R02955,R05336,R01359,R05509,R00928,R04000,R00229,R07832,R03884,R00227,R03153,R00235,R02737,R00836,R07247,R00751,R00472,R00751,R05069,R00996
529	0.83	482	30	72	1	1	C00031->C00407:[1->2,4->6,7->3,7->9,9->5]	RP07515,RP01568,RP00128,RP01925,RP00036,RP10180,RP00113,RP06299,RP00180,RP01033,RP01133,RP02042,RP12733,RP04312,RP01086,RP10127,RP07314,RP01271,RP00395,RP01128,RP01085,RP05769,RP10179,RP01093,RP01226,RP05304,RP00052,RP00060,RP06593,RP08252	R03425,R01518,R00710,R00711,R01019,R00326,R02035,R00199,R01858,R02628,R01138,R00659,R00724,R00200,R00206,R02320,R00430,R00208,R01012,R00572,R05068,R02188,R01512,R01515,R01517,R01660,R00761,R00315,R00317,R00320,R00658,R00835,R02199,R02200,R02196,R02197,R00006,R04673,R07247,R00751,R05070,R03050,R01068,R01061,R01063,R00830,R00751,R05704,R00830,R01221,R03425,R05069,R00771,R00996,R05704,R00756,R00769,R05805,R00770,R00762,R00764,R00767,R00725,R01139,R00299,R08404,R02185,R05804,R00303,R00850,R01528,R04673
530	1.00	448	38	69	1	1	C00031->C00407:[4->1,4->3,7->6,7->9,9->2,9->5]	RP06552,RP07515,RP00128,RP05769,RP06299,RP02454,RP01134,RP00180,RP02042,RP10127,RP01128,RP01093,RP04312,RP01670,RP01488,RP00060,RP00343,RP00216,RP00955,RP10180,RP04543,RP07922,RP00453,RP02961,RP06373,RP01089,RP06727,RP05915,RP01086,RP01590,RP01085,RP10179,RP00568,RP06639,RP01226,RP05304,RP08252,RP03735	R01384,R01386,R07658,R03425,R00710,R00711,R01019,R00326,R05704,R00830,R01221,R03425,R00761,R02740,R00837,R00315,R00317,R00320,R02199,R02200,R02196,R02197,R05070,R00830,R00771,R04673,R01655,R01408,R00725,R01139,R00299,R08404,R02185,R05804,R00303,R00850,R02778,R02780,R01788,R02189,R01786,R00524,R05068,R00286,R04125,R02727,R00010,R00028,R00941,R00755,R01830,R02737,R00836,R07247,R00751,R01555,R05196,R00751,R05069,R01218,R01220,R01621,R00996,R05704,R04673,R00134,R03215,R03146,R00519
531	0.83	360	28	69	1	1	C00031->C00407:[4->3,7->6,7->9,9->2,9->5]	RP06552,RP07515,RP01134,RP06299,RP04318,RP10180,RP00287,RP04543,RP00128,RP06101,RP00026,RP01089,RP02042,RP05915,RP00180,RP01086,RP10127,RP06172,RP01128,RP01085,RP05769,RP10179,RP01093,RP01226,RP05304,RP00060,RP04312,RP08252	R01384,R01386,R07658,R03425,R00837,R00761,R00224,R05068,R00214,R00216,R00286,R00710,R00711,R01019,R00326,R00214,R00216,R00743,R01323,R01179,R05508,R00393,R04057,R02955,R05336,R01359,R05509,R00928,R04000,R00229,R07832,R03884,R00227,R03153,R00235,R00755,R02199,R02200,R02196,R02197,R02737,R00836,R00315,R00317,R00320,R07247,R00751,R05070,R00472,R00830,R00751,R05704,R00830,R01221,R03425,R05069,R00771,R00996,R05704,R00725,R01139,R00299,R08404,R02185,R05804,R00303,R00850,R04673,R04673
532	0.33	403	13	28	0	0	C00031->C00407:[7->6,9->2]	RP00128,RP06427,RP10180,RP10179,RP01093,RP06639,RP00180,RP01089,RP02042,RP00060,RP04312,RP08252,RP10127	R00710,R00711,R01019,R00326,R01067,R05068,R05069,R00771,R01621,R00315,R00317,R00320,R00755,R02199,R02200,R02196,R02197,R00725,R01139,R00299,R08404,R02185,R05804,R00303,R00850,R04673,R04673,R05070
533	0.67	428	17	28	0	0	C00031->C00407:[7->6,7->9,9->2,9->5]	RP02042,RP10180,RP01085,RP10179,RP06299,RP01093,RP06639,RP04312,RP06427,RP00060,RP02918,RP04202,RP01226,RP01086,RP04318,RP08252,RP10127	R02199,R02200,R02196,R02197,R05068,R00751,R05069,R00761,R00771,R01621,R04673,R01067,R00725,R01139,R00299,R08404,R02185,R05804,R00303,R00850,R00014,R00207,R00996,R07247,R00751,R00224,R04673,R05070
534	1.00	463	36	84	1	1	C00031->C00407:[1->2,4->1,4->3,4->6,7->1,7->3,7->9,9->5]	RP07515,RP01568,RP00128,RP01925,RP00036,RP10180,RP00113,RP06299,RP01134,RP00180,RP01033,RP01133,RP02042,RP00955,RP05915,RP01226,RP01086,RP06552,RP10127,RP01271,RP00395,RP01128,RP01085,RP05769,RP10179,RP01093,RP04312,RP05304,RP00052,RP01488,RP00060,RP02918,RP04543,RP03735,RP06593,RP08252	R03425,R01518,R00710,R00711,R01019,R00326,R02035,R00199,R01858,R02628,R01138,R00659,R00724,R00200,R00206,R02320,R00430,R00208,R01012,R00572,R05068,R02188,R01512,R01515,R01517,R01660,R00761,R00837,R00315,R00317,R00320,R00658,R00835,R02199,R02200,R02196,R02197,R00524,R02737,R00836,R00996,R07247,R00751,R01384,R01386,R07658,R05070,R01068,R01061,R01063,R00830,R00751,R05704,R00830,R01221,R03425,R05069,R00771,R04673,R05704,R00756,R00769,R05805,R00770,R00762,R00764,R00767,R01408,R00725,R01139,R00299,R08404,R02185,R05804,R00303,R00850,R00014,R00286,R00134,R03215,R03146,R00519,R01528,R04673
535	1.00	423	34	60	1	1	C00031->C00407:[4->1,4->3,7->1,7->3,7->6,7->9,9->2,9->5]	RP07515,RP06552,RP00128,RP01925,RP02042,RP10180,RP06299,RP07922,RP01134,RP00180,RP06373,RP01133,RP05769,RP00060,RP05915,RP01226,RP00955,RP04202,RP10127,RP01128,RP01085,RP01086,RP01093,RP04312,RP01670,RP05304,RP00568,RP01488,RP10179,RP02918,RP04543,RP03735,RP06593,RP08252	R03425,R01384,R01386,R07658,R00710,R00711,R01019,R00326,R02035,R02199,R02200,R02196,R02197,R05068,R00761,R04125,R00837,R00315,R00317,R00320,R00941,R00835,R05704,R00830,R01221,R03425,R00725,R01139,R00299,R08404,R02185,R05804,R00303,R00850,R02737,R00836,R00996,R00524,R00207,R05070,R00830,R00751,R07247,R00751,R00771,R04673,R01655,R05704,R01218,R01220,R01408,R05069,R00014,R00286,R00134,R03215,R03146,R00519,R01528,R04673
536	1.00	450	36	62	1	1	C00031->C00407:[4->1,4->3,7->6,7->9,9->2,9->5]	RP06552,RP07515,RP00128,RP05769,RP06299,RP01134,RP00180,RP02450,RP02042,RP10127,RP01128,RP01093,RP04312,RP01670,RP01488,RP00060,RP02918,RP04202,RP08252,RP00955,RP10180,RP02940,RP04543,RP07922,RP06373,RP01133,RP06727,RP05915,RP01086,RP01085,RP10179,RP00568,RP06639,RP01226,RP05304,RP03735	R01384,R01386,R07658,R03425,R00710,R00711,R01019,R00326,R05704,R00830,R01221,R03425,R00761,R00837,R00315,R00317,R00320,R02736,R02199,R02200,R02196,R02197,R05070,R00830,R00771,R04673,R01655,R01408,R00725,R01139,R00299,R08404,R02185,R05804,R00303,R00850,R00014,R00207,R04673,R00524,R05068,R03321,R00286,R04125,R00941,R00835,R01830,R02737,R00836,R07247,R00751,R00751,R05069,R01218,R01220,R01621,R00996,R05704,R00134,R03215,R03146,R00519
537	1.00	375	36	81	1	1	C00031->C00407:[4->1,4->3,4->5,7->6,7->9,9->2]	RP06552,RP07515,RP01134,RP05769,RP00287,RP06299,RP02454,RP00128,RP06101,RP02042,RP10127,RP01128,RP01093,RP04312,RP01488,RP00060,RP02918,RP04202,RP00216,RP00955,RP10180,RP04543,RP02961,RP06727,RP05915,RP01086,RP06172,RP01590,RP00026,RP10179,RP01085,RP06639,RP01226,RP05304,RP08252,RP03735	R01384,R01386,R07658,R03425,R00837,R05704,R00830,R01221,R03425,R00214,R00216,R00761,R02740,R00710,R00711,R01019,R00326,R00214,R00216,R02199,R02200,R02196,R02197,R05070,R00830,R00771,R04673,R01408,R00725,R01139,R00299,R08404,R02185,R05804,R00303,R00850,R00014,R00207,R01788,R02189,R01786,R00524,R05068,R00286,R00028,R01830,R02737,R00836,R07247,R00751,R00472,R01555,R05196,R00743,R01323,R01179,R05508,R00393,R04057,R02955,R05336,R01359,R05509,R00928,R04000,R00229,R07832,R03884,R00227,R03153,R00235,R05069,R00751,R01621,R00996,R05704,R04673,R00134,R03215,R03146,R00519
538	1.00	444	33	58	1	1	C00031->C00407:[4->1,4->3,7->6,7->9,9->2,9->5]	RP06552,RP07515,RP00128,RP06299,RP06727,RP10180,RP02940,RP04543,RP01134,RP00180,RP02450,RP01133,RP02042,RP00955,RP05915,RP01226,RP01086,RP10127,RP01128,RP01085,RP05769,RP10179,RP01093,RP06639,RP04312,RP05304,RP01089,RP01488,RP00060,RP04318,RP04202,RP03735,RP08252	R01384,R01386,R07658,R03425,R00710,R00711,R01019,R00326,R00761,R01830,R05068,R03321,R00286,R00837,R00315,R00317,R00320,R02736,R00835,R02199,R02200,R02196,R02197,R00524,R02737,R00836,R00996,R07247,R00751,R05070,R00830,R00751,R05704,R00830,R01221,R03425,R05069,R00771,R01621,R04673,R05704,R00755,R01408,R00725,R01139,R00299,R08404,R02185,R05804,R00303,R00850,R00224,R00207,R00134,R03215,R03146,R00519,R04673
539	0.67	411	29	83	0	0	C00031->C00407:[1->2,4->5,4->6,4->9]	RP06552,RP01568,RP01134,RP00036,RP10180,RP00113,RP00287,RP00649,RP04543,RP00128,RP06101,RP00026,RP01033,RP02042,RP05915,RP01226,RP01086,RP10127,RP06172,RP00395,RP13340,RP01790,RP01085,RP10179,RP01093,RP04312,RP00060,RP02918,RP08252	R01384,R01386,R07658,R01518,R00837,R00199,R01858,R02628,R01138,R00659,R00724,R00200,R00206,R02320,R00430,R00208,R01012,R00572,R05068,R02188,R01512,R01515,R01517,R01660,R00214,R00216,R00761,R01067,R00286,R00710,R00711,R01019,R00326,R00214,R00216,R00743,R01323,R01179,R05508,R00393,R04057,R02955,R05336,R01359,R05509,R00928,R04000,R00229,R07832,R03884,R00227,R03153,R00235,R00658,R02199,R02200,R02196,R02197,R02737,R00836,R00996,R07247,R00751,R05070,R00472,R01061,R01063,R01827,R01830,R00751,R05069,R00771,R04673,R00725,R01139,R00299,R08404,R02185,R05804,R00303,R00850,R00014,R04673
540	1.00	408	29	54	1	1	C00031->C00407:[4->1,4->3,7->6,7->9,9->2,9->5]	RP06552,RP07515,RP00128,RP06299,RP02042,RP10180,RP04543,RP01134,RP00180,RP01488,RP05769,RP00955,RP05915,RP01226,RP01086,RP10127,RP01128,RP01085,RP10179,RP01093,RP06639,RP04312,RP05304,RP06427,RP00060,RP02918,RP04202,RP03735,RP08252	R01384,R01386,R07658,R03425,R00710,R00711,R01019,R00326,R00761,R02199,R02200,R02196,R02197,R05068,R00286,R00837,R00315,R00317,R00320,R01408,R05704,R00830,R01221,R03425,R00524,R02737,R00836,R00996,R07247,R00751,R05070,R00830,R00751,R05069,R00771,R01621,R04673,R05704,R01067,R00725,R01139,R00299,R08404,R02185,R05804,R00303,R00850,R00014,R00207,R00134,R03215,R03146,R00519,R04673
541	0.50	430	23	40	1	1	C00031->C00407:[4->3,7->9,9->5]	RP06552,RP06299,RP00453,RP02042,RP00301,RP10127,RP01093,RP04312,RP05983,RP00060,RP04318,RP04202,RP08252,RP10180,RP04543,RP05915,RP01086,RP00343,RP04699,RP01085,RP01404,RP01226,RP10179	R01384,R01386,R07658,R00761,R02727,R00010,R02199,R02200,R02196,R02197,R00945,R05070,R00771,R04673,R05103,R01281,R00725,R01139,R00299,R08404,R02185,R05804,R00303,R00850,R00224,R00207,R04673,R05068,R00286,R02737,R00836,R07247,R00751,R02778,R02780,R05103,R00751,R01281,R00996,R05069
[truncated: 66,156 more chars]
