# Supplementary material for: 13C-metabolic flux ratio and novel carbon path analyses confirmed that Trichoderma reesei uses primarily the respirative pathway also on the preferred carbon source glucose
Source: BMC Syst Biol. 2009 Oct 29;3:104. doi: 10.1186/1752-0509-3-104 (PMC2776023; doi:10.1186/1752-0509-3-104)
Supplement: Additional file 1 — Pathways discovered in ReTrace carbon path analysis. Graphical and tabular representations of amino acid synthesis pathways discovered in ReTrace carbon path analysis [21]. Self-contained web site: unpack zip archive and open index.html with a web browser. [file 1752-0509-3-104-S1.zip › AF1-treesei/pathways-C00031-to-C00041.txt]

# Pathways from D-Glucose; (C00031) to L-Alanine; (C00041)
# CPU time, time/path:	5.63414634146
# CPU time, total:	462.0
# Computation time, time/path:	0:00:02.182903
# Computation time, total:	0:07:42.775647
# Database (-d):	/home/group/icomic/data/kegg/ligand/2009.03.30
# Discarded pathways:	2
# GreedyFinish (-g):	False
# KDiminish (-n):	('list', [50, 10, 1])
# MaxDepth (-m):	6
# NumPaths (-k):	10
# PathwayAvgLen:	18.429245283
# PathwayLenStdDev:	6.497437332
# Pathways found:	212
# PruneToSize (-p):	None
# Scores (-c):	treesei.reaction_max_scores_kegg
# Sources:	C00031
# StorePartials (-i):	True
# Target dir (-o):	/fs-1/2/epitkane/public_html/pub/retrace/run090623-scores_maps_images
# Targets:	C00041
# UseDijkstra (-q):	False
#PathIndex ZoScore AvgReactionScore NumRpairs NumReactions ZeroScores ScoresUnderThr CompositeMap Rpairs Reactions
1	1.00	283	10	53	0	0	C00031->C00041:[1->1,2->2,4->3]	RP01568,RP01271,RP01264,RP00021,RP00060,RP01093,RP01033,RP00052,RP00109,RP00078	R01518,R01068,R07159,R01058,R04152,R05652,R01261,R02970,R04187,R01215,R02293,R00369,R00576,R03854,R00396,R00400,R00258,R03001,R00692,R00585,R02271,R01712,R00907,R02050,R08197,R00453,R03502,R00725,R01139,R00299,R08404,R02185,R05804,R00303,R00850,R00771,R00658,R00756,R00769,R05805,R00770,R00762,R00764,R00767,R00344,R00930,R00217,R00353,R00431,R00346,R00345,R00726,R00341
2	1.00	332	16	69	0	0	C00031->C00041:[1->1,4->2,4->3]	RP06552,RP00164,RP01271,RP00021,RP05698,RP05915,RP01093,RP01238,RP00453,RP04543,RP05875,RP00052,RP06639,RP00060,RP04202,RP00343	R01384,R01386,R07658,R01010,R01011,R01012,R01068,R04152,R05652,R01261,R02970,R04187,R01215,R02293,R00369,R00576,R03854,R00396,R00400,R00258,R03001,R00692,R00585,R02271,R01712,R00907,R02050,R08197,R00453,R03502,R01196,R00006,R00014,R00211,R00210,R01699,R00207,R00224,R00226,R00209,R05636,R03145,R02737,R00836,R00771,R01015,R02727,R00010,R00286,R01440,R00756,R00769,R05805,R00770,R00762,R00764,R00767,R01621,R00725,R01139,R00299,R08404,R02185,R05804,R00303,R00850,R00207,R02778,R02780
3	1.00	284	11	56	0	0	C00031->C00041:[4->2,7->3,9->1]	RP06552,RP06299,RP00021,RP05698,RP05915,RP01093,RP00453,RP04543,RP00060,RP04202,RP00343	R01384,R01386,R07658,R00761,R04152,R05652,R01261,R02970,R04187,R01215,R02293,R00369,R00576,R03854,R00396,R00400,R00258,R03001,R00692,R00585,R02271,R01712,R00907,R02050,R08197,R00453,R03502,R01196,R00006,R00014,R00211,R00210,R01699,R00207,R00224,R00226,R00209,R05636,R03145,R02737,R00836,R00771,R02727,R00010,R00286,R00725,R01139,R00299,R08404,R02185,R05804,R00303,R00850,R00207,R02778,R02780
4	1.00	322	25	82	0	1	C00031->C00041:[4->2,7->3,9->1]	RP06552,RP01134,RP01925,RP00021,RP00287,RP05698,RP00453,RP06101,RP02961,RP00285,RP05915,RP04202,RP06172,RP02453,RP01590,RP04232,RP01093,RP02450,RP00060,RP00343,RP03735,RP06299,RP06593,RP00216,RP04543	R01384,R01386,R07658,R00837,R02035,R04152,R05652,R01261,R02970,R04187,R01215,R02293,R00369,R00576,R03854,R00396,R00400,R00258,R03001,R00692,R00585,R02271,R01712,R00907,R02050,R08197,R00453,R03502,R00214,R00216,R01196,R00006,R00014,R00211,R00210,R01699,R00207,R00224,R00226,R00209,R05636,R03145,R02727,R00010,R00214,R00216,R00028,R00211,R00210,R00209,R01196,R00212,R02737,R00836,R00207,R00472,R02739,R01555,R05196,R00212,R00771,R02736,R00725,R01139,R00299,R08404,R02185,R05804,R00303,R00850,R02778,R02780,R00134,R03215,R03146,R00519,R00761,R01528,R01788,R02189,R01786,R00286
5	1.00	267	12	53	0	0	C00031->C00041:[1->1,2->2,4->3]	RP01568,RP00395,RP13340,RP00021,RP00113,RP02940,RP00060,RP02450,RP01033,RP01133,RP00109,RP00078	R01518,R01061,R01063,R01827,R04152,R05652,R01261,R02970,R04187,R01215,R02293,R00369,R00576,R03854,R00396,R00400,R00258,R03001,R00692,R00585,R02271,R01712,R00907,R02050,R08197,R00453,R03502,R02188,R01512,R01515,R01517,R01660,R03321,R00725,R01139,R00299,R08404,R02185,R05804,R00303,R00850,R02736,R00658,R00835,R00344,R00930,R00217,R00353,R00431,R00346,R00345,R00726,R00341
6	1.00	308	10	59	0	0	C00031->C00041:[1->1,2->2,4->3]	RP00680,RP00036,RP00021,RP01093,RP01731,RP01033,RP00242,RP00060,RP02312,RP01729	R03232,R08407,R00866,R08548,R00199,R01858,R02628,R01138,R00659,R00724,R00200,R00206,R02320,R00430,R00208,R01012,R00572,R04152,R05652,R01261,R02970,R04187,R01215,R02293,R00369,R00576,R03854,R00396,R00400,R00258,R03001,R00692,R00585,R02271,R01712,R00907,R02050,R08197,R00453,R03502,R00771,R01752,R08571,R00658,R00760,R01140,R08406,R00876,R00725,R01139,R00299,R08404,R02185,R05804,R00303,R00850,R02568,R01748,R08572
7	1.00	335	17	68	0	0	C00031->C00041:[7->3,9->1,9->2]	RP00164,RP01271,RP06172,RP00021,RP08343,RP05698,RP06101,RP01093,RP01238,RP00180,RP05875,RP00052,RP06639,RP00060,RP04202,RP06299,RP04833	R01010,R01011,R01012,R01068,R00472,R04152,R05652,R01261,R02970,R04187,R01215,R02293,R00369,R00576,R03854,R00396,R00400,R00258,R03001,R00692,R00585,R02271,R01712,R00907,R02050,R08197,R00453,R03502,R00236,R01196,R00006,R00014,R00211,R00210,R01699,R00207,R00224,R00226,R00209,R05636,R03145,R00214,R00216,R00771,R01015,R00315,R00317,R00320,R01440,R00756,R00769,R05805,R00770,R00762,R00764,R00767,R01621,R00725,R01139,R00299,R08404,R02185,R05804,R00303,R00850,R00207,R00761,R00316
8	1.00	485	12	35	0	0	C00031->C00041:[1->1,2->2,4->3]	RP01568,RP00395,RP13340,RP00113,RP00131,RP02454,RP00878,RP02961,RP01033,RP01590,RP00216,RP00036	R01518,R01061,R01063,R01827,R02188,R01512,R01515,R01517,R01660,R05861,R01148,R01344,R01147,R02740,R00401,R00028,R00658,R01555,R05196,R01788,R02189,R01786,R00199,R01858,R02628,R01138,R00659,R00724,R00200,R00206,R02320,R00430,R00208,R01012,R00572
9	1.00	264	11	56	0	0	C00031->C00041:[7->2,7->3,9->1]	RP00128,RP06299,RP00021,RP05698,RP01093,RP00180,RP01925,RP01133,RP04318,RP00060,RP06593	R00710,R00711,R01019,R00326,R00761,R04152,R05652,R01261,R02970,R04187,R01215,R02293,R00369,R00576,R03854,R00396,R00400,R00258,R03001,R00692,R00585,R02271,R01712,R00907,R02050,R08197,R00453,R03502,R01196,R00006,R00014,R00211,R00210,R01699,R00207,R00224,R00226,R00209,R05636,R03145,R00771,R00315,R00317,R00320,R02035,R00835,R00224,R00725,R01139,R00299,R08404,R02185,R05804,R00303,R00850,R01528
10	1.00	308	14	62	0	0	C00031->C00041:[1->1,2->3,4->2]	RP13340,RP01109,RP02454,RP01238,RP01731,RP01033,RP01729,RP00205,RP00077,RP00194,RP00021,RP00374,RP00216,RP00036	R01827,R00802,R02740,R01015,R01752,R08571,R00658,R01748,R08572,R00801,R00015,R04194,R05140,R00844,R00846,R00848,R00849,R00842,R00850,R00847,R00841,R04152,R05652,R01261,R02970,R04187,R01215,R02293,R00369,R00576,R03854,R00396,R00400,R00258,R03001,R00692,R00585,R02271,R01712,R00907,R02050,R08197,R00453,R03502,R01036,R01041,R01788,R02189,R01786,R00199,R01858,R02628,R01138,R00659,R00724,R00200,R00206,R02320,R00430,R00208,R01012,R00572
11	1.00	233	16	87	0	1	C00031->C00041:[4->2,7->3,9->1]	RP06552,RP01134,RP04232,RP00021,RP05698,RP01093,RP00026,RP00180,RP00453,RP00060,RP00285,RP05915,RP03735,RP06299,RP00343,RP04543	R01384,R01386,R07658,R00837,R00212,R04152,R05652,R01261,R02970,R04187,R01215,R02293,R00369,R00576,R03854,R00396,R00400,R00258,R03001,R00692,R00585,R02271,R01712,R00907,R02050,R08197,R00453,R03502,R01196,R00006,R00014,R00211,R00210,R01699,R00207,R00224,R00226,R00209,R05636,R03145,R00771,R00743,R01323,R01179,R05508,R00393,R04057,R02955,R05336,R01359,R05509,R00928,R04000,R00229,R07832,R03884,R00227,R03153,R00235,R00315,R00317,R00320,R02727,R00010,R00725,R01139,R00299,R08404,R02185,R05804,R00303,R00850,R00211,R00210,R00209,R01196,R00212,R02737,R00836,R00134,R03215,R03146,R00519,R00761,R02778,R02780,R00286
12	1.00	312	23	78	0	1	C00031->C00041:[4->2,7->3,9->1]	RP06552,RP01134,RP01925,RP00021,RP00287,RP05698,RP06101,RP02961,RP00285,RP05915,RP04202,RP06172,RP02453,RP01590,RP04232,RP01093,RP02450,RP00060,RP04543,RP03735,RP06299,RP06593,RP00216	R01384,R01386,R07658,R00837,R02035,R04152,R05652,R01261,R02970,R04187,R01215,R02293,R00369,R00576,R03854,R00396,R00400,R00258,R03001,R00692,R00585,R02271,R01712,R00907,R02050,R08197,R00453,R03502,R00214,R00216,R01196,R00006,R00014,R00211,R00210,R01699,R00207,R00224,R00226,R00209,R05636,R03145,R00214,R00216,R00028,R00211,R00210,R00209,R01196,R00212,R02737,R00836,R00207,R00472,R02739,R01555,R05196,R00212,R00771,R02736,R00725,R01139,R00299,R08404,R02185,R05804,R00303,R00850,R00286,R00134,R03215,R03146,R00519,R00761,R01528,R01788,R02189,R01786
13	1.00	214	10	70	0	0	C00031->C00041:[7->3,9->1,9->2]	RP06299,RP06172,RP00021,RP05698,RP06101,RP01093,RP00026,RP00180,RP00060,RP04202	R00761,R00472,R04152,R05652,R01261,R02970,R04187,R01215,R02293,R00369,R00576,R03854,R00396,R00400,R00258,R03001,R00692,R00585,R02271,R01712,R00907,R02050,R08197,R00453,R03502,R01196,R00006,R00014,R00211,R00210,R01699,R00207,R00224,R00226,R00209,R05636,R03145,R00214,R00216,R00771,R00743,R01323,R01179,R05508,R00393,R04057,R02955,R05336,R01359,R05509,R00928,R04000,R00229,R07832,R03884,R00227,R03153,R00235,R00315,R00317,R00320,R00725,R01139,R00299,R08404,R02185,R05804,R00303,R00850,R00207
14	1.00	469	11	44	0	0	C00031->C00041:[1->1,2->2,4->3]	RP01568,RP01271,RP00395,RP00036,RP00113,RP00131,RP01093,RP00878,RP01033,RP00052,RP00060	R01518,R01068,R01061,R01063,R00199,R01858,R02628,R01138,R00659,R00724,R00200,R00206,R02320,R00430,R00208,R01012,R00572,R02188,R01512,R01515,R01517,R01660,R05861,R01148,R01344,R01147,R00771,R00401,R00658,R00756,R00769,R05805,R00770,R00762,R00764,R00767,R00725,R01139,R00299,R08404,R02185,R05804,R00303,R00850
15	1.00	332	10	52	0	0	C00031->C00041:[1->1,2->2,4->3]	RP01568,RP13340,RP00021,RP02940,RP02450,RP01033,RP01133,RP01264,RP00060,RP00036	R01518,R01827,R04152,R05652,R01261,R02970,R04187,R01215,R02293,R00369,R00576,R03854,R00396,R00400,R00258,R03001,R00692,R00585,R02271,R01712,R00907,R02050,R08197,R00453,R03502,R03321,R02736,R00658,R00835,R07159,R01058,R00725,R01139,R00299,R08404,R02185,R05804,R00303,R00850,R00199,R01858,R02628,R01138,R00659,R00724,R00200,R00206,R02320,R00430,R00208,R01012,R00572
16	1.00	336	11	57	0	0	C00031->C00041:[1->1,2->2,4->3]	RP01568,RP00395,RP13340,RP00021,RP00113,RP02940,RP02450,RP01033,RP01133,RP00060,RP00036	R01518,R01061,R01063,R01827,R04152,R05652,R01261,R02970,R04187,R01215,R02293,R00369,R00576,R03854,R00396,R00400,R00258,R03001,R00692,R00585,R02271,R01712,R00907,R02050,R08197,R00453,R03502,R02188,R01512,R01515,R01517,R01660,R03321,R02736,R00658,R00835,R00725,R01139,R00299,R08404,R02185,R05804,R00303,R00850,R00199,R01858,R02628,R01138,R00659,R00724,R00200,R00206,R02320,R00430,R00208,R01012,R00572
17	1.00	237	15	82	0	1	C00031->C00041:[4->2,7->3,9->1]	RP06552,RP01134,RP04232,RP00300,RP00021,RP05698,RP01093,RP00026,RP00180,RP06373,RP00060,RP00285,RP04543,RP06299,RP05915	R01384,R01386,R07658,R00837,R00212,R00944,R00943,R04152,R05652,R01261,R02970,R04187,R01215,R02293,R00369,R00576,R03854,R00396,R00400,R00258,R03001,R00692,R00585,R02271,R01712,R00907,R02050,R08197,R00453,R03502,R01196,R00006,R00014,R00211,R00210,R01699,R00207,R00224,R00226,R00209,R05636,R03145,R00771,R00743,R01323,R01179,R05508,R00393,R04057,R02955,R05336,R01359,R05509,R00928,R04000,R00229,R07832,R03884,R00227,R03153,R00235,R00315,R00317,R00320,R00941,R00725,R01139,R00299,R08404,R02185,R05804,R00303,R00850,R00211,R00210,R00209,R01196,R00212,R00286,R00761,R02737,R00836
18	1.00	276	12	54	0	0	C00031->C00041:[1->1,2->2,4->3]	RP01568,RP00395,RP13340,RP01790,RP00113,RP00649,RP00060,RP01093,RP01033,RP00109,RP00078,RP00021	R01518,R01061,R01063,R01827,R01830,R02188,R01512,R01515,R01517,R01660,R00761,R01067,R00725,R01139,R00299,R08404,R02185,R05804,R00303,R00850,R00771,R00658,R00344,R00930,R00217,R00353,R00431,R00346,R00345,R00726,R00341,R04152,R05652,R01261,R02970,R04187,R01215,R02293,R00369,R00576,R03854,R00396,R00400,R00258,R03001,R00692,R00585,R02271,R01712,R00907,R02050,R08197,R00453,R03502
19	1.00	353	12	61	0	0	C00031->C00041:[1->1,2->2,4->3]	RP01568,RP00395,RP00036,RP01790,RP00113,RP00649,RP01093,RP01033,RP00060,RP00191,RP00021,RP01275	R01518,R01061,R01063,R00199,R01858,R02628,R01138,R00659,R00724,R00200,R00206,R02320,R00430,R00208,R01012,R00572,R01830,R02188,R01512,R01515,R01517,R01660,R00761,R01067,R00771,R00658,R00725,R01139,R00299,R08404,R02185,R05804,R00303,R00850,R02073,R04780,R04779,R04152,R05652,R01261,R02970,R04187,R01215,R02293,R00369,R00576,R03854,R00396,R00400,R00258,R03001,R00692,R00585,R02271,R01712,R00907,R02050,R08197,R00453,R03502,R01070
20	1.00	331	18	69	0	0	C00031->C00041:[1->1,4->3,7->2]	RP00164,RP01271,RP01590,RP00021,RP05698,RP01093,RP01238,RP02450,RP02961,RP05875,RP01925,RP00052,RP06639,RP00060,RP04202,RP02453,RP06593,RP00216	R01010,R01011,R01012,R01068,R01555,R05196,R04152,R05652,R01261,R02970,R04187,R01215,R02293,R00369,R00576,R03854,R00396,R00400,R00258,R03001,R00692,R00585,R02271,R01712,R00907,R02050,R08197,R00453,R03502,R01196,R00006,R00014,R00211,R00210,R01699,R00207,R00224,R00226,R00209,R05636,R03145,R00771,R01015,R02736,R00028,R01440,R02035,R00756,R00769,R05805,R00770,R00762,R00764,R00767,R01621,R00725,R01139,R00299,R08404,R02185,R05804,R00303,R00850,R00207,R02739,R01528,R01788,R02189,R01786
21	1.00	201	11	80	0	0	C00031->C00041:[7->3,9->1,9->2]	RP06299,RP06172,RP00021,RP05698,RP01093,RP00026,RP00180,RP00079,RP00060,RP04202,RP05729	R00761,R00472,R04152,R05652,R01261,R02970,R04187,R01215,R02293,R00369,R00576,R03854,R00396,R00400,R00258,R03001,R00692,R00585,R02271,R01712,R00907,R02050,R08197,R00453,R03502,R01196,R00006,R00014,R00211,R00210,R01699,R00207,R00224,R00226,R00209,R05636,R03145,R00771,R00743,R01323,R01179,R05508,R00393,R04057,R02955,R05336,R01359,R05509,R00928,R04000,R00229,R07832,R03884,R00227,R03153,R00235,R00315,R00317,R00320,R00361,R00360,R00343,R00342,R01447,R01257,R00725,R01139,R00299,R08404,R02185,R05804,R00303,R00850,R00207,R00217,R00346,R00345,R00726,R00341,R00431
22	1.00	325	14	64	0	0	C00031->C00041:[1->1,2->3,4->2]	RP13340,RP00021,RP02940,RP01238,RP01731,RP02450,RP01033,RP01133,RP00060,RP00077,RP00194,RP00374,RP01729,RP00036	R01827,R04152,R05652,R01261,R02970,R04187,R01215,R02293,R00369,R00576,R03854,R00396,R00400,R00258,R03001,R00692,R00585,R02271,R01712,R00907,R02050,R08197,R00453,R03502,R03321,R01015,R01752,R08571,R02736,R00658,R00835,R00725,R01139,R00299,R08404,R02185,R05804,R00303,R00850,R00844,R00846,R00848,R00849,R00842,R00850,R00847,R00841,R01036,R01041,R01748,R08572,R00199,R01858,R02628,R01138,R00659,R00724,R00200,R00206,R02320,R00430,R00208,R01012,R00572
23	1.00	253	17	94	0	0	C00031->C00041:[7->3,9->1,9->2]	RP00164,RP01271,RP06172,RP00021,RP05698,RP01093,RP01238,RP00180,RP00026,RP05875,RP00079,RP00052,RP06639,RP00060,RP04202,RP06299,RP05729	R01010,R01011,R01012,R01068,R00472,R04152,R05652,R01261,R02970,R04187,R01215,R02293,R00369,R00576,R03854,R00396,R00400,R00258,R03001,R00692,R00585,R02271,R01712,R00907,R02050,R08197,R00453,R03502,R01196,R00006,R00014,R00211,R00210,R01699,R00207,R00224,R00226,R00209,R05636,R03145,R00771,R01015,R00315,R00317,R00320,R00743,R01323,R01179,R05508,R00393,R04057,R02955,R05336,R01359,R05509,R00928,R04000,R00229,R07832,R03884,R00227,R03153,R00235,R01440,R00361,R00360,R00343,R00342,R01447,R01257,R00756,R00769,R05805,R00770,R00762,R00764,R00767,R01621,R00725,R01139,R00299,R08404,R02185,R05804,R00303,R00850,R00207,R00761,R00217,R00346,R00345,R00726,R00341,R00431
24	1.00	299	19	73	0	1	C00031->C00041:[4->2,5->3,7->2,9->1]	RP06552,RP01134,RP01925,RP00021,RP00287,RP05698,RP00453,RP06101,RP01133,RP00285,RP05915,RP04232,RP06172,RP01926,RP04543,RP00060,RP00343,RP03735,RP05200	R01384,R01386,R07658,R00837,R02035,R04152,R05652,R01261,R02970,R04187,R01215,R02293,R00369,R00576,R03854,R00396,R00400,R00258,R03001,R00692,R00585,R02271,R01712,R00907,R02050,R08197,R00453,R03502,R00214,R00216,R01196,R00006,R00014,R00211,R00210,R01699,R00207,R00224,R00226,R00209,R05636,R03145,R02727,R00010,R00214,R00216,R00835,R00211,R00210,R00209,R01196,R00212,R02737,R00836,R00212,R00472,R02036,R00286,R00725,R01139,R00299,R08404,R02185,R05804,R00303,R00850,R02778,R02780,R00134,R03215,R03146,R00519,R05605
25	1.00	391	12	40	0	0	C00031->C00041:[1->1,2->2,4->3]	RP01568,RP01271,RP00395,RP00113,RP00131,RP00060,RP01093,RP00878,RP01033,RP00052,RP00109,RP00078	R01518,R01068,R01061,R01063,R02188,R01512,R01515,R01517,R01660,R05861,R01148,R01344,R01147,R00725,R01139,R00299,R08404,R02185,R05804,R00303,R00850,R00771,R00401,R00658,R00756,R00769,R05805,R00770,R00762,R00764,R00767,R00344,R00930,R00217,R00353,R00431,R00346,R00345,R00726,R00341
26	1.00	353	12	56	0	0	C00031->C00041:[1->1,2->2,4->3]	RP01568,RP01590,RP00036,RP00021,RP00113,RP02454,RP02961,RP01033,RP00395,RP00191,RP00216,RP01275	R01518,R01555,R05196,R00199,R01858,R02628,R01138,R00659,R00724,R00200,R00206,R02320,R00430,R00208,R01012,R00572,R04152,R05652,R01261,R02970,R04187,R01215,R02293,R00369,R00576,R03854,R00396,R00400,R00258,R03001,R00692,R00585,R02271,R01712,R00907,R02050,R08197,R00453,R03502,R02188,R01512,R01515,R01517,R01660,R02740,R00028,R00658,R01061,R01063,R02073,R04780,R04779,R01788,R02189,R01786,R01070
27	1.00	283	13	56	0	0	C00031->C00041:[7->2,7->3,9->1]	RP06299,RP01590,RP00021,RP05698,RP01093,RP02450,RP02961,RP01925,RP00060,RP04202,RP02453,RP06593,RP00216	R00761,R01555,R05196,R04152,R05652,R01261,R02970,R04187,R01215,R02293,R00369,R00576,R03854,R00396,R00400,R00258,R03001,R00692,R00585,R02271,R01712,R00907,R02050,R08197,R00453,R03502,R01196,R00006,R00014,R00211,R00210,R01699,R00207,R00224,R00226,R00209,R05636,R03145,R00771,R02736,R00028,R02035,R00725,R01139,R00299,R08404,R02185,R05804,R00303,R00850,R00207,R02739,R01528,R01788,R02189,R01786
28	1.00	225	11	71	0	0	C00031->C00041:[7->3,9->1,9->2]	RP06172,RP00021,RP05698,RP06101,RP01093,RP06639,RP00180,RP00026,RP06427,RP00060,RP04202	R00472,R04152,R05652,R01261,R02970,R04187,R01215,R02293,R00369,R00576,R03854,R00396,R00400,R00258,R03001,R00692,R00585,R02271,R01712,R00907,R02050,R08197,R00453,R03502,R01196,R00006,R00014,R00211,R00210,R01699,R00207,R00224,R00226,R00209,R05636,R03145,R00214,R00216,R00771,R01621,R00315,R00317,R00320,R00743,R01323,R01179,R05508,R00393,R04057,R02955,R05336,R01359,R05509,R00928,R04000,R00229,R07832,R03884,R00227,R03153,R00235,R01067,R00725,R01139,R00299,R08404,R02185,R05804,R00303,R00850,R00207
29	1.00	231	11	74	0	0	C00031->C00041:[7->3,9->1,9->2]	RP00128,RP06299,RP06172,RP00021,RP05698,RP06101,RP01093,RP00026,RP00180,RP04318,RP00060	R00710,R00711,R01019,R00326,R00761,R00472,R04152,R05652,R01261,R02970,R04187,R01215,R02293,R00369,R00576,R03854,R00396,R00400,R00258,R03001,R00692,R00585,R02271,R01712,R00907,R02050,R08197,R00453,R03502,R01196,R00006,R00014,R00211,R00210,R01699,R00207,R00224,R00226,R00209,R05636,R03145,R00214,R00216,R00771,R00743,R01323,R01179,R05508,R00393,R04057,R02955,R05336,R01359,R05509,R00928,R04000,R00229,R07832,R03884,R00227,R03153,R00235,R00315,R00317,R00320,R00224,R00725,R01139,R00299,R08404,R02185,R05804,R00303,R00850
30	1.00	341	10	53	0	0	C00031->C00041:[1->1,2->2,4->3]	RP01568,RP13340,RP01790,RP00649,RP01093,RP01033,RP01264,RP00060,RP00021,RP00036	R01518,R01827,R01830,R00761,R01067,R00771,R00658,R07159,R01058,R00725,R01139,R00299,R08404,R02185,R05804,R00303,R00850,R04152,R05652,R01261,R02970,R04187,R01215,R02293,R00369,R00576,R03854,R00396,R00400,R00258,R03001,R00692,R00585,R02271,R01712,R00907,R02050,R08197,R00453,R03502,R00199,R01858,R02628,R01138,R00659,R00724,R00200,R00206,R02320,R00430,R00208,R01012,R00572
31	1.00	290	15	63	0	0	C00031->C00041:[7->2,7->3,9->1]	RP00128,RP06299,RP01590,RP00021,RP05698,RP01093,RP00180,RP02450,RP02961,RP01925,RP04318,RP00060,RP02453,RP06593,RP00216	R00710,R00711,R01019,R00326,R00761,R01555,R05196,R04152,R05652,R01261,R02970,R04187,R01215,R02293,R00369,R00576,R03854,R00396,R00400,R00258,R03001,R00692,R00585,R02271,R01712,R00907,R02050,R08197,R00453,R03502,R01196,R00006,R00014,R00211,R00210,R01699,R00207,R00224,R00226,R00209,R05636,R03145,R00771,R00315,R00317,R00320,R02736,R00028,R02035,R00224,R00725,R01139,R00299,R08404,R02185,R05804,R00303,R00850,R02739,R01528,R01788,R02189,R01786
32	1.00	253	9	49	0	0	C00031->C00041:[7->2,7->3,9->1]	RP05698,RP01925,RP00021,RP00060,RP04202,RP06299,RP01093,RP01133,RP06593	R01196,R00006,R00014,R00211,R00210,R01699,R00207,R00224,R00226,R00209,R05636,R03145,R02035,R04152,R05652,R01261,R02970,R04187,R01215,R02293,R00369,R00576,R03854,R00396,R00400,R00258,R03001,R00692,R00585,R02271,R01712,R00907,R02050,R08197,R00453,R03502,R00725,R01139,R00299,R08404,R02185,R05804,R00303,R00850,R00207,R00761,R00771,R00835,R01528
33	1.00	220	14	83	0	1	C00031->C00041:[4->2,7->3,9->1]	RP06552,RP01134,RP04232,RP00021,RP05698,RP01093,RP00026,RP00180,RP00060,RP00285,RP04543,RP03735,RP06299,RP05915	R01384,R01386,R07658,R00837,R00212,R04152,R05652,R01261,R02970,R04187,R01215,R02293,R00369,R00576,R03854,R00396,R00400,R00258,R03001,R00692,R00585,R02271,R01712,R00907,R02050,R08197,R00453,R03502,R01196,R00006,R00014,R00211,R00210,R01699,R00207,R00224,R00226,R00209,R05636,R03145,R00771,R00743,R01323,R01179,R05508,R00393,R04057,R02955,R05336,R01359,R05509,R00928,R04000,R00229,R07832,R03884,R00227,R03153,R00235,R00315,R00317,R00320,R00725,R01139,R00299,R08404,R02185,R05804,R00303,R00850,R00211,R00210,R00209,R01196,R00212,R00286,R00134,R03215,R03146,R00519,R00761,R02737,R00836
34	1.00	312	15	68	0	0	C00031->C00041:[7->3,9->1,9->2]	RP00164,RP01271,RP06172,RP00021,RP05698,RP06101,RP01093,RP01238,RP05875,RP00052,RP06639,RP00285,RP00060,RP04202,RP06299	R01010,R01011,R01012,R01068,R00472,R04152,R05652,R01261,R02970,R04187,R01215,R02293,R00369,R00576,R03854,R00396,R00400,R00258,R03001,R00692,R00585,R02271,R01712,R00907,R02050,R08197,R00453,R03502,R01196,R00006,R00014,R00211,R00210,R01699,R00207,R00224,R00226,R00209,R05636,R03145,R00214,R00216,R00771,R01015,R01440,R00756,R00769,R05805,R00770,R00762,R00764,R00767,R01621,R00211,R00210,R00209,R01196,R00212,R00725,R01139,R00299,R08404,R02185,R05804,R00303,R00850,R00207,R00761
35	1.00	280	12	60	0	0	C00031->C00041:[4->2,7->3,9->1]	RP06552,RP00128,RP06299,RP00021,RP01134,RP05698,RP01093,RP00180,RP04318,RP00060,RP04543,RP05915	R01384,R01386,R07658,R00710,R00711,R01019,R00326,R00761,R04152,R05652,R01261,R02970,R04187,R01215,R02293,R00369,R00576,R03854,R00396,R00400,R00258,R03001,R00692,R00585,R02271,R01712,R00907,R02050,R08197,R00453,R03502,R00837,R01196,R00006,R00014,R00211,R00210,R01699,R00207,R00224,R00226,R00209,R05636,R03145,R00771,R00315,R00317,R00320,R00224,R00725,R01139,R00299,R08404,R02185,R05804,R00303,R00850,R00286,R02737,R00836
36	1.00	285	11	54	0	0	C00031->C00041:[4->2,7->3,9->1]	RP06552,RP01134,RP04543,RP00021,RP05698,RP01093,RP06639,RP06427,RP00060,RP04202,RP05915	R01384,R01386,R07658,R00837,R00286,R04152,R05652,R01261,R02970,R04187,R01215,R02293,R00369,R00576,R03854,R00396,R00400,R00258,R03001,R00692,R00585,R02271,R01712,R00907,R02050,R08197,R00453,R03502,R01196,R00006,R00014,R00211,R00210,R01699,R00207,R00224,R00226,R00209,R05636,R03145,R00771,R01621,R01067,R00725,R01139,R00299,R08404,R02185,R05804,R00303,R00850,R00207,R02737,R00836
37	1.00	482	10	39	0	0	C00031->C00041:[1->1,2->2,4->3]	RP01568,RP01271,RP00036,RP00131,RP01093,RP00878,RP01033,RP00052,RP01264,RP00060	R01518,R01068,R00199,R01858,R02628,R01138,R00659,R00724,R00200,R00206,R02320,R00430,R00208,R01012,R00572,R05861,R01148,R01344,R01147,R00771,R00401,R00658,R00756,R00769,R05805,R00770,R00762,R00764,R00767,R07159,R01058,R00725,R01139,R00299,R08404,R02185,R05804,R00303,R00850
38	1.00	271	10	53	0	0	C00031->C00041:[4->2,7->3,9->1]	RP06552,RP01134,RP05698,RP00021,RP00060,RP04202,RP06299,RP05915,RP01093,RP04543	R01384,R01386,R07658,R00837,R01196,R00006,R00014,R00211,R00210,R01699,R00207,R00224,R00226,R00209,R05636,R03145,R04152,R05652,R01261,R02970,R04187,R01215,R02293,R00369,R00576,R03854,R00396,R00400,R00258,R03001,R00692,R00585,R02271,R01712,R00907,R02050,R08197,R00453,R03502,R00725,R01139,R00299,R08404,R02185,R05804,R00303,R00850,R00207,R00761,R02737,R00836,R00771,R00286
39	1.00	352	10	62	0	0	C00031->C00041:[1->1,2->2,4->3]	RP01568,RP01271,RP00395,RP00036,RP00021,RP00113,RP01093,RP01033,RP00052,RP00060	R01518,R01068,R01061,R01063,R00199,R01858,R02628,R01138,R00659,R00724,R00200,R00206,R02320,R00430,R00208,R01012,R00572,R04152,R05652,R01261,R02970,R04187,R01215,R02293,R00369,R00576,R03854,R00396,R00400,R00258,R03001,R00692,R00585,R02271,R01712,R00907,R02050,R08197,R00453,R03502,R02188,R01512,R01515,R01517,R01660,R00771,R00658,R00756,R00769,R05805,R00770,R00762,R00764,R00767,R00725,R01139,R00299,R08404,R02185,R05804,R00303,R00850
40	1.00	291	13	63	0	0	C00031->C00041:[4->2,7->3,9->1]	RP06552,RP00128,RP06299,RP00453,RP00021,RP05698,RP01093,RP00180,RP04543,RP04318,RP00060,RP00343,RP05915	R01384,R01386,R07658,R00710,R00711,R01019,R00326,R00761,R02727,R00010,R04152,R05652,R01261,R02970,R04187,R01215,R02293,R00369,R00576,R03854,R00396,R00400,R00258,R03001,R00692,R00585,R02271,R01712,R00907,R02050,R08197,R00453,R03502,R01196,R00006,R00014,R00211,R00210,R01699,R00207,R00224,R00226,R00209,R05636,R03145,R00771,R00315,R00317,R00320,R00286,R00224,R00725,R01139,R00299,R08404,R02185,R05804,R00303,R00850,R02778,R02780,R02737,R00836
41	1.00	341	13	69	0	0	C00031->C00041:[1->1,2->3,4->2]	RP01271,RP00036,RP00021,RP01093,RP01238,RP01731,RP01033,RP00052,RP00060,RP00077,RP00194,RP01729,RP00374	R01068,R00199,R01858,R02628,R01138,R00659,R00724,R00200,R00206,R02320,R00430,R00208,R01012,R00572,R04152,R05652,R01261,R02970,R04187,R01215,R02293,R00369,R00576,R03854,R00396,R00400,R00258,R03001,R00692,R00585,R02271,R01712,R00907,R02050,R08197,R00453,R03502,R00771,R01015,R01752,R08571,R00658,R00756,R00769,R05805,R00770,R00762,R00764,R00767,R00725,R01139,R00299,R08404,R02185,R05804,R00303,R00850,R00844,R00846,R00848,R00849,R00842,R00850,R00847,R00841,R01748,R08572,R01036,R01041
42	1.00	313	14	62	0	0	C00031->C00041:[1->1,4->3,7->2]	RP00164,RP01271,RP00021,RP05698,RP01093,RP01238,RP05875,RP01925,RP00052,RP06639,RP00060,RP04202,RP06593,RP01133	R01010,R01011,R01012,R01068,R04152,R05652,R01261,R02970,R04187,R01215,R02293,R00369,R00576,R03854,R00396,R00400,R00258,R03001,R00692,R00585,R02271,R01712,R00907,R02050,R08197,R00453,R03502,R01196,R00006,R00014,R00211,R00210,R01699,R00207,R00224,R00226,R00209,R05636,R03145,R00771,R01015,R01440,R02035,R00756,R00769,R05805,R00770,R00762,R00764,R00767,R01621,R00725,R01139,R00299,R08404,R02185,R05804,R00303,R00850,R00207,R01528,R00835
43	1.00	353	12	54	0	0	C00031->C00041:[1->1,2->2,4->3]	RP01568,RP01590,RP13340,RP00021,RP00113,RP02940,RP02961,RP01033,RP00395,RP02453,RP00216,RP00036	R01518,R01555,R05196,R01827,R04152,R05652,R01261,R02970,R04187,R01215,R02293,R00369,R00576,R03854,R00396,R00400,R00258,R03001,R00692,R00585,R02271,R01712,R00907,R02050,R08197,R00453,R03502,R02188,R01512,R01515,R01517,R01660,R03321,R00028,R00658,R01061,R01063,R02739,R01788,R02189,R01786,R00199,R01858,R02628,R01138,R00659,R00724,R00200,R00206,R02320,R00430,R00208,R01012,R00572
44	1.00	300	13	56	0	0	C00031->C00041:[7->3,9->1,9->2]	RP06299,RP06172,RP00021,RP05698,RP06101,RP01093,RP06639,RP00180,RP08343,RP06427,RP00060,RP04202,RP04833	R00761,R00472,R04152,R05652,R01261,R02970,R04187,R01215,R02293,R00369,R00576,R03854,R00396,R00400,R00258,R03001,R00692,R00585,R02271,R01712,R00907,R02050,R08197,R00453,R03502,R01196,R00006,R00014,R00211,R00210,R01699,R00207,R00224,R00226,R00209,R05636,R03145,R00214,R00216,R00771,R01621,R00315,R00317,R00320,R00236,R01067,R00725,R01139,R00299,R08404,R02185,R05804,R00303,R00850,R00207,R00316
45	1.00	297	12	58	0	0	C00031->C00041:[7->3,9->1,9->2]	RP00128,RP06299,RP06172,RP00021,RP05698,RP06101,RP01093,RP00180,RP08343,RP04318,RP00060,RP04833	R00710,R00711,R01019,R00326,R00761,R00472,R04152,R05652,R01261,R02970,R04187,R01215,R02293,R00369,R00576,R03854,R00396,R00400,R00258,R03001,R00692,R00585,R02271,R01712,R00907,R02050,R08197,R00453,R03502,R01196,R00006,R00014,R00211,R00210,R01699,R00207,R00224,R00226,R00209,R05636,R03145,R00214,R00216,R00771,R00315,R00317,R00320,R00236,R00224,R00725,R01139,R00299,R08404,R02185,R05804,R00303,R00850,R00316
46	1.00	268	10	50	0	0	C00031->C00041:[7->2,7->3,9->1]	RP01925,RP00021,RP05698,RP01093,RP06639,RP01133,RP06427,RP00060,RP04202,RP06593	R02035,R04152,R05652,R01261,R02970,R04187,R01215,R02293,R00369,R00576,R03854,R00396,R00400,R00258,R03001,R00692,R00585,R02271,R01712,R00907,R02050,R08197,R00453,R03502,R01196,R00006,R00014,R00211,R00210,R01699,R00207,R00224,R00226,R00209,R05636,R03145,R00771,R01621,R00835,R01067,R00725,R01139,R00299,R08404,R02185,R05804,R00303,R00850,R00207,R01528
47	1.00	317	12	55	0	0	C00031->C00041:[1->1,2->2,4->3]	RP01568,RP01271,RP00395,RP00021,RP00113,RP01093,RP01710,RP01033,RP00052,RP00060,RP03071,RP00214	R01518,R01068,R01061,R01063,R04152,R05652,R01261,R02970,R04187,R01215,R02293,R00369,R00576,R03854,R00396,R00400,R00258,R03001,R00692,R00585,R02271,R01712,R00907,R02050,R08197,R00453,R03502,R02188,R01512,R01515,R01517,R01660,R00771,R01714,R00658,R00756,R00769,R05805,R00770,R00762,R00764,R00767,R00725,R01139,R00299,R08404,R02185,R05804,R00303,R00850,R03460,R06603,R00985,R01302,R00986
48	1.00	280	16	68	0	1	C00031->C00041:[4->2,7->3,9->1]	RP06552,RP01134,RP05698,RP00021,RP00287,RP04232,RP06172,RP06101,RP01093,RP00060,RP00285,RP04543,RP03735,RP06299,RP05915,RP04202	R01384,R01386,R07658,R00837,R01196,R00006,R00014,R00211,R00210,R01699,R00207,R00224,R00226,R00209,R05636,R03145,R04152,R05652,R01261,R02970,R04187,R01215,R02293,R00369,R00576,R03854,R00396,R00400,R00258,R03001,R00692,R00585,R02271,R01712,R00907,R02050,R08197,R00453,R03502,R00214,R00216,R00212,R00472,R00214,R00216,R00771,R00725,R01139,R00299,R08404,R02185,R05804,R00303,R00850,R00211,R00210,R00209,R01196,R00212,R00286,R00134,R03215,R03146,R00519,R00761,R02737,R00836,R00207
49	1.00	290	11	58	0	0	C00031->C00041:[1->1,2->2,4->3]	RP01568,RP01271,RP00395,RP00021,RP00113,RP00060,RP01093,RP01033,RP00052,RP00109,RP00078	R01518,R01068,R01061,R01063,R04152,R05652,R01261,R02970,R04187,R01215,R02293,R00369,R00576,R03854,R00396,R00400,R00258,R03001,R00692,R00585,R02271,R01712,R00907,R02050,R08197,R00453,R03502,R02188,R01512,R01515,R01517,R01660,R00725,R01139,R00299,R08404,R02185,R05804,R00303,R00850,R00771,R00658,R00756,R00769,R05805,R00770,R00762,R00764,R00767,R00344,R00930,R00217,R00353,R00431,R00346,R00345,R00726,R00341
50	1.00	467	12	40	0	0	C00031->C00041:[1->1,2->2,4->3]	RP01568,RP00395,RP13340,RP01790,RP00113,RP00131,RP00649,RP01093,RP00878,RP01033,RP00060,RP00036	R01518,R01061,R01063,R01827,R01830,R02188,R01512,R01515,R01517,R01660,R05861,R01148,R01344,R01147,R00761,R01067,R00771,R00401,R00658,R00725,R01139,R00299,R08404,R02185,R05804,R00303,R00850,R00199,R01858,R02628,R01138,R00659,R00724,R00200,R00206,R02320,R00430,R00208,R01012,R00572
51	1.00	259	12	62	0	0	C00031->C00041:[7->3,9->1,9->2]	RP00128,RP06299,RP06172,RP00021,RP00285,RP05698,RP06101,RP01093,RP00180,RP04318,RP00060,RP04202	R00710,R00711,R01019,R00326,R00761,R00472,R04152,R05652,R01261,R02970,R04187,R01215,R02293,R00369,R00576,R03854,R00396,R00400,R00258,R03001,R00692,R00585,R02271,R01712,R00907,R02050,R08197,R00453,R03502,R00211,R00210,R00209,R01196,R00212,R01196,R00006,R00014,R00211,R00210,R01699,R00207,R00224,R00226,R00209,R05636,R03145,R00214,R00216,R00771,R00315,R00317,R00320,R00224,R00725,R01139,R00299,R08404,R02185,R05804,R00303,R00850,R00207
52	1.00	273	16	84	0	0	C00031->C00041:[7->3,9->1,9->2]	RP00164,RP01271,RP06172,RP00021,RP05698,RP06101,RP01093,RP01238,RP00180,RP00026,RP05875,RP00052,RP06639,RP06427,RP00060,RP04202	R01010,R01011,R01012,R01068,R00472,R04152,R05652,R01261,R02970,R04187,R01215,R02293,R00369,R00576,R03854,R00396,R00400,R00258,R03001,R00692,R00585,R02271,R01712,R00907,R02050,R08197,R00453,R03502,R01196,R00006,R00014,R00211,R00210,R01699,R00207,R00224,R00226,R00209,R05636,R03145,R00214,R00216,R00771,R01015,R00315,R00317,R00320,R00743,R01323,R01179,R05508,R00393,R04057,R02955,R05336,R01359,R05509,R00928,R04000,R00229,R07832,R03884,R00227,R03153,R00235,R01440,R00756,R00769,R05805,R00770,R00762,R00764,R00767,R01621,R01067,R00725,R01139,R00299,R08404,R02185,R05804,R00303,R00850,R00207
53	1.00	373	12	54	0	0	C00031->C00041:[1->1,2->2,4->3]	RP01568,RP01134,RP00395,RP13340,RP00021,RP00113,RP02454,RP00196,RP01033,RP05915,RP01197,RP00036	R01518,R00837,R01061,R01063,R01827,R04152,R05652,R01261,R02970,R04187,R01215,R02293,R00369,R00576,R03854,R00396,R00400,R00258,R03001,R00692,R00585,R02271,R01712,R00907,R02050,R08197,R00453,R03502,R02188,R01512,R01515,R01517,R01660,R02740,R00289,R00287,R00955,R00658,R02737,R00836,R00959,R00199,R01858,R02628,R01138,R00659,R00724,R00200,R00206,R02320,R00430,R00208,R01012,R00572
54	1.00	248	13	76	0	0	C00031->C00041:[7->3,9->1,9->2]	RP00128,RP06299,RP06172,RP00021,RP05698,RP06101,RP01093,RP00026,RP00180,RP06639,RP04318,RP00060,RP06427	R00710,R00711,R01019,R00326,R00761,R00472,R04152,R05652,R01261,R02970,R04187,R01215,R02293,R00369,R00576,R03854,R00396,R00400,R00258,R03001,R00692,R00585,R02271,R01712,R00907,R02050,R08197,R00453,R03502,R01196,R00006,R00014,R00211,R00210,R01699,R00207,R00224,R00226,R00209,R05636,R03145,R00214,R00216,R00771,R00743,R01323,R01179,R05508,R00393,R04057,R02955,R05336,R01359,R05509,R00928,R04000,R00229,R07832,R03884,R00227,R03153,R00235,R00315,R00317,R00320,R01621,R00224,R00725,R01139,R00299,R08404,R02185,R05804,R00303,R00850,R01067
55	1.00	279	11	54	0	0	C00031->C00041:[7->3,9->1,9->2]	RP06299,RP06172,RP00021,RP05698,RP06101,RP01093,RP00180,RP08343,RP00060,RP04202,RP04833	R00761,R00472,R04152,R05652,R01261,R02970,R04187,R01215,R02293,R00369,R00576,R03854,R00396,R00400,R00258,R03001,R00692,R00585,R02271,R01712,R00907,R02050,R08197,R00453,R03502,R01196,R00006,R00014,R00211,R00210,R01699,R00207,R00224,R00226,R00209,R05636,R03145,R00214,R00216,R00771,R00315,R00317,R00320,R00236,R00725,R01139,R00299,R08404,R02185,R05804,R00303,R00850,R00207,R00316
56	1.00	332	14	65	0	0	C00031->C00041:[1->1,2->3,4->2]	RP13340,RP01790,RP00649,RP01093,RP01238,RP01731,RP01033,RP00060,RP00077,RP00194,RP00021,RP00374,RP01729,RP00036	R01827,R01830,R00761,R01067,R00771,R01015,R01752,R08571,R00658,R00725,R01139,R00299,R08404,R02185,R05804,R00303,R00850,R00844,R00846,R00848,R00849,R00842,R00850,R00847,R00841,R04152,R05652,R01261,R02970,R04187,R01215,R02293,R00369,R00576,R03854,R00396,R00400,R00258,R03001,R00692,R00585,R02271,R01712,R00907,R02050,R08197,R00453,R03502,R01036,R01041,R01748,R08572,R00199,R01858,R02628,R01138,R00659,R00724,R00200,R00206,R02320,R00430,R00208,R01012,R00572
57	1.00	236	16	86	0	1	C00031->C00041:[4->1,4->2,7->3,9->1]	RP06552,RP01134,RP04232,RP06172,RP00021,RP05698,RP06101,RP01093,RP00026,RP00180,RP00060,RP00285,RP04543,RP03735,RP06299,RP05915	R01384,R01386,R07658,R00837,R00212,R00472,R04152,R05652,R01261,R02970,R04187,R01215,R02293,R00369,R00576,R03854,R00396,R00400,R00258,R03001,R00692,R00585,R02271,R01712,R00907,R02050,R08197,R00453,R03502,R01196,R00006,R00014,R00211,R00210,R01699,R00207,R00224,R00226,R00209,R05636,R03145,R00214,R00216,R00771,R00743,R01323,R01179,R05508,R00393,R04057,R02955,R05336,R01359,R05509,R00928,R04000,R00229,R07832,R03884,R00227,R03153,R00235,R00315,R00317,R00320,R00725,R01139,R00299,R08404,R02185,R05804,R00303,R00850,R00211,R00210,R00209,R01196,R00212,R00286,R00134,R03215,R03146,R00519,R00761,R02737,R00836
58	1.00	343	11	53	0	0	C00031->C00041:[1->1,2->2,4->3]	RP01568,RP00395,RP13340,RP00021,RP00113,RP02454,RP02961,RP01033,RP01590,RP00216,RP00036	R01518,R01061,R01063,R01827,R04152,R05652,R01261,R02970,R04187,R01215,R02293,R00369,R00576,R03854,R00396,R00400,R00258,R03001,R00692,R00585,R02271,R01712,R00907,R02050,R08197,R00453,R03502,R02188,R01512,R01515,R01517,R01660,R02740,R00028,R00658,R01555,R05196,R01788,R02189,R01786,R00199,R01858,R02628,R01138,R00659,R00724,R00200,R00206,R02320,R00430,R00208,R01012,R00572
59	1.00	296	14	57	0	0	C00031->C00041:[7->2,7->3,9->1]	RP01925,RP01590,RP00021,RP05698,RP01093,RP06639,RP02450,RP02961,RP06427,RP00060,RP04202,RP02453,RP06593,RP00216	R02035,R01555,R05196,R04152,R05652,R01261,R02970,R04187,R01215,R02293,R00369,R00576,R03854,R00396,R00400,R00258,R03001,R00692,R00585,R02271,R01712,R00907,R02050,R08197,R00453,R03502,R01196,R00006,R00014,R00211,R00210,R01699,R00207,R00224,R00226,R00209,R05636,R03145,R00771,R01621,R02736,R00028,R01067,R00725,R01139,R00299,R08404,R02185,R05804,R00303,R00850,R00207,R02739,R01528,R01788,R02189,R01786
60	1.00	294	19	71	0	1	C00031->C00041:[4->2,7->2,7->3,9->1]	RP06552,RP01134,RP01925,RP00021,RP00287,RP05698,RP06101,RP01133,RP00285,RP05915,RP04202,RP06172,RP04232,RP01093,RP00060,RP04543,RP03735,RP06299,RP06593	R01384,R01386,R07658,R00837,R02035,R04152,R05652,R01261,R02970,R04187,R01215,R02293,R00369,R00576,R03854,R00396,R00400,R00258,R03001,R00692,R00585,R02271,R01712,R00907,R02050,R08197,R00453,R03502,R00214,R00216,R01196,R00006,R00014,R00211,R00210,R01699,R00207,R00224,R00226,R00209,R05636,R03145,R00214,R00216,R00835,R00211,R00210,R00209,R01196,R00212,R02737,R00836,R00207,R00472,R00212,R00771,R00725,R01139,R00299,R08404,R02185,R05804,R00303,R00850,R00286,R00134,R03215,R03146,R00519,R00761,R01528
61	1.00	324	15	66	0	0	C00031->C00041:[1->1,4->2,4->3]	RP06552,RP00164,RP01271,RP00021,RP01134,RP05698,RP01093,RP01238,RP04543,RP05875,RP00052,RP06639,RP00060,RP04202,RP05915	R01384,R01386,R07658,R01010,R01011,R01012,R01068,R04152,R05652,R01261,R02970,R04187,R01215,R02293,R00369,R00576,R03854,R00396,R00400,R00258,R03001,R00692,R00585,R02271,R01712,R00907,R02050,R08197,R00453,R03502,R00837,R01196,R00006,R00014,R00211,R00210,R01699,R00207,R00224,R00226,R00209,R05636,R03145,R00771,R01015,R00286,R01440,R00756,R00769,R05805,R00770,R00762,R00764,R00767,R01621,R00725,R01139,R00299,R08404,R02185,R05804,R00303,R00850,R00207,R02737,R00836
62	1.00	232	12	72	0	0	C00031->C00041:[7->3,9->1,9->2]	RP06299,RP06172,RP00021,RP05698,RP06101,RP01093,RP06639,RP00180,RP00026,RP06427,RP00060,RP04202	R00761,R00472,R04152,R05652,R01261,R02970,R04187,R01215,R02293,R00369,R00576,R03854,R00396,R00400,R00258,R03001,R00692,R00585,R02271,R01712,R00907,R02050,R08197,R00453,R03502,R01196,R00006,R00014,R00211,R00210,R01699,R00207,R00224,R00226,R00209,R05636,R03145,R00214,R00216,R00771,R01621,R00315,R00317,R00320,R00743,R01323,R01179,R05508,R00393,R04057,R02955,R05336,R01359,R05509,R00928,R04000,R00229,R07832,R03884,R00227,R03153,R00235,R01067,R00725,R01139,R00299,R08404,R02185,R05804,R00303,R00850,R00207
63	1.00	346	12	60	0	0	C00031->C00041:[1->1,2->2,4->3]	RP01568,RP00395,RP00036,RP00021,RP00113,RP02940,RP02450,RP01033,RP01133,RP00060,RP00191,RP01275	R01518,R01061,R01063,R00199,R01858,R02628,R01138,R00659,R00724,R00200,R00206,R02320,R00430,R00208,R01012,R00572,R04152,R05652,R01261,R02970,R04187,R01215,R02293,R00369,R00576,R03854,R00396,R00400,R00258,R03001,R00692,R00585,R02271,R01712,R00907,R02050,R08197,R00453,R03502,R02188,R01512,R01515,R01517,R01660,R03321,R02736,R00658,R00835,R00725,R01139,R00299,R08404,R02185,R05804,R00303,R00850,R02073,R04780,R04779,R01070
64	1.00	293	18	72	0	1	C00031->C00041:[4->2,7->3,9->1]	RP06552,RP06172,RP05698,RP00021,RP00343,RP00287,RP04232,RP01134,RP00453,RP01093,RP00060,RP03735,RP00285,RP04543,RP06101,RP06299,RP05915,RP04202	R01384,R01386,R07658,R00472,R01196,R00006,R00014,R00211,R00210,R01699,R00207,R00224,R00226,R00209,R05636,R03145,R04152,R05652,R01261,R02970,R04187,R01215,R02293,R00369,R00576,R03854,R00396,R00400,R00258,R03001,R00692,R00585,R02271,R01712,R00907,R02050,R08197,R00453,R03502,R02778,R02780,R00214,R00216,R00212,R00837,R02727,R00010,R00771,R00725,R01139,R00299,R08404,R02185,R05804,R00303,R00850,R00134,R03215,R03146,R00519,R00211,R00210,R00209,R01196,R00212,R00286,R00214,R00216,R00761,R02737,R00836,R00207
65	1.00	217	12	84	0	0	C00031->C00041:[7->3,9->1,9->2]	RP00128,RP06299,RP06172,RP00021,RP05698,RP01093,RP00026,RP00180,RP00079,RP04318,RP00060,RP05729	R00710,R00711,R01019,R00326,R00761,R00472,R04152,R05652,R01261,R02970,R04187,R01215,R02293,R00369,R00576,R03854,R00396,R00400,R00258,R03001,R00692,R00585,R02271,R01712,R00907,R02050,R08197,R00453,R03502,R01196,R00006,R00014,R00211,R00210,R01699,R00207,R00224,R00226,R00209,R05636,R03145,R00771,R00743,R01323,R01179,R05508,R00393,R04057,R02955,R05336,R01359,R05509,R00928,R04000,R00229,R07832,R03884,R00227,R03153,R00235,R00315,R00317,R00320,R00361,R00360,R00343,R00342,R01447,R01257,R00224,R00725,R01139,R00299,R08404,R02185,R05804,R00303,R00850,R00217,R00346,R00345,R00726,R00341,R00431
66	1.00	460	12	39	0	0	C00031->C00041:[1->1,2->2,4->3]	RP01568,RP00395,RP13340,RP00113,RP00131,RP02940,RP00878,RP02450,RP01033,RP01133,RP00060,RP00036	R01518,R01061,R01063,R01827,R02188,R01512,R01515,R01517,R01660,R05861,R01148,R01344,R01147,R03321,R00401,R02736,R00658,R00835,R00725,R01139,R00299,R08404,R02185,R05804,R00303,R00850,R00199,R01858,R02628,R01138,R00659,R00724,R00200,R00206,R02320,R00430,R00208,R01012,R00572
67	1.00	234	17	86	0	1	C00031->C00041:[4->2,7->2,7->3,9->1]	RP06552,RP01134,RP04232,RP00021,RP05698,RP05915,RP01093,RP00026,RP00180,RP01925,RP01133,RP00060,RP00285,RP04543,RP03735,RP06299,RP06593	R01384,R01386,R07658,R00837,R00212,R04152,R05652,R01261,R02970,R04187,R01215,R02293,R00369,R00576,R03854,R00396,R00400,R00258,R03001,R00692,R00585,R02271,R01712,R00907,R02050,R08197,R00453,R03502,R01196,R00006,R00014,R00211,R00210,R01699,R00207,R00224,R00226,R00209,R05636,R03145,R02737,R00836,R00771,R00743,R01323,R01179,R05508,R00393,R04057,R02955,R05336,R01359,R05509,R00928,R04000,R00229,R07832,R03884,R00227,R03153,R00235,R00315,R00317,R00320,R02035,R00835,R00725,R01139,R00299,R08404,R02185,R05804,R00303,R00850,R00211,R00210,R00209,R01196,R00212,R00286,R00134,R03215,R03146,R00519,R00761,R01528
68	1.00	269	12	49	0	0	C00031->C00041:[1->1,2->2,4->3]	RP01568,RP00395,RP13340,RP00021,RP00113,RP02454,RP02961,RP01033,RP00109,RP00078,RP01590,RP00216	R01518,R01061,R01063,R01827,R04152,R05652,R01261,R02970,R04187,R01215,R02293,R00369,R00576,R03854,R00396,R00400,R00258,R03001,R00692,R00585,R02271,R01712,R00907,R02050,R08197,R00453,R03502,R02188,R01512,R01515,R01517,R01660,R02740,R00028,R00658,R00344,R00930,R00217,R00353,R00431,R00346,R00345,R00726,R00341,R01555,R05196,R01788,R02189,R01786
69	1.00	250	9	54	0	0	C00031->C00041:[7->3,9->1,9->2]	RP06299,RP06172,RP00021,RP05698,RP06101,RP01093,RP00285,RP00060,RP04202	R00761,R00472,R04152,R05652,R01261,R02970,R04187,R01215,R02293,R00369,R00576,R03854,R00396,R00400,R00258,R03001,R00692,R00585,R02271,R01712,R00907,R02050,R08197,R00453,R03502,R01196,R00006,R00014,R00211,R00210,R01699,R00207,R00224,R00226,R00209,R05636,R03145,R00214,R00216,R00771,R00211,R00210,R00209,R01196,R00212,R00725,R01139,R00299,R08404,R02185,R05804,R00303,R00850,R00207
70	1.00	340	10	48	0	0	C00031->C00041:[1->1,2->2,4->3]	RP01568,RP01590,RP13340,RP00021,RP02454,RP02961,RP01033,RP01264,RP00216,RP00036	R01518,R01555,R05196,R01827,R04152,R05652,R01261,R02970,R04187,R01215,R02293,R00369,R00576,R03854,R00396,R00400,R00258,R03001,R00692,R00585,R02271,R01712,R00907,R02050,R08197,R00453,R03502,R02740,R00028,R00658,R07159,R01058,R01788,R02189,R01786,R00199,R01858,R02628,R01138,R00659,R00724,R00200,R00206,R02320,R00430,R00208,R01012,R00572
71	1.00	270	16	84	0	0	C00031->C00041:[7->3,9->1,9->2]	RP00164,RP01271,RP06172,RP00021,RP05698,RP06101,RP01093,RP01238,RP00180,RP00026,RP05875,RP00052,RP06639,RP00060,RP04202,RP06299	R01010,R01011,R01012,R01068,R00472,R04152,R05652,R01261,R02970,R04187,R01215,R02293,R00369,R00576,R03854,R00396,R00400,R00258,R03001,R00692,R00585,R02271,R01712,R00907,R02050,R08197,R00453,R03502,R01196,R00006,R00014,R00211,R00210,R01699,R00207,R00224,R00226,R00209,R05636,R03145,R00214,R00216,R00771,R01015,R00315,R00317,R00320,R00743,R01323,R01179,R05508,R00393,R04057,R02955,R05336,R01359,R05509,R00928,R04000,R00229,R07832,R03884,R00227,R03153,R00235,R01440,R00756,R00769,R05805,R00770,R00762,R00764,R00767,R01621,R00725,R01139,R00299,R08404,R02185,R05804,R00303,R00850,R00207,R00761
72	1.00	185	6	35	0	0	C00031->C00041:[5->3,7->2,9->1]	RP01925,RP01133,RP00021,RP00060,RP01926,RP05200	R02035,R00835,R04152,R05652,R01261,R02970,R04187,R01215,R02293,R00369,R00576,R03854,R00396,R00400,R00258,R03001,R00692,R00585,R02271,R01712,R00907,R02050,R08197,R00453,R03502,R00725,R01139,R00299,R08404,R02185,R05804,R00303,R00850,R02036,R05605
73	1.00	331	14	60	0	0	C00031->C00041:[1->1,2->3,4->2]	RP01590,RP13340,RP00021,RP02454,RP01238,RP02961,RP01731,RP01033,RP00216,RP00077,RP00194,RP00374,RP01729,RP00036	R01555,R05196,R01827,R04152,R05652,R01261,R02970,R04187,R01215,R02293,R00369,R00576,R03854,R00396,R00400,R00258,R03001,R00692,R00585,R02271,R01712,R00907,R02050,R08197,R00453,R03502,R02740,R01015,R00028,R01752,R08571,R00658,R01788,R02189,R01786,R00844,R00846,R00848,R00849,R00842,R00850,R00847,R00841,R01036,R01041,R01748,R08572,R00199,R01858,R02628,R01138,R00659,R00724,R00200,R00206,R02320,R00430,R00208,R01012,R00572
74	1.00	286	17	69	0	1	C00031->C00041:[4->2,5->3,7->2,9->1]	RP06552,RP01134,RP01925,RP00021,RP00287,RP05698,RP06101,RP01133,RP00285,RP05915,RP04232,RP06172,RP01926,RP00060,RP04543,RP03735,RP05200	R01384,R01386,R07658,R00837,R02035,R04152,R05652,R01261,R02970,R04187,R01215,R02293,R00369,R00576,R03854,R00396,R00400,R00258,R03001,R00692,R00585,R02271,R01712,R00907,R02050,R08197,R00453,R03502,R00214,R00216,R01196,R00006,R00014,R00211,R00210,R01699,R00207,R00224,R00226,R00209,R05636,R03145,R00214,R00216,R00835,R00211,R00210,R00209,R01196,R00212,R02737,R00836,R00212,R00472,R02036,R00725,R01139,R00299,R08404,R02185,R05804,R00303,R00850,R00286,R00134,R03215,R03146,R00519,R05605
75	1.00	317	11	55	0	0	C00031->C00041:[1->1,2->2,4->3]	RP01568,RP00395,RP13340,RP01109,RP00113,RP02454,RP01033,RP00205,RP00021,RP00216,RP00036	R01518,R01061,R01063,R01827,R00802,R02188,R01512,R01515,R01517,R01660,R02740,R00658,R00801,R00015,R04194,R05140,R04152,R05652,R01261,R02970,R04187,R01215,R02293,R00369,R00576,R03854,R00396,R00400,R00258,R03001,R00692,R00585,R02271,R01712,R00907,R02050,R08197,R00453,R03502,R01788,R02189,R01786,R00199,R01858,R02628,R01138,R00659,R00724,R00200,R00206,R02320,R00430,R00208,R01012,R00572
76	1.00	306	21	75	0	1	C00031->C00041:[4->2,7->2,7->3,9->1]	RP06552,RP01134,RP01925,RP00021,RP00287,RP05698,RP00453,RP06101,RP01133,RP00285,RP05915,RP04202,RP06172,RP04232,RP01093,RP04543,RP00060,RP00343,RP03735,RP06299,RP06593	R01384,R01386,R07658,R00837,R02035,R04152,R05652,R01261,R02970,R04187,R01215,R02293,R00369,R00576,R03854,R00396,R00400,R00258,R03001,R00692,R00585,R02271,R01712,R00907,R02050,R08197,R00453,R03502,R00214,R00216,R01196,R00006,R00014,R00211,R00210,R01699,R00207,R00224,R00226,R00209,R05636,R03145,R02727,R00010,R00214,R00216,R00835,R00211,R00210,R00209,R01196,R00212,R02737,R00836,R00207,R00472,R00212,R00771,R00286,R00725,R01139,R00299,R08404,R02185,R05804,R00303,R00850,R02778,R02780,R00134,R03215,R03146,R00519,R00761,R01528
77	1.00	297	12	57	0	0	C00031->C00041:[4->2,7->3,9->1]	RP06552,RP04543,RP00021,RP05698,RP05915,RP01093,RP06639,RP00453,RP06427,RP00060,RP04202,RP00343	R01384,R01386,R07658,R00286,R04152,R05652,R01261,R02970,R04187,R01215,R02293,R00369,R00576,R03854,R00396,R00400,R00258,R03001,R00692,R00585,R02271,R01712,R00907,R02050,R08197,R00453,R03502,R01196,R00006,R00014,R00211,R00210,R01699,R00207,R00224,R00226,R00209,R05636,R03145,R02737,R00836,R00771,R01621,R02727,R00010,R01067,R00725,R01139,R00299,R08404,R02185,R05804,R00303,R00850,R00207,R02778,R02780
78	1.00	271	11	56	0	0	C00031->C00041:[7->3,9->1,9->2]	RP06299,RP06172,RP00021,RP00285,RP05698,RP06101,RP01093,RP06639,RP06427,RP00060,RP04202	R00761,R00472,R04152,R05652,R01261,R02970,R04187,R01215,R02293,R00369,R00576,R03854,R00396,R00400,R00258,R03001,R00692,R00585,R02271,R01712,R00907,R02050,R08197,R00453,R03502,R00211,R00210,R00209,R01196,R00212,R01196,R00006,R00014,R00211,R00210,R01699,R00207,R00224,R00226,R00209,R05636,R03145,R00214,R00216,R00771,R01621,R01067,R00725,R01139,R00299,R08404,R02185,R05804,R00303,R00850,R00207
79	1.00	217	13	82	0	0	C00031->C00041:[7->3,9->1,9->2]	RP06299,RP06172,RP00021,RP05698,RP01093,RP06639,RP00180,RP00079,RP00026,RP06427,RP00060,RP04202,RP05729	R00761,R00472,R04152,R05652,R01261,R02970,R04187,R01215,R02293,R00369,R00576,R03854,R00396,R00400,R00258,R03001,R00692,R00585,R02271,R01712,R00907,R02050,R08197,R00453,R03502,R01196,R00006,R00014,R00211,R00210,R01699,R00207,R00224,R00226,R00209,R05636,R03145,R00771,R01621,R00315,R00317,R00320,R00361,R00360,R00343,R00342,R01447,R01257,R00743,R01323,R01179,R05508,R00393,R04057,R02955,R05336,R01359,R05509,R00928,R04000,R00229,R07832,R03884,R00227,R03153,R00235,R01067,R00725,R01139,R00299,R08404,R02185,R05804,R00303,R00850,R00207,R00217,R00346,R00345,R00726,R00341,R00431
80	1.00	253	21	93	0	1	C00031->C00041:[4->2,7->3,9->1]	RP06552,RP01134,RP01925,RP00021,RP05698,RP00180,RP02961,RP00285,RP05915,RP03735,RP01590,RP04232,RP01093,RP00026,RP02450,RP00060,RP04543,RP02453,RP06299,RP06593,RP00216	R01384,R01386,R07658,R00837,R02035,R04152,R05652,R01261,R02970,R04187,R01215,R02293,R00369,R00576,R03854,R00396,R00400,R00258,R03001,R00692,R00585,R02271,R01712,R00907,R02050,R08197,R00453,R03502,R01196,R00006,R00014,R00211,R00210,R01699,R00207,R00224,R00226,R00209,R05636,R03145,R00315,R00317,R00320,R00028,R00211,R00210,R00209,R01196,R00212,R02737,R00836,R00134,R03215,R03146,R00519,R01555,R05196,R00212,R00771,R00743,R01323,R01179,R05508,R00393,R04057,R02955,R05336,R01359,R05509,R00928,R04000,R00229,R07832,R03884,R00227,R03153,R00235,R02736,R00725,R01139,R00299,R08404,R02185,R05804,R00303,R00850,R00286,R02739,R00761,R01528,R01788,R02189,R01786
81	1.00	351	9	57	0	0	C00031->C00041:[1->1,2->2,4->3]	RP01568,RP01271,RP00036,RP00021,RP01093,RP01033,RP00052,RP01264,RP00060	R01518,R01068,R00199,R01858,R02628,R01138,R00659,R00724,R00200,R00206,R02320,R00430,R00208,R01012,R00572,R04152,R05652,R01261,R02970,R04187,R01215,R02293,R00369,R00576,R03854,R00396,R00400,R00258,R03001,R00692,R00585,R02271,R01712,R00907,R02050,R08197,R00453,R03502,R00771,R00658,R00756,R00769,R05805,R00770,R00762,R00764,R00767,R07159,R01058,R00725,R01139,R00299,R08404,R02185,R05804,R00303,R00850
82	1.00	343	11	58	0	0	C00031->C00041:[1->1,2->2,4->3]	RP01568,RP00395,RP13340,RP01790,RP00113,RP00649,RP01093,RP01033,RP00060,RP00021,RP00036	R01518,R01061,R01063,R01827,R01830,R02188,R01512,R01515,R01517,R01660,R00761,R01067,R00771,R00658,R00725,R01139,R00299,R08404,R02185,R05804,R00303,R00850,R04152,R05652,R01261,R02970,R04187,R01215,R02293,R00369,R00576,R03854,R00396,R00400,R00258,R03001,R00692,R00585,R02271,R01712,R00907,R02050,R08197,R00453,R03502,R00199,R01858,R02628,R01138,R00659,R00724,R00200,R00206,R02320,R00430,R00208,R01012,R00572
83	1.00	340	24	75	0	1	C00031->C00041:[4->2,5->1,9->3]	RP06552,RP01095,RP04543,RP02918,RP00021,RP05698,RP00453,RP12734,RP04318,RP00285,RP05242,RP05915,RP02797,RP00343,RP00291,RP00440,RP01093,RP06639,RP01573,RP10730,RP12733,RP00060,RP04202,RP01576	R01384,R01386,R07658,R05339,R00286,R00014,R04152,R05652,R01261,R02970,R04187,R01215,R02293,R00369,R00576,R03854,R00396,R00400,R00258,R03001,R00692,R00585,R02271,R01712,R00907,R02050,R08197,R00453,R03502,R01196,R00006,R00014,R00211,R00210,R01699,R00207,R00224,R00226,R00209,R05636,R03145,R02727,R00010,R00226,R00224,R00211,R00210,R00209,R01196,R00212,R05636,R02737,R00836,R03145,R02778,R02780,R00226,R04672,R03050,R00006,R00771,R01621,R01529,R01699,R00006,R00725,R01139,R00299,R08404,R02185,R05804,R00303,R00850,R00207,R05338
84	1.00	295	27	97	0	1	C00031->C00041:[4->2,7->3,9->1]	RP06552,RP01095,RP04543,RP02918,RP00021,RP00343,RP05698,RP00453,RP00180,RP12734,RP00026,RP04318,RP00285,RP05242,RP05915,RP02797,RP01573,RP00291,RP00440,RP01093,RP06639,RP10730,RP12733,RP00060,RP04202,RP06299,RP01576	R01384,R01386,R07658,R05339,R00286,R00014,R04152,R05652,R01261,R02970,R04187,R01215,R02293,R00369,R00576,R03854,R00396,R00400,R00258,R03001,R00692,R00585,R02271,R01712,R00907,R02050,R08197,R00453,R03502,R02778,R02780,R01196,R00006,R00014,R00211,R00210,R01699,R00207,R00224,R00226,R00209,R05636,R03145,R02727,R00010,R00315,R00317,R00320,R00226,R00743,R01323,R01179,R05508,R00393,R04057,R02955,R05336,R01359,R05509,R00928,R04000,R00229,R07832,R03884,R00227,R03153,R00235,R00224,R00211,R00210,R00209,R01196,R00212,R05636,R02737,R00836,R03145,R01529,R00226,R04672,R03050,R00006,R00771,R01621,R01699,R00006,R00725,R01139,R00299,R08404,R02185,R05804,R00303,R00850,R00207,R00761,R05338
85	0.67	352	22	68	0	1	C00031->C00041:[4->1,4->2]	RP06552,RP01134,RP04543,RP02918,RP00021,RP00287,RP05698,RP00453,RP06101,RP12734,RP04318,RP00285,RP05242,RP05915,RP02797,RP00343,RP00291,RP06172,RP00440,RP10730,RP12733,RP04202	R01384,R01386,R07658,R00837,R00286,R00014,R04152,R05652,R01261,R02970,R04187,R01215,R02293,R00369,R00576,R03854,R00396,R00400,R00258,R03001,R00692,R00585,R02271,R01712,R00907,R02050,R08197,R00453,R03502,R00214,R00216,R01196,R00006,R00014,R00211,R00210,R01699,R00207,R00224,R00226,R00209,R05636,R03145,R02727,R00010,R00214,R00216,R00226,R00224,R00211,R00210,R00209,R01196,R00212,R05636,R02737,R00836,R03145,R02778,R02780,R00226,R04672,R00472,R03050,R00006,R01699,R00006,R00207
86	1.00	230	15	86	0	1	C00031->C00041:[4->2,7->3,9->1]	RP06552,RP05698,RP00021,RP04232,RP05915,RP01093,RP00026,RP00180,RP00453,RP00060,RP00285,RP04543,RP03735,RP06299,RP00343	R01384,R01386,R07658,R01196,R00006,R00014,R00211,R00210,R01699,R00207,R00224,R00226,R00209,R05636,R03145,R04152,R05652,R01261,R02970,R04187,R01215,R02293,R00369,R00576,R03854,R00396,R00400,R00258,R03001,R00692,R00585,R02271,R01712,R00907,R02050,R08197,R00453,R03502,R00212,R02737,R00836,R00771,R00743,R01323,R01179,R05508,R00393,R04057,R02955,R05336,R01359,R05509,R00928,R04000,R00229,R07832,R03884,R00227,R03153,R00235,R00315,R00317,R00320,R02727,R00010,R00725,R01139,R00299,R08404,R02185,R05804,R00303,R00850,R00211,R00210,R00209,R01196,R00212,R00286,R00134,R03215,R03146,R00519,R00761,R02778,R02780
87	0.67	312	19	67	0	1	C00031->C00041:[4->1,4->2]	RP06552,RP01134,RP01925,RP00021,RP00287,RP05698,RP06101,RP02961,RP00285,RP05915,RP06172,RP03735,RP01590,RP04232,RP02450,RP04543,RP02453,RP06593,RP00216	R01384,R01386,R07658,R00837,R02035,R04152,R05652,R01261,R02970,R04187,R01215,R02293,R00369,R00576,R03854,R00396,R00400,R00258,R03001,R00692,R00585,R02271,R01712,R00907,R02050,R08197,R00453,R03502,R00214,R00216,R01196,R00006,R00014,R00211,R00210,R01699,R00207,R00224,R00226,R00209,R05636,R03145,R00214,R00216,R00028,R00211,R00210,R00209,R01196,R00212,R02737,R00836,R00472,R00134,R03215,R03146,R00519,R01555,R05196,R00212,R02736,R00286,R02739,R01528,R01788,R02189,R01786
88	0.67	290	15	64	0	1	C00031->C00041:[4->1,4->2,7->1,7->2]	RP06552,RP01134,RP05698,RP00021,RP00287,RP04232,RP06172,RP06101,RP01925,RP01133,RP00060,RP00285,RP04543,RP06593,RP05915	R01384,R01386,R07658,R00837,R01196,R00006,R00014,R00211,R00210,R01699,R00207,R00224,R00226,R00209,R05636,R03145,R04152,R05652,R01261,R02970,R04187,R01215,R02293,R00369,R00576,R03854,R00396,R00400,R00258,R03001,R00692,R00585,R02271,R01712,R00907,R02050,R08197,R00453,R03502,R00214,R00216,R00212,R00472,R00214,R00216,R02035,R00835,R00725,R01139,R00299,R08404,R02185,R05804,R00303,R00850,R00211,R00210,R00209,R01196,R00212,R00286,R01528,R02737,R00836
89	1.00	327	23	74	0	1	C00031->C00041:[4->2,7->3,9->1]	RP06552,RP01134,RP05698,RP04318,RP00021,RP04543,RP00180,RP12734,RP02918,RP05242,RP00285,RP05915,RP02797,RP00291,RP00440,RP01093,RP06639,RP10730,RP12733,RP06427,RP00060,RP04202,RP06299	R01384,R01386,R07658,R00837,R01196,R00006,R00014,R00211,R00210,R01699,R00207,R00224,R00226,R00209,R05636,R03145,R00224,R04152,R05652,R01261,R02970,R04187,R01215,R02293,R00369,R00576,R03854,R00396,R00400,R00258,R03001,R00692,R00585,R02271,R01712,R00907,R02050,R08197,R00453,R03502,R00286,R00315,R00317,R00320,R00226,R00014,R05636,R00211,R00210,R00209,R01196,R00212,R02737,R00836,R03145,R00226,R04672,R03050,R00006,R00771,R01621,R01699,R00006,R01067,R00725,R01139,R00299,R08404,R02185,R05804,R00303,R00850,R00207,R00761
90	1.00	315	29	102	0	1	C00031->C00041:[4->2,7->3,9->1]	RP06552,RP00128,RP05698,RP06727,RP00021,RP02940,RP04543,RP00453,RP00180,RP12734,RP01133,RP04318,RP05242,RP00285,RP05915,RP02797,RP04202,RP00291,RP02918,RP00440,RP10730,RP01093,RP06639,RP00026,RP02450,RP12733,RP00060,RP00343,RP06299	R01384,R01386,R07658,R00710,R00711,R01019,R00326,R01196,R00006,R00014,R00211,R00210,R01699,R00207,R00224,R00226,R00209,R05636,R03145,R01830,R04152,R05652,R01261,R02970,R04187,R01215,R02293,R00369,R00576,R03854,R00396,R00400,R00258,R03001,R00692,R00585,R02271,R01712,R00907,R02050,R08197,R00453,R03502,R03321,R00286,R02727,R00010,R00315,R00317,R00320,R00226,R00835,R00224,R05636,R00211,R00210,R00209,R01196,R00212,R02737,R00836,R03145,R00207,R00226,R04672,R00014,R03050,R00006,R01699,R00771,R01621,R00743,R01323,R01179,R05508,R00393,R04057,R02955,R05336,R01359,R05509,R00928,R04000,R00229,R07832,R03884,R00227,R03153,R00235,R02736,R00006,R00725,R01139,R00299,R08404,R02185,R05804,R00303,R00850,R02778,R02780,R00761
91	1.00	358	27	80	0	1	C00031->C00041:[4->2,7->2,7->3,9->1]	RP06552,RP01925,RP04318,RP00021,RP00287,RP05698,RP00453,RP06101,RP12734,RP01133,RP02918,RP05242,RP00285,RP05915,RP02797,RP04202,RP00291,RP06172,RP00440,RP01093,RP04543,RP10730,RP12733,RP00060,RP00343,RP06299,RP06593	R01384,R01386,R07658,R02035,R00224,R04152,R05652,R01261,R02970,R04187,R01215,R02293,R00369,R00576,R03854,R00396,R00400,R00258,R03001,R00692,R00585,R02271,R01712,R00907,R02050,R08197,R00453,R03502,R00214,R00216,R01196,R00006,R00014,R00211,R00210,R01699,R00207,R00224,R00226,R00209,R05636,R03145,R02727,R00010,R00214,R00216,R00226,R00835,R00014,R05636,R00211,R00210,R00209,R01196,R00212,R02737,R00836,R03145,R00207,R00226,R04672,R00472,R03050,R00006,R00771,R00286,R01699,R00006,R00725,R01139,R00299,R08404,R02185,R05804,R00303,R00850,R02778,R02780,R00761,R01528
92	0.67	350	21	67	0	1	C00031->C00041:[4->1,4->2]	RP06552,RP04543,RP02918,RP00021,RP00287,RP05698,RP00453,RP06101,RP12734,RP04318,RP00285,RP05242,RP05915,RP02797,RP00343,RP00291,RP06172,RP00440,RP10730,RP12733,RP04202	R01384,R01386,R07658,R00286,R00014,R04152,R05652,R01261,R02970,R04187,R01215,R02293,R00369,R00576,R03854,R00396,R00400,R00258,R03001,R00692,R00585,R02271,R01712,R00907,R02050,R08197,R00453,R03502,R00214,R00216,R01196,R00006,R00014,R00211,R00210,R01699,R00207,R00224,R00226,R00209,R05636,R03145,R02727,R00010,R00214,R00216,R00226,R00224,R00211,R00210,R00209,R01196,R00212,R05636,R02737,R00836,R03145,R02778,R02780,R00226,R04672,R00472,R03050,R00006,R01699,R00006,R00207
93	1.00	233	16	82	0	1	C00031->C00041:[7->2,7->3,9->1]	RP05698,RP01590,RP00021,RP04232,RP01093,RP00026,RP00180,RP02450,RP02961,RP01925,RP00060,RP00285,RP02453,RP06299,RP06593,RP00216	R01196,R00006,R00014,R00211,R00210,R01699,R00207,R00224,R00226,R00209,R05636,R03145,R01555,R05196,R04152,R05652,R01261,R02970,R04187,R01215,R02293,R00369,R00576,R03854,R00396,R00400,R00258,R03001,R00692,R00585,R02271,R01712,R00907,R02050,R08197,R00453,R03502,R00212,R00771,R00743,R01323,R01179,R05508,R00393,R04057,R02955,R05336,R01359,R05509,R00928,R04000,R00229,R07832,R03884,R00227,R03153,R00235,R00315,R00317,R00320,R02736,R00028,R02035,R00725,R01139,R00299,R08404,R02185,R05804,R00303,R00850,R00211,R00210,R00209,R01196,R00212,R02739,R00761,R01528,R01788,R02189,R01786
94	0.67	282	11	53	0	1	C00031->C00041:[4->1,4->2]	RP06552,RP01134,RP05698,RP00021,RP00287,RP04232,RP06172,RP06101,RP00285,RP04543,RP05915	R01384,R01386,R07658,R00837,R01196,R00006,R00014,R00211,R00210,R01699,R00207,R00224,R00226,R00209,R05636,R03145,R04152,R05652,R01261,R02970,R04187,R01215,R02293,R00369,R00576,R03854,R00396,R00400,R00258,R03001,R00692,R00585,R02271,R01712,R00907,R02050,R08197,R00453,R03502,R00214,R00216,R00212,R00472,R00214,R00216,R00211,R00210,R00209,R01196,R00212,R00286,R02737,R00836
95	1.00	339	22	73	0	1	C00031->C00041:[4->2,7->3,9->1]	RP06552,RP04543,RP02918,RP00021,RP05698,RP00453,RP12734,RP04318,RP00285,RP05242,RP05915,RP02797,RP00343,RP00291,RP00440,RP01093,RP06639,RP10730,RP12733,RP06427,RP00060,RP04202	R01384,R01386,R07658,R00286,R00014,R04152,R05652,R01261,R02970,R04187,R01215,R02293,R00369,R00576,R03854,R00396,R00400,R00258,R03001,R00692,R00585,R02271,R01712,R00907,R02050,R08197,R00453,R03502,R01196,R00006,R00014,R00211,R00210,R01699,R00207,R00224,R00226,R00209,R05636,R03145,R02727,R00010,R00226,R00224,R00211,R00210,R00209,R01196,R00212,R05636,R02737,R00836,R03145,R02778,R02780,R00226,R04672,R03050,R00006,R00771,R01621,R01699,R00006,R01067,R00725,R01139,R00299,R08404,R02185,R05804,R00303,R00850,R00207
96	1.00	326	27	95	0	1	C00031->C00041:[4->2,7->3,9->1]	RP06552,RP01134,RP05698,RP04318,RP00021,RP04543,RP00453,RP00079,RP12734,RP02918,RP05242,RP00285,RP05915,RP02797,RP05729,RP00291,RP06172,RP00440,RP00078,RP04202,RP01093,RP10730,RP12733,RP00060,RP00109,RP00343,RP06299	R01384,R01386,R07658,R00837,R01196,R00006,R00014,R00211,R00210,R01699,R00207,R00224,R00226,R00209,R05636,R03145,R00224,R04152,R05652,R01261,R02970,R04187,R01215,R02293,R00369,R00576,R03854,R00396,R00400,R00258,R03001,R00692,R00585,R02271,R01712,R00907,R02050,R08197,R00453,R03502,R00286,R02727,R00010,R00361,R00360,R00343,R00342,R01447,R01257,R00226,R00014,R05636,R00211,R00210,R00209,R01196,R00212,R02737,R00836,R03145,R00217,R00346,R00345,R00726,R00341,R00431,R00226,R04672,R00472,R03050,R00006,R00431,R00346,R00345,R00726,R00341,R00207,R00771,R01699,R00006,R00725,R01139,R00299,R08404,R02185,R05804,R00303,R00850,R00344,R00930,R00217,R00353,R02778,R02780,R00761
97	0.33	329	18	62	0	1	C00031->C00041:[4->2]	RP06552,RP05698,RP04318,RP00021,RP04543,RP00453,RP12734,RP02918,RP05242,RP00285,RP05915,RP02797,RP04202,RP00291,RP00440,RP10730,RP12733,RP00343	R01384,R01386,R07658,R01196,R00006,R00014,R00211,R00210,R01699,R00207,R00224,R00226,R00209,R05636,R03145,R00224,R04152,R05652,R01261,R02970,R04187,R01215,R02293,R00369,R00576,R03854,R00396,R00400,R00258,R03001,R00692,R00585,R02271,R01712,R00907,R02050,R08197,R00453,R03502,R00286,R02727,R00010,R00226,R00014,R05636,R00211,R00210,R00209,R01196,R00212,R02737,R00836,R03145,R00207,R00226,R04672,R03050,R00006,R01699,R00006,R02778,R02780
98	1.00	294	26	94	0	1	C00031->C00041:[7->2,7->3,9->1]	RP00128,RP01925,RP04318,RP00021,RP02940,RP05698,RP00180,RP12734,RP01133,RP06727,RP05242,RP00285,RP02797,RP00291,RP02918,RP00440,RP10730,RP01093,RP06639,RP00026,RP02450,RP12733,RP00060,RP04202,RP06299,RP06593	R00710,R00711,R01019,R00326,R02035,R00224,R04152,R05652,R01261,R02970,R04187,R01215,R02293,R00369,R00576,R03854,R00396,R00400,R00258,R03001,R00692,R00585,R02271,R01712,R00907,R02050,R08197,R00453,R03502,R03321,R01196,R00006,R00014,R00211,R00210,R01699,R00207,R00224,R00226,R00209,R05636,R03145,R00315,R00317,R00320,R00226,R00835,R01830,R05636,R00211,R00210,R00209,R01196,R00212,R03145,R00226,R04672,R00014,R03050,R00006,R01699,R00771,R01621,R00743,R01323,R01179,R05508,R00393,R04057,R02955,R05336,R01359,R05509,R00928,R04000,R00229,R07832,R03884,R00227,R03153,R00235,R02736,R00006,R00725,R01139,R00299,R08404,R02185,R05804,R00303,R00850,R00207,R00761,R01528
99	1.00	296	28	99	0	1	C00031->C00041:[7->2,7->3,9->1]	RP00128,RP01925,RP04318,RP00021,RP05698,RP02454,RP01590,RP00180,RP02961,RP12734,RP01133,RP06727,RP05242,RP00285,RP02797,RP00291,RP02918,RP00440,RP10730,RP01093,RP06639,RP00026,RP12733,RP00060,RP04202,RP06299,RP06593,RP00216	R00710,R00711,R01019,R00326,R02035,R00224,R04152,R05652,R01261,R02970,R04187,R01215,R02293,R00369,R00576,R03854,R00396,R00400,R00258,R03001,R00692,R00585,R02271,R01712,R00907,R02050,R08197,R00453,R03502,R01196,R00006,R00014,R00211,R00210,R01699,R00207,R00224,R00226,R00209,R05636,R03145,R02740,R01555,R05196,R00315,R00317,R00320,R00028,R00226,R00835,R01830,R05636,R00211,R00210,R00209,R01196,R00212,R03145,R00226,R04672,R00014,R03050,R00006,R01699,R00771,R01621,R00743,R01323,R01179,R05508,R00393,R04057,R02955,R05336,R01359,R05509,R00928,R04000,R00229,R07832,R03884,R00227,R03153,R00235,R00006,R00725,R01139,R00299,R08404,R02185,R05804,R00303,R00850,R00207,R00761,R01528,R01788,R02189,R01786
100	1.00	286	24	97	0	1	C00031->C00041:[4->2,7->3,9->1]	RP06552,RP00128,RP05698,RP04318,RP00021,RP04543,RP00453,RP00180,RP12734,RP02918,RP05242,RP00285,RP05915,RP02797,RP04202,RP00291,RP00440,RP01093,RP00026,RP10730,RP12733,RP00060,RP00343,RP06299	R01384,R01386,R07658,R00710,R00711,R01019,R00326,R01196,R00006,R00014,R00211,R00210,R01699,R00207,R00224,R00226,R00209,R05636,R03145,R00224,R04152,R05652,R01261,R02970,R04187,R01215,R02293,R00369,R00576,R03854,R00396,R00400,R00258,R03001,R00692,R00585,R02271,R01712,R00907,R02050,R08197,R00453,R03502,R00286,R02727,R00010,R00315,R00317,R00320,R00226,R00014,R05636,R00211,R00210,R00209,R01196,R00212,R02737,R00836,R03145,R00207,R00226,R04672,R03050,R00006,R00771,R00743,R01323,R01179,R05508,R00393,R04057,R02955,R05336,R01359,R05509,R00928,R04000,R00229,R07832,R03884,R00227,R03153,R00235,R01699,R00006,R00725,R01139,R00299,R08404,R02185,R05804,R00303,R00850,R02778,R02780,R00761
101	1.00	323	30	101	0	1	C00031->C00041:[4->2,7->2,7->3,9->1]	RP06552,RP01134,RP01925,RP04318,RP00021,RP05698,RP00128,RP00180,RP00079,RP12734,RP01133,RP02918,RP05242,RP00285,RP05915,RP02797,RP04202,RP00291,RP06172,RP00440,RP00078,RP01093,RP04543,RP10730,RP12733,RP00060,RP00109,RP05729,RP06299,RP06593	R01384,R01386,R07658,R00837,R02035,R00224,R04152,R05652,R01261,R02970,R04187,R01215,R02293,R00369,R00576,R03854,R00396,R00400,R00258,R03001,R00692,R00585,R02271,R01712,R00907,R02050,R08197,R00453,R03502,R01196,R00006,R00014,R00211,R00210,R01699,R00207,R00224,R00226,R00209,R05636,R03145,R00710,R00711,R01019,R00326,R00315,R00317,R00320,R00361,R00360,R00343,R00342,R01447,R01257,R00226,R00835,R00014,R05636,R00211,R00210,R00209,R01196,R00212,R02737,R00836,R03145,R00207,R00226,R04672,R00472,R03050,R00006,R00431,R00346,R00345,R00726,R00341,R00771,R00286,R01699,R00006,R00725,R01139,R00299,R08404,R02185,R05804,R00303,R00850,R00344,R00930,R00217,R00353,R00217,R00346,R00345,R00726,R00341,R00431,R00761,R01528
102	1.00	311	19	65	0	1	C00031->C00041:[7->2,7->3,9->1]	RP01925,RP02918,RP00021,RP05698,RP12734,RP01133,RP04318,RP00285,RP05242,RP02797,RP00291,RP00440,RP01093,RP10730,RP12733,RP00060,RP04202,RP06299,RP06593	R02035,R00014,R04152,R05652,R01261,R02970,R04187,R01215,R02293,R00369,R00576,R03854,R00396,R00400,R00258,R03001,R00692,R00585,R02271,R01712,R00907,R02050,R08197,R00453,R03502,R01196,R00006,R00014,R00211,R00210,R01699,R00207,R00224,R00226,R00209,R05636,R03145,R00226,R00835,R00224,R00211,R00210,R00209,R01196,R00212,R05636,R03145,R00226,R04672,R03050,R00006,R00771,R01699,R00006,R00725,R01139,R00299,R08404,R02185,R05804,R00303,R00850,R00207,R00761,R01528
103	1.00	288	15	64	0	1	C00031->C00041:[4->2,7->3,9->1]	RP06552,RP01134,RP04232,RP00021,RP00287,RP05698,RP06172,RP06101,RP01093,RP00060,RP00285,RP04543,RP06299,RP05915,RP04202	R01384,R01386,R07658,R00837,R00212,R04152,R05652,R01261,R02970,R04187,R01215,R02293,R00369,R00576,R03854,R00396,R00400,R00258,R03001,R00692,R00585,R02271,R01712,R00907,R02050,R08197,R00453,R03502,R00214,R00216,R01196,R00006,R00014,R00211,R00210,R01699,R00207,R00224,R00226,R00209,R05636,R03145,R00472,R00214,R00216,R00771,R00725,R01139,R00299,R08404,R02185,R05804,R00303,R00850,R00211,R00210,R00209,R01196,R00212,R00286,R00761,R02737,R00836,R00207
104	1.00	293	27	95	0	1	C00031->C00041:[7->2,7->3,9->1]	RP06727,RP01925,RP04318,RP00021,RP05698,RP02454,RP00180,RP02961,RP12734,RP01133,RP02918,RP00285,RP05242,RP02797,RP00291,RP01590,RP00440,RP01093,RP06639,RP00026,RP10730,RP12733,RP00060,RP04202,RP06299,RP06593,RP00216	R01830,R02035,R00224,R04152,R05652,R01261,R02970,R04187,R01215,R02293,R00369,R00576,R03854,R00396,R00400,R00258,R03001,R00692,R00585,R02271,R01712,R00907,R02050,R08197,R00453,R03502,R01196,R00006,R00014,R00211,R00210,R01699,R00207,R00224,R00226,R00209,R05636,R03145,R02740,R00315,R00317,R00320,R00028,R00226,R00835,R00014,R00211,R00210,R00209,R01196,R00212,R05636,R03145,R00226,R04672,R01555,R05196,R03050,R00006,R00771,R01621,R00743,R01323,R01179,R05508,R00393,R04057,R02955,R05336,R01359,R05509,R00928,R04000,R00229,R07832,R03884,R00227,R03153,R00235,R01699,R00006,R00725,R01139,R00299,R08404,R02185,R05804,R00303,R00850,R00207,R00761,R01528,R01788,R02189,R01786
105	0.67	191	9	72	0	1	C00031->C00041:[7->3,9->1]	RP04232,RP05698,RP00021,RP00060,RP00285,RP06299,RP01093,RP00026,RP00180	R00212,R01196,R00006,R00014,R00211,R00210,R01699,R00207,R00224,R00226,R00209,R05636,R03145,R04152,R05652,R01261,R02970,R04187,R01215,R02293,R00369,R00576,R03854,R00396,R00400,R00258,R03001,R00692,R00585,R02271,R01712,R00907,R02050,R08197,R00453,R03502,R00725,R01139,R00299,R08404,R02185,R05804,R00303,R00850,R00211,R00210,R00209,R01196,R00212,R00761,R00771,R00743,R01323,R01179,R05508,R00393,R04057,R02955,R05336,R01359,R05509,R00928,R04000,R00229,R07832,R03884,R00227,R03153,R00235,R00315,R00317,R00320
106	1.00	333	24	72	0	1	C00031->C00041:[7->2,7->3,9->1]	RP01925,RP02918,RP00021,RP04318,RP02940,RP05698,RP00180,RP12734,RP01133,RP06727,RP05242,RP00285,RP02797,RP00291,RP00440,RP01093,RP06639,RP10730,RP02450,RP12733,RP00060,RP04202,RP06299,RP06593	R02035,R00014,R04152,R05652,R01261,R02970,R04187,R01215,R02293,R00369,R00576,R03854,R00396,R00400,R00258,R03001,R00692,R00585,R02271,R01712,R00907,R02050,R08197,R00453,R03502,R00224,R03321,R01196,R00006,R00014,R00211,R00210,R01699,R00207,R00224,R00226,R00209,R05636,R03145,R00315,R00317,R00320,R00226,R00835,R01830,R05636,R00211,R00210,R00209,R01196,R00212,R03145,R00226,R04672,R03050,R00006,R00771,R01621,R01699,R02736,R00006,R00725,R01139,R00299,R08404,R02185,R05804,R00303,R00850,R00207,R00761,R01528
107	1.00	298	16	67	0	1	C00031->C00041:[4->2,7->3,9->1]	RP06552,RP06172,RP05698,RP00021,RP00287,RP04232,RP05915,RP00453,RP06101,RP01093,RP00060,RP00285,RP04543,RP06299,RP00343,RP04202	R01384,R01386,R07658,R00472,R01196,R00006,R00014,R00211,R00210,R01699,R00207,R00224,R00226,R00209,R05636,R03145,R04152,R05652,R01261,R02970,R04187,R01215,R02293,R00369,R00576,R03854,R00396,R00400,R00258,R03001,R00692,R00585,R02271,R01712,R00907,R02050,R08197,R00453,R03502,R00214,R00216,R00212,R02737,R00836,R02727,R00010,R00214,R00216,R00771,R00725,R01139,R00299,R08404,R02185,R05804,R00303,R00850,R00211,R00210,R00209,R01196,R00212,R00286,R00761,R02778,R02780,R00207
108	1.00	348	24	77	0	1	C00031->C00041:[4->2,7->3,9->1]	RP06552,RP05698,RP04318,RP00021,RP00287,RP04543,RP00453,RP06101,RP12734,RP02918,RP05242,RP00285,RP05915,RP02797,RP04202,RP00291,RP06172,RP00440,RP01093,RP10730,RP12733,RP00060,RP00343,RP06299	R01384,R01386,R07658,R01196,R00006,R00014,R00211,R00210,R01699,R00207,R00224,R00226,R00209,R05636,R03145,R00224,R04152,R05652,R01261,R02970,R04187,R01215,R02293,R00369,R00576,R03854,R00396,R00400,R00258,R03001,R00692,R00585,R02271,R01712,R00907,R02050,R08197,R00453,R03502,R00214,R00216,R00286,R02727,R00010,R00214,R00216,R00226,R00014,R05636,R00211,R00210,R00209,R01196,R00212,R02737,R00836,R03145,R00207,R00226,R04672,R00472,R03050,R00006,R00771,R01699,R00006,R00725,R01139,R00299,R08404,R02185,R05804,R00303,R00850,R02778,R02780,R00761
109	0.67	294	18	72	0	1	C00031->C00041:[4->1,4->2,7->1,7->2]	RP06552,RP01134,RP01925,RP00021,RP00287,RP05698,RP00453,RP06101,RP01133,RP00285,RP05915,RP00343,RP06172,RP04232,RP00060,RP04543,RP03735,RP06593	R01384,R01386,R07658,R00837,R02035,R04152,R05652,R01261,R02970,R04187,R01215,R02293,R00369,R00576,R03854,R00396,R00400,R00258,R03001,R00692,R00585,R02271,R01712,R00907,R02050,R08197,R00453,R03502,R00214,R00216,R01196,R00006,R00014,R00211,R00210,R01699,R00207,R00224,R00226,R00209,R05636,R03145,R02727,R00010,R00214,R00216,R00835,R00211,R00210,R00209,R01196,R00212,R02737,R00836,R02778,R02780,R00472,R00212,R00725,R01139,R00299,R08404,R02185,R05804,R00303,R00850,R00286,R00134,R03215,R03146,R00519,R01528
110	1.00	318	25	91	0	1	C00031->C00041:[4->2,7->3,9->1]	RP06552,RP01134,RP05698,RP04318,RP00021,RP04543,RP00079,RP12734,RP02918,RP05242,RP00285,RP05915,RP02797,RP04202,RP00291,RP06172,RP00440,RP00078,RP01093,RP10730,RP12733,RP00060,RP00109,RP05729,RP06299	R01384,R01386,R07658,R00837,R01196,R00006,R00014,R00211,R00210,R01699,R00207,R00224,R00226,R00209,R05636,R03145,R00224,R04152,R05652,R01261,R02970,R04187,R01215,R02293,R00369,R00576,R03854,R00396,R00400,R00258,R03001,R00692,R00585,R02271,R01712,R00907,R02050,R08197,R00453,R03502,R00286,R00361,R00360,R00343,R00342,R01447,R01257,R00226,R00014,R05636,R00211,R00210,R00209,R01196,R00212,R02737,R00836,R03145,R00207,R00226,R04672,R00472,R03050,R00006,R00431,R00346,R00345,R00726,R00341,R00771,R01699,R00006,R00725,R01139,R00299,R08404,R02185,R05804,R00303,R00850,R00344,R00930,R00217,R00353,R00217,R00346,R00345,R00726,R00341,R00431,R00761
111	1.00	350	25	78	0	1	C00031->C00041:[4->2,7->3,9->1]	RP06552,RP01134,RP05698,RP04318,RP00021,RP00287,RP04543,RP00453,RP06101,RP12734,RP02918,RP05242,RP00285,RP05915,RP02797,RP04202,RP00291,RP06172,RP00440,RP01093,RP10730,RP12733,RP00060,RP00343,RP06299	R01384,R01386,R07658,R00837,R01196,R00006,R00014,R00211,R00210,R01699,R00207,R00224,R00226,R00209,R05636,R03145,R00224,R04152,R05652,R01261,R02970,R04187,R01215,R02293,R00369,R00576,R03854,R00396,R00400,R00258,R03001,R00692,R00585,R02271,R01712,R00907,R02050,R08197,R00453,R03502,R00214,R00216,R00286,R02727,R00010,R00214,R00216,R00226,R00014,R05636,R00211,R00210,R00209,R01196,R00212,R02737,R00836,R03145,R00207,R00226,R04672,R00472,R03050,R00006,R00771,R01699,R00006,R00725,R01139,R00299,R08404,R02185,R05804,R00303,R00850,R02778,R02780,R00761
112	1.00	355	27	80	0	1	C00031->C00041:[4->2,7->3,9->1]	RP06552,RP05698,RP06727,RP00021,RP04318,RP02940,RP04543,RP00453,RP00180,RP12734,RP01133,RP02918,RP05242,RP00285,RP05915,RP02797,RP04202,RP00291,RP00440,RP01093,RP06639,RP10730,RP02450,RP12733,RP00060,RP00343,RP06299	R01384,R01386,R07658,R01196,R00006,R00014,R00211,R00210,R01699,R00207,R00224,R00226,R00209,R05636,R03145,R01830,R04152,R05652,R01261,R02970,R04187,R01215,R02293,R00369,R00576,R03854,R00396,R00400,R00258,R03001,R00692,R00585,R02271,R01712,R00907,R02050,R08197,R00453,R03502,R00224,R03321,R00286,R02727,R00010,R00315,R00317,R00320,R00226,R00835,R00014,R05636,R00211,R00210,R00209,R01196,R00212,R02737,R00836,R03145,R00207,R00226,R04672,R03050,R00006,R00771,R01621,R01699,R02736,R00006,R00725,R01139,R00299,R08404,R02185,R05804,R00303,R00850,R02778,R02780,R00761
113	0.67	282	16	68	0	1	C00031->C00041:[4->1,4->2,7->1,7->2]	RP06552,RP01134,RP01925,RP00021,RP00287,RP05698,RP06101,RP01133,RP00285,RP05915,RP06172,RP04232,RP00060,RP04543,RP03735,RP06593	R01384,R01386,R07658,R00837,R02035,R04152,R05652,R01261,R02970,R04187,R01215,R02293,R00369,R00576,R03854,R00396,R00400,R00258,R03001,R00692,R00585,R02271,R01712,R00907,R02050,R08197,R00453,R03502,R00214,R00216,R01196,R00006,R00014,R00211,R00210,R01699,R00207,R00224,R00226,R00209,R05636,R03145,R00214,R00216,R00835,R00211,R00210,R00209,R01196,R00212,R02737,R00836,R00472,R00212,R00725,R01139,R00299,R08404,R02185,R05804,R00303,R00850,R00286,R00134,R03215,R03146,R00519,R01528
114	0.67	244	8	53	0	0	C00031->C00041:[7->3,9->1]	RP00128,RP05698,RP04318,RP00021,RP00060,RP06299,RP01093,RP00180	R00710,R00711,R01019,R00326,R01196,R00006,R00014,R00211,R00210,R01699,R00207,R00224,R00226,R00209,R05636,R03145,R00224,R04152,R05652,R01261,R02970,R04187,R01215,R02293,R00369,R00576,R03854,R00396,R00400,R00258,R03001,R00692,R00585,R02271,R01712,R00907,R02050,R08197,R00453,R03502,R00725,R01139,R00299,R08404,R02185,R05804,R00303,R00850,R00761,R00771,R00315,R00317,R00320
115	1.00	330	21	72	0	1	C00031->C00041:[4->2,7->3,9->1]	RP06552,RP04543,RP02918,RP00021,RP05698,RP00453,RP12734,RP04318,RP00285,RP05242,RP05915,RP02797,RP00343,RP00291,RP00440,RP01093,RP10730,RP12733,RP00060,RP04202,RP06299	R01384,R01386,R07658,R00286,R00014,R04152,R05652,R01261,R02970,R04187,R01215,R02293,R00369,R00576,R03854,R00396,R00400,R00258,R03001,R00692,R00585,R02271,R01712,R00907,R02050,R08197,R00453,R03502,R01196,R00006,R00014,R00211,R00210,R01699,R00207,R00224,R00226,R00209,R05636,R03145,R02727,R00010,R00226,R00224,R00211,R00210,R00209,R01196,R00212,R05636,R02737,R00836,R03145,R02778,R02780,R00226,R04672,R03050,R00006,R00771,R01699,R00006,R00725,R01139,R00299,R08404,R02185,R05804,R00303,R00850,R00207,R00761
116	0.67	340	24	75	0	1	C00031->C00041:[4->1,4->2,7->1,7->2]	RP06552,RP01134,RP01925,RP02918,RP00021,RP00287,RP05698,RP06101,RP12734,RP01133,RP04318,RP00285,RP05242,RP05915,RP02797,RP00291,RP06172,RP00440,RP04543,RP10730,RP12733,RP00060,RP04202,RP06593	R01384,R01386,R07658,R00837,R02035,R00014,R04152,R05652,R01261,R02970,R04187,R01215,R02293,R00369,R00576,R03854,R00396,R00400,R00258,R03001,R00692,R00585,R02271,R01712,R00907,R02050,R08197,R00453,R03502,R00214,R00216,R01196,R00006,R00014,R00211,R00210,R01699,R00207,R00224,R00226,R00209,R05636,R03145,R00214,R00216,R00226,R00835,R00224,R00211,R00210,R00209,R01196,R00212,R05636,R02737,R00836,R03145,R00226,R04672,R00472,R03050,R00006,R00286,R01699,R00006,R00725,R01139,R00299,R08404,R02185,R05804,R00303,R00850,R00207,R01528
117	1.00	323	22	68	0	1	C00031->C00041:[5->1,7->2,9->3]	RP01095,RP01925,RP02918,RP00021,RP05698,RP12734,RP01133,RP04318,RP00285,RP05242,RP02797,RP01573,RP00291,RP00440,RP01093,RP06639,RP10730,RP12733,RP00060,RP04202,RP06593,RP01576	R05339,R02035,R00014,R04152,R05652,R01261,R02970,R04187,R01215,R02293,R00369,R00576,R03854,R00396,R00400,R00258,R03001,R00692,R00585,R02271,R01712,R00907,R02050,R08197,R00453,R03502,R01196,R00006,R00014,R00211,R00210,R01699,R00207,R00224,R00226,R00209,R05636,R03145,R00226,R00835,R00224,R00211,R00210,R00209,R01196,R00212,R05636,R03145,R01529,R00226,R04672,R03050,R00006,R00771,R01621,R01699,R00006,R00725,R01139,R00299,R08404,R02185,R05804,R00303,R00850,R00207,R01528,R05338
118	1.00	334	25	81	0	1	C00031->C00041:[4->2,7->3,9->1]	RP06552,RP01134,RP05698,RP04318,RP00021,RP00287,RP04543,RP00128,RP06101,RP12734,RP02918,RP05242,RP00285,RP05915,RP02797,RP00180,RP00291,RP06172,RP00440,RP01093,RP10730,RP12733,RP00060,RP04202,RP06299	R01384,R01386,R07658,R00837,R01196,R00006,R00014,R00211,R00210,R01699,R00207,R00224,R00226,R00209,R05636,R03145,R00224,R04152,R05652,R01261,R02970,R04187,R01215,R02293,R00369,R00576,R03854,R00396,R00400,R00258,R03001,R00692,R00585,R02271,R01712,R00907,R02050,R08197,R00453,R03502,R00214,R00216,R00286,R00710,R00711,R01019,R00326,R00214,R00216,R00226,R00014,R05636,R00211,R00210,R00209,R01196,R00212,R02737,R00836,R03145,R00315,R00317,R00320,R00226,R04672,R00472,R03050,R00006,R00771,R01699,R00006,R00725,R01139,R00299,R08404,R02185,R05804,R00303,R00850,R00207,R00761
119	1.00	299	28	101	0	1	C00031->C00041:[4->2,7->3,9->1]	RP06552,RP01095,RP00128,RP05698,RP04318,RP00021,RP04543,RP00453,RP00180,RP12734,RP06639,RP02918,RP05242,RP00285,RP05915,RP02797,RP01573,RP00291,RP00440,RP04202,RP01093,RP00026,RP10730,RP12733,RP00060,RP00343,RP06299,RP01576	R01384,R01386,R07658,R05339,R00710,R00711,R01019,R00326,R01196,R00006,R00014,R00211,R00210,R01699,R00207,R00224,R00226,R00209,R05636,R03145,R00224,R04152,R05652,R01261,R02970,R04187,R01215,R02293,R00369,R00576,R03854,R00396,R00400,R00258,R03001,R00692,R00585,R02271,R01712,R00907,R02050,R08197,R00453,R03502,R00286,R02727,R00010,R00315,R00317,R00320,R00226,R01621,R00014,R05636,R00211,R00210,R00209,R01196,R00212,R02737,R00836,R03145,R01529,R00226,R04672,R03050,R00006,R00207,R00771,R00743,R01323,R01179,R05508,R00393,R04057,R02955,R05336,R01359,R05509,R00928,R04000,R00229,R07832,R03884,R00227,R03153,R00235,R01699,R00006,R00725,R01139,R00299,R08404,R02185,R05804,R00303,R00850,R02778,R02780,R00761,R05338
120	1.00	269	22	90	0	1	C00031->C00041:[7->2,7->3,9->1]	RP00128,RP01925,RP04318,RP00021,RP05698,RP00180,RP12734,RP01133,RP02918,RP05242,RP00285,RP02797,RP00291,RP00440,RP01093,RP00026,RP10730,RP12733,RP00060,RP04202,RP06299,RP06593	R00710,R00711,R01019,R00326,R02035,R00224,R04152,R05652,R01261,R02970,R04187,R01215,R02293,R00369,R00576,R03854,R00396,R00400,R00258,R03001,R00692,R00585,R02271,R01712,R00907,R02050,R08197,R00453,R03502,R01196,R00006,R00014,R00211,R00210,R01699,R00207,R00224,R00226,R00209,R05636,R03145,R00315,R00317,R00320,R00226,R00835,R00014,R05636,R00211,R00210,R00209,R01196,R00212,R03145,R00226,R04672,R03050,R00006,R00771,R00743,R01323,R01179,R05508,R00393,R04057,R02955,R05336,R01359,R05509,R00928,R04000,R00229,R07832,R03884,R00227,R03153,R00235,R01699,R00006,R00725,R01139,R00299,R08404,R02185,R05804,R00303,R00850,R00207,R00761,R01528
121	1.00	293	25	95	0	1	C00031->C00041:[4->2,7->3,9->1]	RP06552,RP04543,RP02918,RP00021,RP05698,RP00453,RP00180,RP12734,RP00026,RP04318,RP00285,RP05242,RP05915,RP02797,RP00343,RP00291,RP00440,RP01093,RP06639,RP10730,RP12733,RP06427,RP00060,RP04202,RP06299	R01384,R01386,R07658,R00286,R00014,R04152,R05652,R01261,R02970,R04187,R01215,R02293,R00369,R00576,R03854,R00396,R00400,R00258,R03001,R00692,R00585,R02271,R01712,R00907,R02050,R08197,R00453,R03502,R01196,R00006,R00014,R00211,R00210,R01699,R00207,R00224,R00226,R00209,R05636,R03145,R02727,R00010,R00315,R00317,R00320,R00226,R00743,R01323,R01179,R05508,R00393,R04057,R02955,R05336,R01359,R05509,R00928,R04000,R00229,R07832,R03884,R00227,R03153,R00235,R00224,R00211,R00210,R00209,R01196,R00212,R05636,R02737,R00836,R03145,R02778,R02780,R00226,R04672,R03050,R00006,R00771,R01621,R01699,R00006,R01067,R00725,R01139,R00299,R08404,R02185,R05804,R00303,R00850,R00207,R00761
122	1.00	312	28	98	0	1	C00031->C00041:[4->2,7->3,9->1]	RP06552,RP04543,RP04318,RP00021,RP02940,RP05698,RP00453,RP00180,RP12734,RP01133,RP06727,RP00285,RP05242,RP05915,RP02797,RP00343,RP00291,RP02918,RP00440,RP01093,RP06639,RP00026,RP10730,RP02450,RP12733,RP00060,RP04202,RP06299	R01384,R01386,R07658,R00286,R00224,R04152,R05652,R01261,R02970,R04187,R01215,R02293,R00369,R00576,R03854,R00396,R00400,R00258,R03001,R00692,R00585,R02271,R01712,R00907,R02050,R08197,R00453,R03502,R03321,R01196,R00006,R00014,R00211,R00210,R01699,R00207,R00224,R00226,R00209,R05636,R03145,R02727,R00010,R00315,R00317,R00320,R00226,R00835,R01830,R00211,R00210,R00209,R01196,R00212,R05636,R02737,R00836,R03145,R02778,R02780,R00226,R04672,R00014,R03050,R00006,R00771,R01621,R00743,R01323,R01179,R05508,R00393,R04057,R02955,R05336,R01359,R05509,R00928,R04000,R00229,R07832,R03884,R00227,R03153,R00235,R01699,R02736,R00006,R00725,R01139,R00299,R08404,R02185,R05804,R00303,R00850,R00207,R00761
123	1.00	334	24	77	0	1	C00031->C00041:[4->2,7->3,9->1]	RP06552,RP05698,RP04318,RP00021,RP04543,RP00453,RP00180,RP12734,RP02918,RP05242,RP00285,RP05915,RP02797,RP04202,RP00291,RP00440,RP01093,RP06639,RP10730,RP12733,RP06427,RP00060,RP00343,RP06299	R01384,R01386,R07658,R01196,R00006,R00014,R00211,R00210,R01699,R00207,R00224,R00226,R00209,R05636,R03145,R00224,R04152,R05652,R01261,R02970,R04187,R01215,R02293,R00369,R00576,R03854,R00396,R00400,R00258,R03001,R00692,R00585,R02271,R01712,R00907,R02050,R08197,R00453,R03502,R00286,R02727,R00010,R00315,R00317,R00320,R00226,R00014,R05636,R00211,R00210,R00209,R01196,R00212,R02737,R00836,R03145,R00207,R00226,R04672,R03050,R00006,R00771,R01621,R01699,R00006,R01067,R00725,R01139,R00299,R08404,R02185,R05804,R00303,R00850,R02778,R02780,R00761
124	1.00	307	29	102	0	1	C00031->C00041:[4->2,7->3,9->1]	RP06552,RP04543,RP04318,RP00021,RP05698,RP02454,RP00453,RP00180,RP02961,RP12734,RP00026,RP06727,RP00285,RP05242,RP05915,RP02797,RP00343,RP00291,RP02918,RP00440,RP01093,RP06639,RP10730,RP12733,RP01590,RP00060,RP04202,RP06299,RP00216	R01384,R01386,R07658,R00286,R00224,R04152,R05652,R01261,R02970,R04187,R01215,R02293,R00369,R00576,R03854,R00396,R00400,R00258,R03001,R00692,R00585,R02271,R01712,R00907,R02050,R08197,R00453,R03502,R01196,R00006,R00014,R00211,R00210,R01699,R00207,R00224,R00226,R00209,R05636,R03145,R02740,R02727,R00010,R00315,R00317,R00320,R00028,R00226,R00743,R01323,R01179,R05508,R00393,R04057,R02955,R05336,R01359,R05509,R00928,R04000,R00229,R07832,R03884,R00227,R03153,R00235,R01830,R00211,R00210,R00209,R01196,R00212,R05636,R02737,R00836,R03145,R02778,R02780,R00226,R04672,R00014,R03050,R00006,R00771,R01621,R01699,R00006,R01555,R05196,R00725,R01139,R00299,R08404,R02185,R05804,R00303,R00850,R00207,R00761,R01788,R02189,R01786
125	1.00	206	13	79	0	1	C00031->C00041:[7->2,7->3,9->1]	RP05698,RP00021,RP04232,RP01093,RP00026,RP00180,RP01925,RP01133,RP00060,RP00285,RP03735,RP06299,RP06593	R01196,R00006,R00014,R00211,R00210,R01699,R00207,R00224,R00226,R00209,R05636,R03145,R04152,R05652,R01261,R02970,R04187,R01215,R02293,R00369,R00576,R03854,R00396,R00400,R00258,R03001,R00692,R00585,R02271,R01712,R00907,R02050,R08197,R00453,R03502,R00212,R00771,R00743,R01323,R01179,R05508,R00393,R04057,R02955,R05336,R01359,R05509,R00928,R04000,R00229,R07832,R03884,R00227,R03153,R00235,R00315,R00317,R00320,R02035,R00835,R00725,R01139,R00299,R08404,R02185,R05804,R00303,R00850,R00211,R00210,R00209,R01196,R00212,R00134,R03215,R03146,R00519,R00761,R01528
126	0.67	330	19	66	0	1	C00031->C00041:[4->1,4->2]	RP06552,RP06172,RP05698,RP01590,RP00021,RP00287,RP04232,RP05915,RP00453,RP06101,RP02450,RP02961,RP01925,RP06593,RP00285,RP04543,RP02453,RP00343,RP00216	R01384,R01386,R07658,R00472,R01196,R00006,R00014,R00211,R00210,R01699,R00207,R00224,R00226,R00209,R05636,R03145,R01555,R05196,R04152,R05652,R01261,R02970,R04187,R01215,R02293,R00369,R00576,R03854,R00396,R00400,R00258,R03001,R00692,R00585,R02271,R01712,R00907,R02050,R08197,R00453,R03502,R00214,R00216,R00212,R02737,R00836,R02727,R00010,R00214,R00216,R02736,R00028,R02035,R01528,R00211,R00210,R00209,R01196,R00212,R00286,R02739,R02778,R02780,R01788,R02189,R01786
127	1.00	319	24	72	0	1	C00031->C00041:[7->2,7->3,9->1]	RP01095,RP01925,RP04318,RP00021,RP05698,RP00180,RP12734,RP01133,RP02918,RP05242,RP00285,RP02797,RP01573,RP00291,RP00440,RP01093,RP06639,RP10730,RP12733,RP00060,RP04202,RP06299,RP06593,RP01576	R05339,R02035,R00224,R04152,R05652,R01261,R02970,R04187,R01215,R02293,R00369,R00576,R03854,R00396,R00400,R00258,R03001,R00692,R00585,R02271,R01712,R00907,R02050,R08197,R00453,R03502,R01196,R00006,R00014,R00211,R00210,R01699,R00207,R00224,R00226,R00209,R05636,R03145,R00315,R00317,R00320,R00226,R00835,R00014,R05636,R00211,R00210,R00209,R01196,R00212,R03145,R01529,R00226,R04672,R03050,R00006,R00771,R01621,R01699,R00006,R00725,R01139,R00299,R08404,R02185,R05804,R00303,R00850,R00207,R00761,R01528,R05338
128	1.00	333	23	72	0	1	C00031->C00041:[4->2,5->1,9->3]	RP06552,RP01095,RP01134,RP04543,RP02918,RP00021,RP05698,RP12734,RP04318,RP00285,RP05242,RP05915,RP02797,RP01573,RP00291,RP00440,RP01093,RP06639,RP10730,RP12733,RP00060,RP04202,RP01576	R01384,R01386,R07658,R05339,R00837,R00286,R00014,R04152,R05652,R01261,R02970,R04187,R01215,R02293,R00369,R00576,R03854,R00396,R00400,R00258,R03001,R00692,R00585,R02271,R01712,R00907,R02050,R08197,R00453,R03502,R01196,R00006,R00014,R00211,R00210,R01699,R00207,R00224,R00226,R00209,R05636,R03145,R00226,R00224,R00211,R00210,R00209,R01196,R00212,R05636,R02737,R00836,R03145,R01529,R00226,R04672,R03050,R00006,R00771,R01621,R01699,R00006,R00725,R01139,R00299,R08404,R02185,R05804,R00303,R00850,R00207,R05338
129	0.67	347	25	78	0	1	C00031->C00041:[4->1,4->2,7->1,7->2]	RP06552,RP01925,RP02918,RP00021,RP00287,RP05698,RP00453,RP06101,RP12734,RP01133,RP04318,RP00285,RP05242,RP05915,RP02797,RP00343,RP00291,RP06172,RP00440,RP04543,RP10730,RP12733,RP00060,RP04202,RP06593	R01384,R01386,R07658,R02035,R00014,R04152,R05652,R01261,R02970,R04187,R01215,R02293,R00369,R00576,R03854,R00396,R00400,R00258,R03001,R00692,R00585,R02271,R01712,R00907,R02050,R08197,R00453,R03502,R00214,R00216,R01196,R00006,R00014,R00211,R00210,R01699,R00207,R00224,R00226,R00209,R05636,R03145,R02727,R00010,R00214,R00216,R00226,R00835,R00224,R00211,R00210,R00209,R01196,R00212,R05636,R02737,R00836,R03145,R02778,R02780,R00226,R04672,R00472,R03050,R00006,R00286,R01699,R00006,R00725,R01139,R00299,R08404,R02185,R05804,R00303,R00850,R00207,R01528
130	1.00	286	24	92	0	1	C00031->C00041:[4->2,7->3,9->1]	RP06552,RP01134,RP04543,RP02918,RP00021,RP05698,RP00180,RP12734,RP00026,RP04318,RP00285,RP05242,RP05915,RP02797,RP00291,RP00440,RP01093,RP06639,RP10730,RP12733,RP06427,RP00060,RP04202,RP06299	R01384,R01386,R07658,R00837,R00286,R00014,R04152,R05652,R01261,R02970,R04187,R01215,R02293,R00369,R00576,R03854,R00396,R00400,R00258,R03001,R00692,R00585,R02271,R01712,R00907,R02050,R08197,R00453,R03502,R01196,R00006,R00014,R00211,R00210,R01699,R00207,R00224,R00226,R00209,R05636,R03145,R00315,R00317,R00320,R00226,R00743,R01323,R01179,R05508,R00393,R04057,R02955,R05336,R01359,R05509,R00928,R04000,R00229,R07832,R03884,R00227,R03153,R00235,R00224,R00211,R00210,R00209,R01196,R00212,R05636,R02737,R00836,R03145,R00226,R04672,R03050,R00006,R00771,R01621,R01699,R00006,R01067,R00725,R01139,R00299,R08404,R02185,R05804,R00303,R00850,R00207,R00761
131	1.00	277	23	88	0	1	C00031->C00041:[7->2,7->3,9->1]	RP01925,RP02918,RP00021,RP05698,RP00180,RP12734,RP01133,RP04318,RP00285,RP05242,RP02797,RP00291,RP00440,RP01093,RP06639,RP00026,RP10730,RP12733,RP06427,RP00060,RP04202,RP06299,RP06593	R02035,R00014,R04152,R05652,R01261,R02970,R04187,R01215,R02293,R00369,R00576,R03854,R00396,R00400,R00258,R03001,R00692,R00585,R02271,R01712,R00907,R02050,R08197,R00453,R03502,R01196,R00006,R00014,R00211,R00210,R01699,R00207,R00224,R00226,R00209,R05636,R03145,R00315,R00317,R00320,R00226,R00835,R00224,R00211,R00210,R00209,R01196,R00212,R05636,R03145,R00226,R04672,R03050,R00006,R00771,R01621,R00743,R01323,R01179,R05508,R00393,R04057,R02955,R05336,R01359,R05509,R00928,R04000,R00229,R07832,R03884,R00227,R03153,R00235,R01699,R00006,R01067,R00725,R01139,R00299,R08404,R02185,R05804,R00303,R00850,R00207,R00761,R01528
132	1.00	281	23	93	0	1	C00031->C00041:[4->2,7->3,9->1]	RP06552,RP04543,RP02918,RP00021,RP05698,RP00453,RP00180,RP12734,RP04318,RP00285,RP05242,RP05915,RP02797,RP00343,RP00291,RP00440,RP01093,RP00026,RP10730,RP12733,RP00060,RP04202,RP06299	R01384,R01386,R07658,R00286,R00014,R04152,R05652,R01261,R02970,R04187,R01215,R02293,R00369,R00576,R03854,R00396,R00400,R00258,R03001,R00692,R00585,R02271,R01712,R00907,R02050,R08197,R00453,R03502,R01196,R00006,R00014,R00211,R00210,R01699,R00207,R00224,R00226,R00209,R05636,R03145,R02727,R00010,R00315,R00317,R00320,R00226,R00224,R00211,R00210,R00209,R01196,R00212,R05636,R02737,R00836,R03145,R02778,R02780,R00226,R04672,R03050,R00006,R00771,R00743,R01323,R01179,R05508,R00393,R04057,R02955,R05336,R01359,R05509,R00928,R04000,R00229,R07832,R03884,R00227,R03153,R00235,R01699,R00006,R00725,R01139,R00299,R08404,R02185,R05804,R00303,R00850,R00207,R00761
133	0.67	289	14	61	0	1	C00031->C00041:[4->1,4->2]	RP06552,RP06172,RP04232,RP00021,RP00287,RP01134,RP05698,RP00453,RP06101,RP04543,RP00285,RP05915,RP03735,RP00343	R01384,R01386,R07658,R00472,R00212,R04152,R05652,R01261,R02970,R04187,R01215,R02293,R00369,R00576,R03854,R00396,R00400,R00258,R03001,R00692,R00585,R02271,R01712,R00907,R02050,R08197,R00453,R03502,R00214,R00216,R00837,R01196,R00006,R00014,R00211,R00210,R01699,R00207,R00224,R00226,R00209,R05636,R03145,R02727,R00010,R00214,R00216,R00286,R00211,R00210,R00209,R01196,R00212,R02737,R00836,R00134,R03215,R03146,R00519,R02778,R02780
134	1.00	328	28	94	0	1	C00031->C00041:[4->2,7->2,7->3,9->1]	RP06552,RP01134,RP01925,RP04318,RP00021,RP05698,RP00079,RP12734,RP01133,RP02918,RP05242,RP00285,RP05915,RP02797,RP04202,RP00291,RP06172,RP00440,RP00078,RP01093,RP04543,RP10730,RP12733,RP00060,RP00109,RP05729,RP06299,RP06593	R01384,R01386,R07658,R00837,R02035,R00224,R04152,R05652,R01261,R02970,R04187,R01215,R02293,R00369,R00576,R03854,R00396,R00400,R00258,R03001,R00692,R00585,R02271,R01712,R00907,R02050,R08197,R00453,R03502,R01196,R00006,R00014,R00211,R00210,R01699,R00207,R00224,R00226,R00209,R05636,R03145,R00361,R00360,R00343,R00342,R01447,R01257,R00226,R00835,R00014,R05636,R00211,R00210,R00209,R01196,R00212,R02737,R00836,R03145,R00207,R00226,R04672,R00472,R03050,R00006,R00431,R00346,R00345,R00726,R00341,R00771,R00286,R01699,R00006,R00725,R01139,R00299,R08404,R02185,R05804,R00303,R00850,R00344,R00930,R00217,R00353,R00217,R00346,R00345,R00726,R00341,R00431,R00761,R01528
135	1.00	320	22	75	0	1	C00031->C00041:[4->2,7->3,9->1]	RP06552,RP05698,RP04318,RP00021,RP04543,RP00453,RP00180,RP12734,RP02918,RP05242,RP00285,RP05915,RP02797,RP04202,RP00291,RP00440,RP01093,RP10730,RP12733,RP00060,RP00343,RP06299	R01384,R01386,R07658,R01196,R00006,R00014,R00211,R00210,R01699,R00207,R00224,R00226,R00209,R05636,R03145,R00224,R04152,R05652,R01261,R02970,R04187,R01215,R02293,R00369,R00576,R03854,R00396,R00400,R00258,R03001,R00692,R00585,R02271,R01712,R00907,R02050,R08197,R00453,R03502,R00286,R02727,R00010,R00315,R00317,R00320,R00226,R00014,R05636,R00211,R00210,R00209,R01196,R00212,R02737,R00836,R03145,R00207,R00226,R04672,R03050,R00006,R00771,R01699,R00006,R00725,R01139,R00299,R08404,R02185,R05804,R00303,R00850,R02778,R02780,R00761
136	0.67	229	6	46	0	0	C00031->C00041:[7->3,9->1]	RP06299,RP00021,RP05698,RP01093,RP00060,RP04202	R00761,R04152,R05652,R01261,R02970,R04187,R01215,R02293,R00369,R00576,R03854,R00396,R00400,R00258,R03001,R00692,R00585,R02271,R01712,R00907,R02050,R08197,R00453,R03502,R01196,R00006,R00014,R00211,R00210,R01699,R00207,R00224,R00226,R00209,R05636,R03145,R00771,R00725,R01139,R00299,R08404,R02185,R05804,R00303,R00850,R00207
137	1.00	208	12	75	0	1	C00031->C00041:[7->2,7->3,9->1]	RP05698,RP00021,RP04232,RP01093,RP00026,RP00180,RP01925,RP01133,RP00060,RP00285,RP06299,RP06593	R01196,R00006,R00014,R00211,R00210,R01699,R00207,R00224,R00226,R00209,R05636,R03145,R04152,R05652,R01261,R02970,R04187,R01215,R02293,R00369,R00576,R03854,R00396,R00400,R00258,R03001,R00692,R00585,R02271,R01712,R00907,R02050,R08197,R00453,R03502,R00212,R00771,R00743,R01323,R01179,R05508,R00393,R04057,R02955,R05336,R01359,R05509,R00928,R04000,R00229,R07832,R03884,R00227,R03153,R00235,R00315,R00317,R00320,R02035,R00835,R00725,R01139,R00299,R08404,R02185,R05804,R00303,R00850,R00211,R00210,R00209,R01196,R00212,R00761,R01528
138	0.67	321	18	63	0	1	C00031->C00041:[4->1,4->2]	RP06552,RP01134,RP05698,RP01590,RP00021,RP00287,RP04232,RP06172,RP06101,RP02450,RP02961,RP01925,RP06593,RP00285,RP04543,RP02453,RP05915,RP00216	R01384,R01386,R07658,R00837,R01196,R00006,R00014,R00211,R00210,R01699,R00207,R00224,R00226,R00209,R05636,R03145,R01555,R05196,R04152,R05652,R01261,R02970,R04187,R01215,R02293,R00369,R00576,R03854,R00396,R00400,R00258,R03001,R00692,R00585,R02271,R01712,R00907,R02050,R08197,R00453,R03502,R00214,R00216,R00212,R00472,R00214,R00216,R02736,R00028,R02035,R01528,R00211,R00210,R00209,R01196,R00212,R00286,R02739,R02737,R00836,R01788,R02189,R01786
139	1.00	281	24	92	0	1	C00031->C00041:[7->2,7->3,9->1]	RP00128,RP01925,RP04318,RP00021,RP05698,RP00180,RP12734,RP01133,RP02918,RP05242,RP00285,RP02797,RP00291,RP00440,RP10730,RP01093,RP06639,RP00026,RP12733,RP06427,RP00060,RP04202,RP06299,RP06593	R00710,R00711,R01019,R00326,R02035,R00224,R04152,R05652,R01261,R02970,R04187,R01215,R02293,R00369,R00576,R03854,R00396,R00400,R00258,R03001,R00692,R00585,R02271,R01712,R00907,R02050,R08197,R00453,R03502,R01196,R00006,R00014,R00211,R00210,R01699,R00207,R00224,R00226,R00209,R05636,R03145,R00315,R00317,R00320,R00226,R00835,R00014,R05636,R00211,R00210,R00209,R01196,R00212,R03145,R00226,R04672,R03050,R00006,R01699,R00771,R01621,R00743,R01323,R01179,R05508,R00393,R04057,R02955,R05336,R01359,R05509,R00928,R04000,R00229,R07832,R03884,R00227,R03153,R00235,R00006,R01067,R00725,R01139,R00299,R08404,R02185,R05804,R00303,R00850,R00207,R00761,R01528
140	0.67	300	16	67	0	1	C00031->C00041:[4->1,4->2,7->1,7->2]	RP06552,RP06172,RP05698,RP00021,RP00287,RP04232,RP05915,RP00453,RP06101,RP01925,RP01133,RP00060,RP00285,RP04543,RP06593,RP00343	R01384,R01386,R07658,R00472,R01196,R00006,R00014,R00211,R00210,R01699,R00207,R00224,R00226,R00209,R05636,R03145,R04152,R05652,R01261,R02970,R04187,R01215,R02293,R00369,R00576,R03854,R00396,R00400,R00258,R03001,R00692,R00585,R02271,R01712,R00907,R02050,R08197,R00453,R03502,R00214,R00216,R00212,R02737,R00836,R02727,R00010,R00214,R00216,R02035,R00835,R00725,R01139,R00299,R08404,R02185,R05804,R00303,R00850,R00211,R00210,R00209,R01196,R00212,R00286,R01528,R02778,R02780
141	1.00	314	27	98	0	1	C00031->C00041:[4->2,7->3,9->1]	RP06552,RP01134,RP05698,RP04318,RP00021,RP04543,RP00128,RP00180,RP00079,RP12734,RP02918,RP05242,RP00285,RP05915,RP02797,RP04202,RP00291,RP06172,RP00440,RP00078,RP01093,RP10730,RP12733,RP00060,RP00109,RP05729,RP06299	R01384,R01386,R07658,R00837,R01196,R00006,R00014,R00211,R00210,R01699,R00207,R00224,R00226,R00209,R05636,R03145,R00224,R04152,R05652,R01261,R02970,R04187,R01215,R02293,R00369,R00576,R03854,R00396,R00400,R00258,R03001,R00692,R00585,R02271,R01712,R00907,R02050,R08197,R00453,R03502,R00286,R00710,R00711,R01019,R00326,R00315,R00317,R00320,R00361,R00360,R00343,R00342,R01447,R01257,R00226,R00014,R05636,R00211,R00210,R00209,R01196,R00212,R02737,R00836,R03145,R00207,R00226,R04672,R00472,R03050,R00006,R00431,R00346,R00345,R00726,R00341,R00771,R01699,R00006,R00725,R01139,R00299,R08404,R02185,R05804,R00303,R00850,R00344,R00930,R00217,R00353,R00217,R00346,R00345,R00726,R00341,R00431,R00761
142	1.00	308	28	99	0	1	C00031->C00041:[4->2,7->3,9->1]	RP06552,RP01134,RP05698,RP06727,RP00021,RP02940,RP04543,RP00128,RP00180,RP12734,RP01133,RP04318,RP05242,RP00285,RP05915,RP02797,RP00291,RP02918,RP00440,RP10730,RP01093,RP06639,RP00026,RP02450,RP12733,RP00060,RP04202,RP06299	R01384,R01386,R07658,R00837,R01196,R00006,R00014,R00211,R00210,R01699,R00207,R00224,R00226,R00209,R05636,R03145,R01830,R04152,R05652,R01261,R02970,R04187,R01215,R02293,R00369,R00576,R03854,R00396,R00400,R00258,R03001,R00692,R00585,R02271,R01712,R00907,R02050,R08197,R00453,R03502,R03321,R00286,R00710,R00711,R01019,R00326,R00315,R00317,R00320,R00226,R00835,R00224,R05636,R00211,R00210,R00209,R01196,R00212,R02737,R00836,R03145,R00226,R04672,R00014,R03050,R00006,R01699,R00771,R01621,R00743,R01323,R01179,R05508,R00393,R04057,R02955,R05336,R01359,R05509,R00928,R04000,R00229,R07832,R03884,R00227,R03153,R00235,R02736,R00006,R00725,R01139,R00299,R08404,R02185,R05804,R00303,R00850,R00207,R00761
143	1.00	301	20	68	0	1	C00031->C00041:[7->2,7->3,9->1]	RP01925,RP04318,RP00021,RP05698,RP00180,RP12734,RP01133,RP02918,RP05242,RP00285,RP02797,RP00291,RP00440,RP01093,RP10730,RP12733,RP00060,RP04202,RP06299,RP06593	R02035,R00224,R04152,R05652,R01261,R02970,R04187,R01215,R02293,R00369,R00576,R03854,R00396,R00400,R00258,R03001,R00692,R00585,R02271,R01712,R00907,R02050,R08197,R00453,R03502,R01196,R00006,R00014,R00211,R00210,R01699,R00207,R00224,R00226,R00209,R05636,R03145,R00315,R00317,R00320,R00226,R00835,R00014,R05636,R00211,R00210,R00209,R01196,R00212,R03145,R00226,R04672,R03050,R00006,R00771,R01699,R00006,R00725,R01139,R00299,R08404,R02185,R05804,R00303,R00850,R00207,R00761,R01528
144	1.00	349	28	83	0	1	C00031->C00041:[4->2,7->2,7->3,9->1]	RP06552,RP01925,RP02918,RP00021,RP00287,RP05698,RP00453,RP06101,RP12734,RP01133,RP04318,RP00285,RP05242,RP05915,RP02797,RP00180,RP00343,RP00291,RP06172,RP00440,RP01093,RP04543,RP10730,RP12733,RP00060,RP04202,RP06299,RP06593	R01384,R01386,R07658,R02035,R00014,R04152,R05652,R01261,R02970,R04187,R01215,R02293,R00369,R00576,R03854,R00396,R00400,R00258,R03001,R00692,R00585,R02271,R01712,R00907,R02050,R08197,R00453,R03502,R00214,R00216,R01196,R00006,R00014,R00211,R00210,R01699,R00207,R00224,R00226,R00209,R05636,R03145,R02727,R00010,R00214,R00216,R00226,R00835,R00224,R00211,R00210,R00209,R01196,R00212,R05636,R02737,R00836,R03145,R00315,R00317,R00320,R02778,R02780,R00226,R04672,R00472,R03050,R00006,R00771,R00286,R01699,R00006,R00725,R01139,R00299,R08404,R02185,R05804,R00303,R00850,R00207,R00761,R01528
145	1.00	263	21	86	0	1	C00031->C00041:[7->2,7->3,9->1]	RP01925,RP02918,RP00021,RP05698,RP00180,RP12734,RP01133,RP04318,RP00285,RP05242,RP02797,RP00291,RP00440,RP01093,RP00026,RP10730,RP12733,RP00060,RP04202,RP06299,RP06593	R02035,R00014,R04152,R05652,R01261,R02970,R04187,R01215,R02293,R00369,R00576,R03854,R00396,R00400,R00258,R03001,R00692,R00585,R02271,R01712,R00907,R02050,R08197,R00453,R03502,R01196,R00006,R00014,R00211,R00210,R01699,R00207,R00224,R00226,R00209,R05636,R03145,R00315,R00317,R00320,R00226,R00835,R00224,R00211,R00210,R00209,R01196,R00212,R05636,R03145,R00226,R04672,R03050,R00006,R00771,R00743,R01323,R01179,R05508,R00393,R04057,R02955,R05336,R01359,R05509,R00928,R04000,R00229,R07832,R03884,R00227,R03153,R00235,R01699,R00006,R00725,R01139,R00299,R08404,R02185,R05804,R00303,R00850,R00207,R00761,R01528
146	0.33	320	17	59	0	1	C00031->C00041:[4->2]	RP06552,RP01134,RP05698,RP04318,RP00021,RP04543,RP12734,RP02918,RP05242,RP00285,RP05915,RP02797,RP00291,RP00440,RP10730,RP12733,RP04202	R01384,R01386,R07658,R00837,R01196,R00006,R00014,R00211,R00210,R01699,R00207,R00224,R00226,R00209,R05636,R03145,R00224,R04152,R05652,R01261,R02970,R04187,R01215,R02293,R00369,R00576,R03854,R00396,R00400,R00258,R03001,R00692,R00585,R02271,R01712,R00907,R02050,R08197,R00453,R03502,R00286,R00226,R00014,R05636,R00211,R00210,R00209,R01196,R00212,R02737,R00836,R03145,R00226,R04672,R03050,R00006,R01699,R00006,R00207
147	1.00	341	26	84	0	1	C00031->C00041:[4->2,7->3,9->1]	RP06552,RP00128,RP05698,RP04318,RP00021,RP00287,RP04543,RP00453,RP06101,RP12734,RP02918,RP05242,RP00285,RP05915,RP02797,RP00180,RP04202,RP00291,RP06172,RP00440,RP01093,RP10730,RP12733,RP00060,RP00343,RP06299	R01384,R01386,R07658,R00710,R00711,R01019,R00326,R01196,R00006,R00014,R00211,R00210,R01699,R00207,R00224,R00226,R00209,R05636,R03145,R00224,R04152,R05652,R01261,R02970,R04187,R01215,R02293,R00369,R00576,R03854,R00396,R00400,R00258,R03001,R00692,R00585,R02271,R01712,R00907,R02050,R08197,R00453,R03502,R00214,R00216,R00286,R02727,R00010,R00214,R00216,R00226,R00014,R05636,R00211,R00210,R00209,R01196,R00212,R02737,R00836,R03145,R00315,R00317,R00320,R00207,R00226,R04672,R00472,R03050,R00006,R00771,R01699,R00006,R00725,R01139,R00299,R08404,R02185,R05804,R00303,R00850,R02778,R02780,R00761
148	0.67	316	22	81	0	1	C00031->C00041:[4->1,4->2]	RP06552,RP01134,RP04543,RP02918,RP00021,RP05698,RP00079,RP12734,RP04318,RP00285,RP05242,RP05915,RP02797,RP05729,RP00291,RP06172,RP00440,RP00078,RP10730,RP12733,RP00109,RP04202	R01384,R01386,R07658,R00837,R00286,R00014,R04152,R05652,R01261,R02970,R04187,R01215,R02293,R00369,R00576,R03854,R00396,R00400,R00258,R03001,R00692,R00585,R02271,R01712,R00907,R02050,R08197,R00453,R03502,R01196,R00006,R00014,R00211,R00210,R01699,R00207,R00224,R00226,R00209,R05636,R03145,R00361,R00360,R00343,R00342,R01447,R01257,R00226,R00224,R00211,R00210,R00209,R01196,R00212,R05636,R02737,R00836,R03145,R00217,R00346,R00345,R00726,R00341,R00431,R00226,R04672,R00472,R03050,R00006,R00431,R00346,R00345,R00726,R00341,R01699,R00006,R00344,R00930,R00217,R00353,R00207
149	1.00	341	27	81	0	1	C00031->C00041:[4->2,7->3,9->1]	RP06552,RP01134,RP05698,RP06727,RP00021,RP04318,RP04543,RP02454,RP00180,RP02961,RP12734,RP02918,RP05242,RP00285,RP05915,RP02797,RP00291,RP01590,RP00440,RP01093,RP06639,RP10730,RP12733,RP00060,RP04202,RP06299,RP00216	R01384,R01386,R07658,R00837,R01196,R00006,R00014,R00211,R00210,R01699,R00207,R00224,R00226,R00209,R05636,R03145,R01830,R04152,R05652,R01261,R02970,R04187,R01215,R02293,R00369,R00576,R03854,R00396,R00400,R00258,R03001,R00692,R00585,R02271,R01712,R00907,R02050,R08197,R00453,R03502,R00224,R00286,R02740,R00315,R00317,R00320,R00028,R00226,R00014,R05636,R00211,R00210,R00209,R01196,R00212,R02737,R00836,R03145,R00226,R04672,R01555,R05196,R03050,R00006,R00771,R01621,R01699,R00006,R00725,R01139,R00299,R08404,R02185,R05804,R00303,R00850,R00207,R00761,R01788,R02189,R01786
150	1.00	353	23	68	0	1	C00031->C00041:[4->2,7->3,9->1]	RP06552,RP01134,RP04543,RP02918,RP00021,RP05698,RP02454,RP06727,RP02961,RP12734,RP04318,RP00285,RP05242,RP05915,RP02797,RP00291,RP01590,RP00440,RP06639,RP10730,RP12733,RP04202,RP00216	R01384,R01386,R07658,R00837,R00286,R00014,R04152,R05652,R01261,R02970,R04187,R01215,R02293,R00369,R00576,R03854,R00396,R00400,R00258,R03001,R00692,R00585,R02271,R01712,R00907,R02050,R08197,R00453,R03502,R01196,R00006,R00014,R00211,R00210,R01699,R00207,R00224,R00226,R00209,R05636,R03145,R02740,R01830,R00028,R00226,R00224,R00211,R00210,R00209,R01196,R00212,R05636,R02737,R00836,R03145,R00226,R04672,R01555,R05196,R03050,R00006,R01621,R01699,R00006,R00207,R01788,R02189,R01786
151	1.00	290	25	96	0	1	C00031->C00041:[4->2,7->3,9->1]	RP06552,RP01134,RP05698,RP04318,RP00021,RP04543,RP00128,RP00180,RP12734,RP06639,RP02918,RP05242,RP00285,RP05915,RP02797,RP00291,RP00440,RP01093,RP00026,RP10730,RP12733,RP06427,RP00060,RP04202,RP06299	R01384,R01386,R07658,R00837,R01196,R00006,R00014,R00211,R00210,R01699,R00207,R00224,R00226,R00209,R05636,R03145,R00224,R04152,R05652,R01261,R02970,R04187,R01215,R02293,R00369,R00576,R03854,R00396,R00400,R00258,R03001,R00692,R00585,R02271,R01712,R00907,R02050,R08197,R00453,R03502,R00286,R00710,R00711,R01019,R00326,R00315,R00317,R00320,R00226,R01621,R00014,R05636,R00211,R00210,R00209,R01196,R00212,R02737,R00836,R03145,R00226,R04672,R03050,R00006,R00771,R00743,R01323,R01179,R05508,R00393,R04057,R02955,R05336,R01359,R05509,R00928,R04000,R00229,R07832,R03884,R00227,R03153,R00235,R01699,R00006,R01067,R00725,R01139,R00299,R08404,R02185,R05804,R00303,R00850,R00207,R00761
152	1.00	301	28	99	0	1	C00031->C00041:[4->2,7->3,9->1]	RP06552,RP01134,RP04543,RP04318,RP00021,RP05698,RP02454,RP01590,RP00180,RP02961,RP12734,RP00026,RP06727,RP00285,RP05242,RP05915,RP02797,RP00291,RP02918,RP00440,RP01093,RP06639,RP10730,RP12733,RP00060,RP04202,RP06299,RP00216	R01384,R01386,R07658,R00837,R00286,R00224,R04152,R05652,R01261,R02970,R04187,R01215,R02293,R00369,R00576,R03854,R00396,R00400,R00258,R03001,R00692,R00585,R02271,R01712,R00907,R02050,R08197,R00453,R03502,R01196,R00006,R00014,R00211,R00210,R01699,R00207,R00224,R00226,R00209,R05636,R03145,R02740,R01555,R05196,R00315,R00317,R00320,R00028,R00226,R00743,R01323,R01179,R05508,R00393,R04057,R02955,R05336,R01359,R05509,R00928,R04000,R00229,R07832,R03884,R00227,R03153,R00235,R01830,R00211,R00210,R00209,R01196,R00212,R05636,R02737,R00836,R03145,R00226,R04672,R00014,R03050,R00006,R00771,R01621,R01699,R00006,R00725,R01139,R00299,R08404,R02185,R05804,R00303,R00850,R00207,R00761,R01788,R02189,R01786
153	1.00	340	26	81	0	1	C00031->C00041:[4->2,7->3,9->1]	RP06552,RP01134,RP04543,RP02918,RP00021,RP00287,RP05698,RP00453,RP06101,RP12734,RP04318,RP00285,RP05242,RP05915,RP02797,RP00180,RP00343,RP00291,RP06172,RP00440,RP01093,RP10730,RP12733,RP00060,RP04202,RP06299	R01384,R01386,R07658,R00837,R00286,R00014,R04152,R05652,R01261,R02970,R04187,R01215,R02293,R00369,R00576,R03854,R00396,R00400,R00258,R03001,R00692,R00585,R02271,R01712,R00907,R02050,R08197,R00453,R03502,R00214,R00216,R01196,R00006,R00014,R00211,R00210,R01699,R00207,R00224,R00226,R00209,R05636,R03145,R02727,R00010,R00214,R00216,R00226,R00224,R00211,R00210,R00209,R01196,R00212,R05636,R02737,R00836,R03145,R00315,R00317,R00320,R02778,R02780,R00226,R04672,R00472,R03050,R00006,R00771,R01699,R00006,R00725,R01139,R00299,R08404,R02185,R05804,R00303,R00850,R00207,R00761
154	1.00	322	29	102	0	1	C00031->C00041:[4->2,7->3,9->1]	RP06552,RP01134,RP05698,RP04318,RP00021,RP04543,RP00453,RP00180,RP00079,RP12734,RP02918,RP05242,RP00285,RP05915,RP02797,RP04202,RP00291,RP06172,RP00440,RP00078,RP00128,RP01093,RP10730,RP12733,RP05729,RP00060,RP00109,RP00343,RP06299	R01384,R01386,R07658,R00837,R01196,R00006,R00014,R00211,R00210,R01699,R00207,R00224,R00226,R00209,R05636,R03145,R00224,R04152,R05652,R01261,R02970,R04187,R01215,R02293,R00369,R00576,R03854,R00396,R00400,R00258,R03001,R00692,R00585,R02271,R01712,R00907,R02050,R08197,R00453,R03502,R00286,R02727,R00010,R00315,R00317,R00320,R00361,R00360,R00343,R00342,R01447,R01257,R00226,R00014,R05636,R00211,R00210,R00209,R01196,R00212,R02737,R00836,R03145,R00207,R00226,R04672,R00472,R03050,R00006,R00431,R00346,R00345,R00726,R00341,R00710,R00711,R01019,R00326,R00771,R01699,R00006,R00217,R00346,R00345,R00726,R00341,R00431,R00725,R01139,R00299,R08404,R02185,R05804,R00303,R00850,R00344,R00930,R00217,R00353,R02778,R02780,R00761
155	0.33	526	7	10	0	0	C00031->C00041:[4->2]	RP06552,RP01134,RP02394,RP05915,RP04543,RP07952,RP03805	R01384,R01386,R07658,R00837,R02668,R02737,R00836,R00286,R04172,R04172
156	1.00	273	22	90	0	1	C00031->C00041:[4->2,7->3,9->1]	RP06552,RP01134,RP04543,RP02918,RP00021,RP05698,RP00180,RP12734,RP04318,RP00285,RP05242,RP05915,RP02797,RP00291,RP00440,RP01093,RP00026,RP10730,RP12733,RP00060,RP04202,RP06299	R01384,R01386,R07658,R00837,R00286,R00014,R04152,R05652,R01261,R02970,R04187,R01215,R02293,R00369,R00576,R03854,R00396,R00400,R00258,R03001,R00692,R00585,R02271,R01712,R00907,R02050,R08197,R00453,R03502,R01196,R00006,R00014,R00211,R00210,R01699,R00207,R00224,R00226,R00209,R05636,R03145,R00315,R00317,R00320,R00226,R00224,R00211,R00210,R00209,R01196,R00212,R05636,R02737,R00836,R03145,R00226,R04672,R03050,R00006,R00771,R00743,R01323,R01179,R05508,R00393,R04057,R02955,R05336,R01359,R05509,R00928,R04000,R00229,R07832,R03884,R00227,R03153,R00235,R01699,R00006,R00725,R01139,R00299,R08404,R02185,R05804,R00303,R00850,R00207,R00761
157	1.00	223	13	79	0	1	C00031->C00041:[4->2,7->3,9->1]	RP06552,RP01134,RP05698,RP00021,RP04232,RP01093,RP00026,RP00180,RP00060,RP00285,RP04543,RP06299,RP05915	R01384,R01386,R07658,R00837,R01196,R00006,R00014,R00211,R00210,R01699,R00207,R00224,R00226,R00209,R05636,R03145,R04152,R05652,R01261,R02970,R04187,R01215,R02293,R00369,R00576,R03854,R00396,R00400,R00258,R03001,R00692,R00585,R02271,R01712,R00907,R02050,R08197,R00453,R03502,R00212,R00771,R00743,R01323,R01179,R05508,R00393,R04057,R02955,R05336,R01359,R05509,R00928,R04000,R00229,R07832,R03884,R00227,R03153,R00235,R00315,R00317,R00320,R00725,R01139,R00299,R08404,R02185,R05804,R00303,R00850,R00211,R00210,R00209,R01196,R00212,R00286,R00761,R02737,R00836
158	1.00	234	14	82	0	1	C00031->C00041:[4->2,7->3,9->1]	RP06552,RP05698,RP00453,RP00021,RP04232,RP01093,RP00026,RP00180,RP04543,RP00060,RP00285,RP00343,RP06299,RP05915	R01384,R01386,R07658,R01196,R00006,R00014,R00211,R00210,R01699,R00207,R00224,R00226,R00209,R05636,R03145,R02727,R00010,R04152,R05652,R01261,R02970,R04187,R01215,R02293,R00369,R00576,R03854,R00396,R00400,R00258,R03001,R00692,R00585,R02271,R01712,R00907,R02050,R08197,R00453,R03502,R00212,R00771,R00743,R01323,R01179,R05508,R00393,R04057,R02955,R05336,R01359,R05509,R00928,R04000,R00229,R07832,R03884,R00227,R03153,R00235,R00315,R00317,R00320,R00286,R00725,R01139,R00299,R08404,R02185,R05804,R00303,R00850,R00211,R00210,R00209,R01196,R00212,R02778,R02780,R00761,R02737,R00836
159	0.67	297	11	59	0	0	C00031->C00041:[1->1,4->3]	RP00164,RP01271,RP00021,RP05698,RP01093,RP01238,RP05875,RP00052,RP06639,RP00060,RP04202	R01010,R01011,R01012,R01068,R04152,R05652,R01261,R02970,R04187,R01215,R02293,R00369,R00576,R03854,R00396,R00400,R00258,R03001,R00692,R00585,R02271,R01712,R00907,R02050,R08197,R00453,R03502,R01196,R00006,R00014,R00211,R00210,R01699,R00207,R00224,R00226,R00209,R05636,R03145,R00771,R01015,R01440,R00756,R00769,R05805,R00770,R00762,R00764,R00767,R01621,R00725,R01139,R00299,R08404,R02185,R05804,R00303,R00850,R00207
160	1.00	320	29	97	0	1	C00031->C00041:[4->2,7->2,7->3,9->1]	RP06552,RP01134,RP01925,RP02918,RP00021,RP05698,RP00180,RP00079,RP12734,RP01133,RP04318,RP00285,RP05242,RP05915,RP02797,RP05729,RP00291,RP06172,RP00440,RP00078,RP01093,RP04543,RP10730,RP12733,RP00060,RP00109,RP04202,RP06299,RP06593	R01384,R01386,R07658,R00837,R02035,R00014,R04152,R05652,R01261,R02970,R04187,R01215,R02293,R00369,R00576,R03854,R00396,R00400,R00258,R03001,R00692,R00585,R02271,R01712,R00907,R02050,R08197,R00453,R03502,R01196,R00006,R00014,R00211,R00210,R01699,R00207,R00224,R00226,R00209,R05636,R03145,R00315,R00317,R00320,R00361,R00360,R00343,R00342,R01447,R01257,R00226,R00835,R00224,R00211,R00210,R00209,R01196,R00212,R05636,R02737,R00836,R03145,R00217,R00346,R00345,R00726,R00341,R00431,R00226,R04672,R00472,R03050,R00006,R00431,R00346,R00345,R00726,R00341,R00771,R00286,R01699,R00006,R00725,R01139,R00299,R08404,R02185,R05804,R00303,R00850,R00344,R00930,R00217,R00353,R00207,R00761,R01528
161	1.00	354	24	75	0	1	C00031->C00041:[4->2,7->3,9->1]	RP06552,RP04543,RP02918,RP00021,RP02940,RP05698,RP00453,RP06727,RP12734,RP01133,RP04318,RP00285,RP05242,RP05915,RP02797,RP00343,RP00291,RP00440,RP06639,RP10730,RP02450,RP12733,RP00060,RP04202	R01384,R01386,R07658,R00286,R00014,R04152,R05652,R01261,R02970,R04187,R01215,R02293,R00369,R00576,R03854,R00396,R00400,R00258,R03001,R00692,R00585,R02271,R01712,R00907,R02050,R08197,R00453,R03502,R03321,R01196,R00006,R00014,R00211,R00210,R01699,R00207,R00224,R00226,R00209,R05636,R03145,R02727,R00010,R01830,R00226,R00835,R00224,R00211,R00210,R00209,R01196,R00212,R05636,R02737,R00836,R03145,R02778,R02780,R00226,R04672,R03050,R00006,R01621,R01699,R02736,R00006,R00725,R01139,R00299,R08404,R02185,R05804,R00303,R00850,R00207
162	1.00	339	25	80	0	1	C00031->C00041:[4->2,7->3,9->1]	RP06552,RP04543,RP02918,RP00021,RP00287,RP05698,RP00453,RP06101,RP12734,RP04318,RP00285,RP05242,RP05915,RP02797,RP00180,RP00343,RP00291,RP06172,RP00440,RP01093,RP10730,RP12733,RP00060,RP04202,RP06299	R01384,R01386,R07658,R00286,R00014,R04152,R05652,R01261,R02970,R04187,R01215,R02293,R00369,R00576,R03854,R00396,R00400,R00258,R03001,R00692,R00585,R02271,R01712,R00907,R02050,R08197,R00453,R03502,R00214,R00216,R01196,R00006,R00014,R00211,R00210,R01699,R00207,R00224,R00226,R00209,R05636,R03145,R02727,R00010,R00214,R00216,R00226,R00224,R00211,R00210,R00209,R01196,R00212,R05636,R02737,R00836,R03145,R00315,R00317,R00320,R02778,R02780,R00226,R04672,R00472,R03050,R00006,R00771,R01699,R00006,R00725,R01139,R00299,R08404,R02185,R05804,R00303,R00850,R00207,R00761
163	1.00	304	17	68	0	1	C00031->C00041:[4->2,5->3,7->2,9->1]	RP06552,RP00060,RP06172,RP05698,RP00021,RP00287,RP04232,RP05915,RP00453,RP06101,RP01925,RP01133,RP01926,RP00285,RP04543,RP00343,RP05200	R01384,R01386,R07658,R00725,R01139,R00299,R08404,R02185,R05804,R00303,R00850,R00472,R01196,R00006,R00014,R00211,R00210,R01699,R00207,R00224,R00226,R00209,R05636,R03145,R04152,R05652,R01261,R02970,R04187,R01215,R02293,R00369,R00576,R03854,R00396,R00400,R00258,R03001,R00692,R00585,R02271,R01712,R00907,R02050,R08197,R00453,R03502,R00214,R00216,R00212,R02737,R00836,R02727,R00010,R00214,R00216,R02035,R00835,R02036,R00211,R00210,R00209,R01196,R00212,R00286,R02778,R02780,R05605
164	1.00	321	20	66	0	1	C00031->C00041:[7->2,7->3,9->1]	RP01925,RP02918,RP00021,RP05698,RP12734,RP01133,RP04318,RP00285,RP05242,RP02797,RP00291,RP00440,RP01093,RP06639,RP10730,RP12733,RP06427,RP00060,RP04202,RP06593	R02035,R00014,R04152,R05652,R01261,R02970,R04187,R01215,R02293,R00369,R00576,R03854,R00396,R00400,R00258,R03001,R00692,R00585,R02271,R01712,R00907,R02050,R08197,R00453,R03502,R01196,R00006,R00014,R00211,R00210,R01699,R00207,R00224,R00226,R00209,R05636,R03145,R00226,R00835,R00224,R00211,R00210,R00209,R01196,R00212,R05636,R03145,R00226,R04672,R03050,R00006,R00771,R01621,R01699,R00006,R01067,R00725,R01139,R00299,R08404,R02185,R05804,R00303,R00850,R00207,R01528
165	1.00	349	26	77	0	1	C00031->C00041:[4->2,7->3,9->1]	RP06552,RP01134,RP05698,RP06727,RP00021,RP04318,RP02940,RP04543,RP00180,RP12734,RP01133,RP02918,RP05242,RP00285,RP05915,RP02797,RP00291,RP00440,RP01093,RP06639,RP10730,RP02450,RP12733,RP00060,RP04202,RP06299	R01384,R01386,R07658,R00837,R01196,R00006,R00014,R00211,R00210,R01699,R00207,R00224,R00226,R00209,R05636,R03145,R01830,R04152,R05652,R01261,R02970,R04187,R01215,R02293,R00369,R00576,R03854,R00396,R00400,R00258,R03001,R00692,R00585,R02271,R01712,R00907,R02050,R08197,R00453,R03502,R00224,R03321,R00286,R00315,R00317,R00320,R00226,R00835,R00014,R05636,R00211,R00210,R00209,R01196,R00212,R02737,R00836,R03145,R00226,R04672,R03050,R00006,R00771,R01621,R01699,R02736,R00006,R00725,R01139,R00299,R08404,R02185,R05804,R00303,R00850,R00207,R00761
166	0.67	323	21	71	0	1	C00031->C00041:[4->1,4->2]	RP06552,RP01134,RP01925,RP00021,RP00287,RP05698,RP00453,RP06101,RP02961,RP00285,RP05915,RP00343,RP06172,RP03735,RP01590,RP04232,RP02450,RP04543,RP02453,RP06593,RP00216	R01384,R01386,R07658,R00837,R02035,R04152,R05652,R01261,R02970,R04187,R01215,R02293,R00369,R00576,R03854,R00396,R00400,R00258,R03001,R00692,R00585,R02271,R01712,R00907,R02050,R08197,R00453,R03502,R00214,R00216,R01196,R00006,R00014,R00211,R00210,R01699,R00207,R00224,R00226,R00209,R05636,R03145,R02727,R00010,R00214,R00216,R00028,R00211,R00210,R00209,R01196,R00212,R02737,R00836,R02778,R02780,R00472,R00134,R03215,R03146,R00519,R01555,R05196,R00212,R02736,R00286,R02739,R01528,R01788,R02189,R01786
167	1.00	321	20	69	0	1	C00031->C00041:[4->2,7->3,9->1]	RP06552,RP01134,RP04543,RP02918,RP00021,RP05698,RP12734,RP04318,RP00285,RP05242,RP05915,RP02797,RP00291,RP00440,RP01093,RP10730,RP12733,RP00060,RP04202,RP06299	R01384,R01386,R07658,R00837,R00286,R00014,R04152,R05652,R01261,R02970,R04187,R01215,R02293,R00369,R00576,R03854,R00396,R00400,R00258,R03001,R00692,R00585,R02271,R01712,R00907,R02050,R08197,R00453,R03502,R01196,R00006,R00014,R00211,R00210,R01699,R00207,R00224,R00226,R00209,R05636,R03145,R00226,R00224,R00211,R00210,R00209,R01196,R00212,R05636,R02737,R00836,R03145,R00226,R04672,R03050,R00006,R00771,R01699,R00006,R00725,R01139,R00299,R08404,R02185,R05804,R00303,R00850,R00207,R00761
168	1.00	328	25	76	0	1	C00031->C00041:[4->2,7->3,9->1]	RP06552,RP01095,RP01134,RP05698,RP04318,RP00021,RP04543,RP00180,RP12734,RP02918,RP05242,RP00285,RP05915,RP02797,RP01573,RP00291,RP00440,RP01093,RP06639,RP10730,RP12733,RP00060,RP04202,RP06299,RP01576	R01384,R01386,R07658,R05339,R00837,R01196,R00006,R00014,R00211,R00210,R01699,R00207,R00224,R00226,R00209,R05636,R03145,R00224,R04152,R05652,R01261,R02970,R04187,R01215,R02293,R00369,R00576,R03854,R00396,R00400,R00258,R03001,R00692,R00585,R02271,R01712,R00907,R02050,R08197,R00453,R03502,R00286,R00315,R00317,R00320,R00226,R00014,R05636,R00211,R00210,R00209,R01196,R00212,R02737,R00836,R03145,R01529,R00226,R04672,R03050,R00006,R00771,R01621,R01699,R00006,R00725,R01139,R00299,R08404,R02185,R05804,R00303,R00850,R00207,R00761,R05338
169	1.00	343	27	85	0	1	C00031->C00041:[4->2,7->3,9->1]	RP06552,RP01134,RP05698,RP04318,RP00021,RP00287,RP04543,RP00453,RP06101,RP12734,RP02918,RP05242,RP00285,RP05915,RP02797,RP00180,RP04202,RP00291,RP06172,RP00440,RP00128,RP01093,RP10730,RP12733,RP00060,RP00343,RP06299	R01384,R01386,R07658,R00837,R01196,R00006,R00014,R00211,R00210,R01699,R00207,R00224,R00226,R00209,R05636,R03145,R00224,R04152,R05652,R01261,R02970,R04187,R01215,R02293,R00369,R00576,R03854,R00396,R00400,R00258,R03001,R00692,R00585,R02271,R01712,R00907,R02050,R08197,R00453,R03502,R00214,R00216,R00286,R02727,R00010,R00214,R00216,R00226,R00014,R05636,R00211,R00210,R00209,R01196,R00212,R02737,R00836,R03145,R00315,R00317,R00320,R00207,R00226,R04672,R00472,R03050,R00006,R00710,R00711,R01019,R00326,R00771,R01699,R00006,R00725,R01139,R00299,R08404,R02185,R05804,R00303,R00850,R02778,R02780,R00761
170	1.00	307	18	69	0	1	C00031->C00041:[4->2,5->3,7->2,9->1]	RP06552,RP01134,RP01925,RP00021,RP00287,RP05698,RP00453,RP06101,RP01133,RP00285,RP05915,RP00343,RP01926,RP06172,RP04232,RP00060,RP04543,RP05200	R01384,R01386,R07658,R00837,R02035,R04152,R05652,R01261,R02970,R04187,R01215,R02293,R00369,R00576,R03854,R00396,R00400,R00258,R03001,R00692,R00585,R02271,R01712,R00907,R02050,R08197,R00453,R03502,R00214,R00216,R01196,R00006,R00014,R00211,R00210,R01699,R00207,R00224,R00226,R00209,R05636,R03145,R02727,R00010,R00214,R00216,R00835,R00211,R00210,R00209,R01196,R00212,R02737,R00836,R02778,R02780,R02036,R00472,R00212,R00725,R01139,R00299,R08404,R02185,R05804,R00303,R00850,R00286,R05605
171	1.00	304	29	103	0	1	C00031->C00041:[4->2,7->3,9->1]	RP06552,RP01134,RP05698,RP06727,RP00021,RP04543,RP02454,RP00128,RP00180,RP02961,RP12734,RP06639,RP04318,RP05242,RP00285,RP05915,RP02797,RP00291,RP01590,RP00440,RP10730,RP01093,RP00026,RP02918,RP12733,RP00060,RP04202,RP06299,RP00216	R01384,R01386,R07658,R00837,R01196,R00006,R00014,R00211,R00210,R01699,R00207,R00224,R00226,R00209,R05636,R03145,R01830,R04152,R05652,R01261,R02970,R04187,R01215,R02293,R00369,R00576,R03854,R00396,R00400,R00258,R03001,R00692,R00585,R02271,R01712,R00907,R02050,R08197,R00453,R03502,R00286,R02740,R00710,R00711,R01019,R00326,R00315,R00317,R00320,R00028,R00226,R01621,R00224,R05636,R00211,R00210,R00209,R01196,R00212,R02737,R00836,R03145,R00226,R04672,R01555,R05196,R03050,R00006,R01699,R00771,R00743,R01323,R01179,R05508,R00393,R04057,R02955,R05336,R01359,R05509,R00928,R04000,R00229,R07832,R03884,R00227,R03153,R00235,R00014,R00006,R00725,R01139,R00299,R08404,R02185,R05804,R00303,R00850,R00207,R00761,R01788,R02189,R01786
172	1.00	332	24	77	0	1	C00031->C00041:[4->2,7->3,9->1]	RP06552,RP01134,RP04543,RP02918,RP00021,RP00287,RP05698,RP06101,RP12734,RP04318,RP00285,RP05242,RP05915,RP02797,RP00180,RP00291,RP06172,RP00440,RP01093,RP10730,RP12733,RP00060,RP04202,RP06299	R01384,R01386,R07658,R00837,R00286,R00014,R04152,R05652,R01261,R02970,R04187,R01215,R02293,R00369,R00576,R03854,R00396,R00400,R00258,R03001,R00692,R00585,R02271,R01712,R00907,R02050,R08197,R00453,R03502,R00214,R00216,R01196,R00006,R00014,R00211,R00210,R01699,R00207,R00224,R00226,R00209,R05636,R03145,R00214,R00216,R00226,R00224,R00211,R00210,R00209,R01196,R00212,R05636,R02737,R00836,R03145,R00315,R00317,R00320,R00226,R04672,R00472,R03050,R00006,R00771,R01699,R00006,R00725,R01139,R00299,R08404,R02185,R05804,R00303,R00850,R00207,R00761
173	0.67	343	20	64	0	1	C00031->C00041:[4->1,4->2]	RP06552,RP01134,RP04543,RP02918,RP00021,RP00287,RP05698,RP06101,RP12734,RP04318,RP00285,RP05242,RP05915,RP02797,RP00291,RP06172,RP00440,RP10730,RP12733,RP04202	R01384,R01386,R07658,R00837,R00286,R00014,R04152,R05652,R01261,R02970,R04187,R01215,R02293,R00369,R00576,R03854,R00396,R00400,R00258,R03001,R00692,R00585,R02271,R01712,R00907,R02050,R08197,R00453,R03502,R00214,R00216,R01196,R00006,R00014,R00211,R00210,R01699,R00207,R00224,R00226,R00209,R05636,R03145,R00214,R00216,R00226,R00224,R00211,R00210,R00209,R01196,R00212,R05636,R02737,R00836,R03145,R00226,R04672,R00472,R03050,R00006,R01699,R00006,R00207
174	1.00	317	22	70	0	1	C00031->C00041:[7->2,7->3,9->1]	RP01925,RP04318,RP00021,RP05698,RP00180,RP12734,RP01133,RP02918,RP05242,RP00285,RP02797,RP00291,RP00440,RP01093,RP06639,RP10730,RP12733,RP06427,RP00060,RP04202,RP06299,RP06593	R02035,R00224,R04152,R05652,R01261,R02970,R04187,R01215,R02293,R00369,R00576,R03854,R00396,R00400,R00258,R03001,R00692,R00585,R02271,R01712,R00907,R02050,R08197,R00453,R03502,R01196,R00006,R00014,R00211,R00210,R01699,R00207,R00224,R00226,R00209,R05636,R03145,R00315,R00317,R00320,R00226,R00835,R00014,R05636,R00211,R00210,R00209,R01196,R00212,R03145,R00226,R04672,R03050,R00006,R00771,R01621,R01699,R00006,R01067,R00725,R01139,R00299,R08404,R02185,R05804,R00303,R00850,R00207,R00761,R01528
175	1.00	283	26	94	0	1	C00031->C00041:[7->2,7->3,9->1]	RP01095,RP00128,RP01925,RP04318,RP00021,RP05698,RP00180,RP12734,RP01133,RP02918,RP05242,RP00285,RP02797,RP01573,RP00291,RP00440,RP10730,RP01093,RP06639,RP00026,RP12733,RP00060,RP04202,RP06299,RP06593,RP01576	R05339,R00710,R00711,R01019,R00326,R02035,R00224,R04152,R05652,R01261,R02970,R04187,R01215,R02293,R00369,R00576,R03854,R00396,R00400,R00258,R03001,R00692,R00585,R02271,R01712,R00907,R02050,R08197,R00453,R03502,R01196,R00006,R00014,R00211,R00210,R01699,R00207,R00224,R00226,R00209,R05636,R03145,R00315,R00317,R00320,R00226,R00835,R00014,R05636,R00211,R00210,R00209,R01196,R00212,R03145,R01529,R00226,R04672,R03050,R00006,R01699,R00771,R01621,R00743,R01323,R01179,R05508,R00393,R04057,R02955,R05336,R01359,R05509,R00928,R04000,R00229,R07832,R03884,R00227,R03153,R00235,R00006,R00725,R01139,R00299,R08404,R02185,R05804,R00303,R00850,R00207,R00761,R01528,R05338
176	1.00	360	24	71	0	1	C00031->C00041:[4->2,7->3,9->1]	RP06552,RP04543,RP02918,RP00021,RP05698,RP02454,RP00453,RP06727,RP02961,RP12734,RP04318,RP00285,RP05242,RP05915,RP02797,RP00343,RP00291,RP01590,RP00440,RP06639,RP10730,RP12733,RP04202,RP00216	R01384,R01386,R07658,R00286,R00014,R04152,R05652,R01261,R02970,R04187,R01215,R02293,R00369,R00576,R03854,R00396,R00400,R00258,R03001,R00692,R00585,R02271,R01712,R00907,R02050,R08197,R00453,R03502,R01196,R00006,R00014,R00211,R00210,R01699,R00207,R00224,R00226,R00209,R05636,R03145,R02740,R02727,R00010,R01830,R00028,R00226,R00224,R00211,R00210,R00209,R01196,R00212,R05636,R02737,R00836,R03145,R02778,R02780,R00226,R04672,R01555,R05196,R03050,R00006,R01621,R01699,R00006,R00207,R01788,R02189,R01786
177	1.00	352	26	77	0	1	C00031->C00041:[4->2,7->2,7->3,9->1]	RP06552,RP01134,RP01925,RP04318,RP00021,RP00287,RP05698,RP06101,RP12734,RP01133,RP02918,RP05242,RP00285,RP05915,RP02797,RP04202,RP00291,RP06172,RP00440,RP01093,RP10730,RP12733,RP00060,RP04543,RP06299,RP06593	R01384,R01386,R07658,R00837,R02035,R00224,R04152,R05652,R01261,R02970,R04187,R01215,R02293,R00369,R00576,R03854,R00396,R00400,R00258,R03001,R00692,R00585,R02271,R01712,R00907,R02050,R08197,R00453,R03502,R00214,R00216,R01196,R00006,R00014,R00211,R00210,R01699,R00207,R00224,R00226,R00209,R05636,R03145,R00214,R00216,R00226,R00835,R00014,R05636,R00211,R00210,R00209,R01196,R00212,R02737,R00836,R03145,R00207,R00226,R04672,R00472,R03050,R00006,R00771,R01699,R00006,R00725,R01139,R00299,R08404,R02185,R05804,R00303,R00850,R00286,R00761,R01528
178	1.00	290	25	90	0	1	C00031->C00041:[7->2,7->3,9->1]	RP06727,RP01925,RP04318,RP00021,RP02940,RP05698,RP00180,RP12734,RP01133,RP02918,RP00285,RP05242,RP02797,RP00291,RP00440,RP01093,RP06639,RP00026,RP10730,RP02450,RP12733,RP00060,RP04202,RP06299,RP06593	R01830,R02035,R00224,R04152,R05652,R01261,R02970,R04187,R01215,R02293,R00369,R00576,R03854,R00396,R00400,R00258,R03001,R00692,R00585,R02271,R01712,R00907,R02050,R08197,R00453,R03502,R03321,R01196,R00006,R00014,R00211,R00210,R01699,R00207,R00224,R00226,R00209,R05636,R03145,R00315,R00317,R00320,R00226,R00835,R00014,R00211,R00210,R00209,R01196,R00212,R05636,R03145,R00226,R04672,R03050,R00006,R00771,R01621,R00743,R01323,R01179,R05508,R00393,R04057,R02955,R05336,R01359,R05509,R00928,R04000,R00229,R07832,R03884,R00227,R03153,R00235,R01699,R02736,R00006,R00725,R01139,R00299,R08404,R02185,R05804,R00303,R00850,R00207,R00761,R01528
179	0.67	246	7	47	0	0	C00031->C00041:[7->3,9->1]	RP06427,RP00021,RP00060,RP04202,RP05698,RP01093,RP06639	R01067,R04152,R05652,R01261,R02970,R04187,R01215,R02293,R00369,R00576,R03854,R00396,R00400,R00258,R03001,R00692,R00585,R02271,R01712,R00907,R02050,R08197,R00453,R03502,R00725,R01139,R00299,R08404,R02185,R05804,R00303,R00850,R00207,R01196,R00006,R00014,R00211,R00210,R01699,R00207,R00224,R00226,R00209,R05636,R03145,R00771,R01621
180	0.67	294	12	56	0	1	C00031->C00041:[4->1,4->2]	RP06552,RP06172,RP05698,RP00021,RP00287,RP04232,RP05915,RP00453,RP06101,RP00285,RP04543,RP00343	R01384,R01386,R07658,R00472,R01196,R00006,R00014,R00211,R00210,R01699,R00207,R00224,R00226,R00209,R05636,R03145,R04152,R05652,R01261,R02970,R04187,R01215,R02293,R00369,R00576,R03854,R00396,R00400,R00258,R03001,R00692,R00585,R02271,R01712,R00907,R02050,R08197,R00453,R03502,R00214,R00216,R00212,R02737,R00836,R02727,R00010,R00214,R00216,R00211,R00210,R00209,R01196,R00212,R00286,R02778,R02780
181	0.67	292	17	71	0	1	C00031->C00041:[4->1,4->2,7->1,7->2]	RP06552,RP06172,RP05698,RP00021,RP00287,RP04232,RP05915,RP00453,RP06101,RP01925,RP06593,RP00060,RP00285,RP04543,RP03735,RP00343,RP01133	R01384,R01386,R07658,R00472,R01196,R00006,R00014,R00211,R00210,R01699,R00207,R00224,R00226,R00209,R05636,R03145,R04152,R05652,R01261,R02970,R04187,R01215,R02293,R00369,R00576,R03854,R00396,R00400,R00258,R03001,R00692,R00585,R02271,R01712,R00907,R02050,R08197,R00453,R03502,R00214,R00216,R00212,R02737,R00836,R02727,R00010,R00214,R00216,R02035,R01528,R00725,R01139,R00299,R08404,R02185,R05804,R00303,R00850,R00211,R00210,R00209,R01196,R00212,R00286,R00134,R03215,R03146,R00519,R02778,R02780,R00835
182	1.00	330	21	67	0	1	C00031->C00041:[7->2,7->3,9->1]	RP06727,RP01925,RP02918,RP00021,RP02940,RP05698,RP12734,RP01133,RP04318,RP00285,RP05242,RP02797,RP00291,RP00440,RP06639,RP10730,RP02450,RP12733,RP00060,RP04202,RP06593	R01830,R02035,R00014,R04152,R05652,R01261,R02970,R04187,R01215,R02293,R00369,R00576,R03854,R00396,R00400,R00258,R03001,R00692,R00585,R02271,R01712,R00907,R02050,R08197,R00453,R03502,R03321,R01196,R00006,R00014,R00211,R00210,R01699,R00207,R00224,R00226,R00209,R05636,R03145,R00226,R00835,R00224,R00211,R00210,R00209,R01196,R00212,R05636,R03145,R00226,R04672,R03050,R00006,R01621,R01699,R02736,R00006,R00725,R01139,R00299,R08404,R02185,R05804,R00303,R00850,R00207,R01528
183	1.00	297	26	99	0	1	C00031->C00041:[4->2,7->3,9->1]	RP06552,RP00128,RP05698,RP04318,RP00021,RP04543,RP00453,RP00180,RP12734,RP06639,RP02918,RP05242,RP00285,RP05915,RP02797,RP04202,RP00291,RP00440,RP01093,RP00026,RP10730,RP12733,RP06427,RP00060,RP00343,RP06299	R01384,R01386,R07658,R00710,R00711,R01019,R00326,R01196,R00006,R00014,R00211,R00210,R01699,R00207,R00224,R00226,R00209,R05636,R03145,R00224,R04152,R05652,R01261,R02970,R04187,R01215,R02293,R00369,R00576,R03854,R00396,R00400,R00258,R03001,R00692,R00585,R02271,R01712,R00907,R02050,R08197,R00453,R03502,R00286,R02727,R00010,R00315,R00317,R00320,R00226,R01621,R00014,R05636,R00211,R00210,R00209,R01196,R00212,R02737,R00836,R03145,R00207,R00226,R04672,R03050,R00006,R00771,R00743,R01323,R01179,R05508,R00393,R04057,R02955,R05336,R01359,R05509,R00928,R04000,R00229,R07832,R03884,R00227,R03153,R00235,R01699,R00006,R01067,R00725,R01139,R00299,R08404,R02185,R05804,R00303,R00850,R02778,R02780,R00761
184	1.00	333	26	77	0	1	C00031->C00041:[7->2,7->3,9->1]	RP01925,RP02918,RP00021,RP04318,RP05698,RP02454,RP00180,RP02961,RP12734,RP01133,RP06727,RP05242,RP00285,RP02797,RP00291,RP01590,RP00440,RP01093,RP06639,RP10730,RP12733,RP00060,RP04202,RP06299,RP06593,RP00216	R02035,R00014,R04152,R05652,R01261,R02970,R04187,R01215,R02293,R00369,R00576,R03854,R00396,R00400,R00258,R03001,R00692,R00585,R02271,R01712,R00907,R02050,R08197,R00453,R03502,R00224,R01196,R00006,R00014,R00211,R00210,R01699,R00207,R00224,R00226,R00209,R05636,R03145,R02740,R00315,R00317,R00320,R00028,R00226,R00835,R01830,R05636,R00211,R00210,R00209,R01196,R00212,R03145,R00226,R04672,R01555,R05196,R03050,R00006,R00771,R01621,R01699,R00006,R00725,R01139,R00299,R08404,R02185,R05804,R00303,R00850,R00207,R00761,R01528,R01788,R02189,R01786
185	1.00	330	23	72	0	1	C00031->C00041:[7->2,7->3,9->1]	RP06727,RP01925,RP02918,RP00021,RP05698,RP02454,RP02961,RP12734,RP01133,RP04318,RP00285,RP05242,RP02797,RP00291,RP01590,RP00440,RP06639,RP10730,RP12733,RP00060,RP04202,RP06593,RP00216	R01830,R02035,R00014,R04152,R05652,R01261,R02970,R04187,R01215,R02293,R00369,R00576,R03854,R00396,R00400,R00258,R03001,R00692,R00585,R02271,R01712,R00907,R02050,R08197,R00453,R03502,R01196,R00006,R00014,R00211,R00210,R01699,R00207,R00224,R00226,R00209,R05636,R03145,R02740,R00028,R00226,R00835,R00224,R00211,R00210,R00209,R01196,R00212,R05636,R03145,R00226,R04672,R01555,R05196,R03050,R00006,R01621,R01699,R00006,R00725,R01139,R00299,R08404,R02185,R05804,R00303,R00850,R00207,R01528,R01788,R02189,R01786
186	1.00	312	21	72	0	1	C00031->C00041:[4->2,7->3,9->1]	RP06552,RP01134,RP05698,RP04318,RP00021,RP04543,RP00180,RP12734,RP02918,RP05242,RP00285,RP05915,RP02797,RP00291,RP00440,RP01093,RP10730,RP12733,RP00060,RP04202,RP06299	R01384,R01386,R07658,R00837,R01196,R00006,R00014,R00211,R00210,R01699,R00207,R00224,R00226,R00209,R05636,R03145,R00224,R04152,R05652,R01261,R02970,R04187,R01215,R02293,R00369,R00576,R03854,R00396,R00400,R00258,R03001,R00692,R00585,R02271,R01712,R00907,R02050,R08197,R00453,R03502,R00286,R00315,R00317,R00320,R00226,R00014,R05636,R00211,R00210,R00209,R01196,R00212,R02737,R00836,R03145,R00226,R04672,R03050,R00006,R00771,R01699,R00006,R00725,R01139,R00299,R08404,R02185,R05804,R00303,R00850,R00207,R00761
187	0.67	298	13	57	0	1	C00031->C00041:[4->1,4->2]	RP06552,RP06172,RP05698,RP00021,RP00287,RP01134,RP04232,RP05915,RP00453,RP06101,RP00285,RP04543,RP00343	R01384,R01386,R07658,R00472,R01196,R00006,R00014,R00211,R00210,R01699,R00207,R00224,R00226,R00209,R05636,R03145,R04152,R05652,R01261,R02970,R04187,R01215,R02293,R00369,R00576,R03854,R00396,R00400,R00258,R03001,R00692,R00585,R02271,R01712,R00907,R02050,R08197,R00453,R03502,R00214,R00216,R00837,R00212,R02737,R00836,R02727,R00010,R00214,R00216,R00211,R00210,R00209,R01196,R00212,R00286,R02778,R02780
188	1.00	335	26	79	0	1	C00031->C00041:[4->2,7->3,9->1]	RP06552,RP01095,RP05698,RP04318,RP00021,RP04543,RP00453,RP00180,RP12734,RP02918,RP05242,RP00285,RP05915,RP02797,RP01573,RP00291,RP00440,RP04202,RP01093,RP06639,RP10730,RP12733,RP00060,RP00343,RP06299,RP01576	R01384,R01386,R07658,R05339,R01196,R00006,R00014,R00211,R00210,R01699,R00207,R00224,R00226,R00209,R05636,R03145,R00224,R04152,R05652,R01261,R02970,R04187,R01215,R02293,R00369,R00576,R03854,R00396,R00400,R00258,R03001,R00692,R00585,R02271,R01712,R00907,R02050,R08197,R00453,R03502,R00286,R02727,R00010,R00315,R00317,R00320,R00226,R00014,R05636,R00211,R00210,R00209,R01196,R00212,R02737,R00836,R03145,R01529,R00226,R04672,R03050,R00006,R00207,R00771,R01621,R01699,R00006,R00725,R01139,R00299,R08404,R02185,R05804,R00303,R00850,R02778,R02780,R00761,R05338
189	1.00	331	21	70	0	1	C00031->C00041:[4->2,7->3,9->1]	RP06552,RP01134,RP04543,RP02918,RP00021,RP05698,RP12734,RP04318,RP00285,RP05242,RP05915,RP02797,RP00291,RP00440,RP01093,RP06639,RP10730,RP12733,RP06427,RP00060,RP04202	R01384,R01386,R07658,R00837,R00286,R00014,R04152,R05652,R01261,R02970,R04187,R01215,R02293,R00369,R00576,R03854,R00396,R00400,R00258,R03001,R00692,R00585,R02271,R01712,R00907,R02050,R08197,R00453,R03502,R01196,R00006,R00014,R00211,R00210,R01699,R00207,R00224,R00226,R00209,R05636,R03145,R00226,R00224,R00211,R00210,R00209,R01196,R00212,R05636,R02737,R00836,R03145,R00226,R04672,R03050,R00006,R00771,R01621,R01699,R00006,R01067,R00725,R01139,R00299,R08404,R02185,R05804,R00303,R00850,R00207
190	1.00	294	16	65	0	1	C00031->C00041:[4->2,5->3,7->2,9->1]	RP06552,RP01134,RP01925,RP00021,RP00287,RP05698,RP06101,RP01133,RP00285,RP05915,RP01926,RP06172,RP04232,RP00060,RP04543,RP05200	R01384,R01386,R07658,R00837,R02035,R04152,R05652,R01261,R02970,R04187,R01215,R02293,R00369,R00576,R03854,R00396,R00400,R00258,R03001,R00692,R00585,R02271,R01712,R00907,R02050,R08197,R00453,R03502,R00214,R00216,R01196,R00006,R00014,R00211,R00210,R01699,R00207,R00224,R00226,R00209,R05636,R03145,R00214,R00216,R00835,R00211,R00210,R00209,R01196,R00212,R02737,R00836,R02036,R00472,R00212,R00725,R01139,R00299,R08404,R02185,R05804,R00303,R00850,R00286,R05605
191	1.00	344	28	84	0	1	C00031->C00041:[4->2,7->2,7->3,9->1]	RP06552,RP01134,RP01925,RP04318,RP00021,RP00287,RP05698,RP00128,RP06101,RP12734,RP01133,RP02918,RP05242,RP00285,RP05915,RP02797,RP00180,RP04202,RP00291,RP06172,RP00440,RP01093,RP10730,RP12733,RP00060,RP04543,RP06299,RP06593	R01384,R01386,R07658,R00837,R02035,R00224,R04152,R05652,R01261,R02970,R04187,R01215,R02293,R00369,R00576,R03854,R00396,R00400,R00258,R03001,R00692,R00585,R02271,R01712,R00907,R02050,R08197,R00453,R03502,R00214,R00216,R01196,R00006,R00014,R00211,R00210,R01699,R00207,R00224,R00226,R00209,R05636,R03145,R00710,R00711,R01019,R00326,R00214,R00216,R00226,R00835,R00014,R05636,R00211,R00210,R00209,R01196,R00212,R02737,R00836,R03145,R00315,R00317,R00320,R00207,R00226,R04672,R00472,R03050,R00006,R00771,R01699,R00006,R00725,R01139,R00299,R08404,R02185,R05804,R00303,R00850,R00286,R00761,R01528
192	1.00	347	23	72	0	1	C00031->C00041:[4->2,7->3,9->1]	RP06552,RP01134,RP04543,RP02918,RP00021,RP02940,RP05698,RP06727,RP12734,RP01133,RP04318,RP00285,RP05242,RP05915,RP02797,RP00291,RP00440,RP06639,RP10730,RP02450,RP12733,RP00060,RP04202	R01384,R01386,R07658,R00837,R00286,R00014,R04152,R05652,R01261,R02970,R04187,R01215,R02293,R00369,R00576,R03854,R00396,R00400,R00258,R03001,R00692,R00585,R02271,R01712,R00907,R02050,R08197,R00453,R03502,R03321,R01196,R00006,R00014,R00211,R00210,R01699,R00207,R00224,R00226,R00209,R05636,R03145,R01830,R00226,R00835,R00224,R00211,R00210,R00209,R01196,R00212,R05636,R02737,R00836,R03145,R00226,R04672,R03050,R00006,R01621,R01699,R02736,R00006,R00725,R01139,R00299,R08404,R02185,R05804,R00303,R00850,R00207
193	0.67	318	26	92	0	1	C00031->C00041:[4->1,4->2,7->1,7->2]	RP06552,RP01134,RP01925,RP02918,RP00021,RP05698,RP00079,RP12734,RP01133,RP04318,RP00285,RP05242,RP05915,RP02797,RP05729,RP00291,RP06172,RP00440,RP00078,RP04543,RP10730,RP12733,RP00060,RP00109,RP04202,RP06593	R01384,R01386,R07658,R00837,R02035,R00014,R04152,R05652,R01261,R02970,R04187,R01215,R02293,R00369,R00576,R03854,R00396,R00400,R00258,R03001,R00692,R00585,R02271,R01712,R00907,R02050,R08197,R00453,R03502,R01196,R00006,R00014,R00211,R00210,R01699,R00207,R00224,R00226,R00209,R05636,R03145,R00361,R00360,R00343,R00342,R01447,R01257,R00226,R00835,R00224,R00211,R00210,R00209,R01196,R00212,R05636,R02737,R00836,R03145,R00217,R00346,R00345,R00726,R00341,R00431,R00226,R04672,R00472,R03050,R00006,R00431,R00346,R00345,R00726,R00341,R00286,R01699,R00006,R00725,R01139,R00299,R08404,R02185,R05804,R00303,R00850,R00344,R00930,R00217,R00353,R00207,R01528
194	1.00	301	17	68	0	1	C00031->C00041:[4->2,7->3,9->1]	RP06552,RP01134,RP04543,RP00021,RP00287,RP05698,RP00453,RP06101,RP00285,RP05915,RP04202,RP06172,RP04232,RP01093,RP00060,RP00343,RP06299	R01384,R01386,R07658,R00837,R00286,R04152,R05652,R01261,R02970,R04187,R01215,R02293,R00369,R00576,R03854,R00396,R00400,R00258,R03001,R00692,R00585,R02271,R01712,R00907,R02050,R08197,R00453,R03502,R00214,R00216,R01196,R00006,R00014,R00211,R00210,R01699,R00207,R00224,R00226,R00209,R05636,R03145,R02727,R00010,R00214,R00216,R00211,R00210,R00209,R01196,R00212,R02737,R00836,R00207,R00472,R00212,R00771,R00725,R01139,R00299,R08404,R02185,R05804,R00303,R00850,R02778,R02780,R00761
195	0.67	285	13	60	0	1	C00031->C00041:[4->1,4->2]	RP06552,RP06172,RP05698,RP00021,RP00287,RP04232,RP05915,RP00453,RP06101,RP00285,RP04543,RP03735,RP00343	R01384,R01386,R07658,R00472,R01196,R00006,R00014,R00211,R00210,R01699,R00207,R00224,R00226,R00209,R05636,R03145,R04152,R05652,R01261,R02970,R04187,R01215,R02293,R00369,R00576,R03854,R00396,R00400,R00258,R03001,R00692,R00585,R02271,R01712,R00907,R02050,R08197,R00453,R03502,R00214,R00216,R00212,R02737,R00836,R02727,R00010,R00214,R00216,R00211,R00210,R00209,R01196,R00212,R00286,R00134,R03215,R03146,R00519,R02778,R02780
196	1.00	341	23	74	0	1	C00031->C00041:[4->2,7->3,9->1]	RP06552,RP01134,RP05698,RP04318,RP00021,RP00287,RP04543,RP06101,RP12734,RP02918,RP05242,RP00285,RP05915,RP02797,RP00291,RP06172,RP00440,RP01093,RP10730,RP12733,RP00060,RP04202,RP06299	R01384,R01386,R07658,R00837,R01196,R00006,R00014,R00211,R00210,R01699,R00207,R00224,R00226,R00209,R05636,R03145,R00224,R04152,R05652,R01261,R02970,R04187,R01215,R02293,R00369,R00576,R03854,R00396,R00400,R00258,R03001,R00692,R00585,R02271,R01712,R00907,R02050,R08197,R00453,R03502,R00214,R00216,R00286,R00214,R00216,R00226,R00014,R05636,R00211,R00210,R00209,R01196,R00212,R02737,R00836,R03145,R00226,R04672,R00472,R03050,R00006,R00771,R01699,R00006,R00725,R01139,R00299,R08404,R02185,R05804,R00303,R00850,R00207,R00761
197	1.00	211	11	75	0	1	C00031->C00041:[7->3,9->1,9->2]	RP05698,RP06172,RP00021,RP04232,RP06101,RP01093,RP00026,RP00180,RP00060,RP00285,RP06299	R01196,R00006,R00014,R00211,R00210,R01699,R00207,R00224,R00226,R00209,R05636,R03145,R00472,R04152,R05652,R01261,R02970,R04187,R01215,R02293,R00369,R00576,R03854,R00396,R00400,R00258,R03001,R00692,R00585,R02271,R01712,R00907,R02050,R08197,R00453,R03502,R00212,R00214,R00216,R00771,R00743,R01323,R01179,R05508,R00393,R04057,R02955,R05336,R01359,R05509,R00928,R04000,R00229,R07832,R03884,R00227,R03153,R00235,R00315,R00317,R00320,R00725,R01139,R00299,R08404,R02185,R05804,R00303,R00850,R00211,R00210,R00209,R01196,R00212,R00761
198	1.00	350	29	87	0	1	C00031->C00041:[4->2,7->2,7->3,9->1]	RP06552,RP00128,RP01925,RP04318,RP00021,RP00287,RP05698,RP00453,RP06101,RP12734,RP01133,RP02918,RP05242,RP00285,RP05915,RP02797,RP00180,RP04202,RP00291,RP06172,RP00440,RP01093,RP04543,RP10730,RP12733,RP00060,RP00343,RP06299,RP06593	R01384,R01386,R07658,R00710,R00711,R01019,R00326,R02035,R00224,R04152,R05652,R01261,R02970,R04187,R01215,R02293,R00369,R00576,R03854,R00396,R00400,R00258,R03001,R00692,R00585,R02271,R01712,R00907,R02050,R08197,R00453,R03502,R00214,R00216,R01196,R00006,R00014,R00211,R00210,R01699,R00207,R00224,R00226,R00209,R05636,R03145,R02727,R00010,R00214,R00216,R00226,R00835,R00014,R05636,R00211,R00210,R00209,R01196,R00212,R02737,R00836,R03145,R00315,R00317,R00320,R00207,R00226,R04672,R00472,R03050,R00006,R00771,R00286,R01699,R00006,R00725,R01139,R00299,R08404,R02185,R05804,R00303,R00850,R02778,R02780,R00761,R01528
199	0.33	524	8	13	0	0	C00031->C00041:[4->2]	RP06552,RP05915,RP07952,RP00343,RP04543,RP02394,RP00453,RP03805	R01384,R01386,R07658,R02737,R00836,R04172,R02778,R02780,R00286,R02668,R02727,R00010,R04172
200	1.00	305	27	95	0	1	C00031->C00041:[4->2,7->3,9->1]	RP06552,RP01134,RP04543,RP04318,RP00021,RP02940,RP05698,RP00180,RP12734,RP01133,RP06727,RP00285,RP05242,RP05915,RP02797,RP00291,RP02918,RP00440,RP01093,RP06639,RP00026,RP10730,RP02450,RP12733,RP00060,RP04202,RP06299	R01384,R01386,R07658,R00837,R00286,R00224,R04152,R05652,R01261,R02970,R04187,R01215,R02293,R00369,R00576,R03854,R00396,R00400,R00258,R03001,R00692,R00585,R02271,R01712,R00907,R02050,R08197,R00453,R03502,R03321,R01196,R00006,R00014,R00211,R00210,R01699,R00207,R00224,R00226,R00209,R05636,R03145,R00315,R00317,R00320,R00226,R00835,R01830,R00211,R00210,R00209,R01196,R00212,R05636,R02737,R00836,R03145,R00226,R04672,R00014,R03050,R00006,R00771,R01621,R00743,R01323,R01179,R05508,R00393,R04057,R02955,R05336,R01359,R05509,R00928,R04000,R00229,R07832,R03884,R00227,R03153,R00235,R01699,R02736,R00006,R00725,R01139,R00299,R08404,R02185,R05804,R00303,R00850,R00207,R00761
201	1.00	278	23	94	0	1	C00031->C00041:[4->2,7->3,9->1]	RP06552,RP01134,RP05698,RP04318,RP00021,RP04543,RP00128,RP00180,RP12734,RP02918,RP05242,RP00285,RP05915,RP02797,RP00291,RP00440,RP01093,RP00026,RP10730,RP12733,RP00060,RP04202,RP06299	R01384,R01386,R07658,R00837,R01196,R00006,R00014,R00211,R00210,R01699,R00207,R00224,R00226,R00209,R05636,R03145,R00224,R04152,R05652,R01261,R02970,R04187,R01215,R02293,R00369,R00576,R03854,R00396,R00400,R00258,R03001,R00692,R00585,R02271,R01712,R00907,R02050,R08197,R00453,R03502,R00286,R00710,R00711,R01019,R00326,R00315,R00317,R00320,R00226,R00014,R05636,R00211,R00210,R00209,R01196,R00212,R02737,R00836,R03145,R00226,R04672,R03050,R00006,R00771,R00743,R01323,R01179,R05508,R00393,R04057,R02955,R05336,R01359,R05509,R00928,R04000,R00229,R07832,R03884,R00227,R03153,R00235,R01699,R00006,R00725,R01139,R00299,R08404,R02185,R05804,R00303,R00850,R00207,R00761
202	1.00	311	26	94	0	1	C00031->C00041:[4->2,7->3,9->1]	RP06552,RP01134,RP04543,RP02918,RP00021,RP05698,RP00180,RP00079,RP12734,RP04318,RP00285,RP05242,RP05915,RP02797,RP05729,RP00291,RP06172,RP00440,RP00078,RP01093,RP10730,RP12733,RP00060,RP00109,RP04202,RP06299	R01384,R01386,R07658,R00837,R00286,R00014,R04152,R05652,R01261,R02970,R04187,R01215,R02293,R00369,R00576,R03854,R00396,R00400,R00258,R03001,R00692,R00585,R02271,R01712,R00907,R02050,R08197,R00453,R03502,R01196,R00006,R00014,R00211,R00210,R01699,R00207,R00224,R00226,R00209,R05636,R03145,R00315,R00317,R00320,R00361,R00360,R00343,R00342,R01447,R01257,R00226,R00224,R00211,R00210,R00209,R01196,R00212,R05636,R02737,R00836,R03145,R00217,R00346,R00345,R00726,R00341,R00431,R00226,R04672,R00472,R03050,R00006,R00431,R00346,R00345,R00726,R00341,R00771,R01699,R00006,R00725,R01139,R00299,R08404,R02185,R05804,R00303,R00850,R00344,R00930,R00217,R00353,R00207,R00761
203	0.67	273	12	57	0	1	C00031->C00041:[4->1,4->2]	RP06552,RP01134,RP04232,RP00021,RP00287,RP05698,RP06172,RP06101,RP00285,RP04543,RP03735,RP05915	R01384,R01386,R07658,R00837,R00212,R04152,R05652,R01261,R02970,R04187,R01215,R02293,R00369,R00576,R03854,R00396,R00400,R00258,R03001,R00692,R00585,R02271,R01712,R00907,R02050,R08197,R00453,R03502,R00214,R00216,R01196,R00006,R00014,R00211,R00210,R01699,R00207,R00224,R00226,R00209,R05636,R03145,R00472,R00214,R00216,R00211,R00210,R00209,R01196,R00212,R00286,R00134,R03215,R03146,R00519,R02737,R00836
204	1.00	347	28	84	0	1	C00031->C00041:[4->2,7->3,9->1]	RP06552,RP05698,RP06727,RP00021,RP04318,RP04543,RP02454,RP00453,RP00180,RP02961,RP12734,RP02918,RP05242,RP00285,RP05915,RP02797,RP04202,RP00291,RP01590,RP00440,RP01093,RP06639,RP10730,RP12733,RP00060,RP00343,RP06299,RP00216	R01384,R01386,R07658,R01196,R00006,R00014,R00211,R00210,R01699,R00207,R00224,R00226,R00209,R05636,R03145,R01830,R04152,R05652,R01261,R02970,R04187,R01215,R02293,R00369,R00576,R03854,R00396,R00400,R00258,R03001,R00692,R00585,R02271,R01712,R00907,R02050,R08197,R00453,R03502,R00224,R00286,R02740,R02727,R00010,R00315,R00317,R00320,R00028,R00226,R00014,R05636,R00211,R00210,R00209,R01196,R00212,R02737,R00836,R03145,R00207,R00226,R04672,R01555,R05196,R03050,R00006,R00771,R01621,R01699,R00006,R00725,R01139,R00299,R08404,R02185,R05804,R00303,R00850,R02778,R02780,R00761,R01788,R02189,R01786
205	1.00	342	27	80	0	1	C00031->C00041:[4->2,7->2,7->3,9->1]	RP06552,RP01134,RP01925,RP02918,RP00021,RP00287,RP05698,RP06101,RP12734,RP01133,RP04318,RP00285,RP05242,RP05915,RP02797,RP00180,RP00291,RP06172,RP00440,RP01093,RP04543,RP10730,RP12733,RP00060,RP04202,RP06299,RP06593	R01384,R01386,R07658,R00837,R02035,R00014,R04152,R05652,R01261,R02970,R04187,R01215,R02293,R00369,R00576,R03854,R00396,R00400,R00258,R03001,R00692,R00585,R02271,R01712,R00907,R02050,R08197,R00453,R03502,R00214,R00216,R01196,R00006,R00014,R00211,R00210,R01699,R00207,R00224,R00226,R00209,R05636,R03145,R00214,R00216,R00226,R00835,R00224,R00211,R00210,R00209,R01196,R00212,R05636,R02737,R00836,R03145,R00315,R00317,R00320,R00226,R04672,R00472,R03050,R00006,R00771,R00286,R01699,R00006,R00725,R01139,R00299,R08404,R02185,R05804,R00303,R00850,R00207,R00761,R01528
206	0.33	296	17	63	0	1	C00031->C00041:[7->2]	RP01925,RP04318,RP00021,RP05698,RP12734,RP01133,RP02918,RP05242,RP00285,RP02797,RP00291,RP00440,RP10730,RP12733,RP00060,RP04202,RP06593	R02035,R00224,R04152,R05652,R01261,R02970,R04187,R01215,R02293,R00369,R00576,R03854,R00396,R00400,R00258,R03001,R00692,R00585,R02271,R01712,R00907,R02050,R08197,R00453,R03502,R01196,R00006,R00014,R00211,R00210,R01699,R00207,R00224,R00226,R00209,R05636,R03145,R00226,R00835,R00014,R05636,R00211,R00210,R00209,R01196,R00212,R03145,R00226,R04672,R03050,R00006,R01699,R00006,R00725,R01139,R00299,R08404,R02185,R05804,R00303,R00850,R00207,R01528
207	1.00	288	26	94	0	1	C00031->C00041:[4->2,7->3,9->1]	RP06552,RP01095,RP01134,RP04543,RP02918,RP00021,RP05698,RP00180,RP12734,RP00026,RP04318,RP00285,RP05242,RP05915,RP02797,RP01573,RP00291,RP00440,RP01093,RP06639,RP10730,RP12733,RP00060,RP04202,RP06299,RP01576	R01384,R01386,R07658,R05339,R00837,R00286,R00014,R04152,R05652,R01261,R02970,R04187,R01215,R02293,R00369,R00576,R03854,R00396,R00400,R00258,R03001,R00692,R00585,R02271,R01712,R00907,R02050,R08197,R00453,R03502,R01196,R00006,R00014,R00211,R00210,R01699,R00207,R00224,R00226,R00209,R05636,R03145,R00315,R00317,R00320,R00226,R00743,R01323,R01179,R05508,R00393,R04057,R02955,R05336,R01359,R05509,R00928,R04000,R00229,R07832,R03884,R00227,R03153,R00235,R00224,R00211,R00210,R00209,R01196,R00212,R05636,R02737,R00836,R03145,R01529,R00226,R04672,R03050,R00006,R00771,R01621,R01699,R00006,R00725,R01139,R00299,R08404,R02185,R05804,R00303,R00850,R00207,R00761,R05338
208	1.00	279	25	90	0	1	C00031->C00041:[7->2,7->3,9->1]	RP01095,RP01925,RP02918,RP00021,RP05698,RP00180,RP12734,RP01133,RP04318,RP00285,RP05242,RP02797,RP01573,RP00291,RP00440,RP01093,RP06639,RP00026,RP10730,RP12733,RP00060,RP04202,RP06299,RP06593,RP01576	R05339,R02035,R00014,R04152,R05652,R01261,R02970,R04187,R01215,R02293,R00369,R00576,R03854,R00396,R00400,R00258,R03001,R00692,R00585,R02271,R01712,R00907,R02050,R08197,R00453,R03502,R01196,R00006,R00014,R00211,R00210,R01699,R00207,R00224,R00226,R00209,R05636,R03145,R00315,R00317,R00320,R00226,R00835,R00224,R00211,R00210,R00209,R01196,R00212,R05636,R03145,R01529,R00226,R04672,R03050,R00006,R00771,R01621,R00743,R01323,R01179,R05508,R00393,R04057,R02955,R05336,R01359,R05509,R00928,R04000,R00229,R07832,R03884,R00227,R03153,R00235,R01699,R00006,R00725,R01139,R00299,R08404,R02185,R05804,R00303,R00850,R00207,R00761,R01528,R05338
209	0.67	325	24	85	0	1	C00031->C00041:[4->1,4->2]	RP06552,RP01134,RP04543,RP02918,RP00021,RP05698,RP00453,RP00079,RP12734,RP04318,RP00285,RP05242,RP05915,RP02797,RP00343,RP00291,RP06172,RP00440,RP00078,RP10730,RP12733,RP05729,RP00109,RP04202	R01384,R01386,R07658,R00837,R00286,R00014,R04152,R05652,R01261,R02970,R04187,R01215,R02293,R00369,R00576,R03854,R00396,R00400,R00258,R03001,R00692,R00585,R02271,R01712,R00907,R02050,R08197,R00453,R03502,R01196,R00006,R00014,R00211,R00210,R01699,R00207,R00224,R00226,R00209,R05636,R03145,R02727,R00010,R00361,R00360,R00343,R00342,R01447,R01257,R00226,R00224,R00211,R00210,R00209,R01196,R00212,R05636,R02737,R00836,R03145,R02778,R02780,R00226,R04672,R00472,R03050,R00006,R00431,R00346,R00345,R00726,R00341,R01699,R00006,R00217,R00346,R00345,R00726,R00341,R00431,R00344,R00930,R00217,R00353,R00207
210	1.00	292	27	98	0	1	C00031->C00041:[4->2,7->3,9->1]	RP06552,RP01095,RP01134,RP05698,RP04318,RP00021,RP04543,RP00128,RP00180,RP12734,RP06639,RP02918,RP05242,RP00285,RP05915,RP02797,RP01573,RP00291,RP00440,RP01093,RP00026,RP10730,RP12733,RP00060,RP04202,RP06299,RP01576	R01384,R01386,R07658,R05339,R00837,R01196,R00006,R00014,R00211,R00210,R01699,R00207,R00224,R00226,R00209,R05636,R03145,R00224,R04152,R05652,R01261,R02970,R04187,R01215,R02293,R00369,R00576,R03854,R00396,R00400,R00258,R03001,R00692,R00585,R02271,R01712,R00907,R02050,R08197,R00453,R03502,R00286,R00710,R00711,R01019,R00326,R00315,R00317,R00320,R00226,R01621,R00014,R05636,R00211,R00210,R00209,R01196,R00212,R02737,R00836,R03145,R01529,R00226,R04672,R03050,R00006,R00771,R00743,R01323,R01179,R05508,R00393,R04057,R02955,R05336,R01359,R05509,R00928,R04000,R00229,R07832,R03884,R00227,R03153,R00235,R01699,R00006,R00725,R01139,R00299,R08404,R02185,R05804,R00303,R00850,R00207,R00761,R05338
211	1.00	310	30	106	0	1	C00031->C00041:[4->2,7->3,9->1]	RP06552,RP00128,RP05698,RP06727,RP00021,RP04543,RP02454,RP00453,RP00180,RP02961,RP12734,RP06639,RP04318,RP05242,RP00285,RP05915,RP02797,RP04202,RP00291,RP02918,RP00440,RP01093,RP00026,RP10730,RP12733,RP01590,RP00060,RP00343,RP06299,RP00216	R01384,R01386,R07658,R00710,R00711,R01019,R00326,R01196,R00006,R00014,R00211,R00210,R01699,R00207,R00224,R00226,R00209,R05636,R03145,R01830,R04152,R05652,R01261,R02970,R04187,R01215,R02293,R00369,R00576,R03854,R00396,R00400,R00258,R03001,R00692,R00585,R02271,R01712,R00907,R02050,R08197,R00453,R03502,R00286,R02740,R02727,R00010,R00315,R00317,R00320,R00028,R00226,R01621,R00224,R05636,R00211,R00210,R00209,R01196,R00212,R02737,R00836,R03145,R00207,R00226,R04672,R00014,R03050,R00006,R00771,R00743,R01323,R01179,R05508,R00393,R04057,R02955,R05336,R01359,R05509,R00928,R04000,R00229,R07832,R03884,R00227,R03153,R00235,R01699,R00006,R01555,R05196,R00725,R01139,R00299,R08404,R02185,R05804,R00303,R00850,R02778,R02780,R00761,R01788,R02189,R01786
212	1.00	319	28	98	0	1	C00031->C00041:[4->2,7->3,9->1]	RP06552,RP01134,RP04543,RP02918,RP00021,RP00343,RP05698,RP00453,RP00180,RP00079,RP12734,RP04318,RP00285,RP05242,RP05915,RP02797,RP04202,RP00291,RP06172,RP00440,RP00078,RP01093,RP10730,RP12733,RP00060,RP00109,RP05729,RP06299	R01384,R01386,R07658,R00837,R00286,R00014,R04152,R05652,R01261,R02970,R04187,R01215,R02293,R00369,R00576,R03854,R00396,R00400,R00258,R03001,R00692,R00585,R02271,R01712,R00907,R02050,R08197,R00453,R03502,R02778,R02780,R01196,R00006,R00014,R00211,R00210,R01699,R00207,R00224,R00226,R00209,R05636,R03145,R02727,R00010,R00315,R00317,R00320,R00361,R00360,R00343,R00342,R01447,R01257,R00226,R00224,R00211,R00210,R00209,R01196,R00212,R05636,R02737,R00836,R03145,R00207,R00226,R04672,R00472,R03050,R00006,R00431,R00346,R00345,R00726,R00341,R00771,R01699,R00006,R00725,R01139,R00299,R08404,R02185,R05804,R00303,R00850,R00344,R00930,R00217,R00353,R00217,R00346,R00345,R00726,R00341,R00431,R00761
