# Supplementary material for: 13C-metabolic flux ratio and novel carbon path analyses confirmed that Trichoderma reesei uses primarily the respirative pathway also on the preferred carbon source glucose
Source: BMC Syst Biol. 2009 Oct 29;3:104. doi: 10.1186/1752-0509-3-104 (PMC2776023; doi:10.1186/1752-0509-3-104)
Supplement: Additional file 1 — Pathways discovered in ReTrace carbon path analysis. Graphical and tabular representations of amino acid synthesis pathways discovered in ReTrace carbon path analysis [21]. Self-contained web site: unpack zip archive and open index.html with a web browser. [file 1752-0509-3-104-S1.zip › AF1-treesei/pathways-C00031-to-C00183.txt]

# Pathways from D-Glucose; (C00031) to L-Valine; (C00183)
# CPU time, time/path:	3.37580821918
# CPU time, total:	1232.17
# Computation time, time/path:	0:00:03.377079
# Computation time, total:	0:20:32.633852
# Database (-d):	/home/group/icomic/data/kegg/ligand/2009.03.30
# GreedyFinish (-g):	False
# KDiminish (-n):	('list', [50, 10, 1])
# MaxDepth (-m):	6
# NumPaths (-k):	10
# PathwayAvgLen:	19.5812672176
# PathwayLenStdDev:	4.93995700929
# Pathways (complete) found:	172
# Pathways (incomplete) found:	193
# Pathways found:	365
# PruneToSize (-p):	None
# Scores (-c):	treesei_scores_kegg.txt
# Sources:	C00031
# StorePartials (-i):	True
# Target dir (-o):	/fs-1/2/epitkane/public_html/pub/retrace/run090623-scores_maps_images
# Targets:	C00183
# UseDijkstra (-q):	False
#PathIndex ZoScore AvgReactionScore NumRpairs NumReactions ZeroScores ScoresUnderThr CompositeMap Rpairs Reactions
1	0.60	400	14	40	0	1	C00031->C00183:[4->3,7->6,9->1]	RP06552,RP00291,RP04080,RP04543,RP01134,RP05698,RP01093,RP06639,RP00097,RP04078,RP06427,RP00060,RP04202,RP05915	R01384,R01386,R07658,R00226,R04672,R04441,R00286,R00837,R01196,R00006,R00014,R00211,R00210,R01699,R00207,R00224,R00226,R00209,R05636,R03145,R00771,R01621,R02200,R01214,R01215,R01212,R01434,R04439,R01067,R00725,R01139,R00299,R08404,R02185,R05804,R00303,R00850,R00207,R02737,R00836
2	1.00	403	29	86	0	1	C00031->C00183:[2->3,4->2,7->5,7->6,9->1]	RP06552,RP01568,RP01134,RP07314,RP00036,RP00113,RP00287,RP04543,RP02454,RP00128,RP01089,RP06101,RP02961,RP01033,RP02722,RP05915,RP06172,RP01590,RP13340,RP00026,RP00440,RP01363,RP01093,RP00097,RP00395,RP00060,RP04202,RP06299,RP00216	R01384,R01386,R07658,R01518,R00837,R03050,R00199,R01858,R02628,R01138,R00659,R00724,R00200,R00206,R02320,R00430,R00208,R01012,R00572,R02188,R01512,R01515,R01517,R01660,R00214,R00216,R00286,R02740,R00710,R00711,R01019,R00326,R00755,R00214,R00216,R00028,R00658,R03051,R02737,R00836,R00472,R01555,R05196,R01827,R00743,R01323,R01179,R05508,R00393,R04057,R02955,R05336,R01359,R05509,R00928,R04000,R00229,R07832,R03884,R00227,R03153,R00235,R03050,R00006,R01209,R00771,R02200,R01214,R01215,R01212,R01434,R01061,R01063,R00725,R01139,R00299,R08404,R02185,R05804,R00303,R00850,R00207,R00761,R01788,R02189,R01786
3	1.00	403	19	50	0	1	C00031->C00183:[4->3,7->5,7->6,9->1,9->2]	RP06552,RP00128,RP05698,RP02722,RP07314,RP00440,RP01134,RP01363,RP01093,RP06639,RP00180,RP04543,RP00097,RP01089,RP06427,RP00060,RP04202,RP06299,RP05915	R01384,R01386,R07658,R00710,R00711,R01019,R00326,R01196,R00006,R00014,R00211,R00210,R01699,R00207,R00224,R00226,R00209,R05636,R03145,R03051,R03050,R03050,R00006,R00837,R01209,R00771,R01621,R00315,R00317,R00320,R00286,R02200,R01214,R01215,R01212,R01434,R00755,R01067,R00725,R01139,R00299,R08404,R02185,R05804,R00303,R00850,R00207,R00761,R02737,R00836
4	1.00	386	18	49	0	1	C00031->C00183:[4->3,7->5,7->6,9->1,9->2]	RP06552,RP00128,RP06299,RP02722,RP00440,RP01134,RP05698,RP01093,RP00180,RP04543,RP00097,RP01363,RP07314,RP04318,RP00060,RP02918,RP04202,RP05915	R01384,R01386,R07658,R00710,R00711,R01019,R00326,R00761,R03051,R03050,R00006,R00837,R01196,R00006,R00014,R00211,R00210,R01699,R00207,R00224,R00226,R00209,R05636,R03145,R00771,R00315,R00317,R00320,R00286,R02200,R01214,R01215,R01212,R01434,R01209,R03050,R00224,R00725,R01139,R00299,R08404,R02185,R05804,R00303,R00850,R00014,R00207,R02737,R00836
5	1.00	410	20	53	0	1	C00031->C00183:[4->3,7->5,7->6,9->1,9->2]	RP06552,RP00128,RP04543,RP05698,RP00453,RP00180,RP07314,RP05915,RP00343,RP02722,RP00440,RP01363,RP01093,RP06639,RP00097,RP01089,RP06427,RP00060,RP04202,RP06299	R01384,R01386,R07658,R00710,R00711,R01019,R00326,R00286,R01196,R00006,R00014,R00211,R00210,R01699,R00207,R00224,R00226,R00209,R05636,R03145,R02727,R00010,R00315,R00317,R00320,R03050,R02737,R00836,R02778,R02780,R03051,R03050,R00006,R01209,R00771,R01621,R02200,R01214,R01215,R01212,R01434,R00755,R01067,R00725,R01139,R00299,R08404,R02185,R05804,R00303,R00850,R00207,R00761
6	0.60	286	14	57	0	1	C00031->C00183:[7->5,9->1,9->3]	RP00291,RP04080,RP06299,RP06172,RP04079,RP05698,RP06101,RP01093,RP00026,RP00180,RP00097,RP10166,RP00060,RP04202	R00226,R04672,R04441,R00761,R00472,R04440,R01196,R00006,R00014,R00211,R00210,R01699,R00207,R00224,R00226,R00209,R05636,R03145,R00214,R00216,R00771,R00743,R01323,R01179,R05508,R00393,R04057,R02955,R05336,R01359,R05509,R00928,R04000,R00229,R07832,R03884,R00227,R03153,R00235,R00315,R00317,R00320,R02200,R01214,R01215,R01212,R01434,R05071,R00725,R01139,R00299,R08404,R02185,R05804,R00303,R00850,R00207
7	0.40	441	19	35	0	1	C00031->C00183:[4->2,7->6,9->2]	RP06552,RP01134,RP01363,RP02722,RP06727,RP02961,RP00287,RP04543,RP02454,RP06172,RP06639,RP06101,RP00097,RP01590,RP12733,RP00285,RP05915,RP04202,RP00216	R01384,R01386,R07658,R00837,R01209,R03051,R01830,R00028,R00214,R00216,R00286,R02740,R00472,R01621,R00214,R00216,R02200,R01214,R01215,R01212,R01434,R01555,R05196,R00006,R00211,R00210,R00209,R01196,R00212,R02737,R00836,R00207,R01788,R02189,R01786
8	0.60	287	20	72	0	2	C00031->C00183:[4->3,7->3,7->6,9->1]	RP06552,RP00291,RP04080,RP05698,RP06299,RP01134,RP00180,RP01925,RP01133,RP00285,RP05915,RP04232,RP01093,RP00026,RP00097,RP04078,RP00060,RP04543,RP03735,RP06593	R01384,R01386,R07658,R00226,R04672,R04441,R01196,R00006,R00014,R00211,R00210,R01699,R00207,R00224,R00226,R00209,R05636,R03145,R00761,R00837,R00315,R00317,R00320,R02035,R00835,R00211,R00210,R00209,R01196,R00212,R02737,R00836,R00212,R00771,R00743,R01323,R01179,R05508,R00393,R04057,R02955,R05336,R01359,R05509,R00928,R04000,R00229,R07832,R03884,R00227,R03153,R00235,R02200,R01214,R01215,R01212,R01434,R04439,R00725,R01139,R00299,R08404,R02185,R05804,R00303,R00850,R00286,R00134,R03215,R03146,R00519,R01528
9	0.40	463	21	64	0	1	C00031->C00183:[4->2,4->5]	RP06552,RP01568,RP01134,RP01271,RP00395,RP00036,RP00113,RP00287,RP04543,RP06172,RP06101,RP12734,RP00097,RP04078,RP01033,RP01093,RP00060,RP00052,RP00285,RP05915,RP04080	R01384,R01386,R07658,R01518,R00837,R01068,R01061,R01063,R00199,R01858,R02628,R01138,R00659,R00724,R00200,R00206,R02320,R00430,R00208,R01012,R00572,R02188,R01512,R01515,R01517,R01660,R00214,R00216,R00286,R00472,R00214,R00216,R00226,R02200,R01214,R01215,R01212,R01434,R04439,R00658,R00771,R00725,R01139,R00299,R08404,R02185,R05804,R00303,R00850,R00756,R00769,R05805,R00770,R00762,R00764,R00767,R00211,R00210,R00209,R01196,R00212,R02737,R00836,R04441
10	1.00	468	22	71	0	1	C00031->C00183:[4->3,7->5,7->6,9->1,9->2]	RP06552,RP01568,RP01134,RP06299,RP00036,RP00113,RP05698,RP07314,RP00395,RP05915,RP01271,RP02722,RP00440,RP01363,RP01093,RP04543,RP00097,RP01033,RP00052,RP00060,RP02918,RP04202	R01384,R01386,R07658,R01518,R00837,R00761,R00199,R01858,R02628,R01138,R00659,R00724,R00200,R00206,R02320,R00430,R00208,R01012,R00572,R02188,R01512,R01515,R01517,R01660,R01196,R00006,R00014,R00211,R00210,R01699,R00207,R00224,R00226,R00209,R05636,R03145,R03050,R01061,R01063,R02737,R00836,R01068,R03051,R03050,R00006,R01209,R00771,R00286,R02200,R01214,R01215,R01212,R01434,R00658,R00756,R00769,R05805,R00770,R00762,R00764,R00767,R00725,R01139,R00299,R08404,R02185,R05804,R00303,R00850,R00014,R00207
11	0.60	396	14	42	0	1	C00031->C00183:[4->3,7->6,9->1]	RP06552,RP00291,RP04080,RP06299,RP05698,RP05915,RP01093,RP00453,RP04543,RP00097,RP04078,RP00060,RP04202,RP00343	R01384,R01386,R07658,R00226,R04672,R04441,R00761,R01196,R00006,R00014,R00211,R00210,R01699,R00207,R00224,R00226,R00209,R05636,R03145,R02737,R00836,R00771,R02727,R00010,R00286,R02200,R01214,R01215,R01212,R01434,R04439,R00725,R01139,R00299,R08404,R02185,R05804,R00303,R00850,R00207,R02778,R02780
12	1.00	482	28	65	0	1	C00031->C00183:[2->3,4->2,7->5,7->6,9->1]	RP06552,RP01568,RP01134,RP07314,RP00036,RP00113,RP00287,RP04543,RP02454,RP11543,RP06101,RP02961,RP01033,RP02722,RP05915,RP04202,RP06172,RP01590,RP13340,RP00440,RP01363,RP01093,RP00097,RP00395,RP00060,RP10741,RP06299,RP00216	R01384,R01386,R07658,R01518,R00837,R03050,R00199,R01858,R02628,R01138,R00659,R00724,R00200,R00206,R02320,R00430,R00208,R01012,R00572,R02188,R01512,R01515,R01517,R01660,R00214,R00216,R00286,R02740,R03270,R00214,R00216,R00028,R00658,R03051,R02737,R00836,R00207,R00472,R01555,R05196,R01827,R03050,R00006,R01209,R00771,R02200,R01214,R01215,R01212,R01434,R01061,R01063,R00725,R01139,R00299,R08404,R02185,R05804,R00303,R00850,R02569,R00761,R01788,R02189,R01786
13	0.40	456	22	59	0	1	C00031->C00183:[4->2,4->6]	RP06552,RP01568,RP01134,RP00036,RP00113,RP00287,RP02940,RP04543,RP06101,RP02450,RP01033,RP01133,RP12733,RP00285,RP05915,RP06172,RP02722,RP13340,RP01363,RP00097,RP00395,RP00060	R01384,R01386,R07658,R01518,R00837,R00199,R01858,R02628,R01138,R00659,R00724,R00200,R00206,R02320,R00430,R00208,R01012,R00572,R02188,R01512,R01515,R01517,R01660,R00214,R00216,R03321,R00286,R00214,R00216,R02736,R00658,R00835,R00006,R00211,R00210,R00209,R01196,R00212,R02737,R00836,R00472,R03051,R01827,R01209,R02200,R01214,R01215,R01212,R01434,R01061,R01063,R00725,R01139,R00299,R08404,R02185,R05804,R00303,R00850
14	0.40	343	9	20	0	1	C00031->C00183:[7->6,9->2]	RP02722,RP01363,RP01093,RP06639,RP00097,RP12733,RP06427,RP00060,RP04202	R03051,R01209,R00771,R01621,R02200,R01214,R01215,R01212,R01434,R00006,R01067,R00725,R01139,R00299,R08404,R02185,R05804,R00303,R00850,R00207
15	1.00	304	23	78	0	2	C00031->C00183:[4->3,7->3,7->5,7->6,9->1,9->2]	RP06552,RP01134,RP06299,RP05698,RP00128,RP00180,RP07314,RP01133,RP00285,RP05915,RP04232,RP02722,RP00440,RP01363,RP01093,RP00026,RP00097,RP01089,RP01925,RP00060,RP04543,RP03735,RP06593	R01384,R01386,R07658,R00837,R00761,R01196,R00006,R00014,R00211,R00210,R01699,R00207,R00224,R00226,R00209,R05636,R03145,R00710,R00711,R01019,R00326,R00315,R00317,R00320,R03050,R00835,R00211,R00210,R00209,R01196,R00212,R02737,R00836,R00212,R03051,R03050,R00006,R01209,R00771,R00743,R01323,R01179,R05508,R00393,R04057,R02955,R05336,R01359,R05509,R00928,R04000,R00229,R07832,R03884,R00227,R03153,R00235,R02200,R01214,R01215,R01212,R01434,R00755,R02035,R00725,R01139,R00299,R08404,R02185,R05804,R00303,R00850,R00286,R00134,R03215,R03146,R00519,R01528
16	1.00	454	22	59	0	1	C00031->C00183:[1->1,2->3,4->5,7->6,9->2]	RP01568,RP00128,RP07314,RP00036,RP00113,RP02454,RP00180,RP02961,RP01033,RP01590,RP02722,RP00395,RP13340,RP00440,RP01363,RP01093,RP06639,RP00097,RP01089,RP06427,RP00060,RP00216	R01518,R00710,R00711,R01019,R00326,R03050,R00199,R01858,R02628,R01138,R00659,R00724,R00200,R00206,R02320,R00430,R00208,R01012,R00572,R02188,R01512,R01515,R01517,R01660,R02740,R00315,R00317,R00320,R00028,R00658,R01555,R05196,R03051,R01061,R01063,R01827,R03050,R00006,R01209,R00771,R01621,R02200,R01214,R01215,R01212,R01434,R00755,R01067,R00725,R01139,R00299,R08404,R02185,R05804,R00303,R00850,R01788,R02189,R01786
17	0.60	374	12	35	0	1	C00031->C00183:[7->3,7->6,9->1]	RP00291,RP04080,RP06299,RP05698,RP01093,RP00097,RP04078,RP01133,RP01925,RP00060,RP04202,RP06593	R00226,R04672,R04441,R00761,R01196,R00006,R00014,R00211,R00210,R01699,R00207,R00224,R00226,R00209,R05636,R03145,R00771,R02200,R01214,R01215,R01212,R01434,R04439,R00835,R02035,R00725,R01139,R00299,R08404,R02185,R05804,R00303,R00850,R00207,R01528
18	1.00	366	23	63	0	2	C00031->C00183:[4->3,7->5,7->6,9->1,9->2]	RP06552,RP00291,RP00128,RP06299,RP00287,RP05698,RP01134,RP06101,RP01089,RP01093,RP00285,RP05915,RP00180,RP04202,RP06172,RP04232,RP08251,RP00097,RP04078,RP00060,RP04543,RP03735,RP04080	R01384,R01386,R07658,R00226,R04672,R00710,R00711,R01019,R00326,R00761,R00214,R00216,R01196,R00006,R00014,R00211,R00210,R01699,R00207,R00224,R00226,R00209,R05636,R03145,R00837,R00214,R00216,R00755,R00771,R00211,R00210,R00209,R01196,R00212,R02737,R00836,R00315,R00317,R00320,R00207,R00472,R00212,R04672,R02200,R01214,R01215,R01212,R01434,R04439,R00725,R01139,R00299,R08404,R02185,R05804,R00303,R00850,R00286,R00134,R03215,R03146,R00519,R04441
19	1.00	343	20	68	0	1	C00031->C00183:[4->2,4->3,7->5,7->6,9->1]	RP06552,RP01134,RP07314,RP00287,RP05698,RP06299,RP00128,RP06101,RP00026,RP01089,RP05915,RP06172,RP02722,RP00440,RP01363,RP01093,RP04543,RP00097,RP00060,RP04202	R01384,R01386,R07658,R00837,R03050,R00214,R00216,R01196,R00006,R00014,R00211,R00210,R01699,R00207,R00224,R00226,R00209,R05636,R03145,R00761,R00710,R00711,R01019,R00326,R00214,R00216,R00743,R01323,R01179,R05508,R00393,R04057,R02955,R05336,R01359,R05509,R00928,R04000,R00229,R07832,R03884,R00227,R03153,R00235,R00755,R02737,R00836,R00472,R03051,R03050,R00006,R01209,R00771,R00286,R02200,R01214,R01215,R01212,R01434,R00725,R01139,R00299,R08404,R02185,R05804,R00303,R00850,R00207
20	1.00	421	26	84	0	1	C00031->C00183:[2->3,4->2,7->5,7->6,9->1]	RP06552,RP01568,RP00128,RP07314,RP00036,RP00287,RP04543,RP00453,RP06101,RP00026,RP01033,RP05915,RP04202,RP06172,RP01271,RP02722,RP00440,RP01363,RP01093,RP00097,RP01089,RP00052,RP01264,RP00060,RP00343,RP06299	R01384,R01386,R07658,R01518,R00710,R00711,R01019,R00326,R03050,R00199,R01858,R02628,R01138,R00659,R00724,R00200,R00206,R02320,R00430,R00208,R01012,R00572,R00214,R00216,R00286,R02727,R00010,R00214,R00216,R00743,R01323,R01179,R05508,R00393,R04057,R02955,R05336,R01359,R05509,R00928,R04000,R00229,R07832,R03884,R00227,R03153,R00235,R00658,R02737,R00836,R00207,R00472,R01068,R03051,R03050,R00006,R01209,R00771,R02200,R01214,R01215,R01212,R01434,R00755,R00756,R00769,R05805,R00770,R00762,R00764,R00767,R07159,R01058,R00725,R01139,R00299,R08404,R02185,R05804,R00303,R00850,R02778,R02780,R00761
21	1.00	481	20	58	0	1	C00031->C00183:[1->1,1->2,2->3,4->5,4->6]	RP01568,RP07314,RP00036,RP00113,RP02454,RP02961,RP01033,RP01590,RP02722,RP01271,RP00395,RP13340,RP00440,RP01363,RP01093,RP00097,RP00052,RP00060,RP02918,RP00216	R01518,R03050,R00199,R01858,R02628,R01138,R00659,R00724,R00200,R00206,R02320,R00430,R00208,R01012,R00572,R02188,R01512,R01515,R01517,R01660,R02740,R00028,R00658,R01555,R05196,R03051,R01068,R01061,R01063,R01827,R03050,R00006,R01209,R00771,R02200,R01214,R01215,R01212,R01434,R00756,R00769,R05805,R00770,R00762,R00764,R00767,R00725,R01139,R00299,R08404,R02185,R05804,R00303,R00850,R00014,R01788,R02189,R01786
22	1.00	323	26	84	0	2	C00031->C00183:[4->3,7->5,7->6,9->1,9->2]	RP06552,RP00128,RP05698,RP06299,RP02454,RP01134,RP00180,RP02961,RP07314,RP06639,RP06727,RP00285,RP05915,RP01363,RP02722,RP00440,RP04232,RP01093,RP00026,RP00097,RP01089,RP01590,RP00060,RP04543,RP03735,RP00216	R01384,R01386,R07658,R00710,R00711,R01019,R00326,R01196,R00006,R00014,R00211,R00210,R01699,R00207,R00224,R00226,R00209,R05636,R03145,R00761,R02740,R00837,R00315,R00317,R00320,R00028,R03050,R01621,R01830,R00211,R00210,R00209,R01196,R00212,R02737,R00836,R01209,R03051,R03050,R00006,R00212,R00771,R00743,R01323,R01179,R05508,R00393,R04057,R02955,R05336,R01359,R05509,R00928,R04000,R00229,R07832,R03884,R00227,R03153,R00235,R02200,R01214,R01215,R01212,R01434,R00755,R01555,R05196,R00725,R01139,R00299,R08404,R02185,R05804,R00303,R00850,R00286,R00134,R03215,R03146,R00519,R01788,R02189,R01786
23	1.00	374	27	82	0	1	C00031->C00183:[2->3,4->2,7->5,7->6,9->1]	RP06552,RP01568,RP01134,RP07314,RP00113,RP00287,RP04543,RP00128,RP06101,RP00026,RP01033,RP00109,RP00078,RP00395,RP05915,RP06172,RP01271,RP02722,RP00440,RP01363,RP01093,RP00097,RP01089,RP00052,RP00060,RP04202,RP06299	R01384,R01386,R07658,R01518,R00837,R03050,R02188,R01512,R01515,R01517,R01660,R00214,R00216,R00286,R00710,R00711,R01019,R00326,R00214,R00216,R00743,R01323,R01179,R05508,R00393,R04057,R02955,R05336,R01359,R05509,R00928,R04000,R00229,R07832,R03884,R00227,R03153,R00235,R00658,R00344,R00930,R00217,R00353,R00431,R00346,R00345,R00726,R00341,R01061,R01063,R02737,R00836,R00472,R01068,R03051,R03050,R00006,R01209,R00771,R02200,R01214,R01215,R01212,R01434,R00755,R00756,R00769,R05805,R00770,R00762,R00764,R00767,R00725,R01139,R00299,R08404,R02185,R05804,R00303,R00850,R00207,R00761
24	0.40	472	22	55	0	1	C00031->C00183:[4->2,4->5]	RP06552,RP01568,RP01134,RP00036,RP00113,RP00287,RP04543,RP02454,RP04080,RP06101,RP02961,RP01033,RP00285,RP05915,RP06172,RP00395,RP13340,RP12734,RP00097,RP04078,RP01590,RP00216	R01384,R01386,R07658,R01518,R00837,R00199,R01858,R02628,R01138,R00659,R00724,R00200,R00206,R02320,R00430,R00208,R01012,R00572,R02188,R01512,R01515,R01517,R01660,R00214,R00216,R00286,R02740,R04441,R00214,R00216,R00028,R00658,R00211,R00210,R00209,R01196,R00212,R02737,R00836,R00472,R01061,R01063,R01827,R00226,R02200,R01214,R01215,R01212,R01434,R04439,R01555,R05196,R01788,R02189,R01786
25	0.40	463	21	64	0	1	C00031->C00183:[4->2,4->6]	RP06552,RP01568,RP01134,RP01363,RP02722,RP00036,RP00113,RP00287,RP00060,RP04543,RP06172,RP06101,RP00097,RP01271,RP01033,RP00395,RP12733,RP00052,RP00285,RP05915,RP01093	R01384,R01386,R07658,R01518,R00837,R01209,R03051,R00199,R01858,R02628,R01138,R00659,R00724,R00200,R00206,R02320,R00430,R00208,R01012,R00572,R02188,R01512,R01515,R01517,R01660,R00214,R00216,R00725,R01139,R00299,R08404,R02185,R05804,R00303,R00850,R00286,R00472,R00214,R00216,R02200,R01214,R01215,R01212,R01434,R01068,R00658,R01061,R01063,R00006,R00756,R00769,R05805,R00770,R00762,R00764,R00767,R00211,R00210,R00209,R01196,R00212,R02737,R00836,R00771
26	1.00	508	24	60	0	1	C00031->C00183:[2->3,4->2,7->5,7->6,9->1]	RP06552,RP01568,RP01134,RP07314,RP00036,RP00287,RP04543,RP11543,RP06101,RP01033,RP05915,RP04202,RP06172,RP01271,RP02722,RP00440,RP01363,RP01093,RP00097,RP00052,RP01264,RP00060,RP10741,RP06299	R01384,R01386,R07658,R01518,R00837,R03050,R00199,R01858,R02628,R01138,R00659,R00724,R00200,R00206,R02320,R00430,R00208,R01012,R00572,R00214,R00216,R00286,R03270,R00214,R00216,R00658,R02737,R00836,R00207,R00472,R01068,R03051,R03050,R00006,R01209,R00771,R02200,R01214,R01215,R01212,R01434,R00756,R00769,R05805,R00770,R00762,R00764,R00767,R07159,R01058,R00725,R01139,R00299,R08404,R02185,R05804,R00303,R00850,R02569,R00761
27	1.00	385	28	70	0	2	C00031->C00183:[4->3,7->3,7->5,7->6,9->1,9->2]	RP06552,RP01134,RP04543,RP00287,RP05698,RP00453,RP06101,RP07314,RP01133,RP00285,RP05915,RP00180,RP00343,RP04232,RP06172,RP02722,RP00440,RP00128,RP01363,RP01093,RP00097,RP01089,RP01925,RP00060,RP04202,RP03735,RP06299,RP06593	R01384,R01386,R07658,R00837,R00286,R00214,R00216,R01196,R00006,R00014,R00211,R00210,R01699,R00207,R00224,R00226,R00209,R05636,R03145,R02727,R00010,R00214,R00216,R03050,R00835,R00211,R00210,R00209,R01196,R00212,R02737,R00836,R00315,R00317,R00320,R02778,R02780,R00212,R00472,R03051,R03050,R00006,R00710,R00711,R01019,R00326,R01209,R00771,R02200,R01214,R01215,R01212,R01434,R00755,R02035,R00725,R01139,R00299,R08404,R02185,R05804,R00303,R00850,R00207,R00134,R03215,R03146,R00519,R00761,R01528
28	0.40	463	22	60	0	1	C00031->C00183:[4->2,4->6]	RP06552,RP01568,RP01134,RP00036,RP00113,RP00287,RP00649,RP04543,RP06101,RP01033,RP12733,RP00285,RP05915,RP06172,RP02722,RP13340,RP01790,RP01363,RP01093,RP00097,RP00395,RP00060	R01384,R01386,R07658,R01518,R00837,R00199,R01858,R02628,R01138,R00659,R00724,R00200,R00206,R02320,R00430,R00208,R01012,R00572,R02188,R01512,R01515,R01517,R01660,R00214,R00216,R00761,R01067,R00286,R00214,R00216,R00658,R00006,R00211,R00210,R00209,R01196,R00212,R02737,R00836,R00472,R03051,R01827,R01830,R01209,R00771,R02200,R01214,R01215,R01212,R01434,R01061,R01063,R00725,R01139,R00299,R08404,R02185,R05804,R00303,R00850
29	1.00	409	30	72	0	2	C00031->C00183:[4->3,7->5,7->6,9->1,9->2]	RP06552,RP00128,RP07314,RP00287,RP02940,RP04543,RP00453,RP06101,RP01134,RP01089,RP01133,RP06727,RP00285,RP05915,RP00180,RP04202,RP04232,RP06172,RP02722,RP00440,RP01363,RP01093,RP06639,RP00097,RP05698,RP02450,RP00060,RP00343,RP03735,RP06299	R01384,R01386,R07658,R00710,R00711,R01019,R00326,R03050,R00214,R00216,R03321,R00286,R02727,R00010,R00214,R00216,R00837,R00755,R00835,R01830,R00211,R00210,R00209,R01196,R00212,R02737,R00836,R00315,R00317,R00320,R00207,R00212,R00472,R03051,R03050,R00006,R01209,R00771,R01621,R02200,R01214,R01215,R01212,R01434,R01196,R00006,R00014,R00211,R00210,R01699,R00207,R00224,R00226,R00209,R05636,R03145,R02736,R00725,R01139,R00299,R08404,R02185,R05804,R00303,R00850,R02778,R02780,R00134,R03215,R03146,R00519,R00761
30	0.60	285	19	73	0	2	C00031->C00183:[4->3,7->6,9->1]	RP06552,RP00291,RP04080,RP05698,RP01134,RP06299,RP00453,RP00180,RP00285,RP05915,RP00343,RP04232,RP01093,RP00026,RP00097,RP04078,RP00060,RP04543,RP03735	R01384,R01386,R07658,R00226,R04672,R04441,R01196,R00006,R00014,R00211,R00210,R01699,R00207,R00224,R00226,R00209,R05636,R03145,R00837,R00761,R02727,R00010,R00315,R00317,R00320,R00211,R00210,R00209,R01196,R00212,R02737,R00836,R02778,R02780,R00212,R00771,R00743,R01323,R01179,R05508,R00393,R04057,R02955,R05336,R01359,R05509,R00928,R04000,R00229,R07832,R03884,R00227,R03153,R00235,R02200,R01214,R01215,R01212,R01434,R04439,R00725,R01139,R00299,R08404,R02185,R05804,R00303,R00850,R00286,R00134,R03215,R03146,R00519
31	0.60	290	14	57	0	1	C00031->C00183:[7->6,9->1,9->3]	RP00291,RP04080,RP06172,RP05698,RP06101,RP01093,RP06639,RP00180,RP00097,RP04078,RP00026,RP06427,RP00060,RP04202	R00226,R04672,R04441,R00472,R01196,R00006,R00014,R00211,R00210,R01699,R00207,R00224,R00226,R00209,R05636,R03145,R00214,R00216,R00771,R01621,R00315,R00317,R00320,R02200,R01214,R01215,R01212,R01434,R04439,R00743,R01323,R01179,R05508,R00393,R04057,R02955,R05336,R01359,R05509,R00928,R04000,R00229,R07832,R03884,R00227,R03153,R00235,R01067,R00725,R01139,R00299,R08404,R02185,R05804,R00303,R00850,R00207
32	1.00	392	18	51	0	1	C00031->C00183:[4->3,7->5,7->6,9->1,9->2]	RP06552,RP00128,RP06299,RP02722,RP00343,RP00440,RP05698,RP01093,RP01089,RP00453,RP04543,RP00097,RP01363,RP07314,RP00060,RP05915,RP00180,RP04202	R01384,R01386,R07658,R00710,R00711,R01019,R00326,R00761,R03051,R02778,R02780,R03050,R00006,R01196,R00006,R00014,R00211,R00210,R01699,R00207,R00224,R00226,R00209,R05636,R03145,R00771,R00755,R02727,R00010,R00286,R02200,R01214,R01215,R01212,R01434,R01209,R03050,R00725,R01139,R00299,R08404,R02185,R05804,R00303,R00850,R02737,R00836,R00315,R00317,R00320,R00207
33	1.00	394	20	48	0	1	C00031->C00183:[7->3,7->5,7->6,9->1,9->2]	RP01095,RP00128,RP07314,RP05698,RP00180,RP01925,RP01133,RP01573,RP02722,RP00440,RP01363,RP01093,RP06639,RP00097,RP01089,RP00060,RP04202,RP06299,RP06593,RP01576	R05339,R00710,R00711,R01019,R00326,R03050,R01196,R00006,R00014,R00211,R00210,R01699,R00207,R00224,R00226,R00209,R05636,R03145,R00315,R00317,R00320,R02035,R00835,R01529,R03051,R03050,R00006,R01209,R00771,R01621,R02200,R01214,R01215,R01212,R01434,R00755,R00725,R01139,R00299,R08404,R02185,R05804,R00303,R00850,R00207,R00761,R01528,R05338
34	0.60	314	16	62	0	1	C00031->C00183:[7->6,9->1,9->3]	RP00291,RP00128,RP06299,RP06172,RP05698,RP06101,RP01093,RP00026,RP00180,RP00097,RP04078,RP06639,RP04318,RP00060,RP04080,RP06427	R00226,R04672,R00710,R00711,R01019,R00326,R00761,R00472,R01196,R00006,R00014,R00211,R00210,R01699,R00207,R00224,R00226,R00209,R05636,R03145,R00214,R00216,R00771,R00743,R01323,R01179,R05508,R00393,R04057,R02955,R05336,R01359,R05509,R00928,R04000,R00229,R07832,R03884,R00227,R03153,R00235,R00315,R00317,R00320,R02200,R01214,R01215,R01212,R01434,R04439,R01621,R00224,R00725,R01139,R00299,R08404,R02185,R05804,R00303,R00850,R04441,R01067
35	0.40	384	19	46	0	1	C00031->C00183:[7->6,9->2]	RP06552,RP00060,RP06172,RP01363,RP02722,RP00287,RP00128,RP04543,RP00453,RP06101,RP00097,RP01093,RP04318,RP12733,RP00285,RP00343,RP00180,RP06299,RP05915	R01384,R01386,R07658,R00725,R01139,R00299,R08404,R02185,R05804,R00303,R00850,R00472,R01209,R03051,R00214,R00216,R00710,R00711,R01019,R00326,R00286,R02727,R00010,R00214,R00216,R02200,R01214,R01215,R01212,R01434,R00771,R00224,R00006,R00211,R00210,R00209,R01196,R00212,R02778,R02780,R00315,R00317,R00320,R00761,R02737,R00836
36	0.40	375	18	43	0	1	C00031->C00183:[4->2,7->5,9->2]	RP06552,RP01134,RP06299,RP00287,RP00128,RP04543,RP06172,RP06101,RP12734,RP00097,RP04078,RP01093,RP04318,RP00060,RP00285,RP05915,RP00180,RP04080	R01384,R01386,R07658,R00837,R00761,R00214,R00216,R00710,R00711,R01019,R00326,R00286,R00472,R00214,R00216,R00226,R02200,R01214,R01215,R01212,R01434,R04439,R00771,R00224,R00725,R01139,R00299,R08404,R02185,R05804,R00303,R00850,R00211,R00210,R00209,R01196,R00212,R02737,R00836,R00315,R00317,R00320,R04441
37	1.00	480	18	48	0	1	C00031->C00183:[2->3,7->5,7->6,9->1,9->2]	RP01568,RP07314,RP00395,RP13340,RP01790,RP00113,RP00440,RP00649,RP01363,RP01093,RP00097,RP01033,RP02918,RP00060,RP02722,RP04202,RP06299,RP00036	R01518,R03050,R01061,R01063,R01827,R01830,R02188,R01512,R01515,R01517,R01660,R03050,R00006,R00761,R01067,R01209,R00771,R02200,R01214,R01215,R01212,R01434,R00658,R00014,R00725,R01139,R00299,R08404,R02185,R05804,R00303,R00850,R03051,R00207,R00761,R00199,R01858,R02628,R01138,R00659,R00724,R00200,R00206,R02320,R00430,R00208,R01012,R00572
38	1.00	480	19	48	0	1	C00031->C00183:[2->3,7->5,7->6,9->1,9->2]	RP01568,RP07314,RP00395,RP13340,RP02918,RP00113,RP00440,RP02940,RP01363,RP01093,RP00097,RP02450,RP01033,RP01133,RP00060,RP02722,RP04202,RP06299,RP00036	R01518,R03050,R01061,R01063,R01827,R00014,R02188,R01512,R01515,R01517,R01660,R03050,R00006,R03321,R01209,R00771,R02200,R01214,R01215,R01212,R01434,R02736,R00658,R00835,R00725,R01139,R00299,R08404,R02185,R05804,R00303,R00850,R03051,R00207,R00761,R00199,R01858,R02628,R01138,R00659,R00724,R00200,R00206,R02320,R00430,R00208,R01012,R00572
39	1.00	472	21	55	0	1	C00031->C00183:[1->1,2->3,4->5,7->6,9->2]	RP01568,RP00128,RP07314,RP00036,RP00113,RP02940,RP01089,RP00180,RP02450,RP01133,RP02722,RP00395,RP13340,RP00440,RP01363,RP01093,RP06639,RP00097,RP01033,RP06427,RP00060	R01518,R00710,R00711,R01019,R00326,R03050,R00199,R01858,R02628,R01138,R00659,R00724,R00200,R00206,R02320,R00430,R00208,R01012,R00572,R02188,R01512,R01515,R01517,R01660,R03321,R00755,R00315,R00317,R00320,R02736,R00835,R03051,R01061,R01063,R01827,R03050,R00006,R01209,R00771,R01621,R02200,R01214,R01215,R01212,R01434,R00658,R01067,R00725,R01139,R00299,R08404,R02185,R05804,R00303,R00850
40	1.00	463	18	58	0	1	C00031->C00183:[1->1,2->3,4->5,7->6,9->2]	RP01568,RP00128,RP01271,RP00395,RP00036,RP00113,RP00440,RP01363,RP01093,RP01089,RP00180,RP00097,RP07314,RP01033,RP00060,RP00052,RP06299,RP02722	R01518,R00710,R00711,R01019,R00326,R01068,R01061,R01063,R00199,R01858,R02628,R01138,R00659,R00724,R00200,R00206,R02320,R00430,R00208,R01012,R00572,R02188,R01512,R01515,R01517,R01660,R03050,R00006,R01209,R00771,R00755,R00315,R00317,R00320,R02200,R01214,R01215,R01212,R01434,R03050,R00658,R00725,R01139,R00299,R08404,R02185,R05804,R00303,R00850,R00756,R00769,R05805,R00770,R00762,R00764,R00767,R00761,R03051
41	1.00	402	21	52	0	1	C00031->C00183:[4->3,7->5,7->6,9->1,9->2]	RP01095,RP06552,RP00128,RP07314,RP05698,RP01134,RP00180,RP01089,RP05915,RP01573,RP02722,RP00440,RP01363,RP01093,RP06639,RP04543,RP00097,RP00060,RP04202,RP06299,RP01576	R05339,R01384,R01386,R07658,R00710,R00711,R01019,R00326,R03050,R01196,R00006,R00014,R00211,R00210,R01699,R00207,R00224,R00226,R00209,R05636,R03145,R00837,R00315,R00317,R00320,R00755,R02737,R00836,R01529,R03051,R03050,R00006,R01209,R00771,R01621,R00286,R02200,R01214,R01215,R01212,R01434,R00725,R01139,R00299,R08404,R02185,R05804,R00303,R00850,R00207,R00761,R05338
42	1.00	465	16	52	0	1	C00031->C00183:[1->1,1->2,2->3,4->5,4->6]	RP01568,RP07314,RP00036,RP00113,RP01033,RP00395,RP01271,RP02722,RP00440,RP01363,RP01093,RP00097,RP00052,RP01264,RP00060,RP02918	R01518,R03050,R00199,R01858,R02628,R01138,R00659,R00724,R00200,R00206,R02320,R00430,R00208,R01012,R00572,R02188,R01512,R01515,R01517,R01660,R00658,R01061,R01063,R01068,R03051,R03050,R00006,R01209,R00771,R02200,R01214,R01215,R01212,R01434,R00756,R00769,R05805,R00770,R00762,R00764,R00767,R07159,R01058,R00725,R01139,R00299,R08404,R02185,R05804,R00303,R00850,R00014
43	1.00	396	18	49	0	1	C00031->C00183:[4->3,7->5,7->6,9->1,9->2]	RP06552,RP00128,RP05698,RP02722,RP00440,RP01134,RP01363,RP01093,RP06639,RP00180,RP04543,RP00097,RP07314,RP06427,RP00060,RP04202,RP01089,RP05915	R01384,R01386,R07658,R00710,R00711,R01019,R00326,R01196,R00006,R00014,R00211,R00210,R01699,R00207,R00224,R00226,R00209,R05636,R03145,R03051,R03050,R00006,R00837,R01209,R00771,R01621,R00315,R00317,R00320,R00286,R02200,R01214,R01215,R01212,R01434,R03050,R01067,R00725,R01139,R00299,R08404,R02185,R05804,R00303,R00850,R00207,R00755,R02737,R00836
44	0.60	387	13	39	0	1	C00031->C00183:[4->3,7->6,9->1]	RP06552,RP00291,RP04080,RP06299,RP01134,RP05698,RP01093,RP04543,RP00097,RP04078,RP00060,RP04202,RP05915	R01384,R01386,R07658,R00226,R04672,R04441,R00761,R00837,R01196,R00006,R00014,R00211,R00210,R01699,R00207,R00224,R00226,R00209,R05636,R03145,R00771,R00286,R02200,R01214,R01215,R01212,R01434,R04439,R00725,R01139,R00299,R08404,R02185,R05804,R00303,R00850,R00207,R02737,R00836
45	1.00	418	27	89	0	1	C00031->C00183:[2->3,4->2,7->5,7->6,9->1]	RP06552,RP01568,RP00128,RP07314,RP00036,RP00113,RP00287,RP04543,RP00453,RP06101,RP00026,RP01033,RP00395,RP05915,RP04202,RP06172,RP01271,RP02722,RP00440,RP01363,RP01093,RP00097,RP01089,RP00052,RP00060,RP00343,RP06299	R01384,R01386,R07658,R01518,R00710,R00711,R01019,R00326,R03050,R00199,R01858,R02628,R01138,R00659,R00724,R00200,R00206,R02320,R00430,R00208,R01012,R00572,R02188,R01512,R01515,R01517,R01660,R00214,R00216,R00286,R02727,R00010,R00214,R00216,R00743,R01323,R01179,R05508,R00393,R04057,R02955,R05336,R01359,R05509,R00928,R04000,R00229,R07832,R03884,R00227,R03153,R00235,R00658,R01061,R01063,R02737,R00836,R00207,R00472,R01068,R03051,R03050,R00006,R01209,R00771,R02200,R01214,R01215,R01212,R01434,R00755,R00756,R00769,R05805,R00770,R00762,R00764,R00767,R00725,R01139,R00299,R08404,R02185,R05804,R00303,R00850,R02778,R02780,R00761
46	0.60	305	16	59	0	1	C00031->C00183:[7->5,9->1,9->3]	RP00291,RP04080,RP06299,RP06172,RP04079,RP05698,RP06101,RP01093,RP00026,RP00180,RP00097,RP10166,RP06639,RP06427,RP00060,RP04202	R00226,R04672,R04441,R00761,R00472,R04440,R01196,R00006,R00014,R00211,R00210,R01699,R00207,R00224,R00226,R00209,R05636,R03145,R00214,R00216,R00771,R00743,R01323,R01179,R05508,R00393,R04057,R02955,R05336,R01359,R05509,R00928,R04000,R00229,R07832,R03884,R00227,R03153,R00235,R00315,R00317,R00320,R02200,R01214,R01215,R01212,R01434,R05071,R01621,R01067,R00725,R01139,R00299,R08404,R02185,R05804,R00303,R00850,R00207
47	1.00	414	18	48	0	1	C00031->C00183:[2->3,7->5,7->6,9->1,9->2]	RP01568,RP01271,RP00395,RP02918,RP00113,RP00440,RP00060,RP01363,RP01093,RP00097,RP07314,RP01033,RP00109,RP00078,RP00052,RP04202,RP06299,RP02722	R01518,R01068,R01061,R01063,R00014,R02188,R01512,R01515,R01517,R01660,R03050,R00006,R00725,R01139,R00299,R08404,R02185,R05804,R00303,R00850,R01209,R00771,R02200,R01214,R01215,R01212,R01434,R03050,R00658,R00344,R00930,R00217,R00353,R00431,R00346,R00345,R00726,R00341,R00756,R00769,R05805,R00770,R00762,R00764,R00767,R00207,R00761,R03051
48	1.00	471	19	59	0	1	C00031->C00183:[1->1,2->3,4->5,7->6,9->2]	RP01568,RP00128,RP01271,RP00395,RP00036,RP00113,RP00440,RP01363,RP01093,RP06639,RP00180,RP00097,RP07314,RP01033,RP06427,RP00060,RP00052,RP01089,RP02722	R01518,R00710,R00711,R01019,R00326,R01068,R01061,R01063,R00199,R01858,R02628,R01138,R00659,R00724,R00200,R00206,R02320,R00430,R00208,R01012,R00572,R02188,R01512,R01515,R01517,R01660,R03050,R00006,R01209,R00771,R01621,R00315,R00317,R00320,R02200,R01214,R01215,R01212,R01434,R03050,R00658,R01067,R00725,R01139,R00299,R08404,R02185,R05804,R00303,R00850,R00756,R00769,R05805,R00770,R00762,R00764,R00767,R00755,R03051
49	0.40	404	18	40	0	1	C00031->C00183:[7->6,9->2]	RP06552,RP00060,RP06172,RP01363,RP02722,RP00287,RP04543,RP00453,RP06639,RP06101,RP00097,RP01093,RP06427,RP12733,RP00285,RP00343,RP05915,RP04202	R01384,R01386,R07658,R00725,R01139,R00299,R08404,R02185,R05804,R00303,R00850,R00472,R01209,R03051,R00214,R00216,R00286,R02727,R00010,R01621,R00214,R00216,R02200,R01214,R01215,R01212,R01434,R00771,R01067,R00006,R00211,R00210,R00209,R01196,R00212,R02778,R02780,R02737,R00836,R00207
50	1.00	463	19	54	0	1	C00031->C00183:[1->1,2->3,4->5,7->6,9->2]	RP01568,RP00128,RP07314,RP00395,RP13340,RP01790,RP00113,RP00440,RP00649,RP01363,RP01093,RP01089,RP00180,RP00097,RP01033,RP00060,RP02722,RP06299,RP00036	R01518,R00710,R00711,R01019,R00326,R03050,R01061,R01063,R01827,R01830,R02188,R01512,R01515,R01517,R01660,R03050,R00006,R00761,R01067,R01209,R00771,R00755,R00315,R00317,R00320,R02200,R01214,R01215,R01212,R01434,R00658,R00725,R01139,R00299,R08404,R02185,R05804,R00303,R00850,R03051,R00761,R00199,R01858,R02628,R01138,R00659,R00724,R00200,R00206,R02320,R00430,R00208,R01012,R00572
51	1.00	384	17	48	0	1	C00031->C00183:[4->3,7->5,7->6,9->1,9->2]	RP06552,RP00128,RP07314,RP02722,RP00440,RP01134,RP05698,RP01093,RP00180,RP04543,RP00097,RP01363,RP01089,RP00060,RP04202,RP06299,RP05915	R01384,R01386,R07658,R00710,R00711,R01019,R00326,R03050,R03051,R03050,R00006,R00837,R01196,R00006,R00014,R00211,R00210,R01699,R00207,R00224,R00226,R00209,R05636,R03145,R00771,R00315,R00317,R00320,R00286,R02200,R01214,R01215,R01212,R01434,R01209,R00755,R00725,R01139,R00299,R08404,R02185,R05804,R00303,R00850,R00207,R00761,R02737,R00836
52	1.00	418	25	81	0	1	C00031->C00183:[2->3,4->2,7->5,7->6,9->1]	RP06552,RP01568,RP01134,RP07314,RP00036,RP00287,RP04543,RP00128,RP06101,RP00026,RP01033,RP05915,RP06172,RP01271,RP02722,RP00440,RP01363,RP01093,RP00097,RP01089,RP00052,RP01264,RP00060,RP04202,RP06299	R01384,R01386,R07658,R01518,R00837,R03050,R00199,R01858,R02628,R01138,R00659,R00724,R00200,R00206,R02320,R00430,R00208,R01012,R00572,R00214,R00216,R00286,R00710,R00711,R01019,R00326,R00214,R00216,R00743,R01323,R01179,R05508,R00393,R04057,R02955,R05336,R01359,R05509,R00928,R04000,R00229,R07832,R03884,R00227,R03153,R00235,R00658,R02737,R00836,R00472,R01068,R03051,R03050,R00006,R01209,R00771,R02200,R01214,R01215,R01212,R01434,R00755,R00756,R00769,R05805,R00770,R00762,R00764,R00767,R07159,R01058,R00725,R01139,R00299,R08404,R02185,R05804,R00303,R00850,R00207,R00761
53	0.40	395	17	37	0	1	C00031->C00183:[7->6,9->2]	RP06552,RP00060,RP01134,RP01363,RP02722,RP00287,RP04543,RP06172,RP06639,RP06101,RP00097,RP01093,RP06427,RP12733,RP00285,RP05915,RP04202	R01384,R01386,R07658,R00725,R01139,R00299,R08404,R02185,R05804,R00303,R00850,R00837,R01209,R03051,R00214,R00216,R00286,R00472,R01621,R00214,R00216,R02200,R01214,R01215,R01212,R01434,R00771,R01067,R00006,R00211,R00210,R00209,R01196,R00212,R02737,R00836,R00207
54	0.40	459	23	62	0	1	C00031->C00183:[4->2,4->6]	RP06552,RP01568,RP00036,RP00113,RP00287,RP02940,RP04543,RP00453,RP06101,RP02450,RP01033,RP01133,RP12733,RP00285,RP05915,RP06172,RP02722,RP13340,RP01363,RP00097,RP00395,RP00060,RP00343	R01384,R01386,R07658,R01518,R00199,R01858,R02628,R01138,R00659,R00724,R00200,R00206,R02320,R00430,R00208,R01012,R00572,R02188,R01512,R01515,R01517,R01660,R00214,R00216,R03321,R00286,R02727,R00010,R00214,R00216,R02736,R00658,R00835,R00006,R00211,R00210,R00209,R01196,R00212,R02737,R00836,R00472,R03051,R01827,R01209,R02200,R01214,R01215,R01212,R01434,R01061,R01063,R00725,R01139,R00299,R08404,R02185,R05804,R00303,R00850,R02778,R02780
55	1.00	392	29	72	0	2	C00031->C00183:[4->3,7->5,7->6,9->1,9->2]	RP06552,RP01134,RP04543,RP00287,RP05698,RP02454,RP00128,RP06101,RP02961,RP07314,RP06727,RP00285,RP05915,RP00180,RP04232,RP06172,RP02722,RP00440,RP01363,RP01093,RP06639,RP00097,RP01089,RP01590,RP00060,RP04202,RP03735,RP06299,RP00216	R01384,R01386,R07658,R00837,R00286,R00214,R00216,R01196,R00006,R00014,R00211,R00210,R01699,R00207,R00224,R00226,R00209,R05636,R03145,R02740,R00710,R00711,R01019,R00326,R00214,R00216,R00028,R03050,R01830,R00211,R00210,R00209,R01196,R00212,R02737,R00836,R00315,R00317,R00320,R00212,R00472,R03051,R03050,R00006,R01209,R00771,R01621,R02200,R01214,R01215,R01212,R01434,R00755,R01555,R05196,R00725,R01139,R00299,R08404,R02185,R05804,R00303,R00850,R00207,R00134,R03215,R03146,R00519,R00761,R01788,R02189,R01786
56	0.40	474	23	58	0	1	C00031->C00183:[4->2,4->6]	RP06552,RP01568,RP00036,RP00113,RP00287,RP04543,RP02454,RP00453,RP06101,RP02961,RP01033,RP12733,RP00285,RP05915,RP06172,RP02722,RP13340,RP01363,RP00097,RP00395,RP01590,RP00343,RP00216	R01384,R01386,R07658,R01518,R00199,R01858,R02628,R01138,R00659,R00724,R00200,R00206,R02320,R00430,R00208,R01012,R00572,R02188,R01512,R01515,R01517,R01660,R00214,R00216,R00286,R02740,R02727,R00010,R00214,R00216,R00028,R00658,R00006,R00211,R00210,R00209,R01196,R00212,R02737,R00836,R00472,R03051,R01827,R01209,R02200,R01214,R01215,R01212,R01434,R01061,R01063,R01555,R05196,R02778,R02780,R01788,R02189,R01786
57	1.00	404	19	54	0	1	C00031->C00183:[1->1,2->3,4->5,7->6,9->2]	RP01568,RP00128,RP01271,RP00395,RP00113,RP00440,RP00060,RP01363,RP01093,RP01089,RP00180,RP00097,RP07314,RP01033,RP00109,RP00078,RP00052,RP06299,RP02722	R01518,R00710,R00711,R01019,R00326,R01068,R01061,R01063,R02188,R01512,R01515,R01517,R01660,R03050,R00006,R00725,R01139,R00299,R08404,R02185,R05804,R00303,R00850,R01209,R00771,R00755,R00315,R00317,R00320,R02200,R01214,R01215,R01212,R01434,R03050,R00658,R00344,R00930,R00217,R00353,R00431,R00346,R00345,R00726,R00341,R00756,R00769,R05805,R00770,R00762,R00764,R00767,R00761,R03051
58	1.00	471	20	55	0	1	C00031->C00183:[1->1,2->3,4->5,7->6,9->2]	RP01568,RP00128,RP07314,RP00036,RP00113,RP00649,RP00180,RP01033,RP02722,RP00395,RP13340,RP01790,RP00440,RP01363,RP01093,RP06639,RP00097,RP01089,RP06427,RP00060	R01518,R00710,R00711,R01019,R00326,R03050,R00199,R01858,R02628,R01138,R00659,R00724,R00200,R00206,R02320,R00430,R00208,R01012,R00572,R02188,R01512,R01515,R01517,R01660,R00761,R01067,R00315,R00317,R00320,R00658,R03051,R01061,R01063,R01827,R01830,R03050,R00006,R01209,R00771,R01621,R02200,R01214,R01215,R01212,R01434,R00755,R01067,R00725,R01139,R00299,R08404,R02185,R05804,R00303,R00850
59	0.40	462	21	46	0	1	C00031->C00183:[7->5,9->2]	RP06552,RP01134,RP06299,RP00287,RP00177,RP04543,RP04080,RP06101,RP00109,RP00285,RP05915,RP00931,RP06172,RP01093,RP12734,RP00097,RP04078,RP00060,RP04202,RP00921,RP01431	R01384,R01386,R07658,R00837,R00761,R00214,R00216,R00351,R00352,R00362,R00286,R04441,R00214,R00216,R00344,R00930,R00217,R00353,R00211,R00210,R00209,R01196,R00212,R02737,R00836,R00479,R00472,R00771,R00226,R02200,R01214,R01215,R01212,R01434,R04439,R00725,R01139,R00299,R08404,R02185,R05804,R00303,R00850,R00207,R00472,R01324
60	0.60	375	17	58	0	1	C00031->C00183:[5->3,7->6,9->1]	RP00291,RP00128,RP06299,RP00164,RP00357,RP00528,RP05698,RP01093,RP00180,RP00097,RP04078,RP00052,RP04318,RP00060,RP03735,RP01270,RP04080	R00226,R04672,R00710,R00711,R01019,R00326,R00761,R01010,R01011,R01012,R06862,R01440,R00604,R02479,R01196,R00006,R00014,R00211,R00210,R01699,R00207,R00224,R00226,R00209,R05636,R03145,R00771,R00315,R00317,R00320,R02200,R01214,R01215,R01212,R01434,R04439,R00756,R00769,R05805,R00770,R00762,R00764,R00767,R00224,R00725,R01139,R00299,R08404,R02185,R05804,R00303,R00850,R00134,R03215,R03146,R00519,R01068,R04441
61	1.00	404	18	51	0	1	C00031->C00183:[4->3,7->5,7->6,9->1,9->2]	RP06552,RP00128,RP06299,RP05698,RP00453,RP00180,RP07314,RP04318,RP05915,RP00343,RP02722,RP00440,RP01363,RP01093,RP00097,RP01089,RP00060,RP04543	R01384,R01386,R07658,R00710,R00711,R01019,R00326,R00761,R01196,R00006,R00014,R00211,R00210,R01699,R00207,R00224,R00226,R00209,R05636,R03145,R02727,R00010,R00315,R00317,R00320,R03050,R00224,R02737,R00836,R02778,R02780,R03051,R03050,R00006,R01209,R00771,R02200,R01214,R01215,R01212,R01434,R00755,R00725,R01139,R00299,R08404,R02185,R05804,R00303,R00850,R00286
62	0.60	384	16	52	0	1	C00031->C00183:[5->3,7->5,9->1]	RP00291,RP04080,RP06299,RP00164,RP00357,RP00528,RP04079,RP05698,RP01093,RP00097,RP10166,RP00052,RP00060,RP03735,RP04202,RP01270	R00226,R04672,R04441,R00761,R01010,R01011,R01012,R06862,R01440,R00604,R02479,R04440,R01196,R00006,R00014,R00211,R00210,R01699,R00207,R00224,R00226,R00209,R05636,R03145,R00771,R02200,R01214,R01215,R01212,R01434,R05071,R00756,R00769,R05805,R00770,R00762,R00764,R00767,R00725,R01139,R00299,R08404,R02185,R05804,R00303,R00850,R00134,R03215,R03146,R00519,R00207,R01068
63	1.00	420	17	43	0	1	C00031->C00183:[4->3,7->5,7->6,9->1,9->2]	RP06552,RP01134,RP05698,RP02722,RP00440,RP01363,RP01093,RP06639,RP04543,RP00097,RP07314,RP06427,RP00060,RP02918,RP04202,RP06299,RP05915	R01384,R01386,R07658,R00837,R01196,R00006,R00014,R00211,R00210,R01699,R00207,R00224,R00226,R00209,R05636,R03145,R03051,R03050,R00006,R01209,R00771,R01621,R00286,R02200,R01214,R01215,R01212,R01434,R03050,R01067,R00725,R01139,R00299,R08404,R02185,R05804,R00303,R00850,R00014,R00207,R00761,R02737,R00836
64	1.00	448	26	61	0	1	C00031->C00183:[2->3,4->2,7->5,7->6,9->1]	RP06552,RP01568,RP01134,RP07314,RP00113,RP00287,RP04543,RP11543,RP06101,RP01033,RP00109,RP00078,RP00395,RP05915,RP04202,RP06172,RP01271,RP02722,RP00440,RP01363,RP01093,RP00097,RP00052,RP00060,RP10741,RP06299	R01384,R01386,R07658,R01518,R00837,R03050,R02188,R01512,R01515,R01517,R01660,R00214,R00216,R00286,R03270,R00214,R00216,R00658,R00344,R00930,R00217,R00353,R00431,R00346,R00345,R00726,R00341,R01061,R01063,R02737,R00836,R00207,R00472,R01068,R03051,R03050,R00006,R01209,R00771,R02200,R01214,R01215,R01212,R01434,R00756,R00769,R05805,R00770,R00762,R00764,R00767,R00725,R01139,R00299,R08404,R02185,R05804,R00303,R00850,R02569,R00761
65	1.00	397	17	48	0	1	C00031->C00183:[4->3,7->5,7->6,9->1,9->2]	RP06552,RP00128,RP06299,RP02722,RP07314,RP00440,RP01134,RP05698,RP01093,RP00180,RP00097,RP01363,RP01089,RP04318,RP00060,RP04543,RP05915	R01384,R01386,R07658,R00710,R00711,R01019,R00326,R00761,R03051,R03050,R03050,R00006,R00837,R01196,R00006,R00014,R00211,R00210,R01699,R00207,R00224,R00226,R00209,R05636,R03145,R00771,R00315,R00317,R00320,R02200,R01214,R01215,R01212,R01434,R01209,R00755,R00224,R00725,R01139,R00299,R08404,R02185,R05804,R00303,R00850,R00286,R02737,R00836
66	1.00	413	28	82	0	1	C00031->C00183:[2->3,4->2,7->5,7->6,9->1]	RP06552,RP01568,RP01134,RP07314,RP00036,RP00113,RP00287,RP02940,RP04543,RP00128,RP06101,RP00026,RP01089,RP01033,RP01133,RP00395,RP05915,RP06172,RP02722,RP13340,RP00440,RP01363,RP01093,RP00097,RP02450,RP00060,RP04202,RP06299	R01384,R01386,R07658,R01518,R00837,R03050,R00199,R01858,R02628,R01138,R00659,R00724,R00200,R00206,R02320,R00430,R00208,R01012,R00572,R02188,R01512,R01515,R01517,R01660,R00214,R00216,R03321,R00286,R00710,R00711,R01019,R00326,R00214,R00216,R00743,R01323,R01179,R05508,R00393,R04057,R02955,R05336,R01359,R05509,R00928,R04000,R00229,R07832,R03884,R00227,R03153,R00235,R00755,R00658,R00835,R01061,R01063,R02737,R00836,R00472,R03051,R01827,R03050,R00006,R01209,R00771,R02200,R01214,R01215,R01212,R01434,R02736,R00725,R01139,R00299,R08404,R02185,R05804,R00303,R00850,R00207,R00761
67	1.00	399	15	41	0	1	C00031->C00183:[4->3,7->5,7->6,9->1,9->2]	RP06552,RP01134,RP06299,RP02722,RP00440,RP05698,RP01093,RP04543,RP00097,RP01363,RP07314,RP00060,RP02918,RP04202,RP05915	R01384,R01386,R07658,R00837,R00761,R03051,R03050,R00006,R01196,R00006,R00014,R00211,R00210,R01699,R00207,R00224,R00226,R00209,R05636,R03145,R00771,R00286,R02200,R01214,R01215,R01212,R01434,R01209,R03050,R00725,R01139,R00299,R08404,R02185,R05804,R00303,R00850,R00014,R00207,R02737,R00836
68	1.00	457	24	78	0	1	C00031->C00183:[4->3,7->5,7->6,9->1,9->2]	RP06552,RP01568,RP00128,RP05698,RP00036,RP00113,RP06299,RP01134,RP00180,RP07314,RP04318,RP02722,RP05915,RP01271,RP00395,RP00440,RP01363,RP01093,RP00097,RP01033,RP00052,RP00060,RP02918,RP04543	R01384,R01386,R07658,R01518,R00710,R00711,R01019,R00326,R01196,R00006,R00014,R00211,R00210,R01699,R00207,R00224,R00226,R00209,R05636,R03145,R00199,R01858,R02628,R01138,R00659,R00724,R00200,R00206,R02320,R00430,R00208,R01012,R00572,R02188,R01512,R01515,R01517,R01660,R00761,R00837,R00315,R00317,R00320,R03050,R00224,R03051,R02737,R00836,R01068,R01061,R01063,R03050,R00006,R01209,R00771,R02200,R01214,R01215,R01212,R01434,R00658,R00756,R00769,R05805,R00770,R00762,R00764,R00767,R00725,R01139,R00299,R08404,R02185,R05804,R00303,R00850,R00014,R00286
69	1.00	479	15	50	0	1	C00031->C00183:[1->1,1->2,2->3,4->5,4->6]	RP01568,RP07314,RP00036,RP00113,RP01033,RP02722,RP01271,RP00395,RP00440,RP01363,RP01093,RP00097,RP00052,RP00060,RP02918	R01518,R03050,R00199,R01858,R02628,R01138,R00659,R00724,R00200,R00206,R02320,R00430,R00208,R01012,R00572,R02188,R01512,R01515,R01517,R01660,R00658,R03051,R01068,R01061,R01063,R03050,R00006,R01209,R00771,R02200,R01214,R01215,R01212,R01434,R00756,R00769,R05805,R00770,R00762,R00764,R00767,R00725,R01139,R00299,R08404,R02185,R05804,R00303,R00850,R00014
70	0.40	472	22	55	0	1	C00031->C00183:[4->2,4->6]	RP06552,RP01568,RP01134,RP00036,RP00113,RP00287,RP04543,RP02454,RP01590,RP06101,RP02961,RP01033,RP12733,RP00285,RP05915,RP06172,RP02722,RP13340,RP01363,RP00097,RP00395,RP00216	R01384,R01386,R07658,R01518,R00837,R00199,R01858,R02628,R01138,R00659,R00724,R00200,R00206,R02320,R00430,R00208,R01012,R00572,R02188,R01512,R01515,R01517,R01660,R00214,R00216,R00286,R02740,R01555,R05196,R00214,R00216,R00028,R00658,R00006,R00211,R00210,R00209,R01196,R00212,R02737,R00836,R00472,R03051,R01827,R01209,R02200,R01214,R01215,R01212,R01434,R01061,R01063,R01788,R02189,R01786
71	0.60	271	16	68	0	1	C00031->C00183:[7->6,9->1,9->3]	RP00291,RP04080,RP06299,RP06172,RP00079,RP05698,RP01093,RP06639,RP00180,RP00097,RP04078,RP00026,RP06427,RP00060,RP04202,RP05729	R00226,R04672,R04441,R00761,R00472,R00361,R00360,R00343,R00342,R01447,R01257,R01196,R00006,R00014,R00211,R00210,R01699,R00207,R00224,R00226,R00209,R05636,R03145,R00771,R01621,R00315,R00317,R00320,R02200,R01214,R01215,R01212,R01434,R04439,R00743,R01323,R01179,R05508,R00393,R04057,R02955,R05336,R01359,R05509,R00928,R04000,R00229,R07832,R03884,R00227,R03153,R00235,R01067,R00725,R01139,R00299,R08404,R02185,R05804,R00303,R00850,R00207,R00217,R00346,R00345,R00726,R00341,R00431
72	0.60	390	13	36	0	1	C00031->C00183:[7->3,7->6,9->1]	RP00291,RP04080,RP01925,RP05698,RP01093,RP06639,RP00097,RP04078,RP01133,RP06427,RP00060,RP04202,RP06593	R00226,R04672,R04441,R02035,R01196,R00006,R00014,R00211,R00210,R01699,R00207,R00224,R00226,R00209,R05636,R03145,R00771,R01621,R02200,R01214,R01215,R01212,R01434,R04439,R00835,R01067,R00725,R01139,R00299,R08404,R02185,R05804,R00303,R00850,R00207,R01528
73	1.00	413	27	82	0	1	C00031->C00183:[2->3,4->2,7->5,7->6,9->1]	RP06552,RP01568,RP01134,RP07314,RP00036,RP00113,RP00287,RP00649,RP04543,RP00128,RP06101,RP00026,RP01033,RP00395,RP05915,RP06172,RP02722,RP13340,RP01790,RP00440,RP01363,RP01093,RP00097,RP01089,RP00060,RP04202,RP06299	R01384,R01386,R07658,R01518,R00837,R03050,R00199,R01858,R02628,R01138,R00659,R00724,R00200,R00206,R02320,R00430,R00208,R01012,R00572,R02188,R01512,R01515,R01517,R01660,R00214,R00216,R00761,R01067,R00286,R00710,R00711,R01019,R00326,R00214,R00216,R00743,R01323,R01179,R05508,R00393,R04057,R02955,R05336,R01359,R05509,R00928,R04000,R00229,R07832,R03884,R00227,R03153,R00235,R00658,R01061,R01063,R02737,R00836,R00472,R03051,R01827,R01830,R03050,R00006,R01209,R00771,R02200,R01214,R01215,R01212,R01434,R00755,R00725,R01139,R00299,R08404,R02185,R05804,R00303,R00850,R00207,R00761
74	1.00	399	31	76	0	2	C00031->C00183:[4->3,7->5,7->6,9->1,9->2]	RP06552,RP00128,RP04543,RP00287,RP05698,RP02454,RP01134,RP00453,RP02961,RP07314,RP06727,RP00285,RP05915,RP06101,RP00180,RP04202,RP04232,RP06172,RP02722,RP00440,RP01363,RP01093,RP06639,RP00097,RP01089,RP01590,RP00060,RP00343,RP03735,RP06299,RP00216	R01384,R01386,R07658,R00710,R00711,R01019,R00326,R00286,R00214,R00216,R01196,R00006,R00014,R00211,R00210,R01699,R00207,R00224,R00226,R00209,R05636,R03145,R02740,R00837,R02727,R00010,R00028,R03050,R01830,R00211,R00210,R00209,R01196,R00212,R02737,R00836,R00214,R00216,R00315,R00317,R00320,R00207,R00212,R00472,R03051,R03050,R00006,R01209,R00771,R01621,R02200,R01214,R01215,R01212,R01434,R00755,R01555,R05196,R00725,R01139,R00299,R08404,R02185,R05804,R00303,R00850,R02778,R02780,R00134,R03215,R03146,R00519,R00761,R01788,R02189,R01786
75	0.60	402	15	41	0	1	C00031->C00183:[7->5,9->1,9->3]	RP00291,RP04080,RP06299,RP06172,RP08343,RP04079,RP05698,RP06101,RP01093,RP00180,RP00097,RP10166,RP00060,RP04202,RP04833	R00226,R04672,R04441,R00761,R00472,R00236,R04440,R01196,R00006,R00014,R00211,R00210,R01699,R00207,R00224,R00226,R00209,R05636,R03145,R00214,R00216,R00771,R00315,R00317,R00320,R02200,R01214,R01215,R01212,R01434,R05071,R00725,R01139,R00299,R08404,R02185,R05804,R00303,R00850,R00207,R00316
76	1.00	347	24	76	0	1	C00031->C00183:[4->3,7->5,7->6,9->1,9->2]	RP06552,RP00128,RP06299,RP00287,RP05698,RP01134,RP00453,RP00026,RP07314,RP04318,RP06101,RP05915,RP00180,RP00343,RP06172,RP02722,RP00440,RP01363,RP01093,RP00097,RP01089,RP00060,RP04543,RP04202	R01384,R01386,R07658,R00710,R00711,R01019,R00326,R00761,R00214,R00216,R01196,R00006,R00014,R00211,R00210,R01699,R00207,R00224,R00226,R00209,R05636,R03145,R00837,R02727,R00010,R00743,R01323,R01179,R05508,R00393,R04057,R02955,R05336,R01359,R05509,R00928,R04000,R00229,R07832,R03884,R00227,R03153,R00235,R03050,R00224,R00214,R00216,R02737,R00836,R00315,R00317,R00320,R02778,R02780,R00472,R03051,R03050,R00006,R01209,R00771,R02200,R01214,R01215,R01212,R01434,R00755,R00725,R01139,R00299,R08404,R02185,R05804,R00303,R00850,R00286,R00207
77	0.40	456	22	59	0	1	C00031->C00183:[4->2,4->5]	RP06552,RP01568,RP01134,RP00036,RP00113,RP00287,RP02940,RP04543,RP04080,RP06101,RP02450,RP01033,RP01133,RP00285,RP05915,RP06172,RP00395,RP13340,RP12734,RP00097,RP04078,RP00060	R01384,R01386,R07658,R01518,R00837,R00199,R01858,R02628,R01138,R00659,R00724,R00200,R00206,R02320,R00430,R00208,R01012,R00572,R02188,R01512,R01515,R01517,R01660,R00214,R00216,R03321,R00286,R04441,R00214,R00216,R02736,R00658,R00835,R00211,R00210,R00209,R01196,R00212,R02737,R00836,R00472,R01061,R01063,R01827,R00226,R02200,R01214,R01215,R01212,R01434,R04439,R00725,R01139,R00299,R08404,R02185,R05804,R00303,R00850
78	0.40	312	8	19	0	1	C00031->C00183:[7->6,9->2]	RP06299,RP02722,RP01363,RP01093,RP00097,RP12733,RP00060,RP04202	R00761,R03051,R01209,R00771,R02200,R01214,R01215,R01212,R01434,R00006,R00725,R01139,R00299,R08404,R02185,R05804,R00303,R00850,R00207
79	0.60	374	21	58	0	2	C00031->C00183:[4->3,7->6,9->1]	RP06552,RP00291,RP04080,RP04543,RP00287,RP05698,RP01134,RP00453,RP00285,RP05915,RP06101,RP04202,RP06172,RP04232,RP01093,RP00097,RP04078,RP00060,RP00343,RP03735,RP06299	R01384,R01386,R07658,R00226,R04672,R04441,R00286,R00214,R00216,R01196,R00006,R00014,R00211,R00210,R01699,R00207,R00224,R00226,R00209,R05636,R03145,R00837,R02727,R00010,R00211,R00210,R00209,R01196,R00212,R02737,R00836,R00214,R00216,R00207,R00472,R00212,R00771,R02200,R01214,R01215,R01212,R01434,R04439,R00725,R01139,R00299,R08404,R02185,R05804,R00303,R00850,R02778,R02780,R00134,R03215,R03146,R00519,R00761
80	1.00	388	16	44	0	1	C00031->C00183:[7->3,7->5,7->6,9->1,9->2]	RP00128,RP06299,RP02722,RP04318,RP00440,RP05698,RP01093,RP01089,RP00180,RP00097,RP01363,RP07314,RP01133,RP01925,RP00060,RP06593	R00710,R00711,R01019,R00326,R00761,R03051,R00224,R03050,R00006,R01196,R00006,R00014,R00211,R00210,R01699,R00207,R00224,R00226,R00209,R05636,R03145,R00771,R00755,R00315,R00317,R00320,R02200,R01214,R01215,R01212,R01434,R01209,R03050,R00835,R02035,R00725,R01139,R00299,R08404,R02185,R05804,R00303,R00850,R01528
81	0.60	353	12	40	0	1	C00031->C00183:[7->6,9->1,9->3]	RP00291,RP04080,RP06299,RP06172,RP05698,RP06101,RP01093,RP00097,RP04078,RP00285,RP00060,RP04202	R00226,R04672,R04441,R00761,R00472,R01196,R00006,R00014,R00211,R00210,R01699,R00207,R00224,R00226,R00209,R05636,R03145,R00214,R00216,R00771,R02200,R01214,R01215,R01212,R01434,R04439,R00211,R00210,R00209,R01196,R00212,R00725,R01139,R00299,R08404,R02185,R05804,R00303,R00850,R00207
82	1.00	415	19	50	0	1	C00031->C00183:[4->3,7->5,7->6,9->1,9->2]	RP06552,RP00128,RP06299,RP02722,RP04318,RP00440,RP01134,RP05698,RP01093,RP06639,RP00180,RP00097,RP01363,RP07314,RP06427,RP00060,RP04543,RP01089,RP05915	R01384,R01386,R07658,R00710,R00711,R01019,R00326,R00761,R03051,R00224,R03050,R00006,R00837,R01196,R00006,R00014,R00211,R00210,R01699,R00207,R00224,R00226,R00209,R05636,R03145,R00771,R01621,R00315,R00317,R00320,R02200,R01214,R01215,R01212,R01434,R01209,R03050,R01067,R00725,R01139,R00299,R08404,R02185,R05804,R00303,R00850,R00286,R00755,R02737,R00836
83	1.00	311	21	74	0	2	C00031->C00183:[4->3,7->5,7->6,9->1,9->2]	RP06552,RP01134,RP06299,RP00300,RP05698,RP00128,RP00180,RP06373,RP07314,RP00285,RP05915,RP04232,RP02722,RP00440,RP01363,RP01093,RP00026,RP00097,RP01089,RP00060,RP04543	R01384,R01386,R07658,R00837,R00761,R00944,R00943,R01196,R00006,R00014,R00211,R00210,R01699,R00207,R00224,R00226,R00209,R05636,R03145,R00710,R00711,R01019,R00326,R00315,R00317,R00320,R00941,R03050,R00211,R00210,R00209,R01196,R00212,R02737,R00836,R00212,R03051,R03050,R00006,R01209,R00771,R00743,R01323,R01179,R05508,R00393,R04057,R02955,R05336,R01359,R05509,R00928,R04000,R00229,R07832,R03884,R00227,R03153,R00235,R02200,R01214,R01215,R01212,R01434,R00755,R00725,R01139,R00299,R08404,R02185,R05804,R00303,R00850,R00286
84	1.00	379	28	85	0	1	C00031->C00183:[2->3,4->2,7->5,7->6,9->1]	RP06552,RP01568,RP00128,RP07314,RP00113,RP00287,RP04543,RP00453,RP06101,RP00026,RP01033,RP00109,RP00078,RP00395,RP05915,RP04202,RP06172,RP01271,RP02722,RP00440,RP01363,RP01093,RP00097,RP01089,RP00052,RP00060,RP00343,RP06299	R01384,R01386,R07658,R01518,R00710,R00711,R01019,R00326,R03050,R02188,R01512,R01515,R01517,R01660,R00214,R00216,R00286,R02727,R00010,R00214,R00216,R00743,R01323,R01179,R05508,R00393,R04057,R02955,R05336,R01359,R05509,R00928,R04000,R00229,R07832,R03884,R00227,R03153,R00235,R00658,R00344,R00930,R00217,R00353,R00431,R00346,R00345,R00726,R00341,R01061,R01063,R02737,R00836,R00207,R00472,R01068,R03051,R03050,R00006,R01209,R00771,R02200,R01214,R01215,R01212,R01434,R00755,R00756,R00769,R05805,R00770,R00762,R00764,R00767,R00725,R01139,R00299,R08404,R02185,R05804,R00303,R00850,R02778,R02780,R00761
85	1.00	471	17	53	0	1	C00031->C00183:[1->1,2->3,4->5,7->6,9->2]	RP01568,RP00128,RP01271,RP02722,RP00036,RP00440,RP01363,RP01093,RP01089,RP00180,RP00097,RP07314,RP01033,RP01264,RP00060,RP00052,RP06299	R01518,R00710,R00711,R01019,R00326,R01068,R03051,R00199,R01858,R02628,R01138,R00659,R00724,R00200,R00206,R02320,R00430,R00208,R01012,R00572,R03050,R00006,R01209,R00771,R00755,R00315,R00317,R00320,R02200,R01214,R01215,R01212,R01434,R03050,R00658,R07159,R01058,R00725,R01139,R00299,R08404,R02185,R05804,R00303,R00850,R00756,R00769,R05805,R00770,R00762,R00764,R00767,R00761
86	0.60	377	22	57	0	2	C00031->C00183:[4->3,7->3,7->6,9->1]	RP06552,RP00291,RP01134,RP04543,RP00287,RP05698,RP04080,RP06101,RP01925,RP01133,RP00285,RP05915,RP06172,RP04232,RP01093,RP00097,RP04078,RP00060,RP04202,RP03735,RP06299,RP06593	R01384,R01386,R07658,R00226,R04672,R00837,R00286,R00214,R00216,R01196,R00006,R00014,R00211,R00210,R01699,R00207,R00224,R00226,R00209,R05636,R03145,R04441,R00214,R00216,R02035,R00835,R00211,R00210,R00209,R01196,R00212,R02737,R00836,R00472,R00212,R00771,R02200,R01214,R01215,R01212,R01434,R04439,R00725,R01139,R00299,R08404,R02185,R05804,R00303,R00850,R00207,R00134,R03215,R03146,R00519,R00761,R01528
87	1.00	366	26	76	0	1	C00031->C00183:[4->2,4->3,7->5,7->6,9->1]	RP01095,RP06552,RP00128,RP07314,RP00343,RP00287,RP05698,RP01134,RP00453,RP00026,RP01089,RP05915,RP06101,RP01573,RP06172,RP02722,RP00440,RP01363,RP01093,RP06639,RP00097,RP00060,RP04543,RP06299,RP04202,RP01576	R05339,R01384,R01386,R07658,R00710,R00711,R01019,R00326,R03050,R02778,R02780,R00214,R00216,R01196,R00006,R00014,R00211,R00210,R01699,R00207,R00224,R00226,R00209,R05636,R03145,R00837,R02727,R00010,R00743,R01323,R01179,R05508,R00393,R04057,R02955,R05336,R01359,R05509,R00928,R04000,R00229,R07832,R03884,R00227,R03153,R00235,R00755,R02737,R00836,R00214,R00216,R01529,R00472,R03051,R03050,R00006,R01209,R00771,R01621,R02200,R01214,R01215,R01212,R01434,R00725,R01139,R00299,R08404,R02185,R05804,R00303,R00850,R00286,R00761,R00207,R05338
88	0.60	348	15	48	0	1	C00031->C00183:[7->6,9->1,9->3]	RP00291,RP00128,RP06299,RP06172,RP00285,RP05698,RP06101,RP01093,RP00180,RP00097,RP04078,RP04318,RP00060,RP04202,RP04080	R00226,R04672,R00710,R00711,R01019,R00326,R00761,R00472,R00211,R00210,R00209,R01196,R00212,R01196,R00006,R00014,R00211,R00210,R01699,R00207,R00224,R00226,R00209,R05636,R03145,R00214,R00216,R00771,R00315,R00317,R00320,R02200,R01214,R01215,R01212,R01434,R04439,R00224,R00725,R01139,R00299,R08404,R02185,R05804,R00303,R00850,R00207,R04441
89	1.00	480	18	54	0	1	C00031->C00183:[1->1,2->3,4->5,7->6,9->2]	RP01568,RP00128,RP01271,RP02722,RP00036,RP00440,RP01363,RP01093,RP06639,RP00180,RP00097,RP07314,RP01033,RP01264,RP00060,RP00052,RP01089,RP06427	R01518,R00710,R00711,R01019,R00326,R01068,R03051,R00199,R01858,R02628,R01138,R00659,R00724,R00200,R00206,R02320,R00430,R00208,R01012,R00572,R03050,R00006,R01209,R00771,R01621,R00315,R00317,R00320,R02200,R01214,R01215,R01212,R01434,R03050,R00658,R07159,R01058,R00725,R01139,R00299,R08404,R02185,R05804,R00303,R00850,R00756,R00769,R05805,R00770,R00762,R00764,R00767,R00755,R01067
90	1.00	414	20	55	0	1	C00031->C00183:[1->1,2->3,4->5,7->6,9->2]	RP01568,RP00128,RP07314,RP00113,RP00180,RP01033,RP00109,RP00078,RP02722,RP01271,RP00395,RP00440,RP01363,RP01093,RP06639,RP00097,RP01089,RP00052,RP06427,RP00060	R01518,R00710,R00711,R01019,R00326,R03050,R02188,R01512,R01515,R01517,R01660,R00315,R00317,R00320,R00658,R00344,R00930,R00217,R00353,R00431,R00346,R00345,R00726,R00341,R03051,R01068,R01061,R01063,R03050,R00006,R01209,R00771,R01621,R02200,R01214,R01215,R01212,R01434,R00755,R00756,R00769,R05805,R00770,R00762,R00764,R00767,R01067,R00725,R01139,R00299,R08404,R02185,R05804,R00303,R00850
91	1.00	446	21	58	0	1	C00031->C00183:[1->1,2->3,4->5,7->6,9->2]	RP01568,RP00128,RP07314,RP00395,RP13340,RP00113,RP00440,RP01363,RP02454,RP01093,RP01089,RP00097,RP02961,RP01033,RP00060,RP01590,RP00180,RP06299,RP02722,RP00216,RP00036	R01518,R00710,R00711,R01019,R00326,R03050,R01061,R01063,R01827,R02188,R01512,R01515,R01517,R01660,R03050,R00006,R01209,R02740,R00771,R00755,R02200,R01214,R01215,R01212,R01434,R00028,R00658,R00725,R01139,R00299,R08404,R02185,R05804,R00303,R00850,R01555,R05196,R00315,R00317,R00320,R00761,R03051,R01788,R02189,R01786,R00199,R01858,R02628,R01138,R00659,R00724,R00200,R00206,R02320,R00430,R00208,R01012,R00572
92	1.00	292	20	75	0	2	C00031->C00183:[4->3,7->5,7->6,9->1,9->2]	RP06552,RP00128,RP06299,RP05698,RP01134,RP00180,RP07314,RP00285,RP05915,RP01363,RP02722,RP00440,RP04232,RP01093,RP00026,RP00097,RP01089,RP00060,RP04543,RP03735	R01384,R01386,R07658,R00710,R00711,R01019,R00326,R00761,R01196,R00006,R00014,R00211,R00210,R01699,R00207,R00224,R00226,R00209,R05636,R03145,R00837,R00315,R00317,R00320,R03050,R00211,R00210,R00209,R01196,R00212,R02737,R00836,R01209,R03051,R03050,R00006,R00212,R00771,R00743,R01323,R01179,R05508,R00393,R04057,R02955,R05336,R01359,R05509,R00928,R04000,R00229,R07832,R03884,R00227,R03153,R00235,R02200,R01214,R01215,R01212,R01434,R00755,R00725,R01139,R00299,R08404,R02185,R05804,R00303,R00850,R00286,R00134,R03215,R03146,R00519
93	1.00	478	17	52	0	1	C00031->C00183:[2->3,7->5,7->6,9->1,9->2]	RP01568,RP01271,RP00395,RP00036,RP02918,RP00113,RP00440,RP01363,RP01093,RP00097,RP07314,RP01033,RP00060,RP00052,RP04202,RP06299,RP02722	R01518,R01068,R01061,R01063,R00199,R01858,R02628,R01138,R00659,R00724,R00200,R00206,R02320,R00430,R00208,R01012,R00572,R00014,R02188,R01512,R01515,R01517,R01660,R03050,R00006,R01209,R00771,R02200,R01214,R01215,R01212,R01434,R03050,R00658,R00725,R01139,R00299,R08404,R02185,R05804,R00303,R00850,R00756,R00769,R05805,R00770,R00762,R00764,R00767,R00207,R00761,R03051
94	0.40	380	16	36	0	1	C00031->C00183:[7->6,9->2]	RP06552,RP00060,RP01134,RP01363,RP02722,RP00287,RP04543,RP06172,RP06101,RP00097,RP01093,RP12733,RP00285,RP05915,RP06299,RP04202	R01384,R01386,R07658,R00725,R01139,R00299,R08404,R02185,R05804,R00303,R00850,R00837,R01209,R03051,R00214,R00216,R00286,R00472,R00214,R00216,R02200,R01214,R01215,R01212,R01434,R00771,R00006,R00211,R00210,R00209,R01196,R00212,R02737,R00836,R00761,R00207
95	0.60	289	19	72	0	2	C00031->C00183:[4->1,4->3,7->6,9->1]	RP06552,RP00291,RP04080,RP05698,RP06172,RP04232,RP01134,RP06299,RP06101,RP01093,RP00026,RP00180,RP00097,RP04078,RP00060,RP00285,RP04543,RP03735,RP05915	R01384,R01386,R07658,R00226,R04672,R04441,R01196,R00006,R00014,R00211,R00210,R01699,R00207,R00224,R00226,R00209,R05636,R03145,R00472,R00212,R00837,R00761,R00214,R00216,R00771,R00743,R01323,R01179,R05508,R00393,R04057,R02955,R05336,R01359,R05509,R00928,R04000,R00229,R07832,R03884,R00227,R03153,R00235,R00315,R00317,R00320,R02200,R01214,R01215,R01212,R01434,R04439,R00725,R01139,R00299,R08404,R02185,R05804,R00303,R00850,R00211,R00210,R00209,R01196,R00212,R00286,R00134,R03215,R03146,R00519,R02737,R00836
96	0.60	370	14	42	0	1	C00031->C00183:[7->3,7->6,9->1]	RP00291,RP00128,RP06299,RP05698,RP01093,RP00180,RP00097,RP04078,RP01925,RP04318,RP00060,RP04080,RP06593,RP01133	R00226,R04672,R00710,R00711,R01019,R00326,R00761,R01196,R00006,R00014,R00211,R00210,R01699,R00207,R00224,R00226,R00209,R05636,R03145,R00771,R00315,R00317,R00320,R02200,R01214,R01215,R01212,R01434,R04439,R02035,R00224,R00725,R01139,R00299,R08404,R02185,R05804,R00303,R00850,R04441,R01528,R00835
97	1.00	409	22	55	0	1	C00031->C00183:[4->3,7->5,7->6,9->1,9->2]	RP01095,RP06552,RP00128,RP04543,RP05698,RP00453,RP00180,RP07314,RP05915,RP04202,RP02722,RP00440,RP01363,RP01093,RP06639,RP01573,RP00097,RP01089,RP00060,RP00343,RP06299,RP01576	R05339,R01384,R01386,R07658,R00710,R00711,R01019,R00326,R00286,R01196,R00006,R00014,R00211,R00210,R01699,R00207,R00224,R00226,R00209,R05636,R03145,R02727,R00010,R00315,R00317,R00320,R03050,R02737,R00836,R00207,R03051,R03050,R00006,R01209,R00771,R01621,R01529,R02200,R01214,R01215,R01212,R01434,R00755,R00725,R01139,R00299,R08404,R02185,R05804,R00303,R00850,R02778,R02780,R00761,R05338
98	0.60	386	24	61	0	2	C00031->C00183:[4->3,7->3,7->6,9->1]	RP06552,RP00291,RP04080,RP04543,RP00287,RP05698,RP01134,RP00453,RP01925,RP01133,RP00285,RP05915,RP06101,RP04202,RP06172,RP04232,RP01093,RP00097,RP04078,RP00060,RP00343,RP03735,RP06299,RP06593	R01384,R01386,R07658,R00226,R04672,R04441,R00286,R00214,R00216,R01196,R00006,R00014,R00211,R00210,R01699,R00207,R00224,R00226,R00209,R05636,R03145,R00837,R02727,R00010,R02035,R00835,R00211,R00210,R00209,R01196,R00212,R02737,R00836,R00214,R00216,R00207,R00472,R00212,R00771,R02200,R01214,R01215,R01212,R01434,R04439,R00725,R01139,R00299,R08404,R02185,R05804,R00303,R00850,R02778,R02780,R00134,R03215,R03146,R00519,R00761,R01528
99	0.60	395	14	40	0	1	C00031->C00183:[7->6,9->1,9->3]	RP00291,RP04080,RP06299,RP06172,RP05698,RP06101,RP01093,RP00180,RP00097,RP08343,RP04078,RP00060,RP04202,RP04833	R00226,R04672,R04441,R00761,R00472,R01196,R00006,R00014,R00211,R00210,R01699,R00207,R00224,R00226,R00209,R05636,R03145,R00214,R00216,R00771,R00315,R00317,R00320,R02200,R01214,R01215,R01212,R01434,R00236,R04439,R00725,R01139,R00299,R08404,R02185,R05804,R00303,R00850,R00207,R00316
100	1.00	501	19	54	0	1	C00031->C00183:[1->1,1->2,2->3,4->5,4->6]	RP01568,RP07314,RP00036,RP00113,RP02940,RP02450,RP01133,RP02722,RP01271,RP00395,RP13340,RP00440,RP01363,RP01093,RP00097,RP01033,RP00052,RP00060,RP02918	R01518,R03050,R00199,R01858,R02628,R01138,R00659,R00724,R00200,R00206,R02320,R00430,R00208,R01012,R00572,R02188,R01512,R01515,R01517,R01660,R03321,R02736,R00835,R03051,R01068,R01061,R01063,R01827,R03050,R00006,R01209,R00771,R02200,R01214,R01215,R01212,R01434,R00658,R00756,R00769,R05805,R00770,R00762,R00764,R00767,R00725,R01139,R00299,R08404,R02185,R05804,R00303,R00850,R00014
101	0.40	375	18	43	0	1	C00031->C00183:[4->2,7->6,9->2]	RP06552,RP00060,RP01134,RP01363,RP02722,RP00287,RP00128,RP04543,RP06172,RP06101,RP00097,RP01093,RP04318,RP12733,RP00285,RP05915,RP00180,RP06299	R01384,R01386,R07658,R00725,R01139,R00299,R08404,R02185,R05804,R00303,R00850,R00837,R01209,R03051,R00214,R00216,R00710,R00711,R01019,R00326,R00286,R00472,R00214,R00216,R02200,R01214,R01215,R01212,R01434,R00771,R00224,R00006,R00211,R00210,R00209,R01196,R00212,R02737,R00836,R00315,R00317,R00320,R00761
102	1.00	403	28	68	0	2	C00031->C00183:[4->3,7->5,7->6,9->1,9->2]	RP06552,RP01134,RP07314,RP00287,RP02940,RP04543,RP00128,RP06101,RP01089,RP01133,RP06727,RP00285,RP05915,RP00180,RP04232,RP06172,RP02722,RP00440,RP01363,RP01093,RP06639,RP00097,RP05698,RP02450,RP00060,RP04202,RP03735,RP06299	R01384,R01386,R07658,R00837,R03050,R00214,R00216,R03321,R00286,R00710,R00711,R01019,R00326,R00214,R00216,R00755,R00835,R01830,R00211,R00210,R00209,R01196,R00212,R02737,R00836,R00315,R00317,R00320,R00212,R00472,R03051,R03050,R00006,R01209,R00771,R01621,R02200,R01214,R01215,R01212,R01434,R01196,R00006,R00014,R00211,R00210,R01699,R00207,R00224,R00226,R00209,R05636,R03145,R02736,R00725,R01139,R00299,R08404,R02185,R05804,R00303,R00850,R00207,R00134,R03215,R03146,R00519,R00761
103	1.00	384	17	48	0	1	C00031->C00183:[4->3,7->5,7->6,9->1,9->2]	RP06552,RP00291,RP00128,RP06299,RP01134,RP05698,RP08251,RP01089,RP01093,RP04543,RP00097,RP04078,RP00060,RP04202,RP00180,RP04080,RP05915	R01384,R01386,R07658,R00226,R04672,R00710,R00711,R01019,R00326,R00761,R00837,R01196,R00006,R00014,R00211,R00210,R01699,R00207,R00224,R00226,R00209,R05636,R03145,R04672,R00755,R00771,R00286,R02200,R01214,R01215,R01212,R01434,R04439,R00725,R01139,R00299,R08404,R02185,R05804,R00303,R00850,R00207,R00315,R00317,R00320,R04441,R02737,R00836
104	0.40	343	9	20	0	1	C00031->C00183:[7->5,9->2]	RP04080,RP01093,RP06639,RP12734,RP00097,RP04078,RP06427,RP00060,RP04202	R04441,R00771,R01621,R00226,R02200,R01214,R01215,R01212,R01434,R04439,R01067,R00725,R01139,R00299,R08404,R02185,R05804,R00303,R00850,R00207
105	1.00	418	19	45	0	1	C00031->C00183:[4->3,7->5,7->6,9->1,9->2]	RP01095,RP06552,RP01134,RP05698,RP02722,RP00440,RP01363,RP05915,RP01093,RP06639,RP04543,RP00097,RP07314,RP00060,RP02918,RP04202,RP06299,RP01573,RP01576	R05339,R01384,R01386,R07658,R00837,R01196,R00006,R00014,R00211,R00210,R01699,R00207,R00224,R00226,R00209,R05636,R03145,R03051,R03050,R00006,R01209,R02737,R00836,R00771,R01621,R00286,R02200,R01214,R01215,R01212,R01434,R03050,R00725,R01139,R00299,R08404,R02185,R05804,R00303,R00850,R00014,R00207,R00761,R01529,R05338
106	1.00	377	26	66	0	2	C00031->C00183:[4->3,7->3,7->5,7->6,9->1,9->2]	RP06552,RP01134,RP05698,RP00287,RP04543,RP00128,RP06101,RP07314,RP01133,RP00285,RP05915,RP00180,RP06172,RP01363,RP02722,RP00440,RP04232,RP01093,RP00097,RP01089,RP01925,RP00060,RP04202,RP03735,RP06299,RP06593	R01384,R01386,R07658,R00837,R01196,R00006,R00014,R00211,R00210,R01699,R00207,R00224,R00226,R00209,R05636,R03145,R00214,R00216,R00286,R00710,R00711,R01019,R00326,R00214,R00216,R03050,R00835,R00211,R00210,R00209,R01196,R00212,R02737,R00836,R00315,R00317,R00320,R00472,R01209,R03051,R03050,R00006,R00212,R00771,R02200,R01214,R01215,R01212,R01434,R00755,R02035,R00725,R01139,R00299,R08404,R02185,R05804,R00303,R00850,R00207,R00134,R03215,R03146,R00519,R00761,R01528
107	1.00	490	16	47	0	1	C00031->C00183:[2->3,7->5,7->6,9->1,9->2]	RP01568,RP01271,RP02722,RP00036,RP02918,RP00440,RP01363,RP01093,RP00097,RP07314,RP01033,RP01264,RP00060,RP00052,RP04202,RP06299	R01518,R01068,R03051,R00199,R01858,R02628,R01138,R00659,R00724,R00200,R00206,R02320,R00430,R00208,R01012,R00572,R00014,R03050,R00006,R01209,R00771,R02200,R01214,R01215,R01212,R01434,R03050,R00658,R07159,R01058,R00725,R01139,R00299,R08404,R02185,R05804,R00303,R00850,R00756,R00769,R05805,R00770,R00762,R00764,R00767,R00207,R00761
108	0.60	389	16	49	0	1	C00031->C00183:[4->3,7->6,9->1]	RP06552,RP00291,RP00128,RP06299,RP00453,RP05698,RP01093,RP00180,RP04543,RP00097,RP04078,RP04318,RP00060,RP00343,RP04080,RP05915	R01384,R01386,R07658,R00226,R04672,R00710,R00711,R01019,R00326,R00761,R02727,R00010,R01196,R00006,R00014,R00211,R00210,R01699,R00207,R00224,R00226,R00209,R05636,R03145,R00771,R00315,R00317,R00320,R00286,R02200,R01214,R01215,R01212,R01434,R04439,R00224,R00725,R01139,R00299,R08404,R02185,R05804,R00303,R00850,R02778,R02780,R04441,R02737,R00836
109	0.40	463	22	60	0	1	C00031->C00183:[4->2,4->5]	RP06552,RP01568,RP01134,RP00036,RP00113,RP00287,RP00649,RP04543,RP04080,RP06101,RP01033,RP00285,RP05915,RP06172,RP00395,RP13340,RP01790,RP01093,RP12734,RP00097,RP04078,RP00060	R01384,R01386,R07658,R01518,R00837,R00199,R01858,R02628,R01138,R00659,R00724,R00200,R00206,R02320,R00430,R00208,R01012,R00572,R02188,R01512,R01515,R01517,R01660,R00214,R00216,R00761,R01067,R00286,R04441,R00214,R00216,R00658,R00211,R00210,R00209,R01196,R00212,R02737,R00836,R00472,R01061,R01063,R01827,R01830,R00771,R00226,R02200,R01214,R01215,R01212,R01434,R04439,R00725,R01139,R00299,R08404,R02185,R05804,R00303,R00850
110	1.00	500	18	54	0	1	C00031->C00183:[1->1,1->2,2->3,4->5,4->6]	RP01568,RP07314,RP00036,RP00113,RP00649,RP01033,RP02722,RP01271,RP00395,RP13340,RP01790,RP00440,RP01363,RP01093,RP00097,RP00052,RP00060,RP02918	R01518,R03050,R00199,R01858,R02628,R01138,R00659,R00724,R00200,R00206,R02320,R00430,R00208,R01012,R00572,R02188,R01512,R01515,R01517,R01660,R00761,R01067,R00658,R03051,R01068,R01061,R01063,R01827,R01830,R03050,R00006,R01209,R00771,R02200,R01214,R01215,R01212,R01434,R00756,R00769,R05805,R00770,R00762,R00764,R00767,R00725,R01139,R00299,R08404,R02185,R05804,R00303,R00850,R00014
111	1.00	374	16	44	0	1	C00031->C00183:[7->3,7->5,7->6,9->1,9->2]	RP00128,RP06299,RP02722,RP00440,RP05698,RP01093,RP01089,RP00180,RP00097,RP01363,RP07314,RP01133,RP01925,RP00060,RP04202,RP06593	R00710,R00711,R01019,R00326,R00761,R03051,R03050,R00006,R01196,R00006,R00014,R00211,R00210,R01699,R00207,R00224,R00226,R00209,R05636,R03145,R00771,R00755,R00315,R00317,R00320,R02200,R01214,R01215,R01212,R01434,R01209,R03050,R00835,R02035,R00725,R01139,R00299,R08404,R02185,R05804,R00303,R00850,R00207,R01528
112	0.40	391	17	39	0	1	C00031->C00183:[7->6,9->2]	RP06552,RP00060,RP06172,RP01363,RP02722,RP00287,RP04543,RP00453,RP06101,RP00097,RP01093,RP12733,RP00285,RP00343,RP06299,RP05915,RP04202	R01384,R01386,R07658,R00725,R01139,R00299,R08404,R02185,R05804,R00303,R00850,R00472,R01209,R03051,R00214,R00216,R00286,R02727,R00010,R00214,R00216,R02200,R01214,R01215,R01212,R01434,R00771,R00006,R00211,R00210,R00209,R01196,R00212,R02778,R02780,R00761,R02737,R00836,R00207
113	0.60	253	14	66	0	1	C00031->C00183:[7->6,9->1,9->3]	RP00291,RP04080,RP06299,RP06172,RP05698,RP01093,RP00026,RP00180,RP00097,RP04078,RP00079,RP00060,RP04202,RP05729	R00226,R04672,R04441,R00761,R00472,R01196,R00006,R00014,R00211,R00210,R01699,R00207,R00224,R00226,R00209,R05636,R03145,R00771,R00743,R01323,R01179,R05508,R00393,R04057,R02955,R05336,R01359,R05509,R00928,R04000,R00229,R07832,R03884,R00227,R03153,R00235,R00315,R00317,R00320,R02200,R01214,R01215,R01212,R01434,R04439,R00361,R00360,R00343,R00342,R01447,R01257,R00725,R01139,R00299,R08404,R02185,R05804,R00303,R00850,R00207,R00217,R00346,R00345,R00726,R00341,R00431
114	0.60	408	15	44	0	1	C00031->C00183:[7->6,9->1,9->3]	RP00291,RP00128,RP06299,RP06172,RP05698,RP06101,RP01093,RP00180,RP00097,RP08343,RP04078,RP04318,RP00060,RP04080,RP04833	R00226,R04672,R00710,R00711,R01019,R00326,R00761,R00472,R01196,R00006,R00014,R00211,R00210,R01699,R00207,R00224,R00226,R00209,R05636,R03145,R00214,R00216,R00771,R00315,R00317,R00320,R02200,R01214,R01215,R01212,R01434,R00236,R04439,R00224,R00725,R01139,R00299,R08404,R02185,R05804,R00303,R00850,R04441,R00316
115	0.60	377	14	42	0	1	C00031->C00183:[7->6,9->1,9->3]	RP00291,RP04080,RP06299,RP06172,RP00285,RP05698,RP06101,RP01093,RP06639,RP00097,RP04078,RP06427,RP00060,RP04202	R00226,R04672,R04441,R00761,R00472,R00211,R00210,R00209,R01196,R00212,R01196,R00006,R00014,R00211,R00210,R01699,R00207,R00224,R00226,R00209,R05636,R03145,R00214,R00216,R00771,R01621,R02200,R01214,R01215,R01212,R01434,R04439,R01067,R00725,R01139,R00299,R08404,R02185,R05804,R00303,R00850,R00207
116	1.00	500	27	61	0	1	C00031->C00183:[2->3,4->2,7->5,7->6,9->1]	RP06552,RP01568,RP01134,RP07314,RP00036,RP00113,RP00287,RP02940,RP04543,RP11543,RP06101,RP02450,RP01133,RP00395,RP05915,RP04202,RP06172,RP02722,RP13340,RP00440,RP01363,RP01093,RP00097,RP01033,RP00060,RP10741,RP06299	R01384,R01386,R07658,R01518,R00837,R03050,R00199,R01858,R02628,R01138,R00659,R00724,R00200,R00206,R02320,R00430,R00208,R01012,R00572,R02188,R01512,R01515,R01517,R01660,R00214,R00216,R03321,R00286,R03270,R00214,R00216,R02736,R00835,R01061,R01063,R02737,R00836,R00207,R00472,R03051,R01827,R03050,R00006,R01209,R00771,R02200,R01214,R01215,R01212,R01434,R00658,R00725,R01139,R00299,R08404,R02185,R05804,R00303,R00850,R02569,R00761
117	1.00	463	18	58	0	1	C00031->C00183:[1->1,2->3,4->6,7->5,9->2]	RP00113,RP00291,RP00128,RP01271,RP00395,RP00036,RP01568,RP04078,RP06299,RP08251,RP01093,RP00097,RP01089,RP01033,RP00060,RP00052,RP00180,RP04080	R02188,R01512,R01515,R01517,R01660,R00226,R04672,R00710,R00711,R01019,R00326,R01068,R01061,R01063,R00199,R01858,R02628,R01138,R00659,R00724,R00200,R00206,R02320,R00430,R00208,R01012,R00572,R01518,R04439,R00761,R04672,R00771,R02200,R01214,R01215,R01212,R01434,R00755,R00658,R00725,R01139,R00299,R08404,R02185,R05804,R00303,R00850,R00756,R00769,R05805,R00770,R00762,R00764,R00767,R00315,R00317,R00320,R04441
118	0.60	304	21	74	0	2	C00031->C00183:[4->1,4->3,7->6,9->1]	RP06552,RP00291,RP04080,RP05698,RP06172,RP06299,RP01134,RP00180,RP06639,RP00285,RP05915,RP04232,RP06101,RP01093,RP00026,RP00097,RP04078,RP06427,RP00060,RP04543,RP03735	R01384,R01386,R07658,R00226,R04672,R04441,R01196,R00006,R00014,R00211,R00210,R01699,R00207,R00224,R00226,R00209,R05636,R03145,R00472,R00761,R00837,R00315,R00317,R00320,R01621,R00211,R00210,R00209,R01196,R00212,R02737,R00836,R00212,R00214,R00216,R00771,R00743,R01323,R01179,R05508,R00393,R04057,R02955,R05336,R01359,R05509,R00928,R04000,R00229,R07832,R03884,R00227,R03153,R00235,R02200,R01214,R01215,R01212,R01434,R04439,R01067,R00725,R01139,R00299,R08404,R02185,R05804,R00303,R00850,R00286,R00134,R03215,R03146,R00519
119	1.00	463	20	54	0	1	C00031->C00183:[1->1,2->3,4->5,7->6,9->2]	RP01568,RP00128,RP07314,RP00395,RP13340,RP00113,RP00440,RP02940,RP01363,RP01093,RP01089,RP00180,RP00097,RP02450,RP01033,RP01133,RP00060,RP02722,RP06299,RP00036	R01518,R00710,R00711,R01019,R00326,R03050,R01061,R01063,R01827,R02188,R01512,R01515,R01517,R01660,R03050,R00006,R03321,R01209,R00771,R00755,R00315,R00317,R00320,R02200,R01214,R01215,R01212,R01434,R02736,R00658,R00835,R00725,R01139,R00299,R08404,R02185,R05804,R00303,R00850,R03051,R00761,R00199,R01858,R02628,R01138,R00659,R00724,R00200,R00206,R02320,R00430,R00208,R01012,R00572
120	1.00	338	22	72	0	1	C00031->C00183:[4->3,7->5,7->6,9->1,9->2]	RP06552,RP00128,RP07314,RP00287,RP05698,RP06299,RP01134,RP00180,RP00026,RP01089,RP04318,RP05915,RP06101,RP04202,RP06172,RP02722,RP00440,RP01363,RP01093,RP00097,RP00060,RP04543	R01384,R01386,R07658,R00710,R00711,R01019,R00326,R03050,R00214,R00216,R01196,R00006,R00014,R00211,R00210,R01699,R00207,R00224,R00226,R00209,R05636,R03145,R00761,R00837,R00315,R00317,R00320,R00743,R01323,R01179,R05508,R00393,R04057,R02955,R05336,R01359,R05509,R00928,R04000,R00229,R07832,R03884,R00227,R03153,R00235,R00755,R00224,R02737,R00836,R00214,R00216,R00207,R00472,R03051,R03050,R00006,R01209,R00771,R02200,R01214,R01215,R01212,R01434,R00725,R01139,R00299,R08404,R02185,R05804,R00303,R00850,R00286
121	1.00	407	30	89	0	1	C00031->C00183:[2->3,4->2,7->5,7->6,9->1]	RP06552,RP01568,RP00128,RP07314,RP00036,RP00113,RP00287,RP04543,RP02454,RP00453,RP01089,RP06101,RP02961,RP01033,RP02722,RP05915,RP04202,RP06172,RP01590,RP13340,RP00026,RP00440,RP01363,RP01093,RP00097,RP00395,RP00060,RP00343,RP06299,RP00216	R01384,R01386,R07658,R01518,R00710,R00711,R01019,R00326,R03050,R00199,R01858,R02628,R01138,R00659,R00724,R00200,R00206,R02320,R00430,R00208,R01012,R00572,R02188,R01512,R01515,R01517,R01660,R00214,R00216,R00286,R02740,R02727,R00010,R00755,R00214,R00216,R00028,R00658,R03051,R02737,R00836,R00207,R00472,R01555,R05196,R01827,R00743,R01323,R01179,R05508,R00393,R04057,R02955,R05336,R01359,R05509,R00928,R04000,R00229,R07832,R03884,R00227,R03153,R00235,R03050,R00006,R01209,R00771,R02200,R01214,R01215,R01212,R01434,R01061,R01063,R00725,R01139,R00299,R08404,R02185,R05804,R00303,R00850,R02778,R02780,R00761,R01788,R02189,R01786
122	0.40	427	20	42	0	1	C00031->C00183:[4->2,7->6,9->2]	RP06552,RP00060,RP06172,RP01363,RP02722,RP00287,RP02940,RP04543,RP00453,RP06639,RP06101,RP00097,RP02450,RP01133,RP06727,RP12733,RP00285,RP00343,RP05915,RP04202	R01384,R01386,R07658,R00725,R01139,R00299,R08404,R02185,R05804,R00303,R00850,R00472,R01209,R03051,R00214,R00216,R03321,R00286,R02727,R00010,R01621,R00214,R00216,R02200,R01214,R01215,R01212,R01434,R02736,R00835,R01830,R00006,R00211,R00210,R00209,R01196,R00212,R02778,R02780,R02737,R00836,R00207
123	1.00	474	23	72	0	1	C00031->C00183:[4->3,7->5,7->6,9->1,9->2]	RP06552,RP01568,RP01134,RP07314,RP00036,RP00113,RP05698,RP01033,RP00395,RP05915,RP01271,RP02722,RP00440,RP01363,RP01093,RP06639,RP04543,RP00097,RP00052,RP06427,RP00060,RP02918,RP04202	R01384,R01386,R07658,R01518,R00837,R03050,R00199,R01858,R02628,R01138,R00659,R00724,R00200,R00206,R02320,R00430,R00208,R01012,R00572,R02188,R01512,R01515,R01517,R01660,R01196,R00006,R00014,R00211,R00210,R01699,R00207,R00224,R00226,R00209,R05636,R03145,R00658,R01061,R01063,R02737,R00836,R01068,R03051,R03050,R00006,R01209,R00771,R01621,R00286,R02200,R01214,R01215,R01212,R01434,R00756,R00769,R05805,R00770,R00762,R00764,R00767,R01067,R00725,R01139,R00299,R08404,R02185,R05804,R00303,R00850,R00014,R00207
124	1.00	417	29	85	0	1	C00031->C00183:[2->3,4->2,7->5,7->6,9->1]	RP06552,RP01568,RP00128,RP07314,RP00036,RP00113,RP00287,RP02940,RP04543,RP00453,RP06101,RP00026,RP01089,RP01033,RP01133,RP00395,RP05915,RP04202,RP06172,RP02722,RP13340,RP00440,RP01363,RP01093,RP00097,RP02450,RP00060,RP00343,RP06299	R01384,R01386,R07658,R01518,R00710,R00711,R01019,R00326,R03050,R00199,R01858,R02628,R01138,R00659,R00724,R00200,R00206,R02320,R00430,R00208,R01012,R00572,R02188,R01512,R01515,R01517,R01660,R00214,R00216,R03321,R00286,R02727,R00010,R00214,R00216,R00743,R01323,R01179,R05508,R00393,R04057,R02955,R05336,R01359,R05509,R00928,R04000,R00229,R07832,R03884,R00227,R03153,R00235,R00755,R00658,R00835,R01061,R01063,R02737,R00836,R00207,R00472,R03051,R01827,R03050,R00006,R01209,R00771,R02200,R01214,R01215,R01212,R01434,R02736,R00725,R01139,R00299,R08404,R02185,R05804,R00303,R00850,R02778,R02780,R00761
125	1.00	497	25	65	0	1	C00031->C00183:[2->3,4->2,7->5,7->6,9->1]	RP06552,RP01568,RP01134,RP07314,RP00036,RP00113,RP00287,RP04543,RP11543,RP06101,RP01033,RP00395,RP05915,RP04202,RP06172,RP01271,RP02722,RP00440,RP01363,RP01093,RP00097,RP00052,RP00060,RP10741,RP06299	R01384,R01386,R07658,R01518,R00837,R03050,R00199,R01858,R02628,R01138,R00659,R00724,R00200,R00206,R02320,R00430,R00208,R01012,R00572,R02188,R01512,R01515,R01517,R01660,R00214,R00216,R00286,R03270,R00214,R00216,R00658,R01061,R01063,R02737,R00836,R00207,R00472,R01068,R03051,R03050,R00006,R01209,R00771,R02200,R01214,R01215,R01212,R01434,R00756,R00769,R05805,R00770,R00762,R00764,R00767,R00725,R01139,R00299,R08404,R02185,R05804,R00303,R00850,R02569,R00761
126	0.40	447	20	38	0	1	C00031->C00183:[4->2,7->6,9->2]	RP06552,RP06172,RP01363,RP02722,RP06727,RP02961,RP00287,RP04543,RP02454,RP00453,RP06639,RP06101,RP00097,RP00216,RP01590,RP12733,RP00285,RP00343,RP05915,RP04202	R01384,R01386,R07658,R00472,R01209,R03051,R01830,R00028,R00214,R00216,R00286,R02740,R02727,R00010,R01621,R00214,R00216,R02200,R01214,R01215,R01212,R01434,R01788,R02189,R01786,R01555,R05196,R00006,R00211,R00210,R00209,R01196,R00212,R02778,R02780,R02737,R00836,R00207
127	0.60	272	17	69	0	2	C00031->C00183:[4->3,7->6,9->1]	RP06552,RP00291,RP04080,RP05698,RP06299,RP01134,RP00180,RP00285,RP05915,RP04232,RP01093,RP00026,RP00097,RP04078,RP00060,RP04543,RP03735	R01384,R01386,R07658,R00226,R04672,R04441,R01196,R00006,R00014,R00211,R00210,R01699,R00207,R00224,R00226,R00209,R05636,R03145,R00761,R00837,R00315,R00317,R00320,R00211,R00210,R00209,R01196,R00212,R02737,R00836,R00212,R00771,R00743,R01323,R01179,R05508,R00393,R04057,R02955,R05336,R01359,R05509,R00928,R04000,R00229,R07832,R03884,R00227,R03153,R00235,R02200,R01214,R01215,R01212,R01434,R04439,R00725,R01139,R00299,R08404,R02185,R05804,R00303,R00850,R00286,R00134,R03215,R03146,R00519
128	1.00	358	22	70	0	1	C00031->C00183:[4->2,4->3,7->5,7->6,9->1]	RP06552,RP01134,RP05698,RP00287,RP04543,RP00128,RP06101,RP00026,RP07314,RP05915,RP06172,RP02722,RP00440,RP01363,RP01093,RP06639,RP00097,RP01089,RP06427,RP00060,RP04202,RP06299	R01384,R01386,R07658,R00837,R01196,R00006,R00014,R00211,R00210,R01699,R00207,R00224,R00226,R00209,R05636,R03145,R00214,R00216,R00286,R00710,R00711,R01019,R00326,R00214,R00216,R00743,R01323,R01179,R05508,R00393,R04057,R02955,R05336,R01359,R05509,R00928,R04000,R00229,R07832,R03884,R00227,R03153,R00235,R03050,R02737,R00836,R00472,R03051,R03050,R00006,R01209,R00771,R01621,R02200,R01214,R01215,R01212,R01434,R00755,R01067,R00725,R01139,R00299,R08404,R02185,R05804,R00303,R00850,R00207,R00761
129	0.40	441	19	35	0	1	C00031->C00183:[4->2,7->5,9->2]	RP06552,RP01134,RP01590,RP02961,RP00287,RP04543,RP02454,RP06172,RP06639,RP06101,RP12734,RP00097,RP04078,RP06727,RP00285,RP05915,RP04080,RP04202,RP00216	R01384,R01386,R07658,R00837,R01555,R05196,R00028,R00214,R00216,R00286,R02740,R00472,R01621,R00214,R00216,R00226,R02200,R01214,R01215,R01212,R01434,R04439,R01830,R00211,R00210,R00209,R01196,R00212,R02737,R00836,R04441,R00207,R01788,R02189,R01786
130	0.40	395	17	37	0	1	C00031->C00183:[7->5,9->2]	RP06552,RP01134,RP00287,RP04543,RP06172,RP06639,RP06101,RP12734,RP00097,RP04078,RP01093,RP06427,RP00060,RP00285,RP05915,RP04080,RP04202	R01384,R01386,R07658,R00837,R00214,R00216,R00286,R00472,R01621,R00214,R00216,R00226,R02200,R01214,R01215,R01212,R01434,R04439,R00771,R01067,R00725,R01139,R00299,R08404,R02185,R05804,R00303,R00850,R00211,R00210,R00209,R01196,R00212,R02737,R00836,R04441,R00207
131	1.00	303	22	79	0	2	C00031->C00183:[4->3,7->5,7->6,9->1,9->2]	RP06552,RP01134,RP06299,RP05698,RP00453,RP00180,RP07314,RP00285,RP05915,RP04232,RP02722,RP00440,RP00128,RP01363,RP01093,RP00026,RP04543,RP00097,RP01089,RP00060,RP00343,RP03735	R01384,R01386,R07658,R00837,R00761,R01196,R00006,R00014,R00211,R00210,R01699,R00207,R00224,R00226,R00209,R05636,R03145,R02727,R00010,R00315,R00317,R00320,R03050,R00211,R00210,R00209,R01196,R00212,R02737,R00836,R00212,R03051,R03050,R00006,R00710,R00711,R01019,R00326,R01209,R00771,R00743,R01323,R01179,R05508,R00393,R04057,R02955,R05336,R01359,R05509,R00928,R04000,R00229,R07832,R03884,R00227,R03153,R00235,R00286,R02200,R01214,R01215,R01212,R01434,R00755,R00725,R01139,R00299,R08404,R02185,R05804,R00303,R00850,R02778,R02780,R00134,R03215,R03146,R00519
132	0.60	296	14	60	0	1	C00031->C00183:[7->6,9->1,9->3]	RP00291,RP00128,RP06299,RP06172,RP05698,RP06101,RP01093,RP00026,RP00180,RP00097,RP04078,RP04318,RP00060,RP04080	R00226,R04672,R00710,R00711,R01019,R00326,R00761,R00472,R01196,R00006,R00014,R00211,R00210,R01699,R00207,R00224,R00226,R00209,R05636,R03145,R00214,R00216,R00771,R00743,R01323,R01179,R05508,R00393,R04057,R02955,R05336,R01359,R05509,R00928,R04000,R00229,R07832,R03884,R00227,R03153,R00235,R00315,R00317,R00320,R02200,R01214,R01215,R01212,R01434,R04439,R00224,R00725,R01139,R00299,R08404,R02185,R05804,R00303,R00850,R04441
133	0.60	299	15	58	0	1	C00031->C00183:[7->6,9->1,9->3]	RP00291,RP04080,RP06299,RP06172,RP05698,RP06101,RP01093,RP06639,RP00180,RP00097,RP04078,RP00026,RP06427,RP00060,RP04202	R00226,R04672,R04441,R00761,R00472,R01196,R00006,R00014,R00211,R00210,R01699,R00207,R00224,R00226,R00209,R05636,R03145,R00214,R00216,R00771,R01621,R00315,R00317,R00320,R02200,R01214,R01215,R01212,R01434,R04439,R00743,R01323,R01179,R05508,R00393,R04057,R02955,R05336,R01359,R05509,R00928,R04000,R00229,R07832,R03884,R00227,R03153,R00235,R01067,R00725,R01139,R00299,R08404,R02185,R05804,R00303,R00850,R00207
134	0.40	465	22	67	0	1	C00031->C00183:[1->2,4->2,4->6]	RP06552,RP01568,RP00036,RP00113,RP00287,RP04543,RP00453,RP06101,RP01033,RP12733,RP00285,RP05915,RP06172,RP01271,RP02722,RP01363,RP01093,RP00097,RP00395,RP00052,RP00060,RP00343	R01384,R01386,R07658,R01518,R00199,R01858,R02628,R01138,R00659,R00724,R00200,R00206,R02320,R00430,R00208,R01012,R00572,R02188,R01512,R01515,R01517,R01660,R00214,R00216,R00286,R02727,R00010,R00214,R00216,R00658,R00006,R00211,R00210,R00209,R01196,R00212,R02737,R00836,R00472,R01068,R03051,R01209,R00771,R02200,R01214,R01215,R01212,R01434,R01061,R01063,R00756,R00769,R05805,R00770,R00762,R00764,R00767,R00725,R01139,R00299,R08404,R02185,R05804,R00303,R00850,R02778,R02780
135	1.00	459	20	52	0	1	C00031->C00183:[2->3,7->5,7->6,9->1,9->2]	RP01568,RP07314,RP00395,RP13340,RP00113,RP00440,RP00060,RP01363,RP02454,RP01093,RP00097,RP02961,RP01033,RP02918,RP01590,RP04202,RP06299,RP02722,RP00216,RP00036	R01518,R03050,R01061,R01063,R01827,R02188,R01512,R01515,R01517,R01660,R03050,R00006,R00725,R01139,R00299,R08404,R02185,R05804,R00303,R00850,R01209,R02740,R00771,R02200,R01214,R01215,R01212,R01434,R00028,R00658,R00014,R01555,R05196,R00207,R00761,R03051,R01788,R02189,R01786,R00199,R01858,R02628,R01138,R00659,R00724,R00200,R00206,R02320,R00430,R00208,R01012,R00572
136	1.00	415	26	86	0	1	C00031->C00183:[2->3,4->2,7->5,7->6,9->1]	RP06552,RP01568,RP01134,RP07314,RP00036,RP00113,RP00287,RP04543,RP00128,RP06101,RP00026,RP01033,RP00395,RP05915,RP06172,RP01271,RP02722,RP00440,RP01363,RP01093,RP00097,RP01089,RP00052,RP00060,RP04202,RP06299	R01384,R01386,R07658,R01518,R00837,R03050,R00199,R01858,R02628,R01138,R00659,R00724,R00200,R00206,R02320,R00430,R00208,R01012,R00572,R02188,R01512,R01515,R01517,R01660,R00214,R00216,R00286,R00710,R00711,R01019,R00326,R00214,R00216,R00743,R01323,R01179,R05508,R00393,R04057,R02955,R05336,R01359,R05509,R00928,R04000,R00229,R07832,R03884,R00227,R03153,R00235,R00658,R01061,R01063,R02737,R00836,R00472,R01068,R03051,R03050,R00006,R01209,R00771,R02200,R01214,R01215,R01212,R01434,R00755,R00756,R00769,R05805,R00770,R00762,R00764,R00767,R00725,R01139,R00299,R08404,R02185,R05804,R00303,R00850,R00207,R00761
137	0.40	420	19	39	0	1	C00031->C00183:[4->2,7->6,9->2]	RP06552,RP00060,RP01134,RP01363,RP02722,RP00287,RP02940,RP04543,RP06172,RP06639,RP06101,RP00097,RP02450,RP01133,RP06727,RP12733,RP00285,RP05915,RP04202	R01384,R01386,R07658,R00725,R01139,R00299,R08404,R02185,R05804,R00303,R00850,R00837,R01209,R03051,R00214,R00216,R03321,R00286,R00472,R01621,R00214,R00216,R02200,R01214,R01215,R01212,R01434,R02736,R00835,R01830,R00006,R00211,R00210,R00209,R01196,R00212,R02737,R00836,R00207
138	0.40	466	22	49	0	1	C00031->C00183:[7->6,9->2]	RP06552,RP06299,RP00287,RP00177,RP04543,RP00453,RP06101,RP00109,RP12733,RP00285,RP05915,RP04202,RP06172,RP02722,RP01363,RP01093,RP00931,RP00097,RP00060,RP00343,RP00921,RP01431	R01384,R01386,R07658,R00761,R00214,R00216,R00351,R00352,R00362,R00286,R02727,R00010,R00214,R00216,R00344,R00930,R00217,R00353,R00006,R00211,R00210,R00209,R01196,R00212,R02737,R00836,R00207,R00472,R03051,R01209,R00771,R00479,R02200,R01214,R01215,R01212,R01434,R00725,R01139,R00299,R08404,R02185,R05804,R00303,R00850,R02778,R02780,R00472,R01324
139	1.00	472	25	74	0	1	C00031->C00183:[4->3,5->1,5->2,9->5,9->6]	RP01095,RP01568,RP01134,RP07314,RP00036,RP00113,RP05698,RP01033,RP02722,RP05915,RP01573,RP01271,RP00395,RP00440,RP01363,RP01093,RP06639,RP04543,RP00097,RP00052,RP00060,RP02918,RP04202,RP06552,RP01576	R05339,R01518,R00837,R03050,R00199,R01858,R02628,R01138,R00659,R00724,R00200,R00206,R02320,R00430,R00208,R01012,R00572,R02188,R01512,R01515,R01517,R01660,R01196,R00006,R00014,R00211,R00210,R01699,R00207,R00224,R00226,R00209,R05636,R03145,R00658,R03051,R02737,R00836,R01529,R01068,R01061,R01063,R03050,R00006,R01209,R00771,R01621,R00286,R02200,R01214,R01215,R01212,R01434,R00756,R00769,R05805,R00770,R00762,R00764,R00767,R00725,R01139,R00299,R08404,R02185,R05804,R00303,R00850,R00014,R00207,R01384,R01386,R07658,R05338
140	1.00	366	23	63	0	2	C00031->C00183:[4->3,7->5,7->6,9->1,9->2]	RP06552,RP00128,RP07314,RP00287,RP05698,RP01134,RP00180,RP01089,RP00285,RP05915,RP06101,RP04202,RP06172,RP01363,RP02722,RP00440,RP04232,RP01093,RP00097,RP00060,RP04543,RP03735,RP06299	R01384,R01386,R07658,R00710,R00711,R01019,R00326,R03050,R00214,R00216,R01196,R00006,R00014,R00211,R00210,R01699,R00207,R00224,R00226,R00209,R05636,R03145,R00837,R00315,R00317,R00320,R00755,R00211,R00210,R00209,R01196,R00212,R02737,R00836,R00214,R00216,R00207,R00472,R01209,R03051,R03050,R00006,R00212,R00771,R02200,R01214,R01215,R01212,R01434,R00725,R01139,R00299,R08404,R02185,R05804,R00303,R00850,R00286,R00134,R03215,R03146,R00519,R00761
141	1.00	366	24	74	0	1	C00031->C00183:[4->2,4->3,7->5,7->6,9->1]	RP06552,RP00128,RP07314,RP00287,RP01134,RP05698,RP00453,RP06101,RP00026,RP01089,RP05915,RP00343,RP06172,RP02722,RP00440,RP01363,RP01093,RP06639,RP00097,RP06427,RP00060,RP04543,RP06299,RP04202	R01384,R01386,R07658,R00710,R00711,R01019,R00326,R03050,R00214,R00216,R00837,R01196,R00006,R00014,R00211,R00210,R01699,R00207,R00224,R00226,R00209,R05636,R03145,R02727,R00010,R00214,R00216,R00743,R01323,R01179,R05508,R00393,R04057,R02955,R05336,R01359,R05509,R00928,R04000,R00229,R07832,R03884,R00227,R03153,R00235,R00755,R02737,R00836,R02778,R02780,R00472,R03051,R03050,R00006,R01209,R00771,R01621,R02200,R01214,R01215,R01212,R01434,R01067,R00725,R01139,R00299,R08404,R02185,R05804,R00303,R00850,R00286,R00761,R00207
142	0.40	420	19	39	0	1	C00031->C00183:[4->2,7->5,9->2]	RP06552,RP01134,RP00287,RP02940,RP04543,RP06172,RP06639,RP06101,RP12734,RP00097,RP02450,RP04078,RP01133,RP06727,RP00060,RP00285,RP05915,RP04080,RP04202	R01384,R01386,R07658,R00837,R00214,R00216,R03321,R00286,R00472,R01621,R00214,R00216,R00226,R02200,R01214,R01215,R01212,R01434,R02736,R04439,R00835,R01830,R00725,R01139,R00299,R08404,R02185,R05804,R00303,R00850,R00211,R00210,R00209,R01196,R00212,R02737,R00836,R04441,R00207
143	1.00	468	17	59	0	1	C00031->C00183:[1->1,1->2,2->3,4->5,4->6]	RP01568,RP07314,RP00036,RP00113,RP01033,RP00109,RP00078,RP02722,RP01271,RP00395,RP00440,RP01363,RP01093,RP00097,RP00052,RP00060,RP02918	R01518,R03050,R00199,R01858,R02628,R01138,R00659,R00724,R00200,R00206,R02320,R00430,R00208,R01012,R00572,R02188,R01512,R01515,R01517,R01660,R00658,R00344,R00930,R00217,R00353,R00431,R00346,R00345,R00726,R00341,R03051,R01068,R01061,R01063,R03050,R00006,R01209,R00771,R02200,R01214,R01215,R01212,R01434,R00756,R00769,R05805,R00770,R00762,R00764,R00767,R00725,R01139,R00299,R08404,R02185,R05804,R00303,R00850,R00014
144	0.60	361	13	41	0	1	C00031->C00183:[7->5,9->1,9->3]	RP00291,RP04080,RP06299,RP06172,RP04079,RP05698,RP06101,RP01093,RP00097,RP10166,RP00285,RP00060,RP04202	R00226,R04672,R04441,R00761,R00472,R04440,R01196,R00006,R00014,R00211,R00210,R01699,R00207,R00224,R00226,R00209,R05636,R03145,R00214,R00216,R00771,R02200,R01214,R01215,R01212,R01434,R05071,R00211,R00210,R00209,R01196,R00212,R00725,R01139,R00299,R08404,R02185,R05804,R00303,R00850,R00207
145	0.60	379	15	51	0	1	C00031->C00183:[5->3,7->6,9->1]	RP00291,RP04080,RP06299,RP00164,RP00357,RP00528,RP05698,RP01093,RP00097,RP04078,RP00052,RP00060,RP03735,RP04202,RP01270	R00226,R04672,R04441,R00761,R01010,R01011,R01012,R06862,R01440,R00604,R02479,R01196,R00006,R00014,R00211,R00210,R01699,R00207,R00224,R00226,R00209,R05636,R03145,R00771,R02200,R01214,R01215,R01212,R01434,R04439,R00756,R00769,R05805,R00770,R00762,R00764,R00767,R00725,R01139,R00299,R08404,R02185,R05804,R00303,R00850,R00134,R03215,R03146,R00519,R00207,R01068
146	0.40	312	8	19	0	1	C00031->C00183:[7->5,9->2]	RP04080,RP06299,RP01093,RP12734,RP00097,RP04078,RP00060,RP04202	R04441,R00761,R00771,R00226,R02200,R01214,R01215,R01212,R01434,R04439,R00725,R01139,R00299,R08404,R02185,R05804,R00303,R00850,R00207
147	0.60	472	13	48	0	1	C00031->C00183:[1->1,2->3,4->6]	RP01568,RP04080,RP01271,RP00395,RP00036,RP00113,RP01093,RP00291,RP00097,RP04078,RP01033,RP00060,RP00052	R01518,R04441,R01068,R01061,R01063,R00199,R01858,R02628,R01138,R00659,R00724,R00200,R00206,R02320,R00430,R00208,R01012,R00572,R02188,R01512,R01515,R01517,R01660,R00771,R00226,R04672,R02200,R01214,R01215,R01212,R01434,R04439,R00658,R00725,R01139,R00299,R08404,R02185,R05804,R00303,R00850,R00756,R00769,R05805,R00770,R00762,R00764,R00767
148	1.00	500	26	61	0	1	C00031->C00183:[2->3,4->2,7->5,7->6,9->1]	RP06552,RP01568,RP01134,RP07314,RP00036,RP00113,RP00287,RP00649,RP04543,RP11543,RP06101,RP01033,RP00395,RP05915,RP04202,RP06172,RP02722,RP13340,RP01790,RP00440,RP01363,RP01093,RP00097,RP00060,RP10741,RP06299	R01384,R01386,R07658,R01518,R00837,R03050,R00199,R01858,R02628,R01138,R00659,R00724,R00200,R00206,R02320,R00430,R00208,R01012,R00572,R02188,R01512,R01515,R01517,R01660,R00214,R00216,R00761,R01067,R00286,R03270,R00214,R00216,R00658,R01061,R01063,R02737,R00836,R00207,R00472,R03051,R01827,R01830,R03050,R00006,R01209,R00771,R02200,R01214,R01215,R01212,R01434,R00725,R01139,R00299,R08404,R02185,R05804,R00303,R00850,R02569,R00761
149	0.60	380	15	46	0	1	C00031->C00183:[4->3,7->6,9->1]	RP06552,RP00291,RP00128,RP06299,RP01134,RP05698,RP01093,RP00180,RP00097,RP04078,RP04318,RP00060,RP04543,RP04080,RP05915	R01384,R01386,R07658,R00226,R04672,R00710,R00711,R01019,R00326,R00761,R00837,R01196,R00006,R00014,R00211,R00210,R01699,R00207,R00224,R00226,R00209,R05636,R03145,R00771,R00315,R00317,R00320,R02200,R01214,R01215,R01212,R01434,R04439,R00224,R00725,R01139,R00299,R08404,R02185,R05804,R00303,R00850,R00286,R04441,R02737,R00836
150	1.00	352	22	72	0	1	C00031->C00183:[4->2,4->3,7->5,7->6,9->1]	RP06552,RP00128,RP07314,RP00287,RP05698,RP06299,RP01134,RP00453,RP00026,RP01089,RP05915,RP06101,RP04202,RP06172,RP02722,RP00440,RP01363,RP01093,RP04543,RP00097,RP00060,RP00343	R01384,R01386,R07658,R00710,R00711,R01019,R00326,R03050,R00214,R00216,R01196,R00006,R00014,R00211,R00210,R01699,R00207,R00224,R00226,R00209,R05636,R03145,R00761,R00837,R02727,R00010,R00743,R01323,R01179,R05508,R00393,R04057,R02955,R05336,R01359,R05509,R00928,R04000,R00229,R07832,R03884,R00227,R03153,R00235,R00755,R02737,R00836,R00214,R00216,R00207,R00472,R03051,R03050,R00006,R01209,R00771,R00286,R02200,R01214,R01215,R01212,R01434,R00725,R01139,R00299,R08404,R02185,R05804,R00303,R00850,R02778,R02780
151	0.40	380	16	36	0	1	C00031->C00183:[7->5,9->2]	RP06552,RP01134,RP06299,RP00287,RP04543,RP06172,RP06101,RP12734,RP00097,RP04078,RP01093,RP00060,RP00285,RP05915,RP04080,RP04202	R01384,R01386,R07658,R00837,R00761,R00214,R00216,R00286,R00472,R00214,R00216,R00226,R02200,R01214,R01215,R01212,R01434,R04439,R00771,R00725,R01139,R00299,R08404,R02185,R05804,R00303,R00850,R00211,R00210,R00209,R01196,R00212,R02737,R00836,R04441,R00207
152	0.60	364	19	54	0	2	C00031->C00183:[4->3,7->6,9->1]	RP06552,RP00291,RP01134,RP04543,RP00287,RP05698,RP04080,RP06101,RP00285,RP05915,RP06172,RP04232,RP01093,RP00097,RP04078,RP00060,RP04202,RP03735,RP06299	R01384,R01386,R07658,R00226,R04672,R00837,R00286,R00214,R00216,R01196,R00006,R00014,R00211,R00210,R01699,R00207,R00224,R00226,R00209,R05636,R03145,R04441,R00214,R00216,R00211,R00210,R00209,R01196,R00212,R02737,R00836,R00472,R00212,R00771,R02200,R01214,R01215,R01212,R01434,R04439,R00725,R01139,R00299,R08404,R02185,R05804,R00303,R00850,R00207,R00134,R03215,R03146,R00519,R00761
153	0.60	279	13	56	0	1	C00031->C00183:[7->6,9->1,9->3]	RP00291,RP04080,RP06299,RP06172,RP05698,RP06101,RP01093,RP00026,RP00180,RP00097,RP04078,RP00060,RP04202	R00226,R04672,R04441,R00761,R00472,R01196,R00006,R00014,R00211,R00210,R01699,R00207,R00224,R00226,R00209,R05636,R03145,R00214,R00216,R00771,R00743,R01323,R01179,R05508,R00393,R04057,R02955,R05336,R01359,R05509,R00928,R04000,R00229,R07832,R03884,R00227,R03153,R00235,R00315,R00317,R00320,R02200,R01214,R01215,R01212,R01434,R04439,R00725,R01139,R00299,R08404,R02185,R05804,R00303,R00850,R00207
154	0.60	394	14	40	0	1	C00031->C00183:[4->3,7->5,9->1]	RP06552,RP00291,RP04080,RP06299,RP01134,RP04079,RP05698,RP01093,RP04543,RP00097,RP10166,RP00060,RP04202,RP05915	R01384,R01386,R07658,R00226,R04672,R04441,R00761,R00837,R04440,R01196,R00006,R00014,R00211,R00210,R01699,R00207,R00224,R00226,R00209,R05636,R03145,R00771,R00286,R02200,R01214,R01215,R01212,R01434,R05071,R00725,R01139,R00299,R08404,R02185,R05804,R00303,R00850,R00207,R02737,R00836
155	0.40	322	10	26	0	1	C00031->C00183:[7->6,9->2]	RP00128,RP06299,RP02722,RP01363,RP01093,RP00180,RP00097,RP04318,RP12733,RP00060	R00710,R00711,R01019,R00326,R00761,R03051,R01209,R00771,R00315,R00317,R00320,R02200,R01214,R01215,R01212,R01434,R00224,R00006,R00725,R01139,R00299,R08404,R02185,R05804,R00303,R00850
156	0.60	417	16	42	0	1	C00031->C00183:[7->6,9->1,9->3]	RP00291,RP04080,RP06299,RP06172,RP05698,RP06101,RP01093,RP06639,RP00180,RP00097,RP08343,RP04078,RP06427,RP00060,RP04202,RP04833	R00226,R04672,R04441,R00761,R00472,R01196,R00006,R00014,R00211,R00210,R01699,R00207,R00224,R00226,R00209,R05636,R03145,R00214,R00216,R00771,R01621,R00315,R00317,R00320,R02200,R01214,R01215,R01212,R01434,R00236,R04439,R01067,R00725,R01139,R00299,R08404,R02185,R05804,R00303,R00850,R00207,R00316
157	0.40	465	13	47	0	1	C00031->C00183:[1->2,4->6]	RP01568,RP01271,RP00395,RP00036,RP00113,RP01363,RP01093,RP00097,RP01033,RP00052,RP12733,RP00060,RP02722	R01518,R01068,R01061,R01063,R00199,R01858,R02628,R01138,R00659,R00724,R00200,R00206,R02320,R00430,R00208,R01012,R00572,R02188,R01512,R01515,R01517,R01660,R01209,R00771,R02200,R01214,R01215,R01212,R01434,R00658,R00756,R00769,R05805,R00770,R00762,R00764,R00767,R00006,R00725,R01139,R00299,R08404,R02185,R05804,R00303,R00850,R03051
158	0.60	269	15	70	0	1	C00031->C00183:[7->6,9->1,9->3]	RP00291,RP00128,RP06299,RP06172,RP05698,RP01093,RP00026,RP00180,RP00097,RP04078,RP00079,RP04318,RP00060,RP04080,RP05729	R00226,R04672,R00710,R00711,R01019,R00326,R00761,R00472,R01196,R00006,R00014,R00211,R00210,R01699,R00207,R00224,R00226,R00209,R05636,R03145,R00771,R00743,R01323,R01179,R05508,R00393,R04057,R02955,R05336,R01359,R05509,R00928,R04000,R00229,R07832,R03884,R00227,R03153,R00235,R00315,R00317,R00320,R02200,R01214,R01215,R01212,R01434,R04439,R00361,R00360,R00343,R00342,R01447,R01257,R00224,R00725,R01139,R00299,R08404,R02185,R05804,R00303,R00850,R04441,R00217,R00346,R00345,R00726,R00341,R00431
159	0.40	204	10	44	0	1	C00031->C00183:[7->6,9->2]	RP00285,RP06299,RP02722,RP01363,RP01093,RP00026,RP00180,RP00097,RP12733,RP00060	R00211,R00210,R00209,R01196,R00212,R00761,R03051,R01209,R00771,R00743,R01323,R01179,R05508,R00393,R04057,R02955,R05336,R01359,R05509,R00928,R04000,R00229,R07832,R03884,R00227,R03153,R00235,R00315,R00317,R00320,R02200,R01214,R01215,R01212,R01434,R00006,R00725,R01139,R00299,R08404,R02185,R05804,R00303,R00850
160	1.00	374	25	67	0	2	C00031->C00183:[4->3,7->5,7->6,9->1,9->2]	RP06552,RP01134,RP04543,RP00287,RP05698,RP00453,RP06101,RP07314,RP00285,RP05915,RP00180,RP00343,RP04232,RP06172,RP02722,RP00440,RP00128,RP01363,RP01093,RP00097,RP01089,RP00060,RP04202,RP03735,RP06299	R01384,R01386,R07658,R00837,R00286,R00214,R00216,R01196,R00006,R00014,R00211,R00210,R01699,R00207,R00224,R00226,R00209,R05636,R03145,R02727,R00010,R00214,R00216,R03050,R00211,R00210,R00209,R01196,R00212,R02737,R00836,R00315,R00317,R00320,R02778,R02780,R00212,R00472,R03051,R03050,R00006,R00710,R00711,R01019,R00326,R01209,R00771,R02200,R01214,R01215,R01212,R01434,R00755,R00725,R01139,R00299,R08404,R02185,R05804,R00303,R00850,R00207,R00134,R03215,R03146,R00519,R00761
161	1.00	395	18	46	0	1	C00031->C00183:[7->3,7->5,7->6,9->1,9->2]	RP01089,RP00128,RP05698,RP02722,RP06427,RP00440,RP01363,RP01093,RP06639,RP00180,RP00097,RP07314,RP01133,RP01925,RP00060,RP04202,RP06299,RP06593	R00755,R00710,R00711,R01019,R00326,R01196,R00006,R00014,R00211,R00210,R01699,R00207,R00224,R00226,R00209,R05636,R03145,R03051,R01067,R03050,R00006,R01209,R00771,R01621,R00315,R00317,R00320,R02200,R01214,R01215,R01212,R01434,R03050,R00835,R02035,R00725,R01139,R00299,R08404,R02185,R05804,R00303,R00850,R00207,R00761,R01528
162	0.60	389	16	52	0	1	C00031->C00183:[5->3,7->6,9->1]	RP00291,RP04080,RP00164,RP00357,RP00528,RP05698,RP01093,RP06639,RP00097,RP04078,RP00052,RP06427,RP00060,RP03735,RP04202,RP01270	R00226,R04672,R04441,R01010,R01011,R01012,R06862,R01440,R00604,R02479,R01196,R00006,R00014,R00211,R00210,R01699,R00207,R00224,R00226,R00209,R05636,R03145,R00771,R01621,R02200,R01214,R01215,R01212,R01434,R04439,R00756,R00769,R05805,R00770,R00762,R00764,R00767,R01067,R00725,R01139,R00299,R08404,R02185,R05804,R00303,R00850,R00134,R03215,R03146,R00519,R00207,R01068
163	0.40	466	23	63	0	1	C00031->C00183:[4->2,4->6]	RP06552,RP01568,RP00036,RP00113,RP00287,RP00649,RP04543,RP00453,RP06101,RP01033,RP12733,RP00285,RP05915,RP06172,RP02722,RP13340,RP01790,RP01363,RP01093,RP00097,RP00395,RP00060,RP00343	R01384,R01386,R07658,R01518,R00199,R01858,R02628,R01138,R00659,R00724,R00200,R00206,R02320,R00430,R00208,R01012,R00572,R02188,R01512,R01515,R01517,R01660,R00214,R00216,R00761,R01067,R00286,R02727,R00010,R00214,R00216,R00658,R00006,R00211,R00210,R00209,R01196,R00212,R02737,R00836,R00472,R03051,R01827,R01830,R01209,R00771,R02200,R01214,R01215,R01212,R01434,R01061,R01063,R00725,R01139,R00299,R08404,R02185,R05804,R00303,R00850,R02778,R02780
164	0.40	462	21	46	0	1	C00031->C00183:[7->6,9->2]	RP06552,RP01134,RP06299,RP00287,RP00177,RP04543,RP06101,RP00109,RP12733,RP00285,RP05915,RP06172,RP02722,RP01363,RP01093,RP00931,RP00097,RP00060,RP04202,RP00921,RP01431	R01384,R01386,R07658,R00837,R00761,R00214,R00216,R00351,R00352,R00362,R00286,R00214,R00216,R00344,R00930,R00217,R00353,R00006,R00211,R00210,R00209,R01196,R00212,R02737,R00836,R00472,R03051,R01209,R00771,R00479,R02200,R01214,R01215,R01212,R01434,R00725,R01139,R00299,R08404,R02185,R05804,R00303,R00850,R00207,R00472,R01324
165	0.60	293	18	68	0	2	C00031->C00183:[4->3,7->6,9->1]	RP06552,RP00291,RP04080,RP05698,RP00300,RP06299,RP01134,RP00180,RP06373,RP00285,RP05915,RP04232,RP01093,RP00026,RP00097,RP04078,RP00060,RP04543	R01384,R01386,R07658,R00226,R04672,R04441,R01196,R00006,R00014,R00211,R00210,R01699,R00207,R00224,R00226,R00209,R05636,R03145,R00944,R00943,R00761,R00837,R00315,R00317,R00320,R00941,R00211,R00210,R00209,R01196,R00212,R02737,R00836,R00212,R00771,R00743,R01323,R01179,R05508,R00393,R04057,R02955,R05336,R01359,R05509,R00928,R04000,R00229,R07832,R03884,R00227,R03153,R00235,R02200,R01214,R01215,R01212,R01434,R04439,R00725,R01139,R00299,R08404,R02185,R05804,R00303,R00850,R00286
166	1.00	416	28	85	0	1	C00031->C00183:[2->3,4->2,7->5,7->6,9->1]	RP06552,RP01568,RP00128,RP07314,RP00036,RP00113,RP00287,RP00649,RP04543,RP00453,RP06101,RP00026,RP01033,RP00395,RP05915,RP04202,RP06172,RP02722,RP13340,RP01790,RP00440,RP01363,RP01093,RP00097,RP01089,RP00060,RP00343,RP06299	R01384,R01386,R07658,R01518,R00710,R00711,R01019,R00326,R03050,R00199,R01858,R02628,R01138,R00659,R00724,R00200,R00206,R02320,R00430,R00208,R01012,R00572,R02188,R01512,R01515,R01517,R01660,R00214,R00216,R00761,R01067,R00286,R02727,R00010,R00214,R00216,R00743,R01323,R01179,R05508,R00393,R04057,R02955,R05336,R01359,R05509,R00928,R04000,R00229,R07832,R03884,R00227,R03153,R00235,R00658,R01061,R01063,R02737,R00836,R00207,R00472,R03051,R01827,R01830,R03050,R00006,R01209,R00771,R02200,R01214,R01215,R01212,R01434,R00755,R00725,R01139,R00299,R08404,R02185,R05804,R00303,R00850,R02778,R02780,R00761
167	1.00	358	24	72	0	1	C00031->C00183:[4->2,4->3,7->5,7->6,9->1]	RP01095,RP06552,RP01134,RP07314,RP00287,RP05698,RP00128,RP06101,RP00026,RP01089,RP05915,RP01573,RP06172,RP02722,RP00440,RP01363,RP01093,RP06639,RP00097,RP00060,RP04543,RP06299,RP04202,RP01576	R05339,R01384,R01386,R07658,R00837,R03050,R00214,R00216,R01196,R00006,R00014,R00211,R00210,R01699,R00207,R00224,R00226,R00209,R05636,R03145,R00710,R00711,R01019,R00326,R00214,R00216,R00743,R01323,R01179,R05508,R00393,R04057,R02955,R05336,R01359,R05509,R00928,R04000,R00229,R07832,R03884,R00227,R03153,R00235,R00755,R02737,R00836,R01529,R00472,R03051,R03050,R00006,R01209,R00771,R01621,R02200,R01214,R01215,R01212,R01434,R00725,R01139,R00299,R08404,R02185,R05804,R00303,R00850,R00286,R00761,R00207,R05338
168	0.60	259	15	67	0	1	C00031->C00183:[7->5,9->1,9->3]	RP00291,RP04080,RP06299,RP06172,RP04079,RP05698,RP01093,RP00026,RP00180,RP00097,RP10166,RP00079,RP00060,RP04202,RP05729	R00226,R04672,R04441,R00761,R00472,R04440,R01196,R00006,R00014,R00211,R00210,R01699,R00207,R00224,R00226,R00209,R05636,R03145,R00771,R00743,R01323,R01179,R05508,R00393,R04057,R02955,R05336,R01359,R05509,R00928,R04000,R00229,R07832,R03884,R00227,R03153,R00235,R00315,R00317,R00320,R02200,R01214,R01215,R01212,R01434,R05071,R00361,R00360,R00343,R00342,R01447,R01257,R00725,R01139,R00299,R08404,R02185,R05804,R00303,R00850,R00207,R00217,R00346,R00345,R00726,R00341,R00431
169	1.00	405	21	52	0	1	C00031->C00183:[4->3,7->5,7->6,9->1,9->2]	RP01095,RP06552,RP00128,RP07314,RP05698,RP01134,RP00180,RP01089,RP05915,RP01573,RP02722,RP00440,RP01363,RP01093,RP06639,RP04543,RP00097,RP06427,RP00060,RP04202,RP01576	R05339,R01384,R01386,R07658,R00710,R00711,R01019,R00326,R03050,R01196,R00006,R00014,R00211,R00210,R01699,R00207,R00224,R00226,R00209,R05636,R03145,R00837,R00315,R00317,R00320,R00755,R02737,R00836,R01529,R03051,R03050,R00006,R01209,R00771,R01621,R00286,R02200,R01214,R01215,R01212,R01434,R01067,R00725,R01139,R00299,R08404,R02185,R05804,R00303,R00850,R00207,R05338
170	0.60	403	15	43	0	1	C00031->C00183:[4->3,7->5,9->1]	RP06552,RP00291,RP04080,RP06299,RP04079,RP05698,RP05915,RP01093,RP00453,RP04543,RP00097,RP10166,RP00060,RP04202,RP00343	R01384,R01386,R07658,R00226,R04672,R04441,R00761,R04440,R01196,R00006,R00014,R00211,R00210,R01699,R00207,R00224,R00226,R00209,R05636,R03145,R02737,R00836,R00771,R02727,R00010,R00286,R02200,R01214,R01215,R01212,R01434,R05071,R00725,R01139,R00299,R08404,R02185,R05804,R00303,R00850,R00207,R02778,R02780
171	0.60	408	15	43	0	1	C00031->C00183:[4->3,7->6,9->1]	RP06552,RP00291,RP04080,RP04543,RP05698,RP05915,RP01093,RP06639,RP00453,RP00097,RP04078,RP06427,RP00060,RP04202,RP00343	R01384,R01386,R07658,R00226,R04672,R04441,R00286,R01196,R00006,R00014,R00211,R00210,R01699,R00207,R00224,R00226,R00209,R05636,R03145,R02737,R00836,R00771,R01621,R02727,R00010,R02200,R01214,R01215,R01212,R01434,R04439,R01067,R00725,R01139,R00299,R08404,R02185,R05804,R00303,R00850,R00207,R02778,R02780
172	0.60	383	13	36	0	1	C00031->C00183:[7->3,7->5,9->1]	RP00291,RP04080,RP06299,RP04079,RP05698,RP01093,RP00097,RP10166,RP01925,RP01133,RP00060,RP04202,RP06593	R00226,R04672,R04441,R00761,R04440,R01196,R00006,R00014,R00211,R00210,R01699,R00207,R00224,R00226,R00209,R05636,R03145,R00771,R02200,R01214,R01215,R01212,R01434,R05071,R02035,R00835,R00725,R01139,R00299,R08404,R02185,R05804,R00303,R00850,R00207,R01528
173	0.80	380	17	45	0	1	C00031->C00183:[7->5,7->6,9->1,9->2]	RP01095,RP00128,RP01363,RP02722,RP00440,RP05698,RP01093,RP06639,RP00180,RP01089,RP00097,RP07314,RP00060,RP04202,RP06299,RP01573,RP01576	R05339,R00710,R00711,R01019,R00326,R01209,R03051,R03050,R00006,R01196,R00006,R00014,R00211,R00210,R01699,R00207,R00224,R00226,R00209,R05636,R03145,R00771,R01621,R00315,R00317,R00320,R00755,R02200,R01214,R01215,R01212,R01434,R03050,R00725,R01139,R00299,R08404,R02185,R05804,R00303,R00850,R00207,R00761,R01529,R05338
174	1.00	341	21	71	0	1	C00031->C00183:[4->3,7->5,7->6,9->1,9->2]	RP06552,RP00128,RP06299,RP07314,RP00287,RP05698,RP01134,RP00180,RP00026,RP01089,RP04318,RP05915,RP06101,RP06172,RP02722,RP00440,RP01363,RP01093,RP00097,RP00060,RP04543	R01384,R01386,R07658,R00710,R00711,R01019,R00326,R00761,R03050,R00214,R00216,R01196,R00006,R00014,R00211,R00210,R01699,R00207,R00224,R00226,R00209,R05636,R03145,R00837,R00315,R00317,R00320,R00743,R01323,R01179,R05508,R00393,R04057,R02955,R05336,R01359,R05509,R00928,R04000,R00229,R07832,R03884,R00227,R03153,R00235,R00755,R00224,R02737,R00836,R00214,R00216,R00472,R03051,R03050,R00006,R01209,R00771,R02200,R01214,R01215,R01212,R01434,R00725,R01139,R00299,R08404,R02185,R05804,R00303,R00850,R00286
175	0.40	392	17	47	0	2	C00031->C00183:[4->1,4->3]	RP06552,RP05698,RP00287,RP04543,RP00453,RP06101,RP07314,RP00285,RP05915,RP06172,RP01363,RP02722,RP00440,RP04232,RP00097,RP00343,RP03735	R01384,R01386,R07658,R01196,R00006,R00014,R00211,R00210,R01699,R00207,R00224,R00226,R00209,R05636,R03145,R00214,R00216,R00286,R02727,R00010,R00214,R00216,R03050,R00211,R00210,R00209,R01196,R00212,R02737,R00836,R00472,R01209,R03051,R03050,R00006,R00212,R02200,R01214,R01215,R01212,R01434,R02778,R02780,R00134,R03215,R03146,R00519
176	1.00	383	27	98	0	1	C00031->C00183:[2->3,4->2,7->5,7->6,9->1]	RP06552,RP01568,RP01134,RP07314,RP00036,RP04543,RP00128,RP00026,RP01033,RP00078,RP05915,RP04202,RP06172,RP01271,RP02722,RP00079,RP00440,RP01363,RP01093,RP00097,RP01089,RP00052,RP01264,RP00060,RP00109,RP05729,RP06299	R01384,R01386,R07658,R01518,R00837,R03050,R00199,R01858,R02628,R01138,R00659,R00724,R00200,R00206,R02320,R00430,R00208,R01012,R00572,R00286,R00710,R00711,R01019,R00326,R00743,R01323,R01179,R05508,R00393,R04057,R02955,R05336,R01359,R05509,R00928,R04000,R00229,R07832,R03884,R00227,R03153,R00235,R00658,R00431,R00346,R00345,R00726,R00341,R02737,R00836,R00207,R00472,R01068,R03051,R00361,R00360,R00343,R00342,R01447,R01257,R03050,R00006,R01209,R00771,R02200,R01214,R01215,R01212,R01434,R00755,R00756,R00769,R05805,R00770,R00762,R00764,R00767,R07159,R01058,R00725,R01139,R00299,R08404,R02185,R05804,R00303,R00850,R00344,R00930,R00217,R00353,R00217,R00346,R00345,R00726,R00341,R00431,R00761
177	0.60	479	14	49	0	1	C00031->C00183:[1->1,2->3,4->5]	RP01568,RP01271,RP00395,RP00036,RP07314,RP00113,RP00440,RP01363,RP01093,RP00097,RP01033,RP00052,RP00060,RP02722	R01518,R01068,R01061,R01063,R00199,R01858,R02628,R01138,R00659,R00724,R00200,R00206,R02320,R00430,R00208,R01012,R00572,R03050,R02188,R01512,R01515,R01517,R01660,R03050,R00006,R01209,R00771,R02200,R01214,R01215,R01212,R01434,R00658,R00756,R00769,R05805,R00770,R00762,R00764,R00767,R00725,R01139,R00299,R08404,R02185,R05804,R00303,R00850,R03051
178	0.60	294	21	73	0	2	C00031->C00183:[4->3,7->3,7->5,9->1]	RP06552,RP01134,RP05698,RP06299,RP00180,RP07314,RP01133,RP00285,RP05915,RP01363,RP02722,RP00440,RP04232,RP01093,RP00026,RP00097,RP01925,RP00060,RP04543,RP03735,RP06593	R01384,R01386,R07658,R00837,R01196,R00006,R00014,R00211,R00210,R01699,R00207,R00224,R00226,R00209,R05636,R03145,R00761,R00315,R00317,R00320,R03050,R00835,R00211,R00210,R00209,R01196,R00212,R02737,R00836,R01209,R03051,R03050,R00006,R00212,R00771,R00743,R01323,R01179,R05508,R00393,R04057,R02955,R05336,R01359,R05509,R00928,R04000,R00229,R07832,R03884,R00227,R03153,R00235,R02200,R01214,R01215,R01212,R01434,R02035,R00725,R01139,R00299,R08404,R02185,R05804,R00303,R00850,R00286,R00134,R03215,R03146,R00519,R01528
179	0.80	357	13	41	0	1	C00031->C00183:[7->5,7->6,9->1,9->2]	RP00128,RP07314,RP02722,RP00440,RP05698,RP06299,RP01093,RP00180,RP00097,RP01363,RP01089,RP00060,RP04202	R00710,R00711,R01019,R00326,R03050,R03051,R03050,R00006,R01196,R00006,R00014,R00211,R00210,R01699,R00207,R00224,R00226,R00209,R05636,R03145,R00761,R00771,R00315,R00317,R00320,R02200,R01214,R01215,R01212,R01434,R01209,R00755,R00725,R01139,R00299,R08404,R02185,R05804,R00303,R00850,R00207
180	0.80	409	24	61	0	2	C00031->C00183:[4->1,4->3,7->6,9->2]	RP06552,RP01134,RP04543,RP07314,RP00287,RP02940,RP05698,RP00128,RP06101,RP01089,RP01133,RP06727,RP00285,RP05915,RP00180,RP04232,RP06172,RP02722,RP00440,RP01363,RP06639,RP00097,RP02450,RP00060	R01384,R01386,R07658,R00837,R00286,R03050,R00214,R00216,R03321,R01196,R00006,R00014,R00211,R00210,R01699,R00207,R00224,R00226,R00209,R05636,R03145,R00710,R00711,R01019,R00326,R00214,R00216,R00755,R00835,R01830,R00211,R00210,R00209,R01196,R00212,R02737,R00836,R00315,R00317,R00320,R00212,R00472,R03051,R03050,R00006,R01209,R01621,R02200,R01214,R01215,R01212,R01434,R02736,R00725,R01139,R00299,R08404,R02185,R05804,R00303,R00850
181	0.60	381	22	59	0	2	C00031->C00183:[4->3,7->5,9->1]	RP06552,RP01134,RP05698,RP00287,RP04543,RP00453,RP06101,RP07314,RP00285,RP05915,RP04202,RP06172,RP01363,RP02722,RP00440,RP04232,RP01093,RP00097,RP00060,RP00343,RP03735,RP06299	R01384,R01386,R07658,R00837,R01196,R00006,R00014,R00211,R00210,R01699,R00207,R00224,R00226,R00209,R05636,R03145,R00214,R00216,R00286,R02727,R00010,R00214,R00216,R03050,R00211,R00210,R00209,R01196,R00212,R02737,R00836,R00207,R00472,R01209,R03051,R03050,R00006,R00212,R00771,R02200,R01214,R01215,R01212,R01434,R00725,R01139,R00299,R08404,R02185,R05804,R00303,R00850,R02778,R02780,R00134,R03215,R03146,R00519,R00761
182	1.00	372	27	96	0	1	C00031->C00183:[1->1,2->3,4->2,4->5,4->6]	RP06552,RP01568,RP01134,RP07314,RP00036,RP00113,RP02940,RP04543,RP00128,RP01089,RP00026,RP02450,RP01133,RP00078,RP02722,RP05915,RP06172,RP00395,RP13340,RP00079,RP00440,RP01363,RP00097,RP01033,RP00060,RP00109,RP05729	R01384,R01386,R07658,R01518,R00837,R03050,R00199,R01858,R02628,R01138,R00659,R00724,R00200,R00206,R02320,R00430,R00208,R01012,R00572,R02188,R01512,R01515,R01517,R01660,R03321,R00286,R00710,R00711,R01019,R00326,R00755,R00743,R01323,R01179,R05508,R00393,R04057,R02955,R05336,R01359,R05509,R00928,R04000,R00229,R07832,R03884,R00227,R03153,R00235,R02736,R00835,R00431,R00346,R00345,R00726,R00341,R03051,R02737,R00836,R00472,R01061,R01063,R01827,R00361,R00360,R00343,R00342,R01447,R01257,R03050,R00006,R01209,R02200,R01214,R01215,R01212,R01434,R00658,R00725,R01139,R00299,R08404,R02185,R05804,R00303,R00850,R00344,R00930,R00217,R00353,R00217,R00346,R00345,R00726,R00341,R00431
183	0.60	410	15	41	0	1	C00031->C00183:[4->3,7->5,9->1]	RP06552,RP01134,RP01363,RP02722,RP00440,RP05698,RP01093,RP06639,RP04543,RP00097,RP07314,RP06427,RP00060,RP04202,RP05915	R01384,R01386,R07658,R00837,R01209,R03051,R03050,R00006,R01196,R00006,R00014,R00211,R00210,R01699,R00207,R00224,R00226,R00209,R05636,R03145,R00771,R01621,R00286,R02200,R01214,R01215,R01212,R01434,R03050,R01067,R00725,R01139,R00299,R08404,R02185,R05804,R00303,R00850,R00207,R02737,R00836
184	0.60	397	14	40	0	1	C00031->C00183:[4->3,7->5,9->1]	RP06552,RP01134,RP05698,RP02722,RP00440,RP06299,RP01093,RP04543,RP00097,RP01363,RP07314,RP00060,RP04202,RP05915	R01384,R01386,R07658,R00837,R01196,R00006,R00014,R00211,R00210,R01699,R00207,R00224,R00226,R00209,R05636,R03145,R03051,R03050,R00006,R00761,R00771,R00286,R02200,R01214,R01215,R01212,R01434,R01209,R03050,R00725,R01139,R00299,R08404,R02185,R05804,R00303,R00850,R00207,R02737,R00836
185	0.60	372	20	55	0	2	C00031->C00183:[4->3,7->5,9->1]	RP06552,RP01134,RP04543,RP00287,RP05698,RP06101,RP07314,RP00285,RP05915,RP04232,RP06172,RP02722,RP00440,RP01363,RP01093,RP00097,RP00060,RP04202,RP03735,RP06299	R01384,R01386,R07658,R00837,R00286,R00214,R00216,R01196,R00006,R00014,R00211,R00210,R01699,R00207,R00224,R00226,R00209,R05636,R03145,R00214,R00216,R03050,R00211,R00210,R00209,R01196,R00212,R02737,R00836,R00212,R00472,R03051,R03050,R00006,R01209,R00771,R02200,R01214,R01215,R01212,R01434,R00725,R01139,R00299,R08404,R02185,R05804,R00303,R00850,R00207,R00134,R03215,R03146,R00519,R00761
186	0.60	265	15	61	0	2	C00031->C00183:[7->3,7->6,9->1]	RP00291,RP04080,RP06299,RP05698,RP04232,RP01093,RP00026,RP00180,RP00097,RP04078,RP01133,RP01925,RP00060,RP00285,RP06593	R00226,R04672,R04441,R00761,R01196,R00006,R00014,R00211,R00210,R01699,R00207,R00224,R00226,R00209,R05636,R03145,R00212,R00771,R00743,R01323,R01179,R05508,R00393,R04057,R02955,R05336,R01359,R05509,R00928,R04000,R00229,R07832,R03884,R00227,R03153,R00235,R00315,R00317,R00320,R02200,R01214,R01215,R01212,R01434,R04439,R00835,R02035,R00725,R01139,R00299,R08404,R02185,R05804,R00303,R00850,R00211,R00210,R00209,R01196,R00212,R01528
187	0.80	415	26	65	0	2	C00031->C00183:[4->1,4->3,7->6,9->2]	RP06552,RP00128,RP04543,RP07314,RP00287,RP02940,RP05698,RP00453,RP06101,RP01134,RP01089,RP01133,RP06727,RP00285,RP05915,RP00180,RP04232,RP06172,RP02722,RP00440,RP01363,RP06639,RP00097,RP02450,RP00060,RP00343	R01384,R01386,R07658,R00710,R00711,R01019,R00326,R00286,R03050,R00214,R00216,R03321,R01196,R00006,R00014,R00211,R00210,R01699,R00207,R00224,R00226,R00209,R05636,R03145,R02727,R00010,R00214,R00216,R00837,R00755,R00835,R01830,R00211,R00210,R00209,R01196,R00212,R02737,R00836,R00315,R00317,R00320,R00212,R00472,R03051,R03050,R00006,R01209,R01621,R02200,R01214,R01215,R01212,R01434,R02736,R00725,R01139,R00299,R08404,R02185,R05804,R00303,R00850,R02778,R02780
188	0.80	383	17	45	0	1	C00031->C00183:[7->5,7->6,9->1,9->2]	RP01095,RP00128,RP01363,RP02722,RP00440,RP05698,RP01093,RP06639,RP00180,RP00097,RP07314,RP06427,RP00060,RP04202,RP01089,RP01573,RP01576	R05339,R00710,R00711,R01019,R00326,R01209,R03051,R03050,R00006,R01196,R00006,R00014,R00211,R00210,R01699,R00207,R00224,R00226,R00209,R05636,R03145,R00771,R01621,R00315,R00317,R00320,R02200,R01214,R01215,R01212,R01434,R03050,R01067,R00725,R01139,R00299,R08404,R02185,R05804,R00303,R00850,R00207,R00755,R01529,R05338
189	0.60	408	17	43	0	1	C00031->C00183:[4->3,5->1,9->5]	RP01095,RP06552,RP01134,RP01363,RP02722,RP00440,RP05698,RP05915,RP01093,RP06639,RP04543,RP00097,RP07314,RP00060,RP04202,RP01573,RP01576	R05339,R01384,R01386,R07658,R00837,R01209,R03051,R03050,R00006,R01196,R00006,R00014,R00211,R00210,R01699,R00207,R00224,R00226,R00209,R05636,R03145,R02737,R00836,R00771,R01621,R00286,R02200,R01214,R01215,R01212,R01434,R03050,R00725,R01139,R00299,R08404,R02185,R05804,R00303,R00850,R00207,R01529,R05338
190	0.60	417	16	44	0	1	C00031->C00183:[4->3,7->5,9->1]	RP06552,RP01363,RP02722,RP00440,RP05698,RP05915,RP01093,RP06639,RP00453,RP04543,RP00097,RP07314,RP06427,RP00060,RP04202,RP00343	R01384,R01386,R07658,R01209,R03051,R03050,R00006,R01196,R00006,R00014,R00211,R00210,R01699,R00207,R00224,R00226,R00209,R05636,R03145,R02737,R00836,R00771,R01621,R02727,R00010,R00286,R02200,R01214,R01215,R01212,R01434,R03050,R01067,R00725,R01139,R00299,R08404,R02185,R05804,R00303,R00850,R00207,R02778,R02780
191	0.60	415	18	46	0	1	C00031->C00183:[4->3,5->1,9->5]	RP01095,RP06552,RP01363,RP02722,RP00343,RP00440,RP05698,RP05915,RP01093,RP06639,RP00453,RP04543,RP00097,RP07314,RP00060,RP04202,RP01573,RP01576	R05339,R01384,R01386,R07658,R01209,R03051,R02778,R02780,R03050,R00006,R01196,R00006,R00014,R00211,R00210,R01699,R00207,R00224,R00226,R00209,R05636,R03145,R02737,R00836,R00771,R01621,R02727,R00010,R00286,R02200,R01214,R01215,R01212,R01434,R03050,R00725,R01139,R00299,R08404,R02185,R05804,R00303,R00850,R00207,R01529,R05338
192	0.60	397	21	55	0	2	C00031->C00183:[4->3,7->5,9->1]	RP06552,RP01134,RP04543,RP00287,RP05698,RP00453,RP06101,RP07314,RP00285,RP05915,RP00343,RP04232,RP06172,RP02722,RP00440,RP01363,RP01093,RP00097,RP00060,RP04202,RP06299	R01384,R01386,R07658,R00837,R00286,R00214,R00216,R01196,R00006,R00014,R00211,R00210,R01699,R00207,R00224,R00226,R00209,R05636,R03145,R02727,R00010,R00214,R00216,R03050,R00211,R00210,R00209,R01196,R00212,R02737,R00836,R02778,R02780,R00212,R00472,R03051,R03050,R00006,R01209,R00771,R02200,R01214,R01215,R01212,R01434,R00725,R01139,R00299,R08404,R02185,R05804,R00303,R00850,R00207,R00761
193	0.80	426	25	60	0	2	C00031->C00183:[4->1,4->3,7->6,9->2]	RP06552,RP00128,RP05698,RP00287,RP04543,RP02454,RP00453,RP06101,RP02961,RP07314,RP06727,RP00285,RP05915,RP00180,RP06172,RP01363,RP02722,RP00440,RP04232,RP06639,RP00097,RP01089,RP01590,RP00343,RP00216	R01384,R01386,R07658,R00710,R00711,R01019,R00326,R01196,R00006,R00014,R00211,R00210,R01699,R00207,R00224,R00226,R00209,R05636,R03145,R00214,R00216,R00286,R02740,R02727,R00010,R00214,R00216,R00028,R03050,R01830,R00211,R00210,R00209,R01196,R00212,R02737,R00836,R00315,R00317,R00320,R00472,R01209,R03051,R03050,R00006,R00212,R01621,R02200,R01214,R01215,R01212,R01434,R00755,R01555,R05196,R02778,R02780,R01788,R02189,R01786
194	1.00	406	25	79	0	1	C00031->C00183:[1->1,2->3,4->2,4->5,4->6]	RP06552,RP01568,RP01134,RP07314,RP00036,RP00113,RP00287,RP02940,RP04543,RP00128,RP01089,RP06101,RP00026,RP02450,RP01133,RP02722,RP05915,RP06172,RP00395,RP13340,RP00440,RP01363,RP00097,RP01033,RP00060	R01384,R01386,R07658,R01518,R00837,R03050,R00199,R01858,R02628,R01138,R00659,R00724,R00200,R00206,R02320,R00430,R00208,R01012,R00572,R02188,R01512,R01515,R01517,R01660,R00214,R00216,R03321,R00286,R00710,R00711,R01019,R00326,R00755,R00214,R00216,R00743,R01323,R01179,R05508,R00393,R04057,R02955,R05336,R01359,R05509,R00928,R04000,R00229,R07832,R03884,R00227,R03153,R00235,R02736,R00835,R03051,R02737,R00836,R00472,R01061,R01063,R01827,R03050,R00006,R01209,R02200,R01214,R01215,R01212,R01434,R00658,R00725,R01139,R00299,R08404,R02185,R05804,R00303,R00850
195	0.80	394	15	43	0	1	C00031->C00183:[7->5,7->6,9->1,9->2]	RP00128,RP05698,RP02722,RP06427,RP00440,RP06299,RP01093,RP06639,RP00180,RP00097,RP01363,RP07314,RP04318,RP00060,RP01089	R00710,R00711,R01019,R00326,R01196,R00006,R00014,R00211,R00210,R01699,R00207,R00224,R00226,R00209,R05636,R03145,R03051,R01067,R03050,R00006,R00761,R00771,R01621,R00315,R00317,R00320,R02200,R01214,R01215,R01212,R01434,R01209,R03050,R00224,R00725,R01139,R00299,R08404,R02185,R05804,R00303,R00850,R00755
196	1.00	299	19	71	0	2	C00031->C00183:[4->3,7->5,7->6,9->1,9->2]	RP06552,RP04232,RP00128,RP05698,RP02722,RP00440,RP01134,RP06299,RP01093,RP00026,RP00180,RP00097,RP01363,RP07314,RP00060,RP00285,RP04543,RP01089,RP05915	R01384,R01386,R07658,R00212,R00710,R00711,R01019,R00326,R01196,R00006,R00014,R00211,R00210,R01699,R00207,R00224,R00226,R00209,R05636,R03145,R03051,R03050,R00006,R00837,R00761,R00771,R00743,R01323,R01179,R05508,R00393,R04057,R02955,R05336,R01359,R05509,R00928,R04000,R00229,R07832,R03884,R00227,R03153,R00235,R00315,R00317,R00320,R02200,R01214,R01215,R01212,R01434,R01209,R03050,R00725,R01139,R00299,R08404,R02185,R05804,R00303,R00850,R00211,R00210,R00209,R01196,R00212,R00286,R00755,R02737,R00836
197	0.40	369	10	33	0	1	C00031->C00183:[7->6,9->1]	RP00291,RP04080,RP05698,RP01093,RP06639,RP00097,RP04078,RP06427,RP00060,RP04202	R00226,R04672,R04441,R01196,R00006,R00014,R00211,R00210,R01699,R00207,R00224,R00226,R00209,R05636,R03145,R00771,R01621,R02200,R01214,R01215,R01212,R01434,R04439,R01067,R00725,R01139,R00299,R08404,R02185,R05804,R00303,R00850,R00207
198	0.80	395	13	36	0	1	C00031->C00183:[7->5,7->6,9->1,9->2]	RP01363,RP02722,RP00440,RP05698,RP01093,RP06639,RP00097,RP07314,RP06427,RP00060,RP02918,RP04202,RP06299	R01209,R03051,R03050,R00006,R01196,R00006,R00014,R00211,R00210,R01699,R00207,R00224,R00226,R00209,R05636,R03145,R00771,R01621,R02200,R01214,R01215,R01212,R01434,R03050,R01067,R00725,R01139,R00299,R08404,R02185,R05804,R00303,R00850,R00014,R00207,R00761
199	0.80	237	22	112	0	1	C00031->C00183:[4->3,4->5,7->6,9->2]	RP06552,RP00128,RP07314,RP00015,RP00177,RP06299,RP01134,RP00180,RP01089,RP00109,RP05915,RP00305,RP02722,RP00440,RP00930,RP01363,RP01093,RP00097,RP00060,RP04543,RP01431,RP05857	R01384,R01386,R07658,R00710,R00711,R01019,R00326,R03050,R07997,R08082,R08050,R05036,R05037,R01412,R05857,R05229,R05039,R08611,R06551,R05301,R05302,R05097,R03812,R05320,R06539,R01252,R08081,R03737,R03376,R05419,R02444,R02445,R01879,R06338,R06335,R03218,R02160,R06336,R06337,R02486,R07366,R07996,R03219,R05228,R07993,R03590,R07187,R06540,R07329,R08610,R03806,R07184,R04276,R07186,R03640,R07368,R03809,R07367,R05469,R05468,R03009,R03008,R04073,R03451,R05722,R05723,R05466,R02397,R06323,R06322,R03126,R07185,R00351,R00352,R00362,R00761,R00837,R00315,R00317,R00320,R00755,R00344,R00930,R00217,R00353,R02737,R00836,R00709,R00267,R03051,R03050,R00006,R00479,R01209,R00771,R02200,R01214,R01215,R01212,R01434,R00725,R01139,R00299,R08404,R02185,R05804,R00303,R00850,R00286,R01324,R00709,R00267
200	1.00	350	21	71	0	1	C00031->C00183:[4->2,4->3,7->5,7->6,9->1]	RP06552,RP06172,RP05698,RP02722,RP00026,RP00287,RP00440,RP00128,RP06299,RP05915,RP01093,RP01089,RP00453,RP04543,RP00097,RP01363,RP07314,RP00060,RP04202,RP06101,RP00343	R01384,R01386,R07658,R00472,R01196,R00006,R00014,R00211,R00210,R01699,R00207,R00224,R00226,R00209,R05636,R03145,R03051,R00743,R01323,R01179,R05508,R00393,R04057,R02955,R05336,R01359,R05509,R00928,R04000,R00229,R07832,R03884,R00227,R03153,R00235,R00214,R00216,R03050,R00006,R00710,R00711,R01019,R00326,R00761,R02737,R00836,R00771,R00755,R02727,R00010,R00286,R02200,R01214,R01215,R01212,R01434,R01209,R03050,R00725,R01139,R00299,R08404,R02185,R05804,R00303,R00850,R00207,R00214,R00216,R02778,R02780
201	1.00	380	26	101	0	1	C00031->C00183:[1->1,2->3,4->2,4->5,4->6]	RP06552,RP01568,RP01134,RP07314,RP00036,RP00113,RP04543,RP00128,RP00026,RP01033,RP00078,RP02722,RP05915,RP06172,RP01271,RP00395,RP00079,RP00440,RP01363,RP01093,RP00097,RP01089,RP00052,RP00060,RP00109,RP05729	R01384,R01386,R07658,R01518,R00837,R03050,R00199,R01858,R02628,R01138,R00659,R00724,R00200,R00206,R02320,R00430,R00208,R01012,R00572,R02188,R01512,R01515,R01517,R01660,R00286,R00710,R00711,R01019,R00326,R00743,R01323,R01179,R05508,R00393,R04057,R02955,R05336,R01359,R05509,R00928,R04000,R00229,R07832,R03884,R00227,R03153,R00235,R00658,R00431,R00346,R00345,R00726,R00341,R03051,R02737,R00836,R00472,R01068,R01061,R01063,R00361,R00360,R00343,R00342,R01447,R01257,R03050,R00006,R01209,R00771,R02200,R01214,R01215,R01212,R01434,R00755,R00756,R00769,R05805,R00770,R00762,R00764,R00767,R00725,R01139,R00299,R08404,R02185,R05804,R00303,R00850,R00344,R00930,R00217,R00353,R00217,R00346,R00345,R00726,R00341,R00431
202	0.80	368	11	34	0	1	C00031->C00183:[7->5,7->6,9->1,9->2]	RP05698,RP02722,RP00440,RP06299,RP01093,RP00097,RP01363,RP07314,RP00060,RP02918,RP04202	R01196,R00006,R00014,R00211,R00210,R01699,R00207,R00224,R00226,R00209,R05636,R03145,R03051,R03050,R00006,R00761,R00771,R02200,R01214,R01215,R01212,R01434,R01209,R03050,R00725,R01139,R00299,R08404,R02185,R05804,R00303,R00850,R00014,R00207
203	0.80	394	15	38	0	1	C00031->C00183:[7->5,7->6,9->1,9->2]	RP01095,RP01363,RP02722,RP00440,RP05698,RP01093,RP06639,RP00097,RP07314,RP00060,RP02918,RP04202,RP06299,RP01573,RP01576	R05339,R01209,R03051,R03050,R00006,R01196,R00006,R00014,R00211,R00210,R01699,R00207,R00224,R00226,R00209,R05636,R03145,R00771,R01621,R02200,R01214,R01215,R01212,R01434,R03050,R00725,R01139,R00299,R08404,R02185,R05804,R00303,R00850,R00014,R00207,R00761,R01529,R05338
204	0.40	389	19	53	0	2	C00031->C00183:[4->1,4->3,7->1,7->3]	RP06552,RP00291,RP06172,RP04543,RP00287,RP05698,RP04232,RP00453,RP06101,RP00097,RP04078,RP01133,RP01925,RP00060,RP00285,RP00343,RP06593,RP04080,RP05915	R01384,R01386,R07658,R00226,R04672,R00472,R00286,R00214,R00216,R01196,R00006,R00014,R00211,R00210,R01699,R00207,R00224,R00226,R00209,R05636,R03145,R00212,R02727,R00010,R00214,R00216,R02200,R01214,R01215,R01212,R01434,R04439,R00835,R02035,R00725,R01139,R00299,R08404,R02185,R05804,R00303,R00850,R00211,R00210,R00209,R01196,R00212,R02778,R02780,R01528,R04441,R02737,R00836
205	0.80	370	14	42	0	1	C00031->C00183:[7->5,7->6,9->1,9->2]	RP00128,RP01363,RP02722,RP00440,RP05698,RP01093,RP06639,RP00180,RP00097,RP07314,RP06427,RP00060,RP04202,RP01089	R00710,R00711,R01019,R00326,R01209,R03051,R03050,R00006,R01196,R00006,R00014,R00211,R00210,R01699,R00207,R00224,R00226,R00209,R05636,R03145,R00771,R01621,R00315,R00317,R00320,R02200,R01214,R01215,R01212,R01434,R03050,R01067,R00725,R01139,R00299,R08404,R02185,R05804,R00303,R00850,R00207,R00755
206	1.00	509	22	58	0	1	C00031->C00183:[1->1,2->3,4->2,4->5,4->6]	RP06552,RP01568,RP01134,RP00287,RP11543,RP06101,RP01033,RP00440,RP01093,RP00052,RP01264,RP00060,RP10741,RP07314,RP00036,RP04543,RP05915,RP06172,RP01271,RP02722,RP01363,RP00097	R01384,R01386,R07658,R01518,R00837,R00214,R00216,R03270,R00214,R00216,R00658,R03050,R00006,R00771,R00756,R00769,R05805,R00770,R00762,R00764,R00767,R07159,R01058,R00725,R01139,R00299,R08404,R02185,R05804,R00303,R00850,R02569,R03050,R00199,R01858,R02628,R01138,R00659,R00724,R00200,R00206,R02320,R00430,R00208,R01012,R00572,R00286,R02737,R00836,R00472,R01068,R03051,R01209,R02200,R01214,R01215,R01212,R01434
207	0.40	389	19	51	0	2	C00031->C00183:[4->1,4->3,7->1,7->3]	RP06552,RP01134,RP04543,RP02722,RP00287,RP00440,RP05698,RP04232,RP06172,RP06101,RP00097,RP01363,RP07314,RP01133,RP01925,RP00060,RP00285,RP05915,RP06593	R01384,R01386,R07658,R00837,R00286,R03051,R00214,R00216,R03050,R00006,R01196,R00006,R00014,R00211,R00210,R01699,R00207,R00224,R00226,R00209,R05636,R03145,R00212,R00472,R00214,R00216,R02200,R01214,R01215,R01212,R01434,R01209,R03050,R00835,R02035,R00725,R01139,R00299,R08404,R02185,R05804,R00303,R00850,R00211,R00210,R00209,R01196,R00212,R02737,R00836,R01528
208	0.20	313	10	23	0	2	C00031->C00183:[4->3]	RP06552,RP00097,RP10978,RP10977,RP01364,RP00343,RP04543,RP05915,RP00453,RP05923	R01384,R01386,R07658,R02200,R01214,R01215,R01212,R01434,R01701,R07599,R07160,R01210,R02778,R02780,R00286,R02737,R00836,R02727,R00010,R01701,R07160,R07599,R01210
209	0.60	379	15	43	0	1	C00031->C00183:[7->3,7->5,9->1]	RP00128,RP05698,RP02722,RP00440,RP06299,RP01093,RP00180,RP00097,RP01363,RP07314,RP01925,RP04318,RP00060,RP06593,RP01133	R00710,R00711,R01019,R00326,R01196,R00006,R00014,R00211,R00210,R01699,R00207,R00224,R00226,R00209,R05636,R03145,R03051,R03050,R00006,R00761,R00771,R00315,R00317,R00320,R02200,R01214,R01215,R01212,R01434,R01209,R03050,R02035,R00224,R00725,R01139,R00299,R08404,R02185,R05804,R00303,R00850,R01528,R00835
210	0.40	372	20	55	0	2	C00031->C00183:[4->1,4->3,7->1,7->3]	RP06552,RP01134,RP05698,RP00287,RP04543,RP06101,RP07314,RP01133,RP00285,RP05915,RP06172,RP01363,RP02722,RP00440,RP04232,RP00097,RP01925,RP00060,RP03735,RP06593	R01384,R01386,R07658,R00837,R01196,R00006,R00014,R00211,R00210,R01699,R00207,R00224,R00226,R00209,R05636,R03145,R00214,R00216,R00286,R00214,R00216,R03050,R00835,R00211,R00210,R00209,R01196,R00212,R02737,R00836,R00472,R01209,R03051,R03050,R00006,R00212,R02200,R01214,R01215,R01212,R01434,R02035,R00725,R01139,R00299,R08404,R02185,R05804,R00303,R00850,R00134,R03215,R03146,R00519,R01528
211	0.40	256	13	59	0	2	C00031->C00183:[7->5,9->1]	RP04232,RP06299,RP02722,RP00440,RP05698,RP01363,RP01093,RP00026,RP00180,RP00097,RP07314,RP00060,RP00285	R00212,R00761,R03051,R03050,R00006,R01196,R00006,R00014,R00211,R00210,R01699,R00207,R00224,R00226,R00209,R05636,R03145,R01209,R00771,R00743,R01323,R01179,R05508,R00393,R04057,R02955,R05336,R01359,R05509,R00928,R04000,R00229,R07832,R03884,R00227,R03153,R00235,R00315,R00317,R00320,R02200,R01214,R01215,R01212,R01434,R03050,R00725,R01139,R00299,R08404,R02185,R05804,R00303,R00850,R00211,R00210,R00209,R01196,R00212
212	0.80	272	15	64	0	2	C00031->C00183:[7->5,7->6,9->1,9->2]	RP00128,RP06299,RP02722,RP00440,RP05698,RP04232,RP01093,RP00026,RP00180,RP00097,RP01363,RP07314,RP00060,RP00285,RP01089	R00710,R00711,R01019,R00326,R00761,R03051,R03050,R00006,R01196,R00006,R00014,R00211,R00210,R01699,R00207,R00224,R00226,R00209,R05636,R03145,R00212,R00771,R00743,R01323,R01179,R05508,R00393,R04057,R02955,R05336,R01359,R05509,R00928,R04000,R00229,R07832,R03884,R00227,R03153,R00235,R00315,R00317,R00320,R02200,R01214,R01215,R01212,R01434,R01209,R03050,R00725,R01139,R00299,R08404,R02185,R05804,R00303,R00850,R00211,R00210,R00209,R01196,R00212,R00755
213	1.00	358	22	72	0	1	C00031->C00183:[4->2,4->3,7->5,7->6,9->1]	RP06552,RP00128,RP00287,RP00453,RP06101,RP07314,RP00440,RP01093,RP06427,RP00060,RP04202,RP04543,RP05698,RP00026,RP01089,RP05915,RP00343,RP06172,RP02722,RP01363,RP06639,RP00097	R01384,R01386,R07658,R00710,R00711,R01019,R00326,R00214,R00216,R02727,R00010,R00214,R00216,R03050,R03050,R00006,R00771,R01067,R00725,R01139,R00299,R08404,R02185,R05804,R00303,R00850,R00207,R00286,R01196,R00006,R00014,R00211,R00210,R01699,R00207,R00224,R00226,R00209,R05636,R03145,R00743,R01323,R01179,R05508,R00393,R04057,R02955,R05336,R01359,R05509,R00928,R04000,R00229,R07832,R03884,R00227,R03153,R00235,R00755,R02737,R00836,R02778,R02780,R00472,R03051,R01209,R01621,R02200,R01214,R01215,R01212,R01434
214	0.60	292	20	74	0	2	C00031->C00183:[4->3,7->5,9->1]	RP06552,RP01134,RP05698,RP06299,RP00453,RP00180,RP07314,RP00285,RP05915,RP00343,RP01363,RP02722,RP00440,RP04232,RP01093,RP00026,RP00097,RP00060,RP04543,RP03735	R01384,R01386,R07658,R00837,R01196,R00006,R00014,R00211,R00210,R01699,R00207,R00224,R00226,R00209,R05636,R03145,R00761,R02727,R00010,R00315,R00317,R00320,R03050,R00211,R00210,R00209,R01196,R00212,R02737,R00836,R02778,R02780,R01209,R03051,R03050,R00006,R00212,R00771,R00743,R01323,R01179,R05508,R00393,R04057,R02955,R05336,R01359,R05509,R00928,R04000,R00229,R07832,R03884,R00227,R03153,R00235,R02200,R01214,R01215,R01212,R01434,R00725,R01139,R00299,R08404,R02185,R05804,R00303,R00850,R00286,R00134,R03215,R03146,R00519
215	0.60	286	16	63	0	2	C00031->C00183:[7->6,9->1,9->3]	RP00291,RP04080,RP06299,RP06172,RP06101,RP05698,RP04232,RP01093,RP00026,RP00180,RP00097,RP04078,RP06639,RP06427,RP00060,RP00285	R00226,R04672,R04441,R00761,R00472,R00214,R00216,R01196,R00006,R00014,R00211,R00210,R01699,R00207,R00224,R00226,R00209,R05636,R03145,R00212,R00771,R00743,R01323,R01179,R05508,R00393,R04057,R02955,R05336,R01359,R05509,R00928,R04000,R00229,R07832,R03884,R00227,R03153,R00235,R00315,R00317,R00320,R02200,R01214,R01215,R01212,R01434,R04439,R01621,R01067,R00725,R01139,R00299,R08404,R02185,R05804,R00303,R00850,R00211,R00210,R00209,R01196,R00212
216	0.80	237	22	112	0	1	C00031->C00183:[4->3,4->6,7->5,9->2]	RP06552,RP00291,RP00128,RP06299,RP00015,RP00177,RP04543,RP01134,RP01093,RP01089,RP00109,RP05915,RP00180,RP00305,RP00930,RP08251,RP00097,RP04078,RP00060,RP04080,RP01431,RP05857	R01384,R01386,R07658,R00226,R04672,R00710,R00711,R01019,R00326,R00761,R07997,R08082,R08050,R05036,R05037,R01412,R05857,R05229,R05039,R08611,R06551,R05301,R05302,R05097,R03812,R05320,R06539,R01252,R08081,R03737,R03376,R05419,R02444,R02445,R01879,R06338,R06335,R03218,R02160,R06336,R06337,R02486,R07366,R07996,R03219,R05228,R07993,R03590,R07187,R06540,R07329,R08610,R03806,R07184,R04276,R07186,R03640,R07368,R03809,R07367,R05469,R05468,R03009,R03008,R04073,R03451,R05722,R05723,R05466,R02397,R06323,R06322,R03126,R07185,R00351,R00352,R00362,R00286,R00837,R00771,R00755,R00344,R00930,R00217,R00353,R02737,R00836,R00315,R00317,R00320,R00709,R00267,R00479,R04672,R02200,R01214,R01215,R01212,R01434,R04439,R00725,R01139,R00299,R08404,R02185,R05804,R00303,R00850,R04441,R01324,R00709,R00267
217	1.00	379	30	99	0	1	C00031->C00183:[2->3,4->2,7->5,7->6,9->1]	RP06552,RP01568,RP01134,RP07314,RP00036,RP00113,RP02940,RP04543,RP00128,RP00026,RP01089,RP01033,RP01133,RP00078,RP00395,RP05915,RP04202,RP06172,RP02722,RP13340,RP00079,RP00440,RP01363,RP01093,RP00097,RP02450,RP00060,RP00109,RP05729,RP06299	R01384,R01386,R07658,R01518,R00837,R03050,R00199,R01858,R02628,R01138,R00659,R00724,R00200,R00206,R02320,R00430,R00208,R01012,R00572,R02188,R01512,R01515,R01517,R01660,R03321,R00286,R00710,R00711,R01019,R00326,R00743,R01323,R01179,R05508,R00393,R04057,R02955,R05336,R01359,R05509,R00928,R04000,R00229,R07832,R03884,R00227,R03153,R00235,R00755,R00658,R00835,R00431,R00346,R00345,R00726,R00341,R01061,R01063,R02737,R00836,R00207,R00472,R03051,R01827,R00361,R00360,R00343,R00342,R01447,R01257,R03050,R00006,R01209,R00771,R02200,R01214,R01215,R01212,R01434,R02736,R00725,R01139,R00299,R08404,R02185,R05804,R00303,R00850,R00344,R00930,R00217,R00353,R00217,R00346,R00345,R00726,R00341,R00431,R00761
218	0.40	406	16	43	0	2	C00031->C00183:[4->1,4->3]	RP06552,RP00291,RP06172,RP04543,RP00287,RP01134,RP05698,RP04232,RP00453,RP06101,RP00097,RP04078,RP00285,RP00343,RP04080,RP05915	R01384,R01386,R07658,R00226,R04672,R00472,R00286,R00214,R00216,R00837,R01196,R00006,R00014,R00211,R00210,R01699,R00207,R00224,R00226,R00209,R05636,R03145,R00212,R02727,R00010,R00214,R00216,R02200,R01214,R01215,R01212,R01434,R04439,R00211,R00210,R00209,R01196,R00212,R02778,R02780,R04441,R02737,R00836
219	0.80	247	24	116	0	1	C00031->C00183:[4->3,4->6,7->5,9->2]	RP06552,RP00291,RP00128,RP06299,RP00015,RP00177,RP01134,RP04543,RP00453,RP01093,RP01089,RP00109,RP05915,RP00180,RP00305,RP00930,RP08251,RP00097,RP04078,RP00060,RP00343,RP04080,RP01431,RP05857	R01384,R01386,R07658,R00226,R04672,R00710,R00711,R01019,R00326,R00761,R07997,R08082,R08050,R05036,R05037,R01412,R05857,R05229,R05039,R08611,R06551,R05301,R05302,R05097,R03812,R05320,R06539,R01252,R08081,R03737,R03376,R05419,R02444,R02445,R01879,R06338,R06335,R03218,R02160,R06336,R06337,R02486,R07366,R07996,R03219,R05228,R07993,R03590,R07187,R06540,R07329,R08610,R03806,R07184,R04276,R07186,R03640,R07368,R03809,R07367,R05469,R05468,R03009,R03008,R04073,R03451,R05722,R05723,R05466,R02397,R06323,R06322,R03126,R07185,R00351,R00352,R00362,R00837,R00286,R02727,R00010,R00771,R00755,R00344,R00930,R00217,R00353,R02737,R00836,R00315,R00317,R00320,R00709,R00267,R00479,R04672,R02200,R01214,R01215,R01212,R01434,R04439,R00725,R01139,R00299,R08404,R02185,R05804,R00303,R00850,R02778,R02780,R04441,R01324,R00709,R00267
220	0.80	394	25	65	0	2	C00031->C00183:[4->1,4->3,7->6,9->2]	RP06552,RP01134,RP07314,RP00287,RP02940,RP04543,RP00128,RP06101,RP01089,RP01133,RP06727,RP00285,RP05915,RP00180,RP06172,RP01363,RP02722,RP00440,RP04232,RP06639,RP00097,RP05698,RP02450,RP00060,RP03735	R01384,R01386,R07658,R00837,R03050,R00214,R00216,R03321,R00286,R00710,R00711,R01019,R00326,R00214,R00216,R00755,R00835,R01830,R00211,R00210,R00209,R01196,R00212,R02737,R00836,R00315,R00317,R00320,R00472,R01209,R03051,R03050,R00006,R00212,R01621,R02200,R01214,R01215,R01212,R01434,R01196,R00006,R00014,R00211,R00210,R01699,R00207,R00224,R00226,R00209,R05636,R03145,R02736,R00725,R01139,R00299,R08404,R02185,R05804,R00303,R00850,R00134,R03215,R03146,R00519
221	0.60	346	21	68	0	2	C00031->C00183:[4->3,7->5,9->1]	RP06552,RP01134,RP04543,RP05698,RP00079,RP07314,RP00078,RP00285,RP05915,RP05729,RP04232,RP06172,RP02722,RP00440,RP01363,RP01093,RP00097,RP00060,RP00109,RP04202,RP06299	R01384,R01386,R07658,R00837,R00286,R01196,R00006,R00014,R00211,R00210,R01699,R00207,R00224,R00226,R00209,R05636,R03145,R00361,R00360,R00343,R00342,R01447,R01257,R03050,R00431,R00346,R00345,R00726,R00341,R00211,R00210,R00209,R01196,R00212,R02737,R00836,R00217,R00346,R00345,R00726,R00341,R00431,R00212,R00472,R03051,R03050,R00006,R01209,R00771,R02200,R01214,R01215,R01212,R01434,R00725,R01139,R00299,R08404,R02185,R05804,R00303,R00850,R00344,R00930,R00217,R00353,R00207,R00761
222	0.40	349	17	57	0	2	C00031->C00183:[4->1,4->3]	RP06552,RP01134,RP05698,RP04543,RP00079,RP07314,RP00078,RP00285,RP05915,RP06172,RP01363,RP02722,RP00440,RP04232,RP00097,RP00109,RP05729	R01384,R01386,R07658,R00837,R01196,R00006,R00014,R00211,R00210,R01699,R00207,R00224,R00226,R00209,R05636,R03145,R00286,R00361,R00360,R00343,R00342,R01447,R01257,R03050,R00431,R00346,R00345,R00726,R00341,R00211,R00210,R00209,R01196,R00212,R02737,R00836,R00472,R01209,R03051,R03050,R00006,R00212,R02200,R01214,R01215,R01212,R01434,R00344,R00930,R00217,R00353,R00217,R00346,R00345,R00726,R00341,R00431
223	1.00	372	25	80	0	1	C00031->C00183:[1->1,2->3,4->2,4->5,4->6]	RP06552,RP01568,RP01134,RP07314,RP00113,RP00287,RP04543,RP00128,RP06101,RP00026,RP01033,RP00109,RP00078,RP02722,RP05915,RP06172,RP01271,RP00395,RP00440,RP01363,RP01093,RP00097,RP01089,RP00052,RP00060	R01384,R01386,R07658,R01518,R00837,R03050,R02188,R01512,R01515,R01517,R01660,R00214,R00216,R00286,R00710,R00711,R01019,R00326,R00214,R00216,R00743,R01323,R01179,R05508,R00393,R04057,R02955,R05336,R01359,R05509,R00928,R04000,R00229,R07832,R03884,R00227,R03153,R00235,R00658,R00344,R00930,R00217,R00353,R00431,R00346,R00345,R00726,R00341,R03051,R02737,R00836,R00472,R01068,R01061,R01063,R03050,R00006,R01209,R00771,R02200,R01214,R01215,R01212,R01434,R00755,R00756,R00769,R05805,R00770,R00762,R00764,R00767,R00725,R01139,R00299,R08404,R02185,R05804,R00303,R00850
224	1.00	351	21	69	0	1	C00031->C00183:[4->2,4->3,7->5,7->6,9->1]	RP06552,RP01134,RP04543,RP00287,RP05698,RP00128,RP06101,RP00026,RP07314,RP05915,RP06172,RP02722,RP00440,RP01363,RP01093,RP06639,RP00097,RP01089,RP06427,RP00060,RP04202	R01384,R01386,R07658,R00837,R00286,R00214,R00216,R01196,R00006,R00014,R00211,R00210,R01699,R00207,R00224,R00226,R00209,R05636,R03145,R00710,R00711,R01019,R00326,R00214,R00216,R00743,R01323,R01179,R05508,R00393,R04057,R02955,R05336,R01359,R05509,R00928,R04000,R00229,R07832,R03884,R00227,R03153,R00235,R03050,R02737,R00836,R00472,R03051,R03050,R00006,R01209,R00771,R01621,R02200,R01214,R01215,R01212,R01434,R00755,R01067,R00725,R01139,R00299,R08404,R02185,R05804,R00303,R00850,R00207
225	1.00	334	25	80	0	2	C00031->C00183:[4->3,7->5,7->6,9->1,9->2]	RP06552,RP01134,RP04543,RP05698,RP00128,RP00180,RP00079,RP07314,RP00078,RP00285,RP05915,RP04202,RP04232,RP06172,RP02722,RP00440,RP01363,RP01093,RP00097,RP01089,RP00060,RP00109,RP05729,RP03735,RP06299	R01384,R01386,R07658,R00837,R00286,R01196,R00006,R00014,R00211,R00210,R01699,R00207,R00224,R00226,R00209,R05636,R03145,R00710,R00711,R01019,R00326,R00315,R00317,R00320,R00361,R00360,R00343,R00342,R01447,R01257,R03050,R00431,R00346,R00345,R00726,R00341,R00211,R00210,R00209,R01196,R00212,R02737,R00836,R00207,R00212,R00472,R03051,R03050,R00006,R01209,R00771,R02200,R01214,R01215,R01212,R01434,R00755,R00725,R01139,R00299,R08404,R02185,R05804,R00303,R00850,R00344,R00930,R00217,R00353,R00217,R00346,R00345,R00726,R00341,R00431,R00134,R03215,R03146,R00519,R00761
226	1.00	448	20	71	0	1	C00031->C00183:[2->3,7->5,7->6,9->1,9->2]	RP01568,RP00128,RP06299,RP00036,RP00113,RP05698,RP00180,RP07314,RP04318,RP00395,RP01271,RP02722,RP00440,RP01363,RP01093,RP00097,RP01033,RP00052,RP00060,RP02918	R01518,R00710,R00711,R01019,R00326,R00761,R00199,R01858,R02628,R01138,R00659,R00724,R00200,R00206,R02320,R00430,R00208,R01012,R00572,R02188,R01512,R01515,R01517,R01660,R01196,R00006,R00014,R00211,R00210,R01699,R00207,R00224,R00226,R00209,R05636,R03145,R00315,R00317,R00320,R03050,R00224,R01061,R01063,R01068,R03051,R03050,R00006,R01209,R00771,R02200,R01214,R01215,R01212,R01434,R00658,R00756,R00769,R05805,R00770,R00762,R00764,R00767,R00725,R01139,R00299,R08404,R02185,R05804,R00303,R00850,R00014
227	1.00	466	19	65	0	1	C00031->C00183:[2->3,7->5,7->6,9->1,9->2]	RP01568,RP01363,RP02722,RP00036,RP02918,RP00113,RP00440,RP05698,RP01271,RP01093,RP06639,RP00052,RP00097,RP07314,RP01033,RP06427,RP00060,RP00395,RP04202	R01518,R01209,R03051,R00199,R01858,R02628,R01138,R00659,R00724,R00200,R00206,R02320,R00430,R00208,R01012,R00572,R00014,R02188,R01512,R01515,R01517,R01660,R03050,R00006,R01196,R00006,R00014,R00211,R00210,R01699,R00207,R00224,R00226,R00209,R05636,R03145,R01068,R00771,R01621,R00756,R00769,R05805,R00770,R00762,R00764,R00767,R02200,R01214,R01215,R01212,R01434,R03050,R00658,R01067,R00725,R01139,R00299,R08404,R02185,R05804,R00303,R00850,R01061,R01063,R00207
228	0.80	369	22	62	0	2	C00031->C00183:[4->1,4->3,7->6,9->2]	RP06552,RP00128,RP07314,RP00287,RP05698,RP01134,RP00180,RP01089,RP00285,RP05915,RP06101,RP04232,RP06172,RP02722,RP00440,RP01363,RP01093,RP00097,RP00060,RP04543,RP03735,RP06299	R01384,R01386,R07658,R00710,R00711,R01019,R00326,R03050,R00214,R00216,R01196,R00006,R00014,R00211,R00210,R01699,R00207,R00224,R00226,R00209,R05636,R03145,R00837,R00315,R00317,R00320,R00755,R00211,R00210,R00209,R01196,R00212,R02737,R00836,R00214,R00216,R00212,R00472,R03051,R03050,R00006,R01209,R00771,R02200,R01214,R01215,R01212,R01434,R00725,R01139,R00299,R08404,R02185,R05804,R00303,R00850,R00286,R00134,R03215,R03146,R00519,R00761
229	0.60	482	21	48	0	1	C00031->C00183:[4->3,7->5,9->2]	RP06552,RP00291,RP00128,RP01830,RP01432,RP00177,RP04078,RP01134,RP06299,RP08251,RP01093,RP00097,RP01089,RP00109,RP00060,RP00305,RP04543,RP00180,RP04080,RP05915,RP05857	R01384,R01386,R07658,R00226,R04672,R00710,R00711,R01019,R00326,R01900,R01325,R00351,R00352,R00362,R04439,R00837,R00761,R04672,R00771,R02200,R01214,R01215,R01212,R01434,R00755,R00344,R00930,R00217,R00353,R00725,R01139,R00299,R08404,R02185,R05804,R00303,R00850,R00709,R00267,R00286,R00315,R00317,R00320,R04441,R02737,R00836,R00709,R00267
230	0.60	385	23	58	0	2	C00031->C00183:[4->3,7->3,7->5,9->1]	RP06552,RP01134,RP04543,RP00287,RP05698,RP06101,RP07314,RP01133,RP00285,RP05915,RP04232,RP06172,RP02722,RP00440,RP01363,RP01093,RP00097,RP01925,RP00060,RP04202,RP03735,RP06299,RP06593	R01384,R01386,R07658,R00837,R00286,R00214,R00216,R01196,R00006,R00014,R00211,R00210,R01699,R00207,R00224,R00226,R00209,R05636,R03145,R00214,R00216,R03050,R00835,R00211,R00210,R00209,R01196,R00212,R02737,R00836,R00212,R00472,R03051,R03050,R00006,R01209,R00771,R02200,R01214,R01215,R01212,R01434,R02035,R00725,R01139,R00299,R08404,R02185,R05804,R00303,R00850,R00207,R00134,R03215,R03146,R00519,R00761,R01528
231	0.40	375	21	58	0	2	C00031->C00183:[4->1,4->3,7->1,7->3]	RP06552,RP00291,RP04080,RP05698,RP00287,RP01134,RP04543,RP00453,RP06101,RP01925,RP01133,RP00285,RP05915,RP06172,RP04232,RP00097,RP04078,RP00060,RP00343,RP03735,RP06593	R01384,R01386,R07658,R00226,R04672,R04441,R01196,R00006,R00014,R00211,R00210,R01699,R00207,R00224,R00226,R00209,R05636,R03145,R00214,R00216,R00837,R00286,R02727,R00010,R00214,R00216,R02035,R00835,R00211,R00210,R00209,R01196,R00212,R02737,R00836,R00472,R00212,R02200,R01214,R01215,R01212,R01434,R04439,R00725,R01139,R00299,R08404,R02185,R05804,R00303,R00850,R02778,R02780,R00134,R03215,R03146,R00519,R01528
232	0.40	396	20	54	0	2	C00031->C00183:[4->1,4->3,7->1,7->3]	RP06552,RP05698,RP00287,RP04543,RP00453,RP06101,RP07314,RP01133,RP00285,RP05915,RP06172,RP01363,RP02722,RP00440,RP04232,RP00097,RP01925,RP00060,RP00343,RP06593	R01384,R01386,R07658,R01196,R00006,R00014,R00211,R00210,R01699,R00207,R00224,R00226,R00209,R05636,R03145,R00214,R00216,R00286,R02727,R00010,R00214,R00216,R03050,R00835,R00211,R00210,R00209,R01196,R00212,R02737,R00836,R00472,R01209,R03051,R03050,R00006,R00212,R02200,R01214,R01215,R01212,R01434,R02035,R00725,R01139,R00299,R08404,R02185,R05804,R00303,R00850,R02778,R02780,R01528
233	0.20	283	9	20	0	2	C00031->C00183:[4->3]	RP06552,RP00097,RP01134,RP10978,RP10977,RP05915,RP04543,RP01364,RP05923	R01384,R01386,R07658,R02200,R01214,R01215,R01212,R01434,R00837,R01701,R07599,R02737,R00836,R00286,R07160,R01210,R01701,R07160,R07599,R01210
234	0.60	259	16	65	0	2	C00031->C00183:[7->3,7->6,9->1]	RP00291,RP04080,RP06299,RP05698,RP04232,RP01093,RP00026,RP00180,RP00097,RP04078,RP01133,RP01925,RP00060,RP00285,RP03735,RP06593	R00226,R04672,R04441,R00761,R01196,R00006,R00014,R00211,R00210,R01699,R00207,R00224,R00226,R00209,R05636,R03145,R00212,R00771,R00743,R01323,R01179,R05508,R00393,R04057,R02955,R05336,R01359,R05509,R00928,R04000,R00229,R07832,R03884,R00227,R03153,R00235,R00315,R00317,R00320,R02200,R01214,R01215,R01212,R01434,R04439,R00835,R02035,R00725,R01139,R00299,R08404,R02185,R05804,R00303,R00850,R00211,R00210,R00209,R01196,R00212,R00134,R03215,R03146,R00519,R01528
235	0.60	411	15	45	0	1	C00031->C00183:[1->1,2->3,4->5]	RP01568,RP01271,RP00395,RP07314,RP00113,RP00440,RP01363,RP01093,RP00097,RP01033,RP00052,RP00109,RP00078,RP00060,RP02722	R01518,R01068,R01061,R01063,R03050,R02188,R01512,R01515,R01517,R01660,R03050,R00006,R01209,R00771,R02200,R01214,R01215,R01212,R01434,R00658,R00756,R00769,R05805,R00770,R00762,R00764,R00767,R00344,R00930,R00217,R00353,R00431,R00346,R00345,R00726,R00341,R00725,R01139,R00299,R08404,R02185,R05804,R00303,R00850,R03051
236	1.00	377	27	97	0	1	C00031->C00183:[1->1,2->3,4->2,4->5,4->6]	RP06552,RP01568,RP01134,RP07314,RP00036,RP00113,RP00649,RP04543,RP00128,RP00026,RP01033,RP00078,RP02722,RP05915,RP06172,RP00395,RP13340,RP01790,RP00079,RP00440,RP01363,RP01093,RP00097,RP01089,RP00060,RP00109,RP05729	R01384,R01386,R07658,R01518,R00837,R03050,R00199,R01858,R02628,R01138,R00659,R00724,R00200,R00206,R02320,R00430,R00208,R01012,R00572,R02188,R01512,R01515,R01517,R01660,R00761,R01067,R00286,R00710,R00711,R01019,R00326,R00743,R01323,R01179,R05508,R00393,R04057,R02955,R05336,R01359,R05509,R00928,R04000,R00229,R07832,R03884,R00227,R03153,R00235,R00658,R00431,R00346,R00345,R00726,R00341,R03051,R02737,R00836,R00472,R01061,R01063,R01827,R01830,R00361,R00360,R00343,R00342,R01447,R01257,R03050,R00006,R01209,R00771,R02200,R01214,R01215,R01212,R01434,R00755,R00725,R01139,R00299,R08404,R02185,R05804,R00303,R00850,R00344,R00930,R00217,R00353,R00217,R00346,R00345,R00726,R00341,R00431
237	0.20	227	9	24	0	2	C00031->C00183:[7->3]	RP00097,RP01925,RP01133,RP00060,RP10977,RP10978,RP01364,RP06593,RP05923	R02200,R01214,R01215,R01212,R01434,R02035,R00835,R00725,R01139,R00299,R08404,R02185,R05804,R00303,R00850,R07599,R01701,R07160,R01210,R01528,R01701,R07160,R07599,R01210
238	0.60	399	16	39	0	1	C00031->C00183:[5->1,7->3,9->5]	RP01095,RP01363,RP02722,RP00440,RP05698,RP01093,RP06639,RP06593,RP00097,RP07314,RP01133,RP01925,RP00060,RP04202,RP01573,RP01576	R05339,R01209,R03051,R03050,R00006,R01196,R00006,R00014,R00211,R00210,R01699,R00207,R00224,R00226,R00209,R05636,R03145,R00771,R01621,R01528,R02200,R01214,R01215,R01212,R01434,R03050,R00835,R02035,R00725,R01139,R00299,R08404,R02185,R05804,R00303,R00850,R00207,R01529,R05338
239	0.60	471	21	50	0	1	C00031->C00183:[4->3,7->5,9->2]	RP06552,RP00291,RP00128,RP04543,RP04078,RP00177,RP06299,RP05915,RP08251,RP01093,RP00453,RP00097,RP01089,RP00109,RP00060,RP00305,RP00343,RP00180,RP04080,RP01431,RP05857	R01384,R01386,R07658,R00226,R04672,R00710,R00711,R01019,R00326,R00286,R04439,R00351,R00352,R00362,R00761,R02737,R00836,R04672,R00771,R02727,R00010,R02200,R01214,R01215,R01212,R01434,R00755,R00344,R00930,R00217,R00353,R00725,R01139,R00299,R08404,R02185,R05804,R00303,R00850,R00709,R00267,R02778,R02780,R00315,R00317,R00320,R04441,R01324,R00709,R00267
240	0.60	290	17	68	0	2	C00031->C00183:[4->3,7->6,9->1]	RP06552,RP00291,RP04080,RP06299,RP00453,RP05698,RP04232,RP01093,RP00026,RP00180,RP04543,RP00097,RP04078,RP00060,RP00285,RP00343,RP05915	R01384,R01386,R07658,R00226,R04672,R04441,R00761,R02727,R00010,R01196,R00006,R00014,R00211,R00210,R01699,R00207,R00224,R00226,R00209,R05636,R03145,R00212,R00771,R00743,R01323,R01179,R05508,R00393,R04057,R02955,R05336,R01359,R05509,R00928,R04000,R00229,R07832,R03884,R00227,R03153,R00235,R00315,R00317,R00320,R00286,R02200,R01214,R01215,R01212,R01434,R04439,R00725,R01139,R00299,R08404,R02185,R05804,R00303,R00850,R00211,R00210,R00209,R01196,R00212,R02778,R02780,R02737,R00836
241	0.40	355	11	28	0	1	C00031->C00183:[7->5,9->2]	RP00291,RP00128,RP06299,RP08251,RP01089,RP01093,RP00097,RP04078,RP00060,RP00180,RP04080	R00226,R04672,R00710,R00711,R01019,R00326,R00761,R04672,R00755,R00771,R02200,R01214,R01215,R01212,R01434,R04439,R00725,R01139,R00299,R08404,R02185,R05804,R00303,R00850,R00315,R00317,R00320,R04441
242	0.60	274	16	62	0	2	C00031->C00183:[7->3,7->5,9->1]	RP06299,RP02722,RP00440,RP05698,RP04232,RP01093,RP00026,RP00180,RP00097,RP01363,RP07314,RP01133,RP01925,RP00060,RP00285,RP06593	R00761,R03051,R03050,R00006,R01196,R00006,R00014,R00211,R00210,R01699,R00207,R00224,R00226,R00209,R05636,R03145,R00212,R00771,R00743,R01323,R01179,R05508,R00393,R04057,R02955,R05336,R01359,R05509,R00928,R04000,R00229,R07832,R03884,R00227,R03153,R00235,R00315,R00317,R00320,R02200,R01214,R01215,R01212,R01434,R01209,R03050,R00835,R02035,R00725,R01139,R00299,R08404,R02185,R05804,R00303,R00850,R00211,R00210,R00209,R01196,R00212,R01528
243	1.00	414	24	84	0	1	C00031->C00183:[1->1,2->3,4->2,4->5,4->6]	RP06552,RP01568,RP01134,RP07314,RP00036,RP00113,RP00287,RP04543,RP00128,RP06101,RP00026,RP01033,RP02722,RP05915,RP06172,RP01271,RP00395,RP00440,RP01363,RP01093,RP00097,RP01089,RP00052,RP00060	R01384,R01386,R07658,R01518,R00837,R03050,R00199,R01858,R02628,R01138,R00659,R00724,R00200,R00206,R02320,R00430,R00208,R01012,R00572,R02188,R01512,R01515,R01517,R01660,R00214,R00216,R00286,R00710,R00711,R01019,R00326,R00214,R00216,R00743,R01323,R01179,R05508,R00393,R04057,R02955,R05336,R01359,R05509,R00928,R04000,R00229,R07832,R03884,R00227,R03153,R00235,R00658,R03051,R02737,R00836,R00472,R01068,R01061,R01063,R03050,R00006,R01209,R00771,R02200,R01214,R01215,R01212,R01434,R00755,R00756,R00769,R05805,R00770,R00762,R00764,R00767,R00725,R01139,R00299,R08404,R02185,R05804,R00303,R00850
244	0.60	297	18	69	0	2	C00031->C00183:[4->3,7->5,9->1]	RP06552,RP06299,RP02722,RP00453,RP00440,RP05698,RP04232,RP01093,RP00026,RP00180,RP04543,RP00097,RP01363,RP07314,RP00060,RP00285,RP00343,RP05915	R01384,R01386,R07658,R00761,R03051,R02727,R00010,R03050,R00006,R01196,R00006,R00014,R00211,R00210,R01699,R00207,R00224,R00226,R00209,R05636,R03145,R00212,R00771,R00743,R01323,R01179,R05508,R00393,R04057,R02955,R05336,R01359,R05509,R00928,R04000,R00229,R07832,R03884,R00227,R03153,R00235,R00315,R00317,R00320,R00286,R02200,R01214,R01215,R01212,R01434,R01209,R03050,R00725,R01139,R00299,R08404,R02185,R05804,R00303,R00850,R00211,R00210,R00209,R01196,R00212,R02778,R02780,R02737,R00836
245	1.00	359	24	74	0	1	C00031->C00183:[4->2,4->3,5->1,9->5,9->6]	RP01095,RP06552,RP00128,RP07314,RP00343,RP00287,RP05698,RP00453,RP06101,RP00026,RP01089,RP05915,RP01573,RP06172,RP02722,RP00440,RP01363,RP01093,RP06639,RP04543,RP00097,RP00060,RP04202,RP01576	R05339,R01384,R01386,R07658,R00710,R00711,R01019,R00326,R03050,R02778,R02780,R00214,R00216,R01196,R00006,R00014,R00211,R00210,R01699,R00207,R00224,R00226,R00209,R05636,R03145,R02727,R00010,R00214,R00216,R00743,R01323,R01179,R05508,R00393,R04057,R02955,R05336,R01359,R05509,R00928,R04000,R00229,R07832,R03884,R00227,R03153,R00235,R00755,R02737,R00836,R01529,R00472,R03051,R03050,R00006,R01209,R00771,R01621,R00286,R02200,R01214,R01215,R01212,R01434,R00725,R01139,R00299,R08404,R02185,R05804,R00303,R00850,R00207,R05338
246	1.00	361	25	75	0	1	C00031->C00183:[4->2,4->3,5->1,9->5,9->6]	RP01095,RP06552,RP00128,RP07314,RP00287,RP01134,RP05698,RP00453,RP06101,RP00026,RP01089,RP05915,RP01573,RP06172,RP02722,RP00440,RP01363,RP01093,RP06639,RP04543,RP00097,RP00060,RP00343,RP04202,RP01576	R05339,R01384,R01386,R07658,R00710,R00711,R01019,R00326,R03050,R00214,R00216,R00837,R01196,R00006,R00014,R00211,R00210,R01699,R00207,R00224,R00226,R00209,R05636,R03145,R02727,R00010,R00214,R00216,R00743,R01323,R01179,R05508,R00393,R04057,R02955,R05336,R01359,R05509,R00928,R04000,R00229,R07832,R03884,R00227,R03153,R00235,R00755,R02737,R00836,R01529,R00472,R03051,R03050,R00006,R01209,R00771,R01621,R00286,R02200,R01214,R01215,R01212,R01434,R00725,R01139,R00299,R08404,R02185,R05804,R00303,R00850,R02778,R02780,R00207,R05338
247	0.40	360	19	61	0	2	C00031->C00183:[4->1,4->3]	RP06552,RP01134,RP05698,RP04543,RP00453,RP00079,RP07314,RP00078,RP00285,RP05915,RP00343,RP06172,RP01363,RP02722,RP00440,RP04232,RP00097,RP00109,RP05729	R01384,R01386,R07658,R00837,R01196,R00006,R00014,R00211,R00210,R01699,R00207,R00224,R00226,R00209,R05636,R03145,R00286,R02727,R00010,R00361,R00360,R00343,R00342,R01447,R01257,R03050,R00431,R00346,R00345,R00726,R00341,R00211,R00210,R00209,R01196,R00212,R02737,R00836,R02778,R02780,R00472,R01209,R03051,R03050,R00006,R00212,R02200,R01214,R01215,R01212,R01434,R00344,R00930,R00217,R00353,R00217,R00346,R00345,R00726,R00341,R00431
248	1.00	447	24	59	0	1	C00031->C00183:[1->1,2->3,4->2,4->5,4->6]	RP06552,RP01568,RP01134,RP07314,RP00113,RP00287,RP04543,RP11543,RP06101,RP01033,RP00109,RP00078,RP02722,RP05915,RP06172,RP01271,RP00395,RP00440,RP01363,RP01093,RP00097,RP00052,RP00060,RP10741	R01384,R01386,R07658,R01518,R00837,R03050,R02188,R01512,R01515,R01517,R01660,R00214,R00216,R00286,R03270,R00214,R00216,R00658,R00344,R00930,R00217,R00353,R00431,R00346,R00345,R00726,R00341,R03051,R02737,R00836,R00472,R01068,R01061,R01063,R03050,R00006,R01209,R00771,R02200,R01214,R01215,R01212,R01434,R00756,R00769,R05805,R00770,R00762,R00764,R00767,R00725,R01139,R00299,R08404,R02185,R05804,R00303,R00850,R02569
249	1.00	514	24	54	0	1	C00031->C00183:[1->1,2->3,4->2,4->5,4->6]	RP06552,RP01568,RP01134,RP07314,RP00036,RP00113,RP00287,RP04543,RP02454,RP11543,RP06101,RP02961,RP01033,RP01590,RP05915,RP02722,RP06172,RP00395,RP13340,RP00440,RP01363,RP00097,RP10741,RP00216	R01384,R01386,R07658,R01518,R00837,R03050,R00199,R01858,R02628,R01138,R00659,R00724,R00200,R00206,R02320,R00430,R00208,R01012,R00572,R02188,R01512,R01515,R01517,R01660,R00214,R00216,R00286,R02740,R03270,R00214,R00216,R00028,R00658,R01555,R05196,R02737,R00836,R03051,R00472,R01061,R01063,R01827,R03050,R00006,R01209,R02200,R01214,R01215,R01212,R01434,R02569,R01788,R02189,R01786
250	0.60	480	15	45	0	1	C00031->C00183:[1->1,2->3,4->5]	RP01568,RP07314,RP00395,RP13340,RP01790,RP00113,RP00440,RP00649,RP01363,RP01093,RP00097,RP01033,RP00060,RP02722,RP00036	R01518,R03050,R01061,R01063,R01827,R01830,R02188,R01512,R01515,R01517,R01660,R03050,R00006,R00761,R01067,R01209,R00771,R02200,R01214,R01215,R01212,R01434,R00658,R00725,R01139,R00299,R08404,R02185,R05804,R00303,R00850,R03051,R00199,R01858,R02628,R01138,R00659,R00724,R00200,R00206,R02320,R00430,R00208,R01012,R00572
251	0.80	421	24	57	0	2	C00031->C00183:[4->1,4->3,7->6,9->2]	RP06552,RP01134,RP04543,RP00287,RP05698,RP02454,RP00128,RP06101,RP02961,RP07314,RP06727,RP00285,RP05915,RP00180,RP04232,RP06172,RP02722,RP00440,RP01363,RP06639,RP00097,RP01089,RP01590,RP00216	R01384,R01386,R07658,R00837,R00286,R00214,R00216,R01196,R00006,R00014,R00211,R00210,R01699,R00207,R00224,R00226,R00209,R05636,R03145,R02740,R00710,R00711,R01019,R00326,R00214,R00216,R00028,R03050,R01830,R00211,R00210,R00209,R01196,R00212,R02737,R00836,R00315,R00317,R00320,R00212,R00472,R03051,R03050,R00006,R01209,R01621,R02200,R01214,R01215,R01212,R01434,R00755,R01555,R05196,R01788,R02189,R01786
252	0.60	491	13	44	0	1	C00031->C00183:[1->1,2->3,4->5]	RP01568,RP01271,RP02722,RP00036,RP07314,RP00440,RP01363,RP01093,RP00097,RP01033,RP00052,RP01264,RP00060	R01518,R01068,R03051,R00199,R01858,R02628,R01138,R00659,R00724,R00200,R00206,R02320,R00430,R00208,R01012,R00572,R03050,R03050,R00006,R01209,R00771,R02200,R01214,R01215,R01212,R01434,R00658,R00756,R00769,R05805,R00770,R00762,R00764,R00767,R07159,R01058,R00725,R01139,R00299,R08404,R02185,R05804,R00303,R00850
253	0.60	396	20	54	0	2	C00031->C00183:[4->3,7->5,9->1]	RP06552,RP05698,RP00287,RP04543,RP00453,RP06101,RP07314,RP00285,RP05915,RP04202,RP06172,RP01363,RP02722,RP00440,RP04232,RP01093,RP00097,RP00060,RP00343,RP06299	R01384,R01386,R07658,R01196,R00006,R00014,R00211,R00210,R01699,R00207,R00224,R00226,R00209,R05636,R03145,R00214,R00216,R00286,R02727,R00010,R00214,R00216,R03050,R00211,R00210,R00209,R01196,R00212,R02737,R00836,R00207,R00472,R01209,R03051,R03050,R00006,R00212,R00771,R02200,R01214,R01215,R01212,R01434,R00725,R01139,R00299,R08404,R02185,R05804,R00303,R00850,R02778,R02780,R00761
254	0.60	386	23	85	0	2	C00031->C00183:[4->3,7->5,9->1]	RP06552,RP01134,RP04543,RP05698,RP00036,RP00079,RP07314,RP00078,RP00285,RP05915,RP05729,RP04232,RP06172,RP02722,RP00440,RP01363,RP01093,RP00097,RP00060,RP00109,RP04202,RP03735,RP06299	R01384,R01386,R07658,R00837,R00286,R01196,R00006,R00014,R00211,R00210,R01699,R00207,R00224,R00226,R00209,R05636,R03145,R00199,R01858,R02628,R01138,R00659,R00724,R00200,R00206,R02320,R00430,R00208,R01012,R00572,R00361,R00360,R00343,R00342,R01447,R01257,R03050,R00431,R00346,R00345,R00726,R00341,R00211,R00210,R00209,R01196,R00212,R02737,R00836,R00217,R00346,R00345,R00726,R00341,R00431,R00212,R00472,R03051,R03050,R00006,R01209,R00771,R02200,R01214,R01215,R01212,R01434,R00725,R01139,R00299,R08404,R02185,R05804,R00303,R00850,R00344,R00930,R00217,R00353,R00207,R00134,R03215,R03146,R00519,R00761
255	0.60	495	15	40	0	1	C00031->C00183:[1->1,2->3,4->5]	RP01568,RP07314,RP00395,RP13340,RP02961,RP00113,RP00440,RP01363,RP02454,RP00097,RP01033,RP01590,RP02722,RP00216,RP00036	R01518,R03050,R01061,R01063,R01827,R00028,R02188,R01512,R01515,R01517,R01660,R03050,R00006,R01209,R02740,R02200,R01214,R01215,R01212,R01434,R00658,R01555,R05196,R03051,R01788,R02189,R01786,R00199,R01858,R02628,R01138,R00659,R00724,R00200,R00206,R02320,R00430,R00208,R01012,R00572
256	0.60	381	18	50	0	2	C00031->C00183:[4->3,7->6,9->1]	RP06552,RP00291,RP01134,RP05698,RP00287,RP04543,RP04080,RP06101,RP00285,RP05915,RP06172,RP04232,RP01093,RP00097,RP04078,RP00060,RP04202,RP06299	R01384,R01386,R07658,R00226,R04672,R00837,R01196,R00006,R00014,R00211,R00210,R01699,R00207,R00224,R00226,R00209,R05636,R03145,R00214,R00216,R00286,R04441,R00214,R00216,R00211,R00210,R00209,R01196,R00212,R02737,R00836,R00472,R00212,R00771,R02200,R01214,R01215,R01212,R01434,R04439,R00725,R01139,R00299,R08404,R02185,R05804,R00303,R00850,R00207,R00761
257	0.80	411	27	65	0	2	C00031->C00183:[4->1,4->3,7->6,9->2]	RP06552,RP00128,RP05698,RP00287,RP04543,RP02454,RP01134,RP00453,RP02961,RP07314,RP06727,RP00285,RP05915,RP06101,RP00180,RP06172,RP01363,RP02722,RP00440,RP04232,RP06639,RP00097,RP01089,RP01590,RP00343,RP03735,RP00216	R01384,R01386,R07658,R00710,R00711,R01019,R00326,R01196,R00006,R00014,R00211,R00210,R01699,R00207,R00224,R00226,R00209,R05636,R03145,R00214,R00216,R00286,R02740,R00837,R02727,R00010,R00028,R03050,R01830,R00211,R00210,R00209,R01196,R00212,R02737,R00836,R00214,R00216,R00315,R00317,R00320,R00472,R01209,R03051,R03050,R00006,R00212,R01621,R02200,R01214,R01215,R01212,R01434,R00755,R01555,R05196,R02778,R02780,R00134,R03215,R03146,R00519,R01788,R02189,R01786
258	0.80	369	22	62	0	2	C00031->C00183:[4->1,4->3,7->5,9->2]	RP06552,RP00291,RP00128,RP05698,RP00287,RP06299,RP01134,RP06101,RP01089,RP00285,RP05915,RP00180,RP06172,RP08251,RP04232,RP01093,RP00097,RP04078,RP00060,RP04543,RP03735,RP04080	R01384,R01386,R07658,R00226,R04672,R00710,R00711,R01019,R00326,R01196,R00006,R00014,R00211,R00210,R01699,R00207,R00224,R00226,R00209,R05636,R03145,R00214,R00216,R00761,R00837,R00214,R00216,R00755,R00211,R00210,R00209,R01196,R00212,R02737,R00836,R00315,R00317,R00320,R00472,R04672,R00212,R00771,R02200,R01214,R01215,R01212,R01434,R04439,R00725,R01139,R00299,R08404,R02185,R05804,R00303,R00850,R00286,R00134,R03215,R03146,R00519,R04441
259	0.60	347	25	75	0	2	C00031->C00183:[4->3,7->3,7->5,9->1]	RP06552,RP01134,RP05698,RP04543,RP00079,RP07314,RP01133,RP00078,RP00285,RP05915,RP04202,RP06172,RP01363,RP02722,RP00440,RP04232,RP01093,RP00097,RP01925,RP00060,RP00109,RP05729,RP03735,RP06299,RP06593	R01384,R01386,R07658,R00837,R01196,R00006,R00014,R00211,R00210,R01699,R00207,R00224,R00226,R00209,R05636,R03145,R00286,R00361,R00360,R00343,R00342,R01447,R01257,R03050,R00835,R00431,R00346,R00345,R00726,R00341,R00211,R00210,R00209,R01196,R00212,R02737,R00836,R00207,R00472,R01209,R03051,R03050,R00006,R00212,R00771,R02200,R01214,R01215,R01212,R01434,R02035,R00725,R01139,R00299,R08404,R02185,R05804,R00303,R00850,R00344,R00930,R00217,R00353,R00217,R00346,R00345,R00726,R00341,R00431,R00134,R03215,R03146,R00519,R00761,R01528
260	0.40	351	11	39	0	1	C00031->C00183:[7->6,9->1]	RP00291,RP00128,RP05698,RP06299,RP01093,RP00180,RP00097,RP04078,RP04318,RP00060,RP04080	R00226,R04672,R00710,R00711,R01019,R00326,R01196,R00006,R00014,R00211,R00210,R01699,R00207,R00224,R00226,R00209,R05636,R03145,R00761,R00771,R00315,R00317,R00320,R02200,R01214,R01215,R01212,R01434,R04439,R00224,R00725,R01139,R00299,R08404,R02185,R05804,R00303,R00850,R04441
261	0.60	289	19	73	0	2	C00031->C00183:[4->3,7->5,9->1]	RP06552,RP06299,RP02722,RP00440,RP05698,RP04232,RP05915,RP01093,RP00026,RP00180,RP00453,RP00097,RP01363,RP07314,RP00060,RP00285,RP04543,RP03735,RP00343	R01384,R01386,R07658,R00761,R03051,R03050,R00006,R01196,R00006,R00014,R00211,R00210,R01699,R00207,R00224,R00226,R00209,R05636,R03145,R00212,R02737,R00836,R00771,R00743,R01323,R01179,R05508,R00393,R04057,R02955,R05336,R01359,R05509,R00928,R04000,R00229,R07832,R03884,R00227,R03153,R00235,R00315,R00317,R00320,R02727,R00010,R02200,R01214,R01215,R01212,R01434,R01209,R03050,R00725,R01139,R00299,R08404,R02185,R05804,R00303,R00850,R00211,R00210,R00209,R01196,R00212,R00286,R00134,R03215,R03146,R00519,R02778,R02780
262	0.60	394	26	88	0	2	C00031->C00183:[4->3,7->3,7->5,9->1]	RP06552,RP01134,RP04543,RP05698,RP00036,RP00079,RP07314,RP01133,RP00078,RP00285,RP05915,RP05729,RP04232,RP06172,RP02722,RP00440,RP01363,RP01093,RP00097,RP01925,RP00060,RP00109,RP04202,RP03735,RP06299,RP06593	R01384,R01386,R07658,R00837,R00286,R01196,R00006,R00014,R00211,R00210,R01699,R00207,R00224,R00226,R00209,R05636,R03145,R00199,R01858,R02628,R01138,R00659,R00724,R00200,R00206,R02320,R00430,R00208,R01012,R00572,R00361,R00360,R00343,R00342,R01447,R01257,R03050,R00835,R00431,R00346,R00345,R00726,R00341,R00211,R00210,R00209,R01196,R00212,R02737,R00836,R00217,R00346,R00345,R00726,R00341,R00431,R00212,R00472,R03051,R03050,R00006,R01209,R00771,R02200,R01214,R01215,R01212,R01434,R02035,R00725,R01139,R00299,R08404,R02185,R05804,R00303,R00850,R00344,R00930,R00217,R00353,R00207,R00134,R03215,R03146,R00519,R00761,R01528
263	0.20	415	13	28	0	1	C00031->C00183:[4->2]	RP06552,RP06172,RP04543,RP02722,RP00287,RP01363,RP00453,RP06101,RP00097,RP12733,RP00285,RP00343,RP05915	R01384,R01386,R07658,R00472,R00286,R03051,R00214,R00216,R01209,R02727,R00010,R00214,R00216,R02200,R01214,R01215,R01212,R01434,R00006,R00211,R00210,R00209,R01196,R00212,R02778,R02780,R02737,R00836
264	1.00	378	27	92	0	1	C00031->C00183:[1->1,2->3,4->2,4->5,4->6]	RP06552,RP01568,RP01134,RP07314,RP00036,RP00113,RP00079,RP04543,RP02454,RP00128,RP02961,RP01033,RP00078,RP01590,RP05915,RP02722,RP06172,RP00395,RP13340,RP00026,RP00440,RP01363,RP00097,RP01089,RP00109,RP05729,RP00216	R01384,R01386,R07658,R01518,R00837,R03050,R00199,R01858,R02628,R01138,R00659,R00724,R00200,R00206,R02320,R00430,R00208,R01012,R00572,R02188,R01512,R01515,R01517,R01660,R00361,R00360,R00343,R00342,R01447,R01257,R00286,R02740,R00710,R00711,R01019,R00326,R00028,R00658,R00431,R00346,R00345,R00726,R00341,R01555,R05196,R02737,R00836,R03051,R00472,R01061,R01063,R01827,R00743,R01323,R01179,R05508,R00393,R04057,R02955,R05336,R01359,R05509,R00928,R04000,R00229,R07832,R03884,R00227,R03153,R00235,R03050,R00006,R01209,R02200,R01214,R01215,R01212,R01434,R00755,R00344,R00930,R00217,R00353,R00217,R00346,R00345,R00726,R00341,R00431,R01788,R02189,R01786
265	1.00	501	24	59	0	1	C00031->C00183:[1->1,2->3,4->2,4->5,4->6]	RP06552,RP01568,RP01134,RP07314,RP00036,RP00113,RP00287,RP00649,RP04543,RP11543,RP06101,RP01033,RP02722,RP05915,RP06172,RP00395,RP13340,RP01790,RP00440,RP01363,RP01093,RP00097,RP00060,RP10741	R01384,R01386,R07658,R01518,R00837,R03050,R00199,R01858,R02628,R01138,R00659,R00724,R00200,R00206,R02320,R00430,R00208,R01012,R00572,R02188,R01512,R01515,R01517,R01660,R00214,R00216,R00761,R01067,R00286,R03270,R00214,R00216,R00658,R03051,R02737,R00836,R00472,R01061,R01063,R01827,R01830,R03050,R00006,R01209,R00771,R02200,R01214,R01215,R01212,R01434,R00725,R01139,R00299,R08404,R02185,R05804,R00303,R00850,R02569
266	1.00	350	23	75	0	1	C00031->C00183:[4->3,7->5,7->6,9->1,9->2]	RP06552,RP00128,RP05698,RP00287,RP01134,RP06299,RP00453,RP00180,RP00026,RP07314,RP04318,RP05915,RP06101,RP06172,RP02722,RP00440,RP01363,RP01093,RP04543,RP00097,RP01089,RP00060,RP00343	R01384,R01386,R07658,R00710,R00711,R01019,R00326,R01196,R00006,R00014,R00211,R00210,R01699,R00207,R00224,R00226,R00209,R05636,R03145,R00214,R00216,R00837,R00761,R02727,R00010,R00315,R00317,R00320,R00743,R01323,R01179,R05508,R00393,R04057,R02955,R05336,R01359,R05509,R00928,R04000,R00229,R07832,R03884,R00227,R03153,R00235,R03050,R00224,R02737,R00836,R00214,R00216,R00472,R03051,R03050,R00006,R01209,R00771,R00286,R02200,R01214,R01215,R01212,R01434,R00755,R00725,R01139,R00299,R08404,R02185,R05804,R00303,R00850,R02778,R02780
267	0.40	404	15	42	0	2	C00031->C00183:[4->1,4->3]	RP06552,RP00291,RP06172,RP04543,RP00287,RP05698,RP04232,RP00453,RP06101,RP00097,RP04078,RP00285,RP00343,RP04080,RP05915	R01384,R01386,R07658,R00226,R04672,R00472,R00286,R00214,R00216,R01196,R00006,R00014,R00211,R00210,R01699,R00207,R00224,R00226,R00209,R05636,R03145,R00212,R02727,R00010,R00214,R00216,R02200,R01214,R01215,R01212,R01434,R04439,R00211,R00210,R00209,R01196,R00212,R02778,R02780,R04441,R02737,R00836
268	0.40	383	16	44	0	2	C00031->C00183:[4->1,4->3]	RP06552,RP01134,RP05698,RP00287,RP04543,RP06101,RP07314,RP00285,RP05915,RP06172,RP01363,RP02722,RP00440,RP04232,RP00097,RP03735	R01384,R01386,R07658,R00837,R01196,R00006,R00014,R00211,R00210,R01699,R00207,R00224,R00226,R00209,R05636,R03145,R00214,R00216,R00286,R00214,R00216,R03050,R00211,R00210,R00209,R01196,R00212,R02737,R00836,R00472,R01209,R03051,R03050,R00006,R00212,R02200,R01214,R01215,R01212,R01434,R00134,R03215,R03146,R00519
269	0.60	472	15	44	0	1	C00031->C00183:[1->1,2->3,4->5]	RP01568,RP07314,RP00395,RP13340,RP00113,RP00440,RP02940,RP01363,RP00097,RP02450,RP01033,RP01133,RP00060,RP02722,RP00036	R01518,R03050,R01061,R01063,R01827,R02188,R01512,R01515,R01517,R01660,R03050,R00006,R03321,R01209,R02200,R01214,R01215,R01212,R01434,R02736,R00658,R00835,R00725,R01139,R00299,R08404,R02185,R05804,R00303,R00850,R03051,R00199,R01858,R02628,R01138,R00659,R00724,R00200,R00206,R02320,R00430,R00208,R01012,R00572
270	0.40	247	12	58	0	2	C00031->C00183:[7->6,9->1]	RP00291,RP04080,RP05698,RP06299,RP04232,RP01093,RP00026,RP00180,RP00097,RP04078,RP00060,RP00285	R00226,R04672,R04441,R01196,R00006,R00014,R00211,R00210,R01699,R00207,R00224,R00226,R00209,R05636,R03145,R00761,R00212,R00771,R00743,R01323,R01179,R05508,R00393,R04057,R02955,R05336,R01359,R05509,R00928,R04000,R00229,R07832,R03884,R00227,R03153,R00235,R00315,R00317,R00320,R02200,R01214,R01215,R01212,R01434,R04439,R00725,R01139,R00299,R08404,R02185,R05804,R00303,R00850,R00211,R00210,R00209,R01196,R00212
271	0.40	347	20	65	0	2	C00031->C00183:[4->1,4->3]	RP06552,RP01134,RP04543,RP05698,RP00453,RP00079,RP07314,RP00078,RP00285,RP05915,RP05729,RP04232,RP06172,RP02722,RP00440,RP01363,RP00097,RP00109,RP00343,RP03735	R01384,R01386,R07658,R00837,R00286,R01196,R00006,R00014,R00211,R00210,R01699,R00207,R00224,R00226,R00209,R05636,R03145,R02727,R00010,R00361,R00360,R00343,R00342,R01447,R01257,R03050,R00431,R00346,R00345,R00726,R00341,R00211,R00210,R00209,R01196,R00212,R02737,R00836,R00217,R00346,R00345,R00726,R00341,R00431,R00212,R00472,R03051,R03050,R00006,R01209,R02200,R01214,R01215,R01212,R01434,R00344,R00930,R00217,R00353,R02778,R02780,R00134,R03215,R03146,R00519
272	0.80	357	27	82	0	2	C00031->C00183:[4->1,4->3,7->6,9->2]	RP06552,RP01134,RP07314,RP02940,RP04543,RP00128,RP00180,RP00079,RP01089,RP01133,RP06727,RP00078,RP00285,RP05915,RP06172,RP01363,RP02722,RP00440,RP04232,RP06639,RP00097,RP05698,RP02450,RP00060,RP00109,RP05729,RP03735	R01384,R01386,R07658,R00837,R03050,R03321,R00286,R00710,R00711,R01019,R00326,R00315,R00317,R00320,R00361,R00360,R00343,R00342,R01447,R01257,R00755,R00835,R01830,R00431,R00346,R00345,R00726,R00341,R00211,R00210,R00209,R01196,R00212,R02737,R00836,R00472,R01209,R03051,R03050,R00006,R00212,R01621,R02200,R01214,R01215,R01212,R01434,R01196,R00006,R00014,R00211,R00210,R01699,R00207,R00224,R00226,R00209,R05636,R03145,R02736,R00725,R01139,R00299,R08404,R02185,R05804,R00303,R00850,R00344,R00930,R00217,R00353,R00217,R00346,R00345,R00726,R00341,R00431,R00134,R03215,R03146,R00519
273	0.40	365	10	33	0	1	C00031->C00183:[7->5,9->1]	RP06299,RP02722,RP00440,RP05698,RP01363,RP01093,RP00097,RP07314,RP00060,RP04202	R00761,R03051,R03050,R00006,R01196,R00006,R00014,R00211,R00210,R01699,R00207,R00224,R00226,R00209,R05636,R03145,R01209,R00771,R02200,R01214,R01215,R01212,R01434,R03050,R00725,R01139,R00299,R08404,R02185,R05804,R00303,R00850,R00207
274	1.00	379	29	99	0	1	C00031->C00183:[2->3,4->2,7->5,7->6,9->1]	RP06552,RP01568,RP01134,RP07314,RP00036,RP00113,RP00649,RP04543,RP00128,RP00026,RP01033,RP00078,RP00395,RP05915,RP04202,RP06172,RP02722,RP13340,RP01790,RP00079,RP00440,RP01363,RP01093,RP00097,RP01089,RP00060,RP00109,RP05729,RP06299	R01384,R01386,R07658,R01518,R00837,R03050,R00199,R01858,R02628,R01138,R00659,R00724,R00200,R00206,R02320,R00430,R00208,R01012,R00572,R02188,R01512,R01515,R01517,R01660,R00761,R01067,R00286,R00710,R00711,R01019,R00326,R00743,R01323,R01179,R05508,R00393,R04057,R02955,R05336,R01359,R05509,R00928,R04000,R00229,R07832,R03884,R00227,R03153,R00235,R00658,R00431,R00346,R00345,R00726,R00341,R01061,R01063,R02737,R00836,R00207,R00472,R03051,R01827,R01830,R00361,R00360,R00343,R00342,R01447,R01257,R03050,R00006,R01209,R00771,R02200,R01214,R01215,R01212,R01434,R00755,R00725,R01139,R00299,R08404,R02185,R05804,R00303,R00850,R00344,R00930,R00217,R00353,R00217,R00346,R00345,R00726,R00341,R00431,R00761
275	1.00	464	21	67	0	1	C00031->C00183:[2->3,5->1,5->2,9->5,9->6]	RP01095,RP01568,RP07314,RP00036,RP00113,RP05698,RP01033,RP00395,RP01573,RP01271,RP02722,RP00440,RP01363,RP01093,RP06639,RP00097,RP00052,RP00060,RP02918,RP04202,RP01576	R05339,R01518,R03050,R00199,R01858,R02628,R01138,R00659,R00724,R00200,R00206,R02320,R00430,R00208,R01012,R00572,R02188,R01512,R01515,R01517,R01660,R01196,R00006,R00014,R00211,R00210,R01699,R00207,R00224,R00226,R00209,R05636,R03145,R00658,R01061,R01063,R01529,R01068,R03051,R03050,R00006,R01209,R00771,R01621,R02200,R01214,R01215,R01212,R01434,R00756,R00769,R05805,R00770,R00762,R00764,R00767,R00725,R01139,R00299,R08404,R02185,R05804,R00303,R00850,R00014,R00207,R05338
276	0.80	247	24	116	0	1	C00031->C00183:[4->3,4->5,7->6,9->2]	RP06552,RP00128,RP07314,RP00015,RP00177,RP01134,RP06299,RP00453,RP00180,RP01089,RP00109,RP05915,RP00305,RP02722,RP00440,RP00930,RP01363,RP01093,RP04543,RP00097,RP00060,RP00343,RP01431,RP05857	R01384,R01386,R07658,R00710,R00711,R01019,R00326,R03050,R07997,R08082,R08050,R05036,R05037,R01412,R05857,R05229,R05039,R08611,R06551,R05301,R05302,R05097,R03812,R05320,R06539,R01252,R08081,R03737,R03376,R05419,R02444,R02445,R01879,R06338,R06335,R03218,R02160,R06336,R06337,R02486,R07366,R07996,R03219,R05228,R07993,R03590,R07187,R06540,R07329,R08610,R03806,R07184,R04276,R07186,R03640,R07368,R03809,R07367,R05469,R05468,R03009,R03008,R04073,R03451,R05722,R05723,R05466,R02397,R06323,R06322,R03126,R07185,R00351,R00352,R00362,R00837,R00761,R02727,R00010,R00315,R00317,R00320,R00755,R00344,R00930,R00217,R00353,R02737,R00836,R00709,R00267,R03051,R03050,R00006,R00479,R01209,R00771,R00286,R02200,R01214,R01215,R01212,R01434,R00725,R01139,R00299,R08404,R02185,R05804,R00303,R00850,R02778,R02780,R01324,R00709,R00267
277	0.40	381	11	34	0	1	C00031->C00183:[7->5,9->1]	RP05698,RP02722,RP00440,RP01363,RP01093,RP06639,RP00097,RP07314,RP06427,RP00060,RP04202	R01196,R00006,R00014,R00211,R00210,R01699,R00207,R00224,R00226,R00209,R05636,R03145,R03051,R03050,R00006,R01209,R00771,R01621,R02200,R01214,R01215,R01212,R01434,R03050,R01067,R00725,R01139,R00299,R08404,R02185,R05804,R00303,R00850,R00207
278	0.80	367	26	78	0	2	C00031->C00183:[4->1,4->3,7->6,9->2]	RP06552,RP01134,RP04543,RP07314,RP02940,RP05698,RP00128,RP00180,RP00079,RP01089,RP01133,RP06727,RP00078,RP00285,RP05915,RP04232,RP06172,RP02722,RP00440,RP01363,RP06639,RP00097,RP02450,RP00060,RP00109,RP05729	R01384,R01386,R07658,R00837,R00286,R03050,R03321,R01196,R00006,R00014,R00211,R00210,R01699,R00207,R00224,R00226,R00209,R05636,R03145,R00710,R00711,R01019,R00326,R00315,R00317,R00320,R00361,R00360,R00343,R00342,R01447,R01257,R00755,R00835,R01830,R00431,R00346,R00345,R00726,R00341,R00211,R00210,R00209,R01196,R00212,R02737,R00836,R00212,R00472,R03051,R03050,R00006,R01209,R01621,R02200,R01214,R01215,R01212,R01434,R02736,R00725,R01139,R00299,R08404,R02185,R05804,R00303,R00850,R00344,R00930,R00217,R00353,R00217,R00346,R00345,R00726,R00341,R00431
279	0.40	405	15	40	0	2	C00031->C00183:[4->1,4->3]	RP06552,RP01134,RP04543,RP02722,RP00287,RP00440,RP05698,RP04232,RP06172,RP06101,RP00097,RP01363,RP07314,RP00285,RP05915	R01384,R01386,R07658,R00837,R00286,R03051,R00214,R00216,R03050,R00006,R01196,R00006,R00014,R00211,R00210,R01699,R00207,R00224,R00226,R00209,R05636,R03145,R00212,R00472,R00214,R00216,R02200,R01214,R01215,R01212,R01434,R01209,R03050,R00211,R00210,R00209,R01196,R00212,R02737,R00836
280	0.20	403	12	25	0	1	C00031->C00183:[4->2]	RP06552,RP01134,RP04543,RP02722,RP00287,RP01363,RP06172,RP06101,RP00097,RP12733,RP00285,RP05915	R01384,R01386,R07658,R00837,R00286,R03051,R00214,R00216,R01209,R00472,R00214,R00216,R02200,R01214,R01215,R01212,R01434,R00006,R00211,R00210,R00209,R01196,R00212,R02737,R00836
281	0.60	280	18	70	0	2	C00031->C00183:[4->3,7->5,9->1]	RP06552,RP01134,RP05698,RP06299,RP00180,RP07314,RP00285,RP05915,RP01363,RP02722,RP00440,RP04232,RP01093,RP00026,RP00097,RP00060,RP04543,RP03735	R01384,R01386,R07658,R00837,R01196,R00006,R00014,R00211,R00210,R01699,R00207,R00224,R00226,R00209,R05636,R03145,R00761,R00315,R00317,R00320,R03050,R00211,R00210,R00209,R01196,R00212,R02737,R00836,R01209,R03051,R03050,R00006,R00212,R00771,R00743,R01323,R01179,R05508,R00393,R04057,R02955,R05336,R01359,R05509,R00928,R04000,R00229,R07832,R03884,R00227,R03153,R00235,R02200,R01214,R01215,R01212,R01434,R00725,R01139,R00299,R08404,R02185,R05804,R00303,R00850,R00286,R00134,R03215,R03146,R00519
282	0.40	337	18	61	0	2	C00031->C00183:[4->1,4->3]	RP06552,RP01134,RP04543,RP05698,RP00079,RP07314,RP00078,RP00285,RP05915,RP04232,RP06172,RP02722,RP00440,RP01363,RP00097,RP00109,RP05729,RP03735	R01384,R01386,R07658,R00837,R00286,R01196,R00006,R00014,R00211,R00210,R01699,R00207,R00224,R00226,R00209,R05636,R03145,R00361,R00360,R00343,R00342,R01447,R01257,R03050,R00431,R00346,R00345,R00726,R00341,R00211,R00210,R00209,R01196,R00212,R02737,R00836,R00212,R00472,R03051,R03050,R00006,R01209,R02200,R01214,R01215,R01212,R01434,R00344,R00930,R00217,R00353,R00217,R00346,R00345,R00726,R00341,R00431,R00134,R03215,R03146,R00519
283	0.80	360	14	42	0	1	C00031->C00183:[7->5,7->6,9->1,9->2]	RP00128,RP05698,RP02722,RP00440,RP06299,RP01093,RP00180,RP00097,RP01363,RP07314,RP04318,RP00060,RP02918,RP04202	R00710,R00711,R01019,R00326,R01196,R00006,R00014,R00211,R00210,R01699,R00207,R00224,R00226,R00209,R05636,R03145,R03051,R03050,R00006,R00761,R00771,R00315,R00317,R00320,R02200,R01214,R01215,R01212,R01434,R01209,R03050,R00224,R00725,R01139,R00299,R08404,R02185,R05804,R00303,R00850,R00014,R00207
284	0.40	381	18	50	0	2	C00031->C00183:[4->1,4->3,7->1,7->3]	RP06552,RP00291,RP01134,RP04543,RP00287,RP05698,RP04232,RP06172,RP06101,RP00097,RP04078,RP01133,RP01925,RP00060,RP00285,RP05915,RP04080,RP06593	R01384,R01386,R07658,R00226,R04672,R00837,R00286,R00214,R00216,R01196,R00006,R00014,R00211,R00210,R01699,R00207,R00224,R00226,R00209,R05636,R03145,R00212,R00472,R00214,R00216,R02200,R01214,R01215,R01212,R01434,R04439,R00835,R02035,R00725,R01139,R00299,R08404,R02185,R05804,R00303,R00850,R00211,R00210,R00209,R01196,R00212,R02737,R00836,R04441,R01528
285	0.40	381	13	36	0	1	C00031->C00183:[5->1,9->5]	RP01095,RP05698,RP02722,RP00440,RP01363,RP01093,RP06639,RP00097,RP07314,RP00060,RP04202,RP01573,RP01576	R05339,R01196,R00006,R00014,R00211,R00210,R01699,R00207,R00224,R00226,R00209,R05636,R03145,R03051,R03050,R00006,R01209,R00771,R01621,R02200,R01214,R01215,R01212,R01434,R03050,R00725,R01139,R00299,R08404,R02185,R05804,R00303,R00850,R00207,R01529,R05338
286	0.80	245	23	113	0	1	C00031->C00183:[4->3,4->6,7->5,9->2]	RP06552,RP00291,RP00128,RP01830,RP00015,RP00177,RP06299,RP01134,RP01093,RP01089,RP00109,RP05915,RP00180,RP00305,RP01432,RP00930,RP08251,RP00097,RP04078,RP00060,RP04543,RP04080,RP05857	R01384,R01386,R07658,R00226,R04672,R00710,R00711,R01019,R00326,R01900,R07997,R08082,R08050,R05036,R05037,R01412,R05857,R05229,R05039,R08611,R06551,R05301,R05302,R05097,R03812,R05320,R06539,R01252,R08081,R03737,R03376,R05419,R02444,R02445,R01879,R06338,R06335,R03218,R02160,R06336,R06337,R02486,R07366,R07996,R03219,R05228,R07993,R03590,R07187,R06540,R07329,R08610,R03806,R07184,R04276,R07186,R03640,R07368,R03809,R07367,R05469,R05468,R03009,R03008,R04073,R03451,R05722,R05723,R05466,R02397,R06323,R06322,R03126,R07185,R00351,R00352,R00362,R00761,R00837,R00771,R00755,R00344,R00930,R00217,R00353,R02737,R00836,R00315,R00317,R00320,R00709,R00267,R01325,R00479,R04672,R02200,R01214,R01215,R01212,R01434,R04439,R00725,R01139,R00299,R08404,R02185,R05804,R00303,R00850,R00286,R04441,R00709,R00267
287	1.00	416	23	79	0	1	C00031->C00183:[1->1,2->3,4->2,4->5,4->6]	RP06552,RP01568,RP01134,RP07314,RP00036,RP00287,RP04543,RP00128,RP06101,RP00026,RP01033,RP05915,RP06172,RP01271,RP02722,RP00440,RP01363,RP01093,RP00097,RP01089,RP00052,RP01264,RP00060	R01384,R01386,R07658,R01518,R00837,R03050,R00199,R01858,R02628,R01138,R00659,R00724,R00200,R00206,R02320,R00430,R00208,R01012,R00572,R00214,R00216,R00286,R00710,R00711,R01019,R00326,R00214,R00216,R00743,R01323,R01179,R05508,R00393,R04057,R02955,R05336,R01359,R05509,R00928,R04000,R00229,R07832,R03884,R00227,R03153,R00235,R00658,R02737,R00836,R00472,R01068,R03051,R03050,R00006,R01209,R00771,R02200,R01214,R01215,R01212,R01434,R00755,R00756,R00769,R05805,R00770,R00762,R00764,R00767,R07159,R01058,R00725,R01139,R00299,R08404,R02185,R05804,R00303,R00850
288	0.60	405	15	43	0	1	C00031->C00183:[4->3,7->5,9->1]	RP06552,RP05698,RP02722,RP00440,RP06299,RP05915,RP01093,RP00453,RP04543,RP00097,RP01363,RP07314,RP00060,RP04202,RP00343	R01384,R01386,R07658,R01196,R00006,R00014,R00211,R00210,R01699,R00207,R00224,R00226,R00209,R05636,R03145,R03051,R03050,R00006,R00761,R02737,R00836,R00771,R02727,R00010,R00286,R02200,R01214,R01215,R01212,R01434,R01209,R03050,R00725,R01139,R00299,R08404,R02185,R05804,R00303,R00850,R00207,R02778,R02780
289	0.60	390	20	54	0	2	C00031->C00183:[4->3,7->6,9->1]	RP06552,RP00291,RP04080,RP05698,RP00287,RP01134,RP04543,RP00453,RP06101,RP00285,RP05915,RP04202,RP06172,RP04232,RP01093,RP00097,RP04078,RP00060,RP00343,RP06299	R01384,R01386,R07658,R00226,R04672,R04441,R01196,R00006,R00014,R00211,R00210,R01699,R00207,R00224,R00226,R00209,R05636,R03145,R00214,R00216,R00837,R00286,R02727,R00010,R00214,R00216,R00211,R00210,R00209,R01196,R00212,R02737,R00836,R00207,R00472,R00212,R00771,R02200,R01214,R01215,R01212,R01434,R04439,R00725,R01139,R00299,R08404,R02185,R05804,R00303,R00850,R02778,R02780,R00761
290	0.60	344	24	76	0	2	C00031->C00183:[4->3,7->5,9->1]	RP06552,RP01134,RP05698,RP04543,RP00453,RP00079,RP07314,RP00078,RP00285,RP05915,RP00343,RP06172,RP01363,RP02722,RP00440,RP04232,RP01093,RP00097,RP00060,RP00109,RP05729,RP03735,RP06299,RP04202	R01384,R01386,R07658,R00837,R01196,R00006,R00014,R00211,R00210,R01699,R00207,R00224,R00226,R00209,R05636,R03145,R00286,R02727,R00010,R00361,R00360,R00343,R00342,R01447,R01257,R03050,R00431,R00346,R00345,R00726,R00341,R00211,R00210,R00209,R01196,R00212,R02737,R00836,R02778,R02780,R00472,R01209,R03051,R03050,R00006,R00212,R00771,R02200,R01214,R01215,R01212,R01434,R00725,R01139,R00299,R08404,R02185,R05804,R00303,R00850,R00344,R00930,R00217,R00353,R00217,R00346,R00345,R00726,R00341,R00431,R00134,R03215,R03146,R00519,R00761,R00207
291	0.40	362	12	40	0	1	C00031->C00183:[7->5,9->1]	RP00128,RP06299,RP02722,RP00440,RP05698,RP01363,RP01093,RP00180,RP00097,RP07314,RP04318,RP00060	R00710,R00711,R01019,R00326,R00761,R03051,R03050,R00006,R01196,R00006,R00014,R00211,R00210,R01699,R00207,R00224,R00226,R00209,R05636,R03145,R01209,R00771,R00315,R00317,R00320,R02200,R01214,R01215,R01212,R01434,R03050,R00224,R00725,R01139,R00299,R08404,R02185,R05804,R00303,R00850
292	1.00	415	26	83	0	1	C00031->C00183:[1->1,2->3,4->2,4->5,4->6]	RP06552,RP01568,RP00128,RP07314,RP00036,RP00113,RP00287,RP00649,RP04543,RP00453,RP06101,RP00026,RP01033,RP02722,RP05915,RP06172,RP00395,RP13340,RP01790,RP00440,RP01363,RP01093,RP00097,RP01089,RP00060,RP00343	R01384,R01386,R07658,R01518,R00710,R00711,R01019,R00326,R03050,R00199,R01858,R02628,R01138,R00659,R00724,R00200,R00206,R02320,R00430,R00208,R01012,R00572,R02188,R01512,R01515,R01517,R01660,R00214,R00216,R00761,R01067,R00286,R02727,R00010,R00214,R00216,R00743,R01323,R01179,R05508,R00393,R04057,R02955,R05336,R01359,R05509,R00928,R04000,R00229,R07832,R03884,R00227,R03153,R00235,R00658,R03051,R02737,R00836,R00472,R01061,R01063,R01827,R01830,R03050,R00006,R01209,R00771,R02200,R01214,R01215,R01212,R01434,R00755,R00725,R01139,R00299,R08404,R02185,R05804,R00303,R00850,R02778,R02780
293	0.60	388	19	53	0	2	C00031->C00183:[4->3,7->6,9->1]	RP06552,RP00291,RP06172,RP04543,RP00287,RP05698,RP04232,RP00453,RP06101,RP00097,RP04078,RP01093,RP06299,RP00060,RP00285,RP00343,RP04080,RP05915,RP04202	R01384,R01386,R07658,R00226,R04672,R00472,R00286,R00214,R00216,R01196,R00006,R00014,R00211,R00210,R01699,R00207,R00224,R00226,R00209,R05636,R03145,R00212,R02727,R00010,R00214,R00216,R02200,R01214,R01215,R01212,R01434,R04439,R00771,R00761,R00725,R01139,R00299,R08404,R02185,R05804,R00303,R00850,R00211,R00210,R00209,R01196,R00212,R02778,R02780,R04441,R02737,R00836,R00207
294	1.00	331	25	80	0	2	C00031->C00183:[4->3,7->5,7->6,9->1,9->2]	RP06552,RP00128,RP06299,RP05698,RP02454,RP01134,RP00180,RP02961,RP07314,RP00026,RP06727,RP00285,RP05915,RP02722,RP04232,RP01590,RP00440,RP01363,RP01093,RP06639,RP00097,RP01089,RP00060,RP04543,RP00216	R01384,R01386,R07658,R00710,R00711,R01019,R00326,R00761,R01196,R00006,R00014,R00211,R00210,R01699,R00207,R00224,R00226,R00209,R05636,R03145,R02740,R00837,R00315,R00317,R00320,R00028,R03050,R00743,R01323,R01179,R05508,R00393,R04057,R02955,R05336,R01359,R05509,R00928,R04000,R00229,R07832,R03884,R00227,R03153,R00235,R01830,R00211,R00210,R00209,R01196,R00212,R02737,R00836,R03051,R00212,R01555,R05196,R03050,R00006,R01209,R00771,R01621,R02200,R01214,R01215,R01212,R01434,R00755,R00725,R01139,R00299,R08404,R02185,R05804,R00303,R00850,R00286,R01788,R02189,R01786
295	0.80	346	23	75	0	2	C00031->C00183:[4->1,4->3,7->6,9->2]	RP06552,RP01134,RP04543,RP05698,RP00128,RP00180,RP00079,RP07314,RP00078,RP00285,RP05915,RP04232,RP06172,RP02722,RP00440,RP01363,RP01093,RP00097,RP01089,RP00060,RP00109,RP05729,RP06299	R01384,R01386,R07658,R00837,R00286,R01196,R00006,R00014,R00211,R00210,R01699,R00207,R00224,R00226,R00209,R05636,R03145,R00710,R00711,R01019,R00326,R00315,R00317,R00320,R00361,R00360,R00343,R00342,R01447,R01257,R03050,R00431,R00346,R00345,R00726,R00341,R00211,R00210,R00209,R01196,R00212,R02737,R00836,R00212,R00472,R03051,R03050,R00006,R01209,R00771,R02200,R01214,R01215,R01212,R01434,R00755,R00725,R01139,R00299,R08404,R02185,R05804,R00303,R00850,R00344,R00930,R00217,R00353,R00217,R00346,R00345,R00726,R00341,R00431,R00761
296	1.00	410	26	82	0	1	C00031->C00183:[1->1,2->3,4->2,4->5,4->6]	RP06552,RP01568,RP00128,RP07314,RP00036,RP00113,RP00287,RP02940,RP04543,RP00453,RP01089,RP06101,RP00026,RP02450,RP01133,RP02722,RP05915,RP06172,RP00395,RP13340,RP00440,RP01363,RP00097,RP01033,RP00060,RP00343	R01384,R01386,R07658,R01518,R00710,R00711,R01019,R00326,R03050,R00199,R01858,R02628,R01138,R00659,R00724,R00200,R00206,R02320,R00430,R00208,R01012,R00572,R02188,R01512,R01515,R01517,R01660,R00214,R00216,R03321,R00286,R02727,R00010,R00755,R00214,R00216,R00743,R01323,R01179,R05508,R00393,R04057,R02955,R05336,R01359,R05509,R00928,R04000,R00229,R07832,R03884,R00227,R03153,R00235,R02736,R00835,R03051,R02737,R00836,R00472,R01061,R01063,R01827,R03050,R00006,R01209,R02200,R01214,R01215,R01212,R01434,R00658,R00725,R01139,R00299,R08404,R02185,R05804,R00303,R00850,R02778,R02780
297	0.40	336	22	72	0	2	C00031->C00183:[4->1,4->3,7->1,7->3]	RP06552,RP01134,RP04543,RP05698,RP00079,RP07314,RP01133,RP00078,RP00285,RP05915,RP04232,RP06172,RP02722,RP00440,RP01363,RP00097,RP01925,RP00060,RP00109,RP05729,RP03735,RP06593	R01384,R01386,R07658,R00837,R00286,R01196,R00006,R00014,R00211,R00210,R01699,R00207,R00224,R00226,R00209,R05636,R03145,R00361,R00360,R00343,R00342,R01447,R01257,R03050,R00835,R00431,R00346,R00345,R00726,R00341,R00211,R00210,R00209,R01196,R00212,R02737,R00836,R00212,R00472,R03051,R03050,R00006,R01209,R02200,R01214,R01215,R01212,R01434,R02035,R00725,R01139,R00299,R08404,R02185,R05804,R00303,R00850,R00344,R00930,R00217,R00353,R00217,R00346,R00345,R00726,R00341,R00431,R00134,R03215,R03146,R00519,R01528
298	1.00	498	23	63	0	1	C00031->C00183:[1->1,2->3,4->2,4->5,4->6]	RP06552,RP01568,RP01134,RP07314,RP00036,RP00113,RP00287,RP04543,RP11543,RP06101,RP01033,RP02722,RP05915,RP06172,RP01271,RP00395,RP00440,RP01363,RP01093,RP00097,RP00052,RP00060,RP10741	R01384,R01386,R07658,R01518,R00837,R03050,R00199,R01858,R02628,R01138,R00659,R00724,R00200,R00206,R02320,R00430,R00208,R01012,R00572,R02188,R01512,R01515,R01517,R01660,R00214,R00216,R00286,R03270,R00214,R00216,R00658,R03051,R02737,R00836,R00472,R01068,R01061,R01063,R03050,R00006,R01209,R00771,R02200,R01214,R01215,R01212,R01434,R00756,R00769,R05805,R00770,R00762,R00764,R00767,R00725,R01139,R00299,R08404,R02185,R05804,R00303,R00850,R02569
299	0.60	335	22	72	0	2	C00031->C00183:[4->3,7->5,9->1]	RP06552,RP01134,RP05698,RP04543,RP00079,RP07314,RP00078,RP00285,RP05915,RP04202,RP06172,RP01363,RP02722,RP00440,RP04232,RP01093,RP00097,RP00060,RP00109,RP05729,RP03735,RP06299	R01384,R01386,R07658,R00837,R01196,R00006,R00014,R00211,R00210,R01699,R00207,R00224,R00226,R00209,R05636,R03145,R00286,R00361,R00360,R00343,R00342,R01447,R01257,R03050,R00431,R00346,R00345,R00726,R00341,R00211,R00210,R00209,R01196,R00212,R02737,R00836,R00207,R00472,R01209,R03051,R03050,R00006,R00212,R00771,R02200,R01214,R01215,R01212,R01434,R00725,R01139,R00299,R08404,R02185,R05804,R00303,R00850,R00344,R00930,R00217,R00353,R00217,R00346,R00345,R00726,R00341,R00431,R00134,R03215,R03146,R00519,R00761
300	0.80	390	22	61	0	2	C00031->C00183:[4->1,4->3,7->6,9->2]	RP06552,RP00128,RP05698,RP00287,RP04543,RP00453,RP06101,RP07314,RP00285,RP05915,RP00180,RP06172,RP01363,RP02722,RP00440,RP04232,RP01093,RP00097,RP01089,RP00060,RP00343,RP06299	R01384,R01386,R07658,R00710,R00711,R01019,R00326,R01196,R00006,R00014,R00211,R00210,R01699,R00207,R00224,R00226,R00209,R05636,R03145,R00214,R00216,R00286,R02727,R00010,R00214,R00216,R03050,R00211,R00210,R00209,R01196,R00212,R02737,R00836,R00315,R00317,R00320,R00472,R01209,R03051,R03050,R00006,R00212,R00771,R02200,R01214,R01215,R01212,R01434,R00755,R00725,R01139,R00299,R08404,R02185,R05804,R00303,R00850,R02778,R02780,R00761
301	0.40	355	11	28	0	1	C00031->C00183:[7->6,9->2]	RP00128,RP07314,RP02722,RP00440,RP06299,RP01093,RP00180,RP00097,RP01363,RP01089,RP00060	R00710,R00711,R01019,R00326,R03050,R03051,R03050,R00006,R00761,R00771,R00315,R00317,R00320,R02200,R01214,R01215,R01212,R01434,R01209,R00755,R00725,R01139,R00299,R08404,R02185,R05804,R00303,R00850
302	1.00	418	26	78	0	1	C00031->C00183:[1->1,2->3,4->2,4->5,4->6]	RP06552,RP01568,RP00128,RP07314,RP00036,RP00113,RP00287,RP04543,RP02454,RP00453,RP06101,RP02961,RP01033,RP01590,RP05915,RP02722,RP06172,RP00395,RP13340,RP00026,RP00440,RP01363,RP00097,RP01089,RP00343,RP00216	R01384,R01386,R07658,R01518,R00710,R00711,R01019,R00326,R03050,R00199,R01858,R02628,R01138,R00659,R00724,R00200,R00206,R02320,R00430,R00208,R01012,R00572,R02188,R01512,R01515,R01517,R01660,R00214,R00216,R00286,R02740,R02727,R00010,R00214,R00216,R00028,R00658,R01555,R05196,R02737,R00836,R03051,R00472,R01061,R01063,R01827,R00743,R01323,R01179,R05508,R00393,R04057,R02955,R05336,R01359,R05509,R00928,R04000,R00229,R07832,R03884,R00227,R03153,R00235,R03050,R00006,R01209,R02200,R01214,R01215,R01212,R01434,R00755,R02778,R02780,R01788,R02189,R01786
303	1.00	359	31	89	0	2	C00031->C00183:[4->3,7->5,7->6,9->1,9->2]	RP06552,RP01134,RP04543,RP05698,RP02454,RP00128,RP00180,RP00079,RP07314,RP06727,RP00078,RP00285,RP05915,RP04202,RP04232,RP06172,RP02722,RP02961,RP00440,RP01363,RP01093,RP06639,RP00097,RP01089,RP01590,RP00060,RP00109,RP05729,RP03735,RP06299,RP00216	R01384,R01386,R07658,R00837,R00286,R01196,R00006,R00014,R00211,R00210,R01699,R00207,R00224,R00226,R00209,R05636,R03145,R02740,R00710,R00711,R01019,R00326,R00315,R00317,R00320,R00361,R00360,R00343,R00342,R01447,R01257,R03050,R01830,R00431,R00346,R00345,R00726,R00341,R00211,R00210,R00209,R01196,R00212,R02737,R00836,R00207,R00212,R00472,R03051,R00028,R03050,R00006,R01209,R00771,R01621,R02200,R01214,R01215,R01212,R01434,R00755,R01555,R05196,R00725,R01139,R00299,R08404,R02185,R05804,R00303,R00850,R00344,R00930,R00217,R00353,R00217,R00346,R00345,R00726,R00341,R00431,R00134,R03215,R03146,R00519,R00761,R01788,R02189,R01786
304	1.00	415	25	75	0	1	C00031->C00183:[1->1,2->3,4->2,4->5,4->6]	RP06552,RP01568,RP01134,RP07314,RP00036,RP00113,RP00287,RP04543,RP02454,RP00128,RP06101,RP02961,RP01033,RP01590,RP05915,RP02722,RP06172,RP00395,RP13340,RP00026,RP00440,RP01363,RP00097,RP01089,RP00216	R01384,R01386,R07658,R01518,R00837,R03050,R00199,R01858,R02628,R01138,R00659,R00724,R00200,R00206,R02320,R00430,R00208,R01012,R00572,R02188,R01512,R01515,R01517,R01660,R00214,R00216,R00286,R02740,R00710,R00711,R01019,R00326,R00214,R00216,R00028,R00658,R01555,R05196,R02737,R00836,R03051,R00472,R01061,R01063,R01827,R00743,R01323,R01179,R05508,R00393,R04057,R02955,R05336,R01359,R05509,R00928,R04000,R00229,R07832,R03884,R00227,R03153,R00235,R03050,R00006,R01209,R02200,R01214,R01215,R01212,R01434,R00755,R01788,R02189,R01786
305	0.40	373	15	43	0	2	C00031->C00183:[4->1,4->3]	RP06552,RP00291,RP01134,RP05698,RP00287,RP04543,RP04232,RP06172,RP06101,RP00097,RP04078,RP00285,RP05915,RP03735,RP04080	R01384,R01386,R07658,R00226,R04672,R00837,R01196,R00006,R00014,R00211,R00210,R01699,R00207,R00224,R00226,R00209,R05636,R03145,R00214,R00216,R00286,R00212,R00472,R00214,R00216,R02200,R01214,R01215,R01212,R01434,R04439,R00211,R00210,R00209,R01196,R00212,R02737,R00836,R00134,R03215,R03146,R00519,R04441
306	1.00	352	23	71	0	1	C00031->C00183:[4->2,4->3,5->1,9->5,9->6]	RP01095,RP06552,RP01134,RP07314,RP00287,RP05698,RP00128,RP06101,RP00026,RP01089,RP05915,RP01573,RP06172,RP02722,RP00440,RP01363,RP01093,RP06639,RP00097,RP00060,RP04543,RP04202,RP01576	R05339,R01384,R01386,R07658,R00837,R03050,R00214,R00216,R01196,R00006,R00014,R00211,R00210,R01699,R00207,R00224,R00226,R00209,R05636,R03145,R00710,R00711,R01019,R00326,R00214,R00216,R00743,R01323,R01179,R05508,R00393,R04057,R02955,R05336,R01359,R05509,R00928,R04000,R00229,R07832,R03884,R00227,R03153,R00235,R00755,R02737,R00836,R01529,R00472,R03051,R03050,R00006,R01209,R00771,R01621,R02200,R01214,R01215,R01212,R01434,R00725,R01139,R00299,R08404,R02185,R05804,R00303,R00850,R00286,R00207,R05338
307	0.60	468	20	47	0	1	C00031->C00183:[4->3,7->6,9->2]	RP06552,RP00128,RP07314,RP02722,RP00177,RP00440,RP01134,RP06299,RP01093,RP00180,RP00097,RP01363,RP01089,RP00109,RP00060,RP00305,RP04543,RP05915,RP05857,RP01431	R01384,R01386,R07658,R00710,R00711,R01019,R00326,R03050,R03051,R00351,R00352,R00362,R03050,R00006,R00837,R00761,R00771,R00315,R00317,R00320,R02200,R01214,R01215,R01212,R01434,R01209,R00755,R00344,R00930,R00217,R00353,R00725,R01139,R00299,R08404,R02185,R05804,R00303,R00850,R00709,R00267,R00286,R02737,R00836,R00709,R00267,R01324
308	0.60	482	21	48	0	1	C00031->C00183:[4->3,7->6,9->2]	RP06552,RP00128,RP07314,RP02722,RP01432,RP00177,RP00440,RP01134,RP06299,RP01830,RP01093,RP00180,RP00097,RP01363,RP01089,RP00109,RP00060,RP00305,RP04543,RP05915,RP05857	R01384,R01386,R07658,R00710,R00711,R01019,R00326,R03050,R03051,R01325,R00351,R00352,R00362,R03050,R00006,R00837,R00761,R01900,R00771,R00315,R00317,R00320,R02200,R01214,R01215,R01212,R01434,R01209,R00755,R00344,R00930,R00217,R00353,R00725,R01139,R00299,R08404,R02185,R05804,R00303,R00850,R00709,R00267,R00286,R02737,R00836,R00709,R00267
309	0.40	394	18	48	0	2	C00031->C00183:[4->1,4->3]	RP06552,RP01134,RP04543,RP00287,RP05698,RP00453,RP06101,RP07314,RP00285,RP05915,RP04232,RP06172,RP02722,RP00440,RP01363,RP00097,RP00343,RP03735	R01384,R01386,R07658,R00837,R00286,R00214,R00216,R01196,R00006,R00014,R00211,R00210,R01699,R00207,R00224,R00226,R00209,R05636,R03145,R02727,R00010,R00214,R00216,R03050,R00211,R00210,R00209,R01196,R00212,R02737,R00836,R00212,R00472,R03051,R03050,R00006,R01209,R02200,R01214,R01215,R01212,R01434,R02778,R02780,R00134,R03215,R03146,R00519
310	1.00	417	25	87	0	1	C00031->C00183:[1->1,2->3,4->2,4->5,4->6]	RP06552,RP01568,RP00128,RP07314,RP00036,RP00113,RP00287,RP04543,RP00453,RP06101,RP00026,RP01033,RP02722,RP05915,RP06172,RP01271,RP00395,RP00440,RP01363,RP01093,RP00097,RP01089,RP00052,RP00060,RP00343	R01384,R01386,R07658,R01518,R00710,R00711,R01019,R00326,R03050,R00199,R01858,R02628,R01138,R00659,R00724,R00200,R00206,R02320,R00430,R00208,R01012,R00572,R02188,R01512,R01515,R01517,R01660,R00214,R00216,R00286,R02727,R00010,R00214,R00216,R00743,R01323,R01179,R05508,R00393,R04057,R02955,R05336,R01359,R05509,R00928,R04000,R00229,R07832,R03884,R00227,R03153,R00235,R00658,R03051,R02737,R00836,R00472,R01068,R01061,R01063,R03050,R00006,R01209,R00771,R02200,R01214,R01215,R01212,R01434,R00755,R00756,R00769,R05805,R00770,R00762,R00764,R00767,R00725,R01139,R00299,R08404,R02185,R05804,R00303,R00850,R02778,R02780
311	0.80	404	25	61	0	2	C00031->C00183:[4->1,4->3,7->6,9->2]	RP06552,RP01134,RP05698,RP00287,RP04543,RP02454,RP00128,RP06101,RP02961,RP07314,RP06727,RP00285,RP05915,RP00180,RP06172,RP01363,RP02722,RP00440,RP04232,RP06639,RP00097,RP01089,RP01590,RP03735,RP00216	R01384,R01386,R07658,R00837,R01196,R00006,R00014,R00211,R00210,R01699,R00207,R00224,R00226,R00209,R05636,R03145,R00214,R00216,R00286,R02740,R00710,R00711,R01019,R00326,R00214,R00216,R00028,R03050,R01830,R00211,R00210,R00209,R01196,R00212,R02737,R00836,R00315,R00317,R00320,R00472,R01209,R03051,R03050,R00006,R00212,R01621,R02200,R01214,R01215,R01212,R01434,R00755,R01555,R05196,R00134,R03215,R03146,R00519,R01788,R02189,R01786
312	0.60	267	17	66	0	2	C00031->C00183:[7->3,7->5,9->1]	RP06299,RP02722,RP00440,RP05698,RP04232,RP01093,RP00026,RP00180,RP00097,RP01363,RP07314,RP01133,RP01925,RP00060,RP00285,RP03735,RP06593	R00761,R03051,R03050,R00006,R01196,R00006,R00014,R00211,R00210,R01699,R00207,R00224,R00226,R00209,R05636,R03145,R00212,R00771,R00743,R01323,R01179,R05508,R00393,R04057,R02955,R05336,R01359,R05509,R00928,R04000,R00229,R07832,R03884,R00227,R03153,R00235,R00315,R00317,R00320,R02200,R01214,R01215,R01212,R01434,R01209,R03050,R00835,R02035,R00725,R01139,R00299,R08404,R02185,R05804,R00303,R00850,R00211,R00210,R00209,R01196,R00212,R00134,R03215,R03146,R00519,R01528
313	1.00	366	30	85	0	2	C00031->C00183:[4->3,7->5,7->6,9->1,9->2]	RP06552,RP01134,RP07314,RP02940,RP04543,RP00128,RP00180,RP00079,RP01089,RP01133,RP06727,RP00078,RP00285,RP05915,RP04202,RP04232,RP06172,RP02722,RP00440,RP01363,RP01093,RP06639,RP00097,RP05698,RP02450,RP00060,RP00109,RP05729,RP03735,RP06299	R01384,R01386,R07658,R00837,R03050,R03321,R00286,R00710,R00711,R01019,R00326,R00315,R00317,R00320,R00361,R00360,R00343,R00342,R01447,R01257,R00755,R00835,R01830,R00431,R00346,R00345,R00726,R00341,R00211,R00210,R00209,R01196,R00212,R02737,R00836,R00207,R00212,R00472,R03051,R03050,R00006,R01209,R00771,R01621,R02200,R01214,R01215,R01212,R01434,R01196,R00006,R00014,R00211,R00210,R01699,R00207,R00224,R00226,R00209,R05636,R03145,R02736,R00725,R01139,R00299,R08404,R02185,R05804,R00303,R00850,R00344,R00930,R00217,R00353,R00217,R00346,R00345,R00726,R00341,R00431,R00134,R03215,R03146,R00519,R00761
314	0.60	393	25	62	0	2	C00031->C00183:[4->3,7->3,7->5,9->1]	RP06552,RP01134,RP05698,RP00287,RP04543,RP00453,RP06101,RP07314,RP01133,RP00285,RP05915,RP04202,RP06172,RP01363,RP02722,RP00440,RP04232,RP01093,RP00097,RP01925,RP00060,RP00343,RP03735,RP06299,RP06593	R01384,R01386,R07658,R00837,R01196,R00006,R00014,R00211,R00210,R01699,R00207,R00224,R00226,R00209,R05636,R03145,R00214,R00216,R00286,R02727,R00010,R00214,R00216,R03050,R00835,R00211,R00210,R00209,R01196,R00212,R02737,R00836,R00207,R00472,R01209,R03051,R03050,R00006,R00212,R00771,R02200,R01214,R01215,R01212,R01434,R02035,R00725,R01139,R00299,R08404,R02185,R05804,R00303,R00850,R02778,R02780,R00134,R03215,R03146,R00519,R00761,R01528
315	1.00	420	24	82	0	1	C00031->C00183:[1->1,2->3,4->2,4->5,4->6]	RP06552,RP01568,RP00128,RP07314,RP00036,RP00287,RP04543,RP00453,RP06101,RP00026,RP01033,RP05915,RP06172,RP01271,RP02722,RP00440,RP01363,RP01093,RP00097,RP01089,RP00052,RP01264,RP00060,RP00343	R01384,R01386,R07658,R01518,R00710,R00711,R01019,R00326,R03050,R00199,R01858,R02628,R01138,R00659,R00724,R00200,R00206,R02320,R00430,R00208,R01012,R00572,R00214,R00216,R00286,R02727,R00010,R00214,R00216,R00743,R01323,R01179,R05508,R00393,R04057,R02955,R05336,R01359,R05509,R00928,R04000,R00229,R07832,R03884,R00227,R03153,R00235,R00658,R02737,R00836,R00472,R01068,R03051,R03050,R00006,R01209,R00771,R02200,R01214,R01215,R01212,R01434,R00755,R00756,R00769,R05805,R00770,R00762,R00764,R00767,R07159,R01058,R00725,R01139,R00299,R08404,R02185,R05804,R00303,R00850,R02778,R02780
316	0.40	413	16	43	0	2	C00031->C00183:[4->1,4->3]	RP06552,RP05698,RP00287,RP04543,RP00453,RP06101,RP07314,RP00285,RP05915,RP06172,RP01363,RP02722,RP00440,RP04232,RP00097,RP00343	R01384,R01386,R07658,R01196,R00006,R00014,R00211,R00210,R01699,R00207,R00224,R00226,R00209,R05636,R03145,R00214,R00216,R00286,R02727,R00010,R00214,R00216,R03050,R00211,R00210,R00209,R01196,R00212,R02737,R00836,R00472,R01209,R03051,R03050,R00006,R00212,R02200,R01214,R01215,R01212,R01434,R02778,R02780
317	0.60	389	19	51	0	2	C00031->C00183:[4->3,7->5,9->1]	RP06552,RP01134,RP05698,RP00287,RP04543,RP06101,RP07314,RP00285,RP05915,RP06172,RP01363,RP02722,RP00440,RP04232,RP01093,RP00097,RP00060,RP04202,RP06299	R01384,R01386,R07658,R00837,R01196,R00006,R00014,R00211,R00210,R01699,R00207,R00224,R00226,R00209,R05636,R03145,R00214,R00216,R00286,R00214,R00216,R03050,R00211,R00210,R00209,R01196,R00212,R02737,R00836,R00472,R01209,R03051,R03050,R00006,R00212,R00771,R02200,R01214,R01215,R01212,R01434,R00725,R01139,R00299,R08404,R02185,R05804,R00303,R00850,R00207,R00761
318	0.40	395	14	39	0	2	C00031->C00183:[4->1,4->3]	RP06552,RP00291,RP01134,RP04543,RP00287,RP05698,RP04232,RP06172,RP06101,RP00097,RP04078,RP00285,RP05915,RP04080	R01384,R01386,R07658,R00226,R04672,R00837,R00286,R00214,R00216,R01196,R00006,R00014,R00211,R00210,R01699,R00207,R00224,R00226,R00209,R05636,R03145,R00212,R00472,R00214,R00216,R02200,R01214,R01215,R01212,R01434,R04439,R00211,R00210,R00209,R01196,R00212,R02737,R00836,R04441
319	0.60	389	16	47	0	1	C00031->C00183:[4->3,7->5,9->1]	RP06552,RP00128,RP05698,RP02722,RP00440,RP01134,RP06299,RP01093,RP00180,RP00097,RP01363,RP07314,RP04318,RP00060,RP04543,RP05915	R01384,R01386,R07658,R00710,R00711,R01019,R00326,R01196,R00006,R00014,R00211,R00210,R01699,R00207,R00224,R00226,R00209,R05636,R03145,R03051,R03050,R00006,R00837,R00761,R00771,R00315,R00317,R00320,R02200,R01214,R01215,R01212,R01434,R01209,R03050,R00224,R00725,R01139,R00299,R08404,R02185,R05804,R00303,R00850,R00286,R02737,R00836
320	0.40	365	19	54	0	2	C00031->C00183:[4->1,4->3,7->1,7->3]	RP06552,RP00291,RP01134,RP05698,RP00287,RP04543,RP04080,RP06101,RP01925,RP01133,RP00285,RP05915,RP06172,RP04232,RP00097,RP04078,RP00060,RP03735,RP06593	R01384,R01386,R07658,R00226,R04672,R00837,R01196,R00006,R00014,R00211,R00210,R01699,R00207,R00224,R00226,R00209,R05636,R03145,R00214,R00216,R00286,R04441,R00214,R00216,R02035,R00835,R00211,R00210,R00209,R01196,R00212,R02737,R00836,R00472,R00212,R02200,R01214,R01215,R01212,R01434,R04439,R00725,R01139,R00299,R08404,R02185,R05804,R00303,R00850,R00134,R03215,R03146,R00519,R01528
321	0.40	385	17	47	0	2	C00031->C00183:[4->1,4->3]	RP06552,RP00291,RP04080,RP05698,RP00287,RP01134,RP04543,RP00453,RP06101,RP00285,RP05915,RP06172,RP04232,RP00097,RP04078,RP00343,RP03735	R01384,R01386,R07658,R00226,R04672,R04441,R01196,R00006,R00014,R00211,R00210,R01699,R00207,R00224,R00226,R00209,R05636,R03145,R00214,R00216,R00837,R00286,R02727,R00010,R00214,R00216,R00211,R00210,R00209,R01196,R00212,R02737,R00836,R00472,R00212,R02200,R01214,R01215,R01212,R01434,R04439,R02778,R02780,R00134,R03215,R03146,R00519
322	0.60	301	19	69	0	2	C00031->C00183:[4->3,7->5,9->1]	RP06552,RP01134,RP05698,RP00300,RP06299,RP00180,RP06373,RP07314,RP00285,RP05915,RP01363,RP02722,RP00440,RP04232,RP01093,RP00026,RP00097,RP00060,RP04543	R01384,R01386,R07658,R00837,R01196,R00006,R00014,R00211,R00210,R01699,R00207,R00224,R00226,R00209,R05636,R03145,R00944,R00943,R00761,R00315,R00317,R00320,R00941,R03050,R00211,R00210,R00209,R01196,R00212,R02737,R00836,R01209,R03051,R03050,R00006,R00212,R00771,R00743,R01323,R01179,R05508,R00393,R04057,R02955,R05336,R01359,R05509,R00928,R04000,R00229,R07832,R03884,R00227,R03153,R00235,R02200,R01214,R01215,R01212,R01434,R00725,R01139,R00299,R08404,R02185,R05804,R00303,R00850,R00286
323	0.20	403	12	25	0	1	C00031->C00183:[4->2]	RP06552,RP01134,RP00287,RP04543,RP06172,RP06101,RP12734,RP00097,RP04078,RP00285,RP05915,RP04080	R01384,R01386,R07658,R00837,R00214,R00216,R00286,R00472,R00214,R00216,R00226,R02200,R01214,R01215,R01212,R01434,R04439,R00211,R00210,R00209,R01196,R00212,R02737,R00836,R04441
324	0.80	310	21	73	0	2	C00031->C00183:[7->5,7->6,9->1,9->2]	RP00128,RP05698,RP06299,RP02454,RP01590,RP00180,RP02961,RP07314,RP06639,RP06727,RP00285,RP01363,RP02722,RP00440,RP04232,RP01093,RP00026,RP00097,RP01089,RP00060,RP00216	R00710,R00711,R01019,R00326,R01196,R00006,R00014,R00211,R00210,R01699,R00207,R00224,R00226,R00209,R05636,R03145,R00761,R02740,R01555,R05196,R00315,R00317,R00320,R00028,R03050,R01621,R01830,R00211,R00210,R00209,R01196,R00212,R01209,R03051,R03050,R00006,R00212,R00771,R00743,R01323,R01179,R05508,R00393,R04057,R02955,R05336,R01359,R05509,R00928,R04000,R00229,R07832,R03884,R00227,R03153,R00235,R02200,R01214,R01215,R01212,R01434,R00755,R00725,R01139,R00299,R08404,R02185,R05804,R00303,R00850,R01788,R02189,R01786
325	0.80	414	25	64	0	2	C00031->C00183:[4->1,4->3,7->6,9->2]	RP06552,RP00128,RP05698,RP00287,RP02940,RP04543,RP00453,RP01089,RP06101,RP07314,RP01133,RP06727,RP00285,RP05915,RP00180,RP06172,RP01363,RP02722,RP00440,RP04232,RP06639,RP00097,RP02450,RP00060,RP00343	R01384,R01386,R07658,R00710,R00711,R01019,R00326,R01196,R00006,R00014,R00211,R00210,R01699,R00207,R00224,R00226,R00209,R05636,R03145,R00214,R00216,R03321,R00286,R02727,R00010,R00755,R00214,R00216,R03050,R00835,R01830,R00211,R00210,R00209,R01196,R00212,R02737,R00836,R00315,R00317,R00320,R00472,R01209,R03051,R03050,R00006,R00212,R01621,R02200,R01214,R01215,R01212,R01434,R02736,R00725,R01139,R00299,R08404,R02185,R05804,R00303,R00850,R02778,R02780
326	1.00	381	25	96	0	1	C00031->C00183:[1->1,2->3,4->2,4->5,4->6]	RP06552,RP01568,RP01134,RP07314,RP00036,RP04543,RP00128,RP00026,RP01033,RP00078,RP05915,RP06172,RP01271,RP02722,RP00079,RP00440,RP01363,RP01093,RP00097,RP01089,RP00052,RP01264,RP00060,RP00109,RP05729	R01384,R01386,R07658,R01518,R00837,R03050,R00199,R01858,R02628,R01138,R00659,R00724,R00200,R00206,R02320,R00430,R00208,R01012,R00572,R00286,R00710,R00711,R01019,R00326,R00743,R01323,R01179,R05508,R00393,R04057,R02955,R05336,R01359,R05509,R00928,R04000,R00229,R07832,R03884,R00227,R03153,R00235,R00658,R00431,R00346,R00345,R00726,R00341,R02737,R00836,R00472,R01068,R03051,R00361,R00360,R00343,R00342,R01447,R01257,R03050,R00006,R01209,R00771,R02200,R01214,R01215,R01212,R01434,R00755,R00756,R00769,R05805,R00770,R00762,R00764,R00767,R07159,R01058,R00725,R01139,R00299,R08404,R02185,R05804,R00303,R00850,R00344,R00930,R00217,R00353,R00217,R00346,R00345,R00726,R00341,R00431
327	0.80	371	13	41	0	1	C00031->C00183:[7->5,7->6,9->1,9->2]	RP00128,RP05698,RP02722,RP00440,RP06299,RP01093,RP01089,RP00180,RP00097,RP01363,RP07314,RP04318,RP00060	R00710,R00711,R01019,R00326,R01196,R00006,R00014,R00211,R00210,R01699,R00207,R00224,R00226,R00209,R05636,R03145,R03051,R03050,R00006,R00761,R00771,R00755,R00315,R00317,R00320,R02200,R01214,R01215,R01212,R01434,R01209,R03050,R00224,R00725,R01139,R00299,R08404,R02185,R05804,R00303,R00850
328	0.80	374	26	74	0	2	C00031->C00183:[4->1,4->3,7->6,9->2]	RP06552,RP01134,RP04543,RP05698,RP02454,RP00128,RP00180,RP00079,RP07314,RP06727,RP00078,RP00285,RP05915,RP04232,RP06172,RP02722,RP02961,RP00440,RP01363,RP06639,RP00097,RP01089,RP01590,RP00109,RP05729,RP00216	R01384,R01386,R07658,R00837,R00286,R01196,R00006,R00014,R00211,R00210,R01699,R00207,R00224,R00226,R00209,R05636,R03145,R02740,R00710,R00711,R01019,R00326,R00315,R00317,R00320,R00361,R00360,R00343,R00342,R01447,R01257,R03050,R01830,R00431,R00346,R00345,R00726,R00341,R00211,R00210,R00209,R01196,R00212,R02737,R00836,R00212,R00472,R03051,R00028,R03050,R00006,R01209,R01621,R02200,R01214,R01215,R01212,R01434,R00755,R01555,R05196,R00344,R00930,R00217,R00353,R00217,R00346,R00345,R00726,R00341,R00431,R01788,R02189,R01786
329	0.80	245	23	113	0	1	C00031->C00183:[4->3,4->5,7->6,9->2]	RP06552,RP00128,RP07314,RP00015,RP00177,RP06299,RP01134,RP00180,RP01830,RP00109,RP05915,RP00305,RP02722,RP01432,RP00440,RP00930,RP01363,RP01093,RP00097,RP01089,RP00060,RP04543,RP05857	R01384,R01386,R07658,R00710,R00711,R01019,R00326,R03050,R07997,R08082,R08050,R05036,R05037,R01412,R05857,R05229,R05039,R08611,R06551,R05301,R05302,R05097,R03812,R05320,R06539,R01252,R08081,R03737,R03376,R05419,R02444,R02445,R01879,R06338,R06335,R03218,R02160,R06336,R06337,R02486,R07366,R07996,R03219,R05228,R07993,R03590,R07187,R06540,R07329,R08610,R03806,R07184,R04276,R07186,R03640,R07368,R03809,R07367,R05469,R05468,R03009,R03008,R04073,R03451,R05722,R05723,R05466,R02397,R06323,R06322,R03126,R07185,R00351,R00352,R00362,R00761,R00837,R00315,R00317,R00320,R01900,R00344,R00930,R00217,R00353,R02737,R00836,R00709,R00267,R03051,R01325,R03050,R00006,R00479,R01209,R00771,R02200,R01214,R01215,R01212,R01434,R00755,R00725,R01139,R00299,R08404,R02185,R05804,R00303,R00850,R00286,R00709,R00267
330	1.00	382	28	103	0	1	C00031->C00183:[2->3,4->2,7->5,7->6,9->1]	RP06552,RP01568,RP01134,RP07314,RP00036,RP00113,RP04543,RP00128,RP00026,RP01033,RP00078,RP00395,RP05915,RP04202,RP06172,RP01271,RP02722,RP00079,RP00440,RP01363,RP01093,RP00097,RP01089,RP00052,RP00060,RP00109,RP05729,RP06299	R01384,R01386,R07658,R01518,R00837,R03050,R00199,R01858,R02628,R01138,R00659,R00724,R00200,R00206,R02320,R00430,R00208,R01012,R00572,R02188,R01512,R01515,R01517,R01660,R00286,R00710,R00711,R01019,R00326,R00743,R01323,R01179,R05508,R00393,R04057,R02955,R05336,R01359,R05509,R00928,R04000,R00229,R07832,R03884,R00227,R03153,R00235,R00658,R00431,R00346,R00345,R00726,R00341,R01061,R01063,R02737,R00836,R00207,R00472,R01068,R03051,R00361,R00360,R00343,R00342,R01447,R01257,R03050,R00006,R01209,R00771,R02200,R01214,R01215,R01212,R01434,R00755,R00756,R00769,R05805,R00770,R00762,R00764,R00767,R00725,R01139,R00299,R08404,R02185,R05804,R00303,R00850,R00344,R00930,R00217,R00353,R00217,R00346,R00345,R00726,R00341,R00431,R00761
331	0.80	380	15	43	0	1	C00031->C00183:[7->5,7->6,9->1,9->2]	RP01089,RP00128,RP01363,RP02722,RP00440,RP05698,RP01093,RP06639,RP00180,RP00097,RP07314,RP06427,RP00060,RP04202,RP06299	R00755,R00710,R00711,R01019,R00326,R01209,R03051,R03050,R00006,R01196,R00006,R00014,R00211,R00210,R01699,R00207,R00224,R00226,R00209,R05636,R03145,R00771,R01621,R00315,R00317,R00320,R02200,R01214,R01215,R01212,R01434,R03050,R01067,R00725,R01139,R00299,R08404,R02185,R05804,R00303,R00850,R00207,R00761
332	0.60	397	17	50	0	1	C00031->C00183:[4->3,7->5,9->1]	RP06552,RP00128,RP05698,RP02722,RP00453,RP00440,RP06299,RP01093,RP00180,RP04543,RP00097,RP01363,RP07314,RP04318,RP00060,RP00343,RP05915	R01384,R01386,R07658,R00710,R00711,R01019,R00326,R01196,R00006,R00014,R00211,R00210,R01699,R00207,R00224,R00226,R00209,R05636,R03145,R03051,R02727,R00010,R03050,R00006,R00761,R00771,R00315,R00317,R00320,R00286,R02200,R01214,R01215,R01212,R01434,R01209,R03050,R00224,R00725,R01139,R00299,R08404,R02185,R05804,R00303,R00850,R02778,R02780,R02737,R00836
333	0.60	468	20	47	0	1	C00031->C00183:[4->3,7->5,9->2]	RP06552,RP00291,RP00128,RP04543,RP00177,RP04078,RP01134,RP06299,RP08251,RP01093,RP00097,RP01089,RP00109,RP00060,RP00305,RP05915,RP00180,RP04080,RP01431,RP05857	R01384,R01386,R07658,R00226,R04672,R00710,R00711,R01019,R00326,R00286,R00351,R00352,R00362,R04439,R00837,R00761,R04672,R00771,R02200,R01214,R01215,R01212,R01434,R00755,R00344,R00930,R00217,R00353,R00725,R01139,R00299,R08404,R02185,R05804,R00303,R00850,R00709,R00267,R02737,R00836,R00315,R00317,R00320,R04441,R01324,R00709,R00267
334	0.40	361	10	33	0	1	C00031->C00183:[7->5,9->1]	RP00291,RP04080,RP05698,RP04079,RP06299,RP01093,RP00097,RP10166,RP00060,RP04202	R00226,R04672,R04441,R01196,R00006,R00014,R00211,R00210,R01699,R00207,R00224,R00226,R00209,R05636,R03145,R04440,R00761,R00771,R02200,R01214,R01215,R01212,R01434,R05071,R00725,R01139,R00299,R08404,R02185,R05804,R00303,R00850,R00207
335	0.80	378	24	66	0	2	C00031->C00183:[4->1,4->3,7->6,9->2]	RP06552,RP00128,RP05698,RP00287,RP04543,RP01134,RP00453,RP07314,RP00285,RP05915,RP06101,RP00180,RP06172,RP01363,RP02722,RP00440,RP04232,RP01093,RP00097,RP01089,RP00060,RP00343,RP03735,RP06299	R01384,R01386,R07658,R00710,R00711,R01019,R00326,R01196,R00006,R00014,R00211,R00210,R01699,R00207,R00224,R00226,R00209,R05636,R03145,R00214,R00216,R00286,R00837,R02727,R00010,R03050,R00211,R00210,R00209,R01196,R00212,R02737,R00836,R00214,R00216,R00315,R00317,R00320,R00472,R01209,R03051,R03050,R00006,R00212,R00771,R02200,R01214,R01215,R01212,R01434,R00755,R00725,R01139,R00299,R08404,R02185,R05804,R00303,R00850,R02778,R02780,R00134,R03215,R03146,R00519,R00761
336	0.60	282	18	72	0	2	C00031->C00183:[4->3,7->6,9->1]	RP06552,RP00291,RP04080,RP06299,RP05915,RP05698,RP04232,RP01093,RP00026,RP00180,RP00453,RP00097,RP04078,RP00060,RP00285,RP04543,RP03735,RP00343	R01384,R01386,R07658,R00226,R04672,R04441,R00761,R02737,R00836,R01196,R00006,R00014,R00211,R00210,R01699,R00207,R00224,R00226,R00209,R05636,R03145,R00212,R00771,R00743,R01323,R01179,R05508,R00393,R04057,R02955,R05336,R01359,R05509,R00928,R04000,R00229,R07832,R03884,R00227,R03153,R00235,R00315,R00317,R00320,R02727,R00010,R02200,R01214,R01215,R01212,R01434,R04439,R00725,R01139,R00299,R08404,R02185,R05804,R00303,R00850,R00211,R00210,R00209,R01196,R00212,R00286,R00134,R03215,R03146,R00519,R02778,R02780
337	1.00	360	23	73	0	1	C00031->C00183:[4->2,4->3,7->5,7->6,9->1]	RP06552,RP00128,RP07314,RP00287,RP05698,RP04543,RP00453,RP06101,RP00026,RP01089,RP05915,RP00343,RP06172,RP02722,RP01134,RP00440,RP01363,RP01093,RP06639,RP00097,RP06427,RP00060,RP04202	R01384,R01386,R07658,R00710,R00711,R01019,R00326,R03050,R00214,R00216,R01196,R00006,R00014,R00211,R00210,R01699,R00207,R00224,R00226,R00209,R05636,R03145,R00286,R02727,R00010,R00214,R00216,R00743,R01323,R01179,R05508,R00393,R04057,R02955,R05336,R01359,R05509,R00928,R04000,R00229,R07832,R03884,R00227,R03153,R00235,R00755,R02737,R00836,R02778,R02780,R00472,R03051,R00837,R03050,R00006,R01209,R00771,R01621,R02200,R01214,R01215,R01212,R01434,R01067,R00725,R01139,R00299,R08404,R02185,R05804,R00303,R00850,R00207
338	1.00	377	26	83	0	1	C00031->C00183:[1->1,2->3,4->2,4->5,4->6]	RP06552,RP01568,RP00128,RP07314,RP00113,RP00287,RP04543,RP00453,RP06101,RP00026,RP01033,RP00109,RP00078,RP02722,RP05915,RP06172,RP01271,RP00395,RP00440,RP01363,RP01093,RP00097,RP01089,RP00052,RP00060,RP00343	R01384,R01386,R07658,R01518,R00710,R00711,R01019,R00326,R03050,R02188,R01512,R01515,R01517,R01660,R00214,R00216,R00286,R02727,R00010,R00214,R00216,R00743,R01323,R01179,R05508,R00393,R04057,R02955,R05336,R01359,R05509,R00928,R04000,R00229,R07832,R03884,R00227,R03153,R00235,R00658,R00344,R00930,R00217,R00353,R00431,R00346,R00345,R00726,R00341,R03051,R02737,R00836,R00472,R01068,R01061,R01063,R03050,R00006,R01209,R00771,R02200,R01214,R01215,R01212,R01434,R00755,R00756,R00769,R05805,R00770,R00762,R00764,R00767,R00725,R01139,R00299,R08404,R02185,R05804,R00303,R00850,R02778,R02780
339	0.80	392	23	62	0	2	C00031->C00183:[4->1,4->3,7->6,9->2]	RP06552,RP00128,RP04543,RP00287,RP01134,RP05698,RP00453,RP06101,RP07314,RP00285,RP05915,RP00180,RP04232,RP06172,RP02722,RP00440,RP01363,RP01093,RP00097,RP01089,RP00060,RP00343,RP06299	R01384,R01386,R07658,R00710,R00711,R01019,R00326,R00286,R00214,R00216,R00837,R01196,R00006,R00014,R00211,R00210,R01699,R00207,R00224,R00226,R00209,R05636,R03145,R02727,R00010,R00214,R00216,R03050,R00211,R00210,R00209,R01196,R00212,R02737,R00836,R00315,R00317,R00320,R00212,R00472,R03051,R03050,R00006,R01209,R00771,R02200,R01214,R01215,R01212,R01434,R00755,R00725,R01139,R00299,R08404,R02185,R05804,R00303,R00850,R02778,R02780,R00761
340	0.60	386	13	36	0	1	C00031->C00183:[7->3,7->5,9->1]	RP05698,RP02722,RP00440,RP06299,RP01093,RP00097,RP01363,RP07314,RP01133,RP01925,RP00060,RP04202,RP06593	R01196,R00006,R00014,R00211,R00210,R01699,R00207,R00224,R00226,R00209,R05636,R03145,R03051,R03050,R00006,R00761,R00771,R02200,R01214,R01215,R01212,R01434,R01209,R03050,R00835,R02035,R00725,R01139,R00299,R08404,R02185,R05804,R00303,R00850,R00207,R01528
341	0.60	391	25	89	0	2	C00031->C00183:[4->3,7->5,9->1]	RP06552,RP01134,RP04543,RP05698,RP00453,RP00079,RP07314,RP00078,RP00285,RP05915,RP05729,RP04232,RP06172,RP02722,RP00440,RP00036,RP01363,RP01093,RP00097,RP00060,RP00109,RP00343,RP03735,RP06299,RP04202	R01384,R01386,R07658,R00837,R00286,R01196,R00006,R00014,R00211,R00210,R01699,R00207,R00224,R00226,R00209,R05636,R03145,R02727,R00010,R00361,R00360,R00343,R00342,R01447,R01257,R03050,R00431,R00346,R00345,R00726,R00341,R00211,R00210,R00209,R01196,R00212,R02737,R00836,R00217,R00346,R00345,R00726,R00341,R00431,R00212,R00472,R03051,R03050,R00006,R00199,R01858,R02628,R01138,R00659,R00724,R00200,R00206,R02320,R00430,R00208,R01012,R00572,R01209,R00771,R02200,R01214,R01215,R01212,R01434,R00725,R01139,R00299,R08404,R02185,R05804,R00303,R00850,R00344,R00930,R00217,R00353,R02778,R02780,R00134,R03215,R03146,R00519,R00761,R00207
342	0.80	363	27	78	0	2	C00031->C00183:[4->1,4->3,7->6,9->2]	RP06552,RP01134,RP05698,RP04543,RP02454,RP00128,RP00180,RP00079,RP07314,RP06727,RP00078,RP00285,RP05915,RP06172,RP01363,RP02722,RP02961,RP00440,RP04232,RP06639,RP00097,RP01089,RP01590,RP00109,RP05729,RP03735,RP00216	R01384,R01386,R07658,R00837,R01196,R00006,R00014,R00211,R00210,R01699,R00207,R00224,R00226,R00209,R05636,R03145,R00286,R02740,R00710,R00711,R01019,R00326,R00315,R00317,R00320,R00361,R00360,R00343,R00342,R01447,R01257,R03050,R01830,R00431,R00346,R00345,R00726,R00341,R00211,R00210,R00209,R01196,R00212,R02737,R00836,R00472,R01209,R03051,R00028,R03050,R00006,R00212,R01621,R02200,R01214,R01215,R01212,R01434,R00755,R01555,R05196,R00344,R00930,R00217,R00353,R00217,R00346,R00345,R00726,R00341,R00431,R00134,R03215,R03146,R00519,R01788,R02189,R01786
343	0.60	287	17	66	0	2	C00031->C00183:[4->3,7->5,9->1]	RP06552,RP01134,RP06299,RP02722,RP00440,RP05698,RP04232,RP01093,RP00026,RP00180,RP00097,RP01363,RP07314,RP00060,RP00285,RP04543,RP05915	R01384,R01386,R07658,R00837,R00761,R03051,R03050,R00006,R01196,R00006,R00014,R00211,R00210,R01699,R00207,R00224,R00226,R00209,R05636,R03145,R00212,R00771,R00743,R01323,R01179,R05508,R00393,R04057,R02955,R05336,R01359,R05509,R00928,R04000,R00229,R07832,R03884,R00227,R03153,R00235,R00315,R00317,R00320,R02200,R01214,R01215,R01212,R01434,R01209,R03050,R00725,R01139,R00299,R08404,R02185,R05804,R00303,R00850,R00211,R00210,R00209,R01196,R00212,R00286,R02737,R00836
344	0.60	268	14	61	0	2	C00031->C00183:[7->6,9->1,9->3]	RP00291,RP04080,RP06299,RP06172,RP06101,RP05698,RP04232,RP01093,RP00026,RP00180,RP00097,RP04078,RP00060,RP00285	R00226,R04672,R04441,R00761,R00472,R00214,R00216,R01196,R00006,R00014,R00211,R00210,R01699,R00207,R00224,R00226,R00209,R05636,R03145,R00212,R00771,R00743,R01323,R01179,R05508,R00393,R04057,R02955,R05336,R01359,R05509,R00928,R04000,R00229,R07832,R03884,R00227,R03153,R00235,R00315,R00317,R00320,R02200,R01214,R01215,R01212,R01434,R04439,R00725,R01139,R00299,R08404,R02185,R05804,R00303,R00850,R00211,R00210,R00209,R01196,R00212
345	1.00	495	24	58	0	1	C00031->C00183:[1->1,2->3,4->2,4->5,4->6]	RP06552,RP01568,RP01134,RP07314,RP00036,RP00113,RP00287,RP02940,RP04543,RP11543,RP06101,RP02450,RP01133,RP02722,RP05915,RP06172,RP00395,RP13340,RP00440,RP01363,RP00097,RP01033,RP00060,RP10741	R01384,R01386,R07658,R01518,R00837,R03050,R00199,R01858,R02628,R01138,R00659,R00724,R00200,R00206,R02320,R00430,R00208,R01012,R00572,R02188,R01512,R01515,R01517,R01660,R00214,R00216,R03321,R00286,R03270,R00214,R00216,R02736,R00835,R03051,R02737,R00836,R00472,R01061,R01063,R01827,R03050,R00006,R01209,R02200,R01214,R01215,R01212,R01434,R00658,R00725,R01139,R00299,R08404,R02185,R05804,R00303,R00850,R02569
346	1.00	373	31	103	0	1	C00031->C00183:[2->3,4->2,7->5,7->6,9->1]	RP06552,RP01568,RP01134,RP07314,RP00036,RP00113,RP04543,RP02454,RP00128,RP01089,RP00079,RP01033,RP00078,RP02722,RP05915,RP04202,RP06172,RP01590,RP13340,RP00026,RP02961,RP00440,RP01363,RP01093,RP00097,RP00395,RP00060,RP00109,RP05729,RP06299,RP00216	R01384,R01386,R07658,R01518,R00837,R03050,R00199,R01858,R02628,R01138,R00659,R00724,R00200,R00206,R02320,R00430,R00208,R01012,R00572,R02188,R01512,R01515,R01517,R01660,R00286,R02740,R00710,R00711,R01019,R00326,R00755,R00361,R00360,R00343,R00342,R01447,R01257,R00658,R00431,R00346,R00345,R00726,R00341,R03051,R02737,R00836,R00207,R00472,R01555,R05196,R01827,R00743,R01323,R01179,R05508,R00393,R04057,R02955,R05336,R01359,R05509,R00928,R04000,R00229,R07832,R03884,R00227,R03153,R00235,R00028,R03050,R00006,R01209,R00771,R02200,R01214,R01215,R01212,R01434,R01061,R01063,R00725,R01139,R00299,R08404,R02185,R05804,R00303,R00850,R00344,R00930,R00217,R00353,R00217,R00346,R00345,R00726,R00341,R00431,R00761,R01788,R02189,R01786
347	0.80	384	21	58	0	2	C00031->C00183:[4->1,4->3,7->5,9->2]	RP06552,RP00291,RP00128,RP06299,RP00287,RP05698,RP04543,RP01134,RP01093,RP01089,RP00285,RP05915,RP06101,RP00180,RP06172,RP04232,RP08251,RP00097,RP04078,RP00060,RP04080	R01384,R01386,R07658,R00226,R04672,R00710,R00711,R01019,R00326,R00761,R00214,R00216,R01196,R00006,R00014,R00211,R00210,R01699,R00207,R00224,R00226,R00209,R05636,R03145,R00286,R00837,R00771,R00755,R00211,R00210,R00209,R01196,R00212,R02737,R00836,R00214,R00216,R00315,R00317,R00320,R00472,R00212,R04672,R02200,R01214,R01215,R01212,R01434,R04439,R00725,R01139,R00299,R08404,R02185,R05804,R00303,R00850,R04441
348	0.40	351	9	32	0	1	C00031->C00183:[7->6,9->1]	RP00291,RP04080,RP05698,RP06299,RP01093,RP00097,RP04078,RP00060,RP04202	R00226,R04672,R04441,R01196,R00006,R00014,R00211,R00210,R01699,R00207,R00224,R00226,R00209,R05636,R03145,R00761,R00771,R02200,R01214,R01215,R01212,R01434,R04439,R00725,R01139,R00299,R08404,R02185,R05804,R00303,R00850,R00207
349	1.00	348	22	74	0	1	C00031->C00183:[4->3,7->5,7->6,9->1,9->2]	RP06552,RP00128,RP06299,RP00287,RP05698,RP00453,RP00180,RP00026,RP07314,RP04318,RP05915,RP06101,RP00343,RP06172,RP02722,RP00440,RP01363,RP01093,RP00097,RP01089,RP00060,RP04543	R01384,R01386,R07658,R00710,R00711,R01019,R00326,R00761,R00214,R00216,R01196,R00006,R00014,R00211,R00210,R01699,R00207,R00224,R00226,R00209,R05636,R03145,R02727,R00010,R00315,R00317,R00320,R00743,R01323,R01179,R05508,R00393,R04057,R02955,R05336,R01359,R05509,R00928,R04000,R00229,R07832,R03884,R00227,R03153,R00235,R03050,R00224,R02737,R00836,R00214,R00216,R02778,R02780,R00472,R03051,R03050,R00006,R01209,R00771,R02200,R01214,R01215,R01212,R01434,R00755,R00725,R01139,R00299,R08404,R02185,R05804,R00303,R00850,R00286
350	0.80	400	27	69	0	2	C00031->C00183:[4->1,4->3,7->6,9->2]	RP06552,RP00128,RP07314,RP00287,RP02940,RP04543,RP00453,RP06101,RP01134,RP01089,RP01133,RP06727,RP00285,RP05915,RP00180,RP06172,RP01363,RP02722,RP00440,RP04232,RP06639,RP00097,RP05698,RP02450,RP00060,RP00343,RP03735	R01384,R01386,R07658,R00710,R00711,R01019,R00326,R03050,R00214,R00216,R03321,R00286,R02727,R00010,R00214,R00216,R00837,R00755,R00835,R01830,R00211,R00210,R00209,R01196,R00212,R02737,R00836,R00315,R00317,R00320,R00472,R01209,R03051,R03050,R00006,R00212,R01621,R02200,R01214,R01215,R01212,R01434,R01196,R00006,R00014,R00211,R00210,R01699,R00207,R00224,R00226,R00209,R05636,R03145,R02736,R00725,R01139,R00299,R08404,R02185,R05804,R00303,R00850,R02778,R02780,R00134,R03215,R03146,R00519
351	0.40	383	16	46	0	2	C00031->C00183:[4->1,4->3]	RP06552,RP00291,RP06172,RP04543,RP00287,RP05698,RP04232,RP00453,RP06101,RP00097,RP04078,RP00285,RP00343,RP03735,RP04080,RP05915	R01384,R01386,R07658,R00226,R04672,R00472,R00286,R00214,R00216,R01196,R00006,R00014,R00211,R00210,R01699,R00207,R00224,R00226,R00209,R05636,R03145,R00212,R02727,R00010,R00214,R00216,R02200,R01214,R01215,R01212,R01434,R04439,R00211,R00210,R00209,R01196,R00212,R02778,R02780,R00134,R03215,R03146,R00519,R04441,R02737,R00836
352	0.40	382	22	59	0	2	C00031->C00183:[4->1,4->3,7->1,7->3]	RP06552,RP01134,RP04543,RP00287,RP05698,RP00453,RP06101,RP07314,RP01133,RP00285,RP05915,RP04232,RP06172,RP02722,RP00440,RP01363,RP00097,RP01925,RP00060,RP00343,RP03735,RP06593	R01384,R01386,R07658,R00837,R00286,R00214,R00216,R01196,R00006,R00014,R00211,R00210,R01699,R00207,R00224,R00226,R00209,R05636,R03145,R02727,R00010,R00214,R00216,R03050,R00835,R00211,R00210,R00209,R01196,R00212,R02737,R00836,R00212,R00472,R03051,R03050,R00006,R01209,R02200,R01214,R01215,R01212,R01434,R02035,R00725,R01139,R00299,R08404,R02185,R05804,R00303,R00850,R02778,R02780,R00134,R03215,R03146,R00519,R01528
353	1.00	411	25	80	0	1	C00031->C00183:[1->1,2->3,4->2,4->5,4->6]	RP06552,RP01568,RP01134,RP07314,RP00036,RP00113,RP00287,RP00649,RP04543,RP00128,RP06101,RP00026,RP01033,RP02722,RP05915,RP06172,RP00395,RP13340,RP01790,RP00440,RP01363,RP01093,RP00097,RP01089,RP00060	R01384,R01386,R07658,R01518,R00837,R03050,R00199,R01858,R02628,R01138,R00659,R00724,R00200,R00206,R02320,R00430,R00208,R01012,R00572,R02188,R01512,R01515,R01517,R01660,R00214,R00216,R00761,R01067,R00286,R00710,R00711,R01019,R00326,R00214,R00216,R00743,R01323,R01179,R05508,R00393,R04057,R02955,R05336,R01359,R05509,R00928,R04000,R00229,R07832,R03884,R00227,R03153,R00235,R00658,R03051,R02737,R00836,R00472,R01061,R01063,R01827,R01830,R03050,R00006,R01209,R00771,R02200,R01214,R01215,R01212,R01434,R00755,R00725,R01139,R00299,R08404,R02185,R05804,R00303,R00850
354	0.80	384	21	58	0	2	C00031->C00183:[4->1,4->3,7->6,9->2]	RP06552,RP00128,RP07314,RP00287,RP05698,RP06299,RP01134,RP00180,RP01089,RP00285,RP05915,RP06101,RP06172,RP01363,RP02722,RP00440,RP04232,RP01093,RP00097,RP00060,RP04543	R01384,R01386,R07658,R00710,R00711,R01019,R00326,R03050,R00214,R00216,R01196,R00006,R00014,R00211,R00210,R01699,R00207,R00224,R00226,R00209,R05636,R03145,R00761,R00837,R00315,R00317,R00320,R00755,R00211,R00210,R00209,R01196,R00212,R02737,R00836,R00214,R00216,R00472,R01209,R03051,R03050,R00006,R00212,R00771,R02200,R01214,R01215,R01212,R01434,R00725,R01139,R00299,R08404,R02185,R05804,R00303,R00850,R00286
355	0.60	471	21	50	0	1	C00031->C00183:[4->3,7->6,9->2]	RP06552,RP00128,RP07314,RP02722,RP00343,RP00440,RP00177,RP06299,RP05915,RP01093,RP00180,RP00453,RP00097,RP01363,RP01089,RP00109,RP00060,RP00305,RP04543,RP01431,RP05857	R01384,R01386,R07658,R00710,R00711,R01019,R00326,R03050,R03051,R02778,R02780,R03050,R00006,R00351,R00352,R00362,R00761,R02737,R00836,R00771,R00315,R00317,R00320,R02727,R00010,R02200,R01214,R01215,R01212,R01434,R01209,R00755,R00344,R00930,R00217,R00353,R00725,R01139,R00299,R08404,R02185,R05804,R00303,R00850,R00709,R00267,R00286,R01324,R00709,R00267
356	0.80	357	13	41	0	1	C00031->C00183:[7->5,7->6,9->1,9->2]	RP00291,RP00128,RP05698,RP04078,RP06299,RP08251,RP01093,RP00097,RP01089,RP00060,RP04202,RP00180,RP04080	R00226,R04672,R00710,R00711,R01019,R00326,R01196,R00006,R00014,R00211,R00210,R01699,R00207,R00224,R00226,R00209,R05636,R03145,R04439,R00761,R04672,R00771,R02200,R01214,R01215,R01212,R01434,R00755,R00725,R01139,R00299,R08404,R02185,R05804,R00303,R00850,R00207,R00315,R00317,R00320,R04441
357	0.80	336	24	79	0	2	C00031->C00183:[4->1,4->3,7->6,9->2]	RP06552,RP01134,RP05698,RP04543,RP00128,RP00180,RP00079,RP07314,RP00078,RP00285,RP05915,RP06172,RP01363,RP02722,RP00440,RP04232,RP01093,RP00097,RP01089,RP00060,RP00109,RP05729,RP03735,RP06299	R01384,R01386,R07658,R00837,R01196,R00006,R00014,R00211,R00210,R01699,R00207,R00224,R00226,R00209,R05636,R03145,R00286,R00710,R00711,R01019,R00326,R00315,R00317,R00320,R00361,R00360,R00343,R00342,R01447,R01257,R03050,R00431,R00346,R00345,R00726,R00341,R00211,R00210,R00209,R01196,R00212,R02737,R00836,R00472,R01209,R03051,R03050,R00006,R00212,R00771,R02200,R01214,R01215,R01212,R01434,R00755,R00725,R01139,R00299,R08404,R02185,R05804,R00303,R00850,R00344,R00930,R00217,R00353,R00217,R00346,R00345,R00726,R00341,R00431,R00134,R03215,R03146,R00519,R00761
358	0.40	415	17	44	0	2	C00031->C00183:[4->1,4->3]	RP06552,RP01134,RP05698,RP00287,RP04543,RP00453,RP06101,RP07314,RP00285,RP05915,RP06172,RP01363,RP02722,RP00440,RP04232,RP00097,RP00343	R01384,R01386,R07658,R00837,R01196,R00006,R00014,R00211,R00210,R01699,R00207,R00224,R00226,R00209,R05636,R03145,R00214,R00216,R00286,R02727,R00010,R00214,R00216,R03050,R00211,R00210,R00209,R01196,R00212,R02737,R00836,R00472,R01209,R03051,R03050,R00006,R00212,R02200,R01214,R01215,R01212,R01434,R02778,R02780
359	0.80	427	26	61	0	2	C00031->C00183:[4->1,4->3,7->6,9->2]	RP06552,RP00128,RP04543,RP00287,RP01134,RP05698,RP02454,RP00453,RP06101,RP02961,RP07314,RP06727,RP00285,RP05915,RP00180,RP04232,RP06172,RP02722,RP00440,RP01363,RP06639,RP00097,RP01089,RP01590,RP00343,RP00216	R01384,R01386,R07658,R00710,R00711,R01019,R00326,R00286,R00214,R00216,R00837,R01196,R00006,R00014,R00211,R00210,R01699,R00207,R00224,R00226,R00209,R05636,R03145,R02740,R02727,R00010,R00214,R00216,R00028,R03050,R01830,R00211,R00210,R00209,R01196,R00212,R02737,R00836,R00315,R00317,R00320,R00212,R00472,R03051,R03050,R00006,R01209,R01621,R02200,R01214,R01215,R01212,R01434,R00755,R01555,R05196,R02778,R02780,R01788,R02189,R01786
360	0.40	346	21	68	0	2	C00031->C00183:[4->1,4->3,7->1,7->3]	RP06552,RP01134,RP05698,RP04543,RP00079,RP07314,RP01133,RP00078,RP00285,RP05915,RP06172,RP01363,RP02722,RP00440,RP04232,RP00097,RP01925,RP00060,RP00109,RP05729,RP06593	R01384,R01386,R07658,R00837,R01196,R00006,R00014,R00211,R00210,R01699,R00207,R00224,R00226,R00209,R05636,R03145,R00286,R00361,R00360,R00343,R00342,R01447,R01257,R03050,R00835,R00431,R00346,R00345,R00726,R00341,R00211,R00210,R00209,R01196,R00212,R02737,R00836,R00472,R01209,R03051,R03050,R00006,R00212,R02200,R01214,R01215,R01212,R01434,R02035,R00725,R01139,R00299,R08404,R02185,R05804,R00303,R00850,R00344,R00930,R00217,R00353,R00217,R00346,R00345,R00726,R00341,R00431,R01528
361	0.60	279	16	65	0	2	C00031->C00183:[4->3,7->6,9->1]	RP06552,RP00291,RP04080,RP06299,RP01134,RP05698,RP04232,RP01093,RP00026,RP00180,RP00097,RP04078,RP00060,RP00285,RP04543,RP05915	R01384,R01386,R07658,R00226,R04672,R04441,R00761,R00837,R01196,R00006,R00014,R00211,R00210,R01699,R00207,R00224,R00226,R00209,R05636,R03145,R00212,R00771,R00743,R01323,R01179,R05508,R00393,R04057,R02955,R05336,R01359,R05509,R00928,R04000,R00229,R07832,R03884,R00227,R03153,R00235,R00315,R00317,R00320,R02200,R01214,R01215,R01212,R01434,R04439,R00725,R01139,R00299,R08404,R02185,R05804,R00303,R00850,R00211,R00210,R00209,R01196,R00212,R00286,R02737,R00836
362	0.60	400	14	37	0	1	C00031->C00183:[7->3,7->5,9->1]	RP01363,RP02722,RP00440,RP05698,RP01093,RP06639,RP00097,RP07314,RP01925,RP06427,RP00060,RP04202,RP06593,RP01133	R01209,R03051,R03050,R00006,R01196,R00006,R00014,R00211,R00210,R01699,R00207,R00224,R00226,R00209,R05636,R03145,R00771,R01621,R02200,R01214,R01215,R01212,R01434,R03050,R02035,R01067,R00725,R01139,R00299,R08404,R02185,R05804,R00303,R00850,R00207,R01528,R00835
363	1.00	459	18	64	0	1	C00031->C00183:[2->3,7->5,7->6,9->1,9->2]	RP01568,RP05698,RP02722,RP00036,RP02918,RP00113,RP00440,RP06299,RP01271,RP01093,RP00052,RP00097,RP01363,RP07314,RP01033,RP00060,RP00395,RP04202	R01518,R01196,R00006,R00014,R00211,R00210,R01699,R00207,R00224,R00226,R00209,R05636,R03145,R03051,R00199,R01858,R02628,R01138,R00659,R00724,R00200,R00206,R02320,R00430,R00208,R01012,R00572,R00014,R02188,R01512,R01515,R01517,R01660,R03050,R00006,R00761,R01068,R00771,R00756,R00769,R05805,R00770,R00762,R00764,R00767,R02200,R01214,R01215,R01212,R01434,R01209,R03050,R00658,R00725,R01139,R00299,R08404,R02185,R05804,R00303,R00850,R01061,R01063,R00207
