# Supplementary material for: 13C-metabolic flux ratio and novel carbon path analyses confirmed that Trichoderma reesei uses primarily the respirative pathway also on the preferred carbon source glucose
Source: BMC Syst Biol. 2009 Oct 29;3:104. doi: 10.1186/1752-0509-3-104 (PMC2776023; doi:10.1186/1752-0509-3-104)
Supplement: Additional file 1 — Pathways discovered in ReTrace carbon path analysis. Graphical and tabular representations of amino acid synthesis pathways discovered in ReTrace carbon path analysis [21]. Self-contained web site: unpack zip archive and open index.html with a web browser. [file 1752-0509-3-104-S1.zip › AF1-treesei/pathways-C00031-to-C00188.txt]

# Pathways from D-Glucose; (C00031) to L-Threonine; (C00188)
# CPU time, time/path:	0.950400866739
# CPU time, total:	877.22
# Computation time, time/path:	0:00:00.951982
# Computation time, total:	0:14:38.680306
# Database (-d):	/home/group/icomic/data/kegg/ligand/2009.03.30
# GreedyFinish (-g):	False
# KDiminish (-n):	('list', [50, 10, 1])
# MaxDepth (-m):	6
# NumPaths (-k):	10
# PathwayAvgLen:	26.3666666667
# PathwayLenStdDev:	4.11082581593
# Pathways (complete) found:	36
# Pathways (incomplete) found:	887
# Pathways found:	923
# PruneToSize (-p):	None
# Scores (-c):	treesei_scores_kegg.txt
# Sources:	C00031
# StorePartials (-i):	True
# Target dir (-o):	/fs-1/2/epitkane/public_html/pub/retrace/run090623-scores_maps_images
# Targets:	C00188
# UseDijkstra (-q):	False
#PathIndex ZoScore AvgReactionScore NumRpairs NumReactions ZeroScores ScoresUnderThr CompositeMap Rpairs Reactions
1	0.50	433	22	32	1	2	C00031->C00188:[4->2,4->3]	RP06552,RP06367,RP01134,RP10179,RP00287,RP01226,RP03833,RP04543,RP04312,RP06101,RP11206,RP01180,RP05915,RP09733,RP06172,RP09200,RP11450,RP10180,RP11208,RP11207,RP03834,RP10127	R01384,R01386,R07658,R00927,R00837,R05069,R00214,R00216,R00996,R04203,R00286,R04673,R00214,R00216,R07603,R00927,R02737,R00836,R08567,R07603,R03894,R03171,R04225,R00472,R03894,R03172,R05068,R08567,R03171,R04225,R04204,R05070
2	0.75	414	31	77	1	2	C00031->C00188:[4->2,4->3,7->5]	RP06552,RP06367,RP01134,RP04543,RP10179,RP01226,RP03833,RP06299,RP04312,RP00453,RP11206,RP00079,RP01180,RP00078,RP05915,RP09733,RP05729,RP00036,RP06172,RP09200,RP11450,RP10180,RP04202,RP01093,RP11208,RP00060,RP00109,RP00343,RP11207,RP10127,RP03834	R01384,R01386,R07658,R00927,R00837,R00286,R05069,R00996,R04203,R00761,R04673,R02727,R00010,R07603,R00361,R00360,R00343,R00342,R01447,R01257,R00927,R00431,R00346,R00345,R00726,R00341,R02737,R00836,R08567,R07603,R03894,R03171,R04225,R00217,R00346,R00345,R00726,R00341,R00431,R00199,R01858,R02628,R01138,R00659,R00724,R00200,R00206,R02320,R00430,R00208,R01012,R00572,R00472,R03894,R03172,R05068,R00207,R00771,R08567,R03171,R00725,R01139,R00299,R08404,R02185,R05804,R00303,R00850,R00344,R00930,R00217,R00353,R02778,R02780,R04225,R05070,R04204
3	0.50	369	26	53	1	2	C00031->C00188:[4->2,4->3]	RP06552,RP06367,RP01134,RP10179,RP01226,RP03833,RP04543,RP04312,RP00453,RP11206,RP00079,RP01180,RP00109,RP05915,RP09733,RP03834,RP06172,RP09200,RP05729,RP11450,RP00078,RP10180,RP11208,RP11207,RP00343,RP10127	R01384,R01386,R07658,R00927,R00837,R05069,R00996,R04203,R00286,R04673,R02727,R00010,R07603,R00361,R00360,R00343,R00342,R01447,R01257,R00927,R00344,R00930,R00217,R00353,R02737,R00836,R08567,R07603,R03894,R03171,R04225,R04204,R00472,R03894,R00217,R00346,R00345,R00726,R00341,R00431,R03172,R00431,R00346,R00345,R00726,R00341,R05068,R08567,R03171,R04225,R02778,R02780,R05070
4	0.75	415	28	47	1	2	C00031->C00188:[4->2,4->3,7->5]	RP06552,RP06367,RP01134,RP06299,RP10179,RP00287,RP04312,RP03833,RP04543,RP01226,RP00453,RP06101,RP11206,RP09200,RP05915,RP09733,RP00343,RP06172,RP01180,RP11450,RP10180,RP04202,RP01093,RP11208,RP00060,RP11207,RP03834,RP10127	R01384,R01386,R07658,R00927,R00837,R00761,R05069,R00214,R00216,R04673,R04203,R00286,R00996,R02727,R00010,R00214,R00216,R07603,R03894,R02737,R00836,R08567,R07603,R03894,R03171,R04225,R02778,R02780,R00472,R00927,R03172,R05068,R00207,R00771,R08567,R03171,R00725,R01139,R00299,R08404,R02185,R05804,R00303,R00850,R04225,R04204,R05070
5	0.75	423	31	53	1	2	C00031->C00188:[4->2,4->3,7->5]	RP06552,RP06367,RP01134,RP06299,RP10179,RP00287,RP04312,RP00196,RP04543,RP01226,RP06101,RP11206,RP02961,RP09200,RP05915,RP09733,RP01197,RP04202,RP06172,RP01180,RP01590,RP11450,RP10180,RP01093,RP11208,RP00060,RP11207,RP03834,RP10127,RP03833,RP00216	R01384,R01386,R07658,R00927,R00837,R00761,R05069,R00214,R00216,R04673,R00289,R00287,R00955,R00286,R00996,R00214,R00216,R07603,R00028,R03894,R02737,R00836,R08567,R07603,R03894,R03171,R04225,R00959,R00207,R00472,R00927,R01555,R05196,R03172,R05068,R00771,R08567,R03171,R00725,R01139,R00299,R08404,R02185,R05804,R00303,R00850,R04225,R04204,R05070,R04203,R01788,R02189,R01786
6	0.75	408	29	73	1	2	C00031->C00188:[4->2,4->3,7->5]	RP06552,RP06367,RP01134,RP04543,RP10179,RP01226,RP03833,RP06299,RP04312,RP00036,RP11206,RP00079,RP01180,RP00078,RP05915,RP09733,RP04202,RP06172,RP09200,RP05729,RP11450,RP10180,RP01093,RP11208,RP00060,RP00109,RP03834,RP11207,RP10127	R01384,R01386,R07658,R00927,R00837,R00286,R05069,R00996,R04203,R00761,R04673,R00199,R01858,R02628,R01138,R00659,R00724,R00200,R00206,R02320,R00430,R00208,R01012,R00572,R07603,R00361,R00360,R00343,R00342,R01447,R01257,R00927,R00431,R00346,R00345,R00726,R00341,R02737,R00836,R08567,R07603,R03894,R03171,R04225,R00207,R00472,R03894,R00217,R00346,R00345,R00726,R00341,R00431,R03172,R05068,R00771,R08567,R03171,R00725,R01139,R00299,R08404,R02185,R05804,R00303,R00850,R00344,R00930,R00217,R00353,R04204,R04225,R05070
7	0.75	406	26	43	1	2	C00031->C00188:[4->2,4->3,7->5]	RP06552,RP06367,RP01134,RP06299,RP10179,RP00287,RP04312,RP03833,RP04543,RP01226,RP06101,RP11206,RP09200,RP05915,RP09733,RP04202,RP06172,RP01180,RP11450,RP10180,RP01093,RP11208,RP00060,RP11207,RP03834,RP10127	R01384,R01386,R07658,R00927,R00837,R00761,R05069,R00214,R00216,R04673,R04203,R00286,R00996,R00214,R00216,R07603,R03894,R02737,R00836,R08567,R07603,R03894,R03171,R04225,R00207,R00472,R00927,R03172,R05068,R00771,R08567,R03171,R00725,R01139,R00299,R08404,R02185,R05804,R00303,R00850,R04225,R04204,R05070
8	0.75	362	30	64	1	2	C00031->C00188:[4->2,4->3,7->5]	RP06552,RP06367,RP01134,RP06299,RP10179,RP00343,RP04312,RP03833,RP04543,RP01226,RP00453,RP11206,RP00079,RP09200,RP00078,RP05915,RP09733,RP05729,RP06172,RP01180,RP11450,RP10180,RP04202,RP01093,RP11208,RP00060,RP00109,RP03834,RP11207,RP10127	R01384,R01386,R07658,R00927,R00837,R00761,R05069,R02778,R02780,R04673,R04203,R00286,R00996,R02727,R00010,R07603,R00361,R00360,R00343,R00342,R01447,R01257,R03894,R00431,R00346,R00345,R00726,R00341,R02737,R00836,R08567,R07603,R03894,R03171,R04225,R00217,R00346,R00345,R00726,R00341,R00431,R00472,R00927,R03172,R05068,R00207,R00771,R08567,R03171,R00725,R01139,R00299,R08404,R02185,R05804,R00303,R00850,R00344,R00930,R00217,R00353,R04204,R04225,R05070
9	0.75	404	27	44	1	2	C00031->C00188:[4->2,4->3,7->5]	RP06552,RP06367,RP01134,RP06299,RP10179,RP00287,RP04312,RP03833,RP04543,RP01226,RP06101,RP11206,RP09200,RP05915,RP09733,RP04202,RP06172,RP01180,RP11450,RP10180,RP01093,RP12070,RP11208,RP00060,RP11207,RP03834,RP10127	R01384,R01386,R07658,R00927,R00837,R00761,R05069,R00214,R00216,R04673,R04203,R00286,R00996,R00214,R00216,R07603,R03894,R02737,R00836,R08567,R07603,R03894,R03171,R04225,R00207,R00472,R00927,R03172,R05068,R00771,R03174,R08567,R03171,R00725,R01139,R00299,R08404,R02185,R05804,R00303,R00850,R04225,R04204,R05070
10	0.75	439	29	71	1	2	C00031->C00188:[1->2,4->3,4->5]	RP06552,RP01568,RP01134,RP06367,RP00036,RP10179,RP00113,RP01226,RP03833,RP04543,RP04312,RP01180,RP11206,RP01271,RP05915,RP09733,RP09200,RP00395,RP11450,RP10180,RP00285,RP01093,RP01033,RP00052,RP11208,RP00060,RP11207,RP03834,RP10127	R01384,R01386,R07658,R01518,R00837,R00927,R00199,R01858,R02628,R01138,R00659,R00724,R00200,R00206,R02320,R00430,R00208,R01012,R00572,R05069,R02188,R01512,R01515,R01517,R01660,R00996,R04203,R00286,R04673,R00927,R07603,R01068,R02737,R00836,R08567,R07603,R03894,R03171,R04225,R03894,R01061,R01063,R03172,R05068,R00211,R00210,R00209,R01196,R00212,R00771,R00658,R00756,R00769,R05805,R00770,R00762,R00764,R00767,R08567,R03171,R00725,R01139,R00299,R08404,R02185,R05804,R00303,R00850,R04225,R04204,R05070
11	0.75	321	31	69	1	2	C00031->C00188:[4->2,4->3,7->5,9->2]	RP06552,RP06367,RP01134,RP04543,RP10179,RP00287,RP01226,RP03833,RP06299,RP04312,RP00453,RP06101,RP11206,RP01180,RP05915,RP09733,RP00180,RP04202,RP06172,RP09200,RP11450,RP10180,RP01093,RP00026,RP12070,RP11208,RP00060,RP11207,RP00343,RP10127,RP03834	R01384,R01386,R07658,R00927,R00837,R00286,R05069,R00214,R00216,R00996,R04203,R00761,R04673,R02727,R00010,R00214,R00216,R07603,R00927,R02737,R00836,R08567,R07603,R03894,R03171,R04225,R00315,R00317,R00320,R00207,R00472,R03894,R03172,R05068,R00771,R00743,R01323,R01179,R05508,R00393,R04057,R02955,R05336,R01359,R05509,R00928,R04000,R00229,R07832,R03884,R00227,R03153,R00235,R03174,R08567,R03171,R00725,R01139,R00299,R08404,R02185,R05804,R00303,R00850,R04225,R02778,R02780,R05070,R04204
12	0.50	429	23	33	1	2	C00031->C00188:[4->2,4->3]	RP06552,RP06367,RP01134,RP10179,RP00287,RP01226,RP03833,RP04543,RP04312,RP06101,RP11206,RP01180,RP05915,RP09733,RP06172,RP09200,RP11450,RP10180,RP12070,RP11208,RP11207,RP03834,RP10127	R01384,R01386,R07658,R00927,R00837,R05069,R00214,R00216,R00996,R04203,R00286,R04673,R00214,R00216,R07603,R00927,R02737,R00836,R08567,R07603,R03894,R03171,R04225,R00472,R03894,R03172,R05068,R03174,R08567,R03171,R04225,R04204,R05070
13	0.75	309	29	65	1	2	C00031->C00188:[4->2,4->3,7->5,9->2]	RP06552,RP06367,RP01134,RP04543,RP10179,RP00287,RP01226,RP03833,RP06299,RP04312,RP06101,RP11206,RP01180,RP05915,RP09733,RP00180,RP03834,RP06172,RP09200,RP11450,RP10180,RP01093,RP00026,RP12070,RP11208,RP00060,RP11207,RP04202,RP10127	R01384,R01386,R07658,R00927,R00837,R00286,R05069,R00214,R00216,R00996,R04203,R00761,R04673,R00214,R00216,R07603,R00927,R02737,R00836,R08567,R07603,R03894,R03171,R04225,R00315,R00317,R00320,R04204,R00472,R03894,R03172,R05068,R00771,R00743,R01323,R01179,R05508,R00393,R04057,R02955,R05336,R01359,R05509,R00928,R04000,R00229,R07832,R03884,R00227,R03153,R00235,R03174,R08567,R03171,R00725,R01139,R00299,R08404,R02185,R05804,R00303,R00850,R04225,R00207,R05070
14	0.75	412	29	48	1	2	C00031->C00188:[4->2,4->3,7->5]	RP06552,RP06367,RP01134,RP06299,RP10179,RP00287,RP04312,RP03833,RP04543,RP01226,RP00453,RP06101,RP11206,RP09200,RP05915,RP09733,RP00343,RP06172,RP01180,RP11450,RP10180,RP04202,RP01093,RP12070,RP11208,RP00060,RP11207,RP03834,RP10127	R01384,R01386,R07658,R00927,R00837,R00761,R05069,R00214,R00216,R04673,R04203,R00286,R00996,R02727,R00010,R00214,R00216,R07603,R03894,R02737,R00836,R08567,R07603,R03894,R03171,R04225,R02778,R02780,R00472,R00927,R03172,R05068,R00207,R00771,R03174,R08567,R03171,R00725,R01139,R00299,R08404,R02185,R05804,R00303,R00850,R04225,R04204,R05070
15	0.50	544	26	35	1	2	C00031->C00188:[4->2,4->3]	RP06552,RP06367,RP01134,RP10179,RP01226,RP03833,RP04543,RP04312,RP11206,RP01180,RP04012,RP05915,RP09733,RP01857,RP09200,RP08499,RP01861,RP11450,RP10180,RP05938,RP01856,RP11208,RP03053,RP11207,RP03834,RP10127	R01384,R01386,R07658,R00927,R00837,R05069,R00996,R04203,R00286,R04673,R07603,R00927,R04371,R02737,R00836,R08567,R07603,R03894,R03171,R04225,R01934,R03894,R00271,R01940,R03172,R05068,R01940,R01933,R01933,R08567,R03171,R03444,R04225,R04204,R05070
16	0.50	438	25	37	1	2	C00031->C00188:[4->2,4->3]	RP06552,RP06367,RP01134,RP10179,RP00287,RP01226,RP03833,RP04543,RP04312,RP00453,RP06101,RP11206,RP01180,RP05915,RP09733,RP03834,RP06172,RP09200,RP11450,RP10180,RP12070,RP11208,RP11207,RP00343,RP10127	R01384,R01386,R07658,R00927,R00837,R05069,R00214,R00216,R00996,R04203,R00286,R04673,R02727,R00010,R00214,R00216,R07603,R00927,R02737,R00836,R08567,R07603,R03894,R03171,R04225,R04204,R00472,R03894,R03172,R05068,R03174,R08567,R03171,R04225,R02778,R02780,R05070
17	0.75	352	28	60	1	2	C00031->C00188:[4->2,4->3,7->5]	RP06552,RP06367,RP01134,RP06299,RP10179,RP04312,RP03833,RP04543,RP01226,RP11206,RP00079,RP09200,RP00078,RP05915,RP09733,RP03834,RP06172,RP01180,RP11450,RP10180,RP04202,RP01093,RP11208,RP00060,RP00109,RP05729,RP11207,RP10127	R01384,R01386,R07658,R00927,R00837,R00761,R05069,R04673,R04203,R00286,R00996,R07603,R00361,R00360,R00343,R00342,R01447,R01257,R03894,R00431,R00346,R00345,R00726,R00341,R02737,R00836,R08567,R07603,R03894,R03171,R04225,R04204,R00472,R00927,R03172,R05068,R00207,R00771,R08567,R03171,R00725,R01139,R00299,R08404,R02185,R05804,R00303,R00850,R00344,R00930,R00217,R00353,R00217,R00346,R00345,R00726,R00341,R00431,R04225,R05070
18	0.25	421	15	25	1	2	C00031->C00188:[4->3]	RP06552,RP09200,RP10179,RP10180,RP04543,RP04312,RP00453,RP01226,RP11206,RP11208,RP11207,RP00343,RP09733,RP10127,RP05915	R01384,R01386,R07658,R03894,R05069,R05068,R00286,R04673,R02727,R00010,R00996,R07603,R08567,R03171,R04225,R02778,R02780,R08567,R07603,R03894,R03171,R04225,R05070,R02737,R00836
19	0.50	541	28	39	1	2	C00031->C00188:[4->2,4->3]	RP06552,RP06367,RP01134,RP10179,RP01226,RP03833,RP04543,RP04312,RP00453,RP11206,RP01180,RP04012,RP05915,RP09733,RP03834,RP09200,RP08499,RP01861,RP11450,RP10180,RP05938,RP01856,RP11208,RP03053,RP11207,RP00343,RP01857,RP10127	R01384,R01386,R07658,R00927,R00837,R05069,R00996,R04203,R00286,R04673,R02727,R00010,R07603,R00927,R04371,R02737,R00836,R08567,R07603,R03894,R03171,R04225,R04204,R03894,R00271,R01940,R03172,R05068,R01940,R01933,R01933,R08567,R03171,R03444,R04225,R02778,R02780,R01934,R05070
20	0.50	442	24	36	1	2	C00031->C00188:[4->2,4->3]	RP06552,RP06367,RP01134,RP10179,RP00287,RP01226,RP03833,RP04543,RP04312,RP00453,RP06101,RP11206,RP01180,RP05915,RP09733,RP03834,RP06172,RP09200,RP11450,RP10180,RP11208,RP11207,RP00343,RP10127	R01384,R01386,R07658,R00927,R00837,R05069,R00214,R00216,R00996,R04203,R00286,R04673,R02727,R00010,R00214,R00216,R07603,R00927,R02737,R00836,R08567,R07603,R03894,R03171,R04225,R04204,R00472,R03894,R03172,R05068,R08567,R03171,R04225,R02778,R02780,R05070
21	0.50	358	24	49	1	2	C00031->C00188:[4->2,4->3]	RP06552,RP06367,RP01134,RP10179,RP01226,RP03833,RP04543,RP04312,RP11206,RP00079,RP01180,RP00109,RP05915,RP09733,RP05729,RP06172,RP09200,RP11450,RP00078,RP10180,RP11208,RP11207,RP03834,RP10127	R01384,R01386,R07658,R00927,R00837,R05069,R00996,R04203,R00286,R04673,R07603,R00361,R00360,R00343,R00342,R01447,R01257,R00927,R00344,R00930,R00217,R00353,R02737,R00836,R08567,R07603,R03894,R03171,R04225,R00217,R00346,R00345,R00726,R00341,R00431,R00472,R03894,R03172,R00431,R00346,R00345,R00726,R00341,R05068,R08567,R03171,R04225,R04204,R05070
22	0.75	286	24	58	1	2	C00031->C00188:[4->3,7->5,9->2]	RP06552,RP06367,RP01134,RP06299,RP10179,RP01226,RP03833,RP04543,RP04312,RP00180,RP11206,RP01180,RP05915,RP09733,RP09200,RP11450,RP10180,RP01093,RP00026,RP11208,RP00060,RP11207,RP03834,RP10127	R01384,R01386,R07658,R00927,R00837,R00761,R05069,R00996,R04203,R00286,R04673,R00315,R00317,R00320,R07603,R00927,R02737,R00836,R08567,R07603,R03894,R03171,R04225,R03894,R03172,R05068,R00771,R00743,R01323,R01179,R05508,R00393,R04057,R02955,R05336,R01359,R05509,R00928,R04000,R00229,R07832,R03884,R00227,R03153,R00235,R08567,R03171,R00725,R01139,R00299,R08404,R02185,R05804,R00303,R00850,R04225,R04204,R05070
23	0.50	440	23	35	1	2	C00031->C00188:[4->2,4->3]	RP06552,RP06367,RP10179,RP00287,RP01226,RP03833,RP04543,RP04312,RP00453,RP06101,RP11206,RP01180,RP05915,RP09733,RP03834,RP06172,RP09200,RP11450,RP10180,RP11208,RP11207,RP00343,RP10127	R01384,R01386,R07658,R00927,R05069,R00214,R00216,R00996,R04203,R00286,R04673,R02727,R00010,R00214,R00216,R07603,R00927,R02737,R00836,R08567,R07603,R03894,R03171,R04225,R04204,R00472,R03894,R03172,R05068,R08567,R03171,R04225,R02778,R02780,R05070
24	0.50	452	28	45	1	2	C00031->C00188:[4->2,4->3]	RP06552,RP06367,RP10179,RP00287,RP01226,RP00196,RP04543,RP04312,RP00453,RP06101,RP11206,RP02961,RP01180,RP05915,RP09733,RP01197,RP03834,RP06172,RP09200,RP01590,RP11450,RP10180,RP11208,RP11207,RP00343,RP10127,RP03833,RP00216	R01384,R01386,R07658,R00927,R05069,R00214,R00216,R00996,R00289,R00287,R00955,R00286,R04673,R02727,R00010,R00214,R00216,R07603,R00028,R00927,R02737,R00836,R08567,R07603,R03894,R03171,R04225,R00959,R04204,R00472,R03894,R01555,R05196,R03172,R05068,R08567,R03171,R04225,R02778,R02780,R05070,R04203,R01788,R02189,R01786
25	0.75	413	27	46	1	2	C00031->C00188:[4->2,4->3,7->5]	RP06552,RP06367,RP06299,RP10179,RP00287,RP04312,RP03833,RP04543,RP01226,RP00453,RP06101,RP11206,RP09200,RP05915,RP09733,RP00343,RP06172,RP01180,RP11450,RP10180,RP04202,RP01093,RP11208,RP00060,RP11207,RP03834,RP10127	R01384,R01386,R07658,R00927,R00761,R05069,R00214,R00216,R04673,R04203,R00286,R00996,R02727,R00010,R00214,R00216,R07603,R03894,R02737,R00836,R08567,R07603,R03894,R03171,R04225,R02778,R02780,R00472,R00927,R03172,R05068,R00207,R00771,R08567,R03171,R00725,R01139,R00299,R08404,R02185,R05804,R00303,R00850,R04225,R04204,R05070
26	0.75	297	25	61	1	2	C00031->C00188:[4->3,7->5,9->2]	RP06552,RP06367,RP06299,RP10179,RP01226,RP03833,RP04543,RP04312,RP00453,RP00180,RP11206,RP01180,RP05915,RP09733,RP03834,RP09200,RP11450,RP10180,RP01093,RP00026,RP11208,RP00060,RP11207,RP00343,RP10127	R01384,R01386,R07658,R00927,R00761,R05069,R00996,R04203,R00286,R04673,R02727,R00010,R00315,R00317,R00320,R07603,R00927,R02737,R00836,R08567,R07603,R03894,R03171,R04225,R04204,R03894,R03172,R05068,R00771,R00743,R01323,R01179,R05508,R00393,R04057,R02955,R05336,R01359,R05509,R00928,R04000,R00229,R07832,R03884,R00227,R03153,R00235,R08567,R03171,R00725,R01139,R00299,R08404,R02185,R05804,R00303,R00850,R04225,R02778,R02780,R05070
27	0.75	428	32	56	1	2	C00031->C00188:[4->2,4->3,7->5]	RP06552,RP06367,RP06299,RP10179,RP00287,RP04312,RP00196,RP04543,RP01226,RP00453,RP06101,RP11206,RP02961,RP09200,RP05915,RP09733,RP01197,RP00343,RP06172,RP01180,RP01590,RP11450,RP10180,RP04202,RP01093,RP11208,RP00060,RP11207,RP03834,RP10127,RP03833,RP00216	R01384,R01386,R07658,R00927,R00761,R05069,R00214,R00216,R04673,R00289,R00287,R00955,R00286,R00996,R02727,R00010,R00214,R00216,R07603,R00028,R03894,R02737,R00836,R08567,R07603,R03894,R03171,R04225,R00959,R02778,R02780,R00472,R00927,R01555,R05196,R03172,R05068,R00207,R00771,R08567,R03171,R00725,R01139,R00299,R08404,R02185,R05804,R00303,R00850,R04225,R04204,R05070,R04203,R01788,R02189,R01786
28	0.25	408	14	22	1	2	C00031->C00188:[4->3]	RP06552,RP01134,RP09200,RP10179,RP10180,RP04543,RP04312,RP01226,RP11206,RP11208,RP11207,RP05915,RP09733,RP10127	R01384,R01386,R07658,R00837,R03894,R05069,R05068,R00286,R04673,R00996,R07603,R08567,R03171,R04225,R02737,R00836,R08567,R07603,R03894,R03171,R04225,R05070
29	0.50	448	27	42	1	2	C00031->C00188:[4->2,4->3]	RP06552,RP06367,RP01134,RP10179,RP00287,RP01226,RP00196,RP04543,RP04312,RP06101,RP11206,RP02961,RP01180,RP05915,RP09733,RP01197,RP06172,RP09200,RP01590,RP11450,RP10180,RP11208,RP11207,RP03834,RP10127,RP03833,RP00216	R01384,R01386,R07658,R00927,R00837,R05069,R00214,R00216,R00996,R00289,R00287,R00955,R00286,R04673,R00214,R00216,R07603,R00028,R00927,R02737,R00836,R08567,R07603,R03894,R03171,R04225,R00959,R00472,R03894,R01555,R05196,R03172,R05068,R08567,R03171,R04225,R04204,R05070,R04203,R01788,R02189,R01786
30	0.75	442	30	74	1	2	C00031->C00188:[1->2,4->3,4->5]	RP06552,RP01568,RP06367,RP00036,RP10179,RP00113,RP01226,RP03833,RP04543,RP04312,RP00453,RP01180,RP11206,RP01271,RP05915,RP09733,RP03834,RP09200,RP00395,RP11450,RP10180,RP00285,RP01093,RP01033,RP00052,RP11208,RP00060,RP11207,RP00343,RP10127	R01384,R01386,R07658,R01518,R00927,R00199,R01858,R02628,R01138,R00659,R00724,R00200,R00206,R02320,R00430,R00208,R01012,R00572,R05069,R02188,R01512,R01515,R01517,R01660,R00996,R04203,R00286,R04673,R02727,R00010,R00927,R07603,R01068,R02737,R00836,R08567,R07603,R03894,R03171,R04225,R04204,R03894,R01061,R01063,R03172,R05068,R00211,R00210,R00209,R01196,R00212,R00771,R00658,R00756,R00769,R05805,R00770,R00762,R00764,R00767,R08567,R03171,R00725,R01139,R00299,R08404,R02185,R05804,R00303,R00850,R04225,R02778,R02780,R05070
