# Supplementary material for: 13C-metabolic flux ratio and novel carbon path analyses confirmed that Trichoderma reesei uses primarily the respirative pathway also on the preferred carbon source glucose
Source: BMC Syst Biol. 2009 Oct 29;3:104. doi: 10.1186/1752-0509-3-104 (PMC2776023; doi:10.1186/1752-0509-3-104)
Supplement: Additional file 1 — Pathways discovered in ReTrace carbon path analysis. Graphical and tabular representations of amino acid synthesis pathways discovered in ReTrace carbon path analysis [21]. Self-contained web site: unpack zip archive and open index.html with a web browser. [file 1752-0509-3-104-S1.zip › AF1-treesei/pathways-C00031-to-C00073.txt]

# Pathways from D-Glucose; (C00031) to L-Methionine; (C00073)
# CPU time, time/path:	1.32314728682
# CPU time, total:	1706.86
# Computation time, time/path:	0:00:01.323626
# Computation time, total:	0:28:27.477972
# Database (-d):	/home/group/icomic/data/kegg/ligand/2009.03.30
# GreedyFinish (-g):	False
# KDiminish (-n):	('list', [50, 10, 1])
# MaxDepth (-m):	6
# NumPaths (-k):	10
# PathwayAvgLen:	38.5814917127
# PathwayLenStdDev:	19.1472987575
# Pathways (complete) found:	140
# Pathways (incomplete) found:	1150
# Pathways found:	1290
# PruneToSize (-p):	None
# Scores (-c):	treesei_scores_kegg.txt
# Sources:	C00031
# StorePartials (-i):	True
# Target dir (-o):	/fs-1/2/epitkane/public_html/pub/retrace/run090623-scores_maps_images
# Targets:	C00073
# UseDijkstra (-q):	False
#PathIndex ZoScore AvgReactionScore NumRpairs NumReactions ZeroScores ScoresUnderThr CompositeMap Rpairs Reactions
1	1.00	365	35	113	0	0	C00031->C00073:[7->1,7->2,7->3,7->9,9->7]	RP01093,RP01568,RP00128,RP01925,RP08122,RP00036,RP03935,RP06299,RP00094,RP00180,RP03934,RP01167,RP01033,RP00649,RP01133,RP01575,RP00201,RP00148,RP10972,RP01095,RP13340,RP01790,RP05698,RP00606,RP00058,RP05854,RP00026,RP10697,RP06767,RP01264,RP00060,RP10307,RP02790,RP06593,RP00276	R00771,R01518,R00710,R00711,R01019,R00326,R02035,R00178,R00199,R01858,R02628,R01138,R00659,R00724,R00200,R00206,R02320,R00430,R00208,R01012,R00572,R00178,R00761,R00614,R01146,R00605,R00602,R00608,R00315,R00317,R00320,R06895,R07767,R04710,R07768,R00177,R00904,R00658,R00761,R01067,R00835,R05338,R01920,R08359,R03271,R02869,R01915,R01914,R01919,R05329,R08149,R05339,R01827,R01830,R01196,R00006,R00014,R00211,R00210,R01699,R00207,R00224,R00226,R00209,R05636,R03145,R00706,R00705,R00180,R00175,R03019,R00179,R00075,R03726,R03072,R00706,R00705,R06973,R00743,R01323,R01179,R05508,R00393,R04057,R02955,R05336,R01359,R05509,R00928,R04000,R00229,R07832,R03884,R00227,R03153,R00235,R08151,R01920,R07159,R01058,R00725,R01139,R00299,R08404,R02185,R05804,R00303,R00850,R06973,R03139,R01528,R00908,R00907
2	1.00	377	40	128	0	0	C00031->C00073:[4->1,4->2,7->3,7->9,9->7]	RP06552,RP01568,RP00128,RP00113,RP03935,RP06299,RP00453,RP00180,RP03934,RP10972,RP02450,RP00058,RP01575,RP00191,RP05915,RP00395,RP10697,RP01093,RP06767,RP00060,RP10307,RP00343,RP02790,RP01275,RP01095,RP00094,RP08122,RP00036,RP02940,RP04543,RP01167,RP01133,RP00201,RP00148,RP05854,RP05698,RP00606,RP00026,RP01033,RP00276	R01384,R01386,R07658,R01518,R00710,R00711,R01019,R00326,R02188,R01512,R01515,R01517,R01660,R00178,R00761,R02727,R00010,R00315,R00317,R00320,R06895,R07767,R04710,R07768,R00177,R08149,R02736,R00180,R00175,R03019,R00179,R00075,R03726,R03072,R05338,R02073,R04780,R04779,R02737,R00836,R01061,R01063,R08151,R00771,R01920,R00725,R01139,R00299,R08404,R02185,R05804,R00303,R00850,R06973,R02778,R02780,R03139,R01070,R05339,R00614,R01146,R00605,R00602,R00608,R00178,R00199,R01858,R02628,R01138,R00659,R00724,R00200,R00206,R02320,R00430,R00208,R01012,R00572,R03321,R00286,R00904,R00835,R01920,R08359,R03271,R02869,R01915,R01914,R01919,R05329,R00706,R00705,R06973,R01196,R00006,R00014,R00211,R00210,R01699,R00207,R00224,R00226,R00209,R05636,R03145,R00706,R00705,R00743,R01323,R01179,R05508,R00393,R04057,R02955,R05336,R01359,R05509,R00928,R04000,R00229,R07832,R03884,R00227,R03153,R00235,R00658,R00908,R00907
3	1.00	381	37	115	0	0	C00031->C00073:[4->2,4->7,7->3,7->9,9->1]	RP06552,RP01568,RP01134,RP06299,RP08122,RP00036,RP00649,RP04543,RP00128,RP11259,RP03934,RP10972,RP01167,RP01033,RP01093,RP00094,RP01575,RP05915,RP00180,RP00201,RP01095,RP13340,RP01790,RP05698,RP00606,RP00058,RP05854,RP00026,RP10697,RP06767,RP01264,RP00060,RP10307,RP11070,RP02790,RP03935,RP00276	R01384,R01386,R07658,R01518,R00837,R00761,R00178,R00199,R01858,R02628,R01138,R00659,R00724,R00200,R00206,R02320,R00430,R00208,R01012,R00572,R00761,R01067,R00286,R00710,R00711,R01019,R00326,R07479,R06895,R07767,R04710,R07768,R00177,R08149,R00904,R00658,R00771,R00614,R01146,R00605,R00602,R00608,R05338,R02737,R00836,R00315,R00317,R00320,R01920,R08359,R03271,R02869,R05339,R01827,R01830,R01196,R00006,R00014,R00211,R00210,R01699,R00207,R00224,R00226,R00209,R05636,R03145,R00706,R00705,R00180,R00175,R03019,R00179,R00075,R03726,R03072,R00706,R00705,R06973,R00743,R01323,R01179,R05508,R00393,R04057,R02955,R05336,R01359,R05509,R00928,R04000,R00229,R07832,R03884,R00227,R03153,R00235,R08151,R01920,R07159,R01058,R00725,R01139,R00299,R08404,R02185,R05804,R00303,R00850,R06973,R07477,R03139,R00178,R00908,R00907
4	1.00	371	33	116	0	0	C00031->C00073:[4->1,4->2,7->3,7->9,9->7]	RP06552,RP01568,RP01134,RP06299,RP08122,RP00036,RP03935,RP04543,RP00094,RP00180,RP03934,RP10972,RP01167,RP01033,RP00058,RP01575,RP00201,RP00148,RP05915,RP01095,RP05854,RP01271,RP05698,RP00606,RP01093,RP00026,RP10697,RP00052,RP06767,RP01264,RP00060,RP02790,RP00276	R01384,R01386,R07658,R01518,R00837,R00761,R00178,R00199,R01858,R02628,R01138,R00659,R00724,R00200,R00206,R02320,R00430,R00208,R01012,R00572,R00178,R00286,R00614,R01146,R00605,R00602,R00608,R00315,R00317,R00320,R06895,R07767,R04710,R07768,R00177,R08149,R00904,R00658,R00180,R00175,R03019,R00179,R00075,R03726,R03072,R05338,R01920,R08359,R03271,R02869,R01915,R01914,R01919,R05329,R02737,R00836,R05339,R00706,R00705,R06973,R01068,R01196,R00006,R00014,R00211,R00210,R01699,R00207,R00224,R00226,R00209,R05636,R03145,R00706,R00705,R00771,R00743,R01323,R01179,R05508,R00393,R04057,R02955,R05336,R01359,R05509,R00928,R04000,R00229,R07832,R03884,R00227,R03153,R00235,R08151,R00756,R00769,R05805,R00770,R00762,R00764,R00767,R01920,R07159,R01058,R00725,R01139,R00299,R08404,R02185,R05804,R00303,R00850,R03139,R00908,R00907
5	1.00	379	40	122	0	0	C00031->C00073:[4->2,4->7,7->3,7->9,9->1]	RP06552,RP01568,RP00128,RP03935,RP06299,RP02454,RP00453,RP11259,RP03934,RP01033,RP00058,RP01575,RP10972,RP05915,RP13340,RP10697,RP01093,RP06767,RP01264,RP00060,RP10307,RP11070,RP00343,RP02790,RP00216,RP00276,RP01095,RP00094,RP08122,RP00036,RP04543,RP02961,RP01167,RP00201,RP00180,RP05854,RP01590,RP05698,RP00606,RP00026	R01384,R01386,R07658,R01518,R00710,R00711,R01019,R00326,R00178,R00761,R02740,R02727,R00010,R07479,R06895,R07767,R04710,R07768,R00177,R00658,R00180,R00175,R03019,R00179,R00075,R03726,R03072,R05338,R08149,R02737,R00836,R01827,R08151,R00771,R01920,R07159,R01058,R00725,R01139,R00299,R08404,R02185,R05804,R00303,R00850,R06973,R07477,R02778,R02780,R03139,R01788,R02189,R01786,R00908,R00907,R05339,R00614,R01146,R00605,R00602,R00608,R00178,R00199,R01858,R02628,R01138,R00659,R00724,R00200,R00206,R02320,R00430,R00208,R01012,R00572,R00286,R00028,R00904,R01920,R08359,R03271,R02869,R00315,R00317,R00320,R00706,R00705,R06973,R01555,R05196,R01196,R00006,R00014,R00211,R00210,R01699,R00207,R00224,R00226,R00209,R05636,R03145,R00706,R00705,R00743,R01323,R01179,R05508,R00393,R04057,R02955,R05336,R01359,R05509,R00928,R04000,R00229,R07832,R03884,R00227,R03153,R00235
6	1.00	375	39	125	0	0	C00031->C00073:[4->1,4->2,7->3,7->9,9->7]	RP06552,RP01568,RP00128,RP00113,RP03935,RP06299,RP00453,RP00180,RP03934,RP01033,RP00058,RP01575,RP10972,RP05915,RP00036,RP00395,RP10697,RP06101,RP01093,RP00052,RP06767,RP00285,RP00060,RP10307,RP00343,RP02790,RP00276,RP01095,RP00094,RP08122,RP06172,RP04543,RP01167,RP00201,RP00148,RP05854,RP01271,RP00606,RP00026	R01384,R01386,R07658,R01518,R00710,R00711,R01019,R00326,R02188,R01512,R01515,R01517,R01660,R00178,R00761,R02727,R00010,R00315,R00317,R00320,R06895,R07767,R04710,R07768,R00177,R00658,R00180,R00175,R03019,R00179,R00075,R03726,R03072,R05338,R08149,R02737,R00836,R00199,R01858,R02628,R01138,R00659,R00724,R00200,R00206,R02320,R00430,R00208,R01012,R00572,R01061,R01063,R08151,R00214,R00216,R00771,R00756,R00769,R05805,R00770,R00762,R00764,R00767,R01920,R00211,R00210,R00209,R01196,R00212,R00725,R01139,R00299,R08404,R02185,R05804,R00303,R00850,R06973,R02778,R02780,R03139,R00908,R00907,R05339,R00614,R01146,R00605,R00602,R00608,R00178,R00472,R00286,R00904,R01920,R08359,R03271,R02869,R01915,R01914,R01919,R05329,R00706,R00705,R06973,R01068,R00706,R00705,R00743,R01323,R01179,R05508,R00393,R04057,R02955,R05336,R01359,R05509,R00928,R04000,R00229,R07832,R03884,R00227,R03153,R00235
7	1.00	340	39	118	0	0	C00031->C00073:[4->1,4->2,7->3,7->9,9->7]	RP06552,RP01568,RP01134,RP00113,RP03935,RP06299,RP00128,RP00180,RP03934,RP02450,RP00058,RP00109,RP00078,RP01575,RP10972,RP05915,RP00395,RP13340,RP10697,RP01093,RP06767,RP00060,RP10307,RP02790,RP00276,RP01095,RP00094,RP08122,RP02940,RP04543,RP01167,RP01133,RP00201,RP00148,RP05854,RP05698,RP00606,RP00026,RP01033	R01384,R01386,R07658,R01518,R00837,R02188,R01512,R01515,R01517,R01660,R00178,R00761,R00710,R00711,R01019,R00326,R00315,R00317,R00320,R06895,R07767,R04710,R07768,R00177,R02736,R00180,R00175,R03019,R00179,R00075,R03726,R03072,R00344,R00930,R00217,R00353,R00431,R00346,R00345,R00726,R00341,R05338,R08149,R02737,R00836,R01061,R01063,R01827,R08151,R00771,R01920,R00725,R01139,R00299,R08404,R02185,R05804,R00303,R00850,R06973,R03139,R00908,R00907,R05339,R00614,R01146,R00605,R00602,R00608,R00178,R03321,R00286,R00904,R00835,R01920,R08359,R03271,R02869,R01915,R01914,R01919,R05329,R00706,R00705,R06973,R01196,R00006,R00014,R00211,R00210,R01699,R00207,R00224,R00226,R00209,R05636,R03145,R00706,R00705,R00743,R01323,R01179,R05508,R00393,R04057,R02955,R05336,R01359,R05509,R00928,R04000,R00229,R07832,R03884,R00227,R03153,R00235,R00658
8	1.00	337	35	113	0	0	C00031->C00073:[7->1,7->2,7->3,7->9,9->7]	RP01093,RP01568,RP00128,RP01925,RP08122,RP03935,RP06299,RP00094,RP00180,RP03934,RP01167,RP01033,RP01133,RP00109,RP00078,RP01575,RP00201,RP00148,RP10972,RP01095,RP01271,RP05698,RP00606,RP00058,RP05854,RP00026,RP10697,RP00052,RP06767,RP01264,RP00060,RP10307,RP02790,RP06593,RP00276	R00771,R01518,R00710,R00711,R01019,R00326,R02035,R00178,R00178,R00761,R00614,R01146,R00605,R00602,R00608,R00315,R00317,R00320,R06895,R07767,R04710,R07768,R00177,R00904,R00658,R00835,R00344,R00930,R00217,R00353,R00431,R00346,R00345,R00726,R00341,R05338,R01920,R08359,R03271,R02869,R01915,R01914,R01919,R05329,R08149,R05339,R01068,R01196,R00006,R00014,R00211,R00210,R01699,R00207,R00224,R00226,R00209,R05636,R03145,R00706,R00705,R00180,R00175,R03019,R00179,R00075,R03726,R03072,R00706,R00705,R06973,R00743,R01323,R01179,R05508,R00393,R04057,R02955,R05336,R01359,R05509,R00928,R04000,R00229,R07832,R03884,R00227,R03153,R00235,R08151,R00756,R00769,R05805,R00770,R00762,R00764,R00767,R01920,R07159,R01058,R00725,R01139,R00299,R08404,R02185,R05804,R00303,R00850,R06973,R03139,R01528,R00908,R00907
9	1.00	385	39	118	0	0	C00031->C00073:[4->2,4->7,7->3,7->9,9->1]	RP06552,RP01568,RP00128,RP03935,RP06299,RP00453,RP11259,RP03934,RP02450,RP00058,RP01575,RP10972,RP05915,RP13340,RP10697,RP01093,RP06767,RP01264,RP00060,RP10307,RP11070,RP00343,RP02790,RP00276,RP01095,RP00094,RP08122,RP00036,RP02940,RP04543,RP01167,RP01133,RP00201,RP00180,RP05854,RP05698,RP00606,RP00026,RP01033	R01384,R01386,R07658,R01518,R00710,R00711,R01019,R00326,R00178,R00761,R02727,R00010,R07479,R06895,R07767,R04710,R07768,R00177,R02736,R00180,R00175,R03019,R00179,R00075,R03726,R03072,R05338,R08149,R02737,R00836,R01827,R08151,R00771,R01920,R07159,R01058,R00725,R01139,R00299,R08404,R02185,R05804,R00303,R00850,R06973,R07477,R02778,R02780,R03139,R00908,R00907,R05339,R00614,R01146,R00605,R00602,R00608,R00178,R00199,R01858,R02628,R01138,R00659,R00724,R00200,R00206,R02320,R00430,R00208,R01012,R00572,R03321,R00286,R00904,R00835,R01920,R08359,R03271,R02869,R00315,R00317,R00320,R00706,R00705,R06973,R01196,R00006,R00014,R00211,R00210,R01699,R00207,R00224,R00226,R00209,R05636,R03145,R00706,R00705,R00743,R01323,R01179,R05508,R00393,R04057,R02955,R05336,R01359,R05509,R00928,R04000,R00229,R07832,R03884,R00227,R03153,R00235,R00658
10	1.00	332	38	117	0	0	C00031->C00073:[4->1,4->2,7->3,7->9,9->7]	RP06552,RP01568,RP01134,RP00113,RP03935,RP06299,RP02454,RP00180,RP03934,RP01033,RP00058,RP00109,RP00078,RP01575,RP10972,RP05915,RP00395,RP13340,RP10697,RP01093,RP06767,RP00060,RP02790,RP00216,RP00276,RP01095,RP00094,RP08122,RP04543,RP02961,RP01167,RP00201,RP00148,RP05854,RP01590,RP05698,RP00606,RP00026	R01384,R01386,R07658,R01518,R00837,R02188,R01512,R01515,R01517,R01660,R00178,R00761,R02740,R00315,R00317,R00320,R06895,R07767,R04710,R07768,R00177,R00658,R00180,R00175,R03019,R00179,R00075,R03726,R03072,R00344,R00930,R00217,R00353,R00431,R00346,R00345,R00726,R00341,R05338,R08149,R02737,R00836,R01061,R01063,R01827,R08151,R00771,R01920,R00725,R01139,R00299,R08404,R02185,R05804,R00303,R00850,R03139,R01788,R02189,R01786,R00908,R00907,R05339,R00614,R01146,R00605,R00602,R00608,R00178,R00286,R00028,R00904,R01920,R08359,R03271,R02869,R01915,R01914,R01919,R05329,R00706,R00705,R06973,R01555,R05196,R01196,R00006,R00014,R00211,R00210,R01699,R00207,R00224,R00226,R00209,R05636,R03145,R00706,R00705,R00743,R01323,R01179,R05508,R00393,R04057,R02955,R05336,R01359,R05509,R00928,R04000,R00229,R07832,R03884,R00227,R03153,R00235
11	1.00	381	38	115	0	0	C00031->C00073:[4->2,4->7,7->3,7->9,9->1]	RP06552,RP01568,RP01134,RP03935,RP06299,RP00128,RP11259,RP03934,RP00058,RP02450,RP01093,RP01575,RP10972,RP00201,RP13340,RP10697,RP05854,RP06767,RP01264,RP00060,RP10307,RP11070,RP02790,RP00276,RP01095,RP00094,RP08122,RP00036,RP02940,RP04543,RP01167,RP01133,RP05915,RP00180,RP05698,RP00606,RP00026,RP01033	R01384,R01386,R07658,R01518,R00837,R00178,R00761,R00710,R00711,R01019,R00326,R07479,R06895,R07767,R04710,R07768,R00177,R00180,R00175,R03019,R00179,R00075,R03726,R03072,R02736,R00771,R05338,R08149,R01920,R08359,R03271,R02869,R01827,R08151,R00706,R00705,R06973,R01920,R07159,R01058,R00725,R01139,R00299,R08404,R02185,R05804,R00303,R00850,R06973,R07477,R03139,R00908,R00907,R05339,R00614,R01146,R00605,R00602,R00608,R00178,R00199,R01858,R02628,R01138,R00659,R00724,R00200,R00206,R02320,R00430,R00208,R01012,R00572,R03321,R00286,R00904,R00835,R02737,R00836,R00315,R00317,R00320,R01196,R00006,R00014,R00211,R00210,R01699,R00207,R00224,R00226,R00209,R05636,R03145,R00706,R00705,R00743,R01323,R01179,R05508,R00393,R04057,R02955,R05336,R01359,R05509,R00928,R04000,R00229,R07832,R03884,R00227,R03153,R00235,R00658
12	1.00	373	38	125	0	0	C00031->C00073:[4->1,4->2,7->3,7->9,9->7]	RP06552,RP01568,RP00128,RP00113,RP03935,RP06299,RP00453,RP00180,RP03934,RP00058,RP01033,RP01093,RP01575,RP10972,RP00201,RP00395,RP13340,RP01790,RP10697,RP05854,RP06767,RP00060,RP10307,RP00343,RP02790,RP00276,RP01095,RP00094,RP08122,RP00036,RP00649,RP04543,RP01167,RP05915,RP00148,RP05698,RP00606,RP00026	R01384,R01386,R07658,R01518,R00710,R00711,R01019,R00326,R02188,R01512,R01515,R01517,R01660,R00178,R00761,R02727,R00010,R00315,R00317,R00320,R06895,R07767,R04710,R07768,R00177,R00180,R00175,R03019,R00179,R00075,R03726,R03072,R00658,R00771,R05338,R08149,R01920,R08359,R03271,R02869,R01061,R01063,R01827,R01830,R08151,R00706,R00705,R06973,R01920,R00725,R01139,R00299,R08404,R02185,R05804,R00303,R00850,R06973,R02778,R02780,R03139,R00908,R00907,R05339,R00614,R01146,R00605,R00602,R00608,R00178,R00199,R01858,R02628,R01138,R00659,R00724,R00200,R00206,R02320,R00430,R00208,R01012,R00572,R00761,R01067,R00286,R00904,R02737,R00836,R01915,R01914,R01919,R05329,R01196,R00006,R00014,R00211,R00210,R01699,R00207,R00224,R00226,R00209,R05636,R03145,R00706,R00705,R00743,R01323,R01179,R05508,R00393,R04057,R02955,R05336,R01359,R05509,R00928,R04000,R00229,R07832,R03884,R00227,R03153,R00235
13	1.00	380	38	120	0	0	C00031->C00073:[4->2,4->7,7->3,7->9,9->1]	RP06552,RP01568,RP01134,RP00113,RP03935,RP06299,RP00128,RP11259,RP03934,RP00058,RP01033,RP01093,RP01575,RP10972,RP00201,RP00395,RP13340,RP01790,RP10697,RP05854,RP06767,RP00060,RP10307,RP11070,RP02790,RP00276,RP01095,RP00094,RP08122,RP00036,RP00649,RP04543,RP01167,RP05915,RP00180,RP05698,RP00606,RP00026	R01384,R01386,R07658,R01518,R00837,R02188,R01512,R01515,R01517,R01660,R00178,R00761,R00710,R00711,R01019,R00326,R07479,R06895,R07767,R04710,R07768,R00177,R00180,R00175,R03019,R00179,R00075,R03726,R03072,R00658,R00771,R05338,R08149,R01920,R08359,R03271,R02869,R01061,R01063,R01827,R01830,R08151,R00706,R00705,R06973,R01920,R00725,R01139,R00299,R08404,R02185,R05804,R00303,R00850,R06973,R07477,R03139,R00908,R00907,R05339,R00614,R01146,R00605,R00602,R00608,R00178,R00199,R01858,R02628,R01138,R00659,R00724,R00200,R00206,R02320,R00430,R00208,R01012,R00572,R00761,R01067,R00286,R00904,R02737,R00836,R00315,R00317,R00320,R01196,R00006,R00014,R00211,R00210,R01699,R00207,R00224,R00226,R00209,R05636,R03145,R00706,R00705,R00743,R01323,R01179,R05508,R00393,R04057,R02955,R05336,R01359,R05509,R00928,R04000,R00229,R07832,R03884,R00227,R03153,R00235
14	1.00	304	28	84	0	0	C00031->C00073:[4->1,4->2,7->3,7->9,9->7]	RP06552,RP01095,RP01134,RP06299,RP08122,RP03935,RP04543,RP00128,RP00180,RP03934,RP10972,RP01167,RP01093,RP00094,RP01575,RP05915,RP00148,RP00201,RP00606,RP00058,RP05854,RP00026,RP10697,RP06767,RP00060,RP10307,RP02790,RP00276	R01384,R01386,R07658,R05339,R00837,R00761,R00178,R00178,R00286,R00710,R00711,R01019,R00326,R00315,R00317,R00320,R06895,R07767,R04710,R07768,R00177,R08149,R00904,R00771,R00614,R01146,R00605,R00602,R00608,R05338,R02737,R00836,R01915,R01914,R01919,R05329,R01920,R08359,R03271,R02869,R00706,R00705,R00180,R00175,R03019,R00179,R00075,R03726,R03072,R00706,R00705,R06973,R00743,R01323,R01179,R05508,R00393,R04057,R02955,R05336,R01359,R05509,R00928,R04000,R00229,R07832,R03884,R00227,R03153,R00235,R08151,R01920,R00725,R01139,R00299,R08404,R02185,R05804,R00303,R00850,R06973,R03139,R00908,R00907
15	1.00	373	38	120	0	0	C00031->C00073:[4->1,4->2,7->3,7->9,9->7]	RP06552,RP01568,RP00128,RP03935,RP06299,RP00453,RP00180,RP03934,RP00058,RP02450,RP01093,RP01575,RP10972,RP00201,RP13340,RP10697,RP05854,RP06767,RP01264,RP00060,RP10307,RP00343,RP02790,RP00276,RP01095,RP00094,RP08122,RP00036,RP02940,RP04543,RP01167,RP01133,RP05915,RP00148,RP05698,RP00606,RP00026,RP01033	R01384,R01386,R07658,R01518,R00710,R00711,R01019,R00326,R00178,R00761,R02727,R00010,R00315,R00317,R00320,R06895,R07767,R04710,R07768,R00177,R00180,R00175,R03019,R00179,R00075,R03726,R03072,R02736,R00771,R05338,R08149,R01920,R08359,R03271,R02869,R01827,R08151,R00706,R00705,R06973,R01920,R07159,R01058,R00725,R01139,R00299,R08404,R02185,R05804,R00303,R00850,R06973,R02778,R02780,R03139,R00908,R00907,R05339,R00614,R01146,R00605,R00602,R00608,R00178,R00199,R01858,R02628,R01138,R00659,R00724,R00200,R00206,R02320,R00430,R00208,R01012,R00572,R03321,R00286,R00904,R00835,R02737,R00836,R01915,R01914,R01919,R05329,R01196,R00006,R00014,R00211,R00210,R01699,R00207,R00224,R00226,R00209,R05636,R03145,R00706,R00705,R00743,R01323,R01179,R05508,R00393,R04057,R02955,R05336,R01359,R05509,R00928,R04000,R00229,R07832,R03884,R00227,R03153,R00235,R00658
16	1.00	339	34	112	0	0	C00031->C00073:[4->1,4->2,7->3,7->9,9->7]	RP06552,RP01568,RP01134,RP06299,RP08122,RP03935,RP04543,RP00094,RP00180,RP03934,RP10972,RP01167,RP01033,RP00058,RP00109,RP00078,RP01575,RP00201,RP00148,RP05915,RP01095,RP05854,RP01271,RP05698,RP00606,RP01093,RP00026,RP10697,RP00052,RP06767,RP01264,RP00060,RP02790,RP00276	R01384,R01386,R07658,R01518,R00837,R00761,R00178,R00178,R00286,R00614,R01146,R00605,R00602,R00608,R00315,R00317,R00320,R06895,R07767,R04710,R07768,R00177,R08149,R00904,R00658,R00180,R00175,R03019,R00179,R00075,R03726,R03072,R00344,R00930,R00217,R00353,R00431,R00346,R00345,R00726,R00341,R05338,R01920,R08359,R03271,R02869,R01915,R01914,R01919,R05329,R02737,R00836,R05339,R00706,R00705,R06973,R01068,R01196,R00006,R00014,R00211,R00210,R01699,R00207,R00224,R00226,R00209,R05636,R03145,R00706,R00705,R00771,R00743,R01323,R01179,R05508,R00393,R04057,R02955,R05336,R01359,R05509,R00928,R04000,R00229,R07832,R03884,R00227,R03153,R00235,R08151,R00756,R00769,R05805,R00770,R00762,R00764,R00767,R01920,R07159,R01058,R00725,R01139,R00299,R08404,R02185,R05804,R00303,R00850,R03139,R00908,R00907
17	1.00	315	31	87	0	0	C00031->C00073:[4->1,4->2,7->1,7->2,7->3,7->9,9->7]	RP06552,RP01095,RP01134,RP01925,RP08122,RP03935,RP04543,RP00128,RP00180,RP03934,RP10972,RP01167,RP01133,RP00094,RP01575,RP05915,RP00148,RP00201,RP01093,RP00606,RP00058,RP05854,RP00026,RP10697,RP06767,RP06299,RP00060,RP10307,RP02790,RP06593,RP00276	R01384,R01386,R07658,R05339,R00837,R02035,R00178,R00178,R00286,R00710,R00711,R01019,R00326,R00315,R00317,R00320,R06895,R07767,R04710,R07768,R00177,R08149,R00904,R00835,R00614,R01146,R00605,R00602,R00608,R05338,R02737,R00836,R01915,R01914,R01919,R05329,R01920,R08359,R03271,R02869,R00771,R00706,R00705,R00180,R00175,R03019,R00179,R00075,R03726,R03072,R00706,R00705,R06973,R00743,R01323,R01179,R05508,R00393,R04057,R02955,R05336,R01359,R05509,R00928,R04000,R00229,R07832,R03884,R00227,R03153,R00235,R08151,R01920,R00761,R00725,R01139,R00299,R08404,R02185,R05804,R00303,R00850,R06973,R03139,R01528,R00908,R00907
18	1.00	372	37	120	0	0	C00031->C00073:[4->1,4->2,7->3,7->9,9->7]	RP06552,RP01568,RP01134,RP06299,RP08122,RP00036,RP00113,RP02940,RP04543,RP00094,RP00180,RP03934,RP10972,RP01167,RP02450,RP01133,RP01575,RP05915,RP00148,RP00191,RP01095,RP05854,RP00395,RP05698,RP00606,RP00058,RP01093,RP00026,RP10697,RP00201,RP01033,RP06767,RP00060,RP00276,RP02790,RP03935,RP01275	R01384,R01386,R07658,R01518,R00837,R00761,R00178,R00199,R01858,R02628,R01138,R00659,R00724,R00200,R00206,R02320,R00430,R00208,R01012,R00572,R02188,R01512,R01515,R01517,R01660,R03321,R00286,R00614,R01146,R00605,R00602,R00608,R00315,R00317,R00320,R06895,R07767,R04710,R07768,R00177,R08149,R00904,R02736,R00835,R05338,R02737,R00836,R01915,R01914,R01919,R05329,R02073,R04780,R04779,R05339,R00706,R00705,R06973,R01061,R01063,R01196,R00006,R00014,R00211,R00210,R01699,R00207,R00224,R00226,R00209,R05636,R03145,R00706,R00705,R00180,R00175,R03019,R00179,R00075,R03726,R03072,R00771,R00743,R01323,R01179,R05508,R00393,R04057,R02955,R05336,R01359,R05509,R00928,R04000,R00229,R07832,R03884,R00227,R03153,R00235,R08151,R01920,R08359,R03271,R02869,R00658,R01920,R00725,R01139,R00299,R08404,R02185,R05804,R00303,R00850,R00908,R00907,R03139,R00178,R01070
19	1.00	321	31	85	0	0	C00031->C00073:[7->1,7->2,7->3,7->7,7->9,9->7]	RP01095,RP00128,RP01925,RP08122,RP06172,RP03935,RP06299,RP00094,RP00180,RP03934,RP01167,RP01133,RP01575,RP00201,RP00148,RP10972,RP05854,RP00058,RP00606,RP06101,RP01093,RP06639,RP10697,RP00026,RP06767,RP06427,RP00060,RP10307,RP02790,RP06593,RP00276	R05339,R00710,R00711,R01019,R00326,R02035,R00178,R00472,R00178,R00761,R00614,R01146,R00605,R00602,R00608,R00315,R00317,R00320,R06895,R07767,R04710,R07768,R00177,R00904,R00835,R05338,R01920,R08359,R03271,R02869,R01915,R01914,R01919,R05329,R08149,R00706,R00705,R06973,R00180,R00175,R03019,R00179,R00075,R03726,R03072,R00706,R00705,R00214,R00216,R00771,R01621,R08151,R00743,R01323,R01179,R05508,R00393,R04057,R02955,R05336,R01359,R05509,R00928,R04000,R00229,R07832,R03884,R00227,R03153,R00235,R01920,R01067,R00725,R01139,R00299,R08404,R02185,R05804,R00303,R00850,R06973,R03139,R01528,R00908,R00907
20	1.00	327	31	86	0	0	C00031->C00073:[4->2,4->7,7->3,7->9,9->1]	RP06552,RP01095,RP01134,RP06299,RP08122,RP03935,RP04543,RP00453,RP11259,RP03934,RP10972,RP01167,RP01093,RP00094,RP01575,RP00201,RP00180,RP05915,RP00606,RP00128,RP00058,RP05854,RP00026,RP10697,RP06767,RP00060,RP10307,RP11070,RP00343,RP02790,RP00276	R01384,R01386,R07658,R05339,R00837,R00761,R00178,R00178,R00286,R02727,R00010,R07479,R06895,R07767,R04710,R07768,R00177,R08149,R00904,R00771,R00614,R01146,R00605,R00602,R00608,R05338,R01920,R08359,R03271,R02869,R00315,R00317,R00320,R02737,R00836,R00706,R00705,R00710,R00711,R01019,R00326,R00180,R00175,R03019,R00179,R00075,R03726,R03072,R00706,R00705,R06973,R00743,R01323,R01179,R05508,R00393,R04057,R02955,R05336,R01359,R05509,R00928,R04000,R00229,R07832,R03884,R00227,R03153,R00235,R08151,R01920,R00725,R01139,R00299,R08404,R02185,R05804,R00303,R00850,R06973,R07477,R02778,R02780,R03139,R00908,R00907
21	1.00	373	38	125	0	0	C00031->C00073:[4->1,4->2,7->3,7->9,9->7]	RP06552,RP01568,RP01134,RP00113,RP03935,RP06299,RP00128,RP00180,RP03934,RP10972,RP00058,RP01033,RP01093,RP01575,RP00191,RP00201,RP00395,RP01790,RP10697,RP05854,RP06767,RP00060,RP10307,RP02790,RP00276,RP01095,RP00094,RP08122,RP00036,RP00649,RP04543,RP01167,RP05915,RP00148,RP05698,RP00606,RP00026,RP01275	R01384,R01386,R07658,R01518,R00837,R02188,R01512,R01515,R01517,R01660,R00178,R00761,R00710,R00711,R01019,R00326,R00315,R00317,R00320,R06895,R07767,R04710,R07768,R00177,R08149,R00180,R00175,R03019,R00179,R00075,R03726,R03072,R00658,R00771,R05338,R02073,R04780,R04779,R01920,R08359,R03271,R02869,R01061,R01063,R01830,R08151,R00706,R00705,R06973,R01920,R00725,R01139,R00299,R08404,R02185,R05804,R00303,R00850,R06973,R03139,R00908,R00907,R05339,R00614,R01146,R00605,R00602,R00608,R00178,R00199,R01858,R02628,R01138,R00659,R00724,R00200,R00206,R02320,R00430,R00208,R01012,R00572,R00761,R01067,R00286,R00904,R02737,R00836,R01915,R01914,R01919,R05329,R01196,R00006,R00014,R00211,R00210,R01699,R00207,R00224,R00226,R00209,R05636,R03145,R00706,R00705,R00743,R01323,R01179,R05508,R00393,R04057,R02955,R05336,R01359,R05509,R00928,R04000,R00229,R07832,R03884,R00227,R03153,R00235,R01070
22	1.00	384	38	118	0	0	C00031->C00073:[4->2,4->7,7->3,7->9,9->1]	RP06552,RP01568,RP00128,RP03935,RP06299,RP00453,RP11259,RP03934,RP00058,RP01033,RP01093,RP01575,RP10972,RP00201,RP13340,RP01790,RP10697,RP05854,RP06767,RP01264,RP00060,RP10307,RP11070,RP00343,RP02790,RP00276,RP01095,RP00094,RP08122,RP00036,RP00649,RP04543,RP01167,RP05915,RP00180,RP05698,RP00606,RP00026	R01384,R01386,R07658,R01518,R00710,R00711,R01019,R00326,R00178,R00761,R02727,R00010,R07479,R06895,R07767,R04710,R07768,R00177,R00180,R00175,R03019,R00179,R00075,R03726,R03072,R00658,R00771,R05338,R08149,R01920,R08359,R03271,R02869,R01827,R01830,R08151,R00706,R00705,R06973,R01920,R07159,R01058,R00725,R01139,R00299,R08404,R02185,R05804,R00303,R00850,R06973,R07477,R02778,R02780,R03139,R00908,R00907,R05339,R00614,R01146,R00605,R00602,R00608,R00178,R00199,R01858,R02628,R01138,R00659,R00724,R00200,R00206,R02320,R00430,R00208,R01012,R00572,R00761,R01067,R00286,R00904,R02737,R00836,R00315,R00317,R00320,R01196,R00006,R00014,R00211,R00210,R01699,R00207,R00224,R00226,R00209,R05636,R03145,R00706,R00705,R00743,R01323,R01179,R05508,R00393,R04057,R02955,R05336,R01359,R05509,R00928,R04000,R00229,R07832,R03884,R00227,R03153,R00235
23	1.00	334	37	114	0	0	C00031->C00073:[7->1,7->2,7->3,7->9,9->7]	RP01093,RP01568,RP00128,RP01925,RP08122,RP00113,RP03935,RP06299,RP00094,RP00180,RP03934,RP01167,RP01033,RP00649,RP01133,RP00109,RP00078,RP01575,RP00201,RP00148,RP10972,RP01095,RP00395,RP13340,RP01790,RP05698,RP00606,RP00058,RP05854,RP00026,RP10697,RP06767,RP00060,RP10307,RP02790,RP06593,RP00276	R00771,R01518,R00710,R00711,R01019,R00326,R02035,R00178,R02188,R01512,R01515,R01517,R01660,R00178,R00761,R00614,R01146,R00605,R00602,R00608,R00315,R00317,R00320,R06895,R07767,R04710,R07768,R00177,R00904,R00658,R00761,R01067,R00835,R00344,R00930,R00217,R00353,R00431,R00346,R00345,R00726,R00341,R05338,R01920,R08359,R03271,R02869,R01915,R01914,R01919,R05329,R08149,R05339,R01061,R01063,R01827,R01830,R01196,R00006,R00014,R00211,R00210,R01699,R00207,R00224,R00226,R00209,R05636,R03145,R00706,R00705,R00180,R00175,R03019,R00179,R00075,R03726,R03072,R00706,R00705,R06973,R00743,R01323,R01179,R05508,R00393,R04057,R02955,R05336,R01359,R05509,R00928,R04000,R00229,R07832,R03884,R00227,R03153,R00235,R08151,R01920,R00725,R01139,R00299,R08404,R02185,R05804,R00303,R00850,R06973,R03139,R01528,R00908,R00907
24	1.00	378	41	127	0	0	C00031->C00073:[4->2,4->7,7->3,7->9,9->1]	RP06552,RP01568,RP00128,RP00113,RP03935,RP06299,RP02454,RP00453,RP11259,RP03934,RP01033,RP00058,RP01575,RP10972,RP05915,RP00395,RP13340,RP10697,RP01093,RP06767,RP00060,RP10307,RP11070,RP00343,RP02790,RP00216,RP00276,RP01095,RP00094,RP08122,RP00036,RP04543,RP02961,RP01167,RP00201,RP00180,RP05854,RP01590,RP05698,RP00606,RP00026	R01384,R01386,R07658,R01518,R00710,R00711,R01019,R00326,R02188,R01512,R01515,R01517,R01660,R00178,R00761,R02740,R02727,R00010,R07479,R06895,R07767,R04710,R07768,R00177,R00658,R00180,R00175,R03019,R00179,R00075,R03726,R03072,R05338,R08149,R02737,R00836,R01061,R01063,R01827,R08151,R00771,R01920,R00725,R01139,R00299,R08404,R02185,R05804,R00303,R00850,R06973,R07477,R02778,R02780,R03139,R01788,R02189,R01786,R00908,R00907,R05339,R00614,R01146,R00605,R00602,R00608,R00178,R00199,R01858,R02628,R01138,R00659,R00724,R00200,R00206,R02320,R00430,R00208,R01012,R00572,R00286,R00028,R00904,R01920,R08359,R03271,R02869,R00315,R00317,R00320,R00706,R00705,R06973,R01555,R05196,R01196,R00006,R00014,R00211,R00210,R01699,R00207,R00224,R00226,R00209,R05636,R03145,R00706,R00705,R00743,R01323,R01179,R05508,R00393,R04057,R02955,R05336,R01359,R05509,R00928,R04000,R00229,R07832,R03884,R00227,R03153,R00235
25	1.00	367	41	129	0	0	C00031->C00073:[4->2,4->7,7->3,7->9,9->1]	RP06552,RP01568,RP00128,RP00113,RP03935,RP06299,RP02454,RP00453,RP11259,RP03934,RP01033,RP00058,RP01575,RP10972,RP05915,RP00395,RP13340,RP10697,RP01093,RP06767,RP00060,RP10307,RP11070,RP00343,RP02790,RP00216,RP00276,RP01095,RP00094,RP08122,RP00036,RP04543,RP01167,RP00201,RP00180,RP05854,RP01109,RP05698,RP00606,RP00026,RP00205	R01384,R01386,R07658,R01518,R00710,R00711,R01019,R00326,R02188,R01512,R01515,R01517,R01660,R00178,R00761,R02740,R02727,R00010,R07479,R06895,R07767,R04710,R07768,R00177,R00658,R00180,R00175,R03019,R00179,R00075,R03726,R03072,R05338,R08149,R02737,R00836,R01061,R01063,R01827,R08151,R00771,R01920,R00725,R01139,R00299,R08404,R02185,R05804,R00303,R00850,R06973,R07477,R02778,R02780,R03139,R01788,R02189,R01786,R00908,R00907,R05339,R00614,R01146,R00605,R00602,R00608,R00178,R00199,R01858,R02628,R01138,R00659,R00724,R00200,R00206,R02320,R00430,R00208,R01012,R00572,R00286,R00904,R01920,R08359,R03271,R02869,R00315,R00317,R00320,R00706,R00705,R06973,R00802,R01196,R00006,R00014,R00211,R00210,R01699,R00207,R00224,R00226,R00209,R05636,R03145,R00706,R00705,R00743,R01323,R01179,R05508,R00393,R04057,R02955,R05336,R01359,R05509,R00928,R04000,R00229,R07832,R03884,R00227,R03153,R00235,R00801,R00015,R04194,R05140
26	1.00	382	42	130	0	0	C00031->C00073:[4->2,4->7,7->3,7->9,9->1]	RP06552,RP01568,RP00128,RP00113,RP03935,RP06299,RP02454,RP00453,RP11259,RP03934,RP10972,RP01033,RP00058,RP01575,RP00191,RP05915,RP00395,RP10697,RP01093,RP06767,RP00060,RP10307,RP11070,RP00343,RP02790,RP00216,RP01275,RP01095,RP00094,RP08122,RP00036,RP04543,RP02961,RP01167,RP00201,RP00180,RP05854,RP01590,RP05698,RP00606,RP00026,RP00276	R01384,R01386,R07658,R01518,R00710,R00711,R01019,R00326,R02188,R01512,R01515,R01517,R01660,R00178,R00761,R02740,R02727,R00010,R07479,R06895,R07767,R04710,R07768,R00177,R08149,R00658,R00180,R00175,R03019,R00179,R00075,R03726,R03072,R05338,R02073,R04780,R04779,R02737,R00836,R01061,R01063,R08151,R00771,R01920,R00725,R01139,R00299,R08404,R02185,R05804,R00303,R00850,R06973,R07477,R02778,R02780,R03139,R01788,R02189,R01786,R01070,R05339,R00614,R01146,R00605,R00602,R00608,R00178,R00199,R01858,R02628,R01138,R00659,R00724,R00200,R00206,R02320,R00430,R00208,R01012,R00572,R00286,R00028,R00904,R01920,R08359,R03271,R02869,R00315,R00317,R00320,R00706,R00705,R06973,R01555,R05196,R01196,R00006,R00014,R00211,R00210,R01699,R00207,R00224,R00226,R00209,R05636,R03145,R00706,R00705,R00743,R01323,R01179,R05508,R00393,R04057,R02955,R05336,R01359,R05509,R00928,R04000,R00229,R07832,R03884,R00227,R03153,R00235,R00908,R00907
27	1.00	325	30	85	0	0	C00031->C00073:[4->2,4->7,7->3,7->9,9->1]	RP06552,RP01095,RP00128,RP06299,RP08122,RP03935,RP04543,RP00453,RP11259,RP03934,RP10972,RP01167,RP01093,RP00094,RP01575,RP00201,RP00180,RP05915,RP00606,RP00058,RP05854,RP00026,RP10697,RP06767,RP00060,RP10307,RP11070,RP00343,RP02790,RP00276	R01384,R01386,R07658,R05339,R00710,R00711,R01019,R00326,R00761,R00178,R00178,R00286,R02727,R00010,R07479,R06895,R07767,R04710,R07768,R00177,R08149,R00904,R00771,R00614,R01146,R00605,R00602,R00608,R05338,R01920,R08359,R03271,R02869,R00315,R00317,R00320,R02737,R00836,R00706,R00705,R00180,R00175,R03019,R00179,R00075,R03726,R03072,R00706,R00705,R06973,R00743,R01323,R01179,R05508,R00393,R04057,R02955,R05336,R01359,R05509,R00928,R04000,R00229,R07832,R03884,R00227,R03153,R00235,R08151,R01920,R00725,R01139,R00299,R08404,R02185,R05804,R00303,R00850,R06973,R07477,R02778,R02780,R03139,R00908,R00907
28	1.00	308	29	82	0	0	C00031->C00073:[4->1,4->2,7->1,7->2,7->3,7->9,9->7]	RP06552,RP01095,RP01134,RP01925,RP08122,RP03935,RP06299,RP00094,RP00180,RP03934,RP10972,RP01167,RP01133,RP01575,RP00201,RP00148,RP05915,RP05854,RP00606,RP00058,RP01093,RP00026,RP10697,RP06767,RP00060,RP04543,RP02790,RP06593,RP00276	R01384,R01386,R07658,R05339,R00837,R02035,R00178,R00178,R00761,R00614,R01146,R00605,R00602,R00608,R00315,R00317,R00320,R06895,R07767,R04710,R07768,R00177,R08149,R00904,R00835,R05338,R01920,R08359,R03271,R02869,R01915,R01914,R01919,R05329,R02737,R00836,R00706,R00705,R06973,R00706,R00705,R00180,R00175,R03019,R00179,R00075,R03726,R03072,R00771,R00743,R01323,R01179,R05508,R00393,R04057,R02955,R05336,R01359,R05509,R00928,R04000,R00229,R07832,R03884,R00227,R03153,R00235,R08151,R01920,R00725,R01139,R00299,R08404,R02185,R05804,R00303,R00850,R00286,R03139,R01528,R00908,R00907
29	1.00	360	38	122	0	0	C00031->C00073:[7->1,7->2,7->3,7->9,9->7]	RP01568,RP00128,RP00113,RP03935,RP06299,RP02454,RP00180,RP03934,RP01033,RP01093,RP01575,RP10972,RP00058,RP00395,RP13340,RP10697,RP05854,RP06767,RP00060,RP10307,RP02790,RP00216,RP00276,RP01095,RP00094,RP01925,RP08122,RP00036,RP02961,RP01167,RP01133,RP00201,RP00148,RP01590,RP05698,RP00606,RP00026,RP06593	R01518,R00710,R00711,R01019,R00326,R02188,R01512,R01515,R01517,R01660,R00178,R00761,R02740,R00315,R00317,R00320,R06895,R07767,R04710,R07768,R00177,R00658,R00771,R05338,R08149,R00180,R00175,R03019,R00179,R00075,R03726,R03072,R01061,R01063,R01827,R08151,R00706,R00705,R06973,R01920,R00725,R01139,R00299,R08404,R02185,R05804,R00303,R00850,R06973,R03139,R01788,R02189,R01786,R00908,R00907,R05339,R00614,R01146,R00605,R00602,R00608,R02035,R00178,R00199,R01858,R02628,R01138,R00659,R00724,R00200,R00206,R02320,R00430,R00208,R01012,R00572,R00028,R00904,R00835,R01920,R08359,R03271,R02869,R01915,R01914,R01919,R05329,R01555,R05196,R01196,R00006,R00014,R00211,R00210,R01699,R00207,R00224,R00226,R00209,R05636,R03145,R00706,R00705,R00743,R01323,R01179,R05508,R00393,R04057,R02955,R05336,R01359,R05509,R00928,R04000,R00229,R07832,R03884,R00227,R03153,R00235,R01528
30	1.00	355	41	119	0	0	C00031->C00073:[4->2,4->7,7->3,7->9,9->1]	RP06552,RP01568,RP00128,RP00113,RP03935,RP06299,RP00453,RP11259,RP03934,RP02450,RP00058,RP00109,RP00078,RP01575,RP10972,RP05915,RP00395,RP13340,RP10697,RP01093,RP06767,RP00060,RP10307,RP11070,RP00343,RP02790,RP00276,RP01095,RP00094,RP08122,RP02940,RP04543,RP01167,RP01133,RP00201,RP00180,RP05854,RP05698,RP00606,RP00026,RP01033	R01384,R01386,R07658,R01518,R00710,R00711,R01019,R00326,R02188,R01512,R01515,R01517,R01660,R00178,R00761,R02727,R00010,R07479,R06895,R07767,R04710,R07768,R00177,R02736,R00180,R00175,R03019,R00179,R00075,R03726,R03072,R00344,R00930,R00217,R00353,R00431,R00346,R00345,R00726,R00341,R05338,R08149,R02737,R00836,R01061,R01063,R01827,R08151,R00771,R01920,R00725,R01139,R00299,R08404,R02185,R05804,R00303,R00850,R06973,R07477,R02778,R02780,R03139,R00908,R00907,R05339,R00614,R01146,R00605,R00602,R00608,R00178,R03321,R00286,R00904,R00835,R01920,R08359,R03271,R02869,R00315,R00317,R00320,R00706,R00705,R06973,R01196,R00006,R00014,R00211,R00210,R01699,R00207,R00224,R00226,R00209,R05636,R03145,R00706,R00705,R00743,R01323,R01179,R05508,R00393,R04057,R02955,R05336,R01359,R05509,R00928,R04000,R00229,R07832,R03884,R00227,R03153,R00235,R00658
31	1.00	357	40	131	0	0	C00031->C00073:[4->1,4->2,7->3,7->9,9->7]	RP06552,RP01568,RP00128,RP00113,RP03935,RP06299,RP02454,RP00453,RP00180,RP03934,RP01033,RP00058,RP01575,RP10972,RP05915,RP00395,RP13340,RP10697,RP01093,RP06767,RP00060,RP10307,RP00343,RP02790,RP00216,RP00276,RP01095,RP00094,RP08122,RP00036,RP04543,RP01167,RP00201,RP00148,RP05854,RP01109,RP05698,RP00606,RP00026,RP00205	R01384,R01386,R07658,R01518,R00710,R00711,R01019,R00326,R02188,R01512,R01515,R01517,R01660,R00178,R00761,R02740,R02727,R00010,R00315,R00317,R00320,R06895,R07767,R04710,R07768,R00177,R00658,R00180,R00175,R03019,R00179,R00075,R03726,R03072,R05338,R08149,R02737,R00836,R01061,R01063,R01827,R08151,R00771,R01920,R00725,R01139,R00299,R08404,R02185,R05804,R00303,R00850,R06973,R02778,R02780,R03139,R01788,R02189,R01786,R00908,R00907,R05339,R00614,R01146,R00605,R00602,R00608,R00178,R00199,R01858,R02628,R01138,R00659,R00724,R00200,R00206,R02320,R00430,R00208,R01012,R00572,R00286,R00904,R01920,R08359,R03271,R02869,R01915,R01914,R01919,R05329,R00706,R00705,R06973,R00802,R01196,R00006,R00014,R00211,R00210,R01699,R00207,R00224,R00226,R00209,R05636,R03145,R00706,R00705,R00743,R01323,R01179,R05508,R00393,R04057,R02955,R05336,R01359,R05509,R00928,R04000,R00229,R07832,R03884,R00227,R03153,R00235,R00801,R00015,R04194,R05140
32	1.00	347	37	120	0	0	C00031->C00073:[4->1,4->2,7->3,7->9,9->7]	RP06552,RP01568,RP00128,RP06299,RP08122,RP03935,RP04543,RP00453,RP00180,RP03934,RP10972,RP01167,RP01033,RP01093,RP00109,RP00078,RP01575,RP05915,RP00148,RP00201,RP01095,RP00094,RP01271,RP05698,RP00606,RP00058,RP05854,RP00026,RP10697,RP00052,RP06767,RP01264,RP00060,RP10307,RP00343,RP02790,RP00276	R01384,R01386,R07658,R01518,R00710,R00711,R01019,R00326,R00761,R00178,R00178,R00286,R02727,R00010,R00315,R00317,R00320,R06895,R07767,R04710,R07768,R00177,R08149,R00904,R00658,R00771,R00344,R00930,R00217,R00353,R00431,R00346,R00345,R00726,R00341,R05338,R02737,R00836,R01915,R01914,R01919,R05329,R01920,R08359,R03271,R02869,R05339,R00614,R01146,R00605,R00602,R00608,R01068,R01196,R00006,R00014,R00211,R00210,R01699,R00207,R00224,R00226,R00209,R05636,R03145,R00706,R00705,R00180,R00175,R03019,R00179,R00075,R03726,R03072,R00706,R00705,R06973,R00743,R01323,R01179,R05508,R00393,R04057,R02955,R05336,R01359,R05509,R00928,R04000,R00229,R07832,R03884,R00227,R03153,R00235,R08151,R00756,R00769,R05805,R00770,R00762,R00764,R00767,R01920,R07159,R01058,R00725,R01139,R00299,R08404,R02185,R05804,R00303,R00850,R06973,R02778,R02780,R03139,R00908,R00907
33	1.00	348	38	125	0	0	C00031->C00073:[4->1,4->2,7->3,7->9,9->7]	RP06552,RP01568,RP00128,RP00113,RP03935,RP06299,RP00453,RP00180,RP03934,RP00058,RP01033,RP01093,RP00109,RP00078,RP01575,RP10972,RP00201,RP00395,RP10697,RP05854,RP00052,RP06767,RP00060,RP10307,RP00343,RP02790,RP00276,RP01095,RP00094,RP08122,RP04543,RP01167,RP05915,RP00148,RP01271,RP05698,RP00606,RP00026	R01384,R01386,R07658,R01518,R00710,R00711,R01019,R00326,R02188,R01512,R01515,R01517,R01660,R00178,R00761,R02727,R00010,R00315,R00317,R00320,R06895,R07767,R04710,R07768,R00177,R00180,R00175,R03019,R00179,R00075,R03726,R03072,R00658,R00771,R00344,R00930,R00217,R00353,R00431,R00346,R00345,R00726,R00341,R05338,R08149,R01920,R08359,R03271,R02869,R01061,R01063,R08151,R00706,R00705,R06973,R00756,R00769,R05805,R00770,R00762,R00764,R00767,R01920,R00725,R01139,R00299,R08404,R02185,R05804,R00303,R00850,R06973,R02778,R02780,R03139,R00908,R00907,R05339,R00614,R01146,R00605,R00602,R00608,R00178,R00286,R00904,R02737,R00836,R01915,R01914,R01919,R05329,R01068,R01196,R00006,R00014,R00211,R00210,R01699,R00207,R00224,R00226,R00209,R05636,R03145,R00706,R00705,R00743,R01323,R01179,R05508,R00393,R04057,R02955,R05336,R01359,R05509,R00928,R04000,R00229,R07832,R03884,R00227,R03153,R00235
34	1.00	368	39	124	0	0	C00031->C00073:[4->1,4->2,7->3,7->9,9->7]	RP06552,RP01568,RP00128,RP03935,RP06299,RP02454,RP00453,RP00180,RP03934,RP01033,RP00058,RP01575,RP10972,RP05915,RP13340,RP10697,RP01093,RP06767,RP01264,RP00060,RP10307,RP00343,RP02790,RP00216,RP00276,RP01095,RP00094,RP08122,RP00036,RP04543,RP02961,RP01167,RP00201,RP00148,RP05854,RP01590,RP05698,RP00606,RP00026	R01384,R01386,R07658,R01518,R00710,R00711,R01019,R00326,R00178,R00761,R02740,R02727,R00010,R00315,R00317,R00320,R06895,R07767,R04710,R07768,R00177,R00658,R00180,R00175,R03019,R00179,R00075,R03726,R03072,R05338,R08149,R02737,R00836,R01827,R08151,R00771,R01920,R07159,R01058,R00725,R01139,R00299,R08404,R02185,R05804,R00303,R00850,R06973,R02778,R02780,R03139,R01788,R02189,R01786,R00908,R00907,R05339,R00614,R01146,R00605,R00602,R00608,R00178,R00199,R01858,R02628,R01138,R00659,R00724,R00200,R00206,R02320,R00430,R00208,R01012,R00572,R00286,R00028,R00904,R01920,R08359,R03271,R02869,R01915,R01914,R01919,R05329,R00706,R00705,R06973,R01555,R05196,R01196,R00006,R00014,R00211,R00210,R01699,R00207,R00224,R00226,R00209,R05636,R03145,R00706,R00705,R00743,R01323,R01179,R05508,R00393,R04057,R02955,R05336,R01359,R05509,R00928,R04000,R00229,R07832,R03884,R00227,R03153,R00235
35	1.00	307	28	83	0	0	C00031->C00073:[4->1,4->2,7->3,7->9,9->7]	RP06552,RP01095,RP01134,RP06299,RP08122,RP03935,RP04543,RP00453,RP00180,RP03934,RP10972,RP01167,RP00058,RP00094,RP01575,RP00201,RP00148,RP05915,RP05854,RP00606,RP01093,RP00026,RP10697,RP06767,RP00060,RP00343,RP02790,RP00276	R01384,R01386,R07658,R05339,R00837,R00761,R00178,R00178,R00286,R02727,R00010,R00315,R00317,R00320,R06895,R07767,R04710,R07768,R00177,R08149,R00904,R00180,R00175,R03019,R00179,R00075,R03726,R03072,R00614,R01146,R00605,R00602,R00608,R05338,R01920,R08359,R03271,R02869,R01915,R01914,R01919,R05329,R02737,R00836,R00706,R00705,R06973,R00706,R00705,R00771,R00743,R01323,R01179,R05508,R00393,R04057,R02955,R05336,R01359,R05509,R00928,R04000,R00229,R07832,R03884,R00227,R03153,R00235,R08151,R01920,R00725,R01139,R00299,R08404,R02185,R05804,R00303,R00850,R02778,R02780,R03139,R00908,R00907
36	1.00	331	31	85	0	0	C00031->C00073:[4->1,4->2,4->7,7->3,7->9,9->1]	RP06552,RP01095,RP01134,RP04543,RP08122,RP06172,RP03935,RP06299,RP00128,RP00180,RP03934,RP10972,RP01167,RP00058,RP00094,RP01575,RP00201,RP11259,RP05915,RP05854,RP00606,RP06101,RP01093,RP00026,RP10697,RP06767,RP00060,RP10307,RP11070,RP02790,RP00276	R01384,R01386,R07658,R05339,R00837,R00286,R00178,R00472,R00178,R00761,R00710,R00711,R01019,R00326,R00315,R00317,R00320,R06895,R07767,R04710,R07768,R00177,R08149,R00904,R00180,R00175,R03019,R00179,R00075,R03726,R03072,R00614,R01146,R00605,R00602,R00608,R05338,R01920,R08359,R03271,R02869,R07479,R02737,R00836,R00706,R00705,R06973,R00706,R00705,R00214,R00216,R00771,R00743,R01323,R01179,R05508,R00393,R04057,R02955,R05336,R01359,R05509,R00928,R04000,R00229,R07832,R03884,R00227,R03153,R00235,R08151,R01920,R00725,R01139,R00299,R08404,R02185,R05804,R00303,R00850,R06973,R07477,R03139,R00908,R00907
37	1.00	348	38	124	0	0	C00031->C00073:[7->1,7->2,7->3,7->9,9->7]	RP01568,RP00128,RP00113,RP03935,RP06299,RP02454,RP00180,RP03934,RP01033,RP01093,RP01575,RP10972,RP00058,RP00395,RP13340,RP10697,RP05854,RP06767,RP00060,RP10307,RP02790,RP00216,RP00276,RP01095,RP00094,RP01925,RP08122,RP00036,RP01167,RP01133,RP00201,RP00148,RP01109,RP05698,RP00606,RP00026,RP06593,RP00205	R01518,R00710,R00711,R01019,R00326,R02188,R01512,R01515,R01517,R01660,R00178,R00761,R02740,R00315,R00317,R00320,R06895,R07767,R04710,R07768,R00177,R00658,R00771,R05338,R08149,R00180,R00175,R03019,R00179,R00075,R03726,R03072,R01061,R01063,R01827,R08151,R00706,R00705,R06973,R01920,R00725,R01139,R00299,R08404,R02185,R05804,R00303,R00850,R06973,R03139,R01788,R02189,R01786,R00908,R00907,R05339,R00614,R01146,R00605,R00602,R00608,R02035,R00178,R00199,R01858,R02628,R01138,R00659,R00724,R00200,R00206,R02320,R00430,R00208,R01012,R00572,R00904,R00835,R01920,R08359,R03271,R02869,R01915,R01914,R01919,R05329,R00802,R01196,R00006,R00014,R00211,R00210,R01699,R00207,R00224,R00226,R00209,R05636,R03145,R00706,R00705,R00743,R01323,R01179,R05508,R00393,R04057,R02955,R05336,R01359,R05509,R00928,R04000,R00229,R07832,R03884,R00227,R03153,R00235,R01528,R00801,R00015,R04194,R05140
38	1.00	343	33	87	0	0	C00031->C00073:[4->1,4->2,4->7,7->3,7->9,9->1]	RP06552,RP01095,RP01134,RP06299,RP08122,RP06172,RP03935,RP04543,RP00128,RP00180,RP03934,RP10972,RP01167,RP01093,RP00094,RP01575,RP05915,RP11259,RP00201,RP06639,RP00058,RP00606,RP06101,RP05854,RP00026,RP10697,RP06767,RP06427,RP00060,RP10307,RP11070,RP02790,RP00276	R01384,R01386,R07658,R05339,R00837,R00761,R00178,R00472,R00178,R00286,R00710,R00711,R01019,R00326,R00315,R00317,R00320,R06895,R07767,R04710,R07768,R00177,R08149,R00904,R00771,R00614,R01146,R00605,R00602,R00608,R05338,R02737,R00836,R07479,R01920,R08359,R03271,R02869,R01621,R00180,R00175,R03019,R00179,R00075,R03726,R03072,R00706,R00705,R00214,R00216,R00706,R00705,R06973,R00743,R01323,R01179,R05508,R00393,R04057,R02955,R05336,R01359,R05509,R00928,R04000,R00229,R07832,R03884,R00227,R03153,R00235,R08151,R01920,R01067,R00725,R01139,R00299,R08404,R02185,R05804,R00303,R00850,R06973,R07477,R03139,R00908,R00907
39	1.00	362	37	121	0	0	C00031->C00073:[4->1,4->2,7->3,7->9,9->7]	RP06552,RP01568,RP01134,RP06299,RP08122,RP00036,RP00113,RP03935,RP04543,RP02454,RP00094,RP00180,RP03934,RP02961,RP01167,RP01033,RP10972,RP01590,RP00201,RP00148,RP01575,RP05915,RP01095,RP05854,RP00395,RP13340,RP05698,RP00606,RP00058,RP01093,RP00026,RP10697,RP06767,RP00060,RP02790,RP00216,RP00276	R01384,R01386,R07658,R01518,R00837,R00761,R00178,R00199,R01858,R02628,R01138,R00659,R00724,R00200,R00206,R02320,R00430,R00208,R01012,R00572,R02188,R01512,R01515,R01517,R01660,R00178,R00286,R02740,R00614,R01146,R00605,R00602,R00608,R00315,R00317,R00320,R06895,R07767,R04710,R07768,R00177,R00028,R00904,R00658,R08149,R01555,R05196,R01920,R08359,R03271,R02869,R01915,R01914,R01919,R05329,R05338,R02737,R00836,R05339,R00706,R00705,R06973,R01061,R01063,R01827,R01196,R00006,R00014,R00211,R00210,R01699,R00207,R00224,R00226,R00209,R05636,R03145,R00706,R00705,R00180,R00175,R03019,R00179,R00075,R03726,R03072,R00771,R00743,R01323,R01179,R05508,R00393,R04057,R02955,R05336,R01359,R05509,R00928,R04000,R00229,R07832,R03884,R00227,R03153,R00235,R08151,R01920,R00725,R01139,R00299,R08404,R02185,R05804,R00303,R00850,R03139,R01788,R02189,R01786,R00908,R00907
40	1.00	365	37	120	0	0	C00031->C00073:[7->1,7->2,7->3,7->9,9->7]	RP01093,RP01568,RP00128,RP01925,RP08122,RP00036,RP00113,RP03935,RP06299,RP00094,RP00180,RP03934,RP10972,RP01167,RP02450,RP02940,RP01133,RP01575,RP00191,RP00148,RP00201,RP01095,RP00395,RP05698,RP00606,RP00058,RP05854,RP00026,RP10697,RP01033,RP06767,RP00060,RP10307,RP01275,RP02790,RP06593,RP00276	R00771,R01518,R00710,R00711,R01019,R00326,R02035,R00178,R00199,R01858,R02628,R01138,R00659,R00724,R00200,R00206,R02320,R00430,R00208,R01012,R00572,R02188,R01512,R01515,R01517,R01660,R00178,R00761,R00614,R01146,R00605,R00602,R00608,R00315,R00317,R00320,R06895,R07767,R04710,R07768,R00177,R08149,R00904,R02736,R03321,R00835,R05338,R02073,R04780,R04779,R01915,R01914,R01919,R05329,R01920,R08359,R03271,R02869,R05339,R01061,R01063,R01196,R00006,R00014,R00211,R00210,R01699,R00207,R00224,R00226,R00209,R05636,R03145,R00706,R00705,R00180,R00175,R03019,R00179,R00075,R03726,R03072,R00706,R00705,R06973,R00743,R01323,R01179,R05508,R00393,R04057,R02955,R05336,R01359,R05509,R00928,R04000,R00229,R07832,R03884,R00227,R03153,R00235,R08151,R00658,R01920,R00725,R01139,R00299,R08404,R02185,R05804,R00303,R00850,R06973,R01070,R03139,R01528,R00908,R00907
41	1.00	369	36	117	0	0	C00031->C00073:[4->1,4->2,4->7,7->3,7->9,9->7]	RP06552,RP01568,RP01134,RP06299,RP08122,RP00036,RP00113,RP03935,RP04543,RP00094,RP00180,RP03934,RP10972,RP01167,RP01033,RP00058,RP01575,RP00201,RP00148,RP05915,RP06172,RP01095,RP05854,RP01271,RP00395,RP00606,RP06101,RP01093,RP00026,RP10697,RP00052,RP06767,RP00285,RP00060,RP02790,RP00276	R01384,R01386,R07658,R01518,R00837,R00761,R00178,R00199,R01858,R02628,R01138,R00659,R00724,R00200,R00206,R02320,R00430,R00208,R01012,R00572,R02188,R01512,R01515,R01517,R01660,R00178,R00286,R00614,R01146,R00605,R00602,R00608,R00315,R00317,R00320,R06895,R07767,R04710,R07768,R00177,R08149,R00904,R00658,R00180,R00175,R03019,R00179,R00075,R03726,R03072,R05338,R01920,R08359,R03271,R02869,R01915,R01914,R01919,R05329,R02737,R00836,R00472,R05339,R00706,R00705,R06973,R01068,R01061,R01063,R00706,R00705,R00214,R00216,R00771,R00743,R01323,R01179,R05508,R00393,R04057,R02955,R05336,R01359,R05509,R00928,R04000,R00229,R07832,R03884,R00227,R03153,R00235,R08151,R00756,R00769,R05805,R00770,R00762,R00764,R00767,R01920,R00211,R00210,R00209,R01196,R00212,R00725,R01139,R00299,R08404,R02185,R05804,R00303,R00850,R03139,R00908,R00907
42	1.00	329	32	89	0	0	C00031->C00073:[4->1,4->2,4->7,7->3,7->9,9->7]	RP06552,RP01095,RP01134,RP06299,RP08122,RP06172,RP03935,RP04543,RP00128,RP00180,RP03934,RP10972,RP01167,RP00026,RP00094,RP01575,RP00201,RP00148,RP05915,RP05854,RP00058,RP00606,RP06101,RP01093,RP06639,RP10697,RP06767,RP06427,RP00060,RP10307,RP02790,RP00276	R01384,R01386,R07658,R05339,R00837,R00761,R00178,R00472,R00178,R00286,R00710,R00711,R01019,R00326,R00315,R00317,R00320,R06895,R07767,R04710,R07768,R00177,R08149,R00904,R00743,R01323,R01179,R05508,R00393,R04057,R02955,R05336,R01359,R05509,R00928,R04000,R00229,R07832,R03884,R00227,R03153,R00235,R00614,R01146,R00605,R00602,R00608,R05338,R01920,R08359,R03271,R02869,R01915,R01914,R01919,R05329,R02737,R00836,R00706,R00705,R06973,R00180,R00175,R03019,R00179,R00075,R03726,R03072,R00706,R00705,R00214,R00216,R00771,R01621,R08151,R01920,R01067,R00725,R01139,R00299,R08404,R02185,R05804,R00303,R00850,R06973,R03139,R00908,R00907
43	1.00	371	34	121	0	0	C00031->C00073:[4->1,4->2,7->3,7->9,9->7]	RP06552,RP01568,RP01134,RP06299,RP08122,RP00036,RP00113,RP03935,RP04543,RP00094,RP00180,RP03934,RP10972,RP01167,RP01033,RP00058,RP01575,RP00201,RP00148,RP05915,RP01095,RP05854,RP01271,RP00395,RP05698,RP00606,RP01093,RP00026,RP10697,RP00052,RP06767,RP00060,RP02790,RP00276	R01384,R01386,R07658,R01518,R00837,R00761,R00178,R00199,R01858,R02628,R01138,R00659,R00724,R00200,R00206,R02320,R00430,R00208,R01012,R00572,R02188,R01512,R01515,R01517,R01660,R00178,R00286,R00614,R01146,R00605,R00602,R00608,R00315,R00317,R00320,R06895,R07767,R04710,R07768,R00177,R08149,R00904,R00658,R00180,R00175,R03019,R00179,R00075,R03726,R03072,R05338,R01920,R08359,R03271,R02869,R01915,R01914,R01919,R05329,R02737,R00836,R05339,R00706,R00705,R06973,R01068,R01061,R01063,R01196,R00006,R00014,R00211,R00210,R01699,R00207,R00224,R00226,R00209,R05636,R03145,R00706,R00705,R00771,R00743,R01323,R01179,R05508,R00393,R04057,R02955,R05336,R01359,R05509,R00928,R04000,R00229,R07832,R03884,R00227,R03153,R00235,R08151,R00756,R00769,R05805,R00770,R00762,R00764,R00767,R01920,R00725,R01139,R00299,R08404,R02185,R05804,R00303,R00850,R03139,R00908,R00907
44	1.00	355	40	119	0	0	C00031->C00073:[4->2,4->7,7->3,7->9,9->1]	RP06552,RP01568,RP00128,RP00113,RP03935,RP06299,RP00453,RP11259,RP03934,RP01033,RP00058,RP00109,RP00078,RP01575,RP10972,RP05915,RP00395,RP13340,RP01790,RP10697,RP01093,RP06767,RP00060,RP10307,RP11070,RP00343,RP02790,RP00276,RP01095,RP00094,RP08122,RP00649,RP04543,RP01167,RP00201,RP00180,RP05854,RP05698,RP00606,RP00026	R01384,R01386,R07658,R01518,R00710,R00711,R01019,R00326,R02188,R01512,R01515,R01517,R01660,R00178,R00761,R02727,R00010,R07479,R06895,R07767,R04710,R07768,R00177,R00658,R00180,R00175,R03019,R00179,R00075,R03726,R03072,R00344,R00930,R00217,R00353,R00431,R00346,R00345,R00726,R00341,R05338,R08149,R02737,R00836,R01061,R01063,R01827,R01830,R08151,R00771,R01920,R00725,R01139,R00299,R08404,R02185,R05804,R00303,R00850,R06973,R07477,R02778,R02780,R03139,R00908,R00907,R05339,R00614,R01146,R00605,R00602,R00608,R00178,R00761,R01067,R00286,R00904,R01920,R08359,R03271,R02869,R00315,R00317,R00320,R00706,R00705,R06973,R01196,R00006,R00014,R00211,R00210,R01699,R00207,R00224,R00226,R00209,R05636,R03145,R00706,R00705,R00743,R01323,R01179,R05508,R00393,R04057,R02955,R05336,R01359,R05509,R00928,R04000,R00229,R07832,R03884,R00227,R03153,R00235
45	1.00	364	39	125	0	0	C00031->C00073:[7->1,7->2,7->3,7->9,9->7]	RP01568,RP00128,RP00113,RP03935,RP06299,RP02454,RP00180,RP03934,RP01033,RP00058,RP01575,RP00191,RP10972,RP00395,RP10697,RP01093,RP06767,RP00060,RP10307,RP02790,RP00216,RP01275,RP01095,RP00094,RP01925,RP08122,RP00036,RP02961,RP01167,RP01133,RP00201,RP00148,RP05854,RP01590,RP05698,RP00606,RP00026,RP00276,RP06593	R01518,R00710,R00711,R01019,R00326,R02188,R01512,R01515,R01517,R01660,R00178,R00761,R02740,R00315,R00317,R00320,R06895,R07767,R04710,R07768,R00177,R00658,R00180,R00175,R03019,R00179,R00075,R03726,R03072,R05338,R02073,R04780,R04779,R08149,R01061,R01063,R08151,R00771,R01920,R00725,R01139,R00299,R08404,R02185,R05804,R00303,R00850,R06973,R03139,R01788,R02189,R01786,R01070,R05339,R00614,R01146,R00605,R00602,R00608,R02035,R00178,R00199,R01858,R02628,R01138,R00659,R00724,R00200,R00206,R02320,R00430,R00208,R01012,R00572,R00028,R00904,R00835,R01920,R08359,R03271,R02869,R01915,R01914,R01919,R05329,R00706,R00705,R06973,R01555,R05196,R01196,R00006,R00014,R00211,R00210,R01699,R00207,R00224,R00226,R00209,R05636,R03145,R00706,R00705,R00743,R01323,R01179,R05508,R00393,R04057,R02955,R05336,R01359,R05509,R00928,R04000,R00229,R07832,R03884,R00227,R03153,R00235,R00908,R00907,R01528
46	1.00	382	39	120	0	0	C00031->C00073:[4->1,4->2,4->7,7->3,7->9,9->1]	RP06552,RP01568,RP01134,RP00113,RP03935,RP06299,RP00128,RP11259,RP03934,RP01033,RP00058,RP01575,RP10972,RP05915,RP00036,RP00395,RP10697,RP06101,RP01093,RP00052,RP06767,RP00285,RP00060,RP10307,RP11070,RP02790,RP00276,RP01095,RP00094,RP08122,RP06172,RP04543,RP01167,RP00201,RP00180,RP05854,RP01271,RP00606,RP00026	R01384,R01386,R07658,R01518,R00837,R02188,R01512,R01515,R01517,R01660,R00178,R00761,R00710,R00711,R01019,R00326,R07479,R06895,R07767,R04710,R07768,R00177,R00658,R00180,R00175,R03019,R00179,R00075,R03726,R03072,R05338,R08149,R02737,R00836,R00199,R01858,R02628,R01138,R00659,R00724,R00200,R00206,R02320,R00430,R00208,R01012,R00572,R01061,R01063,R08151,R00214,R00216,R00771,R00756,R00769,R05805,R00770,R00762,R00764,R00767,R01920,R00211,R00210,R00209,R01196,R00212,R00725,R01139,R00299,R08404,R02185,R05804,R00303,R00850,R06973,R07477,R03139,R00908,R00907,R05339,R00614,R01146,R00605,R00602,R00608,R00178,R00472,R00286,R00904,R01920,R08359,R03271,R02869,R00315,R00317,R00320,R00706,R00705,R06973,R01068,R00706,R00705,R00743,R01323,R01179,R05508,R00393,R04057,R02955,R05336,R01359,R05509,R00928,R04000,R00229,R07832,R03884,R00227,R03153,R00235
47	1.00	341	35	117	0	0	C00031->C00073:[4->1,4->2,7->3,7->9,9->7]	RP06552,RP01568,RP01134,RP06299,RP08122,RP00113,RP03935,RP04543,RP00094,RP00180,RP03934,RP10972,RP01167,RP01033,RP00058,RP00109,RP00078,RP01575,RP00201,RP00148,RP05915,RP01095,RP05854,RP01271,RP00395,RP05698,RP00606,RP01093,RP00026,RP10697,RP00052,RP06767,RP00060,RP02790,RP00276	R01384,R01386,R07658,R01518,R00837,R00761,R00178,R02188,R01512,R01515,R01517,R01660,R00178,R00286,R00614,R01146,R00605,R00602,R00608,R00315,R00317,R00320,R06895,R07767,R04710,R07768,R00177,R08149,R00904,R00658,R00180,R00175,R03019,R00179,R00075,R03726,R03072,R00344,R00930,R00217,R00353,R00431,R00346,R00345,R00726,R00341,R05338,R01920,R08359,R03271,R02869,R01915,R01914,R01919,R05329,R02737,R00836,R05339,R00706,R00705,R06973,R01068,R01061,R01063,R01196,R00006,R00014,R00211,R00210,R01699,R00207,R00224,R00226,R00209,R05636,R03145,R00706,R00705,R00771,R00743,R01323,R01179,R05508,R00393,R04057,R02955,R05336,R01359,R05509,R00928,R04000,R00229,R07832,R03884,R00227,R03153,R00235,R08151,R00756,R00769,R05805,R00770,R00762,R00764,R00767,R01920,R00725,R01139,R00299,R08404,R02185,R05804,R00303,R00850,R03139,R00908,R00907
48	1.00	384	39	123	0	0	C00031->C00073:[4->2,4->7,7->3,7->9,9->1]	RP06552,RP01568,RP01134,RP00113,RP03935,RP06299,RP00128,RP11259,RP03934,RP10972,RP01033,RP00058,RP01575,RP00191,RP05915,RP00395,RP01790,RP10697,RP01093,RP06767,RP00060,RP10307,RP11070,RP02790,RP01275,RP01095,RP00094,RP08122,RP00036,RP00649,RP04543,RP01167,RP00201,RP00180,RP05854,RP05698,RP00606,RP00026,RP00276	R01384,R01386,R07658,R01518,R00837,R02188,R01512,R01515,R01517,R01660,R00178,R00761,R00710,R00711,R01019,R00326,R07479,R06895,R07767,R04710,R07768,R00177,R08149,R00658,R00180,R00175,R03019,R00179,R00075,R03726,R03072,R05338,R02073,R04780,R04779,R02737,R00836,R01061,R01063,R01830,R08151,R00771,R01920,R00725,R01139,R00299,R08404,R02185,R05804,R00303,R00850,R06973,R07477,R03139,R01070,R05339,R00614,R01146,R00605,R00602,R00608,R00178,R00199,R01858,R02628,R01138,R00659,R00724,R00200,R00206,R02320,R00430,R00208,R01012,R00572,R00761,R01067,R00286,R00904,R01920,R08359,R03271,R02869,R00315,R00317,R00320,R00706,R00705,R06973,R01196,R00006,R00014,R00211,R00210,R01699,R00207,R00224,R00226,R00209,R05636,R03145,R00706,R00705,R00743,R01323,R01179,R05508,R00393,R04057,R02955,R05336,R01359,R05509,R00928,R04000,R00229,R07832,R03884,R00227,R03153,R00235,R00908,R00907
49	1.00	354	38	120	0	0	C00031->C00073:[4->2,4->7,7->3,7->9,9->1]	RP06552,RP01568,RP01134,RP00113,RP03935,RP06299,RP00128,RP11259,RP03934,RP00058,RP01033,RP01093,RP00109,RP00078,RP01575,RP10972,RP00201,RP00395,RP10697,RP05854,RP00052,RP06767,RP00060,RP10307,RP11070,RP02790,RP00276,RP01095,RP00094,RP08122,RP04543,RP01167,RP05915,RP00180,RP01271,RP05698,RP00606,RP00026	R01384,R01386,R07658,R01518,R00837,R02188,R01512,R01515,R01517,R01660,R00178,R00761,R00710,R00711,R01019,R00326,R07479,R06895,R07767,R04710,R07768,R00177,R00180,R00175,R03019,R00179,R00075,R03726,R03072,R00658,R00771,R00344,R00930,R00217,R00353,R00431,R00346,R00345,R00726,R00341,R05338,R08149,R01920,R08359,R03271,R02869,R01061,R01063,R08151,R00706,R00705,R06973,R00756,R00769,R05805,R00770,R00762,R00764,R00767,R01920,R00725,R01139,R00299,R08404,R02185,R05804,R00303,R00850,R06973,R07477,R03139,R00908,R00907,R05339,R00614,R01146,R00605,R00602,R00608,R00178,R00286,R00904,R02737,R00836,R00315,R00317,R00320,R01068,R01196,R00006,R00014,R00211,R00210,R01699,R00207,R00224,R00226,R00209,R05636,R03145,R00706,R00705,R00743,R01323,R01179,R05508,R00393,R04057,R02955,R05336,R01359,R05509,R00928,R04000,R00229,R07832,R03884,R00227,R03153,R00235
50	1.00	383	37	124	0	0	C00031->C00073:[4->2,4->7,7->3,7->9,9->1]	RP06552,RP01568,RP01134,RP06299,RP08122,RP00036,RP00113,RP03935,RP04543,RP00128,RP11259,RP03934,RP10972,RP01167,RP01033,RP01093,RP00094,RP01575,RP05915,RP00180,RP00201,RP01095,RP01271,RP00395,RP05698,RP00606,RP00058,RP05854,RP00026,RP10697,RP00052,RP06767,RP00060,RP10307,RP11070,RP02790,RP00276	R01384,R01386,R07658,R01518,R00837,R00761,R00178,R00199,R01858,R02628,R01138,R00659,R00724,R00200,R00206,R02320,R00430,R00208,R01012,R00572,R02188,R01512,R01515,R01517,R01660,R00178,R00286,R00710,R00711,R01019,R00326,R07479,R06895,R07767,R04710,R07768,R00177,R08149,R00904,R00658,R00771,R00614,R01146,R00605,R00602,R00608,R05338,R02737,R00836,R00315,R00317,R00320,R01920,R08359,R03271,R02869,R05339,R01068,R01061,R01063,R01196,R00006,R00014,R00211,R00210,R01699,R00207,R00224,R00226,R00209,R05636,R03145,R00706,R00705,R00180,R00175,R03019,R00179,R00075,R03726,R03072,R00706,R00705,R06973,R00743,R01323,R01179,R05508,R00393,R04057,R02955,R05336,R01359,R05509,R00928,R04000,R00229,R07832,R03884,R00227,R03153,R00235,R08151,R00756,R00769,R05805,R00770,R00762,R00764,R00767,R01920,R00725,R01139,R00299,R08404,R02185,R05804,R00303,R00850,R06973,R07477,R03139,R00908,R00907
51	1.00	363	40	126	0	0	C00031->C00073:[4->2,4->7,7->3,7->9,9->1]	RP06552,RP01568,RP01134,RP00113,RP03935,RP06299,RP02454,RP00128,RP11259,RP03934,RP01033,RP00058,RP01575,RP10972,RP05915,RP00395,RP13340,RP10697,RP01093,RP06767,RP00060,RP10307,RP11070,RP02790,RP00216,RP00276,RP01095,RP00094,RP08122,RP00036,RP04543,RP01167,RP00201,RP00180,RP05854,RP01109,RP05698,RP00606,RP00026,RP00205	R01384,R01386,R07658,R01518,R00837,R02188,R01512,R01515,R01517,R01660,R00178,R00761,R02740,R00710,R00711,R01019,R00326,R07479,R06895,R07767,R04710,R07768,R00177,R00658,R00180,R00175,R03019,R00179,R00075,R03726,R03072,R05338,R08149,R02737,R00836,R01061,R01063,R01827,R08151,R00771,R01920,R00725,R01139,R00299,R08404,R02185,R05804,R00303,R00850,R06973,R07477,R03139,R01788,R02189,R01786,R00908,R00907,R05339,R00614,R01146,R00605,R00602,R00608,R00178,R00199,R01858,R02628,R01138,R00659,R00724,R00200,R00206,R02320,R00430,R00208,R01012,R00572,R00286,R00904,R01920,R08359,R03271,R02869,R00315,R00317,R00320,R00706,R00705,R06973,R00802,R01196,R00006,R00014,R00211,R00210,R01699,R00207,R00224,R00226,R00209,R05636,R03145,R00706,R00705,R00743,R01323,R01179,R05508,R00393,R04057,R02955,R05336,R01359,R05509,R00928,R04000,R00229,R07832,R03884,R00227,R03153,R00235,R00801,R00015,R04194,R05140
52	1.00	368	35	122	0	0	C00031->C00073:[7->1,7->2,7->3,7->9,9->7]	RP01093,RP01568,RP00128,RP01925,RP08122,RP00036,RP00113,RP03935,RP06299,RP00094,RP00180,RP03934,RP01167,RP01033,RP01133,RP01575,RP00201,RP00148,RP10972,RP01095,RP01271,RP00395,RP05698,RP00606,RP00058,RP05854,RP00026,RP10697,RP00052,RP06767,RP00060,RP10307,RP02790,RP06593,RP00276	R00771,R01518,R00710,R00711,R01019,R00326,R02035,R00178,R00199,R01858,R02628,R01138,R00659,R00724,R00200,R00206,R02320,R00430,R00208,R01012,R00572,R02188,R01512,R01515,R01517,R01660,R00178,R00761,R00614,R01146,R00605,R00602,R00608,R00315,R00317,R00320,R06895,R07767,R04710,R07768,R00177,R00904,R00658,R00835,R05338,R01920,R08359,R03271,R02869,R01915,R01914,R01919,R05329,R08149,R05339,R01068,R01061,R01063,R01196,R00006,R00014,R00211,R00210,R01699,R00207,R00224,R00226,R00209,R05636,R03145,R00706,R00705,R00180,R00175,R03019,R00179,R00075,R03726,R03072,R00706,R00705,R06973,R00743,R01323,R01179,R05508,R00393,R04057,R02955,R05336,R01359,R05509,R00928,R04000,R00229,R07832,R03884,R00227,R03153,R00235,R08151,R00756,R00769,R05805,R00770,R00762,R00764,R00767,R01920,R00725,R01139,R00299,R08404,R02185,R05804,R00303,R00850,R06973,R03139,R01528,R00908,R00907
53	1.00	337	37	113	0	0	C00031->C00073:[4->1,4->2,7->3,7->9,9->7]	RP06552,RP01568,RP01134,RP06299,RP08122,RP00113,RP02940,RP04543,RP00094,RP00180,RP03934,RP10972,RP01167,RP02450,RP01133,RP00109,RP00078,RP01575,RP00201,RP00148,RP05915,RP01095,RP05854,RP00395,RP13340,RP05698,RP00606,RP00058,RP01093,RP00026,RP10697,RP01033,RP06767,RP00060,RP02790,RP03935,RP00276	R01384,R01386,R07658,R01518,R00837,R00761,R00178,R02188,R01512,R01515,R01517,R01660,R03321,R00286,R00614,R01146,R00605,R00602,R00608,R00315,R00317,R00320,R06895,R07767,R04710,R07768,R00177,R08149,R00904,R02736,R00835,R00344,R00930,R00217,R00353,R00431,R00346,R00345,R00726,R00341,R05338,R01920,R08359,R03271,R02869,R01915,R01914,R01919,R05329,R02737,R00836,R05339,R00706,R00705,R06973,R01061,R01063,R01827,R01196,R00006,R00014,R00211,R00210,R01699,R00207,R00224,R00226,R00209,R05636,R03145,R00706,R00705,R00180,R00175,R03019,R00179,R00075,R03726,R03072,R00771,R00743,R01323,R01179,R05508,R00393,R04057,R02955,R05336,R01359,R05509,R00928,R04000,R00229,R07832,R03884,R00227,R03153,R00235,R08151,R00658,R01920,R00725,R01139,R00299,R08404,R02185,R05804,R00303,R00850,R03139,R00178,R00908,R00907
54	1.00	367	34	112	0	0	C00031->C00073:[4->1,4->2,7->3,7->9,9->7]	RP06552,RP01568,RP01134,RP06299,RP08122,RP00036,RP00649,RP04543,RP00094,RP00180,RP03934,RP10972,RP01167,RP01033,RP00058,RP01575,RP00201,RP00148,RP05915,RP01095,RP05854,RP13340,RP01790,RP05698,RP00606,RP01093,RP00026,RP10697,RP06767,RP01264,RP00060,RP02790,RP03935,RP00276	R01384,R01386,R07658,R01518,R00837,R00761,R00178,R00199,R01858,R02628,R01138,R00659,R00724,R00200,R00206,R02320,R00430,R00208,R01012,R00572,R00761,R01067,R00286,R00614,R01146,R00605,R00602,R00608,R00315,R00317,R00320,R06895,R07767,R04710,R07768,R00177,R08149,R00904,R00658,R00180,R00175,R03019,R00179,R00075,R03726,R03072,R05338,R01920,R08359,R03271,R02869,R01915,R01914,R01919,R05329,R02737,R00836,R05339,R00706,R00705,R06973,R01827,R01830,R01196,R00006,R00014,R00211,R00210,R01699,R00207,R00224,R00226,R00209,R05636,R03145,R00706,R00705,R00771,R00743,R01323,R01179,R05508,R00393,R04057,R02955,R05336,R01359,R05509,R00928,R04000,R00229,R07832,R03884,R00227,R03153,R00235,R08151,R01920,R07159,R01058,R00725,R01139,R00299,R08404,R02185,R05804,R00303,R00850,R03139,R00178,R00908,R00907
55	1.00	368	34	117	0	0	C00031->C00073:[7->1,7->2,7->3,7->9,9->7]	RP01093,RP01568,RP00128,RP01925,RP08122,RP00036,RP03935,RP06299,RP00094,RP00180,RP03934,RP01167,RP01033,RP01133,RP01575,RP00201,RP00148,RP10972,RP01095,RP01271,RP05698,RP00606,RP00058,RP05854,RP00026,RP10697,RP00052,RP06767,RP01264,RP00060,RP10307,RP02790,RP06593,RP00276	R00771,R01518,R00710,R00711,R01019,R00326,R02035,R00178,R00199,R01858,R02628,R01138,R00659,R00724,R00200,R00206,R02320,R00430,R00208,R01012,R00572,R00178,R00761,R00614,R01146,R00605,R00602,R00608,R00315,R00317,R00320,R06895,R07767,R04710,R07768,R00177,R00904,R00658,R00835,R05338,R01920,R08359,R03271,R02869,R01915,R01914,R01919,R05329,R08149,R05339,R01068,R01196,R00006,R00014,R00211,R00210,R01699,R00207,R00224,R00226,R00209,R05636,R03145,R00706,R00705,R00180,R00175,R03019,R00179,R00075,R03726,R03072,R00706,R00705,R06973,R00743,R01323,R01179,R05508,R00393,R04057,R02955,R05336,R01359,R05509,R00928,R04000,R00229,R07832,R03884,R00227,R03153,R00235,R08151,R00756,R00769,R05805,R00770,R00762,R00764,R00767,R01920,R07159,R01058,R00725,R01139,R00299,R08404,R02185,R05804,R00303,R00850,R06973,R03139,R01528,R00908,R00907
56	1.00	387	37	122	0	0	C00031->C00073:[4->2,4->7,7->3,7->9,9->1]	RP06552,RP01568,RP00128,RP06299,RP08122,RP00036,RP03935,RP04543,RP00453,RP11259,RP03934,RP10972,RP01167,RP01033,RP01093,RP00094,RP01575,RP05915,RP00180,RP00201,RP01095,RP01271,RP05698,RP00606,RP00058,RP05854,RP00026,RP10697,RP00052,RP06767,RP01264,RP00060,RP10307,RP11070,RP00343,RP02790,RP00276	R01384,R01386,R07658,R01518,R00710,R00711,R01019,R00326,R00761,R00178,R00199,R01858,R02628,R01138,R00659,R00724,R00200,R00206,R02320,R00430,R00208,R01012,R00572,R00178,R00286,R02727,R00010,R07479,R06895,R07767,R04710,R07768,R00177,R08149,R00904,R00658,R00771,R00614,R01146,R00605,R00602,R00608,R05338,R02737,R00836,R00315,R00317,R00320,R01920,R08359,R03271,R02869,R05339,R01068,R01196,R00006,R00014,R00211,R00210,R01699,R00207,R00224,R00226,R00209,R05636,R03145,R00706,R00705,R00180,R00175,R03019,R00179,R00075,R03726,R03072,R00706,R00705,R06973,R00743,R01323,R01179,R05508,R00393,R04057,R02955,R05336,R01359,R05509,R00928,R04000,R00229,R07832,R03884,R00227,R03153,R00235,R08151,R00756,R00769,R05805,R00770,R00762,R00764,R00767,R01920,R07159,R01058,R00725,R01139,R00299,R08404,R02185,R05804,R00303,R00850,R06973,R07477,R02778,R02780,R03139,R00908,R00907
57	1.00	350	37	123	0	0	C00031->C00073:[4->1,4->2,7->3,7->9,9->7]	RP06552,RP01568,RP01134,RP06299,RP08122,RP00036,RP00113,RP03935,RP04543,RP02454,RP00094,RP00180,RP03934,RP10972,RP01167,RP01033,RP00058,RP01575,RP00201,RP00148,RP05915,RP01095,RP05854,RP00395,RP13340,RP01109,RP05698,RP00606,RP01093,RP00026,RP10697,RP06767,RP00060,RP00276,RP02790,RP00216,RP00205	R01384,R01386,R07658,R01518,R00837,R00761,R00178,R00199,R01858,R02628,R01138,R00659,R00724,R00200,R00206,R02320,R00430,R00208,R01012,R00572,R02188,R01512,R01515,R01517,R01660,R00178,R00286,R02740,R00614,R01146,R00605,R00602,R00608,R00315,R00317,R00320,R06895,R07767,R04710,R07768,R00177,R08149,R00904,R00658,R00180,R00175,R03019,R00179,R00075,R03726,R03072,R05338,R01920,R08359,R03271,R02869,R01915,R01914,R01919,R05329,R02737,R00836,R05339,R00706,R00705,R06973,R01061,R01063,R01827,R00802,R01196,R00006,R00014,R00211,R00210,R01699,R00207,R00224,R00226,R00209,R05636,R03145,R00706,R00705,R00771,R00743,R01323,R01179,R05508,R00393,R04057,R02955,R05336,R01359,R05509,R00928,R04000,R00229,R07832,R03884,R00227,R03153,R00235,R08151,R01920,R00725,R01139,R00299,R08404,R02185,R05804,R00303,R00850,R00908,R00907,R03139,R01788,R02189,R01786,R00801,R00015,R04194,R05140
58	1.00	340	41	125	0	0	C00031->C00073:[4->1,4->2,7->3,7->9,9->7]	RP06552,RP01568,RP00128,RP00113,RP03935,RP06299,RP02454,RP00453,RP00180,RP03934,RP01033,RP00058,RP00109,RP00078,RP01575,RP10972,RP05915,RP00395,RP13340,RP10697,RP01093,RP06767,RP00060,RP10307,RP00343,RP02790,RP00216,RP00276,RP01095,RP00094,RP08122,RP04543,RP02961,RP01167,RP00201,RP00148,RP05854,RP01590,RP05698,RP00606,RP00026	R01384,R01386,R07658,R01518,R00710,R00711,R01019,R00326,R02188,R01512,R01515,R01517,R01660,R00178,R00761,R02740,R02727,R00010,R00315,R00317,R00320,R06895,R07767,R04710,R07768,R00177,R00658,R00180,R00175,R03019,R00179,R00075,R03726,R03072,R00344,R00930,R00217,R00353,R00431,R00346,R00345,R00726,R00341,R05338,R08149,R02737,R00836,R01061,R01063,R01827,R08151,R00771,R01920,R00725,R01139,R00299,R08404,R02185,R05804,R00303,R00850,R06973,R02778,R02780,R03139,R01788,R02189,R01786,R00908,R00907,R05339,R00614,R01146,R00605,R00602,R00608,R00178,R00286,R00028,R00904,R01920,R08359,R03271,R02869,R01915,R01914,R01919,R05329,R00706,R00705,R06973,R01555,R05196,R01196,R00006,R00014,R00211,R00210,R01699,R00207,R00224,R00226,R00209,R05636,R03145,R00706,R00705,R00743,R01323,R01179,R05508,R00393,R04057,R02955,R05336,R01359,R05509,R00928,R04000,R00229,R07832,R03884,R00227,R03153,R00235
59	1.00	388	41	126	0	0	C00031->C00073:[4->2,4->7,7->3,7->9,9->1]	RP06552,RP01568,RP00128,RP00113,RP03935,RP06299,RP00453,RP11259,RP03934,RP10972,RP02450,RP00058,RP01575,RP00191,RP05915,RP00395,RP10697,RP01093,RP06767,RP00060,RP10307,RP11070,RP00343,RP02790,RP01275,RP01095,RP00094,RP08122,RP00036,RP02940,RP04543,RP01167,RP01133,RP00201,RP00180,RP05854,RP05698,RP00606,RP00026,RP01033,RP00276	R01384,R01386,R07658,R01518,R00710,R00711,R01019,R00326,R02188,R01512,R01515,R01517,R01660,R00178,R00761,R02727,R00010,R07479,R06895,R07767,R04710,R07768,R00177,R08149,R02736,R00180,R00175,R03019,R00179,R00075,R03726,R03072,R05338,R02073,R04780,R04779,R02737,R00836,R01061,R01063,R08151,R00771,R01920,R00725,R01139,R00299,R08404,R02185,R05804,R00303,R00850,R06973,R07477,R02778,R02780,R03139,R01070,R05339,R00614,R01146,R00605,R00602,R00608,R00178,R00199,R01858,R02628,R01138,R00659,R00724,R00200,R00206,R02320,R00430,R00208,R01012,R00572,R03321,R00286,R00904,R00835,R01920,R08359,R03271,R02869,R00315,R00317,R00320,R00706,R00705,R06973,R01196,R00006,R00014,R00211,R00210,R01699,R00207,R00224,R00226,R00209,R05636,R03145,R00706,R00705,R00743,R01323,R01179,R05508,R00393,R04057,R02955,R05336,R01359,R05509,R00928,R04000,R00229,R07832,R03884,R00227,R03153,R00235,R00658,R00908,R00907
60	1.00	335	33	88	0	0	C00031->C00073:[4->2,4->7,7->2,7->3,7->7,7->9,9->1]	RP06552,RP01095,RP00128,RP01925,RP08122,RP03935,RP04543,RP00453,RP11259,RP03934,RP10972,RP01167,RP01133,RP00094,RP01575,RP05915,RP00180,RP00201,RP01093,RP00606,RP00058,RP05854,RP00026,RP10697,RP06767,RP06299,RP00060,RP10307,RP11070,RP00343,RP02790,RP06593,RP00276	R01384,R01386,R07658,R05339,R00710,R00711,R01019,R00326,R02035,R00178,R00178,R00286,R02727,R00010,R07479,R06895,R07767,R04710,R07768,R00177,R08149,R00904,R00835,R00614,R01146,R00605,R00602,R00608,R05338,R02737,R00836,R00315,R00317,R00320,R01920,R08359,R03271,R02869,R00771,R00706,R00705,R00180,R00175,R03019,R00179,R00075,R03726,R03072,R00706,R00705,R06973,R00743,R01323,R01179,R05508,R00393,R04057,R02955,R05336,R01359,R05509,R00928,R04000,R00229,R07832,R03884,R00227,R03153,R00235,R08151,R01920,R00761,R00725,R01139,R00299,R08404,R02185,R05804,R00303,R00850,R06973,R07477,R02778,R02780,R03139,R01528,R00908,R00907
61	1.00	335	33	92	0	0	C00031->C00073:[4->1,4->2,7->3,7->9,9->7]	RP06552,RP01095,RP00128,RP06299,RP08122,RP06172,RP03935,RP04543,RP00453,RP00180,RP03934,RP10972,RP01167,RP01093,RP00094,RP01575,RP05915,RP00148,RP00201,RP06639,RP00058,RP00606,RP06101,RP05854,RP00026,RP10697,RP06767,RP06427,RP00060,RP10307,RP00343,RP02790,RP00276	R01384,R01386,R07658,R05339,R00710,R00711,R01019,R00326,R00761,R00178,R00472,R00178,R00286,R02727,R00010,R00315,R00317,R00320,R06895,R07767,R04710,R07768,R00177,R08149,R00904,R00771,R00614,R01146,R00605,R00602,R00608,R05338,R02737,R00836,R01915,R01914,R01919,R05329,R01920,R08359,R03271,R02869,R01621,R00180,R00175,R03019,R00179,R00075,R03726,R03072,R00706,R00705,R00214,R00216,R00706,R00705,R06973,R00743,R01323,R01179,R05508,R00393,R04057,R02955,R05336,R01359,R05509,R00928,R04000,R00229,R07832,R03884,R00227,R03153,R00235,R08151,R01920,R01067,R00725,R01139,R00299,R08404,R02185,R05804,R00303,R00850,R06973,R02778,R02780,R03139,R00908,R00907
62	1.00	311	28	82	0	0	C00031->C00073:[4->1,4->2,4->7,7->3,7->9,9->7]	RP06552,RP01095,RP01134,RP06299,RP08122,RP06172,RP03935,RP04543,RP00094,RP00180,RP03934,RP10972,RP01167,RP00058,RP01575,RP00201,RP00148,RP05915,RP05854,RP00606,RP06101,RP01093,RP00026,RP10697,RP06767,RP00060,RP02790,RP00276	R01384,R01386,R07658,R05339,R00837,R00761,R00178,R00472,R00178,R00286,R00614,R01146,R00605,R00602,R00608,R00315,R00317,R00320,R06895,R07767,R04710,R07768,R00177,R08149,R00904,R00180,R00175,R03019,R00179,R00075,R03726,R03072,R05338,R01920,R08359,R03271,R02869,R01915,R01914,R01919,R05329,R02737,R00836,R00706,R00705,R06973,R00706,R00705,R00214,R00216,R00771,R00743,R01323,R01179,R05508,R00393,R04057,R02955,R05336,R01359,R05509,R00928,R04000,R00229,R07832,R03884,R00227,R03153,R00235,R08151,R01920,R00725,R01139,R00299,R08404,R02185,R05804,R00303,R00850,R03139,R00908,R00907
63	1.00	368	40	129	0	0	C00031->C00073:[4->1,4->2,7->3,7->9,9->7]	RP06552,RP01568,RP00128,RP00113,RP03935,RP06299,RP02454,RP00453,RP00180,RP03934,RP01033,RP00058,RP01575,RP10972,RP05915,RP00395,RP13340,RP10697,RP01093,RP06767,RP00060,RP10307,RP00343,RP02790,RP00216,RP00276,RP01095,RP00094,RP08122,RP00036,RP04543,RP02961,RP01167,RP00201,RP00148,RP05854,RP01590,RP05698,RP00606,RP00026	R01384,R01386,R07658,R01518,R00710,R00711,R01019,R00326,R02188,R01512,R01515,R01517,R01660,R00178,R00761,R02740,R02727,R00010,R00315,R00317,R00320,R06895,R07767,R04710,R07768,R00177,R00658,R00180,R00175,R03019,R00179,R00075,R03726,R03072,R05338,R08149,R02737,R00836,R01061,R01063,R01827,R08151,R00771,R01920,R00725,R01139,R00299,R08404,R02185,R05804,R00303,R00850,R06973,R02778,R02780,R03139,R01788,R02189,R01786,R00908,R00907,R05339,R00614,R01146,R00605,R00602,R00608,R00178,R00199,R01858,R02628,R01138,R00659,R00724,R00200,R00206,R02320,R00430,R00208,R01012,R00572,R00286,R00028,R00904,R01920,R08359,R03271,R02869,R01915,R01914,R01919,R05329,R00706,R00705,R06973,R01555,R05196,R01196,R00006,R00014,R00211,R00210,R01699,R00207,R00224,R00226,R00209,R05636,R03145,R00706,R00705,R00743,R01323,R01179,R05508,R00393,R04057,R02955,R05336,R01359,R05509,R00928,R04000,R00229,R07832,R03884,R00227,R03153,R00235
