# Supplementary material for: 13C-metabolic flux ratio and novel carbon path analyses confirmed that Trichoderma reesei uses primarily the respirative pathway also on the preferred carbon source glucose
Source: BMC Syst Biol. 2009 Oct 29;3:104. doi: 10.1186/1752-0509-3-104 (PMC2776023; doi:10.1186/1752-0509-3-104)
Supplement: Additional file 1 — Pathways discovered in ReTrace carbon path analysis. Graphical and tabular representations of amino acid synthesis pathways discovered in ReTrace carbon path analysis [21]. Self-contained web site: unpack zip archive and open index.html with a web browser. [file 1752-0509-3-104-S1.zip › AF1-treesei/pathways-C00031-to-C00065.txt]

# Pathways from D-Glucose; (C00031) to L-Serine; (C00065)
# CPU time, time/path:	4.06514563107
# CPU time, total:	1256.13
# Computation time, time/path:	0:00:04.068849
# Computation time, total:	0:20:57.274493
# Database (-d):	/home/group/icomic/data/kegg/ligand/2009.03.30
# GreedyFinish (-g):	False
# KDiminish (-n):	('list', [50, 10, 1])
# MaxDepth (-m):	6
# NumPaths (-k):	10
# PathwayAvgLen:	13.7579617834
# PathwayLenStdDev:	3.52678788536
# Pathways (complete) found:	104
# Pathways (incomplete) found:	205
# Pathways found:	309
# PruneToSize (-p):	None
# Scores (-c):	treesei_scores_kegg.txt
# Sources:	C00031
# StorePartials (-i):	True
# Target dir (-o):	/fs-1/2/epitkane/public_html/pub/retrace/run090623-scores_maps_images
# Targets:	C00065
# UseDijkstra (-q):	False
#PathIndex ZoScore AvgReactionScore NumRpairs NumReactions ZeroScores ScoresUnderThr CompositeMap Rpairs Reactions
1	1.00	429	13	34	0	0	C00031->C00065:[7->3,9->1,9->2]	RP06299,RP06172,RP04290,RP05698,RP06101,RP01093,RP06639,RP00180,RP08343,RP06427,RP00060,RP04202,RP04833	R00761,R00472,R00220,R01196,R00006,R00014,R00211,R00210,R01699,R00207,R00224,R00226,R00209,R05636,R03145,R00214,R00216,R00771,R01621,R00315,R00317,R00320,R00236,R01067,R00725,R01139,R00299,R08404,R02185,R05804,R00303,R00850,R00207,R00316
2	1.00	261	14	62	0	0	C00031->C00065:[7->3,9->1,9->2]	RP06299,RP06172,RP05698,RP01093,RP06639,RP00180,RP01103,RP00026,RP00079,RP00762,RP06427,RP00060,RP04202,RP05729	R00761,R00472,R01196,R00006,R00014,R00211,R00210,R01699,R00207,R00224,R00226,R00209,R05636,R03145,R00771,R01621,R00315,R00317,R00320,R00782,R00743,R01323,R01179,R05508,R00393,R04057,R02955,R05336,R01359,R05509,R00928,R04000,R00229,R07832,R03884,R00227,R03153,R00235,R00361,R00360,R00343,R00342,R01447,R01257,R03923,R00891,R01067,R00725,R01139,R00299,R08404,R02185,R05804,R00303,R00850,R00207,R00217,R00346,R00345,R00726,R00341,R00431
3	1.00	375	19	52	0	1	C00031->C00065:[4->2,7->3,9->1]	RP06552,RP06172,RP05698,RP01093,RP00287,RP04232,RP01134,RP00453,RP01103,RP00762,RP00060,RP03735,RP00285,RP05915,RP06101,RP06299,RP00343,RP04202,RP04543	R01384,R01386,R07658,R00472,R01196,R00006,R00014,R00211,R00210,R01699,R00207,R00224,R00226,R00209,R05636,R03145,R00771,R00214,R00216,R00212,R00837,R02727,R00010,R00782,R03923,R00891,R00725,R01139,R00299,R08404,R02185,R05804,R00303,R00850,R00134,R03215,R03146,R00519,R00211,R00210,R00209,R01196,R00212,R02737,R00836,R00214,R00216,R00761,R02778,R02780,R00207,R00286
4	1.00	258	13	60	0	0	C00031->C00065:[7->3,9->1,9->2]	RP06299,RP06172,RP04290,RP05698,RP01093,RP06639,RP00180,RP00079,RP00026,RP06427,RP00060,RP04202,RP05729	R00761,R00472,R00220,R01196,R00006,R00014,R00211,R00210,R01699,R00207,R00224,R00226,R00209,R05636,R03145,R00771,R01621,R00315,R00317,R00320,R00361,R00360,R00343,R00342,R01447,R01257,R00743,R01323,R01179,R05508,R00393,R04057,R02955,R05336,R01359,R05509,R00928,R04000,R00229,R07832,R03884,R00227,R03153,R00235,R01067,R00725,R01139,R00299,R08404,R02185,R05804,R00303,R00850,R00207,R00217,R00346,R00345,R00726,R00341,R00431
5	1.00	401	12	36	0	0	C00031->C00065:[4->2,7->3,9->1]	RP06552,RP05698,RP06299,RP05915,RP01093,RP00453,RP01103,RP00762,RP00060,RP04202,RP00343,RP04543	R01384,R01386,R07658,R01196,R00006,R00014,R00211,R00210,R01699,R00207,R00224,R00226,R00209,R05636,R03145,R00761,R02737,R00836,R00771,R02727,R00010,R00782,R03923,R00891,R00725,R01139,R00299,R08404,R02185,R05804,R00303,R00850,R00207,R02778,R02780,R00286
6	1.00	384	9	28	0	0	C00031->C00065:[1->1,2->2,4->3]	RP01565,RP01271,RP00395,RP03806,RP00113,RP00513,RP01093,RP00052,RP00060	R01513,R01068,R01061,R01063,R04173,R02188,R01512,R01515,R01517,R01660,R00584,R00582,R00771,R00756,R00769,R05805,R00770,R00762,R00764,R00767,R00725,R01139,R00299,R08404,R02185,R05804,R00303,R00850
7	1.00	241	12	60	0	0	C00031->C00065:[7->3,9->1,9->2]	RP05698,RP06172,RP06299,RP01093,RP00026,RP00180,RP01103,RP00079,RP00762,RP00060,RP04202,RP05729	R01196,R00006,R00014,R00211,R00210,R01699,R00207,R00224,R00226,R00209,R05636,R03145,R00472,R00761,R00771,R00743,R01323,R01179,R05508,R00393,R04057,R02955,R05336,R01359,R05509,R00928,R04000,R00229,R07832,R03884,R00227,R03153,R00235,R00315,R00317,R00320,R00782,R00361,R00360,R00343,R00342,R01447,R01257,R03923,R00891,R00725,R01139,R00299,R08404,R02185,R05804,R00303,R00850,R00207,R00217,R00346,R00345,R00726,R00341,R00431
8	1.00	378	12	36	0	0	C00031->C00065:[7->3,9->1,9->2]	RP06299,RP06172,RP00285,RP05698,RP06101,RP01093,RP06639,RP01103,RP00762,RP06427,RP00060,RP04202	R00761,R00472,R00211,R00210,R00209,R01196,R00212,R01196,R00006,R00014,R00211,R00210,R01699,R00207,R00224,R00226,R00209,R05636,R03145,R00214,R00216,R00771,R01621,R00782,R03923,R00891,R01067,R00725,R01139,R00299,R08404,R02185,R05804,R00303,R00850,R00207
9	1.00	376	18	50	0	1	C00031->C00065:[4->2,7->3,9->1]	RP06552,RP06172,RP05698,RP00343,RP04290,RP04232,RP01134,RP00453,RP00287,RP01093,RP00060,RP03735,RP00285,RP04543,RP06101,RP06299,RP05915,RP04202	R01384,R01386,R07658,R00472,R01196,R00006,R00014,R00211,R00210,R01699,R00207,R00224,R00226,R00209,R05636,R03145,R02778,R02780,R00220,R00212,R00837,R02727,R00010,R00214,R00216,R00771,R00725,R01139,R00299,R08404,R02185,R05804,R00303,R00850,R00134,R03215,R03146,R00519,R00211,R00210,R00209,R01196,R00212,R00286,R00214,R00216,R00761,R02737,R00836,R00207
10	1.00	423	13	36	0	0	C00031->C00065:[4->2,7->3,9->1]	RP06552,RP04543,RP01410,RP05698,RP05915,RP01093,RP06639,RP00453,RP01407,RP06427,RP00060,RP04202,RP00343	R01384,R01386,R07658,R00286,R01289,R01196,R00006,R00014,R00211,R00210,R01699,R00207,R00224,R00226,R00209,R05636,R03145,R02737,R00836,R00771,R01621,R02727,R00010,R01285,R01067,R00725,R01139,R00299,R08404,R02185,R05804,R00303,R00850,R00207,R02778,R02780
11	1.00	406	12	34	0	0	C00031->C00065:[4->2,7->3,9->1]	RP06552,RP01134,RP04543,RP05698,RP01093,RP06639,RP01103,RP00762,RP06427,RP00060,RP04202,RP05915	R01384,R01386,R07658,R00837,R00286,R01196,R00006,R00014,R00211,R00210,R01699,R00207,R00224,R00226,R00209,R05636,R03145,R00771,R01621,R00782,R03923,R00891,R01067,R00725,R01139,R00299,R08404,R02185,R05804,R00303,R00850,R00207,R02737,R00836
12	1.00	276	16	65	0	1	C00031->C00065:[4->2,7->3,9->1]	RP06552,RP01134,RP04232,RP04290,RP05698,RP01093,RP00026,RP00180,RP00453,RP00060,RP00285,RP05915,RP03735,RP06299,RP00343,RP04543	R01384,R01386,R07658,R00837,R00212,R00220,R01196,R00006,R00014,R00211,R00210,R01699,R00207,R00224,R00226,R00209,R05636,R03145,R00771,R00743,R01323,R01179,R05508,R00393,R04057,R02955,R05336,R01359,R05509,R00928,R04000,R00229,R07832,R03884,R00227,R03153,R00235,R00315,R00317,R00320,R02727,R00010,R00725,R01139,R00299,R08404,R02185,R05804,R00303,R00850,R00211,R00210,R00209,R01196,R00212,R02737,R00836,R00134,R03215,R03146,R00519,R00761,R02778,R02780,R00286
13	1.00	260	13	64	0	0	C00031->C00065:[7->3,9->1,9->2]	RP00128,RP06299,RP06172,RP05698,RP01093,RP00026,RP00180,RP01103,RP00079,RP00762,RP04318,RP00060,RP05729	R00710,R00711,R01019,R00326,R00761,R00472,R01196,R00006,R00014,R00211,R00210,R01699,R00207,R00224,R00226,R00209,R05636,R03145,R00771,R00743,R01323,R01179,R05508,R00393,R04057,R02955,R05336,R01359,R05509,R00928,R04000,R00229,R07832,R03884,R00227,R03153,R00235,R00315,R00317,R00320,R00782,R00361,R00360,R00343,R00342,R01447,R01257,R03923,R00891,R00224,R00725,R01139,R00299,R08404,R02185,R05804,R00303,R00850,R00217,R00346,R00345,R00726,R00341,R00431
14	1.00	260	14	61	0	1	C00031->C00065:[4->2,7->3,9->1]	RP06552,RP01134,RP04232,RP04290,RP05698,RP01093,RP00026,RP00180,RP00060,RP00285,RP04543,RP03735,RP06299,RP05915	R01384,R01386,R07658,R00837,R00212,R00220,R01196,R00006,R00014,R00211,R00210,R01699,R00207,R00224,R00226,R00209,R05636,R03145,R00771,R00743,R01323,R01179,R05508,R00393,R04057,R02955,R05336,R01359,R05509,R00928,R04000,R00229,R07832,R03884,R00227,R03153,R00235,R00315,R00317,R00320,R00725,R01139,R00299,R08404,R02185,R05804,R00303,R00850,R00211,R00210,R00209,R01196,R00212,R00286,R00134,R03215,R03146,R00519,R00761,R02737,R00836
15	1.00	288	12	50	0	0	C00031->C00065:[7->3,9->1,9->2]	RP06299,RP06172,RP04290,RP05698,RP06101,RP01093,RP06639,RP00180,RP00026,RP06427,RP00060,RP04202	R00761,R00472,R00220,R01196,R00006,R00014,R00211,R00210,R01699,R00207,R00224,R00226,R00209,R05636,R03145,R00214,R00216,R00771,R01621,R00315,R00317,R00320,R00743,R01323,R01179,R05508,R00393,R04057,R02955,R05336,R01359,R05509,R00928,R04000,R00229,R07832,R03884,R00227,R03153,R00235,R01067,R00725,R01139,R00299,R08404,R02185,R05804,R00303,R00850,R00207
16	1.00	379	20	51	0	1	C00031->C00065:[4->2,7->2,7->3,9->1]	RP06552,RP01134,RP01925,RP00287,RP05698,RP06101,RP01133,RP00285,RP05915,RP04202,RP06172,RP04232,RP01093,RP01103,RP00762,RP00060,RP04543,RP03735,RP06299,RP06593	R01384,R01386,R07658,R00837,R02035,R00214,R00216,R01196,R00006,R00014,R00211,R00210,R01699,R00207,R00224,R00226,R00209,R05636,R03145,R00214,R00216,R00835,R00211,R00210,R00209,R01196,R00212,R02737,R00836,R00207,R00472,R00212,R00771,R00782,R03923,R00891,R00725,R01139,R00299,R08404,R02185,R05804,R00303,R00850,R00286,R00134,R03215,R03146,R00519,R00761,R01528
17	1.00	414	13	38	0	0	C00031->C00065:[7->3,9->1,9->2]	RP00128,RP06299,RP06172,RP05698,RP06101,RP01093,RP00180,RP01103,RP08343,RP00762,RP04318,RP00060,RP04833	R00710,R00711,R01019,R00326,R00761,R00472,R01196,R00006,R00014,R00211,R00210,R01699,R00207,R00224,R00226,R00209,R05636,R03145,R00214,R00216,R00771,R00315,R00317,R00320,R00782,R00236,R03923,R00891,R00224,R00725,R01139,R00299,R08404,R02185,R05804,R00303,R00850,R00316
18	1.00	392	14	43	0	0	C00031->C00065:[4->2,7->3,9->1]	RP06552,RP00128,RP06299,RP00453,RP05698,RP01093,RP00180,RP01103,RP00762,RP04318,RP00060,RP00343,RP05915,RP04543	R01384,R01386,R07658,R00710,R00711,R01019,R00326,R00761,R02727,R00010,R01196,R00006,R00014,R00211,R00210,R01699,R00207,R00224,R00226,R00209,R05636,R03145,R00771,R00315,R00317,R00320,R00782,R03923,R00891,R00224,R00725,R01139,R00299,R08404,R02185,R05804,R00303,R00850,R02778,R02780,R02737,R00836,R00286
19	1.00	389	21	80	0	1	C00031->C00065:[4->2,7->3,9->1]	RP06552,RP01134,RP04543,RP05698,RP00453,RP00079,RP00078,RP00285,RP05915,RP00343,RP00036,RP06172,RP04290,RP04232,RP01093,RP00060,RP00109,RP05729,RP03735,RP06299,RP04202	R01384,R01386,R07658,R00837,R00286,R01196,R00006,R00014,R00211,R00210,R01699,R00207,R00224,R00226,R00209,R05636,R03145,R02727,R00010,R00361,R00360,R00343,R00342,R01447,R01257,R00431,R00346,R00345,R00726,R00341,R00211,R00210,R00209,R01196,R00212,R02737,R00836,R02778,R02780,R00199,R01858,R02628,R01138,R00659,R00724,R00200,R00206,R02320,R00430,R00208,R01012,R00572,R00472,R00220,R00212,R00771,R00725,R01139,R00299,R08404,R02185,R05804,R00303,R00850,R00344,R00930,R00217,R00353,R00217,R00346,R00345,R00726,R00341,R00431,R00134,R03215,R03146,R00519,R00761,R00207
20	1.00	418	12	36	0	0	C00031->C00065:[7->3,9->1,9->2]	RP00128,RP06299,RP06172,RP04290,RP05698,RP06101,RP01093,RP00180,RP08343,RP04318,RP00060,RP04833	R00710,R00711,R01019,R00326,R00761,R00472,R00220,R01196,R00006,R00014,R00211,R00210,R01699,R00207,R00224,R00226,R00209,R05636,R03145,R00214,R00216,R00771,R00315,R00317,R00320,R00236,R00224,R00725,R01139,R00299,R08404,R02185,R05804,R00303,R00850,R00316
21	1.00	394	13	41	0	0	C00031->C00065:[4->2,7->3,9->1]	RP06552,RP00128,RP06299,RP00453,RP04290,RP05698,RP01093,RP00180,RP04543,RP04318,RP00060,RP00343,RP05915	R01384,R01386,R07658,R00710,R00711,R01019,R00326,R00761,R02727,R00010,R00220,R01196,R00006,R00014,R00211,R00210,R01699,R00207,R00224,R00226,R00209,R05636,R03145,R00771,R00315,R00317,R00320,R00286,R00224,R00725,R01139,R00299,R08404,R02185,R05804,R00303,R00850,R02778,R02780,R02737,R00836
22	1.00	434	14	35	0	0	C00031->C00065:[7->3,9->1,9->2]	RP06299,RP06172,RP01410,RP05698,RP06101,RP01093,RP06639,RP00180,RP08343,RP01407,RP06427,RP00060,RP04202,RP04833	R00761,R00472,R01289,R01196,R00006,R00014,R00211,R00210,R01699,R00207,R00224,R00226,R00209,R05636,R03145,R00214,R00216,R00771,R01621,R00315,R00317,R00320,R00236,R01285,R01067,R00725,R01139,R00299,R08404,R02185,R05804,R00303,R00850,R00207,R00316
23	1.00	392	10	31	0	0	C00031->C00065:[4->2,7->3,9->1]	RP06552,RP01134,RP06299,RP00060,RP04290,RP04202,RP05698,RP05915,RP01093,RP04543	R01384,R01386,R07658,R00837,R00761,R00725,R01139,R00299,R08404,R02185,R05804,R00303,R00850,R00220,R00207,R01196,R00006,R00014,R00211,R00210,R01699,R00207,R00224,R00226,R00209,R05636,R03145,R02737,R00836,R00771,R00286
24	1.00	414	12	33	0	0	C00031->C00065:[4->2,7->3,9->1]	RP06552,RP01134,RP04543,RP01410,RP05698,RP01093,RP06639,RP01407,RP06427,RP00060,RP04202,RP05915	R01384,R01386,R07658,R00837,R00286,R01289,R01196,R00006,R00014,R00211,R00210,R01699,R00207,R00224,R00226,R00209,R05636,R03145,R00771,R01621,R01285,R01067,R00725,R01139,R00299,R08404,R02185,R05804,R00303,R00850,R00207,R02737,R00836
25	1.00	383	13	40	0	0	C00031->C00065:[4->2,7->3,9->1]	RP06552,RP00128,RP06299,RP01134,RP05698,RP01093,RP00180,RP01103,RP00762,RP04318,RP00060,RP04543,RP05915	R01384,R01386,R07658,R00710,R00711,R01019,R00326,R00761,R00837,R01196,R00006,R00014,R00211,R00210,R01699,R00207,R00224,R00226,R00209,R05636,R03145,R00771,R00315,R00317,R00320,R00782,R03923,R00891,R00224,R00725,R01139,R00299,R08404,R02185,R05804,R00303,R00850,R00286,R02737,R00836
26	1.00	294	13	51	0	0	C00031->C00065:[7->3,9->1,9->2]	RP06299,RP06172,RP01410,RP05698,RP06101,RP01093,RP06639,RP00180,RP00026,RP01407,RP06427,RP00060,RP04202	R00761,R00472,R01289,R01196,R00006,R00014,R00211,R00210,R01699,R00207,R00224,R00226,R00209,R05636,R03145,R00214,R00216,R00771,R01621,R00315,R00317,R00320,R00743,R01323,R01179,R05508,R00393,R04057,R02955,R05336,R01359,R05509,R00928,R04000,R00229,R07832,R03884,R00227,R03153,R00235,R01285,R01067,R00725,R01139,R00299,R08404,R02185,R05804,R00303,R00850,R00207
27	1.00	394	11	30	0	0	C00031->C00065:[7->2,7->3,9->1]	RP01925,RP05698,RP01093,RP06639,RP01103,RP00762,RP06427,RP00060,RP04202,RP06593,RP01133	R02035,R01196,R00006,R00014,R00211,R00210,R01699,R00207,R00224,R00226,R00209,R05636,R03145,R00771,R01621,R00782,R03923,R00891,R01067,R00725,R01139,R00299,R08404,R02185,R05804,R00303,R00850,R00207,R01528,R00835
28	1.00	344	12	40	0	0	C00031->C00065:[7->3,9->1,9->2]	RP00128,RP06299,RP06172,RP04290,RP00285,RP05698,RP06101,RP01093,RP00180,RP04318,RP00060,RP04202	R00710,R00711,R01019,R00326,R00761,R00472,R00220,R00211,R00210,R00209,R01196,R00212,R01196,R00006,R00014,R00211,R00210,R01699,R00207,R00224,R00226,R00209,R05636,R03145,R00214,R00216,R00771,R00315,R00317,R00320,R00224,R00725,R01139,R00299,R08404,R02185,R05804,R00303,R00850,R00207
29	1.00	280	16	64	0	1	C00031->C00065:[4->1,4->2,7->3,9->1]	RP06552,RP01134,RP04232,RP06172,RP04290,RP05698,RP06101,RP01093,RP00026,RP00180,RP00060,RP00285,RP04543,RP03735,RP06299,RP05915	R01384,R01386,R07658,R00837,R00212,R00472,R00220,R01196,R00006,R00014,R00211,R00210,R01699,R00207,R00224,R00226,R00209,R05636,R03145,R00214,R00216,R00771,R00743,R01323,R01179,R05508,R00393,R04057,R02955,R05336,R01359,R05509,R00928,R04000,R00229,R07832,R03884,R00227,R03153,R00235,R00315,R00317,R00320,R00725,R01139,R00299,R08404,R02185,R05804,R00303,R00850,R00211,R00210,R00209,R01196,R00212,R00286,R00134,R03215,R03146,R00519,R00761,R02737,R00836
30	1.00	384	10	28	0	0	C00031->C00065:[7->2,7->3,9->1]	RP05698,RP01410,RP06299,RP01093,RP01925,RP01407,RP00060,RP04202,RP06593,RP01133	R01196,R00006,R00014,R00211,R00210,R01699,R00207,R00224,R00226,R00209,R05636,R03145,R01289,R00761,R00771,R02035,R01285,R00725,R01139,R00299,R08404,R02185,R05804,R00303,R00850,R00207,R01528,R00835
31	1.00	389	21	53	0	1	C00031->C00065:[4->2,7->2,7->3,9->1]	RP06552,RP01134,RP01925,RP00287,RP05698,RP00453,RP06101,RP01133,RP00285,RP05915,RP04202,RP06172,RP04290,RP04232,RP01093,RP04543,RP00060,RP00343,RP03735,RP06299,RP06593	R01384,R01386,R07658,R00837,R02035,R00214,R00216,R01196,R00006,R00014,R00211,R00210,R01699,R00207,R00224,R00226,R00209,R05636,R03145,R02727,R00010,R00214,R00216,R00835,R00211,R00210,R00209,R01196,R00212,R02737,R00836,R00207,R00472,R00220,R00212,R00771,R00286,R00725,R01139,R00299,R08404,R02185,R05804,R00303,R00850,R02778,R02780,R00134,R03215,R03146,R00519,R00761,R01528
32	1.00	403	11	29	0	0	C00031->C00065:[7->2,7->3,9->1]	RP01925,RP01410,RP05698,RP01093,RP06639,RP01407,RP06427,RP00060,RP04202,RP06593,RP01133	R02035,R01289,R01196,R00006,R00014,R00211,R00210,R01699,R00207,R00224,R00226,R00209,R05636,R03145,R00771,R01621,R01285,R01067,R00725,R01139,R00299,R08404,R02185,R05804,R00303,R00850,R00207,R01528,R00835
33	1.00	297	18	66	0	1	C00031->C00065:[4->1,4->2,7->3,9->1]	RP06552,RP01134,RP04232,RP06172,RP04290,RP05698,RP06101,RP01093,RP00026,RP00180,RP06639,RP06427,RP00060,RP00285,RP04543,RP03735,RP06299,RP05915	R01384,R01386,R07658,R00837,R00212,R00472,R00220,R01196,R00006,R00014,R00211,R00210,R01699,R00207,R00224,R00226,R00209,R05636,R03145,R00214,R00216,R00771,R00743,R01323,R01179,R05508,R00393,R04057,R02955,R05336,R01359,R05509,R00928,R04000,R00229,R07832,R03884,R00227,R03153,R00235,R00315,R00317,R00320,R01621,R01067,R00725,R01139,R00299,R08404,R02185,R05804,R00303,R00850,R00211,R00210,R00209,R01196,R00212,R00286,R00134,R03215,R03146,R00519,R00761,R02737,R00836
34	1.00	370	12	36	0	0	C00031->C00065:[7->2,7->3,9->1]	RP00128,RP06299,RP05698,RP01093,RP00180,RP01103,RP01925,RP00762,RP04318,RP00060,RP06593,RP01133	R00710,R00711,R01019,R00326,R00761,R01196,R00006,R00014,R00211,R00210,R01699,R00207,R00224,R00226,R00209,R05636,R03145,R00771,R00315,R00317,R00320,R00782,R02035,R03923,R00891,R00224,R00725,R01139,R00299,R08404,R02185,R05804,R00303,R00850,R01528,R00835
35	1.00	309	14	56	0	0	C00031->C00065:[7->3,9->1,9->2]	RP00128,RP06299,RP06172,RP06639,RP05698,RP06101,RP01093,RP00026,RP00180,RP01103,RP00762,RP04318,RP00060,RP06427	R00710,R00711,R01019,R00326,R00761,R00472,R01621,R01196,R00006,R00014,R00211,R00210,R01699,R00207,R00224,R00226,R00209,R05636,R03145,R00214,R00216,R00771,R00743,R01323,R01179,R05508,R00393,R04057,R02955,R05336,R01359,R05509,R00928,R04000,R00229,R07832,R03884,R00227,R03153,R00235,R00315,R00317,R00320,R00782,R03923,R00891,R00224,R00725,R01139,R00299,R08404,R02185,R05804,R00303,R00850,R01067
36	1.00	408	12	33	0	0	C00031->C00065:[7->3,9->1,9->2]	RP05698,RP06172,RP01410,RP06299,RP06101,RP01093,RP00180,RP08343,RP01407,RP00060,RP04202,RP04833	R01196,R00006,R00014,R00211,R00210,R01699,R00207,R00224,R00226,R00209,R05636,R03145,R00472,R01289,R00761,R00214,R00216,R00771,R00315,R00317,R00320,R00236,R01285,R00725,R01139,R00299,R08404,R02185,R05804,R00303,R00850,R00207,R00316
37	1.00	364	17	48	0	1	C00031->C00065:[4->2,7->3,9->1]	RP06552,RP01134,RP05698,RP00287,RP04543,RP06101,RP00285,RP05915,RP06172,RP04232,RP01093,RP01103,RP00762,RP00060,RP04202,RP03735,RP06299	R01384,R01386,R07658,R00837,R01196,R00006,R00014,R00211,R00210,R01699,R00207,R00224,R00226,R00209,R05636,R03145,R00214,R00216,R00286,R00214,R00216,R00211,R00210,R00209,R01196,R00212,R02737,R00836,R00472,R00212,R00771,R00782,R03923,R00891,R00725,R01139,R00299,R08404,R02185,R05804,R00303,R00850,R00207,R00134,R03215,R03146,R00519,R00761
38	1.00	392	14	46	0	0	C00031->C00065:[5->2,7->3,9->1]	RP00164,RP00528,RP05698,RP01093,RP06639,RP01103,RP00357,RP00052,RP00762,RP06427,RP00060,RP03735,RP04202,RP01270	R01010,R01011,R01012,R00604,R02479,R01196,R00006,R00014,R00211,R00210,R01699,R00207,R00224,R00226,R00209,R05636,R03145,R00771,R01621,R00782,R06862,R01440,R00756,R00769,R05805,R00770,R00762,R00764,R00767,R03923,R00891,R01067,R00725,R01139,R00299,R08404,R02185,R05804,R00303,R00850,R00134,R03215,R03146,R00519,R00207,R01068
39	1.00	384	12	38	0	0	C00031->C00065:[4->2,7->3,9->1]	RP06552,RP00128,RP06299,RP04290,RP01134,RP05698,RP01093,RP00180,RP04318,RP00060,RP04543,RP05915	R01384,R01386,R07658,R00710,R00711,R01019,R00326,R00761,R00220,R00837,R01196,R00006,R00014,R00211,R00210,R01699,R00207,R00224,R00226,R00209,R05636,R03145,R00771,R00315,R00317,R00320,R00224,R00725,R01139,R00299,R08404,R02185,R05804,R00303,R00850,R00286,R02737,R00836
40	1.00	386	13	44	0	0	C00031->C00065:[5->2,7->3,9->1]	RP00164,RP05698,RP00528,RP01410,RP06299,RP01093,RP00357,RP00052,RP01407,RP00060,RP03735,RP04202,RP01270	R01010,R01011,R01012,R01196,R00006,R00014,R00211,R00210,R01699,R00207,R00224,R00226,R00209,R05636,R03145,R00604,R02479,R01289,R00761,R00771,R06862,R01440,R00756,R00769,R05805,R00770,R00762,R00764,R00767,R01285,R00725,R01139,R00299,R08404,R02185,R05804,R00303,R00850,R00134,R03215,R03146,R00519,R00207,R01068
41	1.00	392	22	79	0	1	C00031->C00065:[4->2,7->2,7->3,9->1]	RP06552,RP01134,RP01925,RP05698,RP00036,RP00079,RP01133,RP00078,RP00285,RP05915,RP04202,RP06172,RP04290,RP04232,RP01093,RP04543,RP00060,RP00109,RP05729,RP03735,RP06299,RP06593	R01384,R01386,R07658,R00837,R02035,R01196,R00006,R00014,R00211,R00210,R01699,R00207,R00224,R00226,R00209,R05636,R03145,R00199,R01858,R02628,R01138,R00659,R00724,R00200,R00206,R02320,R00430,R00208,R01012,R00572,R00361,R00360,R00343,R00342,R01447,R01257,R00835,R00431,R00346,R00345,R00726,R00341,R00211,R00210,R00209,R01196,R00212,R02737,R00836,R00207,R00472,R00220,R00212,R00771,R00286,R00725,R01139,R00299,R08404,R02185,R05804,R00303,R00850,R00344,R00930,R00217,R00353,R00217,R00346,R00345,R00726,R00341,R00431,R00134,R03215,R03146,R00519,R00761,R01528
42	1.00	281	12	51	0	0	C00031->C00065:[7->3,9->1,9->2]	RP06172,RP05698,RP06101,RP01093,RP06639,RP00180,RP01103,RP00026,RP00762,RP06427,RP00060,RP04202	R00472,R01196,R00006,R00014,R00211,R00210,R01699,R00207,R00224,R00226,R00209,R05636,R03145,R00214,R00216,R00771,R01621,R00315,R00317,R00320,R00782,R00743,R01323,R01179,R05508,R00393,R04057,R02955,R05336,R01359,R05509,R00928,R04000,R00229,R07832,R03884,R00227,R03153,R00235,R03923,R00891,R01067,R00725,R01139,R00299,R08404,R02185,R05804,R00303,R00850,R00207
43	1.00	394	13	44	0	0	C00031->C00065:[5->2,7->3,9->1]	RP00164,RP04290,RP00528,RP05698,RP01093,RP06639,RP00357,RP00052,RP06427,RP00060,RP03735,RP04202,RP01270	R01010,R01011,R01012,R00220,R00604,R02479,R01196,R00006,R00014,R00211,R00210,R01699,R00207,R00224,R00226,R00209,R05636,R03145,R00771,R01621,R06862,R01440,R00756,R00769,R05805,R00770,R00762,R00764,R00767,R01067,R00725,R01139,R00299,R08404,R02185,R05804,R00303,R00850,R00134,R03215,R03146,R00519,R00207,R01068
44	1.00	400	12	34	0	0	C00031->C00065:[7->3,9->1,9->2]	RP05698,RP06172,RP06299,RP06101,RP01093,RP00180,RP01103,RP08343,RP00762,RP00060,RP04202,RP04833	R01196,R00006,R00014,R00211,R00210,R01699,R00207,R00224,R00226,R00209,R05636,R03145,R00472,R00761,R00214,R00216,R00771,R00315,R00317,R00320,R00782,R00236,R03923,R00891,R00725,R01139,R00299,R08404,R02185,R05804,R00303,R00850,R00207,R00316
45	1.00	382	20	78	0	1	C00031->C00065:[4->2,7->3,9->1]	RP06552,RP01134,RP04543,RP05698,RP00036,RP00079,RP00078,RP00285,RP05915,RP04202,RP06172,RP04232,RP01093,RP01103,RP00762,RP00060,RP00109,RP05729,RP03735,RP06299	R01384,R01386,R07658,R00837,R00286,R01196,R00006,R00014,R00211,R00210,R01699,R00207,R00224,R00226,R00209,R05636,R03145,R00199,R01858,R02628,R01138,R00659,R00724,R00200,R00206,R02320,R00430,R00208,R01012,R00572,R00361,R00360,R00343,R00342,R01447,R01257,R00431,R00346,R00345,R00726,R00341,R00211,R00210,R00209,R01196,R00212,R02737,R00836,R00207,R00472,R00212,R00771,R00782,R03923,R00891,R00725,R01139,R00299,R08404,R02185,R05804,R00303,R00850,R00344,R00930,R00217,R00353,R00217,R00346,R00345,R00726,R00341,R00431,R00134,R03215,R03146,R00519,R00761
46	1.00	271	11	49	0	0	C00031->C00065:[7->3,9->1,9->2]	RP05698,RP06172,RP01410,RP06299,RP06101,RP01093,RP00026,RP00180,RP01407,RP00060,RP04202	R01196,R00006,R00014,R00211,R00210,R01699,R00207,R00224,R00226,R00209,R05636,R03145,R00472,R01289,R00761,R00214,R00216,R00771,R00743,R01323,R01179,R05508,R00393,R04057,R02955,R05336,R01359,R05509,R00928,R04000,R00229,R07832,R03884,R00227,R03153,R00235,R00315,R00317,R00320,R01285,R00725,R01139,R00299,R08404,R02185,R05804,R00303,R00850,R00207
47	1.00	409	11	32	0	0	C00031->C00065:[4->2,7->3,9->1]	RP06552,RP01134,RP04543,RP04290,RP05698,RP01093,RP06639,RP06427,RP00060,RP04202,RP05915	R01384,R01386,R07658,R00837,R00286,R00220,R01196,R00006,R00014,R00211,R00210,R01699,R00207,R00224,R00226,R00209,R05636,R03145,R00771,R01621,R01067,R00725,R01139,R00299,R08404,R02185,R05804,R00303,R00850,R00207,R02737,R00836
48	1.00	263	14	61	0	0	C00031->C00065:[7->3,9->1,9->2]	RP06299,RP06172,RP01410,RP05698,RP01093,RP06639,RP00180,RP00026,RP00079,RP01407,RP06427,RP00060,RP04202,RP05729	R00761,R00472,R01289,R01196,R00006,R00014,R00211,R00210,R01699,R00207,R00224,R00226,R00209,R05636,R03145,R00771,R01621,R00315,R00317,R00320,R00743,R01323,R01179,R05508,R00393,R04057,R02955,R05336,R01359,R05509,R00928,R04000,R00229,R07832,R03884,R00227,R03153,R00235,R00361,R00360,R00343,R00342,R01447,R01257,R01285,R01067,R00725,R01139,R00299,R08404,R02185,R05804,R00303,R00850,R00207,R00217,R00346,R00345,R00726,R00341,R00431
49	1.00	418	12	35	0	0	C00031->C00065:[4->2,7->3,9->1]	RP06552,RP04543,RP04290,RP05698,RP05915,RP01093,RP06639,RP00453,RP06427,RP00060,RP04202,RP00343	R01384,R01386,R07658,R00286,R00220,R01196,R00006,R00014,R00211,R00210,R01699,R00207,R00224,R00226,R00209,R05636,R03145,R02737,R00836,R00771,R01621,R02727,R00010,R01067,R00725,R01139,R00299,R08404,R02185,R05804,R00303,R00850,R00207,R02778,R02780
50	1.00	388	22	55	0	1	C00031->C00065:[4->2,7->2,7->3,9->1]	RP06552,RP01134,RP01925,RP00287,RP05698,RP00453,RP06101,RP01133,RP00285,RP05915,RP04202,RP06172,RP04232,RP01093,RP01103,RP00762,RP00060,RP00343,RP03735,RP06299,RP06593,RP04543	R01384,R01386,R07658,R00837,R02035,R00214,R00216,R01196,R00006,R00014,R00211,R00210,R01699,R00207,R00224,R00226,R00209,R05636,R03145,R02727,R00010,R00214,R00216,R00835,R00211,R00210,R00209,R01196,R00212,R02737,R00836,R00207,R00472,R00212,R00771,R00782,R03923,R00891,R00725,R01139,R00299,R08404,R02185,R05804,R00303,R00850,R02778,R02780,R00134,R03215,R03146,R00519,R00761,R01528,R00286
51	1.00	388	22	82	0	1	C00031->C00065:[4->2,7->3,9->1]	RP06552,RP01134,RP04543,RP05698,RP00453,RP00079,RP00078,RP00285,RP05915,RP00343,RP00036,RP06172,RP04232,RP01093,RP01103,RP00762,RP00060,RP00109,RP05729,RP03735,RP06299,RP04202	R01384,R01386,R07658,R00837,R00286,R01196,R00006,R00014,R00211,R00210,R01699,R00207,R00224,R00226,R00209,R05636,R03145,R02727,R00010,R00361,R00360,R00343,R00342,R01447,R01257,R00431,R00346,R00345,R00726,R00341,R00211,R00210,R00209,R01196,R00212,R02737,R00836,R02778,R02780,R00199,R01858,R02628,R01138,R00659,R00724,R00200,R00206,R02320,R00430,R00208,R01012,R00572,R00472,R00212,R00771,R00782,R03923,R00891,R00725,R01139,R00299,R08404,R02185,R05804,R00303,R00850,R00344,R00930,R00217,R00353,R00217,R00346,R00345,R00726,R00341,R00431,R00134,R03215,R03146,R00519,R00761,R00207
52	1.00	371	11	34	0	0	C00031->C00065:[7->2,7->3,9->1]	RP00128,RP06299,RP04290,RP05698,RP01093,RP00180,RP01925,RP01133,RP04318,RP00060,RP06593	R00710,R00711,R01019,R00326,R00761,R00220,R01196,R00006,R00014,R00211,R00210,R01699,R00207,R00224,R00226,R00209,R05636,R03145,R00771,R00315,R00317,R00320,R02035,R00835,R00224,R00725,R01139,R00299,R08404,R02185,R05804,R00303,R00850,R01528
53	1.00	415	13	37	0	0	C00031->C00065:[4->2,7->3,9->1]	RP06552,RP04543,RP05698,RP05915,RP01093,RP06639,RP00453,RP01103,RP00762,RP06427,RP00060,RP04202,RP00343	R01384,R01386,R07658,R00286,R01196,R00006,R00014,R00211,R00210,R01699,R00207,R00224,R00226,R00209,R05636,R03145,R02737,R00836,R00771,R01621,R02727,R00010,R00782,R03923,R00891,R01067,R00725,R01139,R00299,R08404,R02185,R05804,R00303,R00850,R00207,R02778,R02780
54	1.00	398	14	45	0	0	C00031->C00065:[5->2,7->3,9->1]	RP00164,RP00528,RP01410,RP05698,RP01093,RP06639,RP00357,RP00052,RP01407,RP06427,RP00060,RP03735,RP04202,RP01270	R01010,R01011,R01012,R00604,R02479,R01289,R01196,R00006,R00014,R00211,R00210,R01699,R00207,R00224,R00226,R00209,R05636,R03145,R00771,R01621,R06862,R01440,R00756,R00769,R05805,R00770,R00762,R00764,R00767,R01285,R01067,R00725,R01139,R00299,R08404,R02185,R05804,R00303,R00850,R00134,R03215,R03146,R00519,R00207,R01068
55	1.00	391	23	81	0	1	C00031->C00065:[4->2,7->2,7->3,9->1]	RP06552,RP01134,RP01925,RP05698,RP00036,RP00079,RP01133,RP00078,RP00285,RP05915,RP05729,RP06172,RP04232,RP01093,RP01103,RP00762,RP00060,RP00109,RP04202,RP03735,RP06299,RP06593,RP04543	R01384,R01386,R07658,R00837,R02035,R01196,R00006,R00014,R00211,R00210,R01699,R00207,R00224,R00226,R00209,R05636,R03145,R00199,R01858,R02628,R01138,R00659,R00724,R00200,R00206,R02320,R00430,R00208,R01012,R00572,R00361,R00360,R00343,R00342,R01447,R01257,R00835,R00431,R00346,R00345,R00726,R00341,R00211,R00210,R00209,R01196,R00212,R02737,R00836,R00217,R00346,R00345,R00726,R00341,R00431,R00472,R00212,R00771,R00782,R03923,R00891,R00725,R01139,R00299,R08404,R02185,R05804,R00303,R00850,R00344,R00930,R00217,R00353,R00207,R00134,R03215,R03146,R00519,R00761,R01528,R00286
56	1.00	379	11	34	0	0	C00031->C00065:[7->3,9->1,9->2]	RP06299,RP06172,RP04290,RP00285,RP05698,RP06101,RP01093,RP06639,RP06427,RP00060,RP04202	R00761,R00472,R00220,R00211,R00210,R00209,R01196,R00212,R01196,R00006,R00014,R00211,R00210,R01699,R00207,R00224,R00226,R00209,R05636,R03145,R00214,R00216,R00771,R01621,R01067,R00725,R01139,R00299,R08404,R02185,R05804,R00303,R00850,R00207
57	1.00	381	12	43	0	0	C00031->C00065:[5->2,7->3,9->1]	RP00164,RP05698,RP04290,RP00528,RP06299,RP01093,RP00357,RP00052,RP00060,RP03735,RP04202,RP01270	R01010,R01011,R01012,R01196,R00006,R00014,R00211,R00210,R01699,R00207,R00224,R00226,R00209,R05636,R03145,R00220,R00604,R02479,R00761,R00771,R06862,R01440,R00756,R00769,R05805,R00770,R00762,R00764,R00767,R00725,R01139,R00299,R08404,R02185,R05804,R00303,R00850,R00134,R03215,R03146,R00519,R00207,R01068
58	1.00	397	10	28	0	0	C00031->C00065:[7->2,7->3,9->1]	RP01925,RP04290,RP05698,RP01093,RP06639,RP01133,RP06427,RP00060,RP04202,RP06593	R02035,R00220,R01196,R00006,R00014,R00211,R00210,R01699,R00207,R00224,R00226,R00209,R05636,R03145,R00771,R01621,R00835,R01067,R00725,R01139,R00299,R08404,R02185,R05804,R00303,R00850,R00207,R01528
59	1.00	265	10	48	0	0	C00031->C00065:[7->3,9->1,9->2]	RP05698,RP06172,RP04290,RP06299,RP06101,RP01093,RP00026,RP00180,RP00060,RP04202	R01196,R00006,R00014,R00211,R00210,R01699,R00207,R00224,R00226,R00209,R05636,R03145,R00472,R00220,R00761,R00214,R00216,R00771,R00743,R01323,R01179,R05508,R00393,R04057,R02955,R05336,R01359,R05509,R00928,R04000,R00229,R07832,R03884,R00227,R03153,R00235,R00315,R00317,R00320,R00725,R01139,R00299,R08404,R02185,R05804,R00303,R00850,R00207
60	1.00	398	11	32	0	0	C00031->C00065:[4->2,7->3,9->1]	RP06552,RP01134,RP05698,RP01410,RP06299,RP01093,RP04543,RP01407,RP00060,RP04202,RP05915	R01384,R01386,R07658,R00837,R01196,R00006,R00014,R00211,R00210,R01699,R00207,R00224,R00226,R00209,R05636,R03145,R01289,R00761,R00771,R00286,R01285,R00725,R01139,R00299,R08404,R02185,R05804,R00303,R00850,R00207,R02737,R00836
61	1.00	357	10	33	0	0	C00031->C00065:[7->3,9->1,9->2]	RP05698,RP06172,RP01410,RP06299,RP06101,RP01093,RP01407,RP00285,RP00060,RP04202	R01196,R00006,R00014,R00211,R00210,R01699,R00207,R00224,R00226,R00209,R05636,R03145,R00472,R01289,R00761,R00214,R00216,R00771,R01285,R00211,R00210,R00209,R01196,R00212,R00725,R01139,R00299,R08404,R02185,R05804,R00303,R00850,R00207
62	1.00	284	12	50	0	0	C00031->C00065:[7->3,9->1,9->2]	RP06172,RP01410,RP05698,RP06101,RP01093,RP06639,RP00180,RP00026,RP01407,RP06427,RP00060,RP04202	R00472,R01289,R01196,R00006,R00014,R00211,R00210,R01699,R00207,R00224,R00226,R00209,R05636,R03145,R00214,R00216,R00771,R01621,R00315,R00317,R00320,R00743,R01323,R01179,R05508,R00393,R04057,R02955,R05336,R01359,R05509,R00928,R04000,R00229,R07832,R03884,R00227,R03153,R00235,R01285,R01067,R00725,R01139,R00299,R08404,R02185,R05804,R00303,R00850,R00207
63	1.00	376	14	50	0	0	C00031->C00065:[5->2,7->3,9->1]	RP00128,RP06299,RP00164,RP04290,RP00528,RP05698,RP01093,RP00180,RP00357,RP00052,RP04318,RP00060,RP03735,RP01270	R00710,R00711,R01019,R00326,R00761,R01010,R01011,R01012,R00220,R00604,R02479,R01196,R00006,R00014,R00211,R00210,R01699,R00207,R00224,R00226,R00209,R05636,R03145,R00771,R00315,R00317,R00320,R06862,R01440,R00756,R00769,R05805,R00770,R00762,R00764,R00767,R00224,R00725,R01139,R00299,R08404,R02185,R05804,R00303,R00850,R00134,R03215,R03146,R00519,R01068
64	1.00	487	11	42	0	0	C00031->C00065:[1->1,2->2,4->3]	RP01568,RP01271,RP00395,RP00036,RP00113,RP01093,RP01103,RP01033,RP00052,RP00762,RP00060	R01518,R01068,R01061,R01063,R00199,R01858,R02628,R01138,R00659,R00724,R00200,R00206,R02320,R00430,R00208,R01012,R00572,R02188,R01512,R01515,R01517,R01660,R00771,R00782,R00658,R00756,R00769,R05805,R00770,R00762,R00764,R00767,R03923,R00891,R00725,R01139,R00299,R08404,R02185,R05804,R00303,R00850
65	1.00	291	13	52	0	0	C00031->C00065:[7->3,9->1,9->2]	RP06299,RP06172,RP05698,RP06101,RP01093,RP06639,RP00180,RP01103,RP00026,RP00762,RP06427,RP00060,RP04202	R00761,R00472,R01196,R00006,R00014,R00211,R00210,R01699,R00207,R00224,R00226,R00209,R05636,R03145,R00214,R00216,R00771,R01621,R00315,R00317,R00320,R00782,R00743,R01323,R01179,R05508,R00393,R04057,R02955,R05336,R01359,R05509,R00928,R04000,R00229,R07832,R03884,R00227,R03153,R00235,R03923,R00891,R01067,R00725,R01139,R00299,R08404,R02185,R05804,R00303,R00850,R00207
66	1.00	408	12	35	0	0	C00031->C00065:[4->2,7->3,9->1]	RP06552,RP05698,RP01410,RP06299,RP05915,RP01093,RP00453,RP04543,RP01407,RP00060,RP04202,RP00343	R01384,R01386,R07658,R01196,R00006,R00014,R00211,R00210,R01699,R00207,R00224,R00226,R00209,R05636,R03145,R01289,R00761,R02737,R00836,R00771,R02727,R00010,R00286,R01285,R00725,R01139,R00299,R08404,R02185,R05804,R00303,R00850,R00207,R02778,R02780
67	1.00	380	19	49	0	1	C00031->C00065:[4->2,7->2,7->3,9->1]	RP06552,RP01134,RP01925,RP00287,RP05698,RP06101,RP01133,RP00285,RP05915,RP04202,RP06172,RP04290,RP04232,RP01093,RP00060,RP04543,RP03735,RP06299,RP06593	R01384,R01386,R07658,R00837,R02035,R00214,R00216,R01196,R00006,R00014,R00211,R00210,R01699,R00207,R00224,R00226,R00209,R05636,R03145,R00214,R00216,R00835,R00211,R00210,R00209,R01196,R00212,R02737,R00836,R00207,R00472,R00220,R00212,R00771,R00725,R01139,R00299,R08404,R02185,R05804,R00303,R00850,R00286,R00134,R03215,R03146,R00519,R00761,R01528
68	1.00	268	11	50	0	0	C00031->C00065:[7->3,9->1,9->2]	RP05698,RP06172,RP06299,RP06101,RP01093,RP00026,RP00180,RP01103,RP00762,RP00060,RP04202	R01196,R00006,R00014,R00211,R00210,R01699,R00207,R00224,R00226,R00209,R05636,R03145,R00472,R00761,R00214,R00216,R00771,R00743,R01323,R01179,R05508,R00393,R04057,R02955,R05336,R01359,R05509,R00928,R04000,R00229,R07832,R03884,R00227,R03153,R00235,R00315,R00317,R00320,R00782,R03923,R00891,R00725,R01139,R00299,R08404,R02185,R05804,R00303,R00850,R00207
69	1.00	403	11	34	0	0	C00031->C00065:[4->2,7->3,9->1]	RP06552,RP05698,RP04290,RP06299,RP05915,RP01093,RP00453,RP04543,RP00060,RP04202,RP00343	R01384,R01386,R07658,R01196,R00006,R00014,R00211,R00210,R01699,R00207,R00224,R00226,R00209,R05636,R03145,R00220,R00761,R02737,R00836,R00771,R02727,R00010,R00286,R00725,R01139,R00299,R08404,R02185,R05804,R00303,R00850,R00207,R02778,R02780
70	1.00	425	14	36	0	0	C00031->C00065:[7->3,9->1,9->2]	RP06299,RP06172,RP05698,RP06101,RP01093,RP06639,RP00180,RP01103,RP08343,RP00762,RP06427,RP00060,RP04202,RP04833	R00761,R00472,R01196,R00006,R00014,R00211,R00210,R01699,R00207,R00224,R00226,R00209,R05636,R03145,R00214,R00216,R00771,R01621,R00315,R00317,R00320,R00782,R00236,R03923,R00891,R01067,R00725,R01139,R00299,R08404,R02185,R05804,R00303,R00850,R00207,R00316
71	1.00	257	12	62	0	0	C00031->C00065:[7->3,9->1,9->2]	RP00128,RP06299,RP06172,RP04290,RP05698,RP01093,RP00026,RP00180,RP00079,RP04318,RP00060,RP05729	R00710,R00711,R01019,R00326,R00761,R00472,R00220,R01196,R00006,R00014,R00211,R00210,R01699,R00207,R00224,R00226,R00209,R05636,R03145,R00771,R00743,R01323,R01179,R05508,R00393,R04057,R02955,R05336,R01359,R05509,R00928,R04000,R00229,R07832,R03884,R00227,R03153,R00235,R00315,R00317,R00320,R00361,R00360,R00343,R00342,R01447,R01257,R00224,R00725,R01139,R00299,R08404,R02185,R05804,R00303,R00850,R00217,R00346,R00345,R00726,R00341,R00431
72	1.00	277	17	64	0	1	C00031->C00065:[4->2,7->2,7->3,9->1]	RP06552,RP01134,RP04232,RP04290,RP05698,RP05915,RP01093,RP00026,RP00180,RP01925,RP01133,RP00060,RP00285,RP04543,RP03735,RP06299,RP06593	R01384,R01386,R07658,R00837,R00212,R00220,R01196,R00006,R00014,R00211,R00210,R01699,R00207,R00224,R00226,R00209,R05636,R03145,R02737,R00836,R00771,R00743,R01323,R01179,R05508,R00393,R04057,R02955,R05336,R01359,R05509,R00928,R04000,R00229,R07832,R03884,R00227,R03153,R00235,R00315,R00317,R00320,R02035,R00835,R00725,R01139,R00299,R08404,R02185,R05804,R00303,R00850,R00211,R00210,R00209,R01196,R00212,R00286,R00134,R03215,R03146,R00519,R00761,R01528
73	1.00	350	10	34	0	0	C00031->C00065:[7->3,9->1,9->2]	RP05698,RP06172,RP06299,RP06101,RP01093,RP01103,RP00762,RP00285,RP00060,RP04202	R01196,R00006,R00014,R00211,R00210,R01699,R00207,R00224,R00226,R00209,R05636,R03145,R00472,R00761,R00214,R00216,R00771,R00782,R03923,R00891,R00211,R00210,R00209,R01196,R00212,R00725,R01139,R00299,R08404,R02185,R05804,R00303,R00850,R00207
74	1.00	376	15	52	0	0	C00031->C00065:[5->2,7->3,9->1]	RP00128,RP06299,RP00164,RP00528,RP05698,RP01093,RP00180,RP01103,RP00357,RP00052,RP00762,RP04318,RP00060,RP03735,RP01270	R00710,R00711,R01019,R00326,R00761,R01010,R01011,R01012,R00604,R02479,R01196,R00006,R00014,R00211,R00210,R01699,R00207,R00224,R00226,R00209,R05636,R03145,R00771,R00315,R00317,R00320,R00782,R06862,R01440,R00756,R00769,R05805,R00770,R00762,R00764,R00767,R03923,R00891,R00224,R00725,R01139,R00299,R08404,R02185,R05804,R00303,R00850,R00134,R03215,R03146,R00519,R01068
75	1.00	390	11	33	0	0	C00031->C00065:[4->2,7->3,9->1]	RP06552,RP01134,RP05698,RP06299,RP01093,RP01103,RP00762,RP00060,RP04202,RP05915,RP04543	R01384,R01386,R07658,R00837,R01196,R00006,R00014,R00211,R00210,R01699,R00207,R00224,R00226,R00209,R05636,R03145,R00761,R00771,R00782,R03923,R00891,R00725,R01139,R00299,R08404,R02185,R05804,R00303,R00850,R00207,R02737,R00836,R00286
76	1.00	345	13	42	0	0	C00031->C00065:[7->3,9->1,9->2]	RP00128,RP06299,RP06172,RP00285,RP05698,RP06101,RP01093,RP00180,RP01103,RP00762,RP04318,RP00060,RP04202	R00710,R00711,R01019,R00326,R00761,R00472,R00211,R00210,R00209,R01196,R00212,R01196,R00006,R00014,R00211,R00210,R01699,R00207,R00224,R00226,R00209,R05636,R03145,R00214,R00216,R00771,R00315,R00317,R00320,R00782,R03923,R00891,R00224,R00725,R01139,R00299,R08404,R02185,R05804,R00303,R00850,R00207
77	1.00	385	12	35	0	0	C00031->C00065:[7->3,9->1,9->2]	RP06299,RP06172,RP00285,RP01410,RP05698,RP06101,RP01093,RP06639,RP01407,RP06427,RP00060,RP04202	R00761,R00472,R00211,R00210,R00209,R01196,R00212,R01289,R01196,R00006,R00014,R00211,R00210,R01699,R00207,R00224,R00226,R00209,R05636,R03145,R00214,R00216,R00771,R01621,R01285,R01067,R00725,R01139,R00299,R08404,R02185,R05804,R00303,R00850,R00207
78	1.00	380	13	45	0	0	C00031->C00065:[5->2,7->3,9->1]	RP00164,RP05698,RP00528,RP06299,RP01093,RP01103,RP00357,RP00052,RP00762,RP00060,RP03735,RP04202,RP01270	R01010,R01011,R01012,R01196,R00006,R00014,R00211,R00210,R01699,R00207,R00224,R00226,R00209,R05636,R03145,R00604,R02479,R00761,R00771,R00782,R06862,R01440,R00756,R00769,R05805,R00770,R00762,R00764,R00767,R03923,R00891,R00725,R01139,R00299,R08404,R02185,R05804,R00303,R00850,R00134,R03215,R03146,R00519,R00207,R01068
79	1.00	284	15	60	0	1	C00031->C00065:[4->2,7->3,9->1]	RP06552,RP01134,RP04232,RP00300,RP04290,RP05698,RP01093,RP00026,RP00180,RP06373,RP00060,RP00285,RP04543,RP06299,RP05915	R01384,R01386,R07658,R00837,R00212,R00944,R00943,R00220,R01196,R00006,R00014,R00211,R00210,R01699,R00207,R00224,R00226,R00209,R05636,R03145,R00771,R00743,R01323,R01179,R05508,R00393,R04057,R02955,R05336,R01359,R05509,R00928,R04000,R00229,R07832,R03884,R00227,R03153,R00235,R00315,R00317,R00320,R00941,R00725,R01139,R00299,R08404,R02185,R05804,R00303,R00850,R00211,R00210,R00209,R01196,R00212,R00286,R00761,R02737,R00836
80	1.00	288	12	54	0	0	C00031->C00065:[7->3,9->1,9->2]	RP00128,RP06299,RP06172,RP05698,RP06101,RP01093,RP00026,RP00180,RP01103,RP00762,RP04318,RP00060	R00710,R00711,R01019,R00326,R00761,R00472,R01196,R00006,R00014,R00211,R00210,R01699,R00207,R00224,R00226,R00209,R05636,R03145,R00214,R00216,R00771,R00743,R01323,R01179,R05508,R00393,R04057,R02955,R05336,R01359,R05509,R00928,R04000,R00229,R07832,R03884,R00227,R03153,R00235,R00315,R00317,R00320,R00782,R03923,R00891,R00224,R00725,R01139,R00299,R08404,R02185,R05804,R00303,R00850
81	1.00	364	16	46	0	1	C00031->C00065:[4->2,7->3,9->1]	RP06552,RP01134,RP05698,RP04290,RP04232,RP06172,RP06101,RP00287,RP01093,RP00060,RP00285,RP04543,RP03735,RP06299,RP05915,RP04202	R01384,R01386,R07658,R00837,R01196,R00006,R00014,R00211,R00210,R01699,R00207,R00224,R00226,R00209,R05636,R03145,R00220,R00212,R00472,R00214,R00216,R00214,R00216,R00771,R00725,R01139,R00299,R08404,R02185,R05804,R00303,R00850,R00211,R00210,R00209,R01196,R00212,R00286,R00134,R03215,R03146,R00519,R00761,R02737,R00836,R00207
82	1.00	278	11	49	0	0	C00031->C00065:[7->3,9->1,9->2]	RP06172,RP04290,RP05698,RP06101,RP01093,RP06639,RP00180,RP00026,RP06427,RP00060,RP04202	R00472,R00220,R01196,R00006,R00014,R00211,R00210,R01699,R00207,R00224,R00226,R00209,R05636,R03145,R00214,R00216,R00771,R01621,R00315,R00317,R00320,R00743,R01323,R01179,R05508,R00393,R04057,R02955,R05336,R01359,R05509,R00928,R04000,R00229,R07832,R03884,R00227,R03153,R00235,R01067,R00725,R01139,R00299,R08404,R02185,R05804,R00303,R00850,R00207
83	1.00	403	11	32	0	0	C00031->C00065:[7->3,9->1,9->2]	RP05698,RP06172,RP04290,RP06299,RP06101,RP01093,RP00180,RP08343,RP00060,RP04202,RP04833	R01196,R00006,R00014,R00211,R00210,R01699,R00207,R00224,R00226,R00209,R05636,R03145,R00472,R00220,R00761,R00214,R00216,R00771,R00315,R00317,R00320,R00236,R00725,R01139,R00299,R08404,R02185,R05804,R00303,R00850,R00207,R00316
84	1.00	376	10	29	0	0	C00031->C00065:[7->2,7->3,9->1]	RP05698,RP06299,RP01093,RP01103,RP01925,RP00762,RP00060,RP04202,RP06593,RP01133	R01196,R00006,R00014,R00211,R00210,R01699,R00207,R00224,R00226,R00209,R05636,R03145,R00761,R00771,R00782,R02035,R03923,R00891,R00725,R01139,R00299,R08404,R02185,R05804,R00303,R00850,R00207,R01528,R00835
85	1.00	377	9	27	0	0	C00031->C00065:[7->2,7->3,9->1]	RP06299,RP01133,RP01925,RP00060,RP04290,RP04202,RP05698,RP01093,RP06593	R00761,R00835,R02035,R00725,R01139,R00299,R08404,R02185,R05804,R00303,R00850,R00220,R00207,R01196,R00006,R00014,R00211,R00210,R01699,R00207,R00224,R00226,R00209,R05636,R03145,R00771,R01528
86	1.00	350	9	32	0	0	C00031->C00065:[7->3,9->1,9->2]	RP05698,RP06172,RP04290,RP06299,RP06101,RP01093,RP00285,RP00060,RP04202	R01196,R00006,R00014,R00211,R00210,R01699,R00207,R00224,R00226,R00209,R05636,R03145,R00472,R00220,R00761,R00214,R00216,R00771,R00211,R00210,R00209,R01196,R00212,R00725,R01139,R00299,R08404,R02185,R05804,R00303,R00850,R00207
87	1.00	243	12	59	0	0	C00031->C00065:[7->3,9->1,9->2]	RP05698,RP06172,RP01410,RP06299,RP01093,RP00026,RP00180,RP00079,RP01407,RP00060,RP04202,RP05729	R01196,R00006,R00014,R00211,R00210,R01699,R00207,R00224,R00226,R00209,R05636,R03145,R00472,R01289,R00761,R00771,R00743,R01323,R01179,R05508,R00393,R04057,R02955,R05336,R01359,R05509,R00928,R04000,R00229,R07832,R03884,R00227,R03153,R00235,R00315,R00317,R00320,R00361,R00360,R00343,R00342,R01447,R01257,R01285,R00725,R01139,R00299,R08404,R02185,R05804,R00303,R00850,R00207,R00217,R00346,R00345,R00726,R00341,R00431
88	1.00	237	11	58	0	0	C00031->C00065:[7->3,9->1,9->2]	RP05698,RP06172,RP04290,RP06299,RP01093,RP00026,RP00180,RP00079,RP00060,RP04202,RP05729	R01196,R00006,R00014,R00211,R00210,R01699,R00207,R00224,R00226,R00209,R05636,R03145,R00472,R00220,R00761,R00771,R00743,R01323,R01179,R05508,R00393,R04057,R02955,R05336,R01359,R05509,R00928,R04000,R00229,R07832,R03884,R00227,R03153,R00235,R00315,R00317,R00320,R00361,R00360,R00343,R00342,R01447,R01257,R00725,R01139,R00299,R08404,R02185,R05804,R00303,R00850,R00207,R00217,R00346,R00345,R00726,R00341,R00431
89	1.00	383	19	76	0	1	C00031->C00065:[4->2,7->3,9->1]	RP06552,RP01134,RP04543,RP05698,RP00036,RP00079,RP00078,RP00285,RP05915,RP04202,RP06172,RP04290,RP04232,RP01093,RP00060,RP00109,RP05729,RP03735,RP06299	R01384,R01386,R07658,R00837,R00286,R01196,R00006,R00014,R00211,R00210,R01699,R00207,R00224,R00226,R00209,R05636,R03145,R00199,R01858,R02628,R01138,R00659,R00724,R00200,R00206,R02320,R00430,R00208,R01012,R00572,R00361,R00360,R00343,R00342,R01447,R01257,R00431,R00346,R00345,R00726,R00341,R00211,R00210,R00209,R01196,R00212,R02737,R00836,R00207,R00472,R00220,R00212,R00771,R00725,R01139,R00299,R08404,R02185,R05804,R00303,R00850,R00344,R00930,R00217,R00353,R00217,R00346,R00345,R00726,R00341,R00431,R00134,R03215,R03146,R00519,R00761
90	1.00	494	10	40	0	0	C00031->C00065:[1->1,2->2,4->3]	RP01568,RP01271,RP00395,RP00036,RP00113,RP04290,RP01093,RP01033,RP00052,RP00060	R01518,R01068,R01061,R01063,R00199,R01858,R02628,R01138,R00659,R00724,R00200,R00206,R02320,R00430,R00208,R01012,R00572,R02188,R01512,R01515,R01517,R01660,R00220,R00771,R00658,R00756,R00769,R05805,R00770,R00762,R00764,R00767,R00725,R01139,R00299,R08404,R02185,R05804,R00303,R00850
91	1.00	307	13	54	0	0	C00031->C00065:[7->3,9->1,9->2]	RP00128,RP06299,RP06172,RP04290,RP05698,RP06101,RP01093,RP00026,RP00180,RP06639,RP04318,RP00060,RP06427	R00710,R00711,R01019,R00326,R00761,R00472,R00220,R01196,R00006,R00014,R00211,R00210,R01699,R00207,R00224,R00226,R00209,R05636,R03145,R00214,R00216,R00771,R00743,R01323,R01179,R05508,R00393,R04057,R02955,R05336,R01359,R05509,R00928,R04000,R00229,R07832,R03884,R00227,R03153,R00235,R00315,R00317,R00320,R01621,R00224,R00725,R01139,R00299,R08404,R02185,R05804,R00303,R00850,R01067
92	1.00	286	11	52	0	0	C00031->C00065:[7->3,9->1,9->2]	RP00128,RP06299,RP06172,RP04290,RP05698,RP06101,RP01093,RP00026,RP00180,RP04318,RP00060	R00710,R00711,R01019,R00326,R00761,R00472,R00220,R01196,R00006,R00014,R00211,R00210,R01699,R00207,R00224,R00226,R00209,R05636,R03145,R00214,R00216,R00771,R00743,R01323,R01179,R05508,R00393,R04057,R02955,R05336,R01359,R05509,R00928,R04000,R00229,R07832,R03884,R00227,R03153,R00235,R00315,R00317,R00320,R00224,R00725,R01139,R00299,R08404,R02185,R05804,R00303,R00850
93	0.67	325	15	54	0	1	C00031->C00065:[4->1,4->2]	RP06552,RP01134,RP04232,RP05698,RP06172,RP01103,RP00079,RP00109,RP00762,RP00078,RP00285,RP05729,RP03735,RP05915,RP04543	R01384,R01386,R07658,R00837,R00212,R01196,R00006,R00014,R00211,R00210,R01699,R00207,R00224,R00226,R00209,R05636,R03145,R00472,R00782,R00361,R00360,R00343,R00342,R01447,R01257,R00344,R00930,R00217,R00353,R03923,R00891,R00431,R00346,R00345,R00726,R00341,R00211,R00210,R00209,R01196,R00212,R00217,R00346,R00345,R00726,R00341,R00431,R00134,R03215,R03146,R00519,R02737,R00836,R00286
94	1.00	384	15	42	0	1	C00031->C00065:[4->2,7->3,9->1]	RP06552,RP01134,RP04232,RP04290,RP05698,RP06172,RP06101,RP00287,RP01093,RP00060,RP00285,RP04543,RP06299,RP05915,RP04202	R01384,R01386,R07658,R00837,R00212,R00220,R01196,R00006,R00014,R00211,R00210,R01699,R00207,R00224,R00226,R00209,R05636,R03145,R00472,R00214,R00216,R00214,R00216,R00771,R00725,R01139,R00299,R08404,R02185,R05804,R00303,R00850,R00211,R00210,R00209,R01196,R00212,R00286,R00761,R02737,R00836,R00207
95	1.00	324	18	63	0	1	C00031->C00065:[4->2,7->3,9->1]	RP06552,RP01134,RP05698,RP04543,RP00079,RP00078,RP00285,RP05915,RP05729,RP06172,RP04290,RP04232,RP01093,RP00060,RP00109,RP04202,RP03735,RP06299	R01384,R01386,R07658,R00837,R01196,R00006,R00014,R00211,R00210,R01699,R00207,R00224,R00226,R00209,R05636,R03145,R00286,R00361,R00360,R00343,R00342,R01447,R01257,R00431,R00346,R00345,R00726,R00341,R00211,R00210,R00209,R01196,R00212,R02737,R00836,R00217,R00346,R00345,R00726,R00341,R00431,R00472,R00220,R00212,R00771,R00725,R01139,R00299,R08404,R02185,R05804,R00303,R00850,R00344,R00930,R00217,R00353,R00207,R00134,R03215,R03146,R00519,R00761
96	1.00	335	20	67	0	1	C00031->C00065:[4->2,7->3,9->1]	RP06552,RP01134,RP05698,RP04543,RP00453,RP00079,RP00078,RP00285,RP05915,RP05729,RP06172,RP04290,RP04232,RP01093,RP00060,RP00109,RP00343,RP03735,RP06299,RP04202	R01384,R01386,R07658,R00837,R01196,R00006,R00014,R00211,R00210,R01699,R00207,R00224,R00226,R00209,R05636,R03145,R00286,R02727,R00010,R00361,R00360,R00343,R00342,R01447,R01257,R00431,R00346,R00345,R00726,R00341,R00211,R00210,R00209,R01196,R00212,R02737,R00836,R00217,R00346,R00345,R00726,R00341,R00431,R00472,R00220,R00212,R00771,R00725,R01139,R00299,R08404,R02185,R05804,R00303,R00850,R00344,R00930,R00217,R00353,R02778,R02780,R00134,R03215,R03146,R00519,R00761,R00207
97	0.67	403	11	31	0	1	C00031->C00065:[4->1,4->2]	RP06552,RP01134,RP05698,RP04290,RP04232,RP06172,RP06101,RP00287,RP00285,RP04543,RP05915	R01384,R01386,R07658,R00837,R01196,R00006,R00014,R00211,R00210,R01699,R00207,R00224,R00226,R00209,R05636,R03145,R00220,R00212,R00472,R00214,R00216,R00214,R00216,R00211,R00210,R00209,R01196,R00212,R00286,R02737,R00836
98	1.00	275	13	55	0	1	C00031->C00065:[7->3,9->1,9->2]	RP05698,RP06172,RP04290,RP04232,RP06101,RP01093,RP00026,RP00180,RP06639,RP06427,RP00060,RP00285,RP06299	R01196,R00006,R00014,R00211,R00210,R01699,R00207,R00224,R00226,R00209,R05636,R03145,R00472,R00220,R00212,R00214,R00216,R00771,R00743,R01323,R01179,R05508,R00393,R04057,R02955,R05336,R01359,R05509,R00928,R04000,R00229,R07832,R03884,R00227,R03153,R00235,R00315,R00317,R00320,R01621,R01067,R00725,R01139,R00299,R08404,R02185,R05804,R00303,R00850,R00211,R00210,R00209,R01196,R00212,R00761
99	0.67	337	13	48	0	1	C00031->C00065:[4->1,4->2]	RP06552,RP01134,RP05698,RP05729,RP04290,RP04232,RP06172,RP00285,RP00079,RP00078,RP00109,RP04543,RP05915	R01384,R01386,R07658,R00837,R01196,R00006,R00014,R00211,R00210,R01699,R00207,R00224,R00226,R00209,R05636,R03145,R00217,R00346,R00345,R00726,R00341,R00431,R00220,R00212,R00472,R00211,R00210,R00209,R01196,R00212,R00361,R00360,R00343,R00342,R01447,R01257,R00431,R00346,R00345,R00726,R00341,R00344,R00930,R00217,R00353,R00286,R02737,R00836
100	1.00	395	17	46	0	1	C00031->C00065:[4->2,7->3,9->1]	RP06552,RP01134,RP04543,RP00287,RP05698,RP00453,RP06101,RP00285,RP05915,RP04202,RP06172,RP04290,RP04232,RP01093,RP00060,RP00343,RP06299	R01384,R01386,R07658,R00837,R00286,R00214,R00216,R01196,R00006,R00014,R00211,R00210,R01699,R00207,R00224,R00226,R00209,R05636,R03145,R02727,R00010,R00214,R00216,R00211,R00210,R00209,R01196,R00212,R02737,R00836,R00207,R00472,R00220,R00212,R00771,R00725,R01139,R00299,R08404,R02185,R05804,R00303,R00850,R02778,R02780,R00761
101	0.67	412	14	37	0	1	C00031->C00065:[4->1,4->2]	RP06552,RP06172,RP05698,RP00287,RP01134,RP04232,RP05915,RP00453,RP06101,RP01103,RP00762,RP00285,RP04543,RP00343	R01384,R01386,R07658,R00472,R01196,R00006,R00014,R00211,R00210,R01699,R00207,R00224,R00226,R00209,R05636,R03145,R00214,R00216,R00837,R00212,R02737,R00836,R02727,R00010,R00214,R00216,R00782,R03923,R00891,R00211,R00210,R00209,R01196,R00212,R00286,R02778,R02780
102	0.67	364	17	48	0	1	C00031->C00065:[4->1,4->2,7->1,7->2]	RP06552,RP01134,RP01925,RP00287,RP05698,RP06101,RP01133,RP00285,RP05915,RP06172,RP04232,RP01103,RP00762,RP00060,RP04543,RP03735,RP06593	R01384,R01386,R07658,R00837,R02035,R00214,R00216,R01196,R00006,R00014,R00211,R00210,R01699,R00207,R00224,R00226,R00209,R05636,R03145,R00214,R00216,R00835,R00211,R00210,R00209,R01196,R00212,R02737,R00836,R00472,R00212,R00782,R03923,R00891,R00725,R01139,R00299,R08404,R02185,R05804,R00303,R00850,R00286,R00134,R03215,R03146,R00519,R01528
103	0.67	401	12	33	0	1	C00031->C00065:[4->1,4->2]	RP06552,RP01134,RP05698,RP00287,RP04232,RP06172,RP06101,RP01103,RP00762,RP00285,RP04543,RP05915	R01384,R01386,R07658,R00837,R01196,R00006,R00014,R00211,R00210,R01699,R00207,R00224,R00226,R00209,R05636,R03145,R00214,R00216,R00212,R00472,R00214,R00216,R00782,R03923,R00891,R00211,R00210,R00209,R01196,R00212,R00286,R02737,R00836
104	0.67	365	16	46	0	1	C00031->C00065:[4->1,4->2,7->1,7->2]	RP06552,RP01134,RP04232,RP04290,RP05698,RP05915,RP06172,RP06101,RP00287,RP01925,RP01133,RP00060,RP00285,RP04543,RP03735,RP06593	R01384,R01386,R07658,R00837,R00212,R00220,R01196,R00006,R00014,R00211,R00210,R01699,R00207,R00224,R00226,R00209,R05636,R03145,R02737,R00836,R00472,R00214,R00216,R00214,R00216,R02035,R00835,R00725,R01139,R00299,R08404,R02185,R05804,R00303,R00850,R00211,R00210,R00209,R01196,R00212,R00286,R00134,R03215,R03146,R00519,R01528
105	0.67	410	13	36	0	1	C00031->C00065:[4->1,4->2]	RP06552,RP06172,RP05698,RP00287,RP04232,RP05915,RP00453,RP06101,RP01103,RP00762,RP00285,RP04543,RP00343	R01384,R01386,R07658,R00472,R01196,R00006,R00014,R00211,R00210,R01699,R00207,R00224,R00226,R00209,R05636,R03145,R00214,R00216,R00212,R02737,R00836,R02727,R00010,R00214,R00216,R00782,R03923,R00891,R00211,R00210,R00209,R01196,R00212,R00286,R02778,R02780
106	1.00	391	17	47	0	1	C00031->C00065:[4->2,7->3,9->1]	RP06552,RP06172,RP05698,RP01093,RP00287,RP04232,RP05915,RP00453,RP06101,RP01103,RP00762,RP00060,RP00285,RP04543,RP06299,RP00343,RP04202	R01384,R01386,R07658,R00472,R01196,R00006,R00014,R00211,R00210,R01699,R00207,R00224,R00226,R00209,R05636,R03145,R00771,R00214,R00216,R00212,R02737,R00836,R02727,R00010,R00214,R00216,R00782,R03923,R00891,R00725,R01139,R00299,R08404,R02185,R05804,R00303,R00850,R00211,R00210,R00209,R01196,R00212,R00286,R00761,R02778,R02780,R00207
107	0.67	375	12	35	0	1	C00031->C00065:[4->1,4->2]	RP06552,RP01134,RP04232,RP04290,RP05698,RP06172,RP06101,RP00287,RP00285,RP04543,RP03735,RP05915	R01384,R01386,R07658,R00837,R00212,R00220,R01196,R00006,R00014,R00211,R00210,R01699,R00207,R00224,R00226,R00209,R05636,R03145,R00472,R00214,R00216,R00214,R00216,R00211,R00210,R00209,R01196,R00212,R00286,R00134,R03215,R03146,R00519,R02737,R00836
108	1.00	382	16	44	0	1	C00031->C00065:[4->2,7->3,9->1]	RP06552,RP01134,RP04543,RP00287,RP05698,RP06101,RP00285,RP05915,RP06172,RP04232,RP01093,RP01103,RP00762,RP00060,RP04202,RP06299	R01384,R01386,R07658,R00837,R00286,R00214,R00216,R01196,R00006,R00014,R00211,R00210,R01699,R00207,R00224,R00226,R00209,R05636,R03145,R00214,R00216,R00211,R00210,R00209,R01196,R00212,R02737,R00836,R00472,R00212,R00771,R00782,R03923,R00891,R00725,R01139,R00299,R08404,R02185,R05804,R00303,R00850,R00207,R00761
109	1.00	338	22	68	0	1	C00031->C00065:[4->2,7->2,7->3,9->1]	RP06552,RP01134,RP01925,RP05698,RP00079,RP01133,RP00078,RP00285,RP05915,RP04202,RP06172,RP04232,RP01093,RP01103,RP00762,RP00060,RP00109,RP05729,RP03735,RP06299,RP06593,RP04543	R01384,R01386,R07658,R00837,R02035,R01196,R00006,R00014,R00211,R00210,R01699,R00207,R00224,R00226,R00209,R05636,R03145,R00361,R00360,R00343,R00342,R01447,R01257,R00835,R00431,R00346,R00345,R00726,R00341,R00211,R00210,R00209,R01196,R00212,R02737,R00836,R00207,R00472,R00212,R00771,R00782,R03923,R00891,R00725,R01139,R00299,R08404,R02185,R05804,R00303,R00850,R00344,R00930,R00217,R00353,R00217,R00346,R00345,R00726,R00341,R00431,R00134,R03215,R03146,R00519,R00761,R01528,R00286
110	1.00	272	15	64	0	1	C00031->C00065:[4->2,7->3,9->1]	RP06552,RP05698,RP04290,RP04232,RP05915,RP01093,RP00026,RP00180,RP00453,RP00060,RP00285,RP04543,RP03735,RP06299,RP00343	R01384,R01386,R07658,R01196,R00006,R00014,R00211,R00210,R01699,R00207,R00224,R00226,R00209,R05636,R03145,R00220,R00212,R02737,R00836,R00771,R00743,R01323,R01179,R05508,R00393,R04057,R02955,R05336,R01359,R05509,R00928,R04000,R00229,R07832,R03884,R00227,R03153,R00235,R00315,R00317,R00320,R02727,R00010,R00725,R01139,R00299,R08404,R02185,R05804,R00303,R00850,R00211,R00210,R00209,R01196,R00212,R00286,R00134,R03215,R03146,R00519,R00761,R02778,R02780
111	0.67	413	12	34	0	1	C00031->C00065:[4->1,4->2]	RP06552,RP06172,RP05698,RP04290,RP04232,RP05915,RP00453,RP06101,RP00287,RP00285,RP04543,RP00343	R01384,R01386,R07658,R00472,R01196,R00006,R00014,R00211,R00210,R01699,R00207,R00224,R00226,R00209,R05636,R03145,R00220,R00212,R02737,R00836,R02727,R00010,R00214,R00216,R00214,R00216,R00211,R00210,R00209,R01196,R00212,R00286,R02778,R02780
112	0.67	326	19	65	0	1	C00031->C00065:[4->1,4->2,7->1,7->2]	RP06552,RP01134,RP01925,RP05698,RP00079,RP01133,RP00078,RP00285,RP05915,RP06172,RP04232,RP01103,RP00762,RP00060,RP00109,RP05729,RP03735,RP06593,RP04543	R01384,R01386,R07658,R00837,R02035,R01196,R00006,R00014,R00211,R00210,R01699,R00207,R00224,R00226,R00209,R05636,R03145,R00361,R00360,R00343,R00342,R01447,R01257,R00835,R00431,R00346,R00345,R00726,R00341,R00211,R00210,R00209,R01196,R00212,R02737,R00836,R00472,R00212,R00782,R03923,R00891,R00725,R01139,R00299,R08404,R02185,R05804,R00303,R00850,R00344,R00930,R00217,R00353,R00217,R00346,R00345,R00726,R00341,R00431,R00134,R03215,R03146,R00519,R01528,R00286
113	0.67	388	15	41	0	1	C00031->C00065:[4->1,4->2]	RP06552,RP06172,RP04232,RP00287,RP01134,RP05698,RP00453,RP06101,RP01103,RP00762,RP00285,RP05915,RP03735,RP00343,RP04543	R01384,R01386,R07658,R00472,R00212,R00214,R00216,R00837,R01196,R00006,R00014,R00211,R00210,R01699,R00207,R00224,R00226,R00209,R05636,R03145,R02727,R00010,R00214,R00216,R00782,R03923,R00891,R00211,R00210,R00209,R01196,R00212,R02737,R00836,R00134,R03215,R03146,R00519,R02778,R02780,R00286
