# Supplementary material for: 13C-metabolic flux ratio and novel carbon path analyses confirmed that Trichoderma reesei uses primarily the respirative pathway also on the preferred carbon source glucose
Source: BMC Syst Biol. 2009 Oct 29;3:104. doi: 10.1186/1752-0509-3-104 (PMC2776023; doi:10.1186/1752-0509-3-104)
Supplement: Additional file 1 — Pathways discovered in ReTrace carbon path analysis. Graphical and tabular representations of amino acid synthesis pathways discovered in ReTrace carbon path analysis [21]. Self-contained web site: unpack zip archive and open index.html with a web browser. [file 1752-0509-3-104-S1.zip › AF1-treesei/pathways-C00024-to-C00668.txt]

# Pathways from Acetyl-CoA; (C00024) to alpha-D-Glucose 6-phosphate (C00668)
# CPU time, time/path:	2.15483098592
# CPU time, total:	1529.93
# Computation time, time/path:	0:00:02.156416
# Computation time, total:	0:25:31.055629
# Database (-d):	/home/group/icomic/data/kegg/ligand/2009.03.30
# GreedyFinish (-g):	False
# KDiminish (-n):	('list', [50, 10, 1])
# MaxDepth (-m):	6
# NumPaths (-k):	10
# PathwayAvgLen:	19.8968481375
# PathwayLenStdDev:	4.98659708862
# Pathways (complete) found:	148
# Pathways (incomplete) found:	562
# Pathways found:	710
# PruneToSize (-p):	None
# Scores (-c):	treesei.reaction_max_scores_kegg
# Sources:	C00024
# StorePartials (-i):	True
# Target dir (-o):	/fs-1/2/epitkane/public_html/pub/retrace/run090623-scores_maps_images
# Targets:	C00668
# UseDijkstra (-q):	False
#PathIndex ZoScore AvgReactionScore NumRpairs NumReactions ZeroScores ScoresUnderThr CompositeMap Rpairs Reactions
1	1.00	392	22	75	0	1	C00024->C00668:[49->10,49->13,49->7,49->8,50->12,50->6]	RP13340,RP05698,RP06172,RP01262,RP01926,RP01787,RP06651,RP00026,RP01572,RP01654,RP01264,RP05200,RP01568,RP00285,RP00036,RP06101,RP06639,RP04232,RP00180,RP02454,RP01033,RP03735	R01827,R01196,R00006,R00014,R00211,R00210,R01699,R00207,R00224,R00226,R00209,R05636,R03145,R00472,R01056,R02036,R01827,R01641,R00743,R01323,R01179,R05508,R00393,R04057,R02955,R05336,R01359,R05509,R00928,R04000,R00229,R07832,R03884,R00227,R03153,R00235,R01528,R06590,R06863,R01641,R07159,R01058,R05605,R01518,R00211,R00210,R00209,R01196,R00212,R00199,R01858,R02628,R01138,R00659,R00724,R00200,R00206,R02320,R00430,R00208,R01012,R00572,R00214,R00216,R01621,R00212,R00315,R00317,R00320,R02740,R00658,R00134,R03215,R03146,R00519
2	1.00	345	27	125	0	1	C00024->C00668:[49->10,49->13,49->7,49->8,50->12,50->6]	RP03735,RP13340,RP05698,RP06172,RP00395,RP01926,RP01787,RP01262,RP06651,RP05694,RP00026,RP01572,RP05067,RP00285,RP05200,RP01568,RP01654,RP00036,RP06101,RP00113,RP06639,RP04232,RP00180,RP00079,RP02454,RP01033,RP01077	R00134,R03215,R03146,R00519,R01827,R01196,R00006,R00014,R00211,R00210,R01699,R00207,R00224,R00226,R00209,R05636,R03145,R00472,R01061,R01063,R02036,R01827,R01056,R01641,R04709,R07989,R06635,R06637,R06636,R06459,R06458,R06448,R07250,R06510,R07253,R05331,R06641,R00233,R06511,R06512,R06643,R06644,R06645,R02505,R07987,R07251,R07988,R05188,R06482,R06483,R06480,R06481,R02447,R05464,R01613,R01614,R05190,R07758,R02223,R07254,R02224,R00743,R01323,R01179,R05508,R00393,R04057,R02955,R05336,R01359,R05509,R00928,R04000,R00229,R07832,R03884,R00227,R03153,R00235,R01528,R00344,R00211,R00210,R00209,R01196,R00212,R05605,R01518,R06590,R06863,R01641,R00199,R01858,R02628,R01138,R00659,R00724,R00200,R00206,R02320,R00430,R00208,R01012,R00572,R00214,R00216,R02188,R01512,R01515,R01517,R01660,R01621,R00212,R00315,R00317,R00320,R00361,R00360,R00343,R00342,R01447,R01257,R02740,R00658,R00742
3	1.00	353	25	77	0	1	C00024->C00668:[49->10,49->13,49->7,49->8,50->12,50->6]	RP13340,RP05698,RP06172,RP00395,RP01926,RP01787,RP01262,RP06651,RP06639,RP01572,RP01654,RP02453,RP00285,RP05200,RP01568,RP06101,RP00113,RP00026,RP04232,RP00180,RP02940,RP01033,RP00078,RP00109,RP03735	R01827,R01196,R00006,R00014,R00211,R00210,R01699,R00207,R00224,R00226,R00209,R05636,R03145,R00472,R01061,R01063,R02036,R01827,R01056,R01641,R01621,R01528,R06590,R06863,R01641,R02739,R00211,R00210,R00209,R01196,R00212,R05605,R01518,R00214,R00216,R02188,R01512,R01515,R01517,R01660,R00743,R01323,R01179,R05508,R00393,R04057,R02955,R05336,R01359,R05509,R00928,R04000,R00229,R07832,R03884,R00227,R03153,R00235,R00212,R00315,R00317,R00320,R03321,R00658,R00431,R00346,R00345,R00726,R00341,R00344,R00930,R00217,R00353,R00134,R03215,R03146,R00519
4	1.00	333	14	131	0	0	C00024->C00668:[10->7,11->8,15->6,49->13,50->12,6->10]	RP02707,RP01790,RP00007,RP06299,RP01654,RP04092,RP02454,RP01255,RP03722,RP06427,RP00285,RP06727,RP04202,RP06726	R03036,R01830,R02837,R04723,R06635,R05672,R01556,R00228,R00229,R00227,R01023,R02772,R06643,R01850,R02152,R05537,R04364,R00586,R01889,R03230,R00627,R00706,R00705,R02481,R04348,R01624,R08530,R08531,R05351,R01154,R08332,R08331,R03621,R01204,R03437,R00271,R07833,R00234,R00230,R04466,R00236,R03065,R03064,R05188,R01196,R04192,R03668,R04316,R02191,R00370,R00371,R02396,R02058,R00235,R01808,R01807,R01806,R01213,R05876,R05190,R06453,R05870,R01160,R08532,R08248,R03903,R07251,R07252,R07253,R03056,R06510,R02911,R00487,R00209,R01089,R02616,R01978,R04024,R01776,R02387,R06311,R05063,R08036,R08213,R00472,R08250,R04950,R03910,R04484,R00211,R00210,R00998,R00212,R07249,R05332,R02569,R03455,R00259,R06978,R03552,R03760,R00351,R00352,R00399,R00693,R03767,R08433,R00238,R06307,R03017,R07399,R00454,R00927,R03168,R00761,R06590,R06863,R01641,R00190,R02740,R01049,R00130,R01067,R00211,R00210,R00209,R01196,R00212,R01830,R00207,R01827
5	1.00	385	29	85	0	1	C00024->C00668:[49->10,49->13,49->7,49->8,50->12,50->6]	RP13340,RP05698,RP06172,RP00395,RP01926,RP01787,RP01262,RP06651,RP00930,RP06639,RP01572,RP01654,RP02453,RP00285,RP01292,RP05200,RP01568,RP05857,RP06101,RP00113,RP00026,RP04232,RP00180,RP02940,RP01033,RP00078,RP00121,RP00109,RP03735	R01827,R01196,R00006,R00014,R00211,R00210,R01699,R00207,R00224,R00226,R00209,R05636,R03145,R00472,R01061,R01063,R02036,R01827,R01056,R01641,R00479,R01621,R01528,R06590,R06863,R01641,R02739,R00211,R00210,R00209,R01196,R00212,R01082,R05605,R01518,R00709,R00267,R00214,R00216,R02188,R01512,R01515,R01517,R01660,R00743,R01323,R01179,R05508,R00393,R04057,R02955,R05336,R01359,R05509,R00928,R04000,R00229,R07832,R03884,R00227,R03153,R00235,R00212,R00315,R00317,R00320,R03321,R00658,R00431,R00346,R00345,R00726,R00341,R00412,R00408,R02164,R00402,R00344,R00930,R00217,R00353,R00134,R03215,R03146,R00519
6	1.00	334	15	132	0	0	C00024->C00668:[10->7,11->8,15->6,49->12,50->13,6->10]	RP02707,RP01572,RP01790,RP00007,RP01926,RP01654,RP04092,RP02454,RP01255,RP03722,RP06727,RP00285,RP05200,RP01573,RP06726	R03036,R01528,R01830,R02837,R04723,R06635,R05672,R01556,R00228,R00229,R00227,R01023,R02772,R06643,R01850,R02152,R05537,R04364,R00586,R01889,R03230,R00627,R00706,R00705,R02481,R04348,R01624,R08530,R08531,R05351,R01154,R08332,R08331,R03621,R01204,R03437,R00271,R07833,R00234,R00230,R04466,R00236,R03065,R03064,R05188,R01196,R04192,R03668,R04316,R02191,R00370,R00371,R02396,R02058,R00235,R01808,R01807,R01806,R01213,R05876,R05190,R06453,R05870,R01160,R08532,R08248,R03903,R07251,R07252,R07253,R03056,R06510,R02911,R00487,R00209,R01089,R02616,R01978,R04024,R01776,R02387,R06311,R05063,R08036,R08213,R00472,R08250,R04950,R03910,R04484,R00211,R00210,R00998,R00212,R07249,R05332,R02569,R03455,R00259,R06978,R03552,R03760,R00351,R00352,R00399,R00693,R03767,R08433,R00238,R06307,R03017,R07399,R00454,R00927,R03168,R02036,R06590,R06863,R01641,R00190,R02740,R01049,R00130,R01830,R00211,R00210,R00209,R01196,R00212,R05605,R01529,R01827
7	1.00	433	28	92	0	1	C00024->C00668:[49->13,49->7,49->8,50->10,50->12,50->6]	RP01271,RP09828,RP09657,RP06172,RP00395,RP06101,RP00649,RP05698,RP06639,RP00052,RP00285,RP01270,RP01568,RP00036,RP00113,RP00164,RP01790,RP00026,RP06299,RP04232,RP00180,RP02454,RP01033,RP08343,RP06427,RP06727,RP03735,RP04833	R01068,R06862,R06861,R00472,R01061,R01063,R00214,R00216,R00761,R01067,R01196,R00006,R00014,R00211,R00210,R01699,R00207,R00224,R00226,R00209,R05636,R03145,R01621,R00756,R00769,R05805,R00770,R00762,R00764,R00767,R00211,R00210,R00209,R01196,R00212,R01068,R01518,R00199,R01858,R02628,R01138,R00659,R00724,R00200,R00206,R02320,R00430,R00208,R01012,R00572,R02188,R01512,R01515,R01517,R01660,R01010,R01011,R01012,R01830,R00743,R01323,R01179,R05508,R00393,R04057,R02955,R05336,R01359,R05509,R00928,R04000,R00229,R07832,R03884,R00227,R03153,R00235,R00761,R00212,R00315,R00317,R00320,R02740,R00658,R00236,R01067,R01830,R00134,R03215,R03146,R00519,R00316
8	1.00	347	15	130	0	0	C00024->C00668:[10->7,11->8,15->6,49->13,50->12,6->10]	RP01790,RP01255,RP02707,RP04092,RP00180,RP02940,RP00007,RP06639,RP03722,RP08343,RP01654,RP02453,RP06727,RP04833,RP06726	R01830,R01049,R03036,R00190,R00315,R00317,R00320,R03321,R02837,R04723,R06635,R05672,R01556,R00228,R00229,R00227,R01023,R02772,R06643,R01850,R02152,R05537,R04364,R00586,R01889,R03230,R00627,R00706,R00705,R02481,R04348,R01624,R08530,R08531,R05351,R01154,R08332,R08331,R03621,R01204,R03437,R00271,R07833,R00234,R00230,R04466,R00236,R03065,R03064,R05188,R01196,R04192,R03668,R04316,R02191,R00370,R00371,R02396,R02058,R00235,R01808,R01807,R01806,R01213,R05876,R05190,R06453,R05870,R01160,R08532,R08248,R03903,R07251,R07252,R07253,R03056,R06510,R02911,R00487,R00209,R01089,R02616,R01978,R04024,R01776,R02387,R06311,R05063,R08036,R08213,R00472,R08250,R04950,R03910,R04484,R00211,R00210,R00998,R00212,R07249,R05332,R02569,R03455,R00259,R06978,R03552,R03760,R00351,R00352,R00399,R00693,R03767,R08433,R00238,R06307,R03017,R07399,R00454,R00927,R03168,R01621,R00130,R00236,R06590,R06863,R01641,R02739,R01830,R00316,R01827
9	1.00	362	24	87	0	1	C00024->C00668:[49->10,49->13,49->7,49->8,50->12,50->6]	RP13340,RP05698,RP06172,RP01262,RP01926,RP01787,RP06651,RP00026,RP01572,RP01654,RP01264,RP05200,RP05729,RP01568,RP00285,RP00036,RP06101,RP06639,RP04232,RP00180,RP00079,RP02454,RP01033,RP03735	R01827,R01196,R00006,R00014,R00211,R00210,R01699,R00207,R00224,R00226,R00209,R05636,R03145,R00472,R01056,R02036,R01827,R01641,R00743,R01323,R01179,R05508,R00393,R04057,R02955,R05336,R01359,R05509,R00928,R04000,R00229,R07832,R03884,R00227,R03153,R00235,R01528,R06590,R06863,R01641,R07159,R01058,R05605,R00217,R00346,R00345,R00726,R00341,R00431,R01518,R00211,R00210,R00209,R01196,R00212,R00199,R01858,R02628,R01138,R00659,R00724,R00200,R00206,R02320,R00430,R00208,R01012,R00572,R00214,R00216,R01621,R00212,R00315,R00317,R00320,R00361,R00360,R00343,R00342,R01447,R01257,R02740,R00658,R00134,R03215,R03146,R00519
10	1.00	368	26	93	0	1	C00024->C00668:[49->10,49->13,49->7,49->8,50->12,50->6]	RP13340,RP05698,RP06172,RP00395,RP01926,RP01787,RP01262,RP06651,RP06639,RP01572,RP01654,RP02453,RP00285,RP05200,RP05729,RP01568,RP00036,RP06101,RP00113,RP00026,RP04232,RP00180,RP02940,RP00079,RP01033,RP03735	R01827,R01196,R00006,R00014,R00211,R00210,R01699,R00207,R00224,R00226,R00209,R05636,R03145,R00472,R01061,R01063,R02036,R01827,R01056,R01641,R01621,R01528,R06590,R06863,R01641,R02739,R00211,R00210,R00209,R01196,R00212,R05605,R00217,R00346,R00345,R00726,R00341,R00431,R01518,R00199,R01858,R02628,R01138,R00659,R00724,R00200,R00206,R02320,R00430,R00208,R01012,R00572,R00214,R00216,R02188,R01512,R01515,R01517,R01660,R00743,R01323,R01179,R05508,R00393,R04057,R02955,R05336,R01359,R05509,R00928,R04000,R00229,R07832,R03884,R00227,R03153,R00235,R00212,R00315,R00317,R00320,R03321,R00361,R00360,R00343,R00342,R01447,R01257,R00658,R00134,R03215,R03146,R00519
11	1.00	397	24	81	0	1	C00024->C00668:[49->10,49->13,49->7,49->8,50->12,50->6]	RP13340,RP05698,RP06172,RP00395,RP01926,RP01787,RP06639,RP06651,RP00026,RP01654,RP02453,RP00285,RP05200,RP01568,RP00036,RP01572,RP00113,RP00180,RP04232,RP06101,RP02940,RP01262,RP01033,RP03735	R01827,R01196,R00006,R00014,R00211,R00210,R01699,R00207,R00224,R00226,R00209,R05636,R03145,R00472,R01061,R01063,R02036,R01827,R01621,R01641,R00743,R01323,R01179,R05508,R00393,R04057,R02955,R05336,R01359,R05509,R00928,R04000,R00229,R07832,R03884,R00227,R03153,R00235,R06590,R06863,R01641,R02739,R00211,R00210,R00209,R01196,R00212,R05605,R01518,R00199,R01858,R02628,R01138,R00659,R00724,R00200,R00206,R02320,R00430,R00208,R01012,R00572,R01528,R02188,R01512,R01515,R01517,R01660,R00315,R00317,R00320,R00212,R00214,R00216,R03321,R01056,R00658,R00134,R03215,R03146,R00519
12	1.00	337	14	132	0	0	C00024->C00668:[10->7,11->8,15->6,49->13,50->12,6->10]	RP01790,RP06705,RP02707,RP04092,RP00180,RP00007,RP02454,RP06639,RP03722,RP01255,RP01654,RP00143,RP06727,RP06726	R01830,R01776,R03036,R00190,R00315,R00317,R00320,R02837,R04723,R06635,R05672,R01556,R00228,R00229,R00227,R01023,R02772,R06643,R01850,R02152,R05537,R04364,R00586,R01889,R03230,R00627,R00706,R00705,R02481,R04348,R01624,R08530,R08531,R05351,R01154,R08332,R08331,R03621,R01204,R03437,R00271,R07833,R00234,R00230,R04466,R00236,R03065,R03064,R05188,R01196,R04192,R03668,R04316,R02191,R00370,R00371,R02396,R02058,R00235,R01808,R01807,R01806,R01213,R05876,R05190,R06453,R05870,R01160,R08532,R08248,R03903,R07251,R07252,R07253,R03056,R06510,R02911,R00487,R00209,R01089,R02616,R01978,R04024,R01776,R02387,R06311,R05063,R08036,R08213,R00472,R08250,R04950,R03910,R04484,R00211,R00210,R00998,R00212,R07249,R05332,R02569,R03455,R00259,R06978,R03552,R03760,R00351,R00352,R00399,R00693,R03767,R08433,R00238,R06307,R03017,R07399,R00454,R00927,R03168,R02740,R01621,R00130,R01049,R06590,R06863,R01641,R00651,R01287,R02026,R03217,R01830,R01827
13	1.00	430	27	91	0	1	C00024->C00668:[49->13,49->7,49->8,50->10,50->12,50->6]	RP01271,RP09828,RP09657,RP06172,RP00395,RP06101,RP00649,RP05698,RP06639,RP00052,RP02453,RP00285,RP01270,RP01568,RP00036,RP00113,RP00164,RP01790,RP00026,RP04232,RP00180,RP02940,RP01033,RP08343,RP06727,RP03735,RP04833	R01068,R06862,R06861,R00472,R01061,R01063,R00214,R00216,R00761,R01067,R01196,R00006,R00014,R00211,R00210,R01699,R00207,R00224,R00226,R00209,R05636,R03145,R01621,R00756,R00769,R05805,R00770,R00762,R00764,R00767,R02739,R00211,R00210,R00209,R01196,R00212,R01068,R01518,R00199,R01858,R02628,R01138,R00659,R00724,R00200,R00206,R02320,R00430,R00208,R01012,R00572,R02188,R01512,R01515,R01517,R01660,R01010,R01011,R01012,R01830,R00743,R01323,R01179,R05508,R00393,R04057,R02955,R05336,R01359,R05509,R00928,R04000,R00229,R07832,R03884,R00227,R03153,R00235,R00212,R00315,R00317,R00320,R03321,R00658,R00236,R01830,R00134,R03215,R03146,R00519,R00316
14	1.00	423	26	80	0	0	C00024->C00668:[49->10,49->13,49->7,50->12,50->6,50->8]	RP13340,RP05698,RP00395,RP01926,RP01787,RP00568,RP06651,RP01670,RP00026,RP01654,RP00285,RP05200,RP01568,RP00036,RP01572,RP00113,RP06374,RP06639,RP04290,RP01262,RP00180,RP02454,RP01033,RP10730,RP06373,RP10741	R01827,R01196,R00006,R00014,R00211,R00210,R01699,R00207,R00224,R00226,R00209,R05636,R03145,R01061,R01063,R02036,R01827,R01218,R01220,R01641,R01655,R00743,R01323,R01179,R05508,R00393,R04057,R02955,R05336,R01359,R05509,R00928,R04000,R00229,R07832,R03884,R00227,R03153,R00235,R06590,R06863,R01641,R00211,R00210,R00209,R01196,R00212,R05605,R01518,R00199,R01858,R02628,R01138,R00659,R00724,R00200,R00206,R02320,R00430,R00208,R01012,R00572,R01528,R02188,R01512,R01515,R01517,R01660,R00945,R01621,R00220,R01056,R00315,R00317,R00320,R02740,R00658,R01699,R00941,R02569
15	1.00	352	28	190	0	1	C00024->C00668:[49->10,49->13,49->7,49->8,50->12,50->6]	RP13340,RP05698,RP00300,RP01262,RP01926,RP01787,RP06651,RP06639,RP03722,RP00285,RP01264,RP05200,RP01568,RP06172,RP01654,RP04232,RP00036,RP03973,RP06101,RP00026,RP00007,RP02707,RP01319,RP00180,RP02454,RP01033,RP01572,RP08184	R01827,R01196,R00006,R00014,R00211,R00210,R01699,R00207,R00224,R00226,R00209,R05636,R03145,R00944,R00943,R01056,R02036,R01827,R01641,R01621,R00130,R00211,R00210,R00209,R01196,R00212,R07159,R01058,R05605,R01518,R00472,R06590,R06863,R01641,R00212,R00199,R01858,R02628,R01138,R00659,R00724,R00200,R00206,R02320,R00430,R00208,R01012,R00572,R00181,R00214,R00216,R00743,R01323,R01179,R05508,R00393,R04057,R02955,R05336,R01359,R05509,R00928,R04000,R00229,R07832,R03884,R00227,R03153,R00235,R02837,R04723,R06635,R05672,R01556,R00228,R00229,R00227,R01023,R02772,R06643,R01850,R02152,R05537,R04364,R00586,R01889,R03230,R00627,R00706,R00705,R02481,R04348,R01624,R08530,R08531,R05351,R01154,R08332,R08331,R03621,R01204,R03437,R00271,R07833,R00234,R00230,R04466,R00236,R03065,R03064,R05188,R01196,R04192,R03668,R04316,R02191,R00370,R00371,R02396,R02058,R00235,R01808,R01807,R01806,R01213,R05876,R05190,R06453,R05870,R01160,R08532,R08248,R03903,R07251,R07252,R07253,R03056,R06510,R02911,R00487,R00209,R01089,R02616,R01978,R04024,R01776,R02387,R06311,R05063,R08036,R08213,R00472,R08250,R04950,R03910,R04484,R00211,R00210,R00998,R00212,R07249,R05332,R02569,R03455,R00259,R06978,R03552,R03760,R00351,R00352,R00399,R00693,R03767,R08433,R00238,R06307,R03017,R07399,R00454,R00927,R03168,R03036,R01127,R00315,R00317,R00320,R02740,R00658,R01528,R04560
16	1.00	520	27	67	0	1	C00024->C00668:[49->13,49->7,49->8,50->10,50->12,50->6]	RP00128,RP06172,RP00395,RP01926,RP00649,RP05698,RP06639,RP01095,RP04318,RP05201,RP00285,RP05200,RP04202,RP01568,RP00036,RP01572,RP00113,RP01790,RP01576,RP04232,RP06101,RP02454,RP01033,RP08343,RP06727,RP03735,RP04833	R00710,R00711,R01019,R00326,R00472,R01061,R01063,R02036,R00761,R01067,R01196,R00006,R00014,R00211,R00210,R01699,R00207,R00224,R00226,R00209,R05636,R03145,R01621,R05339,R00224,R05605,R00211,R00210,R00209,R01196,R00212,R05605,R00207,R01518,R00199,R01858,R02628,R01138,R00659,R00724,R00200,R00206,R02320,R00430,R00208,R01012,R00572,R01528,R02188,R01512,R01515,R01517,R01660,R01830,R05338,R00212,R00214,R00216,R02740,R00658,R00236,R01830,R00134,R03215,R03146,R00519,R00316
17	1.00	371	27	127	0	1	C00024->C00668:[2->10,49->13,49->7,49->8,50->12,50->6]	RP13340,RP09657,RP06172,RP00395,RP01787,RP05698,RP04092,RP00180,RP01255,RP03722,RP09848,RP01654,RP00285,RP00051,RP01568,RP00036,RP00113,RP06639,RP02707,RP04232,RP06101,RP02454,RP01033,RP00124,RP03735,RP04833,RP08343	R01827,R06861,R00472,R01061,R01063,R01827,R01196,R00006,R00014,R00211,R00210,R01699,R00207,R00224,R00226,R00209,R05636,R03145,R00190,R00315,R00317,R00320,R01049,R00130,R06863,R06590,R06863,R01641,R00211,R00210,R00209,R01196,R00212,R04709,R07741,R06635,R07884,R06637,R06636,R06459,R06458,R07938,R00989,R07251,R06800,R06801,R07254,R07255,R07721,R06510,R06511,R06512,R07910,R06821,R02505,R07987,R07989,R00740,R07757,R02447,R07886,R06797,R02482,R01626,R07754,R07731,R06799,R06796,R04618,R06448,R04356,R05331,R06817,R06641,R06643,R06644,R06645,R07250,R05188,R06482,R06483,R06480,R06481,R05464,R04050,R01613,R07253,R01614,R07719,R07988,R07885,R01518,R00199,R01858,R02628,R01138,R00659,R00724,R00200,R00206,R02320,R00430,R00208,R01012,R00572,R02188,R01512,R01515,R01517,R01660,R01621,R03036,R00212,R00214,R00216,R02740,R00658,R00233,R00742,R00353,R04386,R00134,R03215,R03146,R00519,R00316,R00236
18	1.00	332	29	186	0	1	C00024->C00668:[49->10,49->13,49->7,49->8,50->12,50->6]	RP13340,RP05698,RP00300,RP01262,RP01926,RP01787,RP06651,RP06639,RP03722,RP00285,RP01264,RP05200,RP01568,RP06172,RP01654,RP04232,RP03973,RP06101,RP00026,RP00007,RP02707,RP01319,RP00180,RP02454,RP01033,RP01572,RP00078,RP00109,RP08184	R01827,R01196,R00006,R00014,R00211,R00210,R01699,R00207,R00224,R00226,R00209,R05636,R03145,R00944,R00943,R01056,R02036,R01827,R01641,R01621,R00130,R00211,R00210,R00209,R01196,R00212,R07159,R01058,R05605,R01518,R00472,R06590,R06863,R01641,R00212,R00181,R00214,R00216,R00743,R01323,R01179,R05508,R00393,R04057,R02955,R05336,R01359,R05509,R00928,R04000,R00229,R07832,R03884,R00227,R03153,R00235,R02837,R04723,R06635,R05672,R01556,R00228,R00229,R00227,R01023,R02772,R06643,R01850,R02152,R05537,R04364,R00586,R01889,R03230,R00627,R00706,R00705,R02481,R04348,R01624,R08530,R08531,R05351,R01154,R08332,R08331,R03621,R01204,R03437,R00271,R07833,R00234,R00230,R04466,R00236,R03065,R03064,R05188,R01196,R04192,R03668,R04316,R02191,R00370,R00371,R02396,R02058,R00235,R01808,R01807,R01806,R01213,R05876,R05190,R06453,R05870,R01160,R08532,R08248,R03903,R07251,R07252,R07253,R03056,R06510,R02911,R00487,R00209,R01089,R02616,R01978,R04024,R01776,R02387,R06311,R05063,R08036,R08213,R00472,R08250,R04950,R03910,R04484,R00211,R00210,R00998,R00212,R07249,R05332,R02569,R03455,R00259,R06978,R03552,R03760,R00351,R00352,R00399,R00693,R03767,R08433,R00238,R06307,R03017,R07399,R00454,R00927,R03168,R03036,R01127,R00315,R00317,R00320,R02740,R00658,R01528,R00431,R00346,R00345,R00726,R00341,R00344,R00930,R00217,R00353,R04560
19	1.00	367	26	177	0	1	C00024->C00668:[2->10,49->13,49->7,49->8,50->12,50->6]	RP13340,RP09657,RP06172,RP00395,RP01787,RP06639,RP05698,RP04092,RP00180,RP00007,RP03722,RP09848,RP01654,RP00285,RP01568,RP00036,RP00113,RP01255,RP02707,RP04232,RP06101,RP02454,RP01033,RP08343,RP03735,RP04833	R01827,R06861,R00472,R01061,R01063,R01827,R01621,R01196,R00006,R00014,R00211,R00210,R01699,R00207,R00224,R00226,R00209,R05636,R03145,R00190,R00315,R00317,R00320,R02837,R04723,R06635,R05672,R01556,R00228,R00229,R00227,R01023,R02772,R06643,R01850,R02152,R05537,R04364,R00586,R01889,R03230,R00627,R00706,R00705,R02481,R04348,R01624,R08530,R08531,R05351,R01154,R08332,R08331,R03621,R01204,R03437,R00271,R07833,R00234,R00230,R04466,R00236,R03065,R03064,R05188,R01196,R04192,R03668,R04316,R02191,R00370,R00371,R02396,R02058,R00235,R01808,R01807,R01806,R01213,R05876,R05190,R06453,R05870,R01160,R08532,R08248,R03903,R07251,R07252,R07253,R03056,R06510,R02911,R00487,R00209,R01089,R02616,R01978,R04024,R01776,R02387,R06311,R05063,R08036,R08213,R00472,R08250,R04950,R03910,R04484,R00211,R00210,R00998,R00212,R07249,R05332,R02569,R03455,R00259,R06978,R03552,R03760,R00351,R00352,R00399,R00693,R03767,R08433,R00238,R06307,R03017,R07399,R00454,R00927,R03168,R00130,R06863,R06590,R06863,R01641,R00211,R00210,R00209,R01196,R00212,R01518,R00199,R01858,R02628,R01138,R00659,R00724,R00200,R00206,R02320,R00430,R00208,R01012,R00572,R02188,R01512,R01515,R01517,R01660,R01049,R03036,R00212,R00214,R00216,R02740,R00658,R00236,R00134,R03215,R03146,R00519,R00316
20	1.00	328	29	188	0	0	C00024->C00668:[14->8,49->10,49->13,49->7,50->12,50->6]	RP13340,RP05698,RP00395,RP01926,RP01787,RP01262,RP06651,RP01572,RP06639,RP03722,RP01654,RP00285,RP05200,RP01568,RP03973,RP00113,RP00026,RP00007,RP02707,RP01319,RP00180,RP02454,RP01033,RP10730,RP00078,RP06373,RP00109,RP10741,RP08184	R01827,R01196,R00006,R00014,R00211,R00210,R01699,R00207,R00224,R00226,R00209,R05636,R03145,R01061,R01063,R02036,R01827,R01056,R01641,R01528,R01621,R00130,R06590,R06863,R01641,R00211,R00210,R00209,R01196,R00212,R05605,R01518,R00181,R02188,R01512,R01515,R01517,R01660,R00743,R01323,R01179,R05508,R00393,R04057,R02955,R05336,R01359,R05509,R00928,R04000,R00229,R07832,R03884,R00227,R03153,R00235,R02837,R04723,R06635,R05672,R01556,R00228,R00229,R00227,R01023,R02772,R06643,R01850,R02152,R05537,R04364,R00586,R01889,R03230,R00627,R00706,R00705,R02481,R04348,R01624,R08530,R08531,R05351,R01154,R08332,R08331,R03621,R01204,R03437,R00271,R07833,R00234,R00230,R04466,R00236,R03065,R03064,R05188,R01196,R04192,R03668,R04316,R02191,R00370,R00371,R02396,R02058,R00235,R01808,R01807,R01806,R01213,R05876,R05190,R06453,R05870,R01160,R08532,R08248,R03903,R07251,R07252,R07253,R03056,R06510,R02911,R00487,R00209,R01089,R02616,R01978,R04024,R01776,R02387,R06311,R05063,R08036,R08213,R00472,R08250,R04950,R03910,R04484,R00211,R00210,R00998,R00212,R07249,R05332,R02569,R03455,R00259,R06978,R03552,R03760,R00351,R00352,R00399,R00693,R03767,R08433,R00238,R06307,R03017,R07399,R00454,R00927,R03168,R03036,R01127,R00315,R00317,R00320,R02740,R00658,R01699,R00431,R00346,R00345,R00726,R00341,R00941,R00344,R00930,R00217,R00353,R02569,R04560
21	1.00	437	28	84	0	1	C00024->C00668:[49->10,49->13,49->7,49->8,50->12,50->6]	RP13340,RP05698,RP00300,RP00395,RP01926,RP01787,RP00568,RP06651,RP01670,RP00026,RP01572,RP01654,RP02453,RP00285,RP05200,RP01568,RP06172,RP00036,RP06101,RP00113,RP06374,RP06639,RP04290,RP04232,RP00180,RP02940,RP01262,RP01033	R01827,R01196,R00006,R00014,R00211,R00210,R01699,R00207,R00224,R00226,R00209,R05636,R03145,R00944,R00943,R01061,R01063,R02036,R01827,R01218,R01220,R01641,R01655,R00743,R01323,R01179,R05508,R00393,R04057,R02955,R05336,R01359,R05509,R00928,R04000,R00229,R07832,R03884,R00227,R03153,R00235,R01528,R06590,R06863,R01641,R02739,R00211,R00210,R00209,R01196,R00212,R05605,R01518,R00472,R00199,R01858,R02628,R01138,R00659,R00724,R00200,R00206,R02320,R00430,R00208,R01012,R00572,R00214,R00216,R02188,R01512,R01515,R01517,R01660,R00945,R01621,R00220,R00212,R00315,R00317,R00320,R03321,R01056,R00658
22	1.00	374	30	87	0	1	C00024->C00668:[49->13,49->7,49->8,50->10,50->12,50->6]	RP13340,RP09828,RP09657,RP06172,RP00395,RP01787,RP01093,RP05698,RP06639,RP06427,RP00285,RP01568,RP06101,RP00113,RP00164,RP00026,RP01788,RP02451,RP04232,RP00180,RP00649,RP01033,RP00078,RP08343,RP01790,RP11137,RP00109,RP00146,RP03735,RP04833	R01827,R06862,R06861,R00472,R01061,R01063,R01827,R00771,R01196,R00006,R00014,R00211,R00210,R01699,R00207,R00224,R00226,R00209,R05636,R03145,R01621,R01067,R00211,R00210,R00209,R01196,R00212,R01518,R00214,R00216,R02188,R01512,R01515,R01517,R01660,R01010,R01011,R01012,R00743,R01323,R01179,R05508,R00393,R04057,R02955,R05336,R01359,R05509,R00928,R04000,R00229,R07832,R03884,R00227,R03153,R00235,R01829,R02737,R00212,R00315,R00317,R00320,R00761,R01067,R00658,R00431,R00346,R00345,R00726,R00341,R00236,R01830,R01843,R01845,R00344,R00930,R00217,R00353,R02168,R00837,R00836,R05767,R00134,R03215,R03146,R00519,R00316
23	1.00	525	24	61	0	1	C00024->C00668:[49->13,49->7,49->8,50->10,50->12,50->6]	RP06172,RP00395,RP01926,RP00649,RP05698,RP06639,RP01640,RP06727,RP00285,RP01576,RP01568,RP00036,RP01095,RP00113,RP01790,RP05200,RP04232,RP06101,RP02454,RP01033,RP01572,RP06166,RP05201,RP03735	R00472,R01061,R01063,R02036,R00761,R01067,R01196,R00006,R00014,R00211,R00210,R01699,R00207,R00224,R00226,R00209,R05636,R03145,R01621,R01620,R01830,R00211,R00210,R00209,R01196,R00212,R05338,R01518,R00199,R01858,R02628,R01138,R00659,R00724,R00200,R00206,R02320,R00430,R00208,R01012,R00572,R05339,R02188,R01512,R01515,R01517,R01660,R01830,R05605,R00212,R00214,R00216,R02740,R00658,R01528,R00454,R05605,R00134,R03215,R03146,R00519
24	1.00	344	23	71	0	1	C00024->C00668:[49->10,49->13,49->7,49->8,50->12,50->6]	RP13340,RP05698,RP06172,RP01262,RP01926,RP01787,RP06651,RP00026,RP01572,RP01654,RP01264,RP05200,RP01568,RP00285,RP06101,RP06639,RP04232,RP00180,RP02454,RP01033,RP00078,RP00109,RP03735	R01827,R01196,R00006,R00014,R00211,R00210,R01699,R00207,R00224,R00226,R00209,R05636,R03145,R00472,R01056,R02036,R01827,R01641,R00743,R01323,R01179,R05508,R00393,R04057,R02955,R05336,R01359,R05509,R00928,R04000,R00229,R07832,R03884,R00227,R03153,R00235,R01528,R06590,R06863,R01641,R07159,R01058,R05605,R01518,R00211,R00210,R00209,R01196,R00212,R00214,R00216,R01621,R00212,R00315,R00317,R00320,R02740,R00658,R00431,R00346,R00345,R00726,R00341,R00344,R00930,R00217,R00353,R00134,R03215,R03146,R00519
25	1.00	351	29	86	0	1	C00024->C00668:[49->13,49->7,49->8,50->10,50->12,50->6]	RP13340,RP09828,RP09657,RP06172,RP00395,RP01790,RP01093,RP05698,RP06639,RP00285,RP04202,RP01568,RP00113,RP00164,RP00026,RP00180,RP06299,RP01788,RP02451,RP04232,RP06101,RP00649,RP01033,RP00078,RP01787,RP11137,RP00109,RP00146,RP03735	R01827,R06862,R06861,R00472,R01061,R01063,R01830,R00771,R01196,R00006,R00014,R00211,R00210,R01699,R00207,R00224,R00226,R00209,R05636,R03145,R01621,R00211,R00210,R00209,R01196,R00212,R00207,R01518,R02188,R01512,R01515,R01517,R01660,R01010,R01011,R01012,R00743,R01323,R01179,R05508,R00393,R04057,R02955,R05336,R01359,R05509,R00928,R04000,R00229,R07832,R03884,R00227,R03153,R00235,R00315,R00317,R00320,R00761,R01829,R02737,R00212,R00214,R00216,R00761,R01067,R00658,R00431,R00346,R00345,R00726,R00341,R01827,R01843,R01845,R00344,R00930,R00217,R00353,R02168,R00837,R00836,R05767,R00134,R03215,R03146,R00519
26	1.00	355	30	196	0	1	C00024->C00668:[49->10,49->13,49->7,49->8,50->12,50->6]	RP13340,RP05698,RP00300,RP00395,RP06101,RP01787,RP01262,RP06651,RP01572,RP06639,RP03722,RP01654,RP02453,RP00285,RP05200,RP01568,RP06172,RP04232,RP00036,RP03973,RP00113,RP00026,RP00007,RP02707,RP01319,RP00180,RP02940,RP01033,RP01926,RP08184	R01827,R01196,R00006,R00014,R00211,R00210,R01699,R00207,R00224,R00226,R00209,R05636,R03145,R00944,R00943,R01061,R01063,R00214,R00216,R01827,R01056,R01641,R01528,R01621,R00130,R06590,R06863,R01641,R02739,R00211,R00210,R00209,R01196,R00212,R05605,R01518,R00472,R00212,R00199,R01858,R02628,R01138,R00659,R00724,R00200,R00206,R02320,R00430,R00208,R01012,R00572,R00181,R02188,R01512,R01515,R01517,R01660,R00743,R01323,R01179,R05508,R00393,R04057,R02955,R05336,R01359,R05509,R00928,R04000,R00229,R07832,R03884,R00227,R03153,R00235,R02837,R04723,R06635,R05672,R01556,R00228,R00229,R00227,R01023,R02772,R06643,R01850,R02152,R05537,R04364,R00586,R01889,R03230,R00627,R00706,R00705,R02481,R04348,R01624,R08530,R08531,R05351,R01154,R08332,R08331,R03621,R01204,R03437,R00271,R07833,R00234,R00230,R04466,R00236,R03065,R03064,R05188,R01196,R04192,R03668,R04316,R02191,R00370,R00371,R02396,R02058,R00235,R01808,R01807,R01806,R01213,R05876,R05190,R06453,R05870,R01160,R08532,R08248,R03903,R07251,R07252,R07253,R03056,R06510,R02911,R00487,R00209,R01089,R02616,R01978,R04024,R01776,R02387,R06311,R05063,R08036,R08213,R00472,R08250,R04950,R03910,R04484,R00211,R00210,R00998,R00212,R07249,R05332,R02569,R03455,R00259,R06978,R03552,R03760,R00351,R00352,R00399,R00693,R03767,R08433,R00238,R06307,R03017,R07399,R00454,R00927,R03168,R03036,R01127,R00315,R00317,R00320,R03321,R00658,R02036,R04560
27	1.00	347	27	187	0	0	C00024->C00668:[14->8,49->10,49->13,49->7,50->12,50->6]	RP13340,RP05698,RP01262,RP01926,RP01787,RP06651,RP01572,RP06639,RP03722,RP01654,RP01264,RP05200,RP01568,RP00285,RP00036,RP03973,RP00026,RP00007,RP02707,RP01319,RP00180,RP02454,RP01033,RP10730,RP06373,RP10741,RP08184	R01827,R01196,R00006,R00014,R00211,R00210,R01699,R00207,R00224,R00226,R00209,R05636,R03145,R01056,R02036,R01827,R01641,R01528,R01621,R00130,R06590,R06863,R01641,R07159,R01058,R05605,R01518,R00211,R00210,R00209,R01196,R00212,R00199,R01858,R02628,R01138,R00659,R00724,R00200,R00206,R02320,R00430,R00208,R01012,R00572,R00181,R00743,R01323,R01179,R05508,R00393,R04057,R02955,R05336,R01359,R05509,R00928,R04000,R00229,R07832,R03884,R00227,R03153,R00235,R02837,R04723,R06635,R05672,R01556,R00228,R00229,R00227,R01023,R02772,R06643,R01850,R02152,R05537,R04364,R00586,R01889,R03230,R00627,R00706,R00705,R02481,R04348,R01624,R08530,R08531,R05351,R01154,R08332,R08331,R03621,R01204,R03437,R00271,R07833,R00234,R00230,R04466,R00236,R03065,R03064,R05188,R01196,R04192,R03668,R04316,R02191,R00370,R00371,R02396,R02058,R00235,R01808,R01807,R01806,R01213,R05876,R05190,R06453,R05870,R01160,R08532,R08248,R03903,R07251,R07252,R07253,R03056,R06510,R02911,R00487,R00209,R01089,R02616,R01978,R04024,R01776,R02387,R06311,R05063,R08036,R08213,R00472,R08250,R04950,R03910,R04484,R00211,R00210,R00998,R00212,R07249,R05332,R02569,R03455,R00259,R06978,R03552,R03760,R00351,R00352,R00399,R00693,R03767,R08433,R00238,R06307,R03017,R07399,R00454,R00927,R03168,R03036,R01127,R00315,R00317,R00320,R02740,R00658,R01699,R00941,R02569,R04560
28	1.00	371	25	74	0	0	C00024->C00668:[49->10,49->13,49->7,49->8,50->12,50->6]	RP13340,RP06651,RP06172,RP00395,RP01926,RP01787,RP05698,RP00026,RP01654,RP00285,RP05200,RP01568,RP01572,RP00113,RP00180,RP06299,RP01262,RP06101,RP02454,RP01033,RP10730,RP00078,RP06427,RP00109,RP10741	R01827,R01641,R00472,R01061,R01063,R02036,R01827,R01196,R00006,R00014,R00211,R00210,R01699,R00207,R00224,R00226,R00209,R05636,R03145,R00743,R01323,R01179,R05508,R00393,R04057,R02955,R05336,R01359,R05509,R00928,R04000,R00229,R07832,R03884,R00227,R03153,R00235,R06590,R06863,R01641,R00211,R00210,R00209,R01196,R00212,R05605,R01518,R01528,R02188,R01512,R01515,R01517,R01660,R00315,R00317,R00320,R00761,R01056,R00214,R00216,R02740,R00658,R01699,R00431,R00346,R00345,R00726,R00341,R01067,R00344,R00930,R00217,R00353,R02569
29	1.00	416	28	92	0	1	C00024->C00668:[49->13,49->7,49->8,50->10,50->12,50->6]	RP01271,RP09828,RP09657,RP06172,RP00395,RP01926,RP00180,RP00649,RP05698,RP06639,RP00052,RP00285,RP05200,RP01573,RP01568,RP00036,RP01572,RP00113,RP00164,RP01790,RP00026,RP04232,RP06101,RP02454,RP01033,RP01270,RP06727,RP03735	R01068,R06862,R06861,R00472,R01061,R01063,R02036,R00315,R00317,R00320,R00761,R01067,R01196,R00006,R00014,R00211,R00210,R01699,R00207,R00224,R00226,R00209,R05636,R03145,R01621,R00756,R00769,R05805,R00770,R00762,R00764,R00767,R00211,R00210,R00209,R01196,R00212,R05605,R01529,R01518,R00199,R01858,R02628,R01138,R00659,R00724,R00200,R00206,R02320,R00430,R00208,R01012,R00572,R01528,R02188,R01512,R01515,R01517,R01660,R01010,R01011,R01012,R01830,R00743,R01323,R01179,R05508,R00393,R04057,R02955,R05336,R01359,R05509,R00928,R04000,R00229,R07832,R03884,R00227,R03153,R00235,R00212,R00214,R00216,R02740,R00658,R01068,R01830,R00134,R03215,R03146,R00519
30	1.00	420	23	73	0	0	C00024->C00668:[49->10,49->13,49->7,49->8,50->12,50->6]	RP13340,RP09657,RP06172,RP01262,RP01926,RP01787,RP05698,RP00180,RP00026,RP09848,RP01654,RP01264,RP05200,RP01568,RP00285,RP00036,RP01572,RP06639,RP06101,RP02454,RP01033,RP10730,RP10741	R01827,R06861,R00472,R01056,R02036,R01827,R01196,R00006,R00014,R00211,R00210,R01699,R00207,R00224,R00226,R00209,R05636,R03145,R00315,R00317,R00320,R00743,R01323,R01179,R05508,R00393,R04057,R02955,R05336,R01359,R05509,R00928,R04000,R00229,R07832,R03884,R00227,R03153,R00235,R06863,R06590,R06863,R01641,R07159,R01058,R05605,R01518,R00211,R00210,R00209,R01196,R00212,R00199,R01858,R02628,R01138,R00659,R00724,R00200,R00206,R02320,R00430,R00208,R01012,R00572,R01528,R01621,R00214,R00216,R02740,R00658,R01699,R02569
31	1.00	329	13	130	0	0	C00024->C00668:[10->7,11->8,15->6,49->13,50->12,6->10]	RP01790,RP01255,RP02707,RP01654,RP04092,RP00007,RP02454,RP06639,RP03722,RP06727,RP00285,RP04202,RP06726	R01830,R01049,R03036,R06590,R06863,R01641,R00190,R02837,R04723,R06635,R05672,R01556,R00228,R00229,R00227,R01023,R02772,R06643,R01850,R02152,R05537,R04364,R00586,R01889,R03230,R00627,R00706,R00705,R02481,R04348,R01624,R08530,R08531,R05351,R01154,R08332,R08331,R03621,R01204,R03437,R00271,R07833,R00234,R00230,R04466,R00236,R03065,R03064,R05188,R01196,R04192,R03668,R04316,R02191,R00370,R00371,R02396,R02058,R00235,R01808,R01807,R01806,R01213,R05876,R05190,R06453,R05870,R01160,R08532,R08248,R03903,R07251,R07252,R07253,R03056,R06510,R02911,R00487,R00209,R01089,R02616,R01978,R04024,R01776,R02387,R06311,R05063,R08036,R08213,R00472,R08250,R04950,R03910,R04484,R00211,R00210,R00998,R00212,R07249,R05332,R02569,R03455,R00259,R06978,R03552,R03760,R00351,R00352,R00399,R00693,R03767,R08433,R00238,R06307,R03017,R07399,R00454,R00927,R03168,R02740,R01621,R00130,R01830,R00211,R00210,R00209,R01196,R00212,R00207,R01827
32	1.00	515	24	64	0	0	C00024->C00668:[49->10,49->13,49->7,49->8,50->12,50->6]	RP00128,RP06651,RP06172,RP00395,RP01926,RP01787,RP05698,RP13340,RP06639,RP04318,RP01654,RP00285,RP05200,RP01568,RP00036,RP01572,RP00113,RP00180,RP01262,RP06101,RP02454,RP01033,RP08343,RP04833	R00710,R00711,R01019,R00326,R01641,R00472,R01061,R01063,R02036,R01827,R01196,R00006,R00014,R00211,R00210,R01699,R00207,R00224,R00226,R00209,R05636,R03145,R01827,R01621,R00224,R06590,R06863,R01641,R00211,R00210,R00209,R01196,R00212,R05605,R01518,R00199,R01858,R02628,R01138,R00659,R00724,R00200,R00206,R02320,R00430,R00208,R01012,R00572,R01528,R02188,R01512,R01515,R01517,R01660,R00315,R00317,R00320,R01056,R00214,R00216,R02740,R00658,R00236,R00316
33	1.00	356	30	197	0	0	C00024->C00668:[14->8,49->10,49->13,49->7,50->12,50->6]	RP00128,RP05698,RP00395,RP01926,RP01787,RP01262,RP06651,RP13340,RP06639,RP03722,RP04318,RP01654,RP00285,RP05200,RP01568,RP00036,RP03973,RP00113,RP00026,RP00007,RP02707,RP01319,RP00180,RP02454,RP01033,RP01572,RP08343,RP08184,RP04833,RP06373	R00710,R00711,R01019,R00326,R01196,R00006,R00014,R00211,R00210,R01699,R00207,R00224,R00226,R00209,R05636,R03145,R01061,R01063,R02036,R01827,R01056,R01641,R01827,R01621,R00130,R00224,R06590,R06863,R01641,R00211,R00210,R00209,R01196,R00212,R05605,R01518,R00199,R01858,R02628,R01138,R00659,R00724,R00200,R00206,R02320,R00430,R00208,R01012,R00572,R00181,R02188,R01512,R01515,R01517,R01660,R00743,R01323,R01179,R05508,R00393,R04057,R02955,R05336,R01359,R05509,R00928,R04000,R00229,R07832,R03884,R00227,R03153,R00235,R02837,R04723,R06635,R05672,R01556,R00228,R00229,R00227,R01023,R02772,R06643,R01850,R02152,R05537,R04364,R00586,R01889,R03230,R00627,R00706,R00705,R02481,R04348,R01624,R08530,R08531,R05351,R01154,R08332,R08331,R03621,R01204,R03437,R00271,R07833,R00234,R00230,R04466,R00236,R03065,R03064,R05188,R01196,R04192,R03668,R04316,R02191,R00370,R00371,R02396,R02058,R00235,R01808,R01807,R01806,R01213,R05876,R05190,R06453,R05870,R01160,R08532,R08248,R03903,R07251,R07252,R07253,R03056,R06510,R02911,R00487,R00209,R01089,R02616,R01978,R04024,R01776,R02387,R06311,R05063,R08036,R08213,R00472,R08250,R04950,R03910,R04484,R00211,R00210,R00998,R00212,R07249,R05332,R02569,R03455,R00259,R06978,R03552,R03760,R00351,R00352,R00399,R00693,R03767,R08433,R00238,R06307,R03017,R07399,R00454,R00927,R03168,R03036,R01127,R00315,R00317,R00320,R02740,R00658,R01528,R00236,R04560,R00316,R00941
34	1.00	363	30	90	0	1	C00024->C00668:[49->13,49->7,49->8,50->10,50->12,50->6]	RP13340,RP09828,RP09657,RP06172,RP00395,RP01787,RP01093,RP05698,RP06705,RP00143,RP00285,RP01568,RP06101,RP00113,RP00164,RP00026,RP06639,RP06299,RP01788,RP02451,RP04232,RP00180,RP00649,RP01033,RP00078,RP01790,RP11137,RP00109,RP00146,RP03735	R01827,R06862,R06861,R00472,R01061,R01063,R01827,R00771,R01196,R00006,R00014,R00211,R00210,R01699,R00207,R00224,R00226,R00209,R05636,R03145,R01776,R00651,R01287,R02026,R03217,R00211,R00210,R00209,R01196,R00212,R01518,R00214,R00216,R02188,R01512,R01515,R01517,R01660,R01010,R01011,R01012,R00743,R01323,R01179,R05508,R00393,R04057,R02955,R05336,R01359,R05509,R00928,R04000,R00229,R07832,R03884,R00227,R03153,R00235,R01621,R00761,R01829,R02737,R00212,R00315,R00317,R00320,R00761,R01067,R00658,R00431,R00346,R00345,R00726,R00341,R01830,R01843,R01845,R00344,R00930,R00217,R00353,R02168,R00837,R00836,R05767,R00134,R03215,R03146,R00519
35	1.00	341	15	133	0	0	C00024->C00668:[10->7,11->8,15->6,49->13,50->12,6->10]	RP02707,RP01790,RP01255,RP06299,RP04092,RP00180,RP00007,RP02454,RP06705,RP03722,RP06427,RP01654,RP00143,RP06727,RP06726	R03036,R01830,R01049,R00761,R00190,R00315,R00317,R00320,R02837,R04723,R06635,R05672,R01556,R00228,R00229,R00227,R01023,R02772,R06643,R01850,R02152,R05537,R04364,R00586,R01889,R03230,R00627,R00706,R00705,R02481,R04348,R01624,R08530,R08531,R05351,R01154,R08332,R08331,R03621,R01204,R03437,R00271,R07833,R00234,R00230,R04466,R00236,R03065,R03064,R05188,R01196,R04192,R03668,R04316,R02191,R00370,R00371,R02396,R02058,R00235,R01808,R01807,R01806,R01213,R05876,R05190,R06453,R05870,R01160,R08532,R08248,R03903,R07251,R07252,R07253,R03056,R06510,R02911,R00487,R00209,R01089,R02616,R01978,R04024,R01776,R02387,R06311,R05063,R08036,R08213,R00472,R08250,R04950,R03910,R04484,R00211,R00210,R00998,R00212,R07249,R05332,R02569,R03455,R00259,R06978,R03552,R03760,R00351,R00352,R00399,R00693,R03767,R08433,R00238,R06307,R03017,R07399,R00454,R00927,R03168,R02740,R01776,R00130,R01067,R06590,R06863,R01641,R00651,R01287,R02026,R03217,R01830,R01827
36	1.00	501	22	59	0	1	C00024->C00668:[49->12,49->7,49->8,50->10,50->13,50->6]	RP06172,RP00395,RP01926,RP00649,RP05698,RP01572,RP06727,RP00285,RP05200,RP01573,RP01568,RP00036,RP01095,RP00113,RP01790,RP01576,RP04232,RP06101,RP02454,RP01033,RP05201,RP03735	R00472,R01061,R01063,R02036,R00761,R01067,R01196,R00006,R00014,R00211,R00210,R01699,R00207,R00224,R00226,R00209,R05636,R03145,R01528,R01830,R00211,R00210,R00209,R01196,R00212,R05605,R01529,R01518,R00199,R01858,R02628,R01138,R00659,R00724,R00200,R00206,R02320,R00430,R00208,R01012,R00572,R05339,R02188,R01512,R01515,R01517,R01660,R01830,R05338,R00212,R00214,R00216,R02740,R00658,R05605,R00134,R03215,R03146,R00519
37	1.00	366	26	126	0	1	C00024->C00668:[2->10,49->13,49->7,49->8,50->12,50->6]	RP13340,RP06651,RP06172,RP00395,RP01787,RP05698,RP04092,RP01255,RP03722,RP00180,RP01654,RP00285,RP00051,RP01568,RP00036,RP00113,RP06639,RP02707,RP04232,RP06101,RP02454,RP01033,RP00124,RP03735,RP04833,RP08343	R01827,R01641,R00472,R01061,R01063,R01827,R01196,R00006,R00014,R00211,R00210,R01699,R00207,R00224,R00226,R00209,R05636,R03145,R00190,R01049,R00130,R00315,R00317,R00320,R06590,R06863,R01641,R00211,R00210,R00209,R01196,R00212,R04709,R07741,R06635,R07884,R06637,R06636,R06459,R06458,R07938,R00989,R07251,R06800,R06801,R07254,R07255,R07721,R06510,R06511,R06512,R07910,R06821,R02505,R07987,R07989,R00740,R07757,R02447,R07886,R06797,R02482,R01626,R07754,R07731,R06799,R06796,R04618,R06448,R04356,R05331,R06817,R06641,R06643,R06644,R06645,R07250,R05188,R06482,R06483,R06480,R06481,R05464,R04050,R01613,R07253,R01614,R07719,R07988,R07885,R01518,R00199,R01858,R02628,R01138,R00659,R00724,R00200,R00206,R02320,R00430,R00208,R01012,R00572,R02188,R01512,R01515,R01517,R01660,R01621,R03036,R00212,R00214,R00216,R02740,R00658,R00233,R00742,R00353,R04386,R00134,R03215,R03146,R00519,R00316,R00236
38	1.00	497	26	68	0	1	C00024->C00668:[49->13,49->7,49->8,50->10,50->12,50->6]	RP06172,RP00395,RP01926,RP00180,RP00649,RP05698,RP06705,RP01095,RP05201,RP00143,RP00285,RP05200,RP01568,RP00036,RP01572,RP00113,RP01790,RP06299,RP01576,RP04232,RP06101,RP02454,RP01033,RP06427,RP06727,RP03735	R00472,R01061,R01063,R02036,R00315,R00317,R00320,R00761,R01067,R01196,R00006,R00014,R00211,R00210,R01699,R00207,R00224,R00226,R00209,R05636,R03145,R01776,R05339,R05605,R00651,R01287,R02026,R03217,R00211,R00210,R00209,R01196,R00212,R05605,R01518,R00199,R01858,R02628,R01138,R00659,R00724,R00200,R00206,R02320,R00430,R00208,R01012,R00572,R01528,R02188,R01512,R01515,R01517,R01660,R01830,R00761,R05338,R00212,R00214,R00216,R02740,R00658,R01067,R01830,R00134,R03215,R03146,R00519
39	1.00	511	26	63	0	1	C00024->C00668:[49->13,49->7,49->8,50->10,50->12,50->6]	RP06172,RP00395,RP01926,RP00649,RP05698,RP06639,RP01095,RP05201,RP02453,RP00285,RP05200,RP04202,RP01568,RP00036,RP01572,RP00113,RP01790,RP01576,RP04232,RP06101,RP02940,RP01033,RP10730,RP06727,RP10741,RP03735	R00472,R01061,R01063,R02036,R00761,R01067,R01196,R00006,R00014,R00211,R00210,R01699,R00207,R00224,R00226,R00209,R05636,R03145,R01621,R05339,R05605,R02739,R00211,R00210,R00209,R01196,R00212,R05605,R00207,R01518,R00199,R01858,R02628,R01138,R00659,R00724,R00200,R00206,R02320,R00430,R00208,R01012,R00572,R01528,R02188,R01512,R01515,R01517,R01660,R01830,R05338,R00212,R00214,R00216,R03321,R00658,R01699,R01830,R02569,R00134,R03215,R03146,R00519
40	1.00	469	25	57	0	0	C00024->C00668:[49->10,49->13,49->7,49->8,50->12,50->6]	RP13340,RP06651,RP06172,RP00395,RP01926,RP01787,RP05698,RP06639,RP01654,RP00285,RP05200,RP01568,RP01572,RP00113,RP00180,RP01262,RP06101,RP02454,RP01033,RP10730,RP00078,RP08343,RP00109,RP10741,RP04833	R01827,R01641,R00472,R01061,R01063,R02036,R01827,R01196,R00006,R00014,R00211,R00210,R01699,R00207,R00224,R00226,R00209,R05636,R03145,R01621,R06590,R06863,R01641,R00211,R00210,R00209,R01196,R00212,R05605,R01518,R01528,R02188,R01512,R01515,R01517,R01660,R00315,R00317,R00320,R01056,R00214,R00216,R02740,R00658,R01699,R00431,R00346,R00345,R00726,R00341,R00236,R00344,R00930,R00217,R00353,R02569,R00316
41	1.00	329	14	135	0	0	C00024->C00668:[10->7,11->8,15->6,49->13,50->12,6->10]	RP02707,RP00007,RP06299,RP02451,RP04092,RP00649,RP04202,RP01255,RP03722,RP01654,RP00285,RP00146,RP01093,RP06726	R03036,R02837,R04723,R06635,R05672,R01556,R00228,R00229,R00227,R01023,R02772,R06643,R01850,R02152,R05537,R04364,R00586,R01889,R03230,R00627,R00706,R00705,R02481,R04348,R01624,R08530,R08531,R05351,R01154,R08332,R08331,R03621,R01204,R03437,R00271,R07833,R00234,R00230,R04466,R00236,R03065,R03064,R05188,R01196,R04192,R03668,R04316,R02191,R00370,R00371,R02396,R02058,R00235,R01808,R01807,R01806,R01213,R05876,R05190,R06453,R05870,R01160,R08532,R08248,R03903,R07251,R07252,R07253,R03056,R06510,R02911,R00487,R00209,R01089,R02616,R01978,R04024,R01776,R02387,R06311,R05063,R08036,R08213,R00472,R08250,R04950,R03910,R04484,R00211,R00210,R00998,R00212,R07249,R05332,R02569,R03455,R00259,R06978,R03552,R03760,R00351,R00352,R00399,R00693,R03767,R08433,R00238,R06307,R03017,R07399,R00454,R00927,R03168,R00761,R02737,R00190,R00761,R01067,R00207,R01049,R00130,R06590,R06863,R01641,R00211,R00210,R00209,R01196,R00212,R02168,R00837,R00836,R05767,R00771,R01827
42	1.00	337	15	137	0	0	C00024->C00668:[10->7,11->8,15->6,49->13,50->12,6->10]	RP02707,RP01255,RP06299,RP04092,RP01093,RP00180,RP00649,RP00007,RP06705,RP03722,RP01654,RP00143,RP00146,RP02451,RP06726	R03036,R01049,R00761,R00190,R00771,R00315,R00317,R00320,R00761,R01067,R02837,R04723,R06635,R05672,R01556,R00228,R00229,R00227,R01023,R02772,R06643,R01850,R02152,R05537,R04364,R00586,R01889,R03230,R00627,R00706,R00705,R02481,R04348,R01624,R08530,R08531,R05351,R01154,R08332,R08331,R03621,R01204,R03437,R00271,R07833,R00234,R00230,R04466,R00236,R03065,R03064,R05188,R01196,R04192,R03668,R04316,R02191,R00370,R00371,R02396,R02058,R00235,R01808,R01807,R01806,R01213,R05876,R05190,R06453,R05870,R01160,R08532,R08248,R03903,R07251,R07252,R07253,R03056,R06510,R02911,R00487,R00209,R01089,R02616,R01978,R04024,R01776,R02387,R06311,R05063,R08036,R08213,R00472,R08250,R04950,R03910,R04484,R00211,R00210,R00998,R00212,R07249,R05332,R02569,R03455,R00259,R06978,R03552,R03760,R00351,R00352,R00399,R00693,R03767,R08433,R00238,R06307,R03017,R07399,R00454,R00927,R03168,R01776,R00130,R06590,R06863,R01641,R00651,R01287,R02026,R03217,R02168,R00837,R00836,R05767,R02737,R01827
43	1.00	430	28	92	0	1	C00024->C00668:[49->13,49->7,49->8,50->10,50->12,50->6]	RP01271,RP09828,RP09657,RP06172,RP00395,RP00180,RP00649,RP05698,RP06639,RP01640,RP00052,RP00285,RP01270,RP01568,RP00036,RP00113,RP00164,RP01790,RP00026,RP06299,RP04232,RP06101,RP02454,RP01033,RP06166,RP06427,RP06727,RP03735	R01068,R06862,R06861,R00472,R01061,R01063,R00315,R00317,R00320,R00761,R01067,R01196,R00006,R00014,R00211,R00210,R01699,R00207,R00224,R00226,R00209,R05636,R03145,R01621,R01620,R00756,R00769,R05805,R00770,R00762,R00764,R00767,R00211,R00210,R00209,R01196,R00212,R01068,R01518,R00199,R01858,R02628,R01138,R00659,R00724,R00200,R00206,R02320,R00430,R00208,R01012,R00572,R02188,R01512,R01515,R01517,R01660,R01010,R01011,R01012,R01830,R00743,R01323,R01179,R05508,R00393,R04057,R02955,R05336,R01359,R05509,R00928,R04000,R00229,R07832,R03884,R00227,R03153,R00235,R00761,R00212,R00214,R00216,R02740,R00658,R00454,R01067,R01830,R00134,R03215,R03146,R00519
44	1.00	533	23	56	0	0	C00024->C00668:[49->10,49->13,49->7,49->8,50->12,50->6]	RP13340,RP06651,RP06172,RP01262,RP01926,RP01787,RP05698,RP06639,RP01654,RP01264,RP05200,RP01568,RP00285,RP00036,RP01572,RP00180,RP06101,RP02454,RP01033,RP10730,RP08343,RP10741,RP04833	R01827,R01641,R00472,R01056,R02036,R01827,R01196,R00006,R00014,R00211,R00210,R01699,R00207,R00224,R00226,R00209,R05636,R03145,R01621,R06590,R06863,R01641,R07159,R01058,R05605,R01518,R00211,R00210,R00209,R01196,R00212,R00199,R01858,R02628,R01138,R00659,R00724,R00200,R00206,R02320,R00430,R00208,R01012,R00572,R01528,R00315,R00317,R00320,R00214,R00216,R02740,R00658,R01699,R00236,R02569,R00316
45	1.00	427	27	91	0	1	C00024->C00668:[49->13,49->7,49->8,50->10,50->12,50->6]	RP01271,RP09828,RP09657,RP06172,RP00395,RP00180,RP00649,RP05698,RP06639,RP01640,RP00052,RP02453,RP00285,RP01270,RP01568,RP00036,RP00113,RP00164,RP01790,RP00026,RP04232,RP06101,RP02940,RP01033,RP06166,RP06727,RP03735	R01068,R06862,R06861,R00472,R01061,R01063,R00315,R00317,R00320,R00761,R01067,R01196,R00006,R00014,R00211,R00210,R01699,R00207,R00224,R00226,R00209,R05636,R03145,R01621,R01620,R00756,R00769,R05805,R00770,R00762,R00764,R00767,R02739,R00211,R00210,R00209,R01196,R00212,R01068,R01518,R00199,R01858,R02628,R01138,R00659,R00724,R00200,R00206,R02320,R00430,R00208,R01012,R00572,R02188,R01512,R01515,R01517,R01660,R01010,R01011,R01012,R01830,R00743,R01323,R01179,R05508,R00393,R04057,R02955,R05336,R01359,R05509,R00928,R04000,R00229,R07832,R03884,R00227,R03153,R00235,R00212,R00214,R00216,R03321,R00658,R00454,R01830,R00134,R03215,R03146,R00519
46	1.00	390	28	79	0	1	C00024->C00668:[49->10,49->13,49->7,49->8,50->12,50->6]	RP13340,RP05698,RP00300,RP00395,RP01926,RP01787,RP00568,RP06651,RP01670,RP00026,RP01572,RP01654,RP00285,RP05200,RP01568,RP06172,RP06101,RP00113,RP06374,RP06639,RP04290,RP04232,RP00180,RP01262,RP02454,RP01033,RP00078,RP00109	R01827,R01196,R00006,R00014,R00211,R00210,R01699,R00207,R00224,R00226,R00209,R05636,R03145,R00944,R00943,R01061,R01063,R02036,R01827,R01218,R01220,R01641,R01655,R00743,R01323,R01179,R05508,R00393,R04057,R02955,R05336,R01359,R05509,R00928,R04000,R00229,R07832,R03884,R00227,R03153,R00235,R01528,R06590,R06863,R01641,R00211,R00210,R00209,R01196,R00212,R05605,R01518,R00472,R00214,R00216,R02188,R01512,R01515,R01517,R01660,R00945,R01621,R00220,R00212,R00315,R00317,R00320,R01056,R02740,R00658,R00431,R00346,R00345,R00726,R00341,R00344,R00930,R00217,R00353
47	1.00	395	27	79	0	0	C00024->C00668:[49->10,49->13,49->7,49->8,50->12,50->6]	RP13340,RP05698,RP06172,RP00395,RP01926,RP01787,RP06651,RP00930,RP00026,RP01654,RP00285,RP01292,RP05200,RP01568,RP05857,RP01572,RP00113,RP06639,RP01262,RP00180,RP02454,RP01033,RP10730,RP00121,RP00109,RP00078,RP10741	R01827,R01196,R00006,R00014,R00211,R00210,R01699,R00207,R00224,R00226,R00209,R05636,R03145,R00472,R01061,R01063,R02036,R01827,R01641,R00479,R00743,R01323,R01179,R05508,R00393,R04057,R02955,R05336,R01359,R05509,R00928,R04000,R00229,R07832,R03884,R00227,R03153,R00235,R06590,R06863,R01641,R00211,R00210,R00209,R01196,R00212,R01082,R05605,R01518,R00709,R00267,R01528,R02188,R01512,R01515,R01517,R01660,R01621,R01056,R00315,R00317,R00320,R02740,R00658,R01699,R00412,R00408,R02164,R00402,R00344,R00930,R00217,R00353,R00431,R00346,R00345,R00726,R00341,R02569
48	1.00	407	24	80	0	1	C00024->C00668:[49->13,49->7,49->8,50->10,50->12,50->6]	RP06172,RP00395,RP01926,RP00180,RP00649,RP05698,RP06639,RP01572,RP06727,RP00285,RP01576,RP01568,RP00036,RP01095,RP00113,RP01790,RP00026,RP05200,RP04232,RP06101,RP02454,RP01033,RP05201,RP03735	R00472,R01061,R01063,R02036,R00315,R00317,R00320,R00761,R01067,R01196,R00006,R00014,R00211,R00210,R01699,R00207,R00224,R00226,R00209,R05636,R03145,R01621,R01528,R01830,R00211,R00210,R00209,R01196,R00212,R05338,R01518,R00199,R01858,R02628,R01138,R00659,R00724,R00200,R00206,R02320,R00430,R00208,R01012,R00572,R05339,R02188,R01512,R01515,R01517,R01660,R01830,R00743,R01323,R01179,R05508,R00393,R04057,R02955,R05336,R01359,R05509,R00928,R04000,R00229,R07832,R03884,R00227,R03153,R00235,R05605,R00212,R00214,R00216,R02740,R00658,R05605,R00134,R03215,R03146,R00519
49	1.00	507	24	60	0	1	C00024->C00668:[49->10,49->13,49->7,49->8,50->12,50->6]	RP13340,RP09657,RP06172,RP01262,RP01926,RP01787,RP05698,RP06639,RP01572,RP09848,RP01654,RP01264,RP05200,RP01568,RP00285,RP00036,RP06101,RP04232,RP00180,RP02454,RP01033,RP08343,RP03735,RP04833	R01827,R06861,R00472,R01056,R02036,R01827,R01196,R00006,R00014,R00211,R00210,R01699,R00207,R00224,R00226,R00209,R05636,R03145,R01621,R01528,R06863,R06590,R06863,R01641,R07159,R01058,R05605,R01518,R00211,R00210,R00209,R01196,R00212,R00199,R01858,R02628,R01138,R00659,R00724,R00200,R00206,R02320,R00430,R00208,R01012,R00572,R00214,R00216,R00212,R00315,R00317,R00320,R02740,R00658,R00236,R00134,R03215,R03146,R00519,R00316
50	1.00	411	26	90	0	1	C00024->C00668:[49->13,49->7,49->8,50->10,50->12,50->6]	RP01271,RP09828,RP09657,RP06172,RP00395,RP00180,RP00649,RP05698,RP06639,RP00052,RP02453,RP00285,RP04202,RP01568,RP00036,RP00113,RP00164,RP01790,RP00026,RP04232,RP06101,RP02940,RP01270,RP01033,RP06727,RP03735	R01068,R06862,R06861,R00472,R01061,R01063,R00315,R00317,R00320,R00761,R01067,R01196,R00006,R00014,R00211,R00210,R01699,R00207,R00224,R00226,R00209,R05636,R03145,R01621,R00756,R00769,R05805,R00770,R00762,R00764,R00767,R02739,R00211,R00210,R00209,R01196,R00212,R00207,R01518,R00199,R01858,R02628,R01138,R00659,R00724,R00200,R00206,R02320,R00430,R00208,R01012,R00572,R02188,R01512,R01515,R01517,R01660,R01010,R01011,R01012,R01830,R00743,R01323,R01179,R05508,R00393,R04057,R02955,R05336,R01359,R05509,R00928,R04000,R00229,R07832,R03884,R00227,R03153,R00235,R00212,R00214,R00216,R03321,R01068,R00658,R01830,R00134,R03215,R03146,R00519
51	1.00	337	14	127	0	0	C00024->C00668:[10->7,11->8,15->6,49->13,50->12,6->10]	RP01790,RP10730,RP02707,RP04092,RP01255,RP00007,RP02454,RP06639,RP03722,RP01654,RP06727,RP10741,RP04202,RP06726	R01830,R01699,R03036,R00190,R01049,R02837,R04723,R06635,R05672,R01556,R00228,R00229,R00227,R01023,R02772,R06643,R01850,R02152,R05537,R04364,R00586,R01889,R03230,R00627,R00706,R00705,R02481,R04348,R01624,R08530,R08531,R05351,R01154,R08332,R08331,R03621,R01204,R03437,R00271,R07833,R00234,R00230,R04466,R00236,R03065,R03064,R05188,R01196,R04192,R03668,R04316,R02191,R00370,R00371,R02396,R02058,R00235,R01808,R01807,R01806,R01213,R05876,R05190,R06453,R05870,R01160,R08532,R08248,R03903,R07251,R07252,R07253,R03056,R06510,R02911,R00487,R00209,R01089,R02616,R01978,R04024,R01776,R02387,R06311,R05063,R08036,R08213,R00472,R08250,R04950,R03910,R04484,R00211,R00210,R00998,R00212,R07249,R05332,R02569,R03455,R00259,R06978,R03552,R03760,R00351,R00352,R00399,R00693,R03767,R08433,R00238,R06307,R03017,R07399,R00454,R00927,R03168,R02740,R01621,R00130,R06590,R06863,R01641,R01830,R02569,R00207,R01827
52	1.00	406	25	89	0	1	C00024->C00668:[49->13,49->7,49->8,50->10,50->12,50->6]	RP01271,RP09828,RP09657,RP06172,RP00395,RP00180,RP00649,RP05698,RP06639,RP00052,RP00285,RP01270,RP01568,RP04202,RP00036,RP00113,RP00164,RP01790,RP00026,RP04232,RP06101,RP02454,RP01033,RP06727,RP03735	R01068,R06862,R06861,R00472,R01061,R01063,R00315,R00317,R00320,R00761,R01067,R01196,R00006,R00014,R00211,R00210,R01699,R00207,R00224,R00226,R00209,R05636,R03145,R01621,R00756,R00769,R05805,R00770,R00762,R00764,R00767,R00211,R00210,R00209,R01196,R00212,R01068,R01518,R00207,R00199,R01858,R02628,R01138,R00659,R00724,R00200,R00206,R02320,R00430,R00208,R01012,R00572,R02188,R01512,R01515,R01517,R01660,R01010,R01011,R01012,R01830,R00743,R01323,R01179,R05508,R00393,R04057,R02955,R05336,R01359,R05509,R00928,R04000,R00229,R07832,R03884,R00227,R03153,R00235,R00212,R00214,R00216,R02740,R00658,R01830,R00134,R03215,R03146,R00519
53	1.00	516	26	65	0	1	C00024->C00668:[49->13,49->7,49->8,50->10,50->12,50->6]	RP06172,RP00395,RP01926,RP00180,RP00649,RP05698,RP06639,RP01095,RP05201,RP02453,RP00285,RP05200,RP01568,RP00036,RP01572,RP00113,RP01790,RP01576,RP04232,RP06101,RP02940,RP01033,RP08343,RP06727,RP03735,RP04833	R00472,R01061,R01063,R02036,R00315,R00317,R00320,R00761,R01067,R01196,R00006,R00014,R00211,R00210,R01699,R00207,R00224,R00226,R00209,R05636,R03145,R01621,R05339,R05605,R02739,R00211,R00210,R00209,R01196,R00212,R05605,R01518,R00199,R01858,R02628,R01138,R00659,R00724,R00200,R00206,R02320,R00430,R00208,R01012,R00572,R01528,R02188,R01512,R01515,R01517,R01660,R01830,R05338,R00212,R00214,R00216,R03321,R00658,R00236,R01830,R00134,R03215,R03146,R00519,R00316
54	1.00	416	24	78	0	0	C00024->C00668:[49->10,49->13,49->7,49->8,50->12,50->6]	RP13340,RP06651,RP06172,RP00395,RP01926,RP01787,RP05698,RP00026,RP01654,RP00285,RP05200,RP01568,RP00036,RP01572,RP00113,RP00180,RP06299,RP01262,RP06101,RP02454,RP01033,RP10730,RP06427,RP10741	R01827,R01641,R00472,R01061,R01063,R02036,R01827,R01196,R00006,R00014,R00211,R00210,R01699,R00207,R00224,R00226,R00209,R05636,R03145,R00743,R01323,R01179,R05508,R00393,R04057,R02955,R05336,R01359,R05509,R00928,R04000,R00229,R07832,R03884,R00227,R03153,R00235,R06590,R06863,R01641,R00211,R00210,R00209,R01196,R00212,R05605,R01518,R00199,R01858,R02628,R01138,R00659,R00724,R00200,R00206,R02320,R00430,R00208,R01012,R00572,R01528,R02188,R01512,R01515,R01517,R01660,R00315,R00317,R00320,R00761,R01056,R00214,R00216,R02740,R00658,R01699,R01067,R02569
55	1.00	345	24	76	0	1	C00024->C00668:[49->10,49->13,49->7,49->8,50->12,50->6]	RP13340,RP05698,RP06172,RP00395,RP01926,RP01787,RP06639,RP06651,RP00026,RP01654,RP00285,RP05200,RP01568,RP01572,RP00113,RP00180,RP04232,RP06101,RP01262,RP02454,RP01033,RP00078,RP00109,RP03735	R01827,R01196,R00006,R00014,R00211,R00210,R01699,R00207,R00224,R00226,R00209,R05636,R03145,R00472,R01061,R01063,R02036,R01827,R01621,R01641,R00743,R01323,R01179,R05508,R00393,R04057,R02955,R05336,R01359,R05509,R00928,R04000,R00229,R07832,R03884,R00227,R03153,R00235,R06590,R06863,R01641,R00211,R00210,R00209,R01196,R00212,R05605,R01518,R01528,R02188,R01512,R01515,R01517,R01660,R00315,R00317,R00320,R00212,R00214,R00216,R01056,R02740,R00658,R00431,R00346,R00345,R00726,R00341,R00344,R00930,R00217,R00353,R00134,R03215,R03146,R00519
56	1.00	333	30	191	0	1	C00024->C00668:[49->10,49->13,49->7,49->8,50->12,50->6]	RP13340,RP05698,RP00300,RP00395,RP06101,RP01787,RP01262,RP06651,RP01572,RP06639,RP03722,RP01654,RP00285,RP05200,RP01568,RP06172,RP04232,RP03973,RP00113,RP00026,RP00007,RP02707,RP01319,RP00180,RP02454,RP01033,RP01926,RP00078,RP00109,RP08184	R01827,R01196,R00006,R00014,R00211,R00210,R01699,R00207,R00224,R00226,R00209,R05636,R03145,R00944,R00943,R01061,R01063,R00214,R00216,R01827,R01056,R01641,R01528,R01621,R00130,R06590,R06863,R01641,R00211,R00210,R00209,R01196,R00212,R05605,R01518,R00472,R00212,R00181,R02188,R01512,R01515,R01517,R01660,R00743,R01323,R01179,R05508,R00393,R04057,R02955,R05336,R01359,R05509,R00928,R04000,R00229,R07832,R03884,R00227,R03153,R00235,R02837,R04723,R06635,R05672,R01556,R00228,R00229,R00227,R01023,R02772,R06643,R01850,R02152,R05537,R04364,R00586,R01889,R03230,R00627,R00706,R00705,R02481,R04348,R01624,R08530,R08531,R05351,R01154,R08332,R08331,R03621,R01204,R03437,R00271,R07833,R00234,R00230,R04466,R00236,R03065,R03064,R05188,R01196,R04192,R03668,R04316,R02191,R00370,R00371,R02396,R02058,R00235,R01808,R01807,R01806,R01213,R05876,R05190,R06453,R05870,R01160,R08532,R08248,R03903,R07251,R07252,R07253,R03056,R06510,R02911,R00487,R00209,R01089,R02616,R01978,R04024,R01776,R02387,R06311,R05063,R08036,R08213,R00472,R08250,R04950,R03910,R04484,R00211,R00210,R00998,R00212,R07249,R05332,R02569,R03455,R00259,R06978,R03552,R03760,R00351,R00352,R00399,R00693,R03767,R08433,R00238,R06307,R03017,R07399,R00454,R00927,R03168,R03036,R01127,R00315,R00317,R00320,R02740,R00658,R02036,R00431,R00346,R00345,R00726,R00341,R00344,R00930,R00217,R00353,R04560
57	1.00	349	28	126	0	1	C00024->C00668:[49->10,49->13,49->7,49->8,50->12,50->6]	RP03735,RP13340,RP05698,RP06172,RP00395,RP01926,RP01787,RP01262,RP06651,RP05694,RP00026,RP01572,RP05067,RP02453,RP00285,RP05200,RP01568,RP01654,RP00036,RP06101,RP00113,RP06639,RP04232,RP00180,RP02940,RP00079,RP01033,RP01077	R00134,R03215,R03146,R00519,R01827,R01196,R00006,R00014,R00211,R00210,R01699,R00207,R00224,R00226,R00209,R05636,R03145,R00472,R01061,R01063,R02036,R01827,R01056,R01641,R04709,R07989,R06635,R06637,R06636,R06459,R06458,R06448,R07250,R06510,R07253,R05331,R06641,R00233,R06511,R06512,R06643,R06644,R06645,R02505,R07987,R07251,R07988,R05188,R06482,R06483,R06480,R06481,R02447,R05464,R01613,R01614,R05190,R07758,R02223,R07254,R02224,R00743,R01323,R01179,R05508,R00393,R04057,R02955,R05336,R01359,R05509,R00928,R04000,R00229,R07832,R03884,R00227,R03153,R00235,R01528,R00344,R02739,R00211,R00210,R00209,R01196,R00212,R05605,R01518,R06590,R06863,R01641,R00199,R01858,R02628,R01138,R00659,R00724,R00200,R00206,R02320,R00430,R00208,R01012,R00572,R00214,R00216,R02188,R01512,R01515,R01517,R01660,R01621,R00212,R00315,R00317,R00320,R03321,R00361,R00360,R00343,R00342,R01447,R01257,R00658,R00742
58	1.00	375	24	87	0	0	C00024->C00668:[49->10,49->13,49->7,49->8,50->12,50->6]	RP13340,RP05698,RP06172,RP00395,RP01926,RP01787,RP06651,RP00026,RP01654,RP00285,RP05200,RP05729,RP01568,RP00036,RP01572,RP00113,RP06639,RP01262,RP00180,RP00079,RP02454,RP01033,RP10730,RP10741	R01827,R01196,R00006,R00014,R00211,R00210,R01699,R00207,R00224,R00226,R00209,R05636,R03145,R00472,R01061,R01063,R02036,R01827,R01641,R00743,R01323,R01179,R05508,R00393,R04057,R02955,R05336,R01359,R05509,R00928,R04000,R00229,R07832,R03884,R00227,R03153,R00235,R06590,R06863,R01641,R00211,R00210,R00209,R01196,R00212,R05605,R00217,R00346,R00345,R00726,R00341,R00431,R01518,R00199,R01858,R02628,R01138,R00659,R00724,R00200,R00206,R02320,R00430,R00208,R01012,R00572,R01528,R02188,R01512,R01515,R01517,R01660,R01621,R01056,R00315,R00317,R00320,R00361,R00360,R00343,R00342,R01447,R01257,R02740,R00658,R01699,R02569
59	1.00	304	13	145	0	0	C00024->C00668:[10->7,11->8,15->6,49->13,50->12,6->10]	RP01790,RP01255,RP02707,RP00180,RP06639,RP04092,RP02454,RP00007,RP03722,RP01654,RP00026,RP06727,RP06726	R01830,R01049,R03036,R00315,R00317,R00320,R01621,R00190,R02740,R02837,R04723,R06635,R05672,R01556,R00228,R00229,R00227,R01023,R02772,R06643,R01850,R02152,R05537,R04364,R00586,R01889,R03230,R00627,R00706,R00705,R02481,R04348,R01624,R08530,R08531,R05351,R01154,R08332,R08331,R03621,R01204,R03437,R00271,R07833,R00234,R00230,R04466,R00236,R03065,R03064,R05188,R01196,R04192,R03668,R04316,R02191,R00370,R00371,R02396,R02058,R00235,R01808,R01807,R01806,R01213,R05876,R05190,R06453,R05870,R01160,R08532,R08248,R03903,R07251,R07252,R07253,R03056,R06510,R02911,R00487,R00209,R01089,R02616,R01978,R04024,R01776,R02387,R06311,R05063,R08036,R08213,R00472,R08250,R04950,R03910,R04484,R00211,R00210,R00998,R00212,R07249,R05332,R02569,R03455,R00259,R06978,R03552,R03760,R00351,R00352,R00399,R00693,R03767,R08433,R00238,R06307,R03017,R07399,R00454,R00927,R03168,R00130,R06590,R06863,R01641,R00743,R01323,R01179,R05508,R00393,R04057,R02955,R05336,R01359,R05509,R00928,R04000,R00229,R07832,R03884,R00227,R03153,R00235,R01830,R01827
60	1.00	421	26	90	0	1	C00024->C00668:[49->13,49->7,49->8,50->10,50->12,50->6]	RP01271,RP09828,RP09657,RP06172,RP00395,RP00180,RP00649,RP05698,RP06639,RP01640,RP00052,RP00285,RP01270,RP01568,RP00036,RP00113,RP00164,RP01790,RP00026,RP04232,RP06101,RP02454,RP01033,RP06166,RP06727,RP03735	R01068,R06862,R06861,R00472,R01061,R01063,R00315,R00317,R00320,R00761,R01067,R01196,R00006,R00014,R00211,R00210,R01699,R00207,R00224,R00226,R00209,R05636,R03145,R01621,R01620,R00756,R00769,R05805,R00770,R00762,R00764,R00767,R00211,R00210,R00209,R01196,R00212,R01068,R01518,R00199,R01858,R02628,R01138,R00659,R00724,R00200,R00206,R02320,R00430,R00208,R01012,R00572,R02188,R01512,R01515,R01517,R01660,R01010,R01011,R01012,R01830,R00743,R01323,R01179,R05508,R00393,R04057,R02955,R05336,R01359,R05509,R00928,R04000,R00229,R07832,R03884,R00227,R03153,R00235,R00212,R00214,R00216,R02740,R00658,R00454,R01830,R00134,R03215,R03146,R00519
61	1.00	410	23	77	0	0	C00024->C00668:[49->10,49->13,49->7,49->8,50->12,50->6]	RP13340,RP06651,RP06172,RP00395,RP01926,RP01787,RP05698,RP00026,RP00180,RP01654,RP00285,RP05200,RP01568,RP00036,RP01572,RP00113,RP06639,RP01262,RP06101,RP02454,RP01033,RP10730,RP10741	R01827,R01641,R00472,R01061,R01063,R02036,R01827,R01196,R00006,R00014,R00211,R00210,R01699,R00207,R00224,R00226,R00209,R05636,R03145,R00743,R01323,R01179,R05508,R00393,R04057,R02955,R05336,R01359,R05509,R00928,R04000,R00229,R07832,R03884,R00227,R03153,R00235,R00315,R00317,R00320,R06590,R06863,R01641,R00211,R00210,R00209,R01196,R00212,R05605,R01518,R00199,R01858,R02628,R01138,R00659,R00724,R00200,R00206,R02320,R00430,R00208,R01012,R00572,R01528,R02188,R01512,R01515,R01517,R01660,R01621,R01056,R00214,R00216,R02740,R00658,R01699,R02569
62	1.00	348	16	135	0	0	C00024->C00668:[10->7,11->8,15->6,49->13,50->12,6->10]	RP01255,RP02707,RP04092,RP01093,RP00180,RP00649,RP00007,RP06639,RP03722,RP08343,RP01654,RP06427,RP00146,RP04833,RP02451,RP06726	R01049,R03036,R00190,R00771,R00315,R00317,R00320,R00761,R01067,R02837,R04723,R06635,R05672,R01556,R00228,R00229,R00227,R01023,R02772,R06643,R01850,R02152,R05537,R04364,R00586,R01889,R03230,R00627,R00706,R00705,R02481,R04348,R01624,R08530,R08531,R05351,R01154,R08332,R08331,R03621,R01204,R03437,R00271,R07833,R00234,R00230,R04466,R00236,R03065,R03064,R05188,R01196,R04192,R03668,R04316,R02191,R00370,R00371,R02396,R02058,R00235,R01808,R01807,R01806,R01213,R05876,R05190,R06453,R05870,R01160,R08532,R08248,R03903,R07251,R07252,R07253,R03056,R06510,R02911,R00487,R00209,R01089,R02616,R01978,R04024,R01776,R02387,R06311,R05063,R08036,R08213,R00472,R08250,R04950,R03910,R04484,R00211,R00210,R00998,R00212,R07249,R05332,R02569,R03455,R00259,R06978,R03552,R03760,R00351,R00352,R00399,R00693,R03767,R08433,R00238,R06307,R03017,R07399,R00454,R00927,R03168,R01621,R00130,R00236,R06590,R06863,R01641,R01067,R02168,R00837,R00836,R05767,R00316,R02737,R01827
63	1.00	510	24	61	0	1	C00024->C00668:[49->13,49->7,49->8,50->10,50->12,50->6]	RP06172,RP00395,RP01926,RP00649,RP05698,RP01572,RP06727,RP00285,RP01576,RP04202,RP01568,RP00036,RP01095,RP00113,RP01790,RP06299,RP05200,RP04232,RP06101,RP02454,RP01033,RP06427,RP05201,RP03735	R00472,R01061,R01063,R02036,R00761,R01067,R01196,R00006,R00014,R00211,R00210,R01699,R00207,R00224,R00226,R00209,R05636,R03145,R01528,R01830,R00211,R00210,R00209,R01196,R00212,R05338,R00207,R01518,R00199,R01858,R02628,R01138,R00659,R00724,R00200,R00206,R02320,R00430,R00208,R01012,R00572,R05339,R02188,R01512,R01515,R01517,R01660,R01830,R00761,R05605,R00212,R00214,R00216,R02740,R00658,R01067,R05605,R00134,R03215,R03146,R00519
64	1.00	363	25	92	0	1	C00024->C00668:[49->10,49->13,49->7,49->8,50->12,50->6]	RP13340,RP05698,RP06172,RP00395,RP01926,RP01787,RP01262,RP06651,RP06639,RP01572,RP01654,RP00285,RP05200,RP05729,RP01568,RP00036,RP06101,RP00113,RP00026,RP04232,RP00180,RP00079,RP02454,RP01033,RP03735	R01827,R01196,R00006,R00014,R00211,R00210,R01699,R00207,R00224,R00226,R00209,R05636,R03145,R00472,R01061,R01063,R02036,R01827,R01056,R01641,R01621,R01528,R06590,R06863,R01641,R00211,R00210,R00209,R01196,R00212,R05605,R00217,R00346,R00345,R00726,R00341,R00431,R01518,R00199,R01858,R02628,R01138,R00659,R00724,R00200,R00206,R02320,R00430,R00208,R01012,R00572,R00214,R00216,R02188,R01512,R01515,R01517,R01660,R00743,R01323,R01179,R05508,R00393,R04057,R02955,R05336,R01359,R05509,R00928,R04000,R00229,R07832,R03884,R00227,R03153,R00235,R00212,R00315,R00317,R00320,R00361,R00360,R00343,R00342,R01447,R01257,R02740,R00658,R00134,R03215,R03146,R00519
65	1.00	333	14	131	0	0	C00024->C00668:[10->7,11->8,15->6,49->13,50->12,6->10]	RP01790,RP01255,RP02707,RP01654,RP04092,RP02940,RP00007,RP06639,RP03722,RP00285,RP02453,RP06727,RP04202,RP06726	R01830,R01049,R03036,R06590,R06863,R01641,R00190,R03321,R02837,R04723,R06635,R05672,R01556,R00228,R00229,R00227,R01023,R02772,R06643,R01850,R02152,R05537,R04364,R00586,R01889,R03230,R00627,R00706,R00705,R02481,R04348,R01624,R08530,R08531,R05351,R01154,R08332,R08331,R03621,R01204,R03437,R00271,R07833,R00234,R00230,R04466,R00236,R03065,R03064,R05188,R01196,R04192,R03668,R04316,R02191,R00370,R00371,R02396,R02058,R00235,R01808,R01807,R01806,R01213,R05876,R05190,R06453,R05870,R01160,R08532,R08248,R03903,R07251,R07252,R07253,R03056,R06510,R02911,R00487,R00209,R01089,R02616,R01978,R04024,R01776,R02387,R06311,R05063,R08036,R08213,R00472,R08250,R04950,R03910,R04484,R00211,R00210,R00998,R00212,R07249,R05332,R02569,R03455,R00259,R06978,R03552,R03760,R00351,R00352,R00399,R00693,R03767,R08433,R00238,R06307,R03017,R07399,R00454,R00927,R03168,R01621,R00130,R00211,R00210,R00209,R01196,R00212,R02739,R01830,R00207,R01827
66	1.00	419	27	88	0	1	C00024->C00668:[49->10,49->13,49->7,49->8,50->12,50->6]	RP13340,RP05698,RP06172,RP00395,RP01926,RP01787,RP01262,RP06651,RP00930,RP06639,RP01572,RP01654,RP00285,RP01292,RP05200,RP01568,RP05857,RP00036,RP06101,RP00113,RP00026,RP04232,RP00180,RP02454,RP01033,RP00121,RP03735	R01827,R01196,R00006,R00014,R00211,R00210,R01699,R00207,R00224,R00226,R00209,R05636,R03145,R00472,R01061,R01063,R02036,R01827,R01056,R01641,R00479,R01621,R01528,R06590,R06863,R01641,R00211,R00210,R00209,R01196,R00212,R01082,R05605,R01518,R00709,R00267,R00199,R01858,R02628,R01138,R00659,R00724,R00200,R00206,R02320,R00430,R00208,R01012,R00572,R00214,R00216,R02188,R01512,R01515,R01517,R01660,R00743,R01323,R01179,R05508,R00393,R04057,R02955,R05336,R01359,R05509,R00928,R04000,R00229,R07832,R03884,R00227,R03153,R00235,R00212,R00315,R00317,R00320,R02740,R00658,R00412,R00408,R02164,R00402,R00134,R03215,R03146,R00519
67	1.00	409	24	88	0	1	C00024->C00668:[49->13,49->7,49->8,50->10,50->12,50->6]	RP01271,RP09828,RP09657,RP06172,RP00395,RP06101,RP00649,RP05698,RP00026,RP00052,RP00285,RP01270,RP01568,RP00036,RP00113,RP00164,RP01790,RP06639,RP04232,RP00180,RP02454,RP01033,RP06727,RP03735	R01068,R06862,R06861,R00472,R01061,R01063,R00214,R00216,R00761,R01067,R01196,R00006,R00014,R00211,R00210,R01699,R00207,R00224,R00226,R00209,R05636,R03145,R00743,R01323,R01179,R05508,R00393,R04057,R02955,R05336,R01359,R05509,R00928,R04000,R00229,R07832,R03884,R00227,R03153,R00235,R00756,R00769,R05805,R00770,R00762,R00764,R00767,R00211,R00210,R00209,R01196,R00212,R01068,R01518,R00199,R01858,R02628,R01138,R00659,R00724,R00200,R00206,R02320,R00430,R00208,R01012,R00572,R02188,R01512,R01515,R01517,R01660,R01010,R01011,R01012,R01830,R01621,R00212,R00315,R00317,R00320,R02740,R00658,R01830,R00134,R03215,R03146,R00519
68	1.00	337	26	169	0	0	C00024->C00668:[2->10,49->10,49->13,49->7,50->12,50->6,50->8,6->8]	RP13340,RP06299,RP01926,RP01787,RP06651,RP04092,RP00007,RP06639,RP03722,RP01654,RP00285,RP05200,RP01572,RP00026,RP01255,RP02707,RP01262,RP00180,RP00649,RP02454,RP01238,RP00052,RP08343,RP01270,RP04833,RP06726	R01827,R00761,R02036,R01827,R01641,R00190,R02837,R04723,R06635,R05672,R01556,R00228,R00229,R00227,R01023,R02772,R06643,R01850,R02152,R05537,R04364,R00586,R01889,R03230,R00627,R00706,R00705,R02481,R04348,R01624,R08530,R08531,R05351,R01154,R08332,R08331,R03621,R01204,R03437,R00271,R07833,R00234,R00230,R04466,R00236,R03065,R03064,R05188,R01196,R04192,R03668,R04316,R02191,R00370,R00371,R02396,R02058,R00235,R01808,R01807,R01806,R01213,R05876,R05190,R06453,R05870,R01160,R08532,R08248,R03903,R07251,R07252,R07253,R03056,R06510,R02911,R00487,R00209,R01089,R02616,R01978,R04024,R01776,R02387,R06311,R05063,R08036,R08213,R00472,R08250,R04950,R03910,R04484,R00211,R00210,R00998,R00212,R07249,R05332,R02569,R03455,R00259,R06978,R03552,R03760,R00351,R00352,R00399,R00693,R03767,R08433,R00238,R06307,R03017,R07399,R00454,R00927,R03168,R01621,R00130,R06590,R06863,R01641,R00211,R00210,R00209,R01196,R00212,R05605,R01528,R00743,R01323,R01179,R05508,R00393,R04057,R02955,R05336,R01359,R05509,R00928,R04000,R00229,R07832,R03884,R00227,R03153,R00235,R01049,R03036,R01056,R00315,R00317,R00320,R00761,R01067,R02740,R01015,R00756,R00769,R05805,R00770,R00762,R00764,R00767,R00236,R01068,R00316,R01827
69	1.00	530	25	62	0	1	C00024->C00668:[49->13,49->7,49->8,50->10,50->12,50->6]	RP06172,RP00395,RP01926,RP00649,RP05698,RP01095,RP06727,RP00285,RP01576,RP01568,RP00036,RP01572,RP00113,RP01790,RP06299,RP05200,RP04232,RP06101,RP02454,RP01033,RP06166,RP01640,RP06427,RP05201,RP03735	R00472,R01061,R01063,R02036,R00761,R01067,R01196,R00006,R00014,R00211,R00210,R01699,R00207,R00224,R00226,R00209,R05636,R03145,R05339,R01830,R00211,R00210,R00209,R01196,R00212,R05338,R01518,R00199,R01858,R02628,R01138,R00659,R00724,R00200,R00206,R02320,R00430,R00208,R01012,R00572,R01528,R02188,R01512,R01515,R01517,R01660,R01830,R00761,R05605,R00212,R00214,R00216,R02740,R00658,R00454,R01620,R01067,R05605,R00134,R03215,R03146,R00519
70	1.00	376	23	82	0	0	C00024->C00668:[49->10,49->13,49->7,49->8,50->12,50->6]	RP13340,RP05698,RP06172,RP01262,RP01926,RP01787,RP06651,RP00026,RP01654,RP01264,RP05200,RP05729,RP01568,RP00285,RP00036,RP01572,RP06639,RP00180,RP00079,RP02454,RP01033,RP10730,RP10741	R01827,R01196,R00006,R00014,R00211,R00210,R01699,R00207,R00224,R00226,R00209,R05636,R03145,R00472,R01056,R02036,R01827,R01641,R00743,R01323,R01179,R05508,R00393,R04057,R02955,R05336,R01359,R05509,R00928,R04000,R00229,R07832,R03884,R00227,R03153,R00235,R06590,R06863,R01641,R07159,R01058,R05605,R00217,R00346,R00345,R00726,R00341,R00431,R01518,R00211,R00210,R00209,R01196,R00212,R00199,R01858,R02628,R01138,R00659,R00724,R00200,R00206,R02320,R00430,R00208,R01012,R00572,R01528,R01621,R00315,R00317,R00320,R00361,R00360,R00343,R00342,R01447,R01257,R02740,R00658,R01699,R02569
71	1.00	511	24	61	0	1	C00024->C00668:[49->13,49->7,49->8,50->10,50->12,50->6]	RP06172,RP00395,RP01926,RP00649,RP05698,RP06639,RP01572,RP06727,RP02453,RP00285,RP01576,RP04202,RP01568,RP00036,RP01095,RP00113,RP01790,RP05200,RP04232,RP06101,RP02940,RP01033,RP05201,RP03735	R00472,R01061,R01063,R02036,R00761,R01067,R01196,R00006,R00014,R00211,R00210,R01699,R00207,R00224,R00226,R00209,R05636,R03145,R01621,R01528,R01830,R02739,R00211,R00210,R00209,R01196,R00212,R05338,R00207,R01518,R00199,R01858,R02628,R01138,R00659,R00724,R00200,R00206,R02320,R00430,R00208,R01012,R00572,R05339,R02188,R01512,R01515,R01517,R01660,R01830,R05605,R00212,R00214,R00216,R03321,R00658,R05605,R00134,R03215,R03146,R00519
72	1.00	359	22	142	0	0	C00024->C00668:[10->7,11->8,15->6,49->10,49->13,50->12]	RP13340,RP01262,RP01926,RP01787,RP06639,RP06651,RP04092,RP02139,RP03722,RP01654,RP00285,RP05200,RP03120,RP01280,RP01572,RP03121,RP00007,RP02707,RP00180,RP02454,RP08343,RP04833	R01827,R01056,R02036,R01827,R01621,R01641,R00190,R02340,R02722,R00130,R06590,R06863,R01641,R00211,R00210,R00209,R01196,R00212,R05605,R03508,R01073,R01528,R03509,R02837,R04723,R06635,R05672,R01556,R00228,R00229,R00227,R01023,R02772,R06643,R01850,R02152,R05537,R04364,R00586,R01889,R03230,R00627,R00706,R00705,R02481,R04348,R01624,R08530,R08531,R05351,R01154,R08332,R08331,R03621,R01204,R03437,R00271,R07833,R00234,R00230,R04466,R00236,R03065,R03064,R05188,R01196,R04192,R03668,R04316,R02191,R00370,R00371,R02396,R02058,R00235,R01808,R01807,R01806,R01213,R05876,R05190,R06453,R05870,R01160,R08532,R08248,R03903,R07251,R07252,R07253,R03056,R06510,R02911,R00487,R00209,R01089,R02616,R01978,R04024,R01776,R02387,R06311,R05063,R08036,R08213,R00472,R08250,R04950,R03910,R04484,R00211,R00210,R00998,R00212,R07249,R05332,R02569,R03455,R00259,R06978,R03552,R03760,R00351,R00352,R00399,R00693,R03767,R08433,R00238,R06307,R03017,R07399,R00454,R00927,R03168,R03036,R00315,R00317,R00320,R02740,R00236,R00316
73	1.00	431	27	83	0	1	C00024->C00668:[49->10,49->13,49->7,49->8,50->12,50->6]	RP13340,RP05698,RP00300,RP00395,RP01926,RP01787,RP00568,RP06651,RP01670,RP00026,RP01572,RP01654,RP00285,RP05200,RP01568,RP06172,RP00036,RP06101,RP00113,RP06374,RP06639,RP04290,RP04232,RP00180,RP01262,RP02454,RP01033	R01827,R01196,R00006,R00014,R00211,R00210,R01699,R00207,R00224,R00226,R00209,R05636,R03145,R00944,R00943,R01061,R01063,R02036,R01827,R01218,R01220,R01641,R01655,R00743,R01323,R01179,R05508,R00393,R04057,R02955,R05336,R01359,R05509,R00928,R04000,R00229,R07832,R03884,R00227,R03153,R00235,R01528,R06590,R06863,R01641,R00211,R00210,R00209,R01196,R00212,R05605,R01518,R00472,R00199,R01858,R02628,R01138,R00659,R00724,R00200,R00206,R02320,R00430,R00208,R01012,R00572,R00214,R00216,R02188,R01512,R01515,R01517,R01660,R00945,R01621,R00220,R00212,R00315,R00317,R00320,R01056,R02740,R00658
74	1.00	380	27	79	0	1	C00024->C00668:[49->10,49->13,49->7,49->8,50->12,50->6]	RP13340,RP05698,RP06172,RP01262,RP01926,RP01787,RP06651,RP00930,RP06639,RP01572,RP00285,RP01264,RP01292,RP05200,RP01568,RP01654,RP05857,RP06101,RP00026,RP04232,RP00180,RP02454,RP01033,RP00078,RP00121,RP00109,RP03735	R01827,R01196,R00006,R00014,R00211,R00210,R01699,R00207,R00224,R00226,R00209,R05636,R03145,R00472,R01056,R02036,R01827,R01641,R00479,R01621,R01528,R00211,R00210,R00209,R01196,R00212,R07159,R01058,R01082,R05605,R01518,R06590,R06863,R01641,R00709,R00267,R00214,R00216,R00743,R01323,R01179,R05508,R00393,R04057,R02955,R05336,R01359,R05509,R00928,R04000,R00229,R07832,R03884,R00227,R03153,R00235,R00212,R00315,R00317,R00320,R02740,R00658,R00431,R00346,R00345,R00726,R00341,R00412,R00408,R02164,R00402,R00344,R00930,R00217,R00353,R00134,R03215,R03146,R00519
75	1.00	510	25	64	0	1	C00024->C00668:[49->13,49->7,49->8,50->10,50->12,50->6]	RP06172,RP00395,RP01926,RP00180,RP00649,RP05698,RP06639,RP01572,RP06727,RP00285,RP01576,RP01568,RP00036,RP01095,RP00113,RP01790,RP05200,RP04232,RP06101,RP02454,RP01033,RP08343,RP05201,RP03735,RP04833	R00472,R01061,R01063,R02036,R00315,R00317,R00320,R00761,R01067,R01196,R00006,R00014,R00211,R00210,R01699,R00207,R00224,R00226,R00209,R05636,R03145,R01621,R01528,R01830,R00211,R00210,R00209,R01196,R00212,R05338,R01518,R00199,R01858,R02628,R01138,R00659,R00724,R00200,R00206,R02320,R00430,R00208,R01012,R00572,R05339,R02188,R01512,R01515,R01517,R01660,R01830,R05605,R00212,R00214,R00216,R02740,R00658,R00236,R05605,R00134,R03215,R03146,R00519,R00316
76	1.00	419	27	94	0	1	C00024->C00668:[49->13,49->7,49->8,50->10,50->12,50->6]	RP01271,RP09828,RP09657,RP06172,RP00395,RP06101,RP00649,RP05698,RP06705,RP00052,RP02453,RP00285,RP00143,RP01270,RP01568,RP00036,RP00113,RP00164,RP01790,RP06639,RP04232,RP00180,RP02940,RP01033,RP00026,RP06727,RP03735	R01068,R06862,R06861,R00472,R01061,R01063,R00214,R00216,R00761,R01067,R01196,R00006,R00014,R00211,R00210,R01699,R00207,R00224,R00226,R00209,R05636,R03145,R01776,R00756,R00769,R05805,R00770,R00762,R00764,R00767,R02739,R00211,R00210,R00209,R01196,R00212,R00651,R01287,R02026,R03217,R01068,R01518,R00199,R01858,R02628,R01138,R00659,R00724,R00200,R00206,R02320,R00430,R00208,R01012,R00572,R02188,R01512,R01515,R01517,R01660,R01010,R01011,R01012,R01830,R01621,R00212,R00315,R00317,R00320,R03321,R00658,R00743,R01323,R01179,R05508,R00393,R04057,R02955,R05336,R01359,R05509,R00928,R04000,R00229,R07832,R03884,R00227,R03153,R00235,R01830,R00134,R03215,R03146,R00519
77	1.00	400	29	94	0	1	C00024->C00668:[49->13,49->7,49->8,50->10,50->12,50->6]	RP13340,RP09828,RP09657,RP06172,RP00395,RP01790,RP01093,RP05698,RP06705,RP00143,RP00285,RP01568,RP00036,RP06101,RP00113,RP00164,RP00026,RP06639,RP06299,RP01788,RP02451,RP04232,RP00180,RP00649,RP01033,RP01787,RP11137,RP00146,RP03735	R01827,R06862,R06861,R00472,R01061,R01063,R01830,R00771,R01196,R00006,R00014,R00211,R00210,R01699,R00207,R00224,R00226,R00209,R05636,R03145,R01776,R00651,R01287,R02026,R03217,R00211,R00210,R00209,R01196,R00212,R01518,R00199,R01858,R02628,R01138,R00659,R00724,R00200,R00206,R02320,R00430,R00208,R01012,R00572,R00214,R00216,R02188,R01512,R01515,R01517,R01660,R01010,R01011,R01012,R00743,R01323,R01179,R05508,R00393,R04057,R02955,R05336,R01359,R05509,R00928,R04000,R00229,R07832,R03884,R00227,R03153,R00235,R01621,R00761,R01829,R02737,R00212,R00315,R00317,R00320,R00761,R01067,R00658,R01827,R01843,R01845,R02168,R00837,R00836,R05767,R00134,R03215,R03146,R00519
78	1.00	320	25	83	0	1	C00024->C00668:[49->10,49->13,49->7,49->8,50->12,50->6]	RP13340,RP05698,RP06172,RP01262,RP01926,RP01787,RP06651,RP06639,RP01572,RP00285,RP01264,RP05200,RP05729,RP01568,RP01654,RP06101,RP00026,RP04232,RP00180,RP00079,RP02454,RP01033,RP00078,RP00109,RP03735	R01827,R01196,R00006,R00014,R00211,R00210,R01699,R00207,R00224,R00226,R00209,R05636,R03145,R00472,R01056,R02036,R01827,R01641,R01621,R01528,R00211,R00210,R00209,R01196,R00212,R07159,R01058,R05605,R00217,R00346,R00345,R00726,R00341,R00431,R01518,R06590,R06863,R01641,R00214,R00216,R00743,R01323,R01179,R05508,R00393,R04057,R02955,R05336,R01359,R05509,R00928,R04000,R00229,R07832,R03884,R00227,R03153,R00235,R00212,R00315,R00317,R00320,R00361,R00360,R00343,R00342,R01447,R01257,R02740,R00658,R00431,R00346,R00345,R00726,R00341,R00344,R00930,R00217,R00353,R00134,R03215,R03146,R00519
79	1.00	415	27	91	0	1	C00024->C00668:[49->13,49->7,49->8,50->10,50->12,50->6]	RP01271,RP09828,RP09657,RP06172,RP00395,RP00180,RP00649,RP05698,RP06639,RP00052,RP00285,RP04202,RP01568,RP00036,RP00113,RP00164,RP01790,RP00026,RP06299,RP04232,RP06101,RP02454,RP01033,RP01270,RP06427,RP06727,RP03735	R01068,R06862,R06861,R00472,R01061,R01063,R00315,R00317,R00320,R00761,R01067,R01196,R00006,R00014,R00211,R00210,R01699,R00207,R00224,R00226,R00209,R05636,R03145,R01621,R00756,R00769,R05805,R00770,R00762,R00764,R00767,R00211,R00210,R00209,R01196,R00212,R00207,R01518,R00199,R01858,R02628,R01138,R00659,R00724,R00200,R00206,R02320,R00430,R00208,R01012,R00572,R02188,R01512,R01515,R01517,R01660,R01010,R01011,R01012,R01830,R00743,R01323,R01179,R05508,R00393,R04057,R02955,R05336,R01359,R05509,R00928,R04000,R00229,R07832,R03884,R00227,R03153,R00235,R00761,R00212,R00214,R00216,R02740,R00658,R01068,R01067,R01830,R00134,R03215,R03146,R00519
80	1.00	414	28	92	0	1	C00024->C00668:[49->13,49->7,49->8,50->10,50->12,50->6]	RP01271,RP09828,RP09657,RP06172,RP00395,RP00180,RP00649,RP05698,RP06639,RP00052,RP02453,RP00285,RP01270,RP01568,RP00036,RP00113,RP00164,RP01790,RP00026,RP04232,RP06101,RP02940,RP04202,RP01033,RP10730,RP06727,RP10741,RP03735	R01068,R06862,R06861,R00472,R01061,R01063,R00315,R00317,R00320,R00761,R01067,R01196,R00006,R00014,R00211,R00210,R01699,R00207,R00224,R00226,R00209,R05636,R03145,R01621,R00756,R00769,R05805,R00770,R00762,R00764,R00767,R02739,R00211,R00210,R00209,R01196,R00212,R01068,R01518,R00199,R01858,R02628,R01138,R00659,R00724,R00200,R00206,R02320,R00430,R00208,R01012,R00572,R02188,R01512,R01515,R01517,R01660,R01010,R01011,R01012,R01830,R00743,R01323,R01179,R05508,R00393,R04057,R02955,R05336,R01359,R05509,R00928,R04000,R00229,R07832,R03884,R00227,R03153,R00235,R00212,R00214,R00216,R03321,R00207,R00658,R01699,R01830,R02569,R00134,R03215,R03146,R00519
81	1.00	363	23	143	0	0	C00024->C00668:[10->7,11->8,15->6,49->10,49->13,50->12]	RP13340,RP09657,RP01262,RP01926,RP01787,RP06639,RP04092,RP02139,RP03722,RP09848,RP01654,RP00285,RP05200,RP03120,RP01280,RP01572,RP03121,RP00007,RP02707,RP00180,RP02454,RP08343,RP04833	R01827,R06861,R01056,R02036,R01827,R01621,R00190,R02340,R02722,R00130,R06863,R06590,R06863,R01641,R00211,R00210,R00209,R01196,R00212,R05605,R03508,R01073,R01528,R03509,R02837,R04723,R06635,R05672,R01556,R00228,R00229,R00227,R01023,R02772,R06643,R01850,R02152,R05537,R04364,R00586,R01889,R03230,R00627,R00706,R00705,R02481,R04348,R01624,R08530,R08531,R05351,R01154,R08332,R08331,R03621,R01204,R03437,R00271,R07833,R00234,R00230,R04466,R00236,R03065,R03064,R05188,R01196,R04192,R03668,R04316,R02191,R00370,R00371,R02396,R02058,R00235,R01808,R01807,R01806,R01213,R05876,R05190,R06453,R05870,R01160,R08532,R08248,R03903,R07251,R07252,R07253,R03056,R06510,R02911,R00487,R00209,R01089,R02616,R01978,R04024,R01776,R02387,R06311,R05063,R08036,R08213,R00472,R08250,R04950,R03910,R04484,R00211,R00210,R00998,R00212,R07249,R05332,R02569,R03455,R00259,R06978,R03552,R03760,R00351,R00352,R00399,R00693,R03767,R08433,R00238,R06307,R03017,R07399,R00454,R00927,R03168,R03036,R00315,R00317,R00320,R02740,R00236,R00316
82	1.00	333	25	83	0	0	C00024->C00668:[49->10,49->13,49->7,49->8,50->12,50->6]	RP13340,RP05698,RP06172,RP00395,RP01926,RP01787,RP06651,RP00026,RP01654,RP00285,RP05200,RP05729,RP01568,RP01572,RP00113,RP06639,RP01262,RP00180,RP00079,RP02454,RP01033,RP10730,RP00078,RP00109,RP10741	R01827,R01196,R00006,R00014,R00211,R00210,R01699,R00207,R00224,R00226,R00209,R05636,R03145,R00472,R01061,R01063,R02036,R01827,R01641,R00743,R01323,R01179,R05508,R00393,R04057,R02955,R05336,R01359,R05509,R00928,R04000,R00229,R07832,R03884,R00227,R03153,R00235,R06590,R06863,R01641,R00211,R00210,R00209,R01196,R00212,R05605,R00217,R00346,R00345,R00726,R00341,R00431,R01518,R01528,R02188,R01512,R01515,R01517,R01660,R01621,R01056,R00315,R00317,R00320,R00361,R00360,R00343,R00342,R01447,R01257,R02740,R00658,R01699,R00431,R00346,R00345,R00726,R00341,R00344,R00930,R00217,R00353,R02569
83	1.00	492	25	67	0	1	C00024->C00668:[49->13,49->7,49->8,50->10,50->12,50->6]	RP06172,RP00395,RP01926,RP00180,RP00649,RP05698,RP06705,RP01572,RP06727,RP00143,RP00285,RP01576,RP01568,RP00036,RP01095,RP00113,RP01790,RP06639,RP05200,RP04232,RP06101,RP02454,RP01033,RP05201,RP03735	R00472,R01061,R01063,R02036,R00315,R00317,R00320,R00761,R01067,R01196,R00006,R00014,R00211,R00210,R01699,R00207,R00224,R00226,R00209,R05636,R03145,R01776,R01528,R01830,R00651,R01287,R02026,R03217,R00211,R00210,R00209,R01196,R00212,R05338,R01518,R00199,R01858,R02628,R01138,R00659,R00724,R00200,R00206,R02320,R00430,R00208,R01012,R00572,R05339,R02188,R01512,R01515,R01517,R01660,R01830,R01621,R05605,R00212,R00214,R00216,R02740,R00658,R05605,R00134,R03215,R03146,R00519
84	1.00	379	28	84	0	1	C00024->C00668:[49->10,49->13,49->7,49->8,50->12,50->6]	RP13340,RP05698,RP06172,RP00395,RP01926,RP01787,RP01262,RP06651,RP00930,RP06639,RP01572,RP01654,RP00285,RP01292,RP05200,RP01568,RP05857,RP06101,RP00113,RP00026,RP04232,RP00180,RP02454,RP01033,RP00078,RP00121,RP00109,RP03735	R01827,R01196,R00006,R00014,R00211,R00210,R01699,R00207,R00224,R00226,R00209,R05636,R03145,R00472,R01061,R01063,R02036,R01827,R01056,R01641,R00479,R01621,R01528,R06590,R06863,R01641,R00211,R00210,R00209,R01196,R00212,R01082,R05605,R01518,R00709,R00267,R00214,R00216,R02188,R01512,R01515,R01517,R01660,R00743,R01323,R01179,R05508,R00393,R04057,R02955,R05336,R01359,R05509,R00928,R04000,R00229,R07832,R03884,R00227,R03153,R00235,R00212,R00315,R00317,R00320,R02740,R00658,R00431,R00346,R00345,R00726,R00341,R00412,R00408,R02164,R00402,R00344,R00930,R00217,R00353,R00134,R03215,R03146,R00519
85	1.00	515	26	65	0	1	C00024->C00668:[49->13,49->7,49->8,50->10,50->12,50->6]	RP06172,RP00395,RP01926,RP00180,RP00649,RP05698,RP01095,RP05201,RP00285,RP05200,RP01568,RP00036,RP01572,RP00113,RP01790,RP06299,RP01576,RP04232,RP06101,RP02454,RP01033,RP08343,RP06427,RP06727,RP03735,RP04833	R00472,R01061,R01063,R02036,R00315,R00317,R00320,R00761,R01067,R01196,R00006,R00014,R00211,R00210,R01699,R00207,R00224,R00226,R00209,R05636,R03145,R05339,R05605,R00211,R00210,R00209,R01196,R00212,R05605,R01518,R00199,R01858,R02628,R01138,R00659,R00724,R00200,R00206,R02320,R00430,R00208,R01012,R00572,R01528,R02188,R01512,R01515,R01517,R01660,R01830,R00761,R05338,R00212,R00214,R00216,R02740,R00658,R00236,R01067,R01830,R00134,R03215,R03146,R00519,R00316
86	1.00	313	27	116	0	1	C00024->C00668:[49->10,49->13,49->7,49->8,50->12,50->6]	RP03735,RP13340,RP05698,RP06172,RP01262,RP01926,RP01787,RP06639,RP06651,RP05694,RP00026,RP01572,RP01654,RP01264,RP05200,RP01568,RP00285,RP06101,RP00180,RP04232,RP05067,RP00079,RP02454,RP01033,RP00078,RP00109,RP01077	R00134,R03215,R03146,R00519,R01827,R01196,R00006,R00014,R00211,R00210,R01699,R00207,R00224,R00226,R00209,R05636,R03145,R00472,R01056,R02036,R01827,R01621,R01641,R04709,R07989,R06635,R06637,R06636,R06459,R06458,R06448,R07250,R06510,R07253,R05331,R06641,R00233,R06511,R06512,R06643,R06644,R06645,R02505,R07987,R07251,R07988,R05188,R06482,R06483,R06480,R06481,R02447,R05464,R01613,R01614,R05190,R07758,R02223,R07254,R02224,R00743,R01323,R01179,R05508,R00393,R04057,R02955,R05336,R01359,R05509,R00928,R04000,R00229,R07832,R03884,R00227,R03153,R00235,R01528,R06590,R06863,R01641,R07159,R01058,R05605,R01518,R00211,R00210,R00209,R01196,R00212,R00214,R00216,R00315,R00317,R00320,R00212,R00344,R00361,R00360,R00343,R00342,R01447,R01257,R02740,R00658,R00431,R00346,R00345,R00726,R00341,R00344,R00930,R00217,R00353,R00742
87	1.00	350	14	127	0	0	C00024->C00668:[10->7,11->8,15->6,49->13,50->12,6->10]	RP01790,RP01255,RP02707,RP04092,RP02940,RP00007,RP06639,RP06166,RP01640,RP01654,RP02453,RP06727,RP06726,RP03722	R01830,R01049,R03036,R00190,R03321,R02837,R04723,R06635,R05672,R01556,R00228,R00229,R00227,R01023,R02772,R06643,R01850,R02152,R05537,R04364,R00586,R01889,R03230,R00627,R00706,R00705,R02481,R04348,R01624,R08530,R08531,R05351,R01154,R08332,R08331,R03621,R01204,R03437,R00271,R07833,R00234,R00230,R04466,R00236,R03065,R03064,R05188,R01196,R04192,R03668,R04316,R02191,R00370,R00371,R02396,R02058,R00235,R01808,R01807,R01806,R01213,R05876,R05190,R06453,R05870,R01160,R08532,R08248,R03903,R07251,R07252,R07253,R03056,R06510,R02911,R00487,R00209,R01089,R02616,R01978,R04024,R01776,R02387,R06311,R05063,R08036,R08213,R00472,R08250,R04950,R03910,R04484,R00211,R00210,R00998,R00212,R07249,R05332,R02569,R03455,R00259,R06978,R03552,R03760,R00351,R00352,R00399,R00693,R03767,R08433,R00238,R06307,R03017,R07399,R00454,R00927,R03168,R01621,R00454,R01620,R06590,R06863,R01641,R02739,R01830,R01827,R00130
88	1.00	440	28	85	0	0	C00024->C00668:[49->10,49->13,49->7,50->12,50->6,50->8]	RP00128,RP05698,RP00395,RP01926,RP01787,RP00568,RP06651,RP13340,RP01670,RP00026,RP04318,RP01654,RP00285,RP05200,RP01568,RP00036,RP01572,RP00113,RP06374,RP06639,RP04290,RP01262,RP00180,RP02454,RP01033,RP08343,RP04833,RP06373	R00710,R00711,R01019,R00326,R01196,R00006,R00014,R00211,R00210,R01699,R00207,R00224,R00226,R00209,R05636,R03145,R01061,R01063,R02036,R01827,R01218,R01220,R01641,R01827,R01655,R00743,R01323,R01179,R05508,R00393,R04057,R02955,R05336,R01359,R05509,R00928,R04000,R00229,R07832,R03884,R00227,R03153,R00235,R00224,R06590,R06863,R01641,R00211,R00210,R00209,R01196,R00212,R05605,R01518,R00199,R01858,R02628,R01138,R00659,R00724,R00200,R00206,R02320,R00430,R00208,R01012,R00572,R01528,R02188,R01512,R01515,R01517,R01660,R00945,R01621,R00220,R01056,R00315,R00317,R00320,R02740,R00658,R00236,R00316,R00941
89	1.00	336	31	192	0	1	C00024->C00668:[49->10,49->13,49->7,49->8,50->12,50->6]	RP13340,RP05698,RP00300,RP00395,RP06101,RP01787,RP01262,RP06651,RP01572,RP06639,RP03722,RP01654,RP02453,RP00285,RP05200,RP01568,RP06172,RP04232,RP03973,RP00113,RP00026,RP00007,RP02707,RP01319,RP00180,RP02940,RP01033,RP01926,RP00078,RP00109,RP08184	R01827,R01196,R00006,R00014,R00211,R00210,R01699,R00207,R00224,R00226,R00209,R05636,R03145,R00944,R00943,R01061,R01063,R00214,R00216,R01827,R01056,R01641,R01528,R01621,R00130,R06590,R06863,R01641,R02739,R00211,R00210,R00209,R01196,R00212,R05605,R01518,R00472,R00212,R00181,R02188,R01512,R01515,R01517,R01660,R00743,R01323,R01179,R05508,R00393,R04057,R02955,R05336,R01359,R05509,R00928,R04000,R00229,R07832,R03884,R00227,R03153,R00235,R02837,R04723,R06635,R05672,R01556,R00228,R00229,R00227,R01023,R02772,R06643,R01850,R02152,R05537,R04364,R00586,R01889,R03230,R00627,R00706,R00705,R02481,R04348,R01624,R08530,R08531,R05351,R01154,R08332,R08331,R03621,R01204,R03437,R00271,R07833,R00234,R00230,R04466,R00236,R03065,R03064,R05188,R01196,R04192,R03668,R04316,R02191,R00370,R00371,R02396,R02058,R00235,R01808,R01807,R01806,R01213,R05876,R05190,R06453,R05870,R01160,R08532,R08248,R03903,R07251,R07252,R07253,R03056,R06510,R02911,R00487,R00209,R01089,R02616,R01978,R04024,R01776,R02387,R06311,R05063,R08036,R08213,R00472,R08250,R04950,R03910,R04484,R00211,R00210,R00998,R00212,R07249,R05332,R02569,R03455,R00259,R06978,R03552,R03760,R00351,R00352,R00399,R00693,R03767,R08433,R00238,R06307,R03017,R07399,R00454,R00927,R03168,R03036,R01127,R00315,R00317,R00320,R03321,R00658,R02036,R00431,R00346,R00345,R00726,R00341,R00344,R00930,R00217,R00353,R04560
90	1.00	364	24	73	0	0	C00024->C00668:[49->10,49->13,49->7,49->8,50->12,50->6]	RP13340,RP06651,RP06172,RP00395,RP01926,RP01787,RP05698,RP00026,RP00180,RP01654,RP00285,RP05200,RP01568,RP01572,RP00113,RP06639,RP01262,RP06101,RP02454,RP01033,RP10730,RP00078,RP00109,RP10741	R01827,R01641,R00472,R01061,R01063,R02036,R01827,R01196,R00006,R00014,R00211,R00210,R01699,R00207,R00224,R00226,R00209,R05636,R03145,R00743,R01323,R01179,R05508,R00393,R04057,R02955,R05336,R01359,R05509,R00928,R04000,R00229,R07832,R03884,R00227,R03153,R00235,R00315,R00317,R00320,R06590,R06863,R01641,R00211,R00210,R00209,R01196,R00212,R05605,R01518,R01528,R02188,R01512,R01515,R01517,R01660,R01621,R01056,R00214,R00216,R02740,R00658,R01699,R00431,R00346,R00345,R00726,R00341,R00344,R00930,R00217,R00353,R02569
91	1.00	419	23	73	0	0	C00024->C00668:[49->10,49->13,49->7,49->8,50->12,50->6]	RP13340,RP06651,RP06172,RP01262,RP01926,RP01787,RP05698,RP00026,RP01654,RP01264,RP05200,RP01568,RP00285,RP00036,RP01572,RP00180,RP06299,RP06101,RP02454,RP01033,RP10730,RP06427,RP10741	R01827,R01641,R00472,R01056,R02036,R01827,R01196,R00006,R00014,R00211,R00210,R01699,R00207,R00224,R00226,R00209,R05636,R03145,R00743,R01323,R01179,R05508,R00393,R04057,R02955,R05336,R01359,R05509,R00928,R04000,R00229,R07832,R03884,R00227,R03153,R00235,R06590,R06863,R01641,R07159,R01058,R05605,R01518,R00211,R00210,R00209,R01196,R00212,R00199,R01858,R02628,R01138,R00659,R00724,R00200,R00206,R02320,R00430,R00208,R01012,R00572,R01528,R00315,R00317,R00320,R00761,R00214,R00216,R02740,R00658,R01699,R01067,R02569
92	1.00	392	27	74	0	1	C00024->C00668:[49->10,49->13,49->7,49->8,50->12,50->6]	RP13340,RP05698,RP00300,RP01262,RP01926,RP01787,RP00568,RP06651,RP01670,RP00026,RP01572,RP00285,RP01264,RP05200,RP01568,RP06172,RP01654,RP06101,RP06374,RP06639,RP04290,RP04232,RP00180,RP02454,RP01033,RP00078,RP00109	R01827,R01196,R00006,R00014,R00211,R00210,R01699,R00207,R00224,R00226,R00209,R05636,R03145,R00944,R00943,R01056,R02036,R01827,R01218,R01220,R01641,R01655,R00743,R01323,R01179,R05508,R00393,R04057,R02955,R05336,R01359,R05509,R00928,R04000,R00229,R07832,R03884,R00227,R03153,R00235,R01528,R00211,R00210,R00209,R01196,R00212,R07159,R01058,R05605,R01518,R00472,R06590,R06863,R01641,R00214,R00216,R00945,R01621,R00220,R00212,R00315,R00317,R00320,R02740,R00658,R00431,R00346,R00345,R00726,R00341,R00344,R00930,R00217,R00353
93	1.00	520	24	61	0	0	C00024->C00668:[49->10,49->13,49->7,49->8,50->12,50->6]	RP13340,RP06651,RP06172,RP00395,RP01926,RP01787,RP05698,RP06639,RP01654,RP00285,RP05200,RP01568,RP00036,RP01572,RP00113,RP00180,RP01262,RP06101,RP02454,RP01033,RP10730,RP08343,RP10741,RP04833	R01827,R01641,R00472,R01061,R01063,R02036,R01827,R01196,R00006,R00014,R00211,R00210,R01699,R00207,R00224,R00226,R00209,R05636,R03145,R01621,R06590,R06863,R01641,R00211,R00210,R00209,R01196,R00212,R05605,R01518,R00199,R01858,R02628,R01138,R00659,R00724,R00200,R00206,R02320,R00430,R00208,R01012,R00572,R01528,R02188,R01512,R01515,R01517,R01660,R00315,R00317,R00320,R01056,R00214,R00216,R02740,R00658,R01699,R00236,R02569,R00316
94	1.00	343	14	129	0	0	C00024->C00668:[10->7,11->8,15->6,49->13,50->12,6->10]	RP01790,RP01255,RP02707,RP00180,RP06639,RP04092,RP02454,RP00007,RP03722,RP08343,RP01654,RP06727,RP04833,RP06726	R01830,R01049,R03036,R00315,R00317,R00320,R01621,R00190,R02740,R02837,R04723,R06635,R05672,R01556,R00228,R00229,R00227,R01023,R02772,R06643,R01850,R02152,R05537,R04364,R00586,R01889,R03230,R00627,R00706,R00705,R02481,R04348,R01624,R08530,R08531,R05351,R01154,R08332,R08331,R03621,R01204,R03437,R00271,R07833,R00234,R00230,R04466,R00236,R03065,R03064,R05188,R01196,R04192,R03668,R04316,R02191,R00370,R00371,R02396,R02058,R00235,R01808,R01807,R01806,R01213,R05876,R05190,R06453,R05870,R01160,R08532,R08248,R03903,R07251,R07252,R07253,R03056,R06510,R02911,R00487,R00209,R01089,R02616,R01978,R04024,R01776,R02387,R06311,R05063,R08036,R08213,R00472,R08250,R04950,R03910,R04484,R00211,R00210,R00998,R00212,R07249,R05332,R02569,R03455,R00259,R06978,R03552,R03760,R00351,R00352,R00399,R00693,R03767,R08433,R00238,R06307,R03017,R07399,R00454,R00927,R03168,R00130,R00236,R06590,R06863,R01641,R01830,R00316,R01827
95	1.00	346	13	126	0	0	C00024->C00668:[10->7,11->8,15->6,49->13,50->12,6->10]	RP01790,RP01255,RP02707,RP04092,RP00007,RP02454,RP06639,RP06166,RP01640,RP01654,RP06727,RP06726,RP03722	R01830,R01049,R03036,R00190,R02837,R04723,R06635,R05672,R01556,R00228,R00229,R00227,R01023,R02772,R06643,R01850,R02152,R05537,R04364,R00586,R01889,R03230,R00627,R00706,R00705,R02481,R04348,R01624,R08530,R08531,R05351,R01154,R08332,R08331,R03621,R01204,R03437,R00271,R07833,R00234,R00230,R04466,R00236,R03065,R03064,R05188,R01196,R04192,R03668,R04316,R02191,R00370,R00371,R02396,R02058,R00235,R01808,R01807,R01806,R01213,R05876,R05190,R06453,R05870,R01160,R08532,R08248,R03903,R07251,R07252,R07253,R03056,R06510,R02911,R00487,R00209,R01089,R02616,R01978,R04024,R01776,R02387,R06311,R05063,R08036,R08213,R00472,R08250,R04950,R03910,R04484,R00211,R00210,R00998,R00212,R07249,R05332,R02569,R03455,R00259,R06978,R03552,R03760,R00351,R00352,R00399,R00693,R03767,R08433,R00238,R06307,R03017,R07399,R00454,R00927,R03168,R02740,R01621,R00454,R01620,R06590,R06863,R01641,R01830,R01827,R00130
96	1.00	391	28	90	0	1	C00024->C00668:[49->13,49->7,49->8,50->10,50->12,50->6]	RP13340,RP09828,RP09657,RP06172,RP00395,RP01790,RP01093,RP05698,RP06639,RP00285,RP04202,RP01568,RP00036,RP00113,RP00164,RP00026,RP00180,RP06299,RP01788,RP02451,RP04232,RP06101,RP00649,RP01033,RP01787,RP11137,RP00146,RP03735	R01827,R06862,R06861,R00472,R01061,R01063,R01830,R00771,R01196,R00006,R00014,R00211,R00210,R01699,R00207,R00224,R00226,R00209,R05636,R03145,R01621,R00211,R00210,R00209,R01196,R00212,R00207,R01518,R00199,R01858,R02628,R01138,R00659,R00724,R00200,R00206,R02320,R00430,R00208,R01012,R00572,R02188,R01512,R01515,R01517,R01660,R01010,R01011,R01012,R00743,R01323,R01179,R05508,R00393,R04057,R02955,R05336,R01359,R05509,R00928,R04000,R00229,R07832,R03884,R00227,R03153,R00235,R00315,R00317,R00320,R00761,R01829,R02737,R00212,R00214,R00216,R00761,R01067,R00658,R01827,R01843,R01845,R02168,R00837,R00836,R05767,R00134,R03215,R03146,R00519
97	1.00	434	26	83	0	0	C00024->C00668:[49->10,49->13,49->7,49->8,50->12,50->6]	RP00128,RP09657,RP06172,RP00395,RP01926,RP01787,RP05698,RP13340,RP00180,RP06639,RP09848,RP04318,RP01654,RP00285,RP05200,RP01568,RP00036,RP01572,RP00113,RP00026,RP01262,RP06101,RP02454,RP01033,RP08343,RP04833	R00710,R00711,R01019,R00326,R06861,R00472,R01061,R01063,R02036,R01827,R01196,R00006,R00014,R00211,R00210,R01699,R00207,R00224,R00226,R00209,R05636,R03145,R01827,R00315,R00317,R00320,R01621,R06863,R00224,R06590,R06863,R01641,R00211,R00210,R00209,R01196,R00212,R05605,R01518,R00199,R01858,R02628,R01138,R00659,R00724,R00200,R00206,R02320,R00430,R00208,R01012,R00572,R01528,R02188,R01512,R01515,R01517,R01660,R00743,R01323,R01179,R05508,R00393,R04057,R02955,R05336,R01359,R05509,R00928,R04000,R00229,R07832,R03884,R00227,R03153,R00235,R01056,R00214,R00216,R02740,R00658,R00236,R00316
98	1.00	413	29	91	0	1	C00024->C00668:[49->13,49->7,49->8,50->10,50->12,50->6]	RP13340,RP09828,RP09657,RP06172,RP00395,RP01787,RP01093,RP05698,RP06639,RP06427,RP00285,RP01568,RP00036,RP06101,RP00113,RP00164,RP00026,RP01788,RP02451,RP04232,RP00180,RP00649,RP01033,RP08343,RP01790,RP11137,RP00146,RP03735,RP04833	R01827,R06862,R06861,R00472,R01061,R01063,R01827,R00771,R01196,R00006,R00014,R00211,R00210,R01699,R00207,R00224,R00226,R00209,R05636,R03145,R01621,R01067,R00211,R00210,R00209,R01196,R00212,R01518,R00199,R01858,R02628,R01138,R00659,R00724,R00200,R00206,R02320,R00430,R00208,R01012,R00572,R00214,R00216,R02188,R01512,R01515,R01517,R01660,R01010,R01011,R01012,R00743,R01323,R01179,R05508,R00393,R04057,R02955,R05336,R01359,R05509,R00928,R04000,R00229,R07832,R03884,R00227,R03153,R00235,R01829,R02737,R00212,R00315,R00317,R00320,R00761,R01067,R00658,R00236,R01830,R01843,R01845,R02168,R00837,R00836,R05767,R00134,R03215,R03146,R00519,R00316
99	1.00	428	25	82	0	0	C00024->C00668:[49->10,49->13,49->7,49->8,50->12,50->6]	RP00128,RP06651,RP06172,RP00395,RP01926,RP01787,RP05698,RP13340,RP06639,RP00180,RP04318,RP01654,RP00285,RP05200,RP01568,RP00036,RP01572,RP00113,RP00026,RP01262,RP06101,RP02454,RP01033,RP08343,RP04833	R00710,R00711,R01019,R00326,R01641,R00472,R01061,R01063,R02036,R01827,R01196,R00006,R00014,R00211,R00210,R01699,R00207,R00224,R00226,R00209,R05636,R03145,R01827,R01621,R00315,R00317,R00320,R00224,R06590,R06863,R01641,R00211,R00210,R00209,R01196,R00212,R05605,R01518,R00199,R01858,R02628,R01138,R00659,R00724,R00200,R00206,R02320,R00430,R00208,R01012,R00572,R01528,R02188,R01512,R01515,R01517,R01660,R00743,R01323,R01179,R05508,R00393,R04057,R02955,R05336,R01359,R05509,R00928,R04000,R00229,R07832,R03884,R00227,R03153,R00235,R01056,R00214,R00216,R02740,R00658,R00236,R00316
100	1.00	497	25	65	0	1	C00024->C00668:[49->10,49->13,49->7,49->8,50->12,50->6]	RP13340,RP09657,RP06172,RP00395,RP01926,RP01787,RP01262,RP05698,RP06639,RP01572,RP09848,RP01654,RP00285,RP05200,RP01568,RP00036,RP06101,RP00113,RP04232,RP00180,RP02454,RP01033,RP08343,RP03735,RP04833	R01827,R06861,R00472,R01061,R01063,R02036,R01827,R01056,R01196,R00006,R00014,R00211,R00210,R01699,R00207,R00224,R00226,R00209,R05636,R03145,R01621,R01528,R06863,R06590,R06863,R01641,R00211,R00210,R00209,R01196,R00212,R05605,R01518,R00199,R01858,R02628,R01138,R00659,R00724,R00200,R00206,R02320,R00430,R00208,R01012,R00572,R00214,R00216,R02188,R01512,R01515,R01517,R01660,R00212,R00315,R00317,R00320,R02740,R00658,R00236,R00134,R03215,R03146,R00519,R00316
101	1.00	315	28	121	0	1	C00024->C00668:[49->10,49->13,49->7,49->8,50->12,50->6]	RP03735,RP13340,RP05698,RP06172,RP00395,RP01926,RP01787,RP01262,RP06651,RP05694,RP00026,RP01572,RP05067,RP00285,RP05200,RP01568,RP01654,RP06101,RP00113,RP06639,RP04232,RP00180,RP00079,RP02454,RP01033,RP00078,RP00109,RP01077	R00134,R03215,R03146,R00519,R01827,R01196,R00006,R00014,R00211,R00210,R01699,R00207,R00224,R00226,R00209,R05636,R03145,R00472,R01061,R01063,R02036,R01827,R01056,R01641,R04709,R07989,R06635,R06637,R06636,R06459,R06458,R06448,R07250,R06510,R07253,R05331,R06641,R00233,R06511,R06512,R06643,R06644,R06645,R02505,R07987,R07251,R07988,R05188,R06482,R06483,R06480,R06481,R02447,R05464,R01613,R01614,R05190,R07758,R02223,R07254,R02224,R00743,R01323,R01179,R05508,R00393,R04057,R02955,R05336,R01359,R05509,R00928,R04000,R00229,R07832,R03884,R00227,R03153,R00235,R01528,R00344,R00211,R00210,R00209,R01196,R00212,R05605,R01518,R06590,R06863,R01641,R00214,R00216,R02188,R01512,R01515,R01517,R01660,R01621,R00212,R00315,R00317,R00320,R00361,R00360,R00343,R00342,R01447,R01257,R02740,R00658,R00431,R00346,R00345,R00726,R00341,R00344,R00930,R00217,R00353,R00742
102	1.00	417	24	78	0	0	C00024->C00668:[49->10,49->13,49->7,49->8,50->12,50->6]	RP13340,RP09657,RP06172,RP00395,RP01926,RP01787,RP05698,RP00180,RP00026,RP09848,RP01654,RP00285,RP05200,RP01568,RP00036,RP01572,RP00113,RP06639,RP01262,RP06101,RP02454,RP01033,RP10730,RP10741	R01827,R06861,R00472,R01061,R01063,R02036,R01827,R01196,R00006,R00014,R00211,R00210,R01699,R00207,R00224,R00226,R00209,R05636,R03145,R00315,R00317,R00320,R00743,R01323,R01179,R05508,R00393,R04057,R02955,R05336,R01359,R05509,R00928,R04000,R00229,R07832,R03884,R00227,R03153,R00235,R06863,R06590,R06863,R01641,R00211,R00210,R00209,R01196,R00212,R05605,R01518,R00199,R01858,R02628,R01138,R00659,R00724,R00200,R00206,R02320,R00430,R00208,R01012,R00572,R01528,R02188,R01512,R01515,R01517,R01660,R01621,R01056,R00214,R00216,R02740,R00658,R01699,R02569
103	1.00	447	26	61	0	1	C00024->C00668:[49->10,49->13,49->7,49->8,50->12,50->6]	RP13340,RP09657,RP06172,RP00395,RP01926,RP01787,RP01262,RP05698,RP06639,RP01572,RP09848,RP01654,RP00285,RP05200,RP01568,RP06101,RP00113,RP04232,RP00180,RP02454,RP01033,RP00078,RP08343,RP00109,RP03735,RP04833	R01827,R06861,R00472,R01061,R01063,R02036,R01827,R01056,R01196,R00006,R00014,R00211,R00210,R01699,R00207,R00224,R00226,R00209,R05636,R03145,R01621,R01528,R06863,R06590,R06863,R01641,R00211,R00210,R00209,R01196,R00212,R05605,R01518,R00214,R00216,R02188,R01512,R01515,R01517,R01660,R00212,R00315,R00317,R00320,R02740,R00658,R00431,R00346,R00345,R00726,R00341,R00236,R00344,R00930,R00217,R00353,R00134,R03215,R03146,R00519,R00316
104	1.00	350	14	127	0	0	C00024->C00668:[10->7,11->8,15->6,49->13,50->12,6->10]	RP02707,RP01790,RP00007,RP06299,RP04092,RP03722,RP02454,RP01255,RP06166,RP01640,RP06427,RP01654,RP06727,RP06726	R03036,R01830,R02837,R04723,R06635,R05672,R01556,R00228,R00229,R00227,R01023,R02772,R06643,R01850,R02152,R05537,R04364,R00586,R01889,R03230,R00627,R00706,R00705,R02481,R04348,R01624,R08530,R08531,R05351,R01154,R08332,R08331,R03621,R01204,R03437,R00271,R07833,R00234,R00230,R04466,R00236,R03065,R03064,R05188,R01196,R04192,R03668,R04316,R02191,R00370,R00371,R02396,R02058,R00235,R01808,R01807,R01806,R01213,R05876,R05190,R06453,R05870,R01160,R08532,R08248,R03903,R07251,R07252,R07253,R03056,R06510,R02911,R00487,R00209,R01089,R02616,R01978,R04024,R01776,R02387,R06311,R05063,R08036,R08213,R00472,R08250,R04950,R03910,R04484,R00211,R00210,R00998,R00212,R07249,R05332,R02569,R03455,R00259,R06978,R03552,R03760,R00351,R00352,R00399,R00693,R03767,R08433,R00238,R06307,R03017,R07399,R00454,R00927,R03168,R00761,R00190,R00130,R02740,R01049,R00454,R01620,R01067,R06590,R06863,R01641,R01830,R01827
105	1.00	322	26	88	0	1	C00024->C00668:[49->10,49->13,49->7,49->8,50->12,50->6]	RP13340,RP05698,RP06172,RP00395,RP01926,RP01787,RP01262,RP06651,RP06639,RP01572,RP01654,RP00285,RP05200,RP05729,RP01568,RP06101,RP00113,RP00026,RP04232,RP00180,RP00079,RP02454,RP01033,RP00078,RP00109,RP03735	R01827,R01196,R00006,R00014,R00211,R00210,R01699,R00207,R00224,R00226,R00209,R05636,R03145,R00472,R01061,R01063,R02036,R01827,R01056,R01641,R01621,R01528,R06590,R06863,R01641,R00211,R00210,R00209,R01196,R00212,R05605,R00217,R00346,R00345,R00726,R00341,R00431,R01518,R00214,R00216,R02188,R01512,R01515,R01517,R01660,R00743,R01323,R01179,R05508,R00393,R04057,R02955,R05336,R01359,R05509,R00928,R04000,R00229,R07832,R03884,R00227,R03153,R00235,R00212,R00315,R00317,R00320,R00361,R00360,R00343,R00342,R01447,R01257,R02740,R00658,R00431,R00346,R00345,R00726,R00341,R00344,R00930,R00217,R00353,R00134,R03215,R03146,R00519
106	1.00	436	26	83	0	0	C00024->C00668:[49->10,49->13,49->7,49->8,50->12,50->6]	RP13340,RP05698,RP06172,RP00395,RP01926,RP01787,RP06651,RP00930,RP00026,RP01654,RP00285,RP01292,RP05200,RP01568,RP05857,RP00036,RP01572,RP00113,RP06639,RP01262,RP00180,RP02454,RP01033,RP10730,RP00121,RP10741	R01827,R01196,R00006,R00014,R00211,R00210,R01699,R00207,R00224,R00226,R00209,R05636,R03145,R00472,R01061,R01063,R02036,R01827,R01641,R00479,R00743,R01323,R01179,R05508,R00393,R04057,R02955,R05336,R01359,R05509,R00928,R04000,R00229,R07832,R03884,R00227,R03153,R00235,R06590,R06863,R01641,R00211,R00210,R00209,R01196,R00212,R01082,R05605,R01518,R00709,R00267,R00199,R01858,R02628,R01138,R00659,R00724,R00200,R00206,R02320,R00430,R00208,R01012,R00572,R01528,R02188,R01512,R01515,R01517,R01660,R01621,R01056,R00315,R00317,R00320,R02740,R00658,R01699,R00412,R00408,R02164,R00402,R02569
107	1.00	372	25	74	0	0	C00024->C00668:[49->10,49->13,49->7,49->8,50->12,50->6]	RP13340,RP09657,RP06172,RP00395,RP01926,RP01787,RP05698,RP00180,RP00026,RP09848,RP01654,RP00285,RP05200,RP01568,RP01572,RP00113,RP06639,RP01262,RP06101,RP02454,RP01033,RP10730,RP00078,RP00109,RP10741	R01827,R06861,R00472,R01061,R01063,R02036,R01827,R01196,R00006,R00014,R00211,R00210,R01699,R00207,R00224,R00226,R00209,R05636,R03145,R00315,R00317,R00320,R00743,R01323,R01179,R05508,R00393,R04057,R02955,R05336,R01359,R05509,R00928,R04000,R00229,R07832,R03884,R00227,R03153,R00235,R06863,R06590,R06863,R01641,R00211,R00210,R00209,R01196,R00212,R05605,R01518,R01528,R02188,R01512,R01515,R01517,R01660,R01621,R01056,R00214,R00216,R02740,R00658,R01699,R00431,R00346,R00345,R00726,R00341,R00344,R00930,R00217,R00353,R02569
108	1.00	344	26	120	0	1	C00024->C00668:[49->10,49->13,49->7,49->8,50->12,50->6]	RP13340,RP05698,RP06172,RP01262,RP01926,RP01787,RP06651,RP05694,RP00026,RP01572,RP05067,RP00285,RP05200,RP01568,RP01654,RP04232,RP00036,RP06101,RP06639,RP01077,RP00180,RP00079,RP02454,RP01033,RP01264,RP03735	R01827,R01196,R00006,R00014,R00211,R00210,R01699,R00207,R00224,R00226,R00209,R05636,R03145,R00472,R01056,R02036,R01827,R01641,R04709,R07989,R06635,R06637,R06636,R06459,R06458,R06448,R07250,R06510,R07253,R05331,R06641,R00233,R06511,R06512,R06643,R06644,R06645,R02505,R07987,R07251,R07988,R05188,R06482,R06483,R06480,R06481,R02447,R05464,R01613,R01614,R05190,R07758,R02223,R07254,R02224,R00743,R01323,R01179,R05508,R00393,R04057,R02955,R05336,R01359,R05509,R00928,R04000,R00229,R07832,R03884,R00227,R03153,R00235,R01528,R00344,R00211,R00210,R00209,R01196,R00212,R05605,R01518,R06590,R06863,R01641,R00212,R00199,R01858,R02628,R01138,R00659,R00724,R00200,R00206,R02320,R00430,R00208,R01012,R00572,R00214,R00216,R01621,R00742,R00315,R00317,R00320,R00361,R00360,R00343,R00342,R01447,R01257,R02740,R00658,R07159,R01058,R00134,R03215,R03146,R00519
109	1.00	379	27	76	0	0	C00024->C00668:[49->10,49->13,49->7,50->12,50->6,50->8]	RP13340,RP05698,RP00395,RP01926,RP01787,RP00568,RP06651,RP01670,RP00026,RP01654,RP00285,RP05200,RP01568,RP01572,RP00113,RP06374,RP06639,RP04290,RP01262,RP00180,RP02454,RP01033,RP10730,RP00078,RP06373,RP00109,RP10741	R01827,R01196,R00006,R00014,R00211,R00210,R01699,R00207,R00224,R00226,R00209,R05636,R03145,R01061,R01063,R02036,R01827,R01218,R01220,R01641,R01655,R00743,R01323,R01179,R05508,R00393,R04057,R02955,R05336,R01359,R05509,R00928,R04000,R00229,R07832,R03884,R00227,R03153,R00235,R06590,R06863,R01641,R00211,R00210,R00209,R01196,R00212,R05605,R01518,R01528,R02188,R01512,R01515,R01517,R01660,R00945,R01621,R00220,R01056,R00315,R00317,R00320,R02740,R00658,R01699,R00431,R00346,R00345,R00726,R00341,R00941,R00344,R00930,R00217,R00353,R02569
110	1.00	343	15	134	0	0	C00024->C00668:[10->7,11->8,15->6,49->13,50->12,6->10]	RP02707,RP00007,RP06299,RP04092,RP01093,RP00180,RP00649,RP01255,RP03722,RP08343,RP01654,RP00146,RP04833,RP02451,RP06726	R03036,R02837,R04723,R06635,R05672,R01556,R00228,R00229,R00227,R01023,R02772,R06643,R01850,R02152,R05537,R04364,R00586,R01889,R03230,R00627,R00706,R00705,R02481,R04348,R01624,R08530,R08531,R05351,R01154,R08332,R08331,R03621,R01204,R03437,R00271,R07833,R00234,R00230,R04466,R00236,R03065,R03064,R05188,R01196,R04192,R03668,R04316,R02191,R00370,R00371,R02396,R02058,R00235,R01808,R01807,R01806,R01213,R05876,R05190,R06453,R05870,R01160,R08532,R08248,R03903,R07251,R07252,R07253,R03056,R06510,R02911,R00487,R00209,R01089,R02616,R01978,R04024,R01776,R02387,R06311,R05063,R08036,R08213,R00472,R08250,R04950,R03910,R04484,R00211,R00210,R00998,R00212,R07249,R05332,R02569,R03455,R00259,R06978,R03552,R03760,R00351,R00352,R00399,R00693,R03767,R08433,R00238,R06307,R03017,R07399,R00454,R00927,R03168,R00761,R00190,R00771,R00315,R00317,R00320,R00761,R01067,R01049,R00130,R00236,R06590,R06863,R01641,R02168,R00837,R00836,R05767,R00316,R02737,R01827
111	1.00	439	25	60	0	1	C00024->C00668:[49->10,49->13,49->7,49->8,50->12,50->6]	RP13340,RP06651,RP06172,RP00395,RP01926,RP01787,RP01262,RP05698,RP06639,RP01572,RP01654,RP00285,RP05200,RP01568,RP06101,RP00113,RP04232,RP00180,RP02454,RP01033,RP00078,RP08343,RP00109,RP03735,RP04833	R01827,R01641,R00472,R01061,R01063,R02036,R01827,R01056,R01196,R00006,R00014,R00211,R00210,R01699,R00207,R00224,R00226,R00209,R05636,R03145,R01621,R01528,R06590,R06863,R01641,R00211,R00210,R00209,R01196,R00212,R05605,R01518,R00214,R00216,R02188,R01512,R01515,R01517,R01660,R00212,R00315,R00317,R00320,R02740,R00658,R00431,R00346,R00345,R00726,R00341,R00236,R00344,R00930,R00217,R00353,R00134,R03215,R03146,R00519,R00316
112	1.00	413	22	72	0	0	C00024->C00668:[49->10,49->13,49->7,49->8,50->12,50->6]	RP13340,RP06651,RP06172,RP01262,RP01926,RP01787,RP05698,RP06639,RP01572,RP01654,RP01264,RP05200,RP01568,RP00285,RP00036,RP06101,RP00026,RP00180,RP02454,RP01033,RP10730,RP10741	R01827,R01641,R00472,R01056,R02036,R01827,R01196,R00006,R00014,R00211,R00210,R01699,R00207,R00224,R00226,R00209,R05636,R03145,R01621,R01528,R06590,R06863,R01641,R07159,R01058,R05605,R01518,R00211,R00210,R00209,R01196,R00212,R00199,R01858,R02628,R01138,R00659,R00724,R00200,R00206,R02320,R00430,R00208,R01012,R00572,R00214,R00216,R00743,R01323,R01179,R05508,R00393,R04057,R02955,R05336,R01359,R05509,R00928,R04000,R00229,R07832,R03884,R00227,R03153,R00235,R00315,R00317,R00320,R02740,R00658,R01699,R02569
113	1.00	424	29	96	0	1	C00024->C00668:[49->13,49->7,49->8,50->10,50->12,50->6]	RP01271,RP00128,RP09828,RP09657,RP06172,RP00395,RP00180,RP00649,RP05698,RP06639,RP04318,RP00052,RP00285,RP01270,RP01568,RP04202,RP00036,RP00113,RP00164,RP01790,RP00026,RP04232,RP06101,RP02454,RP01033,RP08343,RP06727,RP03735,RP04833	R01068,R00710,R00711,R01019,R00326,R06862,R06861,R00472,R01061,R01063,R00315,R00317,R00320,R00761,R01067,R01196,R00006,R00014,R00211,R00210,R01699,R00207,R00224,R00226,R00209,R05636,R03145,R01621,R00224,R00756,R00769,R05805,R00770,R00762,R00764,R00767,R00211,R00210,R00209,R01196,R00212,R01068,R01518,R00207,R00199,R01858,R02628,R01138,R00659,R00724,R00200,R00206,R02320,R00430,R00208,R01012,R00572,R02188,R01512,R01515,R01517,R01660,R01010,R01011,R01012,R01830,R00743,R01323,R01179,R05508,R00393,R04057,R02955,R05336,R01359,R05509,R00928,R04000,R00229,R07832,R03884,R00227,R03153,R00235,R00212,R00214,R00216,R02740,R00658,R00236,R01830,R00134,R03215,R03146,R00519,R00316
114	1.00	329	27	89	0	1	C00024->C00668:[49->10,49->13,49->7,49->8,50->12,50->6]	RP13340,RP05698,RP06172,RP00395,RP01926,RP01787,RP01262,RP06651,RP06639,RP01572,RP01654,RP02453,RP00285,RP05200,RP05729,RP01568,RP06101,RP00113,RP00026,RP04232,RP00180,RP02940,RP00079,RP01033,RP00078,RP00109,RP03735	R01827,R01196,R00006,R00014,R00211,R00210,R01699,R00207,R00224,R00226,R00209,R05636,R03145,R00472,R01061,R01063,R02036,R01827,R01056,R01641,R01621,R01528,R06590,R06863,R01641,R02739,R00211,R00210,R00209,R01196,R00212,R05605,R00217,R00346,R00345,R00726,R00341,R00431,R01518,R00214,R00216,R02188,R01512,R01515,R01517,R01660,R00743,R01323,R01179,R05508,R00393,R04057,R02955,R05336,R01359,R05509,R00928,R04000,R00229,R07832,R03884,R00227,R03153,R00235,R00212,R00315,R00317,R00320,R03321,R00361,R00360,R00343,R00342,R01447,R01257,R00658,R00431,R00346,R00345,R00726,R00341,R00344,R00930,R00217,R00353,R00134,R03215,R03146,R00519
115	1.00	510	26	63	0	1	C00024->C00668:[49->13,49->7,49->8,50->10,50->12,50->6]	RP06172,RP00395,RP01926,RP00649,RP05698,RP01095,RP05201,RP00285,RP05200,RP04202,RP01568,RP00036,RP01572,RP00113,RP01790,RP06299,RP01576,RP04232,RP06101,RP02454,RP01033,RP10730,RP06427,RP06727,RP10741,RP03735	R00472,R01061,R01063,R02036,R00761,R01067,R01196,R00006,R00014,R00211,R00210,R01699,R00207,R00224,R00226,R00209,R05636,R03145,R05339,R05605,R00211,R00210,R00209,R01196,R00212,R05605,R00207,R01518,R00199,R01858,R02628,R01138,R00659,R00724,R00200,R00206,R02320,R00430,R00208,R01012,R00572,R01528,R02188,R01512,R01515,R01517,R01660,R01830,R00761,R05338,R00212,R00214,R00216,R02740,R00658,R01699,R01067,R01830,R02569,R00134,R03215,R03146,R00519
116	1.00	435	26	78	0	1	C00024->C00668:[49->10,49->13,49->7,49->8,50->12,50->6]	RP13340,RP05698,RP06172,RP01262,RP01926,RP01787,RP00568,RP06651,RP01670,RP00026,RP01572,RP00285,RP01264,RP05200,RP01568,RP00300,RP01654,RP00036,RP06101,RP06374,RP06639,RP04290,RP04232,RP00180,RP02454,RP01033	R01827,R01196,R00006,R00014,R00211,R00210,R01699,R00207,R00224,R00226,R00209,R05636,R03145,R00472,R01056,R02036,R01827,R01218,R01220,R01641,R01655,R00743,R01323,R01179,R05508,R00393,R04057,R02955,R05336,R01359,R05509,R00928,R04000,R00229,R07832,R03884,R00227,R03153,R00235,R01528,R00211,R00210,R00209,R01196,R00212,R07159,R01058,R05605,R01518,R00944,R00943,R06590,R06863,R01641,R00199,R01858,R02628,R01138,R00659,R00724,R00200,R00206,R02320,R00430,R00208,R01012,R00572,R00214,R00216,R00945,R01621,R00220,R00212,R00315,R00317,R00320,R02740,R00658
117	1.00	423	28	95	0	1	C00024->C00668:[49->13,49->7,49->8,50->10,50->12,50->6]	RP01271,RP09828,RP09657,RP06172,RP00395,RP06101,RP00649,RP05698,RP06705,RP00052,RP00143,RP00285,RP01270,RP01568,RP00036,RP00113,RP00164,RP01790,RP06639,RP06299,RP04232,RP00180,RP02454,RP01033,RP00026,RP06427,RP06727,RP03735	R01068,R06862,R06861,R00472,R01061,R01063,R00214,R00216,R00761,R01067,R01196,R00006,R00014,R00211,R00210,R01699,R00207,R00224,R00226,R00209,R05636,R03145,R01776,R00756,R00769,R05805,R00770,R00762,R00764,R00767,R00651,R01287,R02026,R03217,R00211,R00210,R00209,R01196,R00212,R01068,R01518,R00199,R01858,R02628,R01138,R00659,R00724,R00200,R00206,R02320,R00430,R00208,R01012,R00572,R02188,R01512,R01515,R01517,R01660,R01010,R01011,R01012,R01830,R01621,R00761,R00212,R00315,R00317,R00320,R02740,R00658,R00743,R01323,R01179,R05508,R00393,R04057,R02955,R05336,R01359,R05509,R00928,R04000,R00229,R07832,R03884,R00227,R03153,R00235,R01067,R01830,R00134,R03215,R03146,R00519
118	1.00	433	26	83	0	0	C00024->C00668:[49->10,49->13,49->7,49->8,50->12,50->6]	RP00128,RP06651,RP06172,RP00395,RP01926,RP01787,RP05698,RP13340,RP00026,RP04318,RP01654,RP00285,RP05200,RP01568,RP00036,RP01572,RP00113,RP00180,RP06299,RP01262,RP06101,RP02454,RP01033,RP08343,RP06427,RP04833	R00710,R00711,R01019,R00326,R01641,R00472,R01061,R01063,R02036,R01827,R01196,R00006,R00014,R00211,R00210,R01699,R00207,R00224,R00226,R00209,R05636,R03145,R01827,R00743,R01323,R01179,R05508,R00393,R04057,R02955,R05336,R01359,R05509,R00928,R04000,R00229,R07832,R03884,R00227,R03153,R00235,R00224,R06590,R06863,R01641,R00211,R00210,R00209,R01196,R00212,R05605,R01518,R00199,R01858,R02628,R01138,R00659,R00724,R00200,R00206,R02320,R00430,R00208,R01012,R00572,R01528,R02188,R01512,R01515,R01517,R01660,R00315,R00317,R00320,R00761,R01056,R00214,R00216,R02740,R00658,R00236,R01067,R00316
119	1.00	440	25	78	0	0	C00024->C00668:[49->10,49->13,49->7,49->8,50->12,50->6]	RP13340,RP05698,RP06172,RP01262,RP01926,RP01787,RP06651,RP00930,RP00026,RP01654,RP01264,RP01292,RP05200,RP01568,RP00285,RP05857,RP00036,RP01572,RP06639,RP00180,RP02454,RP01033,RP10730,RP00121,RP10741	R01827,R01196,R00006,R00014,R00211,R00210,R01699,R00207,R00224,R00226,R00209,R05636,R03145,R00472,R01056,R02036,R01827,R01641,R00479,R00743,R01323,R01179,R05508,R00393,R04057,R02955,R05336,R01359,R05509,R00928,R04000,R00229,R07832,R03884,R00227,R03153,R00235,R06590,R06863,R01641,R07159,R01058,R01082,R05605,R01518,R00211,R00210,R00209,R01196,R00212,R00709,R00267,R00199,R01858,R02628,R01138,R00659,R00724,R00200,R00206,R02320,R00430,R00208,R01012,R00572,R01528,R01621,R00315,R00317,R00320,R02740,R00658,R01699,R00412,R00408,R02164,R00402,R02569
120	1.00	342	15	128	0	0	C00024->C00668:[10->7,11->8,15->6,49->13,50->12,6->10]	RP01790,RP10730,RP02707,RP04092,RP01255,RP02940,RP00007,RP06639,RP03722,RP01654,RP02453,RP06727,RP10741,RP04202,RP06726	R01830,R01699,R03036,R00190,R01049,R03321,R02837,R04723,R06635,R05672,R01556,R00228,R00229,R00227,R01023,R02772,R06643,R01850,R02152,R05537,R04364,R00586,R01889,R03230,R00627,R00706,R00705,R02481,R04348,R01624,R08530,R08531,R05351,R01154,R08332,R08331,R03621,R01204,R03437,R00271,R07833,R00234,R00230,R04466,R00236,R03065,R03064,R05188,R01196,R04192,R03668,R04316,R02191,R00370,R00371,R02396,R02058,R00235,R01808,R01807,R01806,R01213,R05876,R05190,R06453,R05870,R01160,R08532,R08248,R03903,R07251,R07252,R07253,R03056,R06510,R02911,R00487,R00209,R01089,R02616,R01978,R04024,R01776,R02387,R06311,R05063,R08036,R08213,R00472,R08250,R04950,R03910,R04484,R00211,R00210,R00998,R00212,R07249,R05332,R02569,R03455,R00259,R06978,R03552,R03760,R00351,R00352,R00399,R00693,R03767,R08433,R00238,R06307,R03017,R07399,R00454,R00927,R03168,R01621,R00130,R06590,R06863,R01641,R02739,R01830,R02569,R00207,R01827
121	1.00	422	26	83	0	1	C00024->C00668:[49->10,49->13,49->7,49->8,50->12,50->6]	RP13340,RP05698,RP06172,RP01262,RP01926,RP01787,RP06651,RP00930,RP06639,RP01572,RP00285,RP01264,RP01292,RP05200,RP01568,RP01654,RP05857,RP00036,RP06101,RP00026,RP04232,RP00180,RP02454,RP01033,RP00121,RP03735	R01827,R01196,R00006,R00014,R00211,R00210,R01699,R00207,R00224,R00226,R00209,R05636,R03145,R00472,R01056,R02036,R01827,R01641,R00479,R01621,R01528,R00211,R00210,R00209,R01196,R00212,R07159,R01058,R01082,R05605,R01518,R06590,R06863,R01641,R00709,R00267,R00199,R01858,R02628,R01138,R00659,R00724,R00200,R00206,R02320,R00430,R00208,R01012,R00572,R00214,R00216,R00743,R01323,R01179,R05508,R00393,R04057,R02955,R05336,R01359,R05509,R00928,R04000,R00229,R07832,R03884,R00227,R03153,R00235,R00212,R00315,R00317,R00320,R02740,R00658,R00412,R00408,R02164,R00402,R00134,R03215,R03146,R00519
122	1.00	424	28	89	0	1	C00024->C00668:[49->10,49->13,49->7,49->8,50->12,50->6]	RP13340,RP05698,RP06172,RP00395,RP01926,RP01787,RP01262,RP06651,RP00930,RP06639,RP01572,RP01654,RP02453,RP00285,RP01292,RP05200,RP01568,RP05857,RP00036,RP06101,RP00113,RP00026,RP04232,RP00180,RP02940,RP01033,RP00121,RP03735	R01827,R01196,R00006,R00014,R00211,R00210,R01699,R00207,R00224,R00226,R00209,R05636,R03145,R00472,R01061,R01063,R02036,R01827,R01056,R01641,R00479,R01621,R01528,R06590,R06863,R01641,R02739,R00211,R00210,R00209,R01196,R00212,R01082,R05605,R01518,R00709,R00267,R00199,R01858,R02628,R01138,R00659,R00724,R00200,R00206,R02320,R00430,R00208,R01012,R00572,R00214,R00216,R02188,R01512,R01515,R01517,R01660,R00743,R01323,R01179,R05508,R00393,R04057,R02955,R05336,R01359,R05509,R00928,R04000,R00229,R07832,R03884,R00227,R03153,R00235,R00212,R00315,R00317,R00320,R03321,R00658,R00412,R00408,R02164,R00402,R00134,R03215,R03146,R00519
123	1.00	341	15	128	0	0	C00024->C00668:[10->7,11->8,15->6,49->13,50->12,6->10]	RP02707,RP01790,RP01255,RP06299,RP04092,RP00007,RP02454,RP10730,RP03722,RP06427,RP01654,RP06727,RP10741,RP04202,RP06726	R03036,R01830,R01049,R00761,R00190,R02837,R04723,R06635,R05672,R01556,R00228,R00229,R00227,R01023,R02772,R06643,R01850,R02152,R05537,R04364,R00586,R01889,R03230,R00627,R00706,R00705,R02481,R04348,R01624,R08530,R08531,R05351,R01154,R08332,R08331,R03621,R01204,R03437,R00271,R07833,R00234,R00230,R04466,R00236,R03065,R03064,R05188,R01196,R04192,R03668,R04316,R02191,R00370,R00371,R02396,R02058,R00235,R01808,R01807,R01806,R01213,R05876,R05190,R06453,R05870,R01160,R08532,R08248,R03903,R07251,R07252,R07253,R03056,R06510,R02911,R00487,R00209,R01089,R02616,R01978,R04024,R01776,R02387,R06311,R05063,R08036,R08213,R00472,R08250,R04950,R03910,R04484,R00211,R00210,R00998,R00212,R07249,R05332,R02569,R03455,R00259,R06978,R03552,R03760,R00351,R00352,R00399,R00693,R03767,R08433,R00238,R06307,R03017,R07399,R00454,R00927,R03168,R02740,R01699,R00130,R01067,R06590,R06863,R01641,R01830,R02569,R00207,R01827
124	1.00	372	30	87	0	1	C00024->C00668:[49->13,49->7,49->8,50->10,50->12,50->6]	RP13340,RP09828,RP09657,RP06172,RP00395,RP01787,RP01093,RP05698,RP06639,RP00285,RP01568,RP06101,RP00113,RP00164,RP00026,RP06299,RP01788,RP02451,RP04232,RP00180,RP00649,RP01033,RP00078,RP08343,RP01790,RP11137,RP00109,RP00146,RP03735,RP04833	R01827,R06862,R06861,R00472,R01061,R01063,R01827,R00771,R01196,R00006,R00014,R00211,R00210,R01699,R00207,R00224,R00226,R00209,R05636,R03145,R01621,R00211,R00210,R00209,R01196,R00212,R01518,R00214,R00216,R02188,R01512,R01515,R01517,R01660,R01010,R01011,R01012,R00743,R01323,R01179,R05508,R00393,R04057,R02955,R05336,R01359,R05509,R00928,R04000,R00229,R07832,R03884,R00227,R03153,R00235,R00761,R01829,R02737,R00212,R00315,R00317,R00320,R00761,R01067,R00658,R00431,R00346,R00345,R00726,R00341,R00236,R01830,R01843,R01845,R00344,R00930,R00217,R00353,R02168,R00837,R00836,R05767,R00134,R03215,R03146,R00519,R00316
125	1.00	490	24	64	0	1	C00024->C00668:[49->10,49->13,49->7,49->8,50->12,50->6]	RP13340,RP06651,RP06172,RP00395,RP01926,RP01787,RP01262,RP05698,RP06639,RP01572,RP01654,RP00285,RP05200,RP01568,RP00036,RP06101,RP00113,RP04232,RP00180,RP02454,RP01033,RP08343,RP03735,RP04833	R01827,R01641,R00472,R01061,R01063,R02036,R01827,R01056,R01196,R00006,R00014,R00211,R00210,R01699,R00207,R00224,R00226,R00209,R05636,R03145,R01621,R01528,R06590,R06863,R01641,R00211,R00210,R00209,R01196,R00212,R05605,R01518,R00199,R01858,R02628,R01138,R00659,R00724,R00200,R00206,R02320,R00430,R00208,R01012,R00572,R00214,R00216,R02188,R01512,R01515,R01517,R01660,R00212,R00315,R00317,R00320,R02740,R00658,R00236,R00134,R03215,R03146,R00519,R00316
126	1.00	531	25	62	0	1	C00024->C00668:[49->13,49->7,49->8,50->10,50->12,50->6]	RP06172,RP00395,RP01926,RP00649,RP05698,RP06639,RP01095,RP06727,RP02453,RP00285,RP01576,RP01568,RP00036,RP01572,RP00113,RP01790,RP05200,RP04232,RP06101,RP02940,RP01033,RP06166,RP01640,RP05201,RP03735	R00472,R01061,R01063,R02036,R00761,R01067,R01196,R00006,R00014,R00211,R00210,R01699,R00207,R00224,R00226,R00209,R05636,R03145,R01621,R05339,R01830,R02739,R00211,R00210,R00209,R01196,R00212,R05338,R01518,R00199,R01858,R02628,R01138,R00659,R00724,R00200,R00206,R02320,R00430,R00208,R01012,R00572,R01528,R02188,R01512,R01515,R01517,R01660,R01830,R05605,R00212,R00214,R00216,R03321,R00658,R00454,R01620,R05605,R00134,R03215,R03146,R00519
127	1.00	308	14	146	0	0	C00024->C00668:[10->7,11->8,15->6,49->13,50->12,6->10]	RP01790,RP01255,RP02707,RP00180,RP04092,RP06299,RP02454,RP00007,RP03722,RP06427,RP01654,RP00026,RP06727,RP06726	R01830,R01049,R03036,R00315,R00317,R00320,R00190,R00761,R02740,R02837,R04723,R06635,R05672,R01556,R00228,R00229,R00227,R01023,R02772,R06643,R01850,R02152,R05537,R04364,R00586,R01889,R03230,R00627,R00706,R00705,R02481,R04348,R01624,R08530,R08531,R05351,R01154,R08332,R08331,R03621,R01204,R03437,R00271,R07833,R00234,R00230,R04466,R00236,R03065,R03064,R05188,R01196,R04192,R03668,R04316,R02191,R00370,R00371,R02396,R02058,R00235,R01808,R01807,R01806,R01213,R05876,R05190,R06453,R05870,R01160,R08532,R08248,R03903,R07251,R07252,R07253,R03056,R06510,R02911,R00487,R00209,R01089,R02616,R01978,R04024,R01776,R02387,R06311,R05063,R08036,R08213,R00472,R08250,R04950,R03910,R04484,R00211,R00210,R00998,R00212,R07249,R05332,R02569,R03455,R00259,R06978,R03552,R03760,R00351,R00352,R00399,R00693,R03767,R08433,R00238,R06307,R03017,R07399,R00454,R00927,R03168,R00130,R01067,R06590,R06863,R01641,R00743,R01323,R01179,R05508,R00393,R04057,R02955,R05336,R01359,R05509,R00928,R04000,R00229,R07832,R03884,R00227,R03153,R00235,R01830,R01827
128	1.00	396	29	80	0	1	C00024->C00668:[49->10,49->13,49->7,49->8,50->12,50->6]	RP13340,RP05698,RP00300,RP00395,RP01926,RP01787,RP00568,RP06651,RP01670,RP00026,RP01572,RP01654,RP02453,RP00285,RP05200,RP01568,RP06172,RP06101,RP00113,RP06374,RP06639,RP04290,RP04232,RP00180,RP02940,RP01262,RP01033,RP00078,RP00109	R01827,R01196,R00006,R00014,R00211,R00210,R01699,R00207,R00224,R00226,R00209,R05636,R03145,R00944,R00943,R01061,R01063,R02036,R01827,R01218,R01220,R01641,R01655,R00743,R01323,R01179,R05508,R00393,R04057,R02955,R05336,R01359,R05509,R00928,R04000,R00229,R07832,R03884,R00227,R03153,R00235,R01528,R06590,R06863,R01641,R02739,R00211,R00210,R00209,R01196,R00212,R05605,R01518,R00472,R00214,R00216,R02188,R01512,R01515,R01517,R01660,R00945,R01621,R00220,R00212,R00315,R00317,R00320,R03321,R01056,R00658,R00431,R00346,R00345,R00726,R00341,R00344,R00930,R00217,R00353
129	1.00	352	29	195	0	1	C00024->C00668:[49->10,49->13,49->7,49->8,50->12,50->6]	RP13340,RP05698,RP00300,RP00395,RP06101,RP01787,RP01262,RP06651,RP01572,RP06639,RP03722,RP01654,RP00285,RP05200,RP01568,RP06172,RP04232,RP00036,RP03973,RP00113,RP00026,RP00007,RP02707,RP01319,RP00180,RP02454,RP01033,RP01926,RP08184	R01827,R01196,R00006,R00014,R00211,R00210,R01699,R00207,R00224,R00226,R00209,R05636,R03145,R00944,R00943,R01061,R01063,R00214,R00216,R01827,R01056,R01641,R01528,R01621,R00130,R06590,R06863,R01641,R00211,R00210,R00209,R01196,R00212,R05605,R01518,R00472,R00212,R00199,R01858,R02628,R01138,R00659,R00724,R00200,R00206,R02320,R00430,R00208,R01012,R00572,R00181,R02188,R01512,R01515,R01517,R01660,R00743,R01323,R01179,R05508,R00393,R04057,R02955,R05336,R01359,R05509,R00928,R04000,R00229,R07832,R03884,R00227,R03153,R00235,R02837,R04723,R06635,R05672,R01556,R00228,R00229,R00227,R01023,R02772,R06643,R01850,R02152,R05537,R04364,R00586,R01889,R03230,R00627,R00706,R00705,R02481,R04348,R01624,R08530,R08531,R05351,R01154,R08332,R08331,R03621,R01204,R03437,R00271,R07833,R00234,R00230,R04466,R00236,R03065,R03064,R05188,R01196,R04192,R03668,R04316,R02191,R00370,R00371,R02396,R02058,R00235,R01808,R01807,R01806,R01213,R05876,R05190,R06453,R05870,R01160,R08532,R08248,R03903,R07251,R07252,R07253,R03056,R06510,R02911,R00487,R00209,R01089,R02616,R01978,R04024,R01776,R02387,R06311,R05063,R08036,R08213,R00472,R08250,R04950,R03910,R04484,R00211,R00210,R00998,R00212,R07249,R05332,R02569,R03455,R00259,R06978,R03552,R03760,R00351,R00352,R00399,R00693,R03767,R08433,R00238,R06307,R03017,R07399,R00454,R00927,R03168,R03036,R01127,R00315,R00317,R00320,R02740,R00658,R02036,R04560
130	1.00	351	16	132	0	0	C00024->C00668:[10->7,11->8,15->6,49->13,50->12,6->10]	RP00128,RP01790,RP01255,RP02707,RP04092,RP00007,RP02454,RP06639,RP03722,RP08343,RP04318,RP01654,RP06727,RP04833,RP04202,RP06726	R00710,R00711,R01019,R00326,R01830,R01049,R03036,R00190,R02837,R04723,R06635,R05672,R01556,R00228,R00229,R00227,R01023,R02772,R06643,R01850,R02152,R05537,R04364,R00586,R01889,R03230,R00627,R00706,R00705,R02481,R04348,R01624,R08530,R08531,R05351,R01154,R08332,R08331,R03621,R01204,R03437,R00271,R07833,R00234,R00230,R04466,R00236,R03065,R03064,R05188,R01196,R04192,R03668,R04316,R02191,R00370,R00371,R02396,R02058,R00235,R01808,R01807,R01806,R01213,R05876,R05190,R06453,R05870,R01160,R08532,R08248,R03903,R07251,R07252,R07253,R03056,R06510,R02911,R00487,R00209,R01089,R02616,R01978,R04024,R01776,R02387,R06311,R05063,R08036,R08213,R00472,R08250,R04950,R03910,R04484,R00211,R00210,R00998,R00212,R07249,R05332,R02569,R03455,R00259,R06978,R03552,R03760,R00351,R00352,R00399,R00693,R03767,R08433,R00238,R06307,R03017,R07399,R00454,R00927,R03168,R02740,R01621,R00130,R00236,R00224,R06590,R06863,R01641,R01830,R00316,R00207,R01827
131	1.00	364	25	176	0	1	C00024->C00668:[2->10,49->13,49->7,49->8,50->12,50->6]	RP13340,RP06651,RP06172,RP00395,RP01787,RP06639,RP05698,RP04092,RP00007,RP03722,RP00180,RP01654,RP00285,RP01568,RP00036,RP00113,RP01255,RP02707,RP04232,RP06101,RP02454,RP01033,RP08343,RP03735,RP04833	R01827,R01641,R00472,R01061,R01063,R01827,R01621,R01196,R00006,R00014,R00211,R00210,R01699,R00207,R00224,R00226,R00209,R05636,R03145,R00190,R02837,R04723,R06635,R05672,R01556,R00228,R00229,R00227,R01023,R02772,R06643,R01850,R02152,R05537,R04364,R00586,R01889,R03230,R00627,R00706,R00705,R02481,R04348,R01624,R08530,R08531,R05351,R01154,R08332,R08331,R03621,R01204,R03437,R00271,R07833,R00234,R00230,R04466,R00236,R03065,R03064,R05188,R01196,R04192,R03668,R04316,R02191,R00370,R00371,R02396,R02058,R00235,R01808,R01807,R01806,R01213,R05876,R05190,R06453,R05870,R01160,R08532,R08248,R03903,R07251,R07252,R07253,R03056,R06510,R02911,R00487,R00209,R01089,R02616,R01978,R04024,R01776,R02387,R06311,R05063,R08036,R08213,R00472,R08250,R04950,R03910,R04484,R00211,R00210,R00998,R00212,R07249,R05332,R02569,R03455,R00259,R06978,R03552,R03760,R00351,R00352,R00399,R00693,R03767,R08433,R00238,R06307,R03017,R07399,R00454,R00927,R03168,R00130,R00315,R00317,R00320,R06590,R06863,R01641,R00211,R00210,R00209,R01196,R00212,R01518,R00199,R01858,R02628,R01138,R00659,R00724,R00200,R00206,R02320,R00430,R00208,R01012,R00572,R02188,R01512,R01515,R01517,R01660,R01049,R03036,R00212,R00214,R00216,R02740,R00658,R00236,R00134,R03215,R03146,R00519,R00316
132	1.00	320	29	122	0	1	C00024->C00668:[49->10,49->13,49->7,49->8,50->12,50->6]	RP03735,RP13340,RP05698,RP06172,RP00395,RP01926,RP01787,RP01262,RP06651,RP05694,RP00026,RP01572,RP05067,RP02453,RP00285,RP05200,RP01568,RP01654,RP06101,RP00113,RP06639,RP04232,RP00180,RP02940,RP00079,RP01033,RP00078,RP00109,RP01077	R00134,R03215,R03146,R00519,R01827,R01196,R00006,R00014,R00211,R00210,R01699,R00207,R00224,R00226,R00209,R05636,R03145,R00472,R01061,R01063,R02036,R01827,R01056,R01641,R04709,R07989,R06635,R06637,R06636,R06459,R06458,R06448,R07250,R06510,R07253,R05331,R06641,R00233,R06511,R06512,R06643,R06644,R06645,R02505,R07987,R07251,R07988,R05188,R06482,R06483,R06480,R06481,R02447,R05464,R01613,R01614,R05190,R07758,R02223,R07254,R02224,R00743,R01323,R01179,R05508,R00393,R04057,R02955,R05336,R01359,R05509,R00928,R04000,R00229,R07832,R03884,R00227,R03153,R00235,R01528,R00344,R02739,R00211,R00210,R00209,R01196,R00212,R05605,R01518,R06590,R06863,R01641,R00214,R00216,R02188,R01512,R01515,R01517,R01660,R01621,R00212,R00315,R00317,R00320,R03321,R00361,R00360,R00343,R00342,R01447,R01257,R00658,R00431,R00346,R00345,R00726,R00341,R00344,R00930,R00217,R00353,R00742
133	1.00	505	25	62	0	1	C00024->C00668:[49->13,49->7,49->8,50->10,50->12,50->6]	RP06172,RP00395,RP01926,RP00649,RP05698,RP06639,RP01572,RP06727,RP00285,RP01576,RP04202,RP01568,RP00036,RP01095,RP00113,RP01790,RP05200,RP04232,RP06101,RP02454,RP01033,RP10730,RP05201,RP10741,RP03735	R00472,R01061,R01063,R02036,R00761,R01067,R01196,R00006,R00014,R00211,R00210,R01699,R00207,R00224,R00226,R00209,R05636,R03145,R01621,R01528,R01830,R00211,R00210,R00209,R01196,R00212,R05338,R00207,R01518,R00199,R01858,R02628,R01138,R00659,R00724,R00200,R00206,R02320,R00430,R00208,R01012,R00572,R05339,R02188,R01512,R01515,R01517,R01660,R01830,R05605,R00212,R00214,R00216,R02740,R00658,R01699,R05605,R02569,R00134,R03215,R03146,R00519
134	1.00	410	29	91	0	1	C00024->C00668:[49->13,49->7,49->8,50->10,50->12,50->6]	RP13340,RP09828,RP09657,RP06172,RP00395,RP01790,RP01093,RP05698,RP06639,RP00285,RP01568,RP00036,RP06101,RP00113,RP00164,RP00026,RP06299,RP01788,RP02451,RP04232,RP00180,RP00649,RP01033,RP08343,RP01787,RP11137,RP00146,RP03735,RP04833	R01827,R06862,R06861,R00472,R01061,R01063,R01830,R00771,R01196,R00006,R00014,R00211,R00210,R01699,R00207,R00224,R00226,R00209,R05636,R03145,R01621,R00211,R00210,R00209,R01196,R00212,R01518,R00199,R01858,R02628,R01138,R00659,R00724,R00200,R00206,R02320,R00430,R00208,R01012,R00572,R00214,R00216,R02188,R01512,R01515,R01517,R01660,R01010,R01011,R01012,R00743,R01323,R01179,R05508,R00393,R04057,R02955,R05336,R01359,R05509,R00928,R04000,R00229,R07832,R03884,R00227,R03153,R00235,R00761,R01829,R02737,R00212,R00315,R00317,R00320,R00761,R01067,R00658,R00236,R01827,R01843,R01845,R02168,R00837,R00836,R05767,R00134,R03215,R03146,R00519,R00316
135	1.00	426	25	75	0	0	C00024->C00668:[49->10,49->13,49->7,50->12,50->6,50->8]	RP13340,RP05698,RP01262,RP01926,RP01787,RP00568,RP06651,RP01670,RP00026,RP00285,RP01264,RP05200,RP01568,RP01654,RP00036,RP01572,RP06374,RP06639,RP04290,RP00180,RP02454,RP01033,RP10730,RP06373,RP10741	R01827,R01196,R00006,R00014,R00211,R00210,R01699,R00207,R00224,R00226,R00209,R05636,R03145,R01056,R02036,R01827,R01218,R01220,R01641,R01655,R00743,R01323,R01179,R05508,R00393,R04057,R02955,R05336,R01359,R05509,R00928,R04000,R00229,R07832,R03884,R00227,R03153,R00235,R00211,R00210,R00209,R01196,R00212,R07159,R01058,R05605,R01518,R06590,R06863,R01641,R00199,R01858,R02628,R01138,R00659,R00724,R00200,R00206,R02320,R00430,R00208,R01012,R00572,R01528,R00945,R01621,R00220,R00315,R00317,R00320,R02740,R00658,R01699,R00941,R02569
136	1.00	414	26	93	0	1	C00024->C00668:[49->13,49->7,49->8,50->10,50->12,50->6]	RP01271,RP09828,RP09657,RP06172,RP00395,RP06101,RP00649,RP05698,RP06639,RP00052,RP00143,RP00285,RP01270,RP01568,RP00036,RP00113,RP00164,RP01790,RP06705,RP04232,RP00180,RP02454,RP01033,RP00026,RP06727,RP03735	R01068,R06862,R06861,R00472,R01061,R01063,R00214,R00216,R00761,R01067,R01196,R00006,R00014,R00211,R00210,R01699,R00207,R00224,R00226,R00209,R05636,R03145,R01621,R00756,R00769,R05805,R00770,R00762,R00764,R00767,R00651,R01287,R02026,R03217,R00211,R00210,R00209,R01196,R00212,R01068,R01518,R00199,R01858,R02628,R01138,R00659,R00724,R00200,R00206,R02320,R00430,R00208,R01012,R00572,R02188,R01512,R01515,R01517,R01660,R01010,R01011,R01012,R01830,R01776,R00212,R00315,R00317,R00320,R02740,R00658,R00743,R01323,R01179,R05508,R00393,R04057,R02955,R05336,R01359,R05509,R00928,R04000,R00229,R07832,R03884,R00227,R03153,R00235,R01830,R00134,R03215,R03146,R00519
137	1.00	408	27	91	0	1	C00024->C00668:[49->13,49->7,49->8,50->10,50->12,50->6]	RP01271,RP09828,RP09657,RP06172,RP00395,RP00180,RP00649,RP05698,RP06639,RP00052,RP00285,RP04202,RP01568,RP00036,RP00113,RP00164,RP01790,RP00026,RP04232,RP06101,RP02454,RP01033,RP10730,RP01270,RP06727,RP10741,RP03735	R01068,R06862,R06861,R00472,R01061,R01063,R00315,R00317,R00320,R00761,R01067,R01196,R00006,R00014,R00211,R00210,R01699,R00207,R00224,R00226,R00209,R05636,R03145,R01621,R00756,R00769,R05805,R00770,R00762,R00764,R00767,R00211,R00210,R00209,R01196,R00212,R00207,R01518,R00199,R01858,R02628,R01138,R00659,R00724,R00200,R00206,R02320,R00430,R00208,R01012,R00572,R02188,R01512,R01515,R01517,R01660,R01010,R01011,R01012,R01830,R00743,R01323,R01179,R05508,R00393,R04057,R02955,R05336,R01359,R05509,R00928,R04000,R00229,R07832,R03884,R00227,R03153,R00235,R00212,R00214,R00216,R02740,R00658,R01699,R01068,R01830,R02569,R00134,R03215,R03146,R00519
138	1.00	451	28	88	0	0	C00024->C00668:[49->10,49->13,49->7,49->8,50->12,50->6]	RP00128,RP05698,RP06172,RP00395,RP01926,RP01787,RP06651,RP00930,RP00026,RP04318,RP01654,RP00285,RP01292,RP05200,RP01568,RP05857,RP00036,RP01572,RP00113,RP06639,RP01262,RP00180,RP02454,RP01033,RP13340,RP08343,RP00121,RP04833	R00710,R00711,R01019,R00326,R01196,R00006,R00014,R00211,R00210,R01699,R00207,R00224,R00226,R00209,R05636,R03145,R00472,R01061,R01063,R02036,R01827,R01641,R00479,R00743,R01323,R01179,R05508,R00393,R04057,R02955,R05336,R01359,R05509,R00928,R04000,R00229,R07832,R03884,R00227,R03153,R00235,R00224,R06590,R06863,R01641,R00211,R00210,R00209,R01196,R00212,R01082,R05605,R01518,R00709,R00267,R00199,R01858,R02628,R01138,R00659,R00724,R00200,R00206,R02320,R00430,R00208,R01012,R00572,R01528,R02188,R01512,R01515,R01517,R01660,R01621,R01056,R00315,R00317,R00320,R02740,R00658,R01827,R00236,R00412,R00408,R02164,R00402,R00316
139	1.00	341	15	133	0	0	C00024->C00668:[10->7,11->8,15->6,49->13,50->12,6->10]	RP02453,RP01790,RP06705,RP02707,RP04092,RP00180,RP02940,RP00007,RP06639,RP03722,RP01255,RP01654,RP00143,RP06727,RP06726	R02739,R01830,R01776,R03036,R00190,R00315,R00317,R00320,R03321,R02837,R04723,R06635,R05672,R01556,R00228,R00229,R00227,R01023,R02772,R06643,R01850,R02152,R05537,R04364,R00586,R01889,R03230,R00627,R00706,R00705,R02481,R04348,R01624,R08530,R08531,R05351,R01154,R08332,R08331,R03621,R01204,R03437,R00271,R07833,R00234,R00230,R04466,R00236,R03065,R03064,R05188,R01196,R04192,R03668,R04316,R02191,R00370,R00371,R02396,R02058,R00235,R01808,R01807,R01806,R01213,R05876,R05190,R06453,R05870,R01160,R08532,R08248,R03903,R07251,R07252,R07253,R03056,R06510,R02911,R00487,R00209,R01089,R02616,R01978,R04024,R01776,R02387,R06311,R05063,R08036,R08213,R00472,R08250,R04950,R03910,R04484,R00211,R00210,R00998,R00212,R07249,R05332,R02569,R03455,R00259,R06978,R03552,R03760,R00351,R00352,R00399,R00693,R03767,R08433,R00238,R06307,R03017,R07399,R00454,R00927,R03168,R01621,R00130,R01049,R06590,R06863,R01641,R00651,R01287,R02026,R03217,R01830,R01827
140	1.00	500	23	59	0	1	C00024->C00668:[49->10,49->13,49->7,49->8,50->12,50->6]	RP13340,RP06651,RP06172,RP01262,RP01926,RP01787,RP05698,RP06639,RP01572,RP01654,RP01264,RP05200,RP01568,RP00285,RP00036,RP06101,RP04232,RP00180,RP02454,RP01033,RP08343,RP03735,RP04833	R01827,R01641,R00472,R01056,R02036,R01827,R01196,R00006,R00014,R00211,R00210,R01699,R00207,R00224,R00226,R00209,R05636,R03145,R01621,R01528,R06590,R06863,R01641,R07159,R01058,R05605,R01518,R00211,R00210,R00209,R01196,R00212,R00199,R01858,R02628,R01138,R00659,R00724,R00200,R00206,R02320,R00430,R00208,R01012,R00572,R00214,R00216,R00212,R00315,R00317,R00320,R02740,R00658,R00236,R00134,R03215,R03146,R00519,R00316
141	1.00	391	23	80	0	1	C00024->C00668:[49->10,49->13,49->7,49->8,50->12,50->6]	RP13340,RP05698,RP06172,RP00395,RP01926,RP01787,RP06639,RP06651,RP00026,RP01654,RP00285,RP05200,RP01568,RP00036,RP01572,RP00113,RP00180,RP04232,RP06101,RP01262,RP02454,RP01033,RP03735	R01827,R01196,R00006,R00014,R00211,R00210,R01699,R00207,R00224,R00226,R00209,R05636,R03145,R00472,R01061,R01063,R02036,R01827,R01621,R01641,R00743,R01323,R01179,R05508,R00393,R04057,R02955,R05336,R01359,R05509,R00928,R04000,R00229,R07832,R03884,R00227,R03153,R00235,R06590,R06863,R01641,R00211,R00210,R00209,R01196,R00212,R05605,R01518,R00199,R01858,R02628,R01138,R00659,R00724,R00200,R00206,R02320,R00430,R00208,R01012,R00572,R01528,R02188,R01512,R01515,R01517,R01660,R00315,R00317,R00320,R00212,R00214,R00216,R01056,R02740,R00658,R00134,R03215,R03146,R00519
142	1.00	347	28	192	0	0	C00024->C00668:[14->8,49->10,49->13,49->7,50->12,50->6]	RP13340,RP05698,RP00395,RP01926,RP01787,RP01262,RP06651,RP01572,RP06639,RP03722,RP01654,RP00285,RP05200,RP01568,RP00036,RP03973,RP00113,RP00026,RP00007,RP02707,RP01319,RP00180,RP02454,RP01033,RP10730,RP06373,RP10741,RP08184	R01827,R01196,R00006,R00014,R00211,R00210,R01699,R00207,R00224,R00226,R00209,R05636,R03145,R01061,R01063,R02036,R01827,R01056,R01641,R01528,R01621,R00130,R06590,R06863,R01641,R00211,R00210,R00209,R01196,R00212,R05605,R01518,R00199,R01858,R02628,R01138,R00659,R00724,R00200,R00206,R02320,R00430,R00208,R01012,R00572,R00181,R02188,R01512,R01515,R01517,R01660,R00743,R01323,R01179,R05508,R00393,R04057,R02955,R05336,R01359,R05509,R00928,R04000,R00229,R07832,R03884,R00227,R03153,R00235,R02837,R04723,R06635,R05672,R01556,R00228,R00229,R00227,R01023,R02772,R06643,R01850,R02152,R05537,R04364,R00586,R01889,R03230,R00627,R00706,R00705,R02481,R04348,R01624,R08530,R08531,R05351,R01154,R08332,R08331,R03621,R01204,R03437,R00271,R07833,R00234,R00230,R04466,R00236,R03065,R03064,R05188,R01196,R04192,R03668,R04316,R02191,R00370,R00371,R02396,R02058,R00235,R01808,R01807,R01806,R01213,R05876,R05190,R06453,R05870,R01160,R08532,R08248,R03903,R07251,R07252,R07253,R03056,R06510,R02911,R00487,R00209,R01089,R02616,R01978,R04024,R01776,R02387,R06311,R05063,R08036,R08213,R00472,R08250,R04950,R03910,R04484,R00211,R00210,R00998,R00212,R07249,R05332,R02569,R03455,R00259,R06978,R03552,R03760,R00351,R00352,R00399,R00693,R03767,R08433,R00238,R06307,R03017,R07399,R00454,R00927,R03168,R03036,R01127,R00315,R00317,R00320,R02740,R00658,R01699,R00941,R02569,R04560
143	1.00	393	26	92	0	0	C00024->C00668:[49->10,49->13,49->7,49->8,50->12,50->6]	RP00128,RP05698,RP06172,RP00395,RP01926,RP01787,RP06651,RP13340,RP00026,RP04318,RP01654,RP00285,RP05200,RP05729,RP01568,RP00036,RP01572,RP00113,RP06639,RP01262,RP00180,RP00079,RP02454,RP01033,RP08343,RP04833	R00710,R00711,R01019,R00326,R01196,R00006,R00014,R00211,R00210,R01699,R00207,R00224,R00226,R00209,R05636,R03145,R00472,R01061,R01063,R02036,R01827,R01641,R01827,R00743,R01323,R01179,R05508,R00393,R04057,R02955,R05336,R01359,R05509,R00928,R04000,R00229,R07832,R03884,R00227,R03153,R00235,R00224,R06590,R06863,R01641,R00211,R00210,R00209,R01196,R00212,R05605,R00217,R00346,R00345,R00726,R00341,R00431,R01518,R00199,R01858,R02628,R01138,R00659,R00724,R00200,R00206,R02320,R00430,R00208,R01012,R00572,R01528,R02188,R01512,R01515,R01517,R01660,R01621,R01056,R00315,R00317,R00320,R00361,R00360,R00343,R00342,R01447,R01257,R02740,R00658,R00236,R00316
144	1.00	425	26	90	0	1	C00024->C00668:[49->13,49->7,49->8,50->10,50->12,50->6]	RP01271,RP09828,RP09657,RP06172,RP00395,RP06101,RP00649,RP05698,RP06639,RP00052,RP00285,RP01270,RP01568,RP00036,RP00113,RP00164,RP01790,RP00026,RP04232,RP00180,RP02454,RP01033,RP08343,RP06727,RP03735,RP04833	R01068,R06862,R06861,R00472,R01061,R01063,R00214,R00216,R00761,R01067,R01196,R00006,R00014,R00211,R00210,R01699,R00207,R00224,R00226,R00209,R05636,R03145,R01621,R00756,R00769,R05805,R00770,R00762,R00764,R00767,R00211,R00210,R00209,R01196,R00212,R01068,R01518,R00199,R01858,R02628,R01138,R00659,R00724,R00200,R00206,R02320,R00430,R00208,R01012,R00572,R02188,R01512,R01515,R01517,R01660,R01010,R01011,R01012,R01830,R00743,R01323,R01179,R05508,R00393,R04057,R02955,R05336,R01359,R05509,R00928,R04000,R00229,R07832,R03884,R00227,R03153,R00235,R00212,R00315,R00317,R00320,R02740,R00658,R00236,R01830,R00134,R03215,R03146,R00519,R00316
145	1.00	497	26	68	0	1	C00024->C00668:[49->13,49->7,49->8,50->10,50->12,50->6]	RP06172,RP00395,RP01926,RP00180,RP00649,RP05698,RP06705,RP01095,RP05201,RP00143,RP00285,RP05200,RP01568,RP02453,RP00036,RP01572,RP00113,RP01790,RP06639,RP01576,RP04232,RP06101,RP02940,RP01033,RP06727,RP03735	R00472,R01061,R01063,R02036,R00315,R00317,R00320,R00761,R01067,R01196,R00006,R00014,R00211,R00210,R01699,R00207,R00224,R00226,R00209,R05636,R03145,R01776,R05339,R05605,R00651,R01287,R02026,R03217,R00211,R00210,R00209,R01196,R00212,R05605,R01518,R02739,R00199,R01858,R02628,R01138,R00659,R00724,R00200,R00206,R02320,R00430,R00208,R01012,R00572,R01528,R02188,R01512,R01515,R01517,R01660,R01830,R01621,R05338,R00212,R00214,R00216,R03321,R00658,R01830,R00134,R03215,R03146,R00519
146	1.00	504	23	60	0	1	C00024->C00668:[49->13,49->7,49->8,50->10,50->12,50->6]	RP06172,RP00395,RP01926,RP00649,RP05698,RP06639,RP01572,RP06727,RP00285,RP01576,RP04202,RP01568,RP00036,RP01095,RP00113,RP01790,RP05200,RP04232,RP06101,RP02454,RP01033,RP05201,RP03735	R00472,R01061,R01063,R02036,R00761,R01067,R01196,R00006,R00014,R00211,R00210,R01699,R00207,R00224,R00226,R00209,R05636,R03145,R01621,R01528,R01830,R00211,R00210,R00209,R01196,R00212,R05338,R00207,R01518,R00199,R01858,R02628,R01138,R00659,R00724,R00200,R00206,R02320,R00430,R00208,R01012,R00572,R05339,R02188,R01512,R01515,R01517,R01660,R01830,R05605,R00212,R00214,R00216,R02740,R00658,R05605,R00134,R03215,R03146,R00519
147	1.00	417	29	93	0	1	C00024->C00668:[49->13,49->7,49->8,50->10,50->12,50->6]	RP01271,RP09828,RP09657,RP06172,RP00395,RP00180,RP00649,RP05698,RP06639,RP00052,RP00285,RP01270,RP01568,RP04202,RP00036,RP00113,RP00164,RP01790,RP00026,RP06299,RP04232,RP06101,RP02454,RP01033,RP10730,RP06427,RP06727,RP10741,RP03735	R01068,R06862,R06861,R00472,R01061,R01063,R00315,R00317,R00320,R00761,R01067,R01196,R00006,R00014,R00211,R00210,R01699,R00207,R00224,R00226,R00209,R05636,R03145,R01621,R00756,R00769,R05805,R00770,R00762,R00764,R00767,R00211,R00210,R00209,R01196,R00212,R01068,R01518,R00207,R00199,R01858,R02628,R01138,R00659,R00724,R00200,R00206,R02320,R00430,R00208,R01012,R00572,R02188,R01512,R01515,R01517,R01660,R01010,R01011,R01012,R01830,R00743,R01323,R01179,R05508,R00393,R04057,R02955,R05336,R01359,R05509,R00928,R04000,R00229,R07832,R03884,R00227,R03153,R00235,R00761,R00212,R00214,R00216,R02740,R00658,R01699,R01067,R01830,R02569,R00134,R03215,R03146,R00519
148	1.00	347	15	130	0	0	C00024->C00668:[10->7,11->8,15->6,49->13,50->12,6->10]	RP02707,RP01790,RP00007,RP06299,RP04092,RP00180,RP02454,RP01255,RP03722,RP08343,RP06427,RP01654,RP06727,RP04833,RP06726	R03036,R01830,R02837,R04723,R06635,R05672,R01556,R00228,R00229,R00227,R01023,R02772,R06643,R01850,R02152,R05537,R04364,R00586,R01889,R03230,R00627,R00706,R00705,R02481,R04348,R01624,R08530,R08531,R05351,R01154,R08332,R08331,R03621,R01204,R03437,R00271,R07833,R00234,R00230,R04466,R00236,R03065,R03064,R05188,R01196,R04192,R03668,R04316,R02191,R00370,R00371,R02396,R02058,R00235,R01808,R01807,R01806,R01213,R05876,R05190,R06453,R05870,R01160,R08532,R08248,R03903,R07251,R07252,R07253,R03056,R06510,R02911,R00487,R00209,R01089,R02616,R01978,R04024,R01776,R02387,R06311,R05063,R08036,R08213,R00472,R08250,R04950,R03910,R04484,R00211,R00210,R00998,R00212,R07249,R05332,R02569,R03455,R00259,R06978,R03552,R03760,R00351,R00352,R00399,R00693,R03767,R08433,R00238,R06307,R03017,R07399,R00454,R00927,R03168,R00761,R00190,R00315,R00317,R00320,R02740,R01049,R00130,R00236,R01067,R06590,R06863,R01641,R01830,R00316,R01827
149	0.67	418	16	61	0	0	C00024->C00668:[49->13,49->7,50->12,50->6]	RP00036,RP06651,RP00026,RP06299,RP01787,RP05698,RP00180,RP13340,RP02454,RP01033,RP10730,RP06427,RP01654,RP01264,RP10741,RP01568	R00199,R01858,R02628,R01138,R00659,R00724,R00200,R00206,R02320,R00430,R00208,R01012,R00572,R01641,R00743,R01323,R01179,R05508,R00393,R04057,R02955,R05336,R01359,R05509,R00928,R04000,R00229,R07832,R03884,R00227,R03153,R00235,R00761,R01827,R01196,R00006,R00014,R00211,R00210,R01699,R00207,R00224,R00226,R00209,R05636,R03145,R00315,R00317,R00320,R01827,R02740,R00658,R01699,R01067,R06590,R06863,R01641,R07159,R01058,R02569,R01518
150	0.83	517	19	52	0	1	C00024->C00668:[49->12,49->7,50->10,50->13,50->6]	RP04232,RP00036,RP01572,RP00113,RP01790,RP00395,RP01926,RP05200,RP00649,RP05698,RP02454,RP01033,RP01095,RP01568,RP00285,RP06727,RP01576,RP01573,RP05201	R00212,R00199,R01858,R02628,R01138,R00659,R00724,R00200,R00206,R02320,R00430,R00208,R01012,R00572,R01528,R02188,R01512,R01515,R01517,R01660,R01830,R01061,R01063,R02036,R05605,R00761,R01067,R01196,R00006,R00014,R00211,R00210,R01699,R00207,R00224,R00226,R00209,R05636,R03145,R02740,R00658,R05339,R01518,R00211,R00210,R00209,R01196,R00212,R01830,R05338,R01529,R05605
151	0.50	581	20	44	0	0	C00024->C00668:[49->13,50->12,50->6]	RP00036,RP00113,RP06172,RP00395,RP01790,RP01093,RP00287,RP00180,RP00649,RP01033,RP06639,RP13340,RP08343,RP01787,RP06427,RP00146,RP04833,RP02451,RP01568,RP00921	R00199,R01858,R02628,R01138,R00659,R00724,R00200,R00206,R02320,R00430,R00208,R01012,R00572,R02188,R01512,R01515,R01517,R01660,R00472,R01061,R01063,R01830,R00771,R00214,R00216,R00315,R00317,R00320,R00761,R01067,R00658,R01621,R01827,R00236,R01827,R01067,R02168,R00837,R00836,R05767,R00316,R02737,R01518,R00472
152	0.67	436	15	43	0	0	C00024->C00668:[49->13,49->7,50->12,50->6]	RP13340,RP00026,RP06299,RP01787,RP06651,RP00180,RP00649,RP02454,RP01238,RP00052,RP08343,RP06427,RP01654,RP01270,RP04833	R01827,R00743,R01323,R01179,R05508,R00393,R04057,R02955,R05336,R01359,R05509,R00928,R04000,R00229,R07832,R03884,R00227,R03153,R00235,R00761,R01827,R01641,R00315,R00317,R00320,R00761,R01067,R02740,R01015,R00756,R00769,R05805,R00770,R00762,R00764,R00767,R00236,R01067,R06590,R06863,R01641,R01068,R00316
153	0.50	317	21	102	0	0	C00024->C00668:[2->10,49->13,50->12]	RP13340,RP09657,RP01787,RP06639,RP06651,RP04092,RP01255,RP03722,RP09848,RP01654,RP00051,RP00124,RP00026,RP06299,RP00180,RP02454,RP02707,RP09125,RP08343,RP06427,RP04833	R01827,R06861,R01827,R01621,R01641,R00190,R01049,R00130,R06863,R06590,R06863,R01641,R04709,R07741,R06635,R07884,R06637,R06636,R06459,R06458,R07938,R00989,R07251,R06800,R06801,R07254,R07255,R07721,R06510,R06511,R06512,R07910,R06821,R02505,R07987,R07989,R00740,R07757,R02447,R07886,R06797,R02482,R01626,R07754,R07731,R06799,R06796,R04618,R06448,R04356,R05331,R06817,R06641,R06643,R06644,R06645,R07250,R05188,R06482,R06483,R06480,R06481,R05464,R04050,R01613,R07253,R01614,R07719,R07988,R07885,R00233,R00742,R00353,R04386,R00743,R01323,R01179,R05508,R00393,R04057,R02955,R05336,R01359,R05509,R00928,R04000,R00229,R07832,R03884,R00227,R03153,R00235,R00761,R00315,R00317,R00320,R02740,R03036,R06590,R00236,R01067,R00316
154	0.67	516	20	59	0	1	C00024->C00668:[49->13,49->7,50->12,50->6]	RP01271,RP04232,RP00036,RP05698,RP00113,RP01790,RP10730,RP00649,RP00395,RP02940,RP01270,RP01033,RP06639,RP00285,RP00052,RP02453,RP06727,RP10741,RP04202,RP01568	R01068,R00212,R00199,R01858,R02628,R01138,R00659,R00724,R00200,R00206,R02320,R00430,R00208,R01012,R00572,R01196,R00006,R00014,R00211,R00210,R01699,R00207,R00224,R00226,R00209,R05636,R03145,R02188,R01512,R01515,R01517,R01660,R01830,R01699,R00761,R01067,R01061,R01063,R03321,R01068,R00658,R01621,R00211,R00210,R00209,R01196,R00212,R00756,R00769,R05805,R00770,R00762,R00764,R00767,R02739,R01830,R02569,R00207,R01518
155	0.50	364	21	166	0	1	C00024->C00668:[49->7,49->8,50->6]	RP13340,RP00300,RP00395,RP01787,RP05698,RP00007,RP03722,RP02453,RP00285,RP01568,RP06172,RP00036,RP03973,RP00113,RP01319,RP02707,RP04232,RP06101,RP02940,RP01033,RP08184	R01827,R00944,R00943,R01061,R01063,R01827,R01196,R00006,R00014,R00211,R00210,R01699,R00207,R00224,R00226,R00209,R05636,R03145,R02837,R04723,R06635,R05672,R01556,R00228,R00229,R00227,R01023,R02772,R06643,R01850,R02152,R05537,R04364,R00586,R01889,R03230,R00627,R00706,R00705,R02481,R04348,R01624,R08530,R08531,R05351,R01154,R08332,R08331,R03621,R01204,R03437,R00271,R07833,R00234,R00230,R04466,R00236,R03065,R03064,R05188,R01196,R04192,R03668,R04316,R02191,R00370,R00371,R02396,R02058,R00235,R01808,R01807,R01806,R01213,R05876,R05190,R06453,R05870,R01160,R08532,R08248,R03903,R07251,R07252,R07253,R03056,R06510,R02911,R00487,R00209,R01089,R02616,R01978,R04024,R01776,R02387,R06311,R05063,R08036,R08213,R00472,R08250,R04950,R03910,R04484,R00211,R00210,R00998,R00212,R07249,R05332,R02569,R03455,R00259,R06978,R03552,R03760,R00351,R00352,R00399,R00693,R03767,R08433,R00238,R06307,R03017,R07399,R00454,R00927,R03168,R00130,R02739,R00211,R00210,R00209,R01196,R00212,R01518,R00472,R00199,R01858,R02628,R01138,R00659,R00724,R00200,R00206,R02320,R00430,R00208,R01012,R00572,R00181,R02188,R01512,R01515,R01517,R01660,R01127,R03036,R00212,R00214,R00216,R03321,R00658,R04560
156	0.67	495	19	63	0	1	C00024->C00668:[49->13,49->7,50->12,50->6]	RP01271,RP00395,RP00649,RP05698,RP06639,RP00052,RP00143,RP00285,RP01270,RP01568,RP00036,RP00113,RP01790,RP06705,RP04232,RP00180,RP02454,RP01033,RP06727	R01068,R01061,R01063,R00761,R01067,R01196,R00006,R00014,R00211,R00210,R01699,R00207,R00224,R00226,R00209,R05636,R03145,R01621,R00756,R00769,R05805,R00770,R00762,R00764,R00767,R00651,R01287,R02026,R03217,R00211,R00210,R00209,R01196,R00212,R01068,R01518,R00199,R01858,R02628,R01138,R00659,R00724,R00200,R00206,R02320,R00430,R00208,R01012,R00572,R02188,R01512,R01515,R01517,R01660,R01830,R01776,R00212,R00315,R00317,R00320,R02740,R00658,R01830
157	0.67	360	16	130	0	0	C00024->C00668:[10->7,11->8,15->6,2->10]	RP01280,RP13340,RP03121,RP01255,RP02707,RP01787,RP06651,RP04092,RP02139,RP02454,RP00007,RP03722,RP09848,RP01654,RP09125,RP03120	R01073,R01827,R03509,R01049,R03036,R01827,R01641,R00190,R02340,R02722,R02740,R02837,R04723,R06635,R05672,R01556,R00228,R00229,R00227,R01023,R02772,R06643,R01850,R02152,R05537,R04364,R00586,R01889,R03230,R00627,R00706,R00705,R02481,R04348,R01624,R08530,R08531,R05351,R01154,R08332,R08331,R03621,R01204,R03437,R00271,R07833,R00234,R00230,R04466,R00236,R03065,R03064,R05188,R01196,R04192,R03668,R04316,R02191,R00370,R00371,R02396,R02058,R00235,R01808,R01807,R01806,R01213,R05876,R05190,R06453,R05870,R01160,R08532,R08248,R03903,R07251,R07252,R07253,R03056,R06510,R02911,R00487,R00209,R01089,R02616,R01978,R04024,R01776,R02387,R06311,R05063,R08036,R08213,R00472,R08250,R04950,R03910,R04484,R00211,R00210,R00998,R00212,R07249,R05332,R02569,R03455,R00259,R06978,R03552,R03760,R00351,R00352,R00399,R00693,R03767,R08433,R00238,R06307,R03017,R07399,R00454,R00927,R03168,R00130,R06863,R06590,R06863,R01641,R06590,R03508
158	0.50	320	18	150	0	0	C00024->C00668:[2->10,49->13,50->12]	RP13340,RP09657,RP01787,RP06639,RP06651,RP04092,RP00007,RP00026,RP03722,RP09848,RP01654,RP01255,RP02707,RP00180,RP02454,RP06299,RP09125,RP06427	R01827,R06861,R01827,R01621,R01641,R00190,R02837,R04723,R06635,R05672,R01556,R00228,R00229,R00227,R01023,R02772,R06643,R01850,R02152,R05537,R04364,R00586,R01889,R03230,R00627,R00706,R00705,R02481,R04348,R01624,R08530,R08531,R05351,R01154,R08332,R08331,R03621,R01204,R03437,R00271,R07833,R00234,R00230,R04466,R00236,R03065,R03064,R05188,R01196,R04192,R03668,R04316,R02191,R00370,R00371,R02396,R02058,R00235,R01808,R01807,R01806,R01213,R05876,R05190,R06453,R05870,R01160,R08532,R08248,R03903,R07251,R07252,R07253,R03056,R06510,R02911,R00487,R00209,R01089,R02616,R01978,R04024,R01776,R02387,R06311,R05063,R08036,R08213,R00472,R08250,R04950,R03910,R04484,R00211,R00210,R00998,R00212,R07249,R05332,R02569,R03455,R00259,R06978,R03552,R03760,R00351,R00352,R00399,R00693,R03767,R08433,R00238,R06307,R03017,R07399,R00454,R00927,R03168,R00743,R01323,R01179,R05508,R00393,R04057,R02955,R05336,R01359,R05509,R00928,R04000,R00229,R07832,R03884,R00227,R03153,R00235,R00130,R06863,R06590,R06863,R01641,R01049,R03036,R00315,R00317,R00320,R02740,R00761,R06590,R01067
159	0.83	349	25	130	0	1	C00024->C00668:[49->13,49->7,49->8,50->12,50->6]	RP04232,RP06172,RP00395,RP00180,RP05698,RP05694,RP00026,RP05067,RP00285,RP01275,RP01568,RP00036,RP00113,RP06299,RP01077,RP06101,RP00649,RP00079,RP02454,RP01033,RP00052,RP01274,RP01270,RP03735,RP00191	R00212,R00472,R01061,R01063,R00315,R00317,R00320,R01196,R00006,R00014,R00211,R00210,R01699,R00207,R00224,R00226,R00209,R05636,R03145,R04709,R07989,R06635,R06637,R06636,R06459,R06458,R06448,R07250,R06510,R07253,R05331,R06641,R00233,R06511,R06512,R06643,R06644,R06645,R02505,R07987,R07251,R07988,R05188,R06482,R06483,R06480,R06481,R02447,R05464,R01613,R01614,R05190,R07758,R02223,R07254,R02224,R00743,R01323,R01179,R05508,R00393,R04057,R02955,R05336,R01359,R05509,R00928,R04000,R00229,R07832,R03884,R00227,R03153,R00235,R00344,R00211,R00210,R00209,R01196,R00212,R01070,R01518,R00199,R01858,R02628,R01138,R00659,R00724,R00200,R00206,R02320,R00430,R00208,R01012,R00572,R02188,R01512,R01515,R01517,R01660,R00761,R00742,R00214,R00216,R00761,R01067,R00361,R00360,R00343,R00342,R01447,R01257,R02740,R00658,R00756,R00769,R05805,R00770,R00762,R00764,R00767,R01070,R01068,R00134,R03215,R03146,R00519,R02073,R04780,R04779
160	0.67	516	18	57	0	1	C00024->C00668:[49->13,49->7,50->12,50->6]	RP01271,RP00395,RP00649,RP05698,RP06639,RP00052,RP02453,RP00285,RP04202,RP01568,RP00036,RP00113,RP01790,RP04232,RP02940,RP01270,RP01033,RP06727	R01068,R01061,R01063,R00761,R01067,R01196,R00006,R00014,R00211,R00210,R01699,R00207,R00224,R00226,R00209,R05636,R03145,R01621,R00756,R00769,R05805,R00770,R00762,R00764,R00767,R02739,R00211,R00210,R00209,R01196,R00212,R00207,R01518,R00199,R01858,R02628,R01138,R00659,R00724,R00200,R00206,R02320,R00430,R00208,R01012,R00572,R02188,R01512,R01515,R01517,R01660,R01830,R00212,R03321,R01068,R00658,R01830
161	0.50	348	16	131	0	0	C00024->C00668:[2->10,49->13,50->12]	RP13340,RP01255,RP02707,RP01787,RP06639,RP06651,RP04092,RP02454,RP00180,RP00007,RP03722,RP09848,RP01654,RP04833,RP09125,RP08343	R01827,R01049,R03036,R01827,R01621,R01641,R00190,R02740,R00315,R00317,R00320,R02837,R04723,R06635,R05672,R01556,R00228,R00229,R00227,R01023,R02772,R06643,R01850,R02152,R05537,R04364,R00586,R01889,R03230,R00627,R00706,R00705,R02481,R04348,R01624,R08530,R08531,R05351,R01154,R08332,R08331,R03621,R01204,R03437,R00271,R07833,R00234,R00230,R04466,R00236,R03065,R03064,R05188,R01196,R04192,R03668,R04316,R02191,R00370,R00371,R02396,R02058,R00235,R01808,R01807,R01806,R01213,R05876,R05190,R06453,R05870,R01160,R08532,R08248,R03903,R07251,R07252,R07253,R03056,R06510,R02911,R00487,R00209,R01089,R02616,R01978,R04024,R01776,R02387,R06311,R05063,R08036,R08213,R00472,R08250,R04950,R03910,R04484,R00211,R00210,R00998,R00212,R07249,R05332,R02569,R03455,R00259,R06978,R03552,R03760,R00351,R00352,R00399,R00693,R03767,R08433,R00238,R06307,R03017,R07399,R00454,R00927,R03168,R00130,R06863,R06590,R06863,R01641,R00316,R06590,R00236
162	0.83	389	25	76	0	1	C00024->C00668:[49->13,49->7,49->8,50->12,50->6]	RP13340,RP06651,RP00300,RP00395,RP01787,RP00568,RP05698,RP01670,RP00026,RP01654,RP02453,RP00285,RP01568,RP06172,RP00113,RP06374,RP00180,RP04290,RP04232,RP06101,RP02940,RP01033,RP00078,RP00109,RP06639	R01827,R01641,R00944,R00943,R01061,R01063,R01827,R01218,R01220,R01196,R00006,R00014,R00211,R00210,R01699,R00207,R00224,R00226,R00209,R05636,R03145,R01655,R00743,R01323,R01179,R05508,R00393,R04057,R02955,R05336,R01359,R05509,R00928,R04000,R00229,R07832,R03884,R00227,R03153,R00235,R06590,R06863,R01641,R02739,R00211,R00210,R00209,R01196,R00212,R01518,R00472,R02188,R01512,R01515,R01517,R01660,R00945,R00315,R00317,R00320,R00220,R00212,R00214,R00216,R03321,R00658,R00431,R00346,R00345,R00726,R00341,R00344,R00930,R00217,R00353,R01621
163	0.83	445	30	86	0	1	C00024->C00668:[49->13,49->7,49->8,50->12,50->6]	RP13340,RP05698,RP06172,RP00440,RP00395,RP00180,RP06651,RP06639,RP12734,RP04318,RP01654,RP00285,RP02797,RP10741,RP01568,RP00036,RP02918,RP05242,RP00026,RP00113,RP06101,RP02454,RP01033,RP10730,RP12733,RP00291,RP01787,RP04202,RP04833,RP08343	R01827,R01196,R00006,R00014,R00211,R00210,R01699,R00207,R00224,R00226,R00209,R05636,R03145,R00472,R03050,R00006,R01061,R01063,R00315,R00317,R00320,R01641,R01621,R00226,R00224,R06590,R06863,R01641,R00211,R00210,R00209,R01196,R00212,R03145,R02569,R01518,R00199,R01858,R02628,R01138,R00659,R00724,R00200,R00206,R02320,R00430,R00208,R01012,R00572,R00014,R05636,R00743,R01323,R01179,R05508,R00393,R04057,R02955,R05336,R01359,R05509,R00928,R04000,R00229,R07832,R03884,R00227,R03153,R00235,R02188,R01512,R01515,R01517,R01660,R00214,R00216,R02740,R00658,R01699,R00006,R00226,R04672,R01827,R00207,R00316,R00236
164	0.50	364	18	93	0	1	C00024->C00668:[49->7,49->8,50->6]	RP01077,RP06172,RP05698,RP05694,RP05067,RP01264,RP01275,RP01568,RP00285,RP00036,RP04232,RP06101,RP00079,RP02454,RP01033,RP01274,RP03735,RP00191	R00742,R00472,R01196,R00006,R00014,R00211,R00210,R01699,R00207,R00224,R00226,R00209,R05636,R03145,R04709,R07989,R06635,R06637,R06636,R06459,R06458,R06448,R07250,R06510,R07253,R05331,R06641,R00233,R06511,R06512,R06643,R06644,R06645,R02505,R07987,R07251,R07988,R05188,R06482,R06483,R06480,R06481,R02447,R05464,R01613,R01614,R05190,R07758,R02223,R07254,R02224,R00344,R07159,R01058,R01070,R01518,R00211,R00210,R00209,R01196,R00212,R00199,R01858,R02628,R01138,R00659,R00724,R00200,R00206,R02320,R00430,R00208,R01012,R00572,R00212,R00214,R00216,R00361,R00360,R00343,R00342,R01447,R01257,R02740,R00658,R01070,R00134,R03215,R03146,R00519,R02073,R04780,R04779
165	1.00	543	26	63	0	1	C00024->C00668:[49->13,49->7,49->8,50->10,50->12,50->6]	RP00128,RP06172,RP00395,RP01926,RP00649,RP05698,RP06639,RP01572,RP04318,RP06727,RP00285,RP05200,RP04202,RP01568,RP00036,RP01095,RP00113,RP01790,RP01576,RP04232,RP06101,RP02454,RP01033,RP08343,RP05201,RP04833	R00710,R00711,R01019,R00326,R00472,R01061,R01063,R02036,R00761,R01067,R01196,R00006,R00014,R00211,R00210,R01699,R00207,R00224,R00226,R00209,R05636,R03145,R01621,R01528,R00224,R01830,R00211,R00210,R00209,R01196,R00212,R05605,R00207,R01518,R00199,R01858,R02628,R01138,R00659,R00724,R00200,R00206,R02320,R00430,R00208,R01012,R00572,R05339,R02188,R01512,R01515,R01517,R01660,R01830,R05338,R00212,R00214,R00216,R02740,R00658,R00236,R05605,R00316
166	0.33	902	7	7	0	0	C00024->C00668:[49->13,50->12]	RP06166,RP01640,RP01790,RP06427,RP06299,RP06727,RP02454	R00454,R01620,R01830,R01067,R00761,R01830,R02740
167	0.83	501	21	64	0	1	C00024->C00668:[49->13,49->7,49->8,50->12,50->6]	RP01271,RP06172,RP00395,RP00649,RP05698,RP06639,RP00052,RP02453,RP00285,RP04202,RP01568,RP00036,RP00113,RP01790,RP04232,RP06101,RP02940,RP01270,RP01033,RP06727,RP03735	R01068,R00472,R01061,R01063,R00761,R01067,R01196,R00006,R00014,R00211,R00210,R01699,R00207,R00224,R00226,R00209,R05636,R03145,R01621,R00756,R00769,R05805,R00770,R00762,R00764,R00767,R02739,R00211,R00210,R00209,R01196,R00212,R00207,R01518,R00199,R01858,R02628,R01138,R00659,R00724,R00200,R00206,R02320,R00430,R00208,R01012,R00572,R02188,R01512,R01515,R01517,R01660,R01830,R00212,R00214,R00216,R03321,R01068,R00658,R01830,R00134,R03215,R03146,R00519
168	0.67	532	18	57	0	1	C00024->C00668:[49->13,49->7,50->12,50->6]	RP01271,RP00036,RP04232,RP00113,RP01790,RP00395,RP00649,RP05698,RP00285,RP02454,RP01033,RP06639,RP06166,RP01640,RP00052,RP06727,RP01270,RP01568	R01068,R00199,R01858,R02628,R01138,R00659,R00724,R00200,R00206,R02320,R00430,R00208,R01012,R00572,R00212,R02188,R01512,R01515,R01517,R01660,R01830,R01061,R01063,R00761,R01067,R01196,R00006,R00014,R00211,R00210,R01699,R00207,R00224,R00226,R00209,R05636,R03145,R00211,R00210,R00209,R01196,R00212,R02740,R00658,R01621,R00454,R01620,R00756,R00769,R05805,R00770,R00762,R00764,R00767,R01830,R01068,R01518
169	0.83	520	22	55	0	1	C00024->C00668:[49->13,49->7,50->10,50->12,50->6]	RP00395,RP01926,RP00285,RP01576,RP04202,RP01568,RP01572,RP00113,RP01790,RP04232,RP01033,RP06727,RP10741,RP00649,RP05698,RP06639,RP01095,RP05201,RP05200,RP00036,RP02454,RP10730	R01061,R01063,R02036,R00211,R00210,R00209,R01196,R00212,R05338,R00207,R01518,R01528,R02188,R01512,R01515,R01517,R01660,R01830,R00212,R00658,R01830,R02569,R00761,R01067,R01196,R00006,R00014,R00211,R00210,R01699,R00207,R00224,R00226,R00209,R05636,R03145,R01621,R05339,R05605,R05605,R00199,R01858,R02628,R01138,R00659,R00724,R00200,R00206,R02320,R00430,R00208,R01012,R00572,R02740,R01699
170	0.50	403	16	60	0	1	C00024->C00668:[49->7,49->8,50->6]	RP00191,RP00036,RP04232,RP06172,RP05698,RP06101,RP00079,RP02454,RP01033,RP00285,RP01264,RP05729,RP03735,RP01275,RP01274,RP01568	R02073,R04780,R04779,R00199,R01858,R02628,R01138,R00659,R00724,R00200,R00206,R02320,R00430,R00208,R01012,R00572,R00212,R00472,R01196,R00006,R00014,R00211,R00210,R01699,R00207,R00224,R00226,R00209,R05636,R03145,R00214,R00216,R00361,R00360,R00343,R00342,R01447,R01257,R02740,R00658,R00211,R00210,R00209,R01196,R00212,R07159,R01058,R00217,R00346,R00345,R00726,R00341,R00431,R00134,R03215,R03146,R00519,R01070,R01070,R01518
171	0.67	407	18	49	0	1	C00024->C00668:[49->13,49->7,50->12,50->6]	RP13340,RP00395,RP01790,RP01093,RP05698,RP00285,RP04202,RP01568,RP00113,RP06299,RP02451,RP04232,RP00649,RP01033,RP00078,RP01787,RP00109,RP00146	R01827,R01061,R01063,R01830,R00771,R01196,R00006,R00014,R00211,R00210,R01699,R00207,R00224,R00226,R00209,R05636,R03145,R00211,R00210,R00209,R01196,R00212,R00207,R01518,R02188,R01512,R01515,R01517,R01660,R00761,R02737,R00212,R00761,R01067,R00658,R00431,R00346,R00345,R00726,R00341,R01827,R00344,R00930,R00217,R00353,R02168,R00837,R00836,R05767
172	0.83	487	20	60	0	1	C00024->C00668:[49->13,49->7,49->8,50->12,50->6]	RP13340,RP05698,RP06172,RP00395,RP01787,RP06651,RP06639,RP01654,RP00285,RP01568,RP00036,RP00113,RP00180,RP04232,RP06101,RP02454,RP01033,RP08343,RP03735,RP04833	R01827,R01196,R00006,R00014,R00211,R00210,R01699,R00207,R00224,R00226,R00209,R05636,R03145,R00472,R01061,R01063,R01827,R01641,R01621,R06590,R06863,R01641,R00211,R00210,R00209,R01196,R00212,R01518,R00199,R01858,R02628,R01138,R00659,R00724,R00200,R00206,R02320,R00430,R00208,R01012,R00572,R02188,R01512,R01515,R01517,R01660,R00315,R00317,R00320,R00212,R00214,R00216,R02740,R00658,R00236,R00134,R03215,R03146,R00519,R00316
173	0.50	359	19	163	0	1	C00024->C00668:[14->8,49->7,50->6]	RP00036,RP04232,RP00113,RP00300,RP03722,RP00395,RP02707,RP01787,RP05698,RP13340,RP02940,RP01033,RP00007,RP03973,RP01319,RP02453,RP00285,RP08184,RP01568	R00199,R01858,R02628,R01138,R00659,R00724,R00200,R00206,R02320,R00430,R00208,R01012,R00572,R00212,R02188,R01512,R01515,R01517,R01660,R00944,R00943,R00130,R01061,R01063,R03036,R01827,R01196,R00006,R00014,R00211,R00210,R01699,R00207,R00224,R00226,R00209,R05636,R03145,R01827,R03321,R00658,R02837,R04723,R06635,R05672,R01556,R00228,R00229,R00227,R01023,R02772,R06643,R01850,R02152,R05537,R04364,R00586,R01889,R03230,R00627,R00706,R00705,R02481,R04348,R01624,R08530,R08531,R05351,R01154,R08332,R08331,R03621,R01204,R03437,R00271,R07833,R00234,R00230,R04466,R00236,R03065,R03064,R05188,R01196,R04192,R03668,R04316,R02191,R00370,R00371,R02396,R02058,R00235,R01808,R01807,R01806,R01213,R05876,R05190,R06453,R05870,R01160,R08532,R08248,R03903,R07251,R07252,R07253,R03056,R06510,R02911,R00487,R00209,R01089,R02616,R01978,R04024,R01776,R02387,R06311,R05063,R08036,R08213,R00472,R08250,R04950,R03910,R04484,R00211,R00210,R00998,R00212,R07249,R05332,R02569,R03455,R00259,R06978,R03552,R03760,R00351,R00352,R00399,R00693,R03767,R08433,R00238,R06307,R03017,R07399,R00454,R00927,R03168,R00181,R01127,R02739,R00211,R00210,R00209,R01196,R00212,R04560,R01518
174	0.33	531	7	12	0	0	C00024->C00668:[49->13,50->12]	RP06639,RP01790,RP06705,RP00143,RP06727,RP00180,RP02454	R01621,R01830,R01776,R00651,R01287,R02026,R03217,R01830,R00315,R00317,R00320,R02740
175	0.50	355	18	162	0	1	C00024->C00668:[14->8,49->7,50->6]	RP00036,RP04232,RP00113,RP00300,RP03722,RP00395,RP02707,RP01787,RP05698,RP13340,RP02454,RP01033,RP00007,RP03973,RP01319,RP00285,RP08184,RP01568	R00199,R01858,R02628,R01138,R00659,R00724,R00200,R00206,R02320,R00430,R00208,R01012,R00572,R00212,R02188,R01512,R01515,R01517,R01660,R00944,R00943,R00130,R01061,R01063,R03036,R01827,R01196,R00006,R00014,R00211,R00210,R01699,R00207,R00224,R00226,R00209,R05636,R03145,R01827,R02740,R00658,R02837,R04723,R06635,R05672,R01556,R00228,R00229,R00227,R01023,R02772,R06643,R01850,R02152,R05537,R04364,R00586,R01889,R03230,R00627,R00706,R00705,R02481,R04348,R01624,R08530,R08531,R05351,R01154,R08332,R08331,R03621,R01204,R03437,R00271,R07833,R00234,R00230,R04466,R00236,R03065,R03064,R05188,R01196,R04192,R03668,R04316,R02191,R00370,R00371,R02396,R02058,R00235,R01808,R01807,R01806,R01213,R05876,R05190,R06453,R05870,R01160,R08532,R08248,R03903,R07251,R07252,R07253,R03056,R06510,R02911,R00487,R00209,R01089,R02616,R01978,R04024,R01776,R02387,R06311,R05063,R08036,R08213,R00472,R08250,R04950,R03910,R04484,R00211,R00210,R00998,R00212,R07249,R05332,R02569,R03455,R00259,R06978,R03552,R03760,R00351,R00352,R00399,R00693,R03767,R08433,R00238,R06307,R03017,R07399,R00454,R00927,R03168,R00181,R01127,R00211,R00210,R00209,R01196,R00212,R04560,R01518
176	0.83	347	23	183	0	0	C00024->C00668:[14->8,49->13,49->7,50->12,50->6]	RP13340,RP06651,RP00395,RP01787,RP06639,RP05698,RP00007,RP03722,RP01654,RP01568,RP00036,RP03973,RP00113,RP00026,RP01319,RP02707,RP00180,RP02454,RP01033,RP10730,RP06373,RP10741,RP08184	R01827,R01641,R01061,R01063,R01827,R01621,R01196,R00006,R00014,R00211,R00210,R01699,R00207,R00224,R00226,R00209,R05636,R03145,R02837,R04723,R06635,R05672,R01556,R00228,R00229,R00227,R01023,R02772,R06643,R01850,R02152,R05537,R04364,R00586,R01889,R03230,R00627,R00706,R00705,R02481,R04348,R01624,R08530,R08531,R05351,R01154,R08332,R08331,R03621,R01204,R03437,R00271,R07833,R00234,R00230,R04466,R00236,R03065,R03064,R05188,R01196,R04192,R03668,R04316,R02191,R00370,R00371,R02396,R02058,R00235,R01808,R01807,R01806,R01213,R05876,R05190,R06453,R05870,R01160,R08532,R08248,R03903,R07251,R07252,R07253,R03056,R06510,R02911,R00487,R00209,R01089,R02616,R01978,R04024,R01776,R02387,R06311,R05063,R08036,R08213,R00472,R08250,R04950,R03910,R04484,R00211,R00210,R00998,R00212,R07249,R05332,R02569,R03455,R00259,R06978,R03552,R03760,R00351,R00352,R00399,R00693,R03767,R08433,R00238,R06307,R03017,R07399,R00454,R00927,R03168,R00130,R06590,R06863,R01641,R01518,R00199,R01858,R02628,R01138,R00659,R00724,R00200,R00206,R02320,R00430,R00208,R01012,R00572,R00181,R02188,R01512,R01515,R01517,R01660,R00743,R01323,R01179,R05508,R00393,R04057,R02955,R05336,R01359,R05509,R00928,R04000,R00229,R07832,R03884,R00227,R03153,R00235,R01127,R03036,R00315,R00317,R00320,R02740,R00658,R01699,R00941,R02569,R04560
177	0.83	495	20	63	0	1	C00024->C00668:[49->13,49->7,49->8,50->12,50->6]	RP01271,RP06172,RP00395,RP00649,RP05698,RP06639,RP00052,RP00285,RP02454,RP01270,RP01568,RP00036,RP00113,RP01790,RP04232,RP06101,RP04202,RP01033,RP06727,RP03735	R01068,R00472,R01061,R01063,R00761,R01067,R01196,R00006,R00014,R00211,R00210,R01699,R00207,R00224,R00226,R00209,R05636,R03145,R01621,R00756,R00769,R05805,R00770,R00762,R00764,R00767,R00211,R00210,R00209,R01196,R00212,R02740,R01068,R01518,R00199,R01858,R02628,R01138,R00659,R00724,R00200,R00206,R02320,R00430,R00208,R01012,R00572,R02188,R01512,R01515,R01517,R01660,R01830,R00212,R00214,R00216,R00207,R00658,R01830,R00134,R03215,R03146,R00519
178	0.83	337	28	196	0	1	C00024->C00668:[49->13,49->7,49->8,50->12,50->6]	RP00300,RP00395,RP00180,RP05698,RP00007,RP03722,RP00109,RP00052,RP00285,RP01275,RP01568,RP06172,RP03973,RP00113,RP00026,RP01319,RP02707,RP04232,RP06101,RP00649,RP02454,RP01033,RP06299,RP00078,RP01274,RP01270,RP08184,RP00191	R00944,R00943,R01061,R01063,R00315,R00317,R00320,R01196,R00006,R00014,R00211,R00210,R01699,R00207,R00224,R00226,R00209,R05636,R03145,R02837,R04723,R06635,R05672,R01556,R00228,R00229,R00227,R01023,R02772,R06643,R01850,R02152,R05537,R04364,R00586,R01889,R03230,R00627,R00706,R00705,R02481,R04348,R01624,R08530,R08531,R05351,R01154,R08332,R08331,R03621,R01204,R03437,R00271,R07833,R00234,R00230,R04466,R00236,R03065,R03064,R05188,R01196,R04192,R03668,R04316,R02191,R00370,R00371,R02396,R02058,R00235,R01808,R01807,R01806,R01213,R05876,R05190,R06453,R05870,R01160,R08532,R08248,R03903,R07251,R07252,R07253,R03056,R06510,R02911,R00487,R00209,R01089,R02616,R01978,R04024,R01776,R02387,R06311,R05063,R08036,R08213,R00472,R08250,R04950,R03910,R04484,R00211,R00210,R00998,R00212,R07249,R05332,R02569,R03455,R00259,R06978,R03552,R03760,R00351,R00352,R00399,R00693,R03767,R08433,R00238,R06307,R03017,R07399,R00454,R00927,R03168,R00130,R00344,R00930,R00217,R00353,R00756,R00769,R05805,R00770,R00762,R00764,R00767,R00211,R00210,R00209,R01196,R00212,R01070,R01518,R00472,R00181,R02188,R01512,R01515,R01517,R01660,R00743,R01323,R01179,R05508,R00393,R04057,R02955,R05336,R01359,R05509,R00928,R04000,R00229,R07832,R03884,R00227,R03153,R00235,R01127,R03036,R00212,R00214,R00216,R00761,R01067,R02740,R00658,R00761,R00431,R00346,R00345,R00726,R00341,R01070,R01068,R04560,R02073,R04780,R04779
179	0.33	678	9	13	0	0	C00024->C00668:[49->13,50->12]	RP06639,RP13340,RP08343,RP01654,RP01787,RP06651,RP00180,RP04833,RP02454	R01621,R01827,R00236,R06590,R06863,R01641,R01827,R01641,R00315,R00317,R00320,R00316,R02740
180	1.00	420	23	76	0	1	C00024->C00668:[49->13,49->7,49->8,50->10,50->12,50->6]	RP06172,RP00395,RP01926,RP06101,RP00649,RP05698,RP06639,RP01095,RP05201,RP00285,RP01576,RP01568,RP00036,RP01572,RP00113,RP01790,RP00026,RP05200,RP04232,RP00180,RP02454,RP01033,RP06727	R00472,R01061,R01063,R02036,R00214,R00216,R00761,R01067,R01196,R00006,R00014,R00211,R00210,R01699,R00207,R00224,R00226,R00209,R05636,R03145,R01621,R05339,R05605,R00211,R00210,R00209,R01196,R00212,R05338,R01518,R00199,R01858,R02628,R01138,R00659,R00724,R00200,R00206,R02320,R00430,R00208,R01012,R00572,R01528,R02188,R01512,R01515,R01517,R01660,R01830,R00743,R01323,R01179,R05508,R00393,R04057,R02955,R05336,R01359,R05509,R00928,R04000,R00229,R07832,R03884,R00227,R03153,R00235,R05605,R00212,R00315,R00317,R00320,R02740,R00658,R01830
181	0.50	374	14	41	0	1	C00024->C00668:[49->7,49->8,50->6]	RP00285,RP13340,RP05698,RP06172,RP01787,RP04232,RP06101,RP02454,RP01033,RP00078,RP01264,RP00109,RP03735,RP01568	R00211,R00210,R00209,R01196,R00212,R01827,R01196,R00006,R00014,R00211,R00210,R01699,R00207,R00224,R00226,R00209,R05636,R03145,R00472,R01827,R00212,R00214,R00216,R02740,R00658,R00431,R00346,R00345,R00726,R00341,R07159,R01058,R00344,R00930,R00217,R00353,R00134,R03215,R03146,R00519,R01518
182	0.83	517	21	61	0	1	C00024->C00668:[49->13,49->7,49->8,50->12,50->6]	RP01271,RP06172,RP00395,RP00649,RP05698,RP06639,RP00052,RP00285,RP04202,RP01568,RP00036,RP00113,RP01790,RP04232,RP06101,RP02454,RP01033,RP10730,RP01270,RP06727,RP10741	R01068,R00472,R01061,R01063,R00761,R01067,R01196,R00006,R00014,R00211,R00210,R01699,R00207,R00224,R00226,R00209,R05636,R03145,R01621,R00756,R00769,R05805,R00770,R00762,R00764,R00767,R00211,R00210,R00209,R01196,R00212,R00207,R01518,R00199,R01858,R02628,R01138,R00659,R00724,R00200,R00206,R02320,R00430,R00208,R01012,R00572,R02188,R01512,R01515,R01517,R01660,R01830,R00212,R00214,R00216,R02740,R00658,R01699,R01068,R01830,R02569
183	0.67	330	17	65	0	1	C00024->C00668:[49->13,49->7,50->12,50->6]	RP01654,RP13340,RP04232,RP00113,RP00395,RP01787,RP06651,RP05698,RP00180,RP02454,RP01033,RP00026,RP00078,RP00109,RP00285,RP06639,RP01568	R06590,R06863,R01641,R01827,R00212,R02188,R01512,R01515,R01517,R01660,R01061,R01063,R01827,R01641,R01196,R00006,R00014,R00211,R00210,R01699,R00207,R00224,R00226,R00209,R05636,R03145,R00315,R00317,R00320,R02740,R00658,R00743,R01323,R01179,R05508,R00393,R04057,R02955,R05336,R01359,R05509,R00928,R04000,R00229,R07832,R03884,R00227,R03153,R00235,R00431,R00346,R00345,R00726,R00341,R00344,R00930,R00217,R00353,R00211,R00210,R00209,R01196,R00212,R01621,R01518
184	0.50	365	19	160	0	0	C00024->C00668:[14->8,49->7,50->6]	RP00036,RP03973,RP00113,RP00395,RP02707,RP05698,RP00007,RP02454,RP01033,RP10730,RP03722,RP06373,RP01319,RP01274,RP10741,RP08184,RP01275,RP00191,RP01568	R00199,R01858,R02628,R01138,R00659,R00724,R00200,R00206,R02320,R00430,R00208,R01012,R00572,R00181,R02188,R01512,R01515,R01517,R01660,R01061,R01063,R03036,R01196,R00006,R00014,R00211,R00210,R01699,R00207,R00224,R00226,R00209,R05636,R03145,R02837,R04723,R06635,R05672,R01556,R00228,R00229,R00227,R01023,R02772,R06643,R01850,R02152,R05537,R04364,R00586,R01889,R03230,R00627,R00706,R00705,R02481,R04348,R01624,R08530,R08531,R05351,R01154,R08332,R08331,R03621,R01204,R03437,R00271,R07833,R00234,R00230,R04466,R00236,R03065,R03064,R05188,R01196,R04192,R03668,R04316,R02191,R00370,R00371,R02396,R02058,R00235,R01808,R01807,R01806,R01213,R05876,R05190,R06453,R05870,R01160,R08532,R08248,R03903,R07251,R07252,R07253,R03056,R06510,R02911,R00487,R00209,R01089,R02616,R01978,R04024,R01776,R02387,R06311,R05063,R08036,R08213,R00472,R08250,R04950,R03910,R04484,R00211,R00210,R00998,R00212,R07249,R05332,R02569,R03455,R00259,R06978,R03552,R03760,R00351,R00352,R00399,R00693,R03767,R08433,R00238,R06307,R03017,R07399,R00454,R00927,R03168,R02740,R00658,R01699,R00130,R00941,R01127,R01070,R02569,R04560,R01070,R02073,R04780,R04779,R01518
185	0.83	425	24	85	0	0	C00024->C00668:[49->13,49->7,50->12,50->6,50->8]	RP00395,RP00568,RP05698,RP01670,RP00026,RP00285,RP01275,RP01270,RP01568,RP00036,RP00113,RP06374,RP06299,RP04290,RP00180,RP00649,RP02454,RP01033,RP10730,RP00052,RP06373,RP01274,RP10741,RP00191	R01061,R01063,R01218,R01220,R01196,R00006,R00014,R00211,R00210,R01699,R00207,R00224,R00226,R00209,R05636,R03145,R01655,R00743,R01323,R01179,R05508,R00393,R04057,R02955,R05336,R01359,R05509,R00928,R04000,R00229,R07832,R03884,R00227,R03153,R00235,R00211,R00210,R00209,R01196,R00212,R01070,R01068,R01518,R00199,R01858,R02628,R01138,R00659,R00724,R00200,R00206,R02320,R00430,R00208,R01012,R00572,R02188,R01512,R01515,R01517,R01660,R00945,R00761,R00220,R00315,R00317,R00320,R00761,R01067,R02740,R00658,R01699,R00756,R00769,R05805,R00770,R00762,R00764,R00767,R00941,R01070,R02569,R02073,R04780,R04779
186	0.67	390	17	70	0	1	C00024->C00668:[49->13,49->7,50->12,50->6]	RP00036,RP04232,RP00113,RP00395,RP01787,RP06651,RP05698,RP00180,RP13340,RP02940,RP01033,RP00026,RP01654,RP02453,RP00285,RP06639,RP01568	R00199,R01858,R02628,R01138,R00659,R00724,R00200,R00206,R02320,R00430,R00208,R01012,R00572,R00212,R02188,R01512,R01515,R01517,R01660,R01061,R01063,R01827,R01641,R01196,R00006,R00014,R00211,R00210,R01699,R00207,R00224,R00226,R00209,R05636,R03145,R00315,R00317,R00320,R01827,R03321,R00658,R00743,R01323,R01179,R05508,R00393,R04057,R02955,R05336,R01359,R05509,R00928,R04000,R00229,R07832,R03884,R00227,R03153,R00235,R06590,R06863,R01641,R02739,R00211,R00210,R00209,R01196,R00212,R01621,R01518
187	1.00	311	22	215	0	0	C00024->C00668:[10->7,11->8,15->6,2->10,49->13,50->12]	RP13340,RP09657,RP01787,RP06651,RP04092,RP00007,RP06639,RP03722,RP09848,RP01255,RP01654,RP00051,RP00124,RP03120,RP01280,RP03121,RP00026,RP02139,RP02707,RP00180,RP02454,RP09125	R01827,R06861,R01827,R01641,R00190,R02837,R04723,R06635,R05672,R01556,R00228,R00229,R00227,R01023,R02772,R06643,R01850,R02152,R05537,R04364,R00586,R01889,R03230,R00627,R00706,R00705,R02481,R04348,R01624,R08530,R08531,R05351,R01154,R08332,R08331,R03621,R01204,R03437,R00271,R07833,R00234,R00230,R04466,R00236,R03065,R03064,R05188,R01196,R04192,R03668,R04316,R02191,R00370,R00371,R02396,R02058,R00235,R01808,R01807,R01806,R01213,R05876,R05190,R06453,R05870,R01160,R08532,R08248,R03903,R07251,R07252,R07253,R03056,R06510,R02911,R00487,R00209,R01089,R02616,R01978,R04024,R01776,R02387,R06311,R05063,R08036,R08213,R00472,R08250,R04950,R03910,R04484,R00211,R00210,R00998,R00212,R07249,R05332,R02569,R03455,R00259,R06978,R03552,R03760,R00351,R00352,R00399,R00693,R03767,R08433,R00238,R06307,R03017,R07399,R00454,R00927,R03168,R01621,R00130,R06863,R01049,R06590,R06863,R01641,R04709,R07741,R06635,R07884,R06637,R06636,R06459,R06458,R07938,R00989,R07251,R06800,R06801,R07254,R07255,R07721,R06510,R06511,R06512,R07910,R06821,R02505,R07987,R07989,R00740,R07757,R02447,R07886,R06797,R02482,R01626,R07754,R07731,R06799,R06796,R04618,R06448,R04356,R05331,R06817,R06641,R06643,R06644,R06645,R07250,R05188,R06482,R06483,R06480,R06481,R05464,R04050,R01613,R07253,R01614,R07719,R07988,R07885,R00233,R00742,R00353,R04386,R03508,R01073,R03509,R00743,R01323,R01179,R05508,R00393,R04057,R02955,R05336,R01359,R05509,R00928,R04000,R00229,R07832,R03884,R00227,R03153,R00235,R02340,R02722,R03036,R00315,R00317,R00320,R02740,R06590
188	0.83	432	24	80	0	1	C00024->C00668:[49->13,49->7,49->8,50->12,50->6]	RP13340,RP06651,RP00300,RP00395,RP01787,RP00568,RP05698,RP01670,RP00026,RP01654,RP02453,RP00285,RP01568,RP06172,RP00036,RP00113,RP06374,RP00180,RP04290,RP04232,RP06101,RP02940,RP01033,RP06639	R01827,R01641,R00944,R00943,R01061,R01063,R01827,R01218,R01220,R01196,R00006,R00014,R00211,R00210,R01699,R00207,R00224,R00226,R00209,R05636,R03145,R01655,R00743,R01323,R01179,R05508,R00393,R04057,R02955,R05336,R01359,R05509,R00928,R04000,R00229,R07832,R03884,R00227,R03153,R00235,R06590,R06863,R01641,R02739,R00211,R00210,R00209,R01196,R00212,R01518,R00472,R00199,R01858,R02628,R01138,R00659,R00724,R00200,R00206,R02320,R00430,R00208,R01012,R00572,R02188,R01512,R01515,R01517,R01660,R00945,R00315,R00317,R00320,R00220,R00212,R00214,R00216,R03321,R00658,R01621
189	0.83	501	22	67	0	1	C00024->C00668:[49->13,49->7,49->8,50->12,50->6]	RP01271,RP06172,RP00395,RP00180,RP00649,RP05698,RP06639,RP00052,RP00285,RP01270,RP01568,RP00036,RP00113,RP01790,RP04232,RP06101,RP02454,RP01033,RP08343,RP06727,RP03735,RP04833	R01068,R00472,R01061,R01063,R00315,R00317,R00320,R00761,R01067,R01196,R00006,R00014,R00211,R00210,R01699,R00207,R00224,R00226,R00209,R05636,R03145,R01621,R00756,R00769,R05805,R00770,R00762,R00764,R00767,R00211,R00210,R00209,R01196,R00212,R01068,R01518,R00199,R01858,R02628,R01138,R00659,R00724,R00200,R00206,R02320,R00430,R00208,R01012,R00572,R02188,R01512,R01515,R01517,R01660,R01830,R00212,R00214,R00216,R02740,R00658,R00236,R01830,R00134,R03215,R03146,R00519,R00316
190	0.50	365	21	168	0	1	C00024->C00668:[49->7,49->8,50->6]	RP00300,RP00395,RP05698,RP00007,RP03722,RP00285,RP01275,RP01568,RP06172,RP00036,RP03973,RP00113,RP01319,RP02707,RP04232,RP06101,RP02454,RP01033,RP01274,RP08184,RP00191	R00944,R00943,R01061,R01063,R01196,R00006,R00014,R00211,R00210,R01699,R00207,R00224,R00226,R00209,R05636,R03145,R02837,R04723,R06635,R05672,R01556,R00228,R00229,R00227,R01023,R02772,R06643,R01850,R02152,R05537,R04364,R00586,R01889,R03230,R00627,R00706,R00705,R02481,R04348,R01624,R08530,R08531,R05351,R01154,R08332,R08331,R03621,R01204,R03437,R00271,R07833,R00234,R00230,R04466,R00236,R03065,R03064,R05188,R01196,R04192,R03668,R04316,R02191,R00370,R00371,R02396,R02058,R00235,R01808,R01807,R01806,R01213,R05876,R05190,R06453,R05870,R01160,R08532,R08248,R03903,R07251,R07252,R07253,R03056,R06510,R02911,R00487,R00209,R01089,R02616,R01978,R04024,R01776,R02387,R06311,R05063,R08036,R08213,R00472,R08250,R04950,R03910,R04484,R00211,R00210,R00998,R00212,R07249,R05332,R02569,R03455,R00259,R06978,R03552,R03760,R00351,R00352,R00399,R00693,R03767,R08433,R00238,R06307,R03017,R07399,R00454,R00927,R03168,R00130,R00211,R00210,R00209,R01196,R00212,R01070,R01518,R00472,R00199,R01858,R02628,R01138,R00659,R00724,R00200,R00206,R02320,R00430,R00208,R01012,R00572,R00181,R02188,R01512,R01515,R01517,R01660,R01127,R03036,R00212,R00214,R00216,R02740,R00658,R01070,R04560,R02073,R04780,R04779
191	0.67	327	18	192	0	0	C00024->C00668:[10->7,11->8,15->6,2->10]	RP01280,RP13340,RP03121,RP02139,RP02707,RP01787,RP06651,RP04092,RP00007,RP02454,RP01255,RP03722,RP09848,RP01654,RP00051,RP09125,RP00124,RP03120	R01073,R01827,R03509,R02340,R02722,R03036,R01827,R01641,R00190,R02837,R04723,R06635,R05672,R01556,R00228,R00229,R00227,R01023,R02772,R06643,R01850,R02152,R05537,R04364,R00586,R01889,R03230,R00627,R00706,R00705,R02481,R04348,R01624,R08530,R08531,R05351,R01154,R08332,R08331,R03621,R01204,R03437,R00271,R07833,R00234,R00230,R04466,R00236,R03065,R03064,R05188,R01196,R04192,R03668,R04316,R02191,R00370,R00371,R02396,R02058,R00235,R01808,R01807,R01806,R01213,R05876,R05190,R06453,R05870,R01160,R08532,R08248,R03903,R07251,R07252,R07253,R03056,R06510,R02911,R00487,R00209,R01089,R02616,R01978,R04024,R01776,R02387,R06311,R05063,R08036,R08213,R00472,R08250,R04950,R03910,R04484,R00211,R00210,R00998,R00212,R07249,R05332,R02569,R03455,R00259,R06978,R03552,R03760,R00351,R00352,R00399,R00693,R03767,R08433,R00238,R06307,R03017,R07399,R00454,R00927,R03168,R02740,R01049,R00130,R06863,R06590,R06863,R01641,R04709,R07741,R06635,R07884,R06637,R06636,R06459,R06458,R07938,R00989,R07251,R06800,R06801,R07254,R07255,R07721,R06510,R06511,R06512,R07910,R06821,R02505,R07987,R07989,R00740,R07757,R02447,R07886,R06797,R02482,R01626,R07754,R07731,R06799,R06796,R04618,R06448,R04356,R05331,R06817,R06641,R06643,R06644,R06645,R07250,R05188,R06482,R06483,R06480,R06481,R05464,R04050,R01613,R07253,R01614,R07719,R07988,R07885,R06590,R00233,R00742,R00353,R04386,R03508
192	0.83	344	22	161	0	0	C00024->C00668:[2->10,49->13,49->7,50->12,50->6]	RP13340,RP01787,RP06639,RP06651,RP04092,RP01255,RP03722,RP09848,RP01654,RP00026,RP00007,RP02707,RP01238,RP00180,RP00649,RP02454,RP06299,RP09125,RP00052,RP08343,RP01270,RP04833	R01827,R01827,R01621,R01641,R00190,R01049,R00130,R06863,R06590,R06863,R01641,R00743,R01323,R01179,R05508,R00393,R04057,R02955,R05336,R01359,R05509,R00928,R04000,R00229,R07832,R03884,R00227,R03153,R00235,R02837,R04723,R06635,R05672,R01556,R00228,R00229,R00227,R01023,R02772,R06643,R01850,R02152,R05537,R04364,R00586,R01889,R03230,R00627,R00706,R00705,R02481,R04348,R01624,R08530,R08531,R05351,R01154,R08332,R08331,R03621,R01204,R03437,R00271,R07833,R00234,R00230,R04466,R00236,R03065,R03064,R05188,R01196,R04192,R03668,R04316,R02191,R00370,R00371,R02396,R02058,R00235,R01808,R01807,R01806,R01213,R05876,R05190,R06453,R05870,R01160,R08532,R08248,R03903,R07251,R07252,R07253,R03056,R06510,R02911,R00487,R00209,R01089,R02616,R01978,R04024,R01776,R02387,R06311,R05063,R08036,R08213,R00472,R08250,R04950,R03910,R04484,R00211,R00210,R00998,R00212,R07249,R05332,R02569,R03455,R00259,R06978,R03552,R03760,R00351,R00352,R00399,R00693,R03767,R08433,R00238,R06307,R03017,R07399,R00454,R00927,R03168,R03036,R01015,R00315,R00317,R00320,R00761,R01067,R02740,R00761,R06590,R00756,R00769,R05805,R00770,R00762,R00764,R00767,R00236,R01068,R00316
193	0.83	371	23	72	0	0	C00024->C00668:[49->13,49->7,50->12,50->6,50->8]	RP13340,RP06651,RP00395,RP01787,RP00568,RP05698,RP01670,RP00026,RP01654,RP00285,RP01568,RP00113,RP06374,RP06639,RP04290,RP00180,RP02454,RP01033,RP10730,RP00078,RP06373,RP00109,RP10741	R01827,R01641,R01061,R01063,R01827,R01218,R01220,R01196,R00006,R00014,R00211,R00210,R01699,R00207,R00224,R00226,R00209,R05636,R03145,R01655,R00743,R01323,R01179,R05508,R00393,R04057,R02955,R05336,R01359,R05509,R00928,R04000,R00229,R07832,R03884,R00227,R03153,R00235,R06590,R06863,R01641,R00211,R00210,R00209,R01196,R00212,R01518,R02188,R01512,R01515,R01517,R01660,R00945,R01621,R00220,R00315,R00317,R00320,R02740,R00658,R01699,R00431,R00346,R00345,R00726,R00341,R00941,R00344,R00930,R00217,R00353,R02569
194	0.83	450	31	87	0	1	C00024->C00668:[49->13,49->7,49->8,50->12,50->6]	RP13340,RP09657,RP06172,RP00440,RP00395,RP06101,RP05698,RP06639,RP12734,RP09848,RP04318,RP01654,RP00285,RP02797,RP10741,RP01568,RP00036,RP02918,RP05242,RP00026,RP00113,RP00180,RP02454,RP01033,RP10730,RP12733,RP00291,RP01787,RP04202,RP04833,RP08343	R01827,R06861,R00472,R03050,R00006,R01061,R01063,R00214,R00216,R01196,R00006,R00014,R00211,R00210,R01699,R00207,R00224,R00226,R00209,R05636,R03145,R01621,R00226,R06863,R00224,R06590,R06863,R01641,R00211,R00210,R00209,R01196,R00212,R03145,R02569,R01518,R00199,R01858,R02628,R01138,R00659,R00724,R00200,R00206,R02320,R00430,R00208,R01012,R00572,R00014,R05636,R00743,R01323,R01179,R05508,R00393,R04057,R02955,R05336,R01359,R05509,R00928,R04000,R00229,R07832,R03884,R00227,R03153,R00235,R02188,R01512,R01515,R01517,R01660,R00315,R00317,R00320,R02740,R00658,R01699,R00006,R00226,R04672,R01827,R00207,R00316,R00236
195	0.83	521	20	53	0	1	C00024->C00668:[49->13,49->7,50->10,50->12,50->6]	RP04232,RP00036,RP01572,RP00113,RP01790,RP00395,RP01926,RP01576,RP00649,RP05698,RP02454,RP01033,RP06639,RP01095,RP01568,RP00285,RP06727,RP05200,RP04202,RP05201	R00212,R00199,R01858,R02628,R01138,R00659,R00724,R00200,R00206,R02320,R00430,R00208,R01012,R00572,R01528,R02188,R01512,R01515,R01517,R01660,R01830,R01061,R01063,R02036,R05338,R00761,R01067,R01196,R00006,R00014,R00211,R00210,R01699,R00207,R00224,R00226,R00209,R05636,R03145,R02740,R00658,R01621,R05339,R01518,R00211,R00210,R00209,R01196,R00212,R01830,R05605,R00207,R05605
196	0.83	492	20	48	0	0	C00024->C00668:[49->13,49->7,49->8,50->12,50->6]	RP13340,RP05698,RP06172,RP00395,RP01787,RP06651,RP06639,RP01654,RP01568,RP06101,RP00113,RP00180,RP02454,RP01033,RP10730,RP00078,RP08343,RP00109,RP10741,RP04833	R01827,R01196,R00006,R00014,R00211,R00210,R01699,R00207,R00224,R00226,R00209,R05636,R03145,R00472,R01061,R01063,R01827,R01641,R01621,R06590,R06863,R01641,R01518,R00214,R00216,R02188,R01512,R01515,R01517,R01660,R00315,R00317,R00320,R02740,R00658,R01699,R00431,R00346,R00345,R00726,R00341,R00236,R00344,R00930,R00217,R00353,R02569,R00316
197	0.50	342	18	59	0	1	C00024->C00668:[49->7,49->8,50->6]	RP13340,RP06172,RP00395,RP01787,RP05698,RP02453,RP00285,RP05729,RP01568,RP00113,RP04232,RP06101,RP02940,RP00079,RP01033,RP00078,RP00109,RP03735	R01827,R00472,R01061,R01063,R01827,R01196,R00006,R00014,R00211,R00210,R01699,R00207,R00224,R00226,R00209,R05636,R03145,R02739,R00211,R00210,R00209,R01196,R00212,R00217,R00346,R00345,R00726,R00341,R00431,R01518,R02188,R01512,R01515,R01517,R01660,R00212,R00214,R00216,R03321,R00361,R00360,R00343,R00342,R01447,R01257,R00658,R00431,R00346,R00345,R00726,R00341,R00344,R00930,R00217,R00353,R00134,R03215,R03146,R00519
198	0.83	523	21	63	0	1	C00024->C00668:[49->13,49->7,49->8,50->12,50->6]	RP01271,RP06172,RP00395,RP06101,RP00649,RP05698,RP06639,RP00052,RP00285,RP01270,RP01568,RP00036,RP00113,RP01790,RP04232,RP00180,RP02454,RP01033,RP08343,RP06727,RP04833	R01068,R00472,R01061,R01063,R00214,R00216,R00761,R01067,R01196,R00006,R00014,R00211,R00210,R01699,R00207,R00224,R00226,R00209,R05636,R03145,R01621,R00756,R00769,R05805,R00770,R00762,R00764,R00767,R00211,R00210,R00209,R01196,R00212,R01068,R01518,R00199,R01858,R02628,R01138,R00659,R00724,R00200,R00206,R02320,R00430,R00208,R01012,R00572,R02188,R01512,R01515,R01517,R01660,R01830,R00212,R00315,R00317,R00320,R02740,R00658,R00236,R01830,R00316
199	0.83	355	27	200	0	1	C00024->C00668:[49->13,49->7,49->8,50->12,50->6]	RP00300,RP00395,RP00180,RP05698,RP00007,RP03722,RP00285,RP01275,RP01568,RP06172,RP00036,RP03973,RP00113,RP00026,RP01319,RP02707,RP04232,RP06101,RP00649,RP02454,RP01033,RP06299,RP00052,RP01274,RP01270,RP08184,RP00191	R00944,R00943,R01061,R01063,R00315,R00317,R00320,R01196,R00006,R00014,R00211,R00210,R01699,R00207,R00224,R00226,R00209,R05636,R03145,R02837,R04723,R06635,R05672,R01556,R00228,R00229,R00227,R01023,R02772,R06643,R01850,R02152,R05537,R04364,R00586,R01889,R03230,R00627,R00706,R00705,R02481,R04348,R01624,R08530,R08531,R05351,R01154,R08332,R08331,R03621,R01204,R03437,R00271,R07833,R00234,R00230,R04466,R00236,R03065,R03064,R05188,R01196,R04192,R03668,R04316,R02191,R00370,R00371,R02396,R02058,R00235,R01808,R01807,R01806,R01213,R05876,R05190,R06453,R05870,R01160,R08532,R08248,R03903,R07251,R07252,R07253,R03056,R06510,R02911,R00487,R00209,R01089,R02616,R01978,R04024,R01776,R02387,R06311,R05063,R08036,R08213,R00472,R08250,R04950,R03910,R04484,R00211,R00210,R00998,R00212,R07249,R05332,R02569,R03455,R00259,R06978,R03552,R03760,R00351,R00352,R00399,R00693,R03767,R08433,R00238,R06307,R03017,R07399,R00454,R00927,R03168,R00130,R00211,R00210,R00209,R01196,R00212,R01070,R01518,R00472,R00199,R01858,R02628,R01138,R00659,R00724,R00200,R00206,R02320,R00430,R00208,R01012,R00572,R00181,R02188,R01512,R01515,R01517,R01660,R00743,R01323,R01179,R05508,R00393,R04057,R02955,R05336,R01359,R05509,R00928,R04000,R00229,R07832,R03884,R00227,R03153,R00235,R01127,R03036,R00212,R00214,R00216,R00761,R01067,R02740,R00658,R00761,R00756,R00769,R05805,R00770,R00762,R00764,R00767,R01070,R01068,R04560,R02073,R04780,R04779
200	0.83	527	22	64	0	1	C00024->C00668:[49->13,49->7,49->8,50->12,50->6]	RP01271,RP06172,RP00395,RP06101,RP00649,RP05698,RP00052,RP00285,RP01270,RP01568,RP00036,RP00113,RP01790,RP06299,RP04232,RP00180,RP02454,RP01033,RP08343,RP06427,RP06727,RP04833	R01068,R00472,R01061,R01063,R00214,R00216,R00761,R01067,R01196,R00006,R00014,R00211,R00210,R01699,R00207,R00224,R00226,R00209,R05636,R03145,R00756,R00769,R05805,R00770,R00762,R00764,R00767,R00211,R00210,R00209,R01196,R00212,R01068,R01518,R00199,R01858,R02628,R01138,R00659,R00724,R00200,R00206,R02320,R00430,R00208,R01012,R00572,R02188,R01512,R01515,R01517,R01660,R01830,R00761,R00212,R00315,R00317,R00320,R02740,R00658,R00236,R01067,R01830,R00316
201	0.83	500	21	64	0	1	C00024->C00668:[49->13,49->7,49->8,50->12,50->6]	RP01271,RP06172,RP00395,RP00649,RP05698,RP00052,RP00285,RP04202,RP01568,RP00036,RP00113,RP01790,RP06299,RP04232,RP06101,RP02454,RP01033,RP01270,RP06427,RP06727,RP03735	R01068,R00472,R01061,R01063,R00761,R01067,R01196,R00006,R00014,R00211,R00210,R01699,R00207,R00224,R00226,R00209,R05636,R03145,R00756,R00769,R05805,R00770,R00762,R00764,R00767,R00211,R00210,R00209,R01196,R00212,R00207,R01518,R00199,R01858,R02628,R01138,R00659,R00724,R00200,R00206,R02320,R00430,R00208,R01012,R00572,R02188,R01512,R01515,R01517,R01660,R01830,R00761,R00212,R00214,R00216,R02740,R00658,R01068,R01067,R01830,R00134,R03215,R03146,R00519
202	0.83	515	21	64	0	1	C00024->C00668:[49->13,49->7,49->8,50->12,50->6]	RP01271,RP06172,RP00395,RP00649,RP05698,RP06639,RP01640,RP00052,RP00285,RP01270,RP01568,RP00036,RP00113,RP01790,RP04232,RP06101,RP02454,RP01033,RP06166,RP06727,RP03735	R01068,R00472,R01061,R01063,R00761,R01067,R01196,R00006,R00014,R00211,R00210,R01699,R00207,R00224,R00226,R00209,R05636,R03145,R01621,R01620,R00756,R00769,R05805,R00770,R00762,R00764,R00767,R00211,R00210,R00209,R01196,R00212,R01068,R01518,R00199,R01858,R02628,R01138,R00659,R00724,R00200,R00206,R02320,R00430,R00208,R01012,R00572,R02188,R01512,R01515,R01517,R01660,R01830,R00212,R00214,R00216,R02740,R00658,R00454,R01830,R00134,R03215,R03146,R00519
203	0.50	284	19	104	0	0	C00024->C00668:[2->10,49->13,50->12]	RP13340,RP09657,RP01787,RP06651,RP04092,RP06639,RP03722,RP09848,RP01654,RP00285,RP00051,RP04202,RP00124,RP00026,RP01255,RP02707,RP00180,RP02454,RP09125	R01827,R06861,R01827,R01641,R00190,R01621,R00130,R06863,R06590,R06863,R01641,R00211,R00210,R00209,R01196,R00212,R04709,R07741,R06635,R07884,R06637,R06636,R06459,R06458,R07938,R00989,R07251,R06800,R06801,R07254,R07255,R07721,R06510,R06511,R06512,R07910,R06821,R02505,R07987,R07989,R00740,R07757,R02447,R07886,R06797,R02482,R01626,R07754,R07731,R06799,R06796,R04618,R06448,R04356,R05331,R06817,R06641,R06643,R06644,R06645,R07250,R05188,R06482,R06483,R06480,R06481,R05464,R04050,R01613,R07253,R01614,R07719,R07988,R07885,R00207,R00233,R00742,R00353,R04386,R00743,R01323,R01179,R05508,R00393,R04057,R02955,R05336,R01359,R05509,R00928,R04000,R00229,R07832,R03884,R00227,R03153,R00235,R01049,R03036,R00315,R00317,R00320,R02740,R06590
204	0.83	501	23	66	0	1	C00024->C00668:[49->13,49->7,49->8,50->12,50->6]	RP01271,RP06172,RP00395,RP00649,RP05698,RP06639,RP00052,RP02453,RP00285,RP01270,RP01568,RP00036,RP00113,RP01790,RP04232,RP06101,RP02940,RP04202,RP01033,RP10730,RP06727,RP10741,RP03735	R01068,R00472,R01061,R01063,R00761,R01067,R01196,R00006,R00014,R00211,R00210,R01699,R00207,R00224,R00226,R00209,R05636,R03145,R01621,R00756,R00769,R05805,R00770,R00762,R00764,R00767,R02739,R00211,R00210,R00209,R01196,R00212,R01068,R01518,R00199,R01858,R02628,R01138,R00659,R00724,R00200,R00206,R02320,R00430,R00208,R01012,R00572,R02188,R01512,R01515,R01517,R01660,R01830,R00212,R00214,R00216,R03321,R00207,R00658,R01699,R01830,R02569,R00134,R03215,R03146,R00519
205	1.00	533	24	60	0	1	C00024->C00668:[49->13,49->7,49->8,50->10,50->12,50->6]	RP06172,RP00395,RP01926,RP06101,RP00649,RP05698,RP06639,RP01095,RP05201,RP00285,RP01576,RP01568,RP00036,RP01572,RP00113,RP01790,RP05200,RP04232,RP00180,RP02454,RP01033,RP08343,RP06727,RP04833	R00472,R01061,R01063,R02036,R00214,R00216,R00761,R01067,R01196,R00006,R00014,R00211,R00210,R01699,R00207,R00224,R00226,R00209,R05636,R03145,R01621,R05339,R05605,R00211,R00210,R00209,R01196,R00212,R05338,R01518,R00199,R01858,R02628,R01138,R00659,R00724,R00200,R00206,R02320,R00430,R00208,R01012,R00572,R01528,R02188,R01512,R01515,R01517,R01660,R01830,R05605,R00212,R00315,R00317,R00320,R02740,R00658,R00236,R01830,R00316
206	0.67	460	19	60	0	1	C00024->C00668:[49->13,49->7,50->12,50->6]	RP00036,RP04232,RP00113,RP00395,RP06299,RP01790,RP01093,RP05698,RP00180,RP00649,RP01033,RP06705,RP13340,RP01787,RP00143,RP00285,RP00146,RP02451,RP01568	R00199,R01858,R02628,R01138,R00659,R00724,R00200,R00206,R02320,R00430,R00208,R01012,R00572,R00212,R02188,R01512,R01515,R01517,R01660,R01061,R01063,R00761,R01830,R00771,R01196,R00006,R00014,R00211,R00210,R01699,R00207,R00224,R00226,R00209,R05636,R03145,R00315,R00317,R00320,R00761,R01067,R00658,R01776,R01827,R01827,R00651,R01287,R02026,R03217,R00211,R00210,R00209,R01196,R00212,R02168,R00837,R00836,R05767,R02737,R01518
207	0.50	336	20	159	0	1	C00024->C00668:[14->8,49->7,50->6]	RP13340,RP04232,RP00113,RP00300,RP03722,RP00395,RP02707,RP01787,RP05698,RP02940,RP01033,RP00007,RP01319,RP03973,RP00078,RP00109,RP02453,RP00285,RP08184,RP01568	R01827,R00212,R02188,R01512,R01515,R01517,R01660,R00944,R00943,R00130,R01061,R01063,R03036,R01827,R01196,R00006,R00014,R00211,R00210,R01699,R00207,R00224,R00226,R00209,R05636,R03145,R03321,R00658,R02837,R04723,R06635,R05672,R01556,R00228,R00229,R00227,R01023,R02772,R06643,R01850,R02152,R05537,R04364,R00586,R01889,R03230,R00627,R00706,R00705,R02481,R04348,R01624,R08530,R08531,R05351,R01154,R08332,R08331,R03621,R01204,R03437,R00271,R07833,R00234,R00230,R04466,R00236,R03065,R03064,R05188,R01196,R04192,R03668,R04316,R02191,R00370,R00371,R02396,R02058,R00235,R01808,R01807,R01806,R01213,R05876,R05190,R06453,R05870,R01160,R08532,R08248,R03903,R07251,R07252,R07253,R03056,R06510,R02911,R00487,R00209,R01089,R02616,R01978,R04024,R01776,R02387,R06311,R05063,R08036,R08213,R00472,R08250,R04950,R03910,R04484,R00211,R00210,R00998,R00212,R07249,R05332,R02569,R03455,R00259,R06978,R03552,R03760,R00351,R00352,R00399,R00693,R03767,R08433,R00238,R06307,R03017,R07399,R00454,R00927,R03168,R01127,R00181,R00431,R00346,R00345,R00726,R00341,R00344,R00930,R00217,R00353,R02739,R00211,R00210,R00209,R01196,R00212,R04560,R01518
208	0.50	600	15	22	0	0	C00024->C00668:[49->13,50->10,50->12]	RP01572,RP05200,RP01790,RP01926,RP01576,RP00649,RP00180,RP02454,RP06639,RP01095,RP08343,RP00285,RP06727,RP04833,RP05201	R01528,R05605,R01830,R02036,R05338,R00761,R01067,R00315,R00317,R00320,R02740,R01621,R05339,R00236,R00211,R00210,R00209,R01196,R00212,R01830,R00316,R05605
209	0.83	526	22	57	0	1	C00024->C00668:[49->13,49->7,50->10,50->12,50->6]	RP00395,RP01926,RP00285,RP01576,RP01568,RP01572,RP00113,RP01790,RP04232,RP00180,RP01033,RP06727,RP04833,RP00649,RP05698,RP06639,RP01095,RP05201,RP05200,RP00036,RP02454,RP08343	R01061,R01063,R02036,R00211,R00210,R00209,R01196,R00212,R05338,R01518,R01528,R02188,R01512,R01515,R01517,R01660,R01830,R00212,R00315,R00317,R00320,R00658,R01830,R00316,R00761,R01067,R01196,R00006,R00014,R00211,R00210,R01699,R00207,R00224,R00226,R00209,R05636,R03145,R01621,R05339,R05605,R05605,R00199,R01858,R02628,R01138,R00659,R00724,R00200,R00206,R02320,R00430,R00208,R01012,R00572,R02740,R00236
210	0.83	384	18	71	0	1	C00024->C00668:[49->13,49->7,49->8,50->12,50->6]	RP01654,RP00036,RP04232,RP06172,RP00180,RP01787,RP06651,RP05698,RP06101,RP13340,RP02454,RP01033,RP00026,RP01264,RP00285,RP03735,RP06639,RP01568	R06590,R06863,R01641,R00199,R01858,R02628,R01138,R00659,R00724,R00200,R00206,R02320,R00430,R00208,R01012,R00572,R00212,R00472,R00315,R00317,R00320,R01827,R01641,R01196,R00006,R00014,R00211,R00210,R01699,R00207,R00224,R00226,R00209,R05636,R03145,R00214,R00216,R01827,R02740,R00658,R00743,R01323,R01179,R05508,R00393,R04057,R02955,R05336,R01359,R05509,R00928,R04000,R00229,R07832,R03884,R00227,R03153,R00235,R07159,R01058,R00211,R00210,R00209,R01196,R00212,R00134,R03215,R03146,R00519,R01621,R01518
211	0.50	451	20	52	0	1	C00024->C00668:[49->7,50->6,50->8]	RP05698,RP00113,RP00300,RP00395,RP04290,RP00568,RP04232,RP00109,RP06374,RP01670,RP02454,RP01033,RP00078,RP00287,RP00285,RP01274,RP01275,RP00191,RP01568,RP06172	R01196,R00006,R00014,R00211,R00210,R01699,R00207,R00224,R00226,R00209,R05636,R03145,R02188,R01512,R01515,R01517,R01660,R00944,R00943,R01061,R01063,R00220,R01218,R01220,R00212,R00344,R00930,R00217,R00353,R00945,R01655,R02740,R00658,R00431,R00346,R00345,R00726,R00341,R00214,R00216,R00211,R00210,R00209,R01196,R00212,R01070,R01070,R02073,R04780,R04779,R01518,R00472
212	0.50	613	14	19	0	0	C00024->C00668:[49->13,50->10,50->12]	RP01572,RP01790,RP06299,RP05200,RP00649,RP02454,RP01926,RP01095,RP06427,RP00285,RP06727,RP01576,RP04202,RP05201	R01528,R01830,R00761,R05605,R00761,R01067,R02740,R02036,R05339,R01067,R00211,R00210,R00209,R01196,R00212,R01830,R05338,R00207,R05605
213	0.67	383	16	69	0	1	C00024->C00668:[49->13,49->7,50->12,50->6]	RP00036,RP04232,RP00113,RP00395,RP01787,RP06651,RP05698,RP00180,RP13340,RP02454,RP01033,RP00026,RP01654,RP00285,RP06639,RP01568	R00199,R01858,R02628,R01138,R00659,R00724,R00200,R00206,R02320,R00430,R00208,R01012,R00572,R00212,R02188,R01512,R01515,R01517,R01660,R01061,R01063,R01827,R01641,R01196,R00006,R00014,R00211,R00210,R01699,R00207,R00224,R00226,R00209,R05636,R03145,R00315,R00317,R00320,R01827,R02740,R00658,R00743,R01323,R01179,R05508,R00393,R04057,R02955,R05336,R01359,R05509,R00928,R04000,R00229,R07832,R03884,R00227,R03153,R00235,R06590,R06863,R01641,R00211,R00210,R00209,R01196,R00212,R01621,R01518
214	0.50	365	19	98	0	1	C00024->C00668:[49->7,49->8,50->6]	RP01077,RP06172,RP00395,RP05698,RP05694,RP05067,RP00285,RP01275,RP01568,RP00036,RP00113,RP04232,RP06101,RP00079,RP02454,RP01033,RP01274,RP03735,RP00191	R00742,R00472,R01061,R01063,R01196,R00006,R00014,R00211,R00210,R01699,R00207,R00224,R00226,R00209,R05636,R03145,R04709,R07989,R06635,R06637,R06636,R06459,R06458,R06448,R07250,R06510,R07253,R05331,R06641,R00233,R06511,R06512,R06643,R06644,R06645,R02505,R07987,R07251,R07988,R05188,R06482,R06483,R06480,R06481,R02447,R05464,R01613,R01614,R05190,R07758,R02223,R07254,R02224,R00344,R00211,R00210,R00209,R01196,R00212,R01070,R01518,R00199,R01858,R02628,R01138,R00659,R00724,R00200,R00206,R02320,R00430,R00208,R01012,R00572,R02188,R01512,R01515,R01517,R01660,R00212,R00214,R00216,R00361,R00360,R00343,R00342,R01447,R01257,R02740,R00658,R01070,R00134,R03215,R03146,R00519,R02073,R04780,R04779
215	0.33	554	8	13	0	0	C00024->C00668:[49->13,50->12]	RP00143,RP06705,RP01790,RP06427,RP06299,RP06727,RP00180,RP02454	R00651,R01287,R02026,R03217,R01776,R01830,R01067,R00761,R01830,R00315,R00317,R00320,R02740
216	0.83	382	24	75	0	1	C00024->C00668:[49->13,49->7,49->8,50->12,50->6]	RP13340,RP06651,RP00300,RP00395,RP01787,RP00568,RP05698,RP01670,RP00026,RP01654,RP00285,RP01568,RP06172,RP00113,RP06374,RP00180,RP04290,RP04232,RP06101,RP02454,RP01033,RP00078,RP00109,RP06639	R01827,R01641,R00944,R00943,R01061,R01063,R01827,R01218,R01220,R01196,R00006,R00014,R00211,R00210,R01699,R00207,R00224,R00226,R00209,R05636,R03145,R01655,R00743,R01323,R01179,R05508,R00393,R04057,R02955,R05336,R01359,R05509,R00928,R04000,R00229,R07832,R03884,R00227,R03153,R00235,R06590,R06863,R01641,R00211,R00210,R00209,R01196,R00212,R01518,R00472,R02188,R01512,R01515,R01517,R01660,R00945,R00315,R00317,R00320,R00220,R00212,R00214,R00216,R02740,R00658,R00431,R00346,R00345,R00726,R00341,R00344,R00930,R00217,R00353,R01621
217	0.83	449	30	86	0	1	C00024->C00668:[49->13,49->7,49->8,50->12,50->6]	RP13340,RP09657,RP06172,RP00440,RP00395,RP00180,RP05698,RP06639,RP12734,RP09848,RP04318,RP01654,RP00285,RP02797,RP01568,RP02918,RP00036,RP00113,RP05242,RP00026,RP06101,RP02454,RP01033,RP10730,RP12733,RP00291,RP01787,RP04202,RP04833,RP08343	R01827,R06861,R00472,R03050,R00006,R01061,R01063,R00315,R00317,R00320,R01196,R00006,R00014,R00211,R00210,R01699,R00207,R00224,R00226,R00209,R05636,R03145,R01621,R00226,R06863,R00224,R06590,R06863,R01641,R00211,R00210,R00209,R01196,R00212,R03145,R01518,R00014,R00199,R01858,R02628,R01138,R00659,R00724,R00200,R00206,R02320,R00430,R00208,R01012,R00572,R02188,R01512,R01515,R01517,R01660,R05636,R00743,R01323,R01179,R05508,R00393,R04057,R02955,R05336,R01359,R05509,R00928,R04000,R00229,R07832,R03884,R00227,R03153,R00235,R00214,R00216,R02740,R00658,R01699,R00006,R00226,R04672,R01827,R00207,R00316,R00236
218	0.50	416	14	54	0	1	C00024->C00668:[49->7,49->8,50->6]	RP00036,RP05698,RP06172,RP04232,RP00079,RP02454,RP01033,RP01264,RP00285,RP01274,RP05729,RP01275,RP00191,RP01568	R00199,R01858,R02628,R01138,R00659,R00724,R00200,R00206,R02320,R00430,R00208,R01012,R00572,R01196,R00006,R00014,R00211,R00210,R01699,R00207,R00224,R00226,R00209,R05636,R03145,R00472,R00212,R00361,R00360,R00343,R00342,R01447,R01257,R02740,R00658,R07159,R01058,R00211,R00210,R00209,R01196,R00212,R01070,R00217,R00346,R00345,R00726,R00341,R00431,R01070,R02073,R04780,R04779,R01518
219	0.83	354	25	192	0	0	C00024->C00668:[14->8,49->13,49->7,50->12,50->6]	RP00395,RP05698,RP06299,RP00007,RP03722,RP01275,RP01270,RP01568,RP00036,RP03973,RP00113,RP00026,RP01319,RP02707,RP00180,RP00649,RP02454,RP01033,RP10730,RP00052,RP06373,RP01274,RP10741,RP08184,RP00191	R01061,R01063,R01196,R00006,R00014,R00211,R00210,R01699,R00207,R00224,R00226,R00209,R05636,R03145,R00761,R02837,R04723,R06635,R05672,R01556,R00228,R00229,R00227,R01023,R02772,R06643,R01850,R02152,R05537,R04364,R00586,R01889,R03230,R00627,R00706,R00705,R02481,R04348,R01624,R08530,R08531,R05351,R01154,R08332,R08331,R03621,R01204,R03437,R00271,R07833,R00234,R00230,R04466,R00236,R03065,R03064,R05188,R01196,R04192,R03668,R04316,R02191,R00370,R00371,R02396,R02058,R00235,R01808,R01807,R01806,R01213,R05876,R05190,R06453,R05870,R01160,R08532,R08248,R03903,R07251,R07252,R07253,R03056,R06510,R02911,R00487,R00209,R01089,R02616,R01978,R04024,R01776,R02387,R06311,R05063,R08036,R08213,R00472,R08250,R04950,R03910,R04484,R00211,R00210,R00998,R00212,R07249,R05332,R02569,R03455,R00259,R06978,R03552,R03760,R00351,R00352,R00399,R00693,R03767,R08433,R00238,R06307,R03017,R07399,R00454,R00927,R03168,R00130,R01070,R01068,R01518,R00199,R01858,R02628,R01138,R00659,R00724,R00200,R00206,R02320,R00430,R00208,R01012,R00572,R00181,R02188,R01512,R01515,R01517,R01660,R00743,R01323,R01179,R05508,R00393,R04057,R02955,R05336,R01359,R05509,R00928,R04000,R00229,R07832,R03884,R00227,R03153,R00235,R01127,R03036,R00315,R00317,R00320,R00761,R01067,R02740,R00658,R01699,R00756,R00769,R05805,R00770,R00762,R00764,R00767,R00941,R01070,R02569,R04560,R02073,R04780,R04779
220	1.00	329	19	152	0	0	C00024->C00668:[10->7,11->8,15->6,2->10,49->13,50->12]	RP13340,RP01787,RP06639,RP06651,RP04092,RP00007,RP01255,RP03722,RP09848,RP01654,RP03120,RP01280,RP03121,RP00026,RP02139,RP02707,RP00180,RP02454,RP09125	R01827,R01827,R01621,R01641,R00190,R02837,R04723,R06635,R05672,R01556,R00228,R00229,R00227,R01023,R02772,R06643,R01850,R02152,R05537,R04364,R00586,R01889,R03230,R00627,R00706,R00705,R02481,R04348,R01624,R08530,R08531,R05351,R01154,R08332,R08331,R03621,R01204,R03437,R00271,R07833,R00234,R00230,R04466,R00236,R03065,R03064,R05188,R01196,R04192,R03668,R04316,R02191,R00370,R00371,R02396,R02058,R00235,R01808,R01807,R01806,R01213,R05876,R05190,R06453,R05870,R01160,R08532,R08248,R03903,R07251,R07252,R07253,R03056,R06510,R02911,R00487,R00209,R01089,R02616,R01978,R04024,R01776,R02387,R06311,R05063,R08036,R08213,R00472,R08250,R04950,R03910,R04484,R00211,R00210,R00998,R00212,R07249,R05332,R02569,R03455,R00259,R06978,R03552,R03760,R00351,R00352,R00399,R00693,R03767,R08433,R00238,R06307,R03017,R07399,R00454,R00927,R03168,R01049,R00130,R06863,R06590,R06863,R01641,R03508,R01073,R03509,R00743,R01323,R01179,R05508,R00393,R04057,R02955,R05336,R01359,R05509,R00928,R04000,R00229,R07832,R03884,R00227,R03153,R00235,R02340,R02722,R03036,R00315,R00317,R00320,R02740,R06590
221	0.33	463	6	10	0	0	C00024->C00668:[49->13,50->12]	RP01790,RP02454,RP06639,RP06727,RP00285,RP04202	R01830,R02740,R01621,R01830,R00211,R00210,R00209,R01196,R00212,R00207
222	1.00	526	21	55	0	1	C00024->C00668:[49->12,49->7,49->8,50->10,50->13,50->6]	RP06172,RP00395,RP01926,RP00649,RP05698,RP01095,RP05201,RP00285,RP05200,RP01573,RP01568,RP00036,RP01572,RP00113,RP01790,RP01576,RP04232,RP06101,RP02454,RP01033,RP06727	R00472,R01061,R01063,R02036,R00761,R01067,R01196,R00006,R00014,R00211,R00210,R01699,R00207,R00224,R00226,R00209,R05636,R03145,R05339,R05605,R00211,R00210,R00209,R01196,R00212,R05605,R01529,R01518,R00199,R01858,R02628,R01138,R00659,R00724,R00200,R00206,R02320,R00430,R00208,R01012,R00572,R01528,R02188,R01512,R01515,R01517,R01660,R01830,R05338,R00212,R00214,R00216,R02740,R00658,R01830
223	0.50	338	17	59	0	1	C00024->C00668:[49->7,49->8,50->6]	RP05698,RP00113,RP06172,RP00395,RP04232,RP00109,RP00079,RP02454,RP01033,RP00078,RP00285,RP01274,RP05729,RP03735,RP01275,RP00191,RP01568	R01196,R00006,R00014,R00211,R00210,R01699,R00207,R00224,R00226,R00209,R05636,R03145,R02188,R01512,R01515,R01517,R01660,R00472,R01061,R01063,R00212,R00344,R00930,R00217,R00353,R00361,R00360,R00343,R00342,R01447,R01257,R02740,R00658,R00431,R00346,R00345,R00726,R00341,R00211,R00210,R00209,R01196,R00212,R01070,R00217,R00346,R00345,R00726,R00341,R00431,R00134,R03215,R03146,R00519,R01070,R02073,R04780,R04779,R01518
224	0.83	370	24	120	0	1	C00024->C00668:[2->10,49->13,49->7,50->12,50->6]	RP13340,RP09657,RP00395,RP01787,RP05698,RP04092,RP01568,RP01255,RP03722,RP09848,RP01654,RP00285,RP00051,RP00124,RP00036,RP00113,RP06639,RP02707,RP04232,RP00180,RP02454,RP01033,RP08343,RP04833	R01827,R06861,R01061,R01063,R01827,R01196,R00006,R00014,R00211,R00210,R01699,R00207,R00224,R00226,R00209,R05636,R03145,R00190,R01518,R01049,R00130,R06863,R06590,R06863,R01641,R00211,R00210,R00209,R01196,R00212,R04709,R07741,R06635,R07884,R06637,R06636,R06459,R06458,R07938,R00989,R07251,R06800,R06801,R07254,R07255,R07721,R06510,R06511,R06512,R07910,R06821,R02505,R07987,R07989,R00740,R07757,R02447,R07886,R06797,R02482,R01626,R07754,R07731,R06799,R06796,R04618,R06448,R04356,R05331,R06817,R06641,R06643,R06644,R06645,R07250,R05188,R06482,R06483,R06480,R06481,R05464,R04050,R01613,R07253,R01614,R07719,R07988,R07885,R00233,R00742,R00353,R04386,R00199,R01858,R02628,R01138,R00659,R00724,R00200,R00206,R02320,R00430,R00208,R01012,R00572,R02188,R01512,R01515,R01517,R01660,R01621,R03036,R00212,R00315,R00317,R00320,R02740,R00658,R00236,R00316
225	0.83	354	20	83	0	1	C00024->C00668:[49->13,49->7,49->8,50->12,50->6]	RP01654,RP00036,RP04232,RP06172,RP00180,RP01787,RP06651,RP05698,RP06101,RP13340,RP00079,RP02454,RP01033,RP00026,RP01264,RP00285,RP03735,RP06639,RP05729,RP01568	R06590,R06863,R01641,R00199,R01858,R02628,R01138,R00659,R00724,R00200,R00206,R02320,R00430,R00208,R01012,R00572,R00212,R00472,R00315,R00317,R00320,R01827,R01641,R01196,R00006,R00014,R00211,R00210,R01699,R00207,R00224,R00226,R00209,R05636,R03145,R00214,R00216,R01827,R00361,R00360,R00343,R00342,R01447,R01257,R02740,R00658,R00743,R01323,R01179,R05508,R00393,R04057,R02955,R05336,R01359,R05509,R00928,R04000,R00229,R07832,R03884,R00227,R03153,R00235,R07159,R01058,R00211,R00210,R00209,R01196,R00212,R00134,R03215,R03146,R00519,R01621,R00217,R00346,R00345,R00726,R00341,R00431,R01518
226	0.50	344	14	38	0	0	C00024->C00668:[49->13,50->10,50->12]	RP01572,RP01790,RP00026,RP01926,RP05200,RP00649,RP00180,RP02454,RP06639,RP01095,RP00285,RP06727,RP01576,RP05201	R01528,R01830,R00743,R01323,R01179,R05508,R00393,R04057,R02955,R05336,R01359,R05509,R00928,R04000,R00229,R07832,R03884,R00227,R03153,R00235,R02036,R05605,R00761,R01067,R00315,R00317,R00320,R02740,R01621,R05339,R00211,R00210,R00209,R01196,R00212,R01830,R05338,R05605
227	0.83	309	21	79	0	1	C00024->C00668:[49->13,49->7,49->8,50->12,50->6]	RP13340,RP06651,RP06172,RP01787,RP06639,RP05698,RP00026,RP01264,RP00285,RP05729,RP01568,RP01654,RP00180,RP04232,RP06101,RP00079,RP02454,RP01033,RP00078,RP00109,RP03735	R01827,R01641,R00472,R01827,R01621,R01196,R00006,R00014,R00211,R00210,R01699,R00207,R00224,R00226,R00209,R05636,R03145,R00743,R01323,R01179,R05508,R00393,R04057,R02955,R05336,R01359,R05509,R00928,R04000,R00229,R07832,R03884,R00227,R03153,R00235,R07159,R01058,R00211,R00210,R00209,R01196,R00212,R00217,R00346,R00345,R00726,R00341,R00431,R01518,R06590,R06863,R01641,R00315,R00317,R00320,R00212,R00214,R00216,R00361,R00360,R00343,R00342,R01447,R01257,R02740,R00658,R00431,R00346,R00345,R00726,R00341,R00344,R00930,R00217,R00353,R00134,R03215,R03146,R00519
228	0.50	560	18	53	0	0	C00024->C00668:[49->7,49->8,50->6]	RP05857,RP00036,RP00113,RP06172,RP00395,RP01787,RP00930,RP05698,RP00128,RP02454,RP01033,RP13340,RP08343,RP04318,RP00121,RP01292,RP04833,RP01568	R00709,R00267,R00199,R01858,R02628,R01138,R00659,R00724,R00200,R00206,R02320,R00430,R00208,R01012,R00572,R02188,R01512,R01515,R01517,R01660,R00472,R01061,R01063,R01827,R00479,R01196,R00006,R00014,R00211,R00210,R01699,R00207,R00224,R00226,R00209,R05636,R03145,R00710,R00711,R01019,R00326,R02740,R00658,R01827,R00236,R00224,R00412,R00408,R02164,R00402,R01082,R00316,R01518
229	0.83	517	20	57	0	1	C00024->C00668:[49->13,49->7,49->8,50->12,50->6]	RP13340,RP09657,RP06172,RP00395,RP01787,RP05698,RP06639,RP09848,RP01654,RP00285,RP01568,RP00036,RP06101,RP00113,RP04232,RP00180,RP02454,RP01033,RP08343,RP04833	R01827,R06861,R00472,R01061,R01063,R01827,R01196,R00006,R00014,R00211,R00210,R01699,R00207,R00224,R00226,R00209,R05636,R03145,R01621,R06863,R06590,R06863,R01641,R00211,R00210,R00209,R01196,R00212,R01518,R00199,R01858,R02628,R01138,R00659,R00724,R00200,R00206,R02320,R00430,R00208,R01012,R00572,R00214,R00216,R02188,R01512,R01515,R01517,R01660,R00212,R00315,R00317,R00320,R02740,R00658,R00236,R00316
230	0.67	526	18	44	0	0	C00024->C00668:[49->13,49->7,50->12,50->6]	RP13340,RP06172,RP00395,RP01790,RP01093,RP00285,RP04202,RP01568,RP00921,RP00036,RP00113,RP06299,RP02451,RP00287,RP00649,RP01033,RP01787,RP00146	R01827,R00472,R01061,R01063,R01830,R00771,R00211,R00210,R00209,R01196,R00212,R00207,R01518,R00472,R00199,R01858,R02628,R01138,R00659,R00724,R00200,R00206,R02320,R00430,R00208,R01012,R00572,R02188,R01512,R01515,R01517,R01660,R00761,R02737,R00214,R00216,R00761,R01067,R00658,R01827,R02168,R00837,R00836,R05767
231	0.83	453	20	69	0	0	C00024->C00668:[49->13,49->7,49->8,50->12,50->6]	RP01654,RP05857,RP00036,RP06651,RP06172,RP00026,RP01787,RP06639,RP05698,RP00180,RP00930,RP02454,RP01033,RP10730,RP13340,RP01264,RP00121,RP10741,RP01292,RP01568	R06590,R06863,R01641,R00709,R00267,R00199,R01858,R02628,R01138,R00659,R00724,R00200,R00206,R02320,R00430,R00208,R01012,R00572,R01641,R00472,R00743,R01323,R01179,R05508,R00393,R04057,R02955,R05336,R01359,R05509,R00928,R04000,R00229,R07832,R03884,R00227,R03153,R00235,R01827,R01621,R01196,R00006,R00014,R00211,R00210,R01699,R00207,R00224,R00226,R00209,R05636,R03145,R00315,R00317,R00320,R00479,R02740,R00658,R01699,R01827,R07159,R01058,R00412,R00408,R02164,R00402,R02569,R01082,R01518
232	0.50	331	20	152	0	0	C00024->C00668:[2->10,49->13,50->12]	RP13340,RP09657,RP01787,RP06639,RP06651,RP04092,RP01255,RP03722,RP09848,RP01654,RP00026,RP00007,RP02707,RP00180,RP02454,RP06299,RP09125,RP08343,RP06427,RP04833	R01827,R06861,R01827,R01621,R01641,R00190,R01049,R00130,R06863,R06590,R06863,R01641,R00743,R01323,R01179,R05508,R00393,R04057,R02955,R05336,R01359,R05509,R00928,R04000,R00229,R07832,R03884,R00227,R03153,R00235,R02837,R04723,R06635,R05672,R01556,R00228,R00229,R00227,R01023,R02772,R06643,R01850,R02152,R05537,R04364,R00586,R01889,R03230,R00627,R00706,R00705,R02481,R04348,R01624,R08530,R08531,R05351,R01154,R08332,R08331,R03621,R01204,R03437,R00271,R07833,R00234,R00230,R04466,R00236,R03065,R03064,R05188,R01196,R04192,R03668,R04316,R02191,R00370,R00371,R02396,R02058,R00235,R01808,R01807,R01806,R01213,R05876,R05190,R06453,R05870,R01160,R08532,R08248,R03903,R07251,R07252,R07253,R03056,R06510,R02911,R00487,R00209,R01089,R02616,R01978,R04024,R01776,R02387,R06311,R05063,R08036,R08213,R00472,R08250,R04950,R03910,R04484,R00211,R00210,R00998,R00212,R07249,R05332,R02569,R03455,R00259,R06978,R03552,R03760,R00351,R00352,R00399,R00693,R03767,R08433,R00238,R06307,R03017,R07399,R00454,R00927,R03168,R03036,R00315,R00317,R00320,R02740,R00761,R06590,R00236,R01067,R00316
233	0.83	327	24	179	0	0	C00024->C00668:[14->8,49->13,49->7,50->12,50->6]	RP13340,RP06651,RP00395,RP01787,RP06639,RP05698,RP00007,RP03722,RP01654,RP01568,RP03973,RP00113,RP00026,RP01319,RP02707,RP00180,RP02454,RP01033,RP10730,RP00078,RP06373,RP00109,RP10741,RP08184	R01827,R01641,R01061,R01063,R01827,R01621,R01196,R00006,R00014,R00211,R00210,R01699,R00207,R00224,R00226,R00209,R05636,R03145,R02837,R04723,R06635,R05672,R01556,R00228,R00229,R00227,R01023,R02772,R06643,R01850,R02152,R05537,R04364,R00586,R01889,R03230,R00627,R00706,R00705,R02481,R04348,R01624,R08530,R08531,R05351,R01154,R08332,R08331,R03621,R01204,R03437,R00271,R07833,R00234,R00230,R04466,R00236,R03065,R03064,R05188,R01196,R04192,R03668,R04316,R02191,R00370,R00371,R02396,R02058,R00235,R01808,R01807,R01806,R01213,R05876,R05190,R06453,R05870,R01160,R08532,R08248,R03903,R07251,R07252,R07253,R03056,R06510,R02911,R00487,R00209,R01089,R02616,R01978,R04024,R01776,R02387,R06311,R05063,R08036,R08213,R00472,R08250,R04950,R03910,R04484,R00211,R00210,R00998,R00212,R07249,R05332,R02569,R03455,R00259,R06978,R03552,R03760,R00351,R00352,R00399,R00693,R03767,R08433,R00238,R06307,R03017,R07399,R00454,R00927,R03168,R00130,R06590,R06863,R01641,R01518,R00181,R02188,R01512,R01515,R01517,R01660,R00743,R01323,R01179,R05508,R00393,R04057,R02955,R05336,R01359,R05509,R00928,R04000,R00229,R07832,R03884,R00227,R03153,R00235,R01127,R03036,R00315,R00317,R00320,R02740,R00658,R01699,R00431,R00346,R00345,R00726,R00341,R00941,R00344,R00930,R00217,R00353,R02569,R04560
234	0.50	443	14	50	0	1	C00024->C00668:[49->7,49->8,50->6]	RP00036,RP05698,RP00113,RP06172,RP00395,RP01787,RP04232,RP06101,RP13340,RP02454,RP01033,RP00285,RP03735,RP01568	R00199,R01858,R02628,R01138,R00659,R00724,R00200,R00206,R02320,R00430,R00208,R01012,R00572,R01196,R00006,R00014,R00211,R00210,R01699,R00207,R00224,R00226,R00209,R05636,R03145,R02188,R01512,R01515,R01517,R01660,R00472,R01061,R01063,R01827,R00212,R00214,R00216,R01827,R02740,R00658,R00211,R00210,R00209,R01196,R00212,R00134,R03215,R03146,R00519,R01518
235	1.00	556	24	58	0	1	C00024->C00668:[49->13,49->7,49->8,50->10,50->12,50->6]	RP06172,RP00395,RP01926,RP00649,RP05698,RP01572,RP05201,RP00285,RP01576,RP01568,RP00036,RP01095,RP00113,RP01790,RP06299,RP05200,RP04232,RP06101,RP02454,RP01033,RP06166,RP01640,RP06427,RP06727	R00472,R01061,R01063,R02036,R00761,R01067,R01196,R00006,R00014,R00211,R00210,R01699,R00207,R00224,R00226,R00209,R05636,R03145,R01528,R05605,R00211,R00210,R00209,R01196,R00212,R05338,R01518,R00199,R01858,R02628,R01138,R00659,R00724,R00200,R00206,R02320,R00430,R00208,R01012,R00572,R05339,R02188,R01512,R01515,R01517,R01660,R01830,R00761,R05605,R00212,R00214,R00216,R02740,R00658,R00454,R01620,R01067,R01830
236	0.67	418	18	74	0	0	C00024->C00668:[49->13,49->7,50->12,50->6]	RP00036,RP00113,RP00026,RP00395,RP06299,RP05698,RP00180,RP00649,RP01270,RP02454,RP01033,RP10730,RP00052,RP01274,RP10741,RP01275,RP00191,RP01568	R00199,R01858,R02628,R01138,R00659,R00724,R00200,R00206,R02320,R00430,R00208,R01012,R00572,R02188,R01512,R01515,R01517,R01660,R00743,R01323,R01179,R05508,R00393,R04057,R02955,R05336,R01359,R05509,R00928,R04000,R00229,R07832,R03884,R00227,R03153,R00235,R01061,R01063,R00761,R01196,R00006,R00014,R00211,R00210,R01699,R00207,R00224,R00226,R00209,R05636,R03145,R00315,R00317,R00320,R00761,R01067,R01068,R02740,R00658,R01699,R00756,R00769,R05805,R00770,R00762,R00764,R00767,R01070,R02569,R01070,R02073,R04780,R04779,R01518
237	0.50	459	14	48	0	1	C00024->C00668:[49->7,49->8,50->6]	RP00191,RP00036,RP04232,RP06172,RP05698,RP06101,RP02454,RP01033,RP00285,RP01264,RP03735,RP01275,RP01274,RP01568	R02073,R04780,R04779,R00199,R01858,R02628,R01138,R00659,R00724,R00200,R00206,R02320,R00430,R00208,R01012,R00572,R00212,R00472,R01196,R00006,R00014,R00211,R00210,R01699,R00207,R00224,R00226,R00209,R05636,R03145,R00214,R00216,R02740,R00658,R00211,R00210,R00209,R01196,R00212,R07159,R01058,R00134,R03215,R03146,R00519,R01070,R01070,R01518
238	0.67	501	20	64	0	1	C00024->C00668:[49->13,49->7,50->12,50->6]	RP01271,RP00036,RP04232,RP00113,RP01790,RP00395,RP06299,RP00649,RP05698,RP00180,RP02454,RP01033,RP06705,RP00285,RP06427,RP00052,RP00143,RP06727,RP01270,RP01568	R01068,R00199,R01858,R02628,R01138,R00659,R00724,R00200,R00206,R02320,R00430,R00208,R01012,R00572,R00212,R02188,R01512,R01515,R01517,R01660,R01830,R01061,R01063,R00761,R00761,R01067,R01196,R00006,R00014,R00211,R00210,R01699,R00207,R00224,R00226,R00209,R05636,R03145,R00315,R00317,R00320,R02740,R00658,R01776,R00211,R00210,R00209,R01196,R00212,R01067,R00756,R00769,R05805,R00770,R00762,R00764,R00767,R00651,R01287,R02026,R03217,R01830,R01068,R01518
239	0.83	489	23	71	0	1	C00024->C00668:[49->13,49->7,49->8,50->12,50->6]	RP01271,RP06172,RP00395,RP00180,RP00649,RP05698,RP06705,RP00052,RP00143,RP00285,RP01270,RP01568,RP00036,RP00113,RP01790,RP06299,RP04232,RP06101,RP02454,RP01033,RP06427,RP06727,RP03735	R01068,R00472,R01061,R01063,R00315,R00317,R00320,R00761,R01067,R01196,R00006,R00014,R00211,R00210,R01699,R00207,R00224,R00226,R00209,R05636,R03145,R01776,R00756,R00769,R05805,R00770,R00762,R00764,R00767,R00651,R01287,R02026,R03217,R00211,R00210,R00209,R01196,R00212,R01068,R01518,R00199,R01858,R02628,R01138,R00659,R00724,R00200,R00206,R02320,R00430,R00208,R01012,R00572,R02188,R01512,R01515,R01517,R01660,R01830,R00761,R00212,R00214,R00216,R02740,R00658,R01067,R01830,R00134,R03215,R03146,R00519
240	0.50	332	18	153	0	1	C00024->C00668:[14->8,49->7,50->6]	RP13340,RP04232,RP00109,RP00300,RP03722,RP01319,RP02707,RP01787,RP05698,RP02454,RP01033,RP00007,RP03973,RP00078,RP01264,RP00285,RP08184,RP01568	R01827,R00212,R00344,R00930,R00217,R00353,R00944,R00943,R00130,R01127,R03036,R01827,R01196,R00006,R00014,R00211,R00210,R01699,R00207,R00224,R00226,R00209,R05636,R03145,R02740,R00658,R02837,R04723,R06635,R05672,R01556,R00228,R00229,R00227,R01023,R02772,R06643,R01850,R02152,R05537,R04364,R00586,R01889,R03230,R00627,R00706,R00705,R02481,R04348,R01624,R08530,R08531,R05351,R01154,R08332,R08331,R03621,R01204,R03437,R00271,R07833,R00234,R00230,R04466,R00236,R03065,R03064,R05188,R01196,R04192,R03668,R04316,R02191,R00370,R00371,R02396,R02058,R00235,R01808,R01807,R01806,R01213,R05876,R05190,R06453,R05870,R01160,R08532,R08248,R03903,R07251,R07252,R07253,R03056,R06510,R02911,R00487,R00209,R01089,R02616,R01978,R04024,R01776,R02387,R06311,R05063,R08036,R08213,R00472,R08250,R04950,R03910,R04484,R00211,R00210,R00998,R00212,R07249,R05332,R02569,R03455,R00259,R06978,R03552,R03760,R00351,R00352,R00399,R00693,R03767,R08433,R00238,R06307,R03017,R07399,R00454,R00927,R03168,R00181,R00431,R00346,R00345,R00726,R00341,R07159,R01058,R00211,R00210,R00209,R01196,R00212,R04560,R01518
241	0.83	337	23	111	0	0	C00024->C00668:[2->10,49->13,49->7,50->12,50->6]	RP13340,RP01787,RP06639,RP06651,RP04092,RP01255,RP03722,RP09848,RP01654,RP00051,RP00124,RP00026,RP01238,RP02707,RP00180,RP00649,RP02454,RP06299,RP09125,RP00052,RP08343,RP01270,RP04833	R01827,R01827,R01621,R01641,R00190,R01049,R00130,R06863,R06590,R06863,R01641,R04709,R07741,R06635,R07884,R06637,R06636,R06459,R06458,R07938,R00989,R07251,R06800,R06801,R07254,R07255,R07721,R06510,R06511,R06512,R07910,R06821,R02505,R07987,R07989,R00740,R07757,R02447,R07886,R06797,R02482,R01626,R07754,R07731,R06799,R06796,R04618,R06448,R04356,R05331,R06817,R06641,R06643,R06644,R06645,R07250,R05188,R06482,R06483,R06480,R06481,R05464,R04050,R01613,R07253,R01614,R07719,R07988,R07885,R00233,R00742,R00353,R04386,R00743,R01323,R01179,R05508,R00393,R04057,R02955,R05336,R01359,R05509,R00928,R04000,R00229,R07832,R03884,R00227,R03153,R00235,R01015,R03036,R00315,R00317,R00320,R00761,R01067,R02740,R00761,R06590,R00756,R00769,R05805,R00770,R00762,R00764,R00767,R00236,R01068,R00316
242	0.67	525	21	63	0	1	C00024->C00668:[49->13,49->7,50->12,50->6]	RP01271,RP00128,RP04232,RP00113,RP01790,RP00395,RP00649,RP05698,RP00036,RP02454,RP01033,RP06639,RP01270,RP00285,RP08343,RP04318,RP00052,RP06727,RP04833,RP04202,RP01568	R01068,R00710,R00711,R01019,R00326,R00212,R02188,R01512,R01515,R01517,R01660,R01830,R01061,R01063,R00761,R01067,R01196,R00006,R00014,R00211,R00210,R01699,R00207,R00224,R00226,R00209,R05636,R03145,R00199,R01858,R02628,R01138,R00659,R00724,R00200,R00206,R02320,R00430,R00208,R01012,R00572,R02740,R00658,R01621,R01068,R00211,R00210,R00209,R01196,R00212,R00236,R00224,R00756,R00769,R05805,R00770,R00762,R00764,R00767,R01830,R00316,R00207,R01518
243	0.50	453	20	50	0	1	C00024->C00668:[49->7,49->8,50->6]	RP13340,RP00300,RP00395,RP01787,RP00568,RP05698,RP01670,RP02453,RP00285,RP01568,RP06172,RP00113,RP06374,RP04290,RP04232,RP06101,RP02940,RP01033,RP00078,RP00109	R01827,R00944,R00943,R01061,R01063,R01827,R01218,R01220,R01196,R00006,R00014,R00211,R00210,R01699,R00207,R00224,R00226,R00209,R05636,R03145,R01655,R02739,R00211,R00210,R00209,R01196,R00212,R01518,R00472,R02188,R01512,R01515,R01517,R01660,R00945,R00220,R00212,R00214,R00216,R03321,R00658,R00431,R00346,R00345,R00726,R00341,R00344,R00930,R00217,R00353
244	0.83	404	21	56	0	1	C00024->C00668:[49->13,49->7,49->8,50->12,50->6]	RP13340,RP06172,RP00395,RP01790,RP01093,RP05698,RP00285,RP04202,RP01568,RP00113,RP06299,RP02451,RP04232,RP06101,RP00649,RP01033,RP00078,RP01787,RP00109,RP00146,RP03735	R01827,R00472,R01061,R01063,R01830,R00771,R01196,R00006,R00014,R00211,R00210,R01699,R00207,R00224,R00226,R00209,R05636,R03145,R00211,R00210,R00209,R01196,R00212,R00207,R01518,R02188,R01512,R01515,R01517,R01660,R00761,R02737,R00212,R00214,R00216,R00761,R01067,R00658,R00431,R00346,R00345,R00726,R00341,R01827,R00344,R00930,R00217,R00353,R02168,R00837,R00836,R05767,R00134,R03215,R03146,R00519
245	0.67	509	19	58	0	1	C00024->C00668:[49->13,49->7,50->12,50->6]	RP01271,RP00395,RP00649,RP05698,RP06639,RP00052,RP00285,RP04202,RP01568,RP00036,RP00113,RP01790,RP04232,RP02454,RP01033,RP10730,RP01270,RP06727,RP10741	R01068,R01061,R01063,R00761,R01067,R01196,R00006,R00014,R00211,R00210,R01699,R00207,R00224,R00226,R00209,R05636,R03145,R01621,R00756,R00769,R05805,R00770,R00762,R00764,R00767,R00211,R00210,R00209,R01196,R00212,R00207,R01518,R00199,R01858,R02628,R01138,R00659,R00724,R00200,R00206,R02320,R00430,R00208,R01012,R00572,R02188,R01512,R01515,R01517,R01660,R01830,R00212,R02740,R00658,R01699,R01068,R01830,R02569
246	0.83	332	20	74	0	0	C00024->C00668:[49->13,49->7,49->8,50->12,50->6]	RP13340,RP06651,RP00113,RP06172,RP00026,RP00395,RP01787,RP06639,RP05698,RP00180,RP00079,RP02454,RP01033,RP10730,RP00078,RP01654,RP00109,RP10741,RP05729,RP01568	R01827,R01641,R02188,R01512,R01515,R01517,R01660,R00472,R00743,R01323,R01179,R05508,R00393,R04057,R02955,R05336,R01359,R05509,R00928,R04000,R00229,R07832,R03884,R00227,R03153,R00235,R01061,R01063,R01827,R01621,R01196,R00006,R00014,R00211,R00210,R01699,R00207,R00224,R00226,R00209,R05636,R03145,R00315,R00317,R00320,R00361,R00360,R00343,R00342,R01447,R01257,R02740,R00658,R01699,R00431,R00346,R00345,R00726,R00341,R06590,R06863,R01641,R00344,R00930,R00217,R00353,R02569,R00217,R00346,R00345,R00726,R00341,R00431,R01518
247	0.67	450	19	50	0	1	C00024->C00668:[49->13,49->7,50->12,50->6]	RP00285,RP13340,RP04232,RP09657,RP00395,RP01787,RP05698,RP00180,RP02454,RP01033,RP06639,RP00109,RP00078,RP08343,RP01654,RP00113,RP04833,RP01568,RP09848	R00211,R00210,R00209,R01196,R00212,R01827,R00212,R06861,R01061,R01063,R01827,R01196,R00006,R00014,R00211,R00210,R01699,R00207,R00224,R00226,R00209,R05636,R03145,R00315,R00317,R00320,R02740,R00658,R01621,R00344,R00930,R00217,R00353,R00431,R00346,R00345,R00726,R00341,R00236,R06590,R06863,R01641,R02188,R01512,R01515,R01517,R01660,R00316,R01518,R06863
248	0.50	551	16	26	0	0	C00024->C00668:[49->13,50->10,50->12]	RP01572,RP01790,RP06299,RP05200,RP00649,RP00180,RP02454,RP06705,RP01095,RP01926,RP06427,RP00285,RP00143,RP06727,RP01576,RP05201	R01528,R01830,R00761,R05605,R00761,R01067,R00315,R00317,R00320,R02740,R01776,R05339,R02036,R01067,R00211,R00210,R00209,R01196,R00212,R00651,R01287,R02026,R03217,R01830,R05338,R05605
249	0.50	448	18	51	0	1	C00024->C00668:[49->7,49->8,50->6]	RP05857,RP05698,RP00113,RP06172,RP00395,RP04232,RP00109,RP00930,RP02454,RP01033,RP00078,RP00285,RP01274,RP01292,RP01275,RP00191,RP01568,RP00121	R00709,R00267,R01196,R00006,R00014,R00211,R00210,R01699,R00207,R00224,R00226,R00209,R05636,R03145,R02188,R01512,R01515,R01517,R01660,R00472,R01061,R01063,R00212,R00344,R00930,R00217,R00353,R00479,R02740,R00658,R00431,R00346,R00345,R00726,R00341,R00211,R00210,R00209,R01196,R00212,R01070,R01082,R01070,R02073,R04780,R04779,R01518,R00412,R00408,R02164,R00402
250	0.83	319	23	85	0	1	C00024->C00668:[49->13,49->7,49->8,50->12,50->6]	RP13340,RP06651,RP06172,RP00395,RP01787,RP06639,RP05698,RP00026,RP01654,RP02453,RP00285,RP05729,RP01568,RP00113,RP00180,RP04232,RP06101,RP02940,RP00079,RP01033,RP00078,RP00109,RP03735	R01827,R01641,R00472,R01061,R01063,R01827,R01621,R01196,R00006,R00014,R00211,R00210,R01699,R00207,R00224,R00226,R00209,R05636,R03145,R00743,R01323,R01179,R05508,R00393,R04057,R02955,R05336,R01359,R05509,R00928,R04000,R00229,R07832,R03884,R00227,R03153,R00235,R06590,R06863,R01641,R02739,R00211,R00210,R00209,R01196,R00212,R00217,R00346,R00345,R00726,R00341,R00431,R01518,R02188,R01512,R01515,R01517,R01660,R00315,R00317,R00320,R00212,R00214,R00216,R03321,R00361,R00360,R00343,R00342,R01447,R01257,R00658,R00431,R00346,R00345,R00726,R00341,R00344,R00930,R00217,R00353,R00134,R03215,R03146,R00519
251	0.50	339	14	129	0	0	C00024->C00668:[2->10,49->13,50->12]	RP13340,RP00007,RP02707,RP01787,RP04092,RP06651,RP00180,RP02454,RP06639,RP03722,RP08343,RP01255,RP01654,RP04833	R01827,R02837,R04723,R06635,R05672,R01556,R00228,R00229,R00227,R01023,R02772,R06643,R01850,R02152,R05537,R04364,R00586,R01889,R03230,R00627,R00706,R00705,R02481,R04348,R01624,R08530,R08531,R05351,R01154,R08332,R08331,R03621,R01204,R03437,R00271,R07833,R00234,R00230,R04466,R00236,R03065,R03064,R05188,R01196,R04192,R03668,R04316,R02191,R00370,R00371,R02396,R02058,R00235,R01808,R01807,R01806,R01213,R05876,R05190,R06453,R05870,R01160,R08532,R08248,R03903,R07251,R07252,R07253,R03056,R06510,R02911,R00487,R00209,R01089,R02616,R01978,R04024,R01776,R02387,R06311,R05063,R08036,R08213,R00472,R08250,R04950,R03910,R04484,R00211,R00210,R00998,R00212,R07249,R05332,R02569,R03455,R00259,R06978,R03552,R03760,R00351,R00352,R00399,R00693,R03767,R08433,R00238,R06307,R03017,R07399,R00454,R00927,R03168,R03036,R01827,R00190,R01641,R00315,R00317,R00320,R02740,R01621,R00130,R00236,R01049,R06590,R06863,R01641,R00316
252	0.50	511	19	54	0	1	C00024->C00668:[49->7,49->8,50->6]	RP13340,RP00300,RP00395,RP01787,RP00568,RP05698,RP01670,RP02453,RP00285,RP01568,RP06172,RP00036,RP00113,RP06374,RP04290,RP04232,RP06101,RP02940,RP01033	R01827,R00944,R00943,R01061,R01063,R01827,R01218,R01220,R01196,R00006,R00014,R00211,R00210,R01699,R00207,R00224,R00226,R00209,R05636,R03145,R01655,R02739,R00211,R00210,R00209,R01196,R00212,R01518,R00472,R00199,R01858,R02628,R01138,R00659,R00724,R00200,R00206,R02320,R00430,R00208,R01012,R00572,R02188,R01512,R01515,R01517,R01660,R00945,R00220,R00212,R00214,R00216,R03321,R00658
253	0.50	327	20	94	0	1	C00024->C00668:[49->7,49->8,50->6]	RP01077,RP06172,RP00395,RP05698,RP05694,RP05067,RP00285,RP01275,RP01274,RP01568,RP00113,RP04232,RP06101,RP00079,RP02454,RP01033,RP00078,RP00109,RP03735,RP00191	R00742,R00472,R01061,R01063,R01196,R00006,R00014,R00211,R00210,R01699,R00207,R00224,R00226,R00209,R05636,R03145,R04709,R07989,R06635,R06637,R06636,R06459,R06458,R06448,R07250,R06510,R07253,R05331,R06641,R00233,R06511,R06512,R06643,R06644,R06645,R02505,R07987,R07251,R07988,R05188,R06482,R06483,R06480,R06481,R02447,R05464,R01613,R01614,R05190,R07758,R02223,R07254,R02224,R00344,R00211,R00210,R00209,R01196,R00212,R01070,R01070,R01518,R02188,R01512,R01515,R01517,R01660,R00212,R00214,R00216,R00361,R00360,R00343,R00342,R01447,R01257,R02740,R00658,R00431,R00346,R00345,R00726,R00341,R00344,R00930,R00217,R00353,R00134,R03215,R03146,R00519,R02073,R04780,R04779
254	0.83	307	24	117	0	1	C00024->C00668:[49->13,49->7,49->8,50->12,50->6]	RP13340,RP04232,RP06172,RP00395,RP01787,RP06651,RP05698,RP05694,RP00026,RP05067,RP00285,RP01568,RP01654,RP00113,RP00180,RP01077,RP06101,RP00079,RP02454,RP01033,RP00078,RP00109,RP03735,RP06639	R01827,R00212,R00472,R01061,R01063,R01827,R01641,R01196,R00006,R00014,R00211,R00210,R01699,R00207,R00224,R00226,R00209,R05636,R03145,R04709,R07989,R06635,R06637,R06636,R06459,R06458,R06448,R07250,R06510,R07253,R05331,R06641,R00233,R06511,R06512,R06643,R06644,R06645,R02505,R07987,R07251,R07988,R05188,R06482,R06483,R06480,R06481,R02447,R05464,R01613,R01614,R05190,R07758,R02223,R07254,R02224,R00743,R01323,R01179,R05508,R00393,R04057,R02955,R05336,R01359,R05509,R00928,R04000,R00229,R07832,R03884,R00227,R03153,R00235,R00344,R00211,R00210,R00209,R01196,R00212,R01518,R06590,R06863,R01641,R02188,R01512,R01515,R01517,R01660,R00315,R00317,R00320,R00742,R00214,R00216,R00361,R00360,R00343,R00342,R01447,R01257,R02740,R00658,R00431,R00346,R00345,R00726,R00341,R00344,R00930,R00217,R00353,R00134,R03215,R03146,R00519,R01621
255	0.83	335	20	72	0	1	C00024->C00668:[49->13,49->7,49->8,50->12,50->6]	RP01654,RP13340,RP04232,RP00113,RP06172,RP00395,RP01787,RP06651,RP05698,RP06101,RP02454,RP01033,RP00026,RP00078,RP00180,RP00109,RP00285,RP03735,RP06639,RP01568	R06590,R06863,R01641,R01827,R00212,R02188,R01512,R01515,R01517,R01660,R00472,R01061,R01063,R01827,R01641,R01196,R00006,R00014,R00211,R00210,R01699,R00207,R00224,R00226,R00209,R05636,R03145,R00214,R00216,R02740,R00658,R00743,R01323,R01179,R05508,R00393,R04057,R02955,R05336,R01359,R05509,R00928,R04000,R00229,R07832,R03884,R00227,R03153,R00235,R00431,R00346,R00345,R00726,R00341,R00315,R00317,R00320,R00344,R00930,R00217,R00353,R00211,R00210,R00209,R01196,R00212,R00134,R03215,R03146,R00519,R01621,R01518
256	0.50	504	18	53	0	1	C00024->C00668:[49->7,49->8,50->6]	RP13340,RP00300,RP00395,RP01787,RP00568,RP05698,RP01670,RP00285,RP01568,RP06172,RP00036,RP00113,RP06374,RP04290,RP04232,RP06101,RP02454,RP01033	R01827,R00944,R00943,R01061,R01063,R01827,R01218,R01220,R01196,R00006,R00014,R00211,R00210,R01699,R00207,R00224,R00226,R00209,R05636,R03145,R01655,R00211,R00210,R00209,R01196,R00212,R01518,R00472,R00199,R01858,R02628,R01138,R00659,R00724,R00200,R00206,R02320,R00430,R00208,R01012,R00572,R02188,R01512,R01515,R01517,R01660,R00945,R00220,R00212,R00214,R00216,R02740,R00658
257	0.50	384	16	47	0	1	C00024->C00668:[49->7,49->8,50->6]	RP13340,RP06172,RP00395,RP01787,RP05698,RP02453,RP00285,RP01568,RP00113,RP04232,RP06101,RP02940,RP01033,RP00078,RP00109,RP03735	R01827,R00472,R01061,R01063,R01827,R01196,R00006,R00014,R00211,R00210,R01699,R00207,R00224,R00226,R00209,R05636,R03145,R02739,R00211,R00210,R00209,R01196,R00212,R01518,R02188,R01512,R01515,R01517,R01660,R00212,R00214,R00216,R03321,R00658,R00431,R00346,R00345,R00726,R00341,R00344,R00930,R00217,R00353,R00134,R03215,R03146,R00519
258	0.83	375	20	65	0	0	C00024->C00668:[49->13,49->7,49->8,50->12,50->6]	RP13340,RP05698,RP06172,RP00395,RP01787,RP06651,RP00026,RP01654,RP01568,RP06101,RP00113,RP06299,RP00180,RP02454,RP01033,RP10730,RP00078,RP06427,RP00109,RP10741	R01827,R01196,R00006,R00014,R00211,R00210,R01699,R00207,R00224,R00226,R00209,R05636,R03145,R00472,R01061,R01063,R01827,R01641,R00743,R01323,R01179,R05508,R00393,R04057,R02955,R05336,R01359,R05509,R00928,R04000,R00229,R07832,R03884,R00227,R03153,R00235,R06590,R06863,R01641,R01518,R00214,R00216,R02188,R01512,R01515,R01517,R01660,R00761,R00315,R00317,R00320,R02740,R00658,R01699,R00431,R00346,R00345,R00726,R00341,R01067,R00344,R00930,R00217,R00353,R02569
259	0.50	365	20	163	0	1	C00024->C00668:[49->7,49->8,50->6]	RP00300,RP05698,RP00007,RP03722,RP00285,RP01264,RP01275,RP01568,RP06172,RP00036,RP03973,RP01319,RP02707,RP04232,RP06101,RP02454,RP01033,RP01274,RP08184,RP00191	R00944,R00943,R01196,R00006,R00014,R00211,R00210,R01699,R00207,R00224,R00226,R00209,R05636,R03145,R02837,R04723,R06635,R05672,R01556,R00228,R00229,R00227,R01023,R02772,R06643,R01850,R02152,R05537,R04364,R00586,R01889,R03230,R00627,R00706,R00705,R02481,R04348,R01624,R08530,R08531,R05351,R01154,R08332,R08331,R03621,R01204,R03437,R00271,R07833,R00234,R00230,R04466,R00236,R03065,R03064,R05188,R01196,R04192,R03668,R04316,R02191,R00370,R00371,R02396,R02058,R00235,R01808,R01807,R01806,R01213,R05876,R05190,R06453,R05870,R01160,R08532,R08248,R03903,R07251,R07252,R07253,R03056,R06510,R02911,R00487,R00209,R01089,R02616,R01978,R04024,R01776,R02387,R06311,R05063,R08036,R08213,R00472,R08250,R04950,R03910,R04484,R00211,R00210,R00998,R00212,R07249,R05332,R02569,R03455,R00259,R06978,R03552,R03760,R00351,R00352,R00399,R00693,R03767,R08433,R00238,R06307,R03017,R07399,R00454,R00927,R03168,R00130,R00211,R00210,R00209,R01196,R00212,R07159,R01058,R01070,R01518,R00472,R00199,R01858,R02628,R01138,R00659,R00724,R00200,R00206,R02320,R00430,R00208,R01012,R00572,R00181,R01127,R03036,R00212,R00214,R00216,R02740,R00658,R01070,R04560,R02073,R04780,R04779
260	0.50	339	15	52	0	1	C00024->C00668:[49->7,49->8,50->6]	RP13340,RP04232,RP00113,RP06172,RP00395,RP01787,RP05698,RP00079,RP02454,RP01033,RP00078,RP00109,RP00285,RP05729,RP01568	R01827,R00212,R02188,R01512,R01515,R01517,R01660,R00472,R01061,R01063,R01827,R01196,R00006,R00014,R00211,R00210,R01699,R00207,R00224,R00226,R00209,R05636,R03145,R00361,R00360,R00343,R00342,R01447,R01257,R02740,R00658,R00431,R00346,R00345,R00726,R00341,R00344,R00930,R00217,R00353,R00211,R00210,R00209,R01196,R00212,R00217,R00346,R00345,R00726,R00341,R00431,R01518
261	0.67	515	18	57	0	1	C00024->C00668:[49->13,49->7,50->12,50->6]	RP01271,RP00395,RP00649,RP05698,RP00052,RP00285,RP04202,RP01568,RP00036,RP00113,RP01790,RP06299,RP04232,RP02454,RP01033,RP01270,RP06427,RP06727	R01068,R01061,R01063,R00761,R01067,R01196,R00006,R00014,R00211,R00210,R01699,R00207,R00224,R00226,R00209,R05636,R03145,R00756,R00769,R05805,R00770,R00762,R00764,R00767,R00211,R00210,R00209,R01196,R00212,R00207,R01518,R00199,R01858,R02628,R01138,R00659,R00724,R00200,R00206,R02320,R00430,R00208,R01012,R00572,R02188,R01512,R01515,R01517,R01660,R01830,R00761,R00212,R02740,R00658,R01068,R01067,R01830
262	0.50	394	14	42	0	1	C00024->C00668:[49->7,49->8,50->6]	RP13340,RP04232,RP00113,RP06172,RP00395,RP01787,RP05698,RP06101,RP02454,RP01033,RP00078,RP00109,RP00285,RP01568	R01827,R00212,R02188,R01512,R01515,R01517,R01660,R00472,R01061,R01063,R01827,R01196,R00006,R00014,R00211,R00210,R01699,R00207,R00224,R00226,R00209,R05636,R03145,R00214,R00216,R02740,R00658,R00431,R00346,R00345,R00726,R00341,R00344,R00930,R00217,R00353,R00211,R00210,R00209,R01196,R00212,R01518
263	0.83	432	21	56	0	1	C00024->C00668:[49->13,49->7,49->8,50->12,50->6]	RP13340,RP05698,RP06172,RP00395,RP01787,RP06651,RP06639,RP01654,RP00285,RP01568,RP00113,RP00180,RP04232,RP06101,RP02454,RP01033,RP00078,RP08343,RP00109,RP03735,RP04833	R01827,R01196,R00006,R00014,R00211,R00210,R01699,R00207,R00224,R00226,R00209,R05636,R03145,R00472,R01061,R01063,R01827,R01641,R01621,R06590,R06863,R01641,R00211,R00210,R00209,R01196,R00212,R01518,R02188,R01512,R01515,R01517,R01660,R00315,R00317,R00320,R00212,R00214,R00216,R02740,R00658,R00431,R00346,R00345,R00726,R00341,R00236,R00344,R00930,R00217,R00353,R00134,R03215,R03146,R00519,R00316
264	0.83	355	21	88	0	1	C00024->C00668:[49->13,49->7,49->8,50->12,50->6]	RP13340,RP06651,RP06172,RP00395,RP01787,RP06639,RP05698,RP00026,RP01654,RP00285,RP05729,RP01568,RP00036,RP00113,RP00180,RP04232,RP06101,RP00079,RP02454,RP01033,RP03735	R01827,R01641,R00472,R01061,R01063,R01827,R01621,R01196,R00006,R00014,R00211,R00210,R01699,R00207,R00224,R00226,R00209,R05636,R03145,R00743,R01323,R01179,R05508,R00393,R04057,R02955,R05336,R01359,R05509,R00928,R04000,R00229,R07832,R03884,R00227,R03153,R00235,R06590,R06863,R01641,R00211,R00210,R00209,R01196,R00212,R00217,R00346,R00345,R00726,R00341,R00431,R01518,R00199,R01858,R02628,R01138,R00659,R00724,R00200,R00206,R02320,R00430,R00208,R01012,R00572,R02188,R01512,R01515,R01517,R01660,R00315,R00317,R00320,R00212,R00214,R00216,R00361,R00360,R00343,R00342,R01447,R01257,R02740,R00658,R00134,R03215,R03146,R00519
265	0.83	378	25	81	0	1	C00024->C00668:[49->13,49->7,49->8,50->12,50->6]	RP13340,RP06651,RP06172,RP00395,RP01787,RP06639,RP05698,RP00930,RP00026,RP00109,RP02453,RP00285,RP01292,RP01568,RP01654,RP05857,RP00113,RP00180,RP04232,RP06101,RP02940,RP01033,RP00121,RP00078,RP03735	R01827,R01641,R00472,R01061,R01063,R01827,R01621,R01196,R00006,R00014,R00211,R00210,R01699,R00207,R00224,R00226,R00209,R05636,R03145,R00479,R00743,R01323,R01179,R05508,R00393,R04057,R02955,R05336,R01359,R05509,R00928,R04000,R00229,R07832,R03884,R00227,R03153,R00235,R00344,R00930,R00217,R00353,R02739,R00211,R00210,R00209,R01196,R00212,R01082,R01518,R06590,R06863,R01641,R00709,R00267,R02188,R01512,R01515,R01517,R01660,R00315,R00317,R00320,R00212,R00214,R00216,R03321,R00658,R00412,R00408,R02164,R00402,R00431,R00346,R00345,R00726,R00341,R00134,R03215,R03146,R00519
266	0.83	353	20	69	0	1	C00024->C00668:[49->13,49->7,49->8,50->12,50->6]	RP13340,RP05698,RP06172,RP00395,RP01787,RP06651,RP00026,RP01654,RP02453,RP00285,RP01568,RP06101,RP00113,RP06639,RP04232,RP00180,RP02940,RP01033,RP00078,RP00109	R01827,R01196,R00006,R00014,R00211,R00210,R01699,R00207,R00224,R00226,R00209,R05636,R03145,R00472,R01061,R01063,R01827,R01641,R00743,R01323,R01179,R05508,R00393,R04057,R02955,R05336,R01359,R05509,R00928,R04000,R00229,R07832,R03884,R00227,R03153,R00235,R06590,R06863,R01641,R02739,R00211,R00210,R00209,R01196,R00212,R01518,R00214,R00216,R02188,R01512,R01515,R01517,R01660,R01621,R00212,R00315,R00317,R00320,R03321,R00658,R00431,R00346,R00345,R00726,R00341,R00344,R00930,R00217,R00353
267	0.50	454	21	54	0	1	C00024->C00668:[49->7,49->8,50->6]	RP00287,RP00300,RP00395,RP00568,RP05698,RP01670,RP01274,RP00285,RP01275,RP01568,RP06172,RP00113,RP06374,RP04290,RP04232,RP06101,RP02454,RP01033,RP00078,RP00109,RP00191	R00214,R00216,R00944,R00943,R01061,R01063,R01218,R01220,R01196,R00006,R00014,R00211,R00210,R01699,R00207,R00224,R00226,R00209,R05636,R03145,R01655,R01070,R00211,R00210,R00209,R01196,R00212,R01070,R01518,R00472,R02188,R01512,R01515,R01517,R01660,R00945,R00220,R00212,R00214,R00216,R02740,R00658,R00431,R00346,R00345,R00726,R00341,R00344,R00930,R00217,R00353,R02073,R04780,R04779
268	0.50	321	15	51	0	1	C00024->C00668:[49->7,49->8,50->6]	RP13340,RP04232,RP00109,RP06172,RP01787,RP05698,RP00079,RP02454,RP01033,RP00078,RP01264,RP00285,RP03735,RP05729,RP01568	R01827,R00212,R00344,R00930,R00217,R00353,R00472,R01827,R01196,R00006,R00014,R00211,R00210,R01699,R00207,R00224,R00226,R00209,R05636,R03145,R00361,R00360,R00343,R00342,R01447,R01257,R02740,R00658,R00431,R00346,R00345,R00726,R00341,R07159,R01058,R00211,R00210,R00209,R01196,R00212,R00134,R03215,R03146,R00519,R00217,R00346,R00345,R00726,R00341,R00431,R01518
269	0.83	328	25	182	0	1	C00024->C00668:[49->13,49->7,49->8,50->12,50->6]	RP13340,RP06651,RP00300,RP01787,RP06639,RP05698,RP00007,RP03722,RP00180,RP01264,RP00285,RP01568,RP06172,RP01654,RP03973,RP00026,RP01319,RP02707,RP04232,RP06101,RP02454,RP01033,RP00078,RP00109,RP08184	R01827,R01641,R00944,R00943,R01827,R01621,R01196,R00006,R00014,R00211,R00210,R01699,R00207,R00224,R00226,R00209,R05636,R03145,R02837,R04723,R06635,R05672,R01556,R00228,R00229,R00227,R01023,R02772,R06643,R01850,R02152,R05537,R04364,R00586,R01889,R03230,R00627,R00706,R00705,R02481,R04348,R01624,R08530,R08531,R05351,R01154,R08332,R08331,R03621,R01204,R03437,R00271,R07833,R00234,R00230,R04466,R00236,R03065,R03064,R05188,R01196,R04192,R03668,R04316,R02191,R00370,R00371,R02396,R02058,R00235,R01808,R01807,R01806,R01213,R05876,R05190,R06453,R05870,R01160,R08532,R08248,R03903,R07251,R07252,R07253,R03056,R06510,R02911,R00487,R00209,R01089,R02616,R01978,R04024,R01776,R02387,R06311,R05063,R08036,R08213,R00472,R08250,R04950,R03910,R04484,R00211,R00210,R00998,R00212,R07249,R05332,R02569,R03455,R00259,R06978,R03552,R03760,R00351,R00352,R00399,R00693,R03767,R08433,R00238,R06307,R03017,R07399,R00454,R00927,R03168,R00130,R00315,R00317,R00320,R07159,R01058,R00211,R00210,R00209,R01196,R00212,R01518,R00472,R06590,R06863,R01641,R00181,R00743,R01323,R01179,R05508,R00393,R04057,R02955,R05336,R01359,R05509,R00928,R04000,R00229,R07832,R03884,R00227,R03153,R00235,R01127,R03036,R00212,R00214,R00216,R02740,R00658,R00431,R00346,R00345,R00726,R00341,R00344,R00930,R00217,R00353,R04560
270	0.67	514	19	58	0	1	C00024->C00668:[49->12,49->7,50->13,50->6]	RP01271,RP04232,RP00036,RP01572,RP00113,RP01790,RP00395,RP01926,RP00649,RP00052,RP02454,RP01033,RP05698,RP01270,RP06727,RP00285,RP05200,RP01573,RP01568	R01068,R00212,R00199,R01858,R02628,R01138,R00659,R00724,R00200,R00206,R02320,R00430,R00208,R01012,R00572,R01528,R02188,R01512,R01515,R01517,R01660,R01830,R01061,R01063,R02036,R00761,R01067,R00756,R00769,R05805,R00770,R00762,R00764,R00767,R02740,R00658,R01196,R00006,R00014,R00211,R00210,R01699,R00207,R00224,R00226,R00209,R05636,R03145,R01068,R01830,R00211,R00210,R00209,R01196,R00212,R05605,R01529,R01518
271	0.83	399	21	83	0	0	C00024->C00668:[49->13,49->7,49->8,50->12,50->6]	RP00128,RP06651,RP06172,RP00395,RP01787,RP05698,RP13340,RP00026,RP04318,RP01654,RP05729,RP01568,RP00036,RP00113,RP06639,RP00180,RP00079,RP02454,RP01033,RP08343,RP04833	R00710,R00711,R01019,R00326,R01641,R00472,R01061,R01063,R01827,R01196,R00006,R00014,R00211,R00210,R01699,R00207,R00224,R00226,R00209,R05636,R03145,R01827,R00743,R01323,R01179,R05508,R00393,R04057,R02955,R05336,R01359,R05509,R00928,R04000,R00229,R07832,R03884,R00227,R03153,R00235,R00224,R06590,R06863,R01641,R00217,R00346,R00345,R00726,R00341,R00431,R01518,R00199,R01858,R02628,R01138,R00659,R00724,R00200,R00206,R02320,R00430,R00208,R01012,R00572,R02188,R01512,R01515,R01517,R01660,R01621,R00315,R00317,R00320,R00361,R00360,R00343,R00342,R01447,R01257,R02740,R00658,R00236,R00316
272	0.33	416	12	35	0	0	C00024->C00668:[49->7,50->6]	RP13340,RP00113,RP00395,RP01787,RP05698,RP02454,RP01033,RP10730,RP00078,RP00109,RP10741,RP01568	R01827,R02188,R01512,R01515,R01517,R01660,R01061,R01063,R01827,R01196,R00006,R00014,R00211,R00210,R01699,R00207,R00224,R00226,R00209,R05636,R03145,R02740,R00658,R01699,R00431,R00346,R00345,R00726,R00341,R00344,R00930,R00217,R00353,R02569,R01518
273	0.83	444	29	85	0	1	C00024->C00668:[49->13,49->7,49->8,50->12,50->6]	RP13340,RP06651,RP06172,RP00440,RP00395,RP06101,RP05698,RP06639,RP12734,RP04318,RP01654,RP00285,RP02797,RP01568,RP02918,RP00036,RP00113,RP05242,RP00026,RP00180,RP02454,RP01033,RP10730,RP12733,RP00291,RP01787,RP04202,RP04833,RP08343	R01827,R01641,R00472,R03050,R00006,R01061,R01063,R00214,R00216,R01196,R00006,R00014,R00211,R00210,R01699,R00207,R00224,R00226,R00209,R05636,R03145,R01621,R00226,R00224,R06590,R06863,R01641,R00211,R00210,R00209,R01196,R00212,R03145,R01518,R00014,R00199,R01858,R02628,R01138,R00659,R00724,R00200,R00206,R02320,R00430,R00208,R01012,R00572,R02188,R01512,R01515,R01517,R01660,R05636,R00743,R01323,R01179,R05508,R00393,R04057,R02955,R05336,R01359,R05509,R00928,R04000,R00229,R07832,R03884,R00227,R03153,R00235,R00315,R00317,R00320,R02740,R00658,R01699,R00006,R00226,R04672,R01827,R00207,R00316,R00236
274	0.83	312	22	84	0	1	C00024->C00668:[49->13,49->7,49->8,50->12,50->6]	RP13340,RP06651,RP06172,RP00395,RP01787,RP06639,RP05698,RP00026,RP01654,RP00285,RP05729,RP01568,RP00113,RP00180,RP04232,RP06101,RP00079,RP02454,RP01033,RP00078,RP00109,RP03735	R01827,R01641,R00472,R01061,R01063,R01827,R01621,R01196,R00006,R00014,R00211,R00210,R01699,R00207,R00224,R00226,R00209,R05636,R03145,R00743,R01323,R01179,R05508,R00393,R04057,R02955,R05336,R01359,R05509,R00928,R04000,R00229,R07832,R03884,R00227,R03153,R00235,R06590,R06863,R01641,R00211,R00210,R00209,R01196,R00212,R00217,R00346,R00345,R00726,R00341,R00431,R01518,R02188,R01512,R01515,R01517,R01660,R00315,R00317,R00320,R00212,R00214,R00216,R00361,R00360,R00343,R00342,R01447,R01257,R02740,R00658,R00431,R00346,R00345,R00726,R00341,R00344,R00930,R00217,R00353,R00134,R03215,R03146,R00519
275	0.50	428	18	49	0	1	C00024->C00668:[49->7,49->8,50->6]	RP13340,RP06172,RP01787,RP05698,RP00930,RP00285,RP01264,RP01292,RP01568,RP00121,RP05857,RP04232,RP06101,RP02454,RP01033,RP00078,RP00109,RP03735	R01827,R00472,R01827,R01196,R00006,R00014,R00211,R00210,R01699,R00207,R00224,R00226,R00209,R05636,R03145,R00479,R00211,R00210,R00209,R01196,R00212,R07159,R01058,R01082,R01518,R00412,R00408,R02164,R00402,R00709,R00267,R00212,R00214,R00216,R02740,R00658,R00431,R00346,R00345,R00726,R00341,R00344,R00930,R00217,R00353,R00134,R03215,R03146,R00519
276	0.33	673	7	7	0	0	C00024->C00668:[49->13,50->12]	RP06639,RP01790,RP10730,RP06727,RP10741,RP04202,RP02454	R01621,R01830,R01699,R01830,R02569,R00207,R02740
277	0.67	421	20	53	0	1	C00024->C00668:[49->13,49->7,50->12,50->6]	RP01787,RP13340,RP04232,RP00113,RP00395,RP06299,RP01790,RP01093,RP05698,RP00180,RP00649,RP01033,RP00078,RP08343,RP00285,RP00109,RP00146,RP04833,RP02451,RP01568	R01827,R01827,R00212,R02188,R01512,R01515,R01517,R01660,R01061,R01063,R00761,R01830,R00771,R01196,R00006,R00014,R00211,R00210,R01699,R00207,R00224,R00226,R00209,R05636,R03145,R00315,R00317,R00320,R00761,R01067,R00658,R00431,R00346,R00345,R00726,R00341,R00236,R00211,R00210,R00209,R01196,R00212,R00344,R00930,R00217,R00353,R02168,R00837,R00836,R05767,R00316,R02737,R01518
278	0.83	527	23	56	0	1	C00024->C00668:[49->13,49->7,50->10,50->12,50->6]	RP00395,RP01926,RP00649,RP05698,RP06639,RP01095,RP05201,RP02453,RP00285,RP05200,RP04202,RP01568,RP00036,RP01572,RP00113,RP01790,RP01576,RP04232,RP02940,RP01033,RP10730,RP06727,RP10741	R01061,R01063,R02036,R00761,R01067,R01196,R00006,R00014,R00211,R00210,R01699,R00207,R00224,R00226,R00209,R05636,R03145,R01621,R05339,R05605,R02739,R00211,R00210,R00209,R01196,R00212,R05605,R00207,R01518,R00199,R01858,R02628,R01138,R00659,R00724,R00200,R00206,R02320,R00430,R00208,R01012,R00572,R01528,R02188,R01512,R01515,R01517,R01660,R01830,R05338,R00212,R03321,R00658,R01699,R01830,R02569
279	0.50	392	16	62	0	1	C00024->C00668:[49->7,49->8,50->6]	RP00036,RP05698,RP00113,RP06172,RP00395,RP01787,RP04232,RP06101,RP13340,RP00079,RP02454,RP01033,RP00285,RP03735,RP05729,RP01568	R00199,R01858,R02628,R01138,R00659,R00724,R00200,R00206,R02320,R00430,R00208,R01012,R00572,R01196,R00006,R00014,R00211,R00210,R01699,R00207,R00224,R00226,R00209,R05636,R03145,R02188,R01512,R01515,R01517,R01660,R00472,R01061,R01063,R01827,R00212,R00214,R00216,R01827,R00361,R00360,R00343,R00342,R01447,R01257,R02740,R00658,R00211,R00210,R00209,R01196,R00212,R00134,R03215,R03146,R00519,R00217,R00346,R00345,R00726,R00341,R00431,R01518
280	0.50	606	16	21	0	0	C00024->C00668:[49->13,50->10,50->12]	RP01572,RP01790,RP10730,RP01926,RP05200,RP00649,RP02940,RP06639,RP01095,RP00285,RP02453,RP06727,RP10741,RP01576,RP04202,RP05201	R01528,R01830,R01699,R02036,R05605,R00761,R01067,R03321,R01621,R05339,R00211,R00210,R00209,R01196,R00212,R02739,R01830,R02569,R05338,R00207,R05605
281	0.83	391	21	87	0	0	C00024->C00668:[49->13,49->7,49->8,50->12,50->6]	RP00191,RP00036,RP00113,RP06172,RP00026,RP00395,RP06299,RP00649,RP05698,RP00180,RP01270,RP00079,RP02454,RP01033,RP10730,RP00052,RP01274,RP10741,RP01275,RP05729,RP01568	R02073,R04780,R04779,R00199,R01858,R02628,R01138,R00659,R00724,R00200,R00206,R02320,R00430,R00208,R01012,R00572,R02188,R01512,R01515,R01517,R01660,R00472,R00743,R01323,R01179,R05508,R00393,R04057,R02955,R05336,R01359,R05509,R00928,R04000,R00229,R07832,R03884,R00227,R03153,R00235,R01061,R01063,R00761,R00761,R01067,R01196,R00006,R00014,R00211,R00210,R01699,R00207,R00224,R00226,R00209,R05636,R03145,R00315,R00317,R00320,R01068,R00361,R00360,R00343,R00342,R01447,R01257,R02740,R00658,R01699,R00756,R00769,R05805,R00770,R00762,R00764,R00767,R01070,R02569,R01070,R00217,R00346,R00345,R00726,R00341,R00431,R01518
282	0.50	361	18	157	0	0	C00024->C00668:[14->8,49->7,50->6]	RP00036,RP03973,RP00113,RP00395,RP02707,RP01787,RP05698,RP13340,RP00007,RP02454,RP01033,RP10730,RP03722,RP06373,RP01319,RP10741,RP08184,RP01568	R00199,R01858,R02628,R01138,R00659,R00724,R00200,R00206,R02320,R00430,R00208,R01012,R00572,R00181,R02188,R01512,R01515,R01517,R01660,R01061,R01063,R03036,R01827,R01196,R00006,R00014,R00211,R00210,R01699,R00207,R00224,R00226,R00209,R05636,R03145,R01827,R02837,R04723,R06635,R05672,R01556,R00228,R00229,R00227,R01023,R02772,R06643,R01850,R02152,R05537,R04364,R00586,R01889,R03230,R00627,R00706,R00705,R02481,R04348,R01624,R08530,R08531,R05351,R01154,R08332,R08331,R03621,R01204,R03437,R00271,R07833,R00234,R00230,R04466,R00236,R03065,R03064,R05188,R01196,R04192,R03668,R04316,R02191,R00370,R00371,R02396,R02058,R00235,R01808,R01807,R01806,R01213,R05876,R05190,R06453,R05870,R01160,R08532,R08248,R03903,R07251,R07252,R07253,R03056,R06510,R02911,R00487,R00209,R01089,R02616,R01978,R04024,R01776,R02387,R06311,R05063,R08036,R08213,R00472,R08250,R04950,R03910,R04484,R00211,R00210,R00998,R00212,R07249,R05332,R02569,R03455,R00259,R06978,R03552,R03760,R00351,R00352,R00399,R00693,R03767,R08433,R00238,R06307,R03017,R07399,R00454,R00927,R03168,R02740,R00658,R01699,R00130,R00941,R01127,R02569,R04560,R01518
283	0.50	439	18	47	0	1	C00024->C00668:[49->7,50->6,50->8]	RP13340,RP04232,RP00113,RP06374,RP00395,RP04290,RP01787,RP00568,RP05698,RP02940,RP01670,RP01033,RP00078,RP00109,RP02453,RP00285,RP01568,RP00300	R01827,R00212,R02188,R01512,R01515,R01517,R01660,R00945,R01061,R01063,R00220,R01827,R01218,R01220,R01196,R00006,R00014,R00211,R00210,R01699,R00207,R00224,R00226,R00209,R05636,R03145,R03321,R01655,R00658,R00431,R00346,R00345,R00726,R00341,R00344,R00930,R00217,R00353,R02739,R00211,R00210,R00209,R01196,R00212,R01518,R00944,R00943
284	0.33	700	8	8	0	0	C00024->C00668:[49->13,50->12]	RP06639,RP01790,RP10730,RP02453,RP06727,RP10741,RP02940,RP04202	R01621,R01830,R01699,R02739,R01830,R02569,R03321,R00207
285	0.67	538	19	58	0	1	C00024->C00668:[49->13,49->7,50->12,50->6]	RP01271,RP00395,RP00649,RP05698,RP06639,RP01640,RP00052,RP02453,RP00285,RP01270,RP01568,RP00036,RP00113,RP01790,RP04232,RP02940,RP01033,RP06166,RP06727	R01068,R01061,R01063,R00761,R01067,R01196,R00006,R00014,R00211,R00210,R01699,R00207,R00224,R00226,R00209,R05636,R03145,R01621,R01620,R00756,R00769,R05805,R00770,R00762,R00764,R00767,R02739,R00211,R00210,R00209,R01196,R00212,R01068,R01518,R00199,R01858,R02628,R01138,R00659,R00724,R00200,R00206,R02320,R00430,R00208,R01012,R00572,R02188,R01512,R01515,R01517,R01660,R01830,R00212,R03321,R00658,R00454,R01830
286	0.50	326	16	56	0	1	C00024->C00668:[49->7,49->8,50->6]	RP13340,RP04232,RP00113,RP06172,RP00395,RP01787,RP05698,RP00079,RP02454,RP01033,RP00078,RP00109,RP00285,RP03735,RP05729,RP01568	R01827,R00212,R02188,R01512,R01515,R01517,R01660,R00472,R01061,R01063,R01827,R01196,R00006,R00014,R00211,R00210,R01699,R00207,R00224,R00226,R00209,R05636,R03145,R00361,R00360,R00343,R00342,R01447,R01257,R02740,R00658,R00431,R00346,R00345,R00726,R00341,R00344,R00930,R00217,R00353,R00211,R00210,R00209,R01196,R00212,R00134,R03215,R03146,R00519,R00217,R00346,R00345,R00726,R00341,R00431,R01518
287	0.50	338	19	153	0	0	C00024->C00668:[14->8,49->7,50->6]	RP13340,RP03973,RP00113,RP00395,RP02707,RP01787,RP05698,RP00007,RP02454,RP01033,RP10730,RP03722,RP00078,RP06373,RP01319,RP00109,RP10741,RP08184,RP01568	R01827,R00181,R02188,R01512,R01515,R01517,R01660,R01061,R01063,R03036,R01827,R01196,R00006,R00014,R00211,R00210,R01699,R00207,R00224,R00226,R00209,R05636,R03145,R02837,R04723,R06635,R05672,R01556,R00228,R00229,R00227,R01023,R02772,R06643,R01850,R02152,R05537,R04364,R00586,R01889,R03230,R00627,R00706,R00705,R02481,R04348,R01624,R08530,R08531,R05351,R01154,R08332,R08331,R03621,R01204,R03437,R00271,R07833,R00234,R00230,R04466,R00236,R03065,R03064,R05188,R01196,R04192,R03668,R04316,R02191,R00370,R00371,R02396,R02058,R00235,R01808,R01807,R01806,R01213,R05876,R05190,R06453,R05870,R01160,R08532,R08248,R03903,R07251,R07252,R07253,R03056,R06510,R02911,R00487,R00209,R01089,R02616,R01978,R04024,R01776,R02387,R06311,R05063,R08036,R08213,R00472,R08250,R04950,R03910,R04484,R00211,R00210,R00998,R00212,R07249,R05332,R02569,R03455,R00259,R06978,R03552,R03760,R00351,R00352,R00399,R00693,R03767,R08433,R00238,R06307,R03017,R07399,R00454,R00927,R03168,R02740,R00658,R01699,R00130,R00431,R00346,R00345,R00726,R00341,R00941,R01127,R00344,R00930,R00217,R00353,R02569,R04560,R01518
288	0.83	305	23	112	0	1	C00024->C00668:[49->13,49->7,49->8,50->12,50->6]	RP13340,RP04232,RP06172,RP01654,RP01787,RP06651,RP05698,RP05694,RP00026,RP05067,RP01264,RP01568,RP00285,RP00180,RP01077,RP06101,RP00079,RP02454,RP01033,RP00078,RP00109,RP03735,RP06639	R01827,R00212,R00472,R06590,R06863,R01641,R01827,R01641,R01196,R00006,R00014,R00211,R00210,R01699,R00207,R00224,R00226,R00209,R05636,R03145,R04709,R07989,R06635,R06637,R06636,R06459,R06458,R06448,R07250,R06510,R07253,R05331,R06641,R00233,R06511,R06512,R06643,R06644,R06645,R02505,R07987,R07251,R07988,R05188,R06482,R06483,R06480,R06481,R02447,R05464,R01613,R01614,R05190,R07758,R02223,R07254,R02224,R00743,R01323,R01179,R05508,R00393,R04057,R02955,R05336,R01359,R05509,R00928,R04000,R00229,R07832,R03884,R00227,R03153,R00235,R00344,R07159,R01058,R01518,R00211,R00210,R00209,R01196,R00212,R00315,R00317,R00320,R00742,R00214,R00216,R00361,R00360,R00343,R00342,R01447,R01257,R02740,R00658,R00431,R00346,R00345,R00726,R00341,R00344,R00930,R00217,R00353,R00134,R03215,R03146,R00519,R01621
289	1.00	518	25	64	0	1	C00024->C00668:[49->13,49->7,49->8,50->10,50->12,50->6]	RP06172,RP00395,RP01926,RP06101,RP00649,RP05698,RP06705,RP01572,RP06727,RP00143,RP00285,RP05200,RP01568,RP00036,RP01095,RP00113,RP01790,RP06299,RP01576,RP04232,RP00180,RP02454,RP01033,RP06427,RP05201	R00472,R01061,R01063,R02036,R00214,R00216,R00761,R01067,R01196,R00006,R00014,R00211,R00210,R01699,R00207,R00224,R00226,R00209,R05636,R03145,R01776,R01528,R01830,R00651,R01287,R02026,R03217,R00211,R00210,R00209,R01196,R00212,R05605,R01518,R00199,R01858,R02628,R01138,R00659,R00724,R00200,R00206,R02320,R00430,R00208,R01012,R00572,R05339,R02188,R01512,R01515,R01517,R01660,R01830,R00761,R05338,R00212,R00315,R00317,R00320,R02740,R00658,R01067,R05605
290	0.83	509	22	67	0	1	C00024->C00668:[49->13,49->7,49->8,50->12,50->6]	RP01271,RP06172,RP00395,RP06101,RP00649,RP05698,RP06705,RP00052,RP02453,RP00285,RP00143,RP01270,RP01568,RP00036,RP00113,RP01790,RP06639,RP04232,RP00180,RP02940,RP01033,RP06727	R01068,R00472,R01061,R01063,R00214,R00216,R00761,R01067,R01196,R00006,R00014,R00211,R00210,R01699,R00207,R00224,R00226,R00209,R05636,R03145,R01776,R00756,R00769,R05805,R00770,R00762,R00764,R00767,R02739,R00211,R00210,R00209,R01196,R00212,R00651,R01287,R02026,R03217,R01068,R01518,R00199,R01858,R02628,R01138,R00659,R00724,R00200,R00206,R02320,R00430,R00208,R01012,R00572,R02188,R01512,R01515,R01517,R01660,R01830,R01621,R00212,R00315,R00317,R00320,R03321,R00658,R01830
291	0.67	404	20	56	0	1	C00024->C00668:[49->13,49->7,50->12,50->6]	RP01787,RP13340,RP04232,RP00113,RP00395,RP06299,RP01790,RP01093,RP05698,RP00180,RP00649,RP01033,RP06705,RP00078,RP00285,RP00143,RP00109,RP00146,RP02451,RP01568	R01827,R01827,R00212,R02188,R01512,R01515,R01517,R01660,R01061,R01063,R00761,R01830,R00771,R01196,R00006,R00014,R00211,R00210,R01699,R00207,R00224,R00226,R00209,R05636,R03145,R00315,R00317,R00320,R00761,R01067,R00658,R01776,R00431,R00346,R00345,R00726,R00341,R00211,R00210,R00209,R01196,R00212,R00651,R01287,R02026,R03217,R00344,R00930,R00217,R00353,R02168,R00837,R00836,R05767,R02737,R01518
292	0.83	518	19	59	0	1	C00024->C00668:[49->13,49->7,49->8,50->12,50->6]	RP01271,RP06172,RP00395,RP00649,RP05698,RP06639,RP00052,RP00285,RP01270,RP01568,RP04202,RP00036,RP00113,RP01790,RP04232,RP06101,RP02454,RP01033,RP06727	R01068,R00472,R01061,R01063,R00761,R01067,R01196,R00006,R00014,R00211,R00210,R01699,R00207,R00224,R00226,R00209,R05636,R03145,R01621,R00756,R00769,R05805,R00770,R00762,R00764,R00767,R00211,R00210,R00209,R01196,R00212,R01068,R01518,R00207,R00199,R01858,R02628,R01138,R00659,R00724,R00200,R00206,R02320,R00430,R00208,R01012,R00572,R02188,R01512,R01515,R01517,R01660,R01830,R00212,R00214,R00216,R02740,R00658,R01830
293	0.33	688	9	12	0	0	C00024->C00668:[49->13,50->12]	RP00128,RP01790,RP02454,RP06639,RP08343,RP04318,RP06727,RP04833,RP04202	R00710,R00711,R01019,R00326,R01830,R02740,R01621,R00236,R00224,R01830,R00316,R00207
294	0.83	380	18	73	0	0	C00024->C00668:[49->13,49->7,49->8,50->12,50->6]	RP00036,RP06651,RP06172,RP00026,RP01787,RP06639,RP05698,RP00180,RP13340,RP00079,RP02454,RP01033,RP10730,RP01654,RP01264,RP10741,RP05729,RP01568	R00199,R01858,R02628,R01138,R00659,R00724,R00200,R00206,R02320,R00430,R00208,R01012,R00572,R01641,R00472,R00743,R01323,R01179,R05508,R00393,R04057,R02955,R05336,R01359,R05509,R00928,R04000,R00229,R07832,R03884,R00227,R03153,R00235,R01827,R01621,R01196,R00006,R00014,R00211,R00210,R01699,R00207,R00224,R00226,R00209,R05636,R03145,R00315,R00317,R00320,R01827,R00361,R00360,R00343,R00342,R01447,R01257,R02740,R00658,R01699,R06590,R06863,R01641,R07159,R01058,R02569,R00217,R00346,R00345,R00726,R00341,R00431,R01518
295	0.50	361	17	152	0	0	C00024->C00668:[14->8,49->7,50->6]	RP00036,RP03973,RP01319,RP02707,RP01787,RP05698,RP13340,RP00007,RP02454,RP01033,RP10730,RP03722,RP06373,RP01264,RP10741,RP08184,RP01568	R00199,R01858,R02628,R01138,R00659,R00724,R00200,R00206,R02320,R00430,R00208,R01012,R00572,R00181,R01127,R03036,R01827,R01196,R00006,R00014,R00211,R00210,R01699,R00207,R00224,R00226,R00209,R05636,R03145,R01827,R02837,R04723,R06635,R05672,R01556,R00228,R00229,R00227,R01023,R02772,R06643,R01850,R02152,R05537,R04364,R00586,R01889,R03230,R00627,R00706,R00705,R02481,R04348,R01624,R08530,R08531,R05351,R01154,R08332,R08331,R03621,R01204,R03437,R00271,R07833,R00234,R00230,R04466,R00236,R03065,R03064,R05188,R01196,R04192,R03668,R04316,R02191,R00370,R00371,R02396,R02058,R00235,R01808,R01807,R01806,R01213,R05876,R05190,R06453,R05870,R01160,R08532,R08248,R03903,R07251,R07252,R07253,R03056,R06510,R02911,R00487,R00209,R01089,R02616,R01978,R04024,R01776,R02387,R06311,R05063,R08036,R08213,R00472,R08250,R04950,R03910,R04484,R00211,R00210,R00998,R00212,R07249,R05332,R02569,R03455,R00259,R06978,R03552,R03760,R00351,R00352,R00399,R00693,R03767,R08433,R00238,R06307,R03017,R07399,R00454,R00927,R03168,R02740,R00658,R01699,R00130,R00941,R07159,R01058,R02569,R04560,R01518
296	0.67	386	25	170	0	0	C00024->C00668:[2->10,49->7,49->8,50->6]	RP05698,RP06172,RP01788,RP00395,RP06651,RP04092,RP01255,RP03722,RP09848,RP01654,RP11137,RP01275,RP01568,RP00036,RP00113,RP00007,RP02707,RP06101,RP02454,RP01033,RP10730,RP09125,RP01274,RP10741,RP00191	R01196,R00006,R00014,R00211,R00210,R01699,R00207,R00224,R00226,R00209,R05636,R03145,R00472,R01829,R01061,R01063,R01641,R00190,R01049,R00130,R06863,R06590,R06863,R01641,R01843,R01845,R01070,R01518,R00199,R01858,R02628,R01138,R00659,R00724,R00200,R00206,R02320,R00430,R00208,R01012,R00572,R02188,R01512,R01515,R01517,R01660,R02837,R04723,R06635,R05672,R01556,R00228,R00229,R00227,R01023,R02772,R06643,R01850,R02152,R05537,R04364,R00586,R01889,R03230,R00627,R00706,R00705,R02481,R04348,R01624,R08530,R08531,R05351,R01154,R08332,R08331,R03621,R01204,R03437,R00271,R07833,R00234,R00230,R04466,R00236,R03065,R03064,R05188,R01196,R04192,R03668,R04316,R02191,R00370,R00371,R02396,R02058,R00235,R01808,R01807,R01806,R01213,R05876,R05190,R06453,R05870,R01160,R08532,R08248,R03903,R07251,R07252,R07253,R03056,R06510,R02911,R00487,R00209,R01089,R02616,R01978,R04024,R01776,R02387,R06311,R05063,R08036,R08213,R00472,R08250,R04950,R03910,R04484,R00211,R00210,R00998,R00212,R07249,R05332,R02569,R03455,R00259,R06978,R03552,R03760,R00351,R00352,R00399,R00693,R03767,R08433,R00238,R06307,R03017,R07399,R00454,R00927,R03168,R03036,R00214,R00216,R02740,R00658,R01699,R06590,R01070,R02569,R02073,R04780,R04779
297	0.33	674	7	9	0	0	C00024->C00668:[49->13,50->12]	RP06639,RP08343,RP01790,RP06727,RP00180,RP04833,RP02454	R01621,R00236,R01830,R01830,R00315,R00317,R00320,R00316,R02740
298	0.67	407	16	65	0	0	C00024->C00668:[49->13,49->7,50->12,50->6]	RP00036,RP06651,RP00113,RP00026,RP00395,RP01787,RP06639,RP05698,RP00180,RP13340,RP02454,RP01033,RP10730,RP01654,RP10741,RP01568	R00199,R01858,R02628,R01138,R00659,R00724,R00200,R00206,R02320,R00430,R00208,R01012,R00572,R01641,R02188,R01512,R01515,R01517,R01660,R00743,R01323,R01179,R05508,R00393,R04057,R02955,R05336,R01359,R05509,R00928,R04000,R00229,R07832,R03884,R00227,R03153,R00235,R01061,R01063,R01827,R01621,R01196,R00006,R00014,R00211,R00210,R01699,R00207,R00224,R00226,R00209,R05636,R03145,R00315,R00317,R00320,R01827,R02740,R00658,R01699,R06590,R06863,R01641,R02569,R01518
299	0.83	364	18	134	0	0	C00024->C00668:[10->7,11->8,15->6,49->13,50->12]	RP01280,RP13340,RP09657,RP03121,RP02139,RP02707,RP01787,RP04092,RP00180,RP00007,RP02454,RP06639,RP03722,RP08343,RP01654,RP03120,RP04833,RP09848	R01073,R01827,R06861,R03509,R02340,R02722,R03036,R01827,R00190,R00315,R00317,R00320,R02837,R04723,R06635,R05672,R01556,R00228,R00229,R00227,R01023,R02772,R06643,R01850,R02152,R05537,R04364,R00586,R01889,R03230,R00627,R00706,R00705,R02481,R04348,R01624,R08530,R08531,R05351,R01154,R08332,R08331,R03621,R01204,R03437,R00271,R07833,R00234,R00230,R04466,R00236,R03065,R03064,R05188,R01196,R04192,R03668,R04316,R02191,R00370,R00371,R02396,R02058,R00235,R01808,R01807,R01806,R01213,R05876,R05190,R06453,R05870,R01160,R08532,R08248,R03903,R07251,R07252,R07253,R03056,R06510,R02911,R00487,R00209,R01089,R02616,R01978,R04024,R01776,R02387,R06311,R05063,R08036,R08213,R00472,R08250,R04950,R03910,R04484,R00211,R00210,R00998,R00212,R07249,R05332,R02569,R03455,R00259,R06978,R03552,R03760,R00351,R00352,R00399,R00693,R03767,R08433,R00238,R06307,R03017,R07399,R00454,R00927,R03168,R02740,R01621,R00130,R00236,R06590,R06863,R01641,R03508,R00316,R06863
300	0.67	411	15	60	0	0	C00024->C00668:[49->13,49->7,50->12,50->6]	RP00036,RP06651,RP00026,RP01787,RP06639,RP05698,RP00180,RP13340,RP02454,RP01033,RP10730,RP01654,RP01264,RP10741,RP01568	R00199,R01858,R02628,R01138,R00659,R00724,R00200,R00206,R02320,R00430,R00208,R01012,R00572,R01641,R00743,R01323,R01179,R05508,R00393,R04057,R02955,R05336,R01359,R05509,R00928,R04000,R00229,R07832,R03884,R00227,R03153,R00235,R01827,R01621,R01196,R00006,R00014,R00211,R00210,R01699,R00207,R00224,R00226,R00209,R05636,R03145,R00315,R00317,R00320,R01827,R02740,R00658,R01699,R06590,R06863,R01641,R07159,R01058,R02569,R01518
301	0.50	394	15	57	0	1	C00024->C00668:[49->7,49->8,50->6]	RP00036,RP05698,RP06172,RP01787,RP04232,RP06101,RP13340,RP00079,RP02454,RP01033,RP00285,RP01264,RP03735,RP05729,RP01568	R00199,R01858,R02628,R01138,R00659,R00724,R00200,R00206,R02320,R00430,R00208,R01012,R00572,R01196,R00006,R00014,R00211,R00210,R01699,R00207,R00224,R00226,R00209,R05636,R03145,R00472,R01827,R00212,R00214,R00216,R01827,R00361,R00360,R00343,R00342,R01447,R01257,R02740,R00658,R00211,R00210,R00209,R01196,R00212,R07159,R01058,R00134,R03215,R03146,R00519,R00217,R00346,R00345,R00726,R00341,R00431,R01518
302	0.83	532	19	52	0	1	C00024->C00668:[49->13,49->7,49->8,50->12,50->6]	RP13340,RP09657,RP06172,RP01787,RP05698,RP06639,RP09848,RP01654,RP01264,RP01568,RP00285,RP00036,RP06101,RP04232,RP00180,RP02454,RP01033,RP08343,RP04833	R01827,R06861,R00472,R01827,R01196,R00006,R00014,R00211,R00210,R01699,R00207,R00224,R00226,R00209,R05636,R03145,R01621,R06863,R06590,R06863,R01641,R07159,R01058,R01518,R00211,R00210,R00209,R01196,R00212,R00199,R01858,R02628,R01138,R00659,R00724,R00200,R00206,R02320,R00430,R00208,R01012,R00572,R00214,R00216,R00212,R00315,R00317,R00320,R02740,R00658,R00236,R00316
303	0.83	357	25	188	0	0	C00024->C00668:[14->8,49->13,49->7,50->12,50->6]	RP00128,RP06651,RP00395,RP01787,RP06639,RP05698,RP13340,RP00007,RP03722,RP04318,RP01654,RP01568,RP00036,RP03973,RP00113,RP00026,RP01319,RP02707,RP00180,RP02454,RP01033,RP08343,RP08184,RP04833,RP06373	R00710,R00711,R01019,R00326,R01641,R01061,R01063,R01827,R01621,R01196,R00006,R00014,R00211,R00210,R01699,R00207,R00224,R00226,R00209,R05636,R03145,R01827,R02837,R04723,R06635,R05672,R01556,R00228,R00229,R00227,R01023,R02772,R06643,R01850,R02152,R05537,R04364,R00586,R01889,R03230,R00627,R00706,R00705,R02481,R04348,R01624,R08530,R08531,R05351,R01154,R08332,R08331,R03621,R01204,R03437,R00271,R07833,R00234,R00230,R04466,R00236,R03065,R03064,R05188,R01196,R04192,R03668,R04316,R02191,R00370,R00371,R02396,R02058,R00235,R01808,R01807,R01806,R01213,R05876,R05190,R06453,R05870,R01160,R08532,R08248,R03903,R07251,R07252,R07253,R03056,R06510,R02911,R00487,R00209,R01089,R02616,R01978,R04024,R01776,R02387,R06311,R05063,R08036,R08213,R00472,R08250,R04950,R03910,R04484,R00211,R00210,R00998,R00212,R07249,R05332,R02569,R03455,R00259,R06978,R03552,R03760,R00351,R00352,R00399,R00693,R03767,R08433,R00238,R06307,R03017,R07399,R00454,R00927,R03168,R00130,R00224,R06590,R06863,R01641,R01518,R00199,R01858,R02628,R01138,R00659,R00724,R00200,R00206,R02320,R00430,R00208,R01012,R00572,R00181,R02188,R01512,R01515,R01517,R01660,R00743,R01323,R01179,R05508,R00393,R04057,R02955,R05336,R01359,R05509,R00928,R04000,R00229,R07832,R03884,R00227,R03153,R00235,R01127,R03036,R00315,R00317,R00320,R02740,R00658,R00236,R04560,R00316,R00941
304	0.50	663	14	19	0	0	C00024->C00668:[49->13,50->10,50->12]	RP01572,RP01790,RP01926,RP05200,RP00649,RP02454,RP06639,RP06166,RP01640,RP01095,RP00285,RP06727,RP01576,RP05201	R01528,R01830,R02036,R05605,R00761,R01067,R02740,R01621,R00454,R01620,R05339,R00211,R00210,R00209,R01196,R00212,R01830,R05338,R05605
305	0.50	534	15	47	0	0	C00024->C00668:[49->7,49->8,50->6]	RP00036,RP00113,RP06172,RP00395,RP01787,RP05698,RP06101,RP00128,RP02454,RP01033,RP13340,RP08343,RP04318,RP04833,RP01568	R00199,R01858,R02628,R01138,R00659,R00724,R00200,R00206,R02320,R00430,R00208,R01012,R00572,R02188,R01512,R01515,R01517,R01660,R00472,R01061,R01063,R01827,R01196,R00006,R00014,R00211,R00210,R01699,R00207,R00224,R00226,R00209,R05636,R03145,R00214,R00216,R00710,R00711,R01019,R00326,R02740,R00658,R01827,R00236,R00224,R00316,R01518
306	0.50	335	14	47	0	1	C00024->C00668:[49->7,49->8,50->6]	RP13340,RP04232,RP00109,RP06172,RP01787,RP05698,RP00079,RP02454,RP01033,RP00078,RP01264,RP00285,RP05729,RP01568	R01827,R00212,R00344,R00930,R00217,R00353,R00472,R01827,R01196,R00006,R00014,R00211,R00210,R01699,R00207,R00224,R00226,R00209,R05636,R03145,R00361,R00360,R00343,R00342,R01447,R01257,R02740,R00658,R00431,R00346,R00345,R00726,R00341,R07159,R01058,R00211,R00210,R00209,R01196,R00212,R00217,R00346,R00345,R00726,R00341,R00431,R01518
307	0.83	532	23	66	0	1	C00024->C00668:[49->13,49->7,49->8,50->12,50->6]	RP01271,RP00128,RP06172,RP00395,RP00649,RP05698,RP06639,RP04318,RP00052,RP00285,RP01270,RP01568,RP04202,RP00036,RP00113,RP01790,RP04232,RP06101,RP02454,RP01033,RP08343,RP06727,RP04833	R01068,R00710,R00711,R01019,R00326,R00472,R01061,R01063,R00761,R01067,R01196,R00006,R00014,R00211,R00210,R01699,R00207,R00224,R00226,R00209,R05636,R03145,R01621,R00224,R00756,R00769,R05805,R00770,R00762,R00764,R00767,R00211,R00210,R00209,R01196,R00212,R01068,R01518,R00207,R00199,R01858,R02628,R01138,R00659,R00724,R00200,R00206,R02320,R00430,R00208,R01012,R00572,R02188,R01512,R01515,R01517,R01660,R01830,R00212,R00214,R00216,R02740,R00658,R00236,R01830,R00316
308	0.50	565	15	43	0	0	C00024->C00668:[49->7,49->8,50->6]	RP05857,RP00036,RP06172,RP01787,RP00930,RP05698,RP13340,RP02454,RP01033,RP10730,RP00121,RP01264,RP10741,RP01292,RP01568	R00709,R00267,R00199,R01858,R02628,R01138,R00659,R00724,R00200,R00206,R02320,R00430,R00208,R01012,R00572,R00472,R01827,R00479,R01196,R00006,R00014,R00211,R00210,R01699,R00207,R00224,R00226,R00209,R05636,R03145,R01827,R02740,R00658,R01699,R00412,R00408,R02164,R00402,R07159,R01058,R02569,R01082,R01518
309	0.50	553	16	26	0	0	C00024->C00668:[49->13,50->10,50->12]	RP02453,RP01572,RP01790,RP06705,RP01926,RP05200,RP00649,RP00180,RP02940,RP06639,RP01095,RP00285,RP00143,RP06727,RP01576,RP05201	R02739,R01528,R01830,R01776,R02036,R05605,R00761,R01067,R00315,R00317,R00320,R03321,R01621,R05339,R00211,R00210,R00209,R01196,R00212,R00651,R01287,R02026,R03217,R01830,R05338,R05605
310	0.67	658	14	25	0	0	C00024->C00668:[49->13,49->7,50->12,50->6]	RP13340,RP06639,RP06299,RP01787,RP06651,RP00180,RP00649,RP02454,RP01238,RP00052,RP08343,RP01654,RP01270,RP04833	R01827,R01621,R00761,R01827,R01641,R00315,R00317,R00320,R00761,R01067,R02740,R01015,R00756,R00769,R05805,R00770,R00762,R00764,R00767,R00236,R06590,R06863,R01641,R01068,R00316
311	0.50	509	16	45	0	0	C00024->C00668:[49->7,50->6,50->8]	RP00036,RP06374,RP04290,RP01787,RP00568,RP05698,RP13340,RP01670,RP02454,RP01033,RP10730,RP06373,RP00285,RP01264,RP10741,RP01568	R00199,R01858,R02628,R01138,R00659,R00724,R00200,R00206,R02320,R00430,R00208,R01012,R00572,R00945,R00220,R01827,R01218,R01220,R01196,R00006,R00014,R00211,R00210,R01699,R00207,R00224,R00226,R00209,R05636,R03145,R01827,R01655,R02740,R00658,R01699,R00941,R00211,R00210,R00209,R01196,R00212,R07159,R01058,R02569,R01518
312	0.50	344	18	61	0	1	C00024->C00668:[49->7,49->8,50->6]	RP06172,RP00395,RP05698,RP01274,RP00285,RP01275,RP05729,RP01568,RP00113,RP04232,RP06101,RP00079,RP02454,RP01033,RP00078,RP00109,RP03735,RP00191	R00472,R01061,R01063,R01196,R00006,R00014,R00211,R00210,R01699,R00207,R00224,R00226,R00209,R05636,R03145,R01070,R00211,R00210,R00209,R01196,R00212,R01070,R00217,R00346,R00345,R00726,R00341,R00431,R01518,R02188,R01512,R01515,R01517,R01660,R00212,R00214,R00216,R00361,R00360,R00343,R00342,R01447,R01257,R02740,R00658,R00431,R00346,R00345,R00726,R00341,R00344,R00930,R00217,R00353,R00134,R03215,R03146,R00519,R02073,R04780,R04779
313	0.83	348	24	125	0	1	C00024->C00668:[49->13,49->7,49->8,50->12,50->6]	RP04232,RP06172,RP00180,RP05698,RP05694,RP00026,RP05067,RP01264,RP01275,RP01568,RP00285,RP00036,RP06299,RP01077,RP06101,RP00649,RP00079,RP02454,RP01033,RP00052,RP01274,RP01270,RP03735,RP00191	R00212,R00472,R00315,R00317,R00320,R01196,R00006,R00014,R00211,R00210,R01699,R00207,R00224,R00226,R00209,R05636,R03145,R04709,R07989,R06635,R06637,R06636,R06459,R06458,R06448,R07250,R06510,R07253,R05331,R06641,R00233,R06511,R06512,R06643,R06644,R06645,R02505,R07987,R07251,R07988,R05188,R06482,R06483,R06480,R06481,R02447,R05464,R01613,R01614,R05190,R07758,R02223,R07254,R02224,R00743,R01323,R01179,R05508,R00393,R04057,R02955,R05336,R01359,R05509,R00928,R04000,R00229,R07832,R03884,R00227,R03153,R00235,R00344,R07159,R01058,R01070,R01518,R00211,R00210,R00209,R01196,R00212,R00199,R01858,R02628,R01138,R00659,R00724,R00200,R00206,R02320,R00430,R00208,R01012,R00572,R00761,R00742,R00214,R00216,R00761,R01067,R00361,R00360,R00343,R00342,R01447,R01257,R02740,R00658,R00756,R00769,R05805,R00770,R00762,R00764,R00767,R01070,R01068,R00134,R03215,R03146,R00519,R02073,R04780,R04779
314	0.83	337	22	116	0	1	C00024->C00668:[49->13,49->7,49->8,50->12,50->6]	RP13340,RP01077,RP06172,RP01787,RP06651,RP05698,RP05694,RP00026,RP05067,RP00285,RP01568,RP01654,RP00036,RP00180,RP04232,RP06101,RP00079,RP02454,RP01033,RP01264,RP03735,RP06639	R01827,R00742,R00472,R01827,R01641,R01196,R00006,R00014,R00211,R00210,R01699,R00207,R00224,R00226,R00209,R05636,R03145,R04709,R07989,R06635,R06637,R06636,R06459,R06458,R06448,R07250,R06510,R07253,R05331,R06641,R00233,R06511,R06512,R06643,R06644,R06645,R02505,R07987,R07251,R07988,R05188,R06482,R06483,R06480,R06481,R02447,R05464,R01613,R01614,R05190,R07758,R02223,R07254,R02224,R00743,R01323,R01179,R05508,R00393,R04057,R02955,R05336,R01359,R05509,R00928,R04000,R00229,R07832,R03884,R00227,R03153,R00235,R00344,R00211,R00210,R00209,R01196,R00212,R01518,R06590,R06863,R01641,R00199,R01858,R02628,R01138,R00659,R00724,R00200,R00206,R02320,R00430,R00208,R01012,R00572,R00315,R00317,R00320,R00212,R00214,R00216,R00361,R00360,R00343,R00342,R01447,R01257,R02740,R00658,R07159,R01058,R00134,R03215,R03146,R00519,R01621
315	1.00	308	21	214	0	0	C00024->C00668:[10->7,11->8,15->6,2->10,49->13,50->12]	RP13340,RP01787,RP06639,RP06651,RP04092,RP00180,RP02139,RP03722,RP09848,RP01654,RP00051,RP00124,RP03120,RP01280,RP03121,RP00026,RP00007,RP02707,RP01255,RP02454,RP09125	R01827,R01827,R01621,R01641,R00190,R00315,R00317,R00320,R02340,R02722,R00130,R06863,R06590,R06863,R01641,R04709,R07741,R06635,R07884,R06637,R06636,R06459,R06458,R07938,R00989,R07251,R06800,R06801,R07254,R07255,R07721,R06510,R06511,R06512,R07910,R06821,R02505,R07987,R07989,R00740,R07757,R02447,R07886,R06797,R02482,R01626,R07754,R07731,R06799,R06796,R04618,R06448,R04356,R05331,R06817,R06641,R06643,R06644,R06645,R07250,R05188,R06482,R06483,R06480,R06481,R05464,R04050,R01613,R07253,R01614,R07719,R07988,R07885,R00233,R00742,R00353,R04386,R03508,R01073,R03509,R00743,R01323,R01179,R05508,R00393,R04057,R02955,R05336,R01359,R05509,R00928,R04000,R00229,R07832,R03884,R00227,R03153,R00235,R02837,R04723,R06635,R05672,R01556,R00228,R00229,R00227,R01023,R02772,R06643,R01850,R02152,R05537,R04364,R00586,R01889,R03230,R00627,R00706,R00705,R02481,R04348,R01624,R08530,R08531,R05351,R01154,R08332,R08331,R03621,R01204,R03437,R00271,R07833,R00234,R00230,R04466,R00236,R03065,R03064,R05188,R01196,R04192,R03668,R04316,R02191,R00370,R00371,R02396,R02058,R00235,R01808,R01807,R01806,R01213,R05876,R05190,R06453,R05870,R01160,R08532,R08248,R03903,R07251,R07252,R07253,R03056,R06510,R02911,R00487,R00209,R01089,R02616,R01978,R04024,R01776,R02387,R06311,R05063,R08036,R08213,R00472,R08250,R04950,R03910,R04484,R00211,R00210,R00998,R00212,R07249,R05332,R02569,R03455,R00259,R06978,R03552,R03760,R00351,R00352,R00399,R00693,R03767,R08433,R00238,R06307,R03017,R07399,R00454,R00927,R03168,R03036,R01049,R02740,R06590
316	0.83	398	27	86	0	1	C00024->C00668:[49->13,49->7,49->8,50->12,50->6]	RP04232,RP00300,RP00395,RP00180,RP00568,RP05698,RP01670,RP00026,RP00109,RP00052,RP00285,RP01275,RP01568,RP06172,RP00113,RP06374,RP04290,RP00287,RP06101,RP00649,RP02454,RP01033,RP06299,RP00078,RP01274,RP01270,RP00191	R00212,R00944,R00943,R01061,R01063,R00315,R00317,R00320,R01218,R01220,R01196,R00006,R00014,R00211,R00210,R01699,R00207,R00224,R00226,R00209,R05636,R03145,R01655,R00743,R01323,R01179,R05508,R00393,R04057,R02955,R05336,R01359,R05509,R00928,R04000,R00229,R07832,R03884,R00227,R03153,R00235,R00344,R00930,R00217,R00353,R00756,R00769,R05805,R00770,R00762,R00764,R00767,R00211,R00210,R00209,R01196,R00212,R01070,R01518,R00472,R02188,R01512,R01515,R01517,R01660,R00945,R00220,R00214,R00216,R00214,R00216,R00761,R01067,R02740,R00658,R00761,R00431,R00346,R00345,R00726,R00341,R01070,R01068,R02073,R04780,R04779
317	0.83	489	23	71	0	1	C00024->C00668:[49->13,49->7,49->8,50->12,50->6]	RP01271,RP06172,RP00395,RP00180,RP00649,RP05698,RP06705,RP00052,RP02453,RP00285,RP01270,RP01568,RP01033,RP00036,RP00113,RP01790,RP06639,RP04232,RP06101,RP02940,RP00143,RP06727,RP03735	R01068,R00472,R01061,R01063,R00315,R00317,R00320,R00761,R01067,R01196,R00006,R00014,R00211,R00210,R01699,R00207,R00224,R00226,R00209,R05636,R03145,R01776,R00756,R00769,R05805,R00770,R00762,R00764,R00767,R02739,R00211,R00210,R00209,R01196,R00212,R01068,R01518,R00658,R00199,R01858,R02628,R01138,R00659,R00724,R00200,R00206,R02320,R00430,R00208,R01012,R00572,R02188,R01512,R01515,R01517,R01660,R01830,R01621,R00212,R00214,R00216,R03321,R00651,R01287,R02026,R03217,R01830,R00134,R03215,R03146,R00519
318	0.50	289	17	98	0	0	C00024->C00668:[2->10,49->13,50->12]	RP13340,RP00026,RP06299,RP02707,RP01787,RP06651,RP04092,RP02454,RP00180,RP01255,RP03722,RP09848,RP06427,RP01654,RP00051,RP09125,RP00124	R01827,R00743,R01323,R01179,R05508,R00393,R04057,R02955,R05336,R01359,R05509,R00928,R04000,R00229,R07832,R03884,R00227,R03153,R00235,R00761,R03036,R01827,R01641,R00190,R02740,R00315,R00317,R00320,R01049,R00130,R06863,R01067,R06590,R06863,R01641,R04709,R07741,R06635,R07884,R06637,R06636,R06459,R06458,R07938,R00989,R07251,R06800,R06801,R07254,R07255,R07721,R06510,R06511,R06512,R07910,R06821,R02505,R07987,R07989,R00740,R07757,R02447,R07886,R06797,R02482,R01626,R07754,R07731,R06799,R06796,R04618,R06448,R04356,R05331,R06817,R06641,R06643,R06644,R06645,R07250,R05188,R06482,R06483,R06480,R06481,R05464,R04050,R01613,R07253,R01614,R07719,R07988,R07885,R06590,R00233,R00742,R00353,R04386
319	0.50	389	14	55	0	1	C00024->C00668:[49->7,49->8,50->6]	RP00036,RP04232,RP06172,RP01787,RP05698,RP13340,RP00079,RP02454,RP01033,RP01264,RP00285,RP03735,RP05729,RP01568	R00199,R01858,R02628,R01138,R00659,R00724,R00200,R00206,R02320,R00430,R00208,R01012,R00572,R00212,R00472,R01827,R01196,R00006,R00014,R00211,R00210,R01699,R00207,R00224,R00226,R00209,R05636,R03145,R01827,R00361,R00360,R00343,R00342,R01447,R01257,R02740,R00658,R07159,R01058,R00211,R00210,R00209,R01196,R00212,R00134,R03215,R03146,R00519,R00217,R00346,R00345,R00726,R00341,R00431,R01518
320	1.00	333	20	153	0	0	C00024->C00668:[10->7,11->8,15->6,2->10,49->13,50->12]	RP02139,RP13340,RP09657,RP01787,RP06651,RP04092,RP00180,RP06639,RP03722,RP09848,RP01654,RP03120,RP01280,RP03121,RP00026,RP00007,RP02707,RP01255,RP02454,RP09125	R02340,R02722,R01827,R06861,R01827,R01641,R00190,R00315,R00317,R00320,R01621,R00130,R06863,R06590,R06863,R01641,R03508,R01073,R03509,R00743,R01323,R01179,R05508,R00393,R04057,R02955,R05336,R01359,R05509,R00928,R04000,R00229,R07832,R03884,R00227,R03153,R00235,R02837,R04723,R06635,R05672,R01556,R00228,R00229,R00227,R01023,R02772,R06643,R01850,R02152,R05537,R04364,R00586,R01889,R03230,R00627,R00706,R00705,R02481,R04348,R01624,R08530,R08531,R05351,R01154,R08332,R08331,R03621,R01204,R03437,R00271,R07833,R00234,R00230,R04466,R00236,R03065,R03064,R05188,R01196,R04192,R03668,R04316,R02191,R00370,R00371,R02396,R02058,R00235,R01808,R01807,R01806,R01213,R05876,R05190,R06453,R05870,R01160,R08532,R08248,R03903,R07251,R07252,R07253,R03056,R06510,R02911,R00487,R00209,R01089,R02616,R01978,R04024,R01776,R02387,R06311,R05063,R08036,R08213,R00472,R08250,R04950,R03910,R04484,R00211,R00210,R00998,R00212,R07249,R05332,R02569,R03455,R00259,R06978,R03552,R03760,R00351,R00352,R00399,R00693,R03767,R08433,R00238,R06307,R03017,R07399,R00454,R00927,R03168,R03036,R01049,R02740,R06590
321	0.83	343	18	63	0	1	C00024->C00668:[49->13,49->7,49->8,50->12,50->6]	RP13340,RP05698,RP06172,RP01787,RP06651,RP06639,RP01654,RP01264,RP01568,RP00285,RP06101,RP00026,RP04232,RP00180,RP02454,RP01033,RP00078,RP00109	R01827,R01196,R00006,R00014,R00211,R00210,R01699,R00207,R00224,R00226,R00209,R05636,R03145,R00472,R01827,R01641,R01621,R06590,R06863,R01641,R07159,R01058,R01518,R00211,R00210,R00209,R01196,R00212,R00214,R00216,R00743,R01323,R01179,R05508,R00393,R04057,R02955,R05336,R01359,R05509,R00928,R04000,R00229,R07832,R03884,R00227,R03153,R00235,R00212,R00315,R00317,R00320,R02740,R00658,R00431,R00346,R00345,R00726,R00341,R00344,R00930,R00217,R00353
322	0.83	409	19	76	0	1	C00024->C00668:[49->13,49->7,49->8,50->12,50->6]	RP06172,RP06101,RP05698,RP00026,RP00285,RP01264,RP01275,RP01568,RP00036,RP06299,RP04232,RP00180,RP00649,RP02454,RP01033,RP00052,RP01274,RP01270,RP00191	R00472,R00214,R00216,R01196,R00006,R00014,R00211,R00210,R01699,R00207,R00224,R00226,R00209,R05636,R03145,R00743,R01323,R01179,R05508,R00393,R04057,R02955,R05336,R01359,R05509,R00928,R04000,R00229,R07832,R03884,R00227,R03153,R00235,R00211,R00210,R00209,R01196,R00212,R07159,R01058,R01070,R01518,R00199,R01858,R02628,R01138,R00659,R00724,R00200,R00206,R02320,R00430,R00208,R01012,R00572,R00761,R00212,R00315,R00317,R00320,R00761,R01067,R02740,R00658,R00756,R00769,R05805,R00770,R00762,R00764,R00767,R01070,R01068,R02073,R04780,R04779
323	0.83	444	21	74	0	0	C00024->C00668:[49->13,49->7,49->8,50->12,50->6]	RP00128,RP05698,RP06172,RP00395,RP01787,RP06651,RP13340,RP00026,RP04318,RP01654,RP01568,RP00036,RP06101,RP00113,RP06299,RP00180,RP02454,RP01033,RP08343,RP06427,RP04833	R00710,R00711,R01019,R00326,R01196,R00006,R00014,R00211,R00210,R01699,R00207,R00224,R00226,R00209,R05636,R03145,R00472,R01061,R01063,R01827,R01641,R01827,R00743,R01323,R01179,R05508,R00393,R04057,R02955,R05336,R01359,R05509,R00928,R04000,R00229,R07832,R03884,R00227,R03153,R00235,R00224,R06590,R06863,R01641,R01518,R00199,R01858,R02628,R01138,R00659,R00724,R00200,R00206,R02320,R00430,R00208,R01012,R00572,R00214,R00216,R02188,R01512,R01515,R01517,R01660,R00761,R00315,R00317,R00320,R02740,R00658,R00236,R01067,R00316
324	0.83	383	19	76	0	1	C00024->C00668:[49->13,49->7,49->8,50->12,50->6]	RP00036,RP04232,RP00113,RP06172,RP00395,RP01787,RP06651,RP05698,RP06101,RP13340,RP02454,RP01033,RP00026,RP00180,RP01654,RP00285,RP03735,RP06639,RP01568	R00199,R01858,R02628,R01138,R00659,R00724,R00200,R00206,R02320,R00430,R00208,R01012,R00572,R00212,R02188,R01512,R01515,R01517,R01660,R00472,R01061,R01063,R01827,R01641,R01196,R00006,R00014,R00211,R00210,R01699,R00207,R00224,R00226,R00209,R05636,R03145,R00214,R00216,R01827,R02740,R00658,R00743,R01323,R01179,R05508,R00393,R04057,R02955,R05336,R01359,R05509,R00928,R04000,R00229,R07832,R03884,R00227,R03153,R00235,R00315,R00317,R00320,R06590,R06863,R01641,R00211,R00210,R00209,R01196,R00212,R00134,R03215,R03146,R00519,R01621,R01518
325	0.50	363	15	84	0	1	C00024->C00668:[49->7,49->8,50->6]	RP00036,RP04232,RP06172,RP01787,RP05067,RP05698,RP05694,RP13340,RP00079,RP02454,RP01033,RP01264,RP00285,RP01077,RP01568	R00199,R01858,R02628,R01138,R00659,R00724,R00200,R00206,R02320,R00430,R00208,R01012,R00572,R00212,R00472,R01827,R00344,R01196,R00006,R00014,R00211,R00210,R01699,R00207,R00224,R00226,R00209,R05636,R03145,R04709,R07989,R06635,R06637,R06636,R06459,R06458,R06448,R07250,R06510,R07253,R05331,R06641,R00233,R06511,R06512,R06643,R06644,R06645,R02505,R07987,R07251,R07988,R05188,R06482,R06483,R06480,R06481,R02447,R05464,R01613,R01614,R05190,R07758,R02223,R07254,R02224,R01827,R00361,R00360,R00343,R00342,R01447,R01257,R02740,R00658,R07159,R01058,R00211,R00210,R00209,R01196,R00212,R00742,R01518
326	0.83	363	21	77	0	1	C00024->C00668:[49->13,49->7,49->8,50->12,50->6]	RP06172,RP00395,RP06101,RP05698,RP00026,RP01274,RP00052,RP00285,RP01275,RP01568,RP00113,RP06299,RP04232,RP00180,RP00649,RP02454,RP01033,RP00078,RP00109,RP01270,RP00191	R00472,R01061,R01063,R00214,R00216,R01196,R00006,R00014,R00211,R00210,R01699,R00207,R00224,R00226,R00209,R05636,R03145,R00743,R01323,R01179,R05508,R00393,R04057,R02955,R05336,R01359,R05509,R00928,R04000,R00229,R07832,R03884,R00227,R03153,R00235,R01070,R00756,R00769,R05805,R00770,R00762,R00764,R00767,R00211,R00210,R00209,R01196,R00212,R01070,R01518,R02188,R01512,R01515,R01517,R01660,R00761,R00212,R00315,R00317,R00320,R00761,R01067,R02740,R00658,R00431,R00346,R00345,R00726,R00341,R00344,R00930,R00217,R00353,R01068,R02073,R04780,R04779
327	0.33	597	11	20	0	0	C00024->C00668:[49->7,50->6]	RP13340,RP06299,RP01787,RP00180,RP00649,RP02454,RP01238,RP00052,RP08343,RP01270,RP04833	R01827,R00761,R01827,R00315,R00317,R00320,R00761,R01067,R02740,R01015,R00756,R00769,R05805,R00770,R00762,R00764,R00767,R00236,R01068,R00316
328	0.83	415	20	79	0	1	C00024->C00668:[49->13,49->7,49->8,50->12,50->6]	RP01271,RP06172,RP00395,RP06101,RP00649,RP05698,RP00026,RP00052,RP00285,RP01270,RP01568,RP00036,RP00113,RP01790,RP06639,RP04232,RP00180,RP02454,RP01033,RP06727	R01068,R00472,R01061,R01063,R00214,R00216,R00761,R01067,R01196,R00006,R00014,R00211,R00210,R01699,R00207,R00224,R00226,R00209,R05636,R03145,R00743,R01323,R01179,R05508,R00393,R04057,R02955,R05336,R01359,R05509,R00928,R04000,R00229,R07832,R03884,R00227,R03153,R00235,R00756,R00769,R05805,R00770,R00762,R00764,R00767,R00211,R00210,R00209,R01196,R00212,R01068,R01518,R00199,R01858,R02628,R01138,R00659,R00724,R00200,R00206,R02320,R00430,R00208,R01012,R00572,R02188,R01512,R01515,R01517,R01660,R01830,R01621,R00212,R00315,R00317,R00320,R02740,R00658,R01830
329	0.50	319	16	80	0	1	C00024->C00668:[49->7,49->8,50->6]	RP13340,RP04232,RP00109,RP06172,RP01787,RP05067,RP05698,RP05694,RP00079,RP02454,RP01033,RP00078,RP01264,RP00285,RP01077,RP01568	R01827,R00212,R00344,R00930,R00217,R00353,R00472,R01827,R00344,R01196,R00006,R00014,R00211,R00210,R01699,R00207,R00224,R00226,R00209,R05636,R03145,R04709,R07989,R06635,R06637,R06636,R06459,R06458,R06448,R07250,R06510,R07253,R05331,R06641,R00233,R06511,R06512,R06643,R06644,R06645,R02505,R07987,R07251,R07988,R05188,R06482,R06483,R06480,R06481,R02447,R05464,R01613,R01614,R05190,R07758,R02223,R07254,R02224,R00361,R00360,R00343,R00342,R01447,R01257,R02740,R00658,R00431,R00346,R00345,R00726,R00341,R07159,R01058,R00211,R00210,R00209,R01196,R00212,R00742,R01518
330	0.83	503	21	66	0	1	C00024->C00668:[49->13,49->7,49->8,50->12,50->6]	RP01271,RP06172,RP00395,RP06101,RP00649,RP05698,RP06639,RP00052,RP00143,RP00285,RP01270,RP01568,RP00036,RP00113,RP01790,RP06705,RP04232,RP00180,RP02454,RP01033,RP06727	R01068,R00472,R01061,R01063,R00214,R00216,R00761,R01067,R01196,R00006,R00014,R00211,R00210,R01699,R00207,R00224,R00226,R00209,R05636,R03145,R01621,R00756,R00769,R05805,R00770,R00762,R00764,R00767,R00651,R01287,R02026,R03217,R00211,R00210,R00209,R01196,R00212,R01068,R01518,R00199,R01858,R02628,R01138,R00659,R00724,R00200,R00206,R02320,R00430,R00208,R01012,R00572,R02188,R01512,R01515,R01517,R01660,R01830,R01776,R00212,R00315,R00317,R00320,R02740,R00658,R01830
331	0.83	332	27	188	0	1	C00024->C00668:[49->13,49->7,49->8,50->12,50->6]	RP13340,RP06651,RP00300,RP00395,RP01787,RP06639,RP05698,RP00007,RP03722,RP00180,RP01654,RP02453,RP00285,RP01568,RP06172,RP03973,RP00113,RP00026,RP01319,RP02707,RP04232,RP06101,RP02940,RP01033,RP00078,RP00109,RP08184	R01827,R01641,R00944,R00943,R01061,R01063,R01827,R01621,R01196,R00006,R00014,R00211,R00210,R01699,R00207,R00224,R00226,R00209,R05636,R03145,R02837,R04723,R06635,R05672,R01556,R00228,R00229,R00227,R01023,R02772,R06643,R01850,R02152,R05537,R04364,R00586,R01889,R03230,R00627,R00706,R00705,R02481,R04348,R01624,R08530,R08531,R05351,R01154,R08332,R08331,R03621,R01204,R03437,R00271,R07833,R00234,R00230,R04466,R00236,R03065,R03064,R05188,R01196,R04192,R03668,R04316,R02191,R00370,R00371,R02396,R02058,R00235,R01808,R01807,R01806,R01213,R05876,R05190,R06453,R05870,R01160,R08532,R08248,R03903,R07251,R07252,R07253,R03056,R06510,R02911,R00487,R00209,R01089,R02616,R01978,R04024,R01776,R02387,R06311,R05063,R08036,R08213,R00472,R08250,R04950,R03910,R04484,R00211,R00210,R00998,R00212,R07249,R05332,R02569,R03455,R00259,R06978,R03552,R03760,R00351,R00352,R00399,R00693,R03767,R08433,R00238,R06307,R03017,R07399,R00454,R00927,R03168,R00130,R00315,R00317,R00320,R06590,R06863,R01641,R02739,R00211,R00210,R00209,R01196,R00212,R01518,R00472,R00181,R02188,R01512,R01515,R01517,R01660,R00743,R01323,R01179,R05508,R00393,R04057,R02955,R05336,R01359,R05509,R00928,R04000,R00229,R07832,R03884,R00227,R03153,R00235,R01127,R03036,R00212,R00214,R00216,R03321,R00658,R00431,R00346,R00345,R00726,R00341,R00344,R00930,R00217,R00353,R04560
332	0.50	431	20	55	0	1	C00024->C00668:[49->7,49->8,50->6]	RP13340,RP06172,RP00395,RP01787,RP05698,RP00930,RP02453,RP00285,RP01292,RP01568,RP00121,RP05857,RP00113,RP04232,RP06101,RP02940,RP01033,RP00078,RP00109,RP03735	R01827,R00472,R01061,R01063,R01827,R01196,R00006,R00014,R00211,R00210,R01699,R00207,R00224,R00226,R00209,R05636,R03145,R00479,R02739,R00211,R00210,R00209,R01196,R00212,R01082,R01518,R00412,R00408,R02164,R00402,R00709,R00267,R02188,R01512,R01515,R01517,R01660,R00212,R00214,R00216,R03321,R00658,R00431,R00346,R00345,R00726,R00341,R00344,R00930,R00217,R00353,R00134,R03215,R03146,R00519
333	1.00	529	22	56	0	1	C00024->C00668:[49->13,49->7,49->8,50->10,50->12,50->6]	RP06172,RP00395,RP01926,RP00649,RP05698,RP06639,RP01095,RP05201,RP00285,RP01576,RP04202,RP01568,RP00036,RP01572,RP00113,RP01790,RP05200,RP04232,RP06101,RP02454,RP01033,RP06727	R00472,R01061,R01063,R02036,R00761,R01067,R01196,R00006,R00014,R00211,R00210,R01699,R00207,R00224,R00226,R00209,R05636,R03145,R01621,R05339,R05605,R00211,R00210,R00209,R01196,R00212,R05338,R00207,R01518,R00199,R01858,R02628,R01138,R00659,R00724,R00200,R00206,R02320,R00430,R00208,R01012,R00572,R01528,R02188,R01512,R01515,R01517,R01660,R01830,R05605,R00212,R00214,R00216,R02740,R00658,R01830
334	0.83	312	25	118	0	1	C00024->C00668:[49->13,49->7,49->8,50->12,50->6]	RP13340,RP04232,RP06172,RP00395,RP01787,RP06651,RP05698,RP05694,RP00026,RP05067,RP02453,RP00285,RP01568,RP01654,RP00113,RP00180,RP01077,RP06101,RP02940,RP00079,RP01033,RP00078,RP00109,RP03735,RP06639	R01827,R00212,R00472,R01061,R01063,R01827,R01641,R01196,R00006,R00014,R00211,R00210,R01699,R00207,R00224,R00226,R00209,R05636,R03145,R04709,R07989,R06635,R06637,R06636,R06459,R06458,R06448,R07250,R06510,R07253,R05331,R06641,R00233,R06511,R06512,R06643,R06644,R06645,R02505,R07987,R07251,R07988,R05188,R06482,R06483,R06480,R06481,R02447,R05464,R01613,R01614,R05190,R07758,R02223,R07254,R02224,R00743,R01323,R01179,R05508,R00393,R04057,R02955,R05336,R01359,R05509,R00928,R04000,R00229,R07832,R03884,R00227,R03153,R00235,R00344,R02739,R00211,R00210,R00209,R01196,R00212,R01518,R06590,R06863,R01641,R02188,R01512,R01515,R01517,R01660,R00315,R00317,R00320,R00742,R00214,R00216,R03321,R00361,R00360,R00343,R00342,R01447,R01257,R00658,R00431,R00346,R00345,R00726,R00341,R00344,R00930,R00217,R00353,R00134,R03215,R03146,R00519,R01621
335	0.83	345	19	68	0	1	C00024->C00668:[49->13,49->7,49->8,50->12,50->6]	RP13340,RP05698,RP06172,RP00395,RP01787,RP06651,RP00026,RP01654,RP00285,RP01568,RP06101,RP00113,RP06639,RP04232,RP00180,RP02454,RP01033,RP00078,RP00109	R01827,R01196,R00006,R00014,R00211,R00210,R01699,R00207,R00224,R00226,R00209,R05636,R03145,R00472,R01061,R01063,R01827,R01641,R00743,R01323,R01179,R05508,R00393,R04057,R02955,R05336,R01359,R05509,R00928,R04000,R00229,R07832,R03884,R00227,R03153,R00235,R06590,R06863,R01641,R00211,R00210,R00209,R01196,R00212,R01518,R00214,R00216,R02188,R01512,R01515,R01517,R01660,R01621,R00212,R00315,R00317,R00320,R02740,R00658,R00431,R00346,R00345,R00726,R00341,R00344,R00930,R00217,R00353
336	0.50	522	18	51	0	1	C00024->C00668:[49->7,49->8,50->6]	RP00300,RP00568,RP05698,RP01670,RP00285,RP01264,RP01275,RP01568,RP06172,RP00036,RP06374,RP04290,RP04232,RP06101,RP02454,RP01033,RP01274,RP00191	R00944,R00943,R01218,R01220,R01196,R00006,R00014,R00211,R00210,R01699,R00207,R00224,R00226,R00209,R05636,R03145,R01655,R00211,R00210,R00209,R01196,R00212,R07159,R01058,R01070,R01518,R00472,R00199,R01858,R02628,R01138,R00659,R00724,R00200,R00206,R02320,R00430,R00208,R01012,R00572,R00945,R00220,R00212,R00214,R00216,R02740,R00658,R01070,R02073,R04780,R04779
337	0.83	489	21	60	0	1	C00024->C00668:[49->13,49->7,49->8,50->12,50->6]	RP13340,RP06172,RP00395,RP01790,RP01093,RP05698,RP00285,RP01568,RP00036,RP06101,RP00113,RP06299,RP02451,RP04232,RP00180,RP00649,RP01033,RP08343,RP01787,RP00146,RP04833	R01827,R00472,R01061,R01063,R01830,R00771,R01196,R00006,R00014,R00211,R00210,R01699,R00207,R00224,R00226,R00209,R05636,R03145,R00211,R00210,R00209,R01196,R00212,R01518,R00199,R01858,R02628,R01138,R00659,R00724,R00200,R00206,R02320,R00430,R00208,R01012,R00572,R00214,R00216,R02188,R01512,R01515,R01517,R01660,R00761,R02737,R00212,R00315,R00317,R00320,R00761,R01067,R00658,R00236,R01827,R02168,R00837,R00836,R05767,R00316
338	0.83	437	24	83	0	1	C00024->C00668:[49->13,49->7,49->8,50->12,50->6]	RP00300,RP00180,RP00568,RP05698,RP01670,RP00026,RP01264,RP00285,RP01275,RP01568,RP06172,RP00036,RP06374,RP04290,RP04232,RP06101,RP00649,RP02454,RP01033,RP06299,RP00052,RP01274,RP01270,RP00191	R00944,R00943,R00315,R00317,R00320,R01218,R01220,R01196,R00006,R00014,R00211,R00210,R01699,R00207,R00224,R00226,R00209,R05636,R03145,R01655,R00743,R01323,R01179,R05508,R00393,R04057,R02955,R05336,R01359,R05509,R00928,R04000,R00229,R07832,R03884,R00227,R03153,R00235,R07159,R01058,R00211,R00210,R00209,R01196,R00212,R01070,R01518,R00472,R00199,R01858,R02628,R01138,R00659,R00724,R00200,R00206,R02320,R00430,R00208,R01012,R00572,R00945,R00220,R00212,R00214,R00216,R00761,R01067,R02740,R00658,R00761,R00756,R00769,R05805,R00770,R00762,R00764,R00767,R01070,R01068,R02073,R04780,R04779
339	0.83	330	24	93	0	1	C00024->C00668:[49->13,49->7,49->8,50->12,50->6]	RP06172,RP00395,RP00180,RP05698,RP00026,RP00109,RP00052,RP00285,RP01275,RP05729,RP01568,RP00113,RP06299,RP04232,RP06101,RP00649,RP00079,RP02454,RP01033,RP00078,RP01274,RP01270,RP03735,RP00191	R00472,R01061,R01063,R00315,R00317,R00320,R01196,R00006,R00014,R00211,R00210,R01699,R00207,R00224,R00226,R00209,R05636,R03145,R00743,R01323,R01179,R05508,R00393,R04057,R02955,R05336,R01359,R05509,R00928,R04000,R00229,R07832,R03884,R00227,R03153,R00235,R00344,R00930,R00217,R00353,R00756,R00769,R05805,R00770,R00762,R00764,R00767,R00211,R00210,R00209,R01196,R00212,R01070,R00217,R00346,R00345,R00726,R00341,R00431,R01518,R02188,R01512,R01515,R01517,R01660,R00761,R00212,R00214,R00216,R00761,R01067,R00361,R00360,R00343,R00342,R01447,R01257,R02740,R00658,R00431,R00346,R00345,R00726,R00341,R01070,R01068,R00134,R03215,R03146,R00519,R02073,R04780,R04779
340	0.50	509	17	53	0	1	C00024->C00668:[49->7,49->8,50->6]	RP05857,RP00036,RP04232,RP00113,RP06172,RP00395,RP01787,RP00930,RP05698,RP13340,RP02940,RP01033,RP00121,RP02453,RP00285,RP01292,RP01568	R00709,R00267,R00199,R01858,R02628,R01138,R00659,R00724,R00200,R00206,R02320,R00430,R00208,R01012,R00572,R00212,R02188,R01512,R01515,R01517,R01660,R00472,R01061,R01063,R01827,R00479,R01196,R00006,R00014,R00211,R00210,R01699,R00207,R00224,R00226,R00209,R05636,R03145,R01827,R03321,R00658,R00412,R00408,R02164,R00402,R02739,R00211,R00210,R00209,R01196,R00212,R01082,R01518
341	0.50	514	19	55	0	0	C00024->C00668:[49->7,50->6,50->8]	RP00036,RP00113,RP06374,RP00395,RP04290,RP01787,RP00568,RP05698,RP00128,RP01670,RP02454,RP01033,RP13340,RP08343,RP04318,RP00285,RP04833,RP01568,RP06373	R00199,R01858,R02628,R01138,R00659,R00724,R00200,R00206,R02320,R00430,R00208,R01012,R00572,R02188,R01512,R01515,R01517,R01660,R00945,R01061,R01063,R00220,R01827,R01218,R01220,R01196,R00006,R00014,R00211,R00210,R01699,R00207,R00224,R00226,R00209,R05636,R03145,R00710,R00711,R01019,R00326,R01655,R02740,R00658,R01827,R00236,R00224,R00211,R00210,R00209,R01196,R00212,R00316,R01518,R00941
342	0.83	361	22	89	0	1	C00024->C00668:[49->13,49->7,49->8,50->12,50->6]	RP13340,RP06651,RP06172,RP00395,RP01787,RP06639,RP05698,RP00026,RP01654,RP02453,RP00285,RP05729,RP01568,RP00036,RP00113,RP00180,RP04232,RP06101,RP02940,RP00079,RP01033,RP03735	R01827,R01641,R00472,R01061,R01063,R01827,R01621,R01196,R00006,R00014,R00211,R00210,R01699,R00207,R00224,R00226,R00209,R05636,R03145,R00743,R01323,R01179,R05508,R00393,R04057,R02955,R05336,R01359,R05509,R00928,R04000,R00229,R07832,R03884,R00227,R03153,R00235,R06590,R06863,R01641,R02739,R00211,R00210,R00209,R01196,R00212,R00217,R00346,R00345,R00726,R00341,R00431,R01518,R00199,R01858,R02628,R01138,R00659,R00724,R00200,R00206,R02320,R00430,R00208,R01012,R00572,R02188,R01512,R01515,R01517,R01660,R00315,R00317,R00320,R00212,R00214,R00216,R03321,R00361,R00360,R00343,R00342,R01447,R01257,R00658,R00134,R03215,R03146,R00519
343	0.50	451	13	45	0	1	C00024->C00668:[49->7,49->8,50->6]	RP00036,RP05698,RP06172,RP01787,RP04232,RP06101,RP13340,RP02454,RP01033,RP00285,RP01264,RP03735,RP01568	R00199,R01858,R02628,R01138,R00659,R00724,R00200,R00206,R02320,R00430,R00208,R01012,R00572,R01196,R00006,R00014,R00211,R00210,R01699,R00207,R00224,R00226,R00209,R05636,R03145,R00472,R01827,R00212,R00214,R00216,R01827,R02740,R00658,R00211,R00210,R00209,R01196,R00212,R07159,R01058,R00134,R03215,R03146,R00519,R01518
344	0.83	500	22	65	0	1	C00024->C00668:[49->12,49->7,49->8,50->13,50->6]	RP01271,RP06172,RP00395,RP01926,RP00649,RP05698,RP00052,RP00285,RP02454,RP05200,RP01573,RP01568,RP00036,RP01572,RP00113,RP01790,RP04232,RP06101,RP01270,RP01033,RP06727,RP03735	R01068,R00472,R01061,R01063,R02036,R00761,R01067,R01196,R00006,R00014,R00211,R00210,R01699,R00207,R00224,R00226,R00209,R05636,R03145,R00756,R00769,R05805,R00770,R00762,R00764,R00767,R00211,R00210,R00209,R01196,R00212,R02740,R05605,R01529,R01518,R00199,R01858,R02628,R01138,R00659,R00724,R00200,R00206,R02320,R00430,R00208,R01012,R00572,R01528,R02188,R01512,R01515,R01517,R01660,R01830,R00212,R00214,R00216,R01068,R00658,R01830,R00134,R03215,R03146,R00519
345	0.50	387	17	88	0	0	C00024->C00668:[49->7,49->8,50->6]	RP00036,RP01077,RP00113,RP06172,RP00395,RP05698,RP05694,RP00079,RP02454,RP01033,RP10730,RP05067,RP01274,RP10741,RP01275,RP00191,RP01568	R00199,R01858,R02628,R01138,R00659,R00724,R00200,R00206,R02320,R00430,R00208,R01012,R00572,R00742,R02188,R01512,R01515,R01517,R01660,R00472,R01061,R01063,R01196,R00006,R00014,R00211,R00210,R01699,R00207,R00224,R00226,R00209,R05636,R03145,R04709,R07989,R06635,R06637,R06636,R06459,R06458,R06448,R07250,R06510,R07253,R05331,R06641,R00233,R06511,R06512,R06643,R06644,R06645,R02505,R07987,R07251,R07988,R05188,R06482,R06483,R06480,R06481,R02447,R05464,R01613,R01614,R05190,R07758,R02223,R07254,R02224,R00361,R00360,R00343,R00342,R01447,R01257,R02740,R00658,R01699,R00344,R01070,R02569,R01070,R02073,R04780,R04779,R01518
346	0.83	506	23	68	0	1	C00024->C00668:[49->13,49->7,49->8,50->12,50->6]	RP01271,RP06172,RP00395,RP00180,RP00649,RP05698,RP00052,RP00285,RP01270,RP01568,RP00036,RP00113,RP01790,RP06299,RP04232,RP06101,RP02454,RP01033,RP08343,RP06427,RP06727,RP03735,RP04833	R01068,R00472,R01061,R01063,R00315,R00317,R00320,R00761,R01067,R01196,R00006,R00014,R00211,R00210,R01699,R00207,R00224,R00226,R00209,R05636,R03145,R00756,R00769,R05805,R00770,R00762,R00764,R00767,R00211,R00210,R00209,R01196,R00212,R01068,R01518,R00199,R01858,R02628,R01138,R00659,R00724,R00200,R00206,R02320,R00430,R00208,R01012,R00572,R02188,R01512,R01515,R01517,R01660,R01830,R00761,R00212,R00214,R00216,R02740,R00658,R00236,R01067,R01830,R00134,R03215,R03146,R00519,R00316
347	0.33	465	10	38	0	1	C00024->C00668:[49->7,50->6]	RP01033,RP01787,RP00036,RP05698,RP00285,RP01264,RP04232,RP13340,RP01568,RP02454	R00658,R01827,R00199,R01858,R02628,R01138,R00659,R00724,R00200,R00206,R02320,R00430,R00208,R01012,R00572,R01196,R00006,R00014,R00211,R00210,R01699,R00207,R00224,R00226,R00209,R05636,R03145,R00211,R00210,R00209,R01196,R00212,R07159,R01058,R00212,R01827,R01518,R02740
348	0.67	543	17	49	0	0	C00024->C00668:[49->13,49->7,50->12,50->6]	RP00036,RP06651,RP00113,RP00395,RP01787,RP06639,RP05698,RP00180,RP13340,RP02454,RP01033,RP10730,RP08343,RP01654,RP10741,RP04833,RP01568	R00199,R01858,R02628,R01138,R00659,R00724,R00200,R00206,R02320,R00430,R00208,R01012,R00572,R01641,R02188,R01512,R01515,R01517,R01660,R01061,R01063,R01827,R01621,R01196,R00006,R00014,R00211,R00210,R01699,R00207,R00224,R00226,R00209,R05636,R03145,R00315,R00317,R00320,R01827,R02740,R00658,R01699,R00236,R06590,R06863,R01641,R02569,R00316,R01518
349	0.50	430	20	57	0	1	C00024->C00668:[49->7,49->8,50->6]	RP06172,RP00395,RP05698,RP00930,RP01274,RP00285,RP01292,RP01275,RP01568,RP00121,RP05857,RP00113,RP04232,RP06101,RP02454,RP01033,RP00078,RP00109,RP03735,RP00191	R00472,R01061,R01063,R01196,R00006,R00014,R00211,R00210,R01699,R00207,R00224,R00226,R00209,R05636,R03145,R00479,R01070,R00211,R00210,R00209,R01196,R00212,R01082,R01070,R01518,R00412,R00408,R02164,R00402,R00709,R00267,R02188,R01512,R01515,R01517,R01660,R00212,R00214,R00216,R02740,R00658,R00431,R00346,R00345,R00726,R00341,R00344,R00930,R00217,R00353,R00134,R03215,R03146,R00519,R02073,R04780,R04779
350	0.83	338	23	121	0	1	C00024->C00668:[49->13,49->7,49->8,50->12,50->6]	RP13340,RP04232,RP06172,RP00395,RP01787,RP06651,RP05698,RP05694,RP00026,RP05067,RP00285,RP01568,RP01654,RP00036,RP00113,RP00180,RP01077,RP06101,RP00079,RP02454,RP01033,RP03735,RP06639	R01827,R00212,R00472,R01061,R01063,R01827,R01641,R01196,R00006,R00014,R00211,R00210,R01699,R00207,R00224,R00226,R00209,R05636,R03145,R04709,R07989,R06635,R06637,R06636,R06459,R06458,R06448,R07250,R06510,R07253,R05331,R06641,R00233,R06511,R06512,R06643,R06644,R06645,R02505,R07987,R07251,R07988,R05188,R06482,R06483,R06480,R06481,R02447,R05464,R01613,R01614,R05190,R07758,R02223,R07254,R02224,R00743,R01323,R01179,R05508,R00393,R04057,R02955,R05336,R01359,R05509,R00928,R04000,R00229,R07832,R03884,R00227,R03153,R00235,R00344,R00211,R00210,R00209,R01196,R00212,R01518,R06590,R06863,R01641,R00199,R01858,R02628,R01138,R00659,R00724,R00200,R00206,R02320,R00430,R00208,R01012,R00572,R02188,R01512,R01515,R01517,R01660,R00315,R00317,R00320,R00742,R00214,R00216,R00361,R00360,R00343,R00342,R01447,R01257,R02740,R00658,R00134,R03215,R03146,R00519,R01621
351	0.33	555	8	14	0	0	C00024->C00668:[49->13,50->12]	RP08343,RP06299,RP04833,RP01093,RP02451,RP00180,RP00146,RP00649	R00236,R00761,R00316,R00771,R02737,R00315,R00317,R00320,R02168,R00837,R00836,R05767,R00761,R01067
352	0.50	347	18	82	0	0	C00024->C00668:[2->10,49->13,50->12]	RP13340,RP08343,RP06299,RP02707,RP01787,RP06651,RP04092,RP02454,RP00180,RP01255,RP03722,RP09848,RP06427,RP01654,RP00051,RP09125,RP00124,RP04833	R01827,R00236,R00761,R03036,R01827,R01641,R00190,R02740,R00315,R00317,R00320,R01049,R00130,R06863,R01067,R06590,R06863,R01641,R04709,R07741,R06635,R07884,R06637,R06636,R06459,R06458,R07938,R00989,R07251,R06800,R06801,R07254,R07255,R07721,R06510,R06511,R06512,R07910,R06821,R02505,R07987,R07989,R00740,R07757,R02447,R07886,R06797,R02482,R01626,R07754,R07731,R06799,R06796,R04618,R06448,R04356,R05331,R06817,R06641,R06643,R06644,R06645,R07250,R05188,R06482,R06483,R06480,R06481,R05464,R04050,R01613,R07253,R01614,R07719,R07988,R07885,R06590,R00233,R00742,R00353,R04386,R00316
353	0.50	502	17	51	0	1	C00024->C00668:[49->7,50->6,50->8]	RP00036,RP04232,RP00113,RP06374,RP00395,RP04290,RP01787,RP00568,RP05698,RP13340,RP01670,RP02940,RP01033,RP02453,RP00285,RP01568,RP00300	R00199,R01858,R02628,R01138,R00659,R00724,R00200,R00206,R02320,R00430,R00208,R01012,R00572,R00212,R02188,R01512,R01515,R01517,R01660,R00945,R01061,R01063,R00220,R01827,R01218,R01220,R01196,R00006,R00014,R00211,R00210,R01699,R00207,R00224,R00226,R00209,R05636,R03145,R01827,R01655,R03321,R00658,R02739,R00211,R00210,R00209,R01196,R00212,R01518,R00944,R00943
354	0.83	550	22	55	0	1	C00024->C00668:[49->13,49->7,50->10,50->12,50->6]	RP00395,RP01926,RP01095,RP00285,RP01576,RP01568,RP01572,RP00113,RP01790,RP04232,RP02940,RP01033,RP06166,RP06727,RP00649,RP05698,RP06639,RP01640,RP05201,RP02453,RP05200,RP00036	R01061,R01063,R02036,R05339,R00211,R00210,R00209,R01196,R00212,R05338,R01518,R01528,R02188,R01512,R01515,R01517,R01660,R01830,R00212,R03321,R00658,R00454,R01830,R00761,R01067,R01196,R00006,R00014,R00211,R00210,R01699,R00207,R00224,R00226,R00209,R05636,R03145,R01621,R01620,R05605,R02739,R05605,R00199,R01858,R02628,R01138,R00659,R00724,R00200,R00206,R02320,R00430,R00208,R01012,R00572
355	0.67	521	20	61	0	1	C00024->C00668:[49->13,49->7,50->12,50->6]	RP01271,RP00036,RP04232,RP00113,RP01790,RP00395,RP00649,RP05698,RP00180,RP02940,RP01033,RP06639,RP00285,RP08343,RP00052,RP02453,RP06727,RP04833,RP01270,RP01568	R01068,R00199,R01858,R02628,R01138,R00659,R00724,R00200,R00206,R02320,R00430,R00208,R01012,R00572,R00212,R02188,R01512,R01515,R01517,R01660,R01830,R01061,R01063,R00761,R01067,R01196,R00006,R00014,R00211,R00210,R01699,R00207,R00224,R00226,R00209,R05636,R03145,R00315,R00317,R00320,R03321,R00658,R01621,R00211,R00210,R00209,R01196,R00212,R00236,R00756,R00769,R05805,R00770,R00762,R00764,R00767,R02739,R01830,R00316,R01068,R01518
356	1.00	369	24	172	0	1	C00024->C00668:[2->10,49->13,49->7,49->8,50->12,50->6]	RP13340,RP05698,RP06172,RP00395,RP01787,RP06651,RP04092,RP00007,RP01255,RP03722,RP01654,RP00285,RP01568,RP00036,RP06101,RP00113,RP06639,RP02707,RP04232,RP00180,RP02454,RP01033,RP08343,RP04833	R01827,R01196,R00006,R00014,R00211,R00210,R01699,R00207,R00224,R00226,R00209,R05636,R03145,R00472,R01061,R01063,R01827,R01641,R00190,R02837,R04723,R06635,R05672,R01556,R00228,R00229,R00227,R01023,R02772,R06643,R01850,R02152,R05537,R04364,R00586,R01889,R03230,R00627,R00706,R00705,R02481,R04348,R01624,R08530,R08531,R05351,R01154,R08332,R08331,R03621,R01204,R03437,R00271,R07833,R00234,R00230,R04466,R00236,R03065,R03064,R05188,R01196,R04192,R03668,R04316,R02191,R00370,R00371,R02396,R02058,R00235,R01808,R01807,R01806,R01213,R05876,R05190,R06453,R05870,R01160,R08532,R08248,R03903,R07251,R07252,R07253,R03056,R06510,R02911,R00487,R00209,R01089,R02616,R01978,R04024,R01776,R02387,R06311,R05063,R08036,R08213,R00472,R08250,R04950,R03910,R04484,R00211,R00210,R00998,R00212,R07249,R05332,R02569,R03455,R00259,R06978,R03552,R03760,R00351,R00352,R00399,R00693,R03767,R08433,R00238,R06307,R03017,R07399,R00454,R00927,R03168,R01049,R00130,R06590,R06863,R01641,R00211,R00210,R00209,R01196,R00212,R01518,R00199,R01858,R02628,R01138,R00659,R00724,R00200,R00206,R02320,R00430,R00208,R01012,R00572,R00214,R00216,R02188,R01512,R01515,R01517,R01660,R01621,R03036,R00212,R00315,R00317,R00320,R02740,R00658,R00236,R00316
357	0.83	536	24	60	0	1	C00024->C00668:[49->13,49->7,50->10,50->12,50->6]	RP00128,RP00395,RP01926,RP00649,RP05698,RP06639,RP01095,RP04318,RP05201,RP00285,RP05200,RP04202,RP01568,RP00036,RP01572,RP00113,RP01790,RP01576,RP04232,RP02454,RP01033,RP08343,RP06727,RP04833	R00710,R00711,R01019,R00326,R01061,R01063,R02036,R00761,R01067,R01196,R00006,R00014,R00211,R00210,R01699,R00207,R00224,R00226,R00209,R05636,R03145,R01621,R05339,R00224,R05605,R00211,R00210,R00209,R01196,R00212,R05605,R00207,R01518,R00199,R01858,R02628,R01138,R00659,R00724,R00200,R00206,R02320,R00430,R00208,R01012,R00572,R01528,R02188,R01512,R01515,R01517,R01660,R01830,R05338,R00212,R02740,R00658,R00236,R01830,R00316
358	0.50	436	16	41	0	1	C00024->C00668:[49->7,50->6,50->8]	RP13340,RP04232,RP00109,RP06374,RP04290,RP01787,RP00568,RP05698,RP01670,RP02454,RP01033,RP00078,RP01264,RP00285,RP01568,RP00300	R01827,R00212,R00344,R00930,R00217,R00353,R00945,R00220,R01827,R01218,R01220,R01196,R00006,R00014,R00211,R00210,R01699,R00207,R00224,R00226,R00209,R05636,R03145,R01655,R02740,R00658,R00431,R00346,R00345,R00726,R00341,R07159,R01058,R00211,R00210,R00209,R01196,R00212,R01518,R00944,R00943
359	0.83	419	18	68	0	0	C00024->C00668:[49->13,49->7,49->8,50->12,50->6]	RP13340,RP05698,RP06172,RP00395,RP01787,RP06651,RP00026,RP01654,RP01568,RP00036,RP06101,RP00113,RP06639,RP00180,RP02454,RP01033,RP10730,RP10741	R01827,R01196,R00006,R00014,R00211,R00210,R01699,R00207,R00224,R00226,R00209,R05636,R03145,R00472,R01061,R01063,R01827,R01641,R00743,R01323,R01179,R05508,R00393,R04057,R02955,R05336,R01359,R05509,R00928,R04000,R00229,R07832,R03884,R00227,R03153,R00235,R06590,R06863,R01641,R01518,R00199,R01858,R02628,R01138,R00659,R00724,R00200,R00206,R02320,R00430,R00208,R01012,R00572,R00214,R00216,R02188,R01512,R01515,R01517,R01660,R01621,R00315,R00317,R00320,R02740,R00658,R01699,R02569
360	0.83	511	23	61	0	1	C00024->C00668:[49->13,49->7,50->10,50->12,50->6]	RP00395,RP01926,RP00649,RP05698,RP06705,RP01095,RP05201,RP02453,RP00285,RP05200,RP01568,RP01033,RP00036,RP01572,RP00113,RP01790,RP06639,RP01576,RP04232,RP00180,RP02940,RP00143,RP06727	R01061,R01063,R02036,R00761,R01067,R01196,R00006,R00014,R00211,R00210,R01699,R00207,R00224,R00226,R00209,R05636,R03145,R01776,R05339,R05605,R02739,R00211,R00210,R00209,R01196,R00212,R05605,R01518,R00658,R00199,R01858,R02628,R01138,R00659,R00724,R00200,R00206,R02320,R00430,R00208,R01012,R00572,R01528,R02188,R01512,R01515,R01517,R01660,R01830,R01621,R05338,R00212,R00315,R00317,R00320,R03321,R00651,R01287,R02026,R03217,R01830
361	0.50	336	17	57	0	1	C00024->C00668:[49->7,49->8,50->6]	RP13340,RP04232,RP00113,RP06172,RP00395,RP01787,RP05698,RP02940,RP00079,RP01033,RP00078,RP00109,RP02453,RP00285,RP03735,RP05729,RP01568	R01827,R00212,R02188,R01512,R01515,R01517,R01660,R00472,R01061,R01063,R01827,R01196,R00006,R00014,R00211,R00210,R01699,R00207,R00224,R00226,R00209,R05636,R03145,R03321,R00361,R00360,R00343,R00342,R01447,R01257,R00658,R00431,R00346,R00345,R00726,R00341,R00344,R00930,R00217,R00353,R02739,R00211,R00210,R00209,R01196,R00212,R00134,R03215,R03146,R00519,R00217,R00346,R00345,R00726,R00341,R00431,R01518
362	0.83	389	20	77	0	1	C00024->C00668:[49->13,49->7,49->8,50->12,50->6]	RP00036,RP04232,RP00113,RP06172,RP00395,RP01787,RP06651,RP05698,RP06101,RP13340,RP02940,RP01033,RP00026,RP00180,RP01654,RP02453,RP00285,RP03735,RP06639,RP01568	R00199,R01858,R02628,R01138,R00659,R00724,R00200,R00206,R02320,R00430,R00208,R01012,R00572,R00212,R02188,R01512,R01515,R01517,R01660,R00472,R01061,R01063,R01827,R01641,R01196,R00006,R00014,R00211,R00210,R01699,R00207,R00224,R00226,R00209,R05636,R03145,R00214,R00216,R01827,R03321,R00658,R00743,R01323,R01179,R05508,R00393,R04057,R02955,R05336,R01359,R05509,R00928,R04000,R00229,R07832,R03884,R00227,R03153,R00235,R00315,R00317,R00320,R06590,R06863,R01641,R02739,R00211,R00210,R00209,R01196,R00212,R00134,R03215,R03146,R00519,R01621,R01518
363	0.17	570	9	14	0	1	C00024->C00668:[49->6]	RP01471,RP06552,RP06172,RP10987,RP04543,RP10990,RP06101,RP00196,RP01197	R01384,R01384,R01386,R07658,R00472,R01386,R00286,R07658,R00214,R00216,R00289,R00287,R00955,R00959
364	0.83	403	21	83	0	1	C00024->C00668:[49->13,49->7,49->8,50->12,50->6]	RP01271,RP06172,RP00395,RP00180,RP00649,RP05698,RP00026,RP00052,RP00285,RP01270,RP01568,RP00036,RP00113,RP01790,RP06639,RP04232,RP06101,RP02454,RP01033,RP06727,RP03735	R01068,R00472,R01061,R01063,R00315,R00317,R00320,R00761,R01067,R01196,R00006,R00014,R00211,R00210,R01699,R00207,R00224,R00226,R00209,R05636,R03145,R00743,R01323,R01179,R05508,R00393,R04057,R02955,R05336,R01359,R05509,R00928,R04000,R00229,R07832,R03884,R00227,R03153,R00235,R00756,R00769,R05805,R00770,R00762,R00764,R00767,R00211,R00210,R00209,R01196,R00212,R01068,R01518,R00199,R01858,R02628,R01138,R00659,R00724,R00200,R00206,R02320,R00430,R00208,R01012,R00572,R02188,R01512,R01515,R01517,R01660,R01830,R01621,R00212,R00214,R00216,R02740,R00658,R01830,R00134,R03215,R03146,R00519
365	0.83	342	21	73	0	1	C00024->C00668:[49->13,49->7,49->8,50->12,50->6]	RP13340,RP06651,RP06172,RP00395,RP01787,RP06639,RP05698,RP00026,RP01654,RP02453,RP00285,RP01568,RP00113,RP00180,RP04232,RP06101,RP02940,RP01033,RP00078,RP00109,RP03735	R01827,R01641,R00472,R01061,R01063,R01827,R01621,R01196,R00006,R00014,R00211,R00210,R01699,R00207,R00224,R00226,R00209,R05636,R03145,R00743,R01323,R01179,R05508,R00393,R04057,R02955,R05336,R01359,R05509,R00928,R04000,R00229,R07832,R03884,R00227,R03153,R00235,R06590,R06863,R01641,R02739,R00211,R00210,R00209,R01196,R00212,R01518,R02188,R01512,R01515,R01517,R01660,R00315,R00317,R00320,R00212,R00214,R00216,R03321,R00658,R00431,R00346,R00345,R00726,R00341,R00344,R00930,R00217,R00353,R00134,R03215,R03146,R00519
366	0.83	498	22	61	0	1	C00024->C00668:[49->13,49->7,49->8,50->12,50->6]	RP13340,RP06172,RP00395,RP01787,RP01093,RP05698,RP06639,RP06427,RP00285,RP01568,RP00036,RP06101,RP00113,RP02451,RP04232,RP00180,RP00649,RP01033,RP08343,RP01790,RP00146,RP04833	R01827,R00472,R01061,R01063,R01827,R00771,R01196,R00006,R00014,R00211,R00210,R01699,R00207,R00224,R00226,R00209,R05636,R03145,R01621,R01067,R00211,R00210,R00209,R01196,R00212,R01518,R00199,R01858,R02628,R01138,R00659,R00724,R00200,R00206,R02320,R00430,R00208,R01012,R00572,R00214,R00216,R02188,R01512,R01515,R01517,R01660,R02737,R00212,R00315,R00317,R00320,R00761,R01067,R00658,R00236,R01830,R02168,R00837,R00836,R05767,R00316
367	0.33	387	13	42	0	1	C00024->C00668:[49->7,50->6]	RP04232,RP00113,RP01274,RP00395,RP05698,RP02454,RP01033,RP00078,RP00285,RP00109,RP01275,RP00191,RP01568	R00212,R02188,R01512,R01515,R01517,R01660,R01070,R01061,R01063,R01196,R00006,R00014,R00211,R00210,R01699,R00207,R00224,R00226,R00209,R05636,R03145,R02740,R00658,R00431,R00346,R00345,R00726,R00341,R00211,R00210,R00209,R01196,R00212,R00344,R00930,R00217,R00353,R01070,R02073,R04780,R04779,R01518
368	0.50	370	17	92	0	1	C00024->C00668:[49->7,49->8,50->6]	RP00036,RP05698,RP00113,RP06172,RP00395,RP05067,RP04232,RP05694,RP00079,RP02454,RP01033,RP00285,RP01274,RP01077,RP01275,RP00191,RP01568	R00199,R01858,R02628,R01138,R00659,R00724,R00200,R00206,R02320,R00430,R00208,R01012,R00572,R01196,R00006,R00014,R00211,R00210,R01699,R00207,R00224,R00226,R00209,R05636,R03145,R02188,R01512,R01515,R01517,R01660,R00472,R01061,R01063,R00344,R00212,R04709,R07989,R06635,R06637,R06636,R06459,R06458,R06448,R07250,R06510,R07253,R05331,R06641,R00233,R06511,R06512,R06643,R06644,R06645,R02505,R07987,R07251,R07988,R05188,R06482,R06483,R06480,R06481,R02447,R05464,R01613,R01614,R05190,R07758,R02223,R07254,R02224,R00361,R00360,R00343,R00342,R01447,R01257,R02740,R00658,R00211,R00210,R00209,R01196,R00212,R01070,R00742,R01070,R02073,R04780,R04779,R01518
369	0.67	419	16	61	0	0	C00024->C00668:[49->13,49->7,50->12,50->6]	RP00036,RP09657,RP00026,RP01787,RP06639,RP05698,RP00180,RP13340,RP02454,RP01033,RP10730,RP09848,RP01654,RP01264,RP10741,RP01568	R00199,R01858,R02628,R01138,R00659,R00724,R00200,R00206,R02320,R00430,R00208,R01012,R00572,R06861,R00743,R01323,R01179,R05508,R00393,R04057,R02955,R05336,R01359,R05509,R00928,R04000,R00229,R07832,R03884,R00227,R03153,R00235,R01827,R01621,R01196,R00006,R00014,R00211,R00210,R01699,R00207,R00224,R00226,R00209,R05636,R03145,R00315,R00317,R00320,R01827,R02740,R00658,R01699,R06863,R06590,R06863,R01641,R07159,R01058,R02569,R01518
370	0.83	537	29	68	0	1	C00024->C00668:[49->13,49->7,49->8,50->12,50->6]	RP13340,RP09657,RP06172,RP00440,RP00395,RP06101,RP05698,RP06639,RP12734,RP09848,RP04318,RP01654,RP00285,RP02797,RP01568,RP00036,RP00113,RP05242,RP10730,RP00180,RP02454,RP01033,RP02918,RP12733,RP00291,RP01787,RP04202,RP04833,RP08343	R01827,R06861,R00472,R03050,R00006,R01061,R01063,R00214,R00216,R01196,R00006,R00014,R00211,R00210,R01699,R00207,R00224,R00226,R00209,R05636,R03145,R01621,R00226,R06863,R00224,R06590,R06863,R01641,R00211,R00210,R00209,R01196,R00212,R03145,R01518,R00199,R01858,R02628,R01138,R00659,R00724,R00200,R00206,R02320,R00430,R00208,R01012,R00572,R02188,R01512,R01515,R01517,R01660,R05636,R01699,R00315,R00317,R00320,R02740,R00658,R00014,R00006,R00226,R04672,R01827,R00207,R00316,R00236
371	0.33	422	7	15	0	0	C00024->C00668:[49->13,50->12]	RP02451,RP06299,RP00285,RP01093,RP00146,RP04202,RP00649	R02737,R00761,R00211,R00210,R00209,R01196,R00212,R00771,R02168,R00837,R00836,R05767,R00207,R00761,R01067
372	1.00	519	25	64	0	1	C00024->C00668:[49->13,49->7,49->8,50->10,50->12,50->6]	RP06172,RP00395,RP01926,RP06101,RP00649,RP05698,RP06705,RP01572,RP00143,RP02453,RP00285,RP05200,RP01568,RP00036,RP01095,RP00113,RP01790,RP06639,RP01576,RP04232,RP00180,RP02940,RP01033,RP06727,RP05201	R00472,R01061,R01063,R02036,R00214,R00216,R00761,R01067,R01196,R00006,R00014,R00211,R00210,R01699,R00207,R00224,R00226,R00209,R05636,R03145,R01776,R01528,R00651,R01287,R02026,R03217,R02739,R00211,R00210,R00209,R01196,R00212,R05605,R01518,R00199,R01858,R02628,R01138,R00659,R00724,R00200,R00206,R02320,R00430,R00208,R01012,R00572,R05339,R02188,R01512,R01515,R01517,R01660,R01830,R01621,R05338,R00212,R00315,R00317,R00320,R03321,R00658,R01830,R05605
373	0.83	523	20	60	0	1	C00024->C00668:[49->13,49->7,49->8,50->12,50->6]	RP01271,RP06172,RP00395,RP00649,RP05698,RP00052,RP00285,RP04202,RP01568,RP00036,RP00113,RP01790,RP06299,RP04232,RP06101,RP02454,RP01033,RP01270,RP06427,RP06727	R01068,R00472,R01061,R01063,R00761,R01067,R01196,R00006,R00014,R00211,R00210,R01699,R00207,R00224,R00226,R00209,R05636,R03145,R00756,R00769,R05805,R00770,R00762,R00764,R00767,R00211,R00210,R00209,R01196,R00212,R00207,R01518,R00199,R01858,R02628,R01138,R00659,R00724,R00200,R00206,R02320,R00430,R00208,R01012,R00572,R02188,R01512,R01515,R01517,R01660,R01830,R00761,R00212,R00214,R00216,R02740,R00658,R01068,R01067,R01830
374	0.83	510	19	56	0	1	C00024->C00668:[49->13,49->7,49->8,50->12,50->6]	RP13340,RP06651,RP06172,RP00395,RP01787,RP05698,RP06639,RP01654,RP00285,RP01568,RP00036,RP06101,RP00113,RP04232,RP00180,RP02454,RP01033,RP08343,RP04833	R01827,R01641,R00472,R01061,R01063,R01827,R01196,R00006,R00014,R00211,R00210,R01699,R00207,R00224,R00226,R00209,R05636,R03145,R01621,R06590,R06863,R01641,R00211,R00210,R00209,R01196,R00212,R01518,R00199,R01858,R02628,R01138,R00659,R00724,R00200,R00206,R02320,R00430,R00208,R01012,R00572,R00214,R00216,R02188,R01512,R01515,R01517,R01660,R00212,R00315,R00317,R00320,R02740,R00658,R00236,R00316
375	0.50	400	17	65	0	1	C00024->C00668:[49->7,49->8,50->6]	RP06172,RP00395,RP05698,RP00285,RP01275,RP05729,RP01568,RP00036,RP00113,RP04232,RP06101,RP00079,RP02454,RP01033,RP01274,RP03735,RP00191	R00472,R01061,R01063,R01196,R00006,R00014,R00211,R00210,R01699,R00207,R00224,R00226,R00209,R05636,R03145,R00211,R00210,R00209,R01196,R00212,R01070,R00217,R00346,R00345,R00726,R00341,R00431,R01518,R00199,R01858,R02628,R01138,R00659,R00724,R00200,R00206,R02320,R00430,R00208,R01012,R00572,R02188,R01512,R01515,R01517,R01660,R00212,R00214,R00216,R00361,R00360,R00343,R00342,R01447,R01257,R02740,R00658,R01070,R00134,R03215,R03146,R00519,R02073,R04780,R04779
376	0.33	908	7	7	0	0	C00024->C00668:[49->13,50->12]	RP06639,RP06166,RP01640,RP01790,RP02453,RP06727,RP02940	R01621,R00454,R01620,R01830,R02739,R01830,R03321
377	0.83	531	28	67	0	1	C00024->C00668:[49->13,49->7,49->8,50->12,50->6]	RP13340,RP05698,RP06172,RP00440,RP00395,RP00180,RP06651,RP06639,RP12734,RP04318,RP01654,RP00285,RP02797,RP01568,RP00036,RP00113,RP05242,RP10730,RP06101,RP02454,RP01033,RP02918,RP12733,RP00291,RP01787,RP04202,RP04833,RP08343	R01827,R01196,R00006,R00014,R00211,R00210,R01699,R00207,R00224,R00226,R00209,R05636,R03145,R00472,R03050,R00006,R01061,R01063,R00315,R00317,R00320,R01641,R01621,R00226,R00224,R06590,R06863,R01641,R00211,R00210,R00209,R01196,R00212,R03145,R01518,R00199,R01858,R02628,R01138,R00659,R00724,R00200,R00206,R02320,R00430,R00208,R01012,R00572,R02188,R01512,R01515,R01517,R01660,R05636,R01699,R00214,R00216,R02740,R00658,R00014,R00006,R00226,R04672,R01827,R00207,R00316,R00236
378	0.83	544	21	54	0	1	C00024->C00668:[49->13,49->7,50->10,50->12,50->6]	RP04232,RP00036,RP01572,RP00113,RP01790,RP00395,RP01926,RP01576,RP00649,RP05698,RP02454,RP01033,RP06639,RP06166,RP01640,RP01095,RP06727,RP00285,RP05200,RP05201,RP01568	R00212,R00199,R01858,R02628,R01138,R00659,R00724,R00200,R00206,R02320,R00430,R00208,R01012,R00572,R01528,R02188,R01512,R01515,R01517,R01660,R01830,R01061,R01063,R02036,R05338,R00761,R01067,R01196,R00006,R00014,R00211,R00210,R01699,R00207,R00224,R00226,R00209,R05636,R03145,R02740,R00658,R01621,R00454,R01620,R05339,R01830,R00211,R00210,R00209,R01196,R00212,R05605,R05605,R01518
379	0.83	368	22	92	0	1	C00024->C00668:[49->13,49->7,49->8,50->12,50->6]	RP06172,RP00180,RP05698,RP00026,RP01264,RP00285,RP01275,RP05729,RP01568,RP00036,RP06299,RP04232,RP06101,RP00649,RP00079,RP02454,RP01033,RP00052,RP01274,RP01270,RP03735,RP00191	R00472,R00315,R00317,R00320,R01196,R00006,R00014,R00211,R00210,R01699,R00207,R00224,R00226,R00209,R05636,R03145,R00743,R01323,R01179,R05508,R00393,R04057,R02955,R05336,R01359,R05509,R00928,R04000,R00229,R07832,R03884,R00227,R03153,R00235,R07159,R01058,R00211,R00210,R00209,R01196,R00212,R01070,R00217,R00346,R00345,R00726,R00341,R00431,R01518,R00199,R01858,R02628,R01138,R00659,R00724,R00200,R00206,R02320,R00430,R00208,R01012,R00572,R00761,R00212,R00214,R00216,R00761,R01067,R00361,R00360,R00343,R00342,R01447,R01257,R02740,R00658,R00756,R00769,R05805,R00770,R00762,R00764,R00767,R01070,R01068,R00134,R03215,R03146,R00519,R02073,R04780,R04779
380	0.50	386	16	49	0	1	C00024->C00668:[49->7,49->8,50->6]	RP06172,RP00395,RP05698,RP01274,RP00285,RP01275,RP01568,RP00113,RP04232,RP06101,RP02454,RP01033,RP00078,RP00109,RP03735,RP00191	R00472,R01061,R01063,R01196,R00006,R00014,R00211,R00210,R01699,R00207,R00224,R00226,R00209,R05636,R03145,R01070,R00211,R00210,R00209,R01196,R00212,R01070,R01518,R02188,R01512,R01515,R01517,R01660,R00212,R00214,R00216,R02740,R00658,R00431,R00346,R00345,R00726,R00341,R00344,R00930,R00217,R00353,R00134,R03215,R03146,R00519,R02073,R04780,R04779
381	0.33	454	11	43	0	1	C00024->C00668:[49->7,50->6]	RP00036,RP05698,RP00113,RP00395,RP01787,RP04232,RP13340,RP02454,RP01033,RP00285,RP01568	R00199,R01858,R02628,R01138,R00659,R00724,R00200,R00206,R02320,R00430,R00208,R01012,R00572,R01196,R00006,R00014,R00211,R00210,R01699,R00207,R00224,R00226,R00209,R05636,R03145,R02188,R01512,R01515,R01517,R01660,R01061,R01063,R01827,R00212,R01827,R02740,R00658,R00211,R00210,R00209,R01196,R00212,R01518
382	0.83	342	24	112	0	0	C00024->C00668:[2->10,49->13,49->7,50->12,50->6]	RP13340,RP09657,RP06299,RP01787,RP06651,RP04092,RP06639,RP03722,RP09848,RP01654,RP00051,RP00124,RP00026,RP01255,RP02707,RP00180,RP00649,RP02454,RP01238,RP09125,RP00052,RP08343,RP01270,RP04833	R01827,R06861,R00761,R01827,R01641,R00190,R01621,R00130,R06863,R06590,R06863,R01641,R04709,R07741,R06635,R07884,R06637,R06636,R06459,R06458,R07938,R00989,R07251,R06800,R06801,R07254,R07255,R07721,R06510,R06511,R06512,R07910,R06821,R02505,R07987,R07989,R00740,R07757,R02447,R07886,R06797,R02482,R01626,R07754,R07731,R06799,R06796,R04618,R06448,R04356,R05331,R06817,R06641,R06643,R06644,R06645,R07250,R05188,R06482,R06483,R06480,R06481,R05464,R04050,R01613,R07253,R01614,R07719,R07988,R07885,R00233,R00742,R00353,R04386,R00743,R01323,R01179,R05508,R00393,R04057,R02955,R05336,R01359,R05509,R00928,R04000,R00229,R07832,R03884,R00227,R03153,R00235,R01049,R03036,R00315,R00317,R00320,R00761,R01067,R02740,R01015,R06590,R00756,R00769,R05805,R00770,R00762,R00764,R00767,R00236,R01068,R00316
383	0.33	912	6	6	0	0	C00024->C00668:[49->13,50->12]	RP01790,RP02454,RP06639,RP06166,RP01640,RP06727	R01830,R02740,R01621,R00454,R01620,R01830
384	0.33	373	11	34	0	1	C00024->C00668:[49->7,50->6]	RP00285,RP13340,RP05698,RP01787,RP04232,RP02454,RP01033,RP00078,RP01264,RP00109,RP01568	R00211,R00210,R00209,R01196,R00212,R01827,R01196,R00006,R00014,R00211,R00210,R01699,R00207,R00224,R00226,R00209,R05636,R03145,R01827,R00212,R02740,R00658,R00431,R00346,R00345,R00726,R00341,R07159,R01058,R00344,R00930,R00217,R00353,R01518
385	0.83	521	22	65	0	1	C00024->C00668:[49->13,49->7,49->8,50->12,50->6]	RP01271,RP06172,RP00395,RP00649,RP05698,RP06639,RP01640,RP00052,RP02453,RP00285,RP01270,RP01568,RP00036,RP00113,RP01790,RP04232,RP06101,RP02940,RP01033,RP06166,RP06727,RP03735	R01068,R00472,R01061,R01063,R00761,R01067,R01196,R00006,R00014,R00211,R00210,R01699,R00207,R00224,R00226,R00209,R05636,R03145,R01621,R01620,R00756,R00769,R05805,R00770,R00762,R00764,R00767,R02739,R00211,R00210,R00209,R01196,R00212,R01068,R01518,R00199,R01858,R02628,R01138,R00659,R00724,R00200,R00206,R02320,R00430,R00208,R01012,R00572,R02188,R01512,R01515,R01517,R01660,R01830,R00212,R00214,R00216,R03321,R00658,R00454,R01830,R00134,R03215,R03146,R00519
386	0.50	451	20	52	0	1	C00024->C00668:[49->7,49->8,50->6]	RP00300,RP00395,RP00568,RP05698,RP01670,RP01274,RP00285,RP01275,RP01568,RP06172,RP00113,RP06374,RP04290,RP04232,RP06101,RP02454,RP01033,RP00078,RP00109,RP00191	R00944,R00943,R01061,R01063,R01218,R01220,R01196,R00006,R00014,R00211,R00210,R01699,R00207,R00224,R00226,R00209,R05636,R03145,R01655,R01070,R00211,R00210,R00209,R01196,R00212,R01070,R01518,R00472,R02188,R01512,R01515,R01517,R01660,R00945,R00220,R00212,R00214,R00216,R02740,R00658,R00431,R00346,R00345,R00726,R00341,R00344,R00930,R00217,R00353,R02073,R04780,R04779
387	0.50	422	19	54	0	1	C00024->C00668:[49->7,49->8,50->6]	RP13340,RP06172,RP00395,RP01787,RP05698,RP00930,RP00285,RP01292,RP01568,RP00121,RP05857,RP00113,RP04232,RP06101,RP02454,RP01033,RP00078,RP00109,RP03735	R01827,R00472,R01061,R01063,R01827,R01196,R00006,R00014,R00211,R00210,R01699,R00207,R00224,R00226,R00209,R05636,R03145,R00479,R00211,R00210,R00209,R01196,R00212,R01082,R01518,R00412,R00408,R02164,R00402,R00709,R00267,R02188,R01512,R01515,R01517,R01660,R00212,R00214,R00216,R02740,R00658,R00431,R00346,R00345,R00726,R00341,R00344,R00930,R00217,R00353,R00134,R03215,R03146,R00519
388	0.50	367	20	110	0	0	C00024->C00668:[14->8,49->7,50->6]	RP00036,RP03973,RP00113,RP00395,RP02707,RP00051,RP05698,RP02454,RP01033,RP10730,RP03722,RP00124,RP06373,RP01319,RP01274,RP10741,RP08184,RP01275,RP00191,RP01568	R00199,R01858,R02628,R01138,R00659,R00724,R00200,R00206,R02320,R00430,R00208,R01012,R00572,R00181,R02188,R01512,R01515,R01517,R01660,R01061,R01063,R03036,R04709,R07741,R06635,R07884,R06637,R06636,R06459,R06458,R07938,R00989,R07251,R06800,R06801,R07254,R07255,R07721,R06510,R06511,R06512,R07910,R06821,R02505,R07987,R07989,R00740,R07757,R02447,R07886,R06797,R02482,R01626,R07754,R07731,R06799,R06796,R04618,R06448,R04356,R05331,R06817,R06641,R06643,R06644,R06645,R07250,R05188,R06482,R06483,R06480,R06481,R05464,R04050,R01613,R07253,R01614,R07719,R07988,R07885,R01196,R00006,R00014,R00211,R00210,R01699,R00207,R00224,R00226,R00209,R05636,R03145,R02740,R00658,R01699,R00130,R00233,R00742,R00353,R04386,R00941,R01127,R01070,R02569,R04560,R01070,R02073,R04780,R04779,R01518
389	0.83	427	19	69	0	0	C00024->C00668:[49->13,49->7,49->8,50->12,50->6]	RP13340,RP09657,RP06172,RP00395,RP01787,RP05698,RP00026,RP09848,RP01654,RP01568,RP00036,RP06101,RP00113,RP06639,RP00180,RP02454,RP01033,RP10730,RP10741	R01827,R06861,R00472,R01061,R01063,R01827,R01196,R00006,R00014,R00211,R00210,R01699,R00207,R00224,R00226,R00209,R05636,R03145,R00743,R01323,R01179,R05508,R00393,R04057,R02955,R05336,R01359,R05509,R00928,R04000,R00229,R07832,R03884,R00227,R03153,R00235,R06863,R06590,R06863,R01641,R01518,R00199,R01858,R02628,R01138,R00659,R00724,R00200,R00206,R02320,R00430,R00208,R01012,R00572,R00214,R00216,R02188,R01512,R01515,R01517,R01660,R01621,R00315,R00317,R00320,R02740,R00658,R01699,R02569
390	0.83	441	22	57	0	1	C00024->C00668:[49->13,49->7,49->8,50->12,50->6]	RP13340,RP09657,RP06172,RP00395,RP01787,RP05698,RP06639,RP09848,RP01654,RP00285,RP01568,RP00113,RP00180,RP04232,RP06101,RP02454,RP01033,RP00078,RP08343,RP00109,RP03735,RP04833	R01827,R06861,R00472,R01061,R01063,R01827,R01196,R00006,R00014,R00211,R00210,R01699,R00207,R00224,R00226,R00209,R05636,R03145,R01621,R06863,R06590,R06863,R01641,R00211,R00210,R00209,R01196,R00212,R01518,R02188,R01512,R01515,R01517,R01660,R00315,R00317,R00320,R00212,R00214,R00216,R02740,R00658,R00431,R00346,R00345,R00726,R00341,R00236,R00344,R00930,R00217,R00353,R00134,R03215,R03146,R00519,R00316
391	0.50	343	22	162	0	1	C00024->C00668:[49->7,49->8,50->6]	RP13340,RP00300,RP00395,RP01787,RP05698,RP00007,RP03722,RP02453,RP00285,RP01568,RP06172,RP03973,RP00113,RP01319,RP02707,RP04232,RP06101,RP02940,RP01033,RP00078,RP00109,RP08184	R01827,R00944,R00943,R01061,R01063,R01827,R01196,R00006,R00014,R00211,R00210,R01699,R00207,R00224,R00226,R00209,R05636,R03145,R02837,R04723,R06635,R05672,R01556,R00228,R00229,R00227,R01023,R02772,R06643,R01850,R02152,R05537,R04364,R00586,R01889,R03230,R00627,R00706,R00705,R02481,R04348,R01624,R08530,R08531,R05351,R01154,R08332,R08331,R03621,R01204,R03437,R00271,R07833,R00234,R00230,R04466,R00236,R03065,R03064,R05188,R01196,R04192,R03668,R04316,R02191,R00370,R00371,R02396,R02058,R00235,R01808,R01807,R01806,R01213,R05876,R05190,R06453,R05870,R01160,R08532,R08248,R03903,R07251,R07252,R07253,R03056,R06510,R02911,R00487,R00209,R01089,R02616,R01978,R04024,R01776,R02387,R06311,R05063,R08036,R08213,R00472,R08250,R04950,R03910,R04484,R00211,R00210,R00998,R00212,R07249,R05332,R02569,R03455,R00259,R06978,R03552,R03760,R00351,R00352,R00399,R00693,R03767,R08433,R00238,R06307,R03017,R07399,R00454,R00927,R03168,R00130,R02739,R00211,R00210,R00209,R01196,R00212,R01518,R00472,R00181,R02188,R01512,R01515,R01517,R01660,R01127,R03036,R00212,R00214,R00216,R03321,R00658,R00431,R00346,R00345,R00726,R00341,R00344,R00930,R00217,R00353,R04560
392	0.17	334	14	129	0	1	C00024->C00668:[14->6]	RP03973,RP01471,RP01319,RP04543,RP10990,RP00196,RP00007,RP02707,RP03722,RP06373,RP10987,RP08184,RP06552,RP01197	R00181,R01384,R01127,R00286,R07658,R00289,R00287,R00955,R02837,R04723,R06635,R05672,R01556,R00228,R00229,R00227,R01023,R02772,R06643,R01850,R02152,R05537,R04364,R00586,R01889,R03230,R00627,R00706,R00705,R02481,R04348,R01624,R08530,R08531,R05351,R01154,R08332,R08331,R03621,R01204,R03437,R00271,R07833,R00234,R00230,R04466,R00236,R03065,R03064,R05188,R01196,R04192,R03668,R04316,R02191,R00370,R00371,R02396,R02058,R00235,R01808,R01807,R01806,R01213,R05876,R05190,R06453,R05870,R01160,R08532,R08248,R03903,R07251,R07252,R07253,R03056,R06510,R02911,R00487,R00209,R01089,R02616,R01978,R04024,R01776,R02387,R06311,R05063,R08036,R08213,R00472,R08250,R04950,R03910,R04484,R00211,R00210,R00998,R00212,R07249,R05332,R02569,R03455,R00259,R06978,R03552,R03760,R00351,R00352,R00399,R00693,R03767,R08433,R00238,R06307,R03017,R07399,R00454,R00927,R03168,R03036,R00130,R00941,R01386,R04560,R01384,R01386,R07658,R00959
393	0.50	436	14	38	0	0	C00024->C00668:[49->7,49->8,50->6]	RP13340,RP00113,RP06172,RP00395,RP01787,RP05698,RP06101,RP02454,RP01033,RP10730,RP00078,RP00109,RP10741,RP01568	R01827,R02188,R01512,R01515,R01517,R01660,R00472,R01061,R01063,R01827,R01196,R00006,R00014,R00211,R00210,R01699,R00207,R00224,R00226,R00209,R05636,R03145,R00214,R00216,R02740,R00658,R01699,R00431,R00346,R00345,R00726,R00341,R00344,R00930,R00217,R00353,R02569,R01518
394	0.50	375	21	92	0	0	C00024->C00668:[2->10,49->7,50->6]	RP02707,RP13340,RP00051,RP01255,RP06299,RP01787,RP04092,RP06651,RP00180,RP00649,RP02454,RP01238,RP03722,RP00052,RP08343,RP01654,RP01270,RP04833,RP09125,RP00124,RP09848	R03036,R01827,R04709,R07741,R06635,R07884,R06637,R06636,R06459,R06458,R07938,R00989,R07251,R06800,R06801,R07254,R07255,R07721,R06510,R06511,R06512,R07910,R06821,R02505,R07987,R07989,R00740,R07757,R02447,R07886,R06797,R02482,R01626,R07754,R07731,R06799,R06796,R04618,R06448,R04356,R05331,R06817,R06641,R06643,R06644,R06645,R07250,R05188,R06482,R06483,R06480,R06481,R05464,R04050,R01613,R07253,R01614,R07719,R07988,R07885,R01049,R00761,R01827,R00190,R01641,R00315,R00317,R00320,R00761,R01067,R02740,R01015,R00130,R00756,R00769,R05805,R00770,R00762,R00764,R00767,R00236,R06590,R06863,R01641,R01068,R00316,R06590,R00233,R00742,R00353,R04386,R06863
395	0.50	451	15	53	0	1	C00024->C00668:[49->7,49->8,50->6]	RP00036,RP04232,RP00113,RP06172,RP00395,RP05698,RP06101,RP02454,RP01033,RP01274,RP00285,RP03735,RP01275,RP00191,RP01568	R00199,R01858,R02628,R01138,R00659,R00724,R00200,R00206,R02320,R00430,R00208,R01012,R00572,R00212,R02188,R01512,R01515,R01517,R01660,R00472,R01061,R01063,R01196,R00006,R00014,R00211,R00210,R01699,R00207,R00224,R00226,R00209,R05636,R03145,R00214,R00216,R02740,R00658,R01070,R00211,R00210,R00209,R01196,R00212,R00134,R03215,R03146,R00519,R01070,R02073,R04780,R04779,R01518
396	0.83	397	17	67	0	1	C00024->C00668:[49->13,49->7,49->8,50->12,50->6]	RP00285,RP00036,RP06651,RP06172,RP00026,RP01787,RP05698,RP04232,RP00180,RP13340,RP02454,RP01033,RP06639,RP06101,RP01654,RP01264,RP01568	R00211,R00210,R00209,R01196,R00212,R00199,R01858,R02628,R01138,R00659,R00724,R00200,R00206,R02320,R00430,R00208,R01012,R00572,R01641,R00472,R00743,R01323,R01179,R05508,R00393,R04057,R02955,R05336,R01359,R05509,R00928,R04000,R00229,R07832,R03884,R00227,R03153,R00235,R01827,R01196,R00006,R00014,R00211,R00210,R01699,R00207,R00224,R00226,R00209,R05636,R03145,R00212,R00315,R00317,R00320,R01827,R02740,R00658,R01621,R00214,R00216,R06590,R06863,R01641,R07159,R01058,R01518
397	0.50	355	17	157	0	1	C00024->C00668:[14->8,49->7,50->6]	RP00036,RP04232,RP00300,RP03722,RP01319,RP02707,RP01787,RP05698,RP13340,RP02454,RP01033,RP00007,RP03973,RP01264,RP00285,RP08184,RP01568	R00199,R01858,R02628,R01138,R00659,R00724,R00200,R00206,R02320,R00430,R00208,R01012,R00572,R00212,R00944,R00943,R00130,R01127,R03036,R01827,R01196,R00006,R00014,R00211,R00210,R01699,R00207,R00224,R00226,R00209,R05636,R03145,R01827,R02740,R00658,R02837,R04723,R06635,R05672,R01556,R00228,R00229,R00227,R01023,R02772,R06643,R01850,R02152,R05537,R04364,R00586,R01889,R03230,R00627,R00706,R00705,R02481,R04348,R01624,R08530,R08531,R05351,R01154,R08332,R08331,R03621,R01204,R03437,R00271,R07833,R00234,R00230,R04466,R00236,R03065,R03064,R05188,R01196,R04192,R03668,R04316,R02191,R00370,R00371,R02396,R02058,R00235,R01808,R01807,R01806,R01213,R05876,R05190,R06453,R05870,R01160,R08532,R08248,R03903,R07251,R07252,R07253,R03056,R06510,R02911,R00487,R00209,R01089,R02616,R01978,R04024,R01776,R02387,R06311,R05063,R08036,R08213,R00472,R08250,R04950,R03910,R04484,R00211,R00210,R00998,R00212,R07249,R05332,R02569,R03455,R00259,R06978,R03552,R03760,R00351,R00352,R00399,R00693,R03767,R08433,R00238,R06307,R03017,R07399,R00454,R00927,R03168,R00181,R07159,R01058,R00211,R00210,R00209,R01196,R00212,R04560,R01518
398	0.83	528	21	54	0	1	C00024->C00668:[49->13,49->7,50->10,50->12,50->6]	RP04232,RP00036,RP01572,RP00113,RP01790,RP00395,RP01926,RP01576,RP00649,RP05698,RP02940,RP01033,RP06639,RP01095,RP01568,RP06727,RP02453,RP00285,RP05200,RP04202,RP05201	R00212,R00199,R01858,R02628,R01138,R00659,R00724,R00200,R00206,R02320,R00430,R00208,R01012,R00572,R01528,R02188,R01512,R01515,R01517,R01660,R01830,R01061,R01063,R02036,R05338,R00761,R01067,R01196,R00006,R00014,R00211,R00210,R01699,R00207,R00224,R00226,R00209,R05636,R03145,R03321,R00658,R01621,R05339,R01518,R01830,R02739,R00211,R00210,R00209,R01196,R00212,R05605,R00207,R05605
399	0.83	435	24	81	0	0	C00024->C00668:[49->13,49->7,50->12,50->6,50->8]	RP00128,RP06651,RP00395,RP01787,RP00568,RP05698,RP13340,RP01670,RP00026,RP04318,RP01654,RP00285,RP01568,RP00036,RP00113,RP06374,RP06639,RP04290,RP00180,RP02454,RP01033,RP08343,RP04833,RP06373	R00710,R00711,R01019,R00326,R01641,R01061,R01063,R01827,R01218,R01220,R01196,R00006,R00014,R00211,R00210,R01699,R00207,R00224,R00226,R00209,R05636,R03145,R01827,R01655,R00743,R01323,R01179,R05508,R00393,R04057,R02955,R05336,R01359,R05509,R00928,R04000,R00229,R07832,R03884,R00227,R03153,R00235,R00224,R06590,R06863,R01641,R00211,R00210,R00209,R01196,R00212,R01518,R00199,R01858,R02628,R01138,R00659,R00724,R00200,R00206,R02320,R00430,R00208,R01012,R00572,R02188,R01512,R01515,R01517,R01660,R00945,R01621,R00220,R00315,R00317,R00320,R02740,R00658,R00236,R00316,R00941
400	0.83	435	26	90	0	1	C00024->C00668:[49->13,49->7,49->8,50->12,50->6]	RP04232,RP00300,RP00395,RP00180,RP00568,RP05698,RP01670,RP00026,RP00285,RP01275,RP01568,RP06172,RP00036,RP00113,RP06374,RP04290,RP00287,RP06101,RP00649,RP02454,RP01033,RP06299,RP00052,RP01274,RP01270,RP00191	R00212,R00944,R00943,R01061,R01063,R00315,R00317,R00320,R01218,R01220,R01196,R00006,R00014,R00211,R00210,R01699,R00207,R00224,R00226,R00209,R05636,R03145,R01655,R00743,R01323,R01179,R05508,R00393,R04057,R02955,R05336,R01359,R05509,R00928,R04000,R00229,R07832,R03884,R00227,R03153,R00235,R00211,R00210,R00209,R01196,R00212,R01070,R01518,R00472,R00199,R01858,R02628,R01138,R00659,R00724,R00200,R00206,R02320,R00430,R00208,R01012,R00572,R02188,R01512,R01515,R01517,R01660,R00945,R00220,R00214,R00216,R00214,R00216,R00761,R01067,R02740,R00658,R00761,R00756,R00769,R05805,R00770,R00762,R00764,R00767,R01070,R01068,R02073,R04780,R04779
401	0.33	372	12	39	0	1	C00024->C00668:[49->7,50->6]	RP13340,RP05698,RP00113,RP00395,RP01787,RP04232,RP02454,RP01033,RP00078,RP00285,RP00109,RP01568	R01827,R01196,R00006,R00014,R00211,R00210,R01699,R00207,R00224,R00226,R00209,R05636,R03145,R02188,R01512,R01515,R01517,R01660,R01061,R01063,R01827,R00212,R02740,R00658,R00431,R00346,R00345,R00726,R00341,R00211,R00210,R00209,R01196,R00212,R00344,R00930,R00217,R00353,R01518
402	0.33	501	11	39	0	0	C00024->C00668:[49->7,50->6]	RP00036,RP00113,RP00395,RP01787,RP05698,RP13340,RP02454,RP01033,RP10730,RP10741,RP01568	R00199,R01858,R02628,R01138,R00659,R00724,R00200,R00206,R02320,R00430,R00208,R01012,R00572,R02188,R01512,R01515,R01517,R01660,R01061,R01063,R01827,R01196,R00006,R00014,R00211,R00210,R01699,R00207,R00224,R00226,R00209,R05636,R03145,R01827,R02740,R00658,R01699,R02569,R01518
403	0.33	695	8	10	0	0	C00024->C00668:[49->13,50->12]	RP06639,RP08343,RP01790,RP02453,RP06727,RP00180,RP02940,RP04833	R01621,R00236,R01830,R02739,R01830,R00315,R00317,R00320,R03321,R00316
404	0.50	533	12	37	0	0	C00024->C00668:[49->7,49->8,50->6]	RP00036,RP06172,RP01787,RP05698,RP06101,RP13340,RP02454,RP01033,RP10730,RP01264,RP10741,RP01568	R00199,R01858,R02628,R01138,R00659,R00724,R00200,R00206,R02320,R00430,R00208,R01012,R00572,R00472,R01827,R01196,R00006,R00014,R00211,R00210,R01699,R00207,R00224,R00226,R00209,R05636,R03145,R00214,R00216,R01827,R02740,R00658,R01699,R07159,R01058,R02569,R01518
405	0.67	520	20	61	0	1	C00024->C00668:[49->13,49->7,50->12,50->6]	RP01271,RP00036,RP04232,RP00113,RP01790,RP00395,RP06299,RP00649,RP05698,RP00180,RP02454,RP01033,RP00285,RP08343,RP06427,RP00052,RP06727,RP04833,RP01270,RP01568	R01068,R00199,R01858,R02628,R01138,R00659,R00724,R00200,R00206,R02320,R00430,R00208,R01012,R00572,R00212,R02188,R01512,R01515,R01517,R01660,R01830,R01061,R01063,R00761,R00761,R01067,R01196,R00006,R00014,R00211,R00210,R01699,R00207,R00224,R00226,R00209,R05636,R03145,R00315,R00317,R00320,R02740,R00658,R00211,R00210,R00209,R01196,R00212,R00236,R01067,R00756,R00769,R05805,R00770,R00762,R00764,R00767,R01830,R00316,R01068,R01518
406	0.83	423	20	52	0	1	C00024->C00668:[49->13,49->7,49->8,50->12,50->6]	RP13340,RP06172,RP00395,RP01790,RP01093,RP05698,RP00285,RP04202,RP01568,RP00113,RP06299,RP02451,RP04232,RP06101,RP00649,RP01033,RP00078,RP01787,RP00109,RP00146	R01827,R00472,R01061,R01063,R01830,R00771,R01196,R00006,R00014,R00211,R00210,R01699,R00207,R00224,R00226,R00209,R05636,R03145,R00211,R00210,R00209,R01196,R00212,R00207,R01518,R02188,R01512,R01515,R01517,R01660,R00761,R02737,R00212,R00214,R00216,R00761,R01067,R00658,R00431,R00346,R00345,R00726,R00341,R01827,R00344,R00930,R00217,R00353,R02168,R00837,R00836,R05767
407	1.00	557	24	58	0	1	C00024->C00668:[49->13,49->7,49->8,50->10,50->12,50->6]	RP06172,RP00395,RP01926,RP00649,RP05698,RP06639,RP01572,RP05201,RP02453,RP00285,RP01576,RP01568,RP00036,RP01095,RP00113,RP01790,RP05200,RP04232,RP06101,RP02940,RP01033,RP06166,RP01640,RP06727	R00472,R01061,R01063,R02036,R00761,R01067,R01196,R00006,R00014,R00211,R00210,R01699,R00207,R00224,R00226,R00209,R05636,R03145,R01621,R01528,R05605,R02739,R00211,R00210,R00209,R01196,R00212,R05338,R01518,R00199,R01858,R02628,R01138,R00659,R00724,R00200,R00206,R02320,R00430,R00208,R01012,R00572,R05339,R02188,R01512,R01515,R01517,R01660,R01830,R05605,R00212,R00214,R00216,R03321,R00658,R00454,R01620,R01830
408	0.50	601	13	18	0	0	C00024->C00668:[49->13,50->10,50->12]	RP01572,RP01790,RP01926,RP05200,RP00649,RP02454,RP06639,RP01095,RP06727,RP00285,RP01576,RP04202,RP05201	R01528,R01830,R02036,R05605,R00761,R01067,R02740,R01621,R05339,R01830,R00211,R00210,R00209,R01196,R00212,R05338,R00207,R05605
409	0.83	396	20	80	0	1	C00024->C00668:[49->13,49->7,49->8,50->12,50->6]	RP06172,RP00180,RP05698,RP00026,RP01264,RP00285,RP01275,RP01568,RP00036,RP06299,RP04232,RP06101,RP00649,RP02454,RP01033,RP00052,RP01274,RP01270,RP03735,RP00191	R00472,R00315,R00317,R00320,R01196,R00006,R00014,R00211,R00210,R01699,R00207,R00224,R00226,R00209,R05636,R03145,R00743,R01323,R01179,R05508,R00393,R04057,R02955,R05336,R01359,R05509,R00928,R04000,R00229,R07832,R03884,R00227,R03153,R00235,R07159,R01058,R00211,R00210,R00209,R01196,R00212,R01070,R01518,R00199,R01858,R02628,R01138,R00659,R00724,R00200,R00206,R02320,R00430,R00208,R01012,R00572,R00761,R00212,R00214,R00216,R00761,R01067,R02740,R00658,R00756,R00769,R05805,R00770,R00762,R00764,R00767,R01070,R01068,R00134,R03215,R03146,R00519,R02073,R04780,R04779
410	0.83	372	24	80	0	1	C00024->C00668:[49->13,49->7,49->8,50->12,50->6]	RP13340,RP06651,RP06172,RP00395,RP01787,RP06639,RP05698,RP00930,RP00026,RP00109,RP00285,RP01292,RP01568,RP01654,RP05857,RP00113,RP00180,RP04232,RP06101,RP02454,RP01033,RP00121,RP00078,RP03735	R01827,R01641,R00472,R01061,R01063,R01827,R01621,R01196,R00006,R00014,R00211,R00210,R01699,R00207,R00224,R00226,R00209,R05636,R03145,R00479,R00743,R01323,R01179,R05508,R00393,R04057,R02955,R05336,R01359,R05509,R00928,R04000,R00229,R07832,R03884,R00227,R03153,R00235,R00344,R00930,R00217,R00353,R00211,R00210,R00209,R01196,R00212,R01082,R01518,R06590,R06863,R01641,R00709,R00267,R02188,R01512,R01515,R01517,R01660,R00315,R00317,R00320,R00212,R00214,R00216,R02740,R00658,R00412,R00408,R02164,R00402,R00431,R00346,R00345,R00726,R00341,R00134,R03215,R03146,R00519
411	0.83	468	22	64	0	1	C00024->C00668:[49->13,49->7,49->8,50->12,50->6]	RP13340,RP06172,RP00395,RP01790,RP01093,RP05698,RP00285,RP01568,RP00036,RP00113,RP00180,RP06299,RP02451,RP04232,RP06101,RP00649,RP01033,RP08343,RP01787,RP00146,RP03735,RP04833	R01827,R00472,R01061,R01063,R01830,R00771,R01196,R00006,R00014,R00211,R00210,R01699,R00207,R00224,R00226,R00209,R05636,R03145,R00211,R00210,R00209,R01196,R00212,R01518,R00199,R01858,R02628,R01138,R00659,R00724,R00200,R00206,R02320,R00430,R00208,R01012,R00572,R02188,R01512,R01515,R01517,R01660,R00315,R00317,R00320,R00761,R02737,R00212,R00214,R00216,R00761,R01067,R00658,R00236,R01827,R02168,R00837,R00836,R05767,R00134,R03215,R03146,R00519,R00316
412	0.83	364	22	169	0	1	C00024->C00668:[2->10,49->13,49->7,50->12,50->6]	RP00395,RP04092,RP01255,RP03722,RP01654,RP00285,RP01568,RP00113,RP04232,RP00180,RP01033,RP04833,RP13340,RP06651,RP01787,RP05698,RP06639,RP00036,RP00007,RP02707,RP02454,RP08343	R01061,R01063,R00190,R01049,R00130,R06590,R06863,R01641,R00211,R00210,R00209,R01196,R00212,R01518,R02188,R01512,R01515,R01517,R01660,R00212,R00315,R00317,R00320,R00658,R00316,R01827,R01641,R01827,R01196,R00006,R00014,R00211,R00210,R01699,R00207,R00224,R00226,R00209,R05636,R03145,R01621,R00199,R01858,R02628,R01138,R00659,R00724,R00200,R00206,R02320,R00430,R00208,R01012,R00572,R02837,R04723,R06635,R05672,R01556,R00228,R00229,R00227,R01023,R02772,R06643,R01850,R02152,R05537,R04364,R00586,R01889,R03230,R00627,R00706,R00705,R02481,R04348,R01624,R08530,R08531,R05351,R01154,R08332,R08331,R03621,R01204,R03437,R00271,R07833,R00234,R00230,R04466,R00236,R03065,R03064,R05188,R01196,R04192,R03668,R04316,R02191,R00370,R00371,R02396,R02058,R00235,R01808,R01807,R01806,R01213,R05876,R05190,R06453,R05870,R01160,R08532,R08248,R03903,R07251,R07252,R07253,R03056,R06510,R02911,R00487,R00209,R01089,R02616,R01978,R04024,R01776,R02387,R06311,R05063,R08036,R08213,R00472,R08250,R04950,R03910,R04484,R00211,R00210,R00998,R00212,R07249,R05332,R02569,R03455,R00259,R06978,R03552,R03760,R00351,R00352,R00399,R00693,R03767,R08433,R00238,R06307,R03017,R07399,R00454,R00927,R03168,R03036,R02740,R00236
413	1.00	528	24	58	0	1	C00024->C00668:[49->13,49->7,49->8,50->10,50->12,50->6]	RP06172,RP00395,RP01926,RP00649,RP05698,RP06639,RP01095,RP05201,RP00285,RP01576,RP04202,RP01568,RP00036,RP01572,RP00113,RP01790,RP05200,RP04232,RP06101,RP02454,RP01033,RP10730,RP06727,RP10741	R00472,R01061,R01063,R02036,R00761,R01067,R01196,R00006,R00014,R00211,R00210,R01699,R00207,R00224,R00226,R00209,R05636,R03145,R01621,R05339,R05605,R00211,R00210,R00209,R01196,R00212,R05338,R00207,R01518,R00199,R01858,R02628,R01138,R00659,R00724,R00200,R00206,R02320,R00430,R00208,R01012,R00572,R01528,R02188,R01512,R01515,R01517,R01660,R01830,R05605,R00212,R00214,R00216,R02740,R00658,R01699,R01830,R02569
414	1.00	359	28	192	0	0	C00024->C00668:[2->10,49->13,49->7,49->8,50->12,50->6]	RP06651,RP06172,RP01788,RP00395,RP00180,RP06639,RP05698,RP04092,RP01255,RP03722,RP09848,RP01654,RP11137,RP01275,RP01568,RP00036,RP00113,RP00026,RP00007,RP02707,RP06101,RP02454,RP01033,RP10730,RP09125,RP01274,RP10741,RP00191	R01641,R00472,R01829,R01061,R01063,R00315,R00317,R00320,R01621,R01196,R00006,R00014,R00211,R00210,R01699,R00207,R00224,R00226,R00209,R05636,R03145,R00190,R01049,R00130,R06863,R06590,R06863,R01641,R01843,R01845,R01070,R01518,R00199,R01858,R02628,R01138,R00659,R00724,R00200,R00206,R02320,R00430,R00208,R01012,R00572,R02188,R01512,R01515,R01517,R01660,R00743,R01323,R01179,R05508,R00393,R04057,R02955,R05336,R01359,R05509,R00928,R04000,R00229,R07832,R03884,R00227,R03153,R00235,R02837,R04723,R06635,R05672,R01556,R00228,R00229,R00227,R01023,R02772,R06643,R01850,R02152,R05537,R04364,R00586,R01889,R03230,R00627,R00706,R00705,R02481,R04348,R01624,R08530,R08531,R05351,R01154,R08332,R08331,R03621,R01204,R03437,R00271,R07833,R00234,R00230,R04466,R00236,R03065,R03064,R05188,R01196,R04192,R03668,R04316,R02191,R00370,R00371,R02396,R02058,R00235,R01808,R01807,R01806,R01213,R05876,R05190,R06453,R05870,R01160,R08532,R08248,R03903,R07251,R07252,R07253,R03056,R06510,R02911,R00487,R00209,R01089,R02616,R01978,R04024,R01776,R02387,R06311,R05063,R08036,R08213,R00472,R08250,R04950,R03910,R04484,R00211,R00210,R00998,R00212,R07249,R05332,R02569,R03455,R00259,R06978,R03552,R03760,R00351,R00352,R00399,R00693,R03767,R08433,R00238,R06307,R03017,R07399,R00454,R00927,R03168,R03036,R00214,R00216,R02740,R00658,R01699,R06590,R01070,R02569,R02073,R04780,R04779
415	0.50	330	18	88	0	1	C00024->C00668:[49->7,49->8,50->6]	RP05698,RP00113,RP06172,RP00395,RP05694,RP05067,RP04232,RP00109,RP00079,RP02454,RP01033,RP00078,RP00285,RP01274,RP01077,RP01275,RP00191,RP01568	R01196,R00006,R00014,R00211,R00210,R01699,R00207,R00224,R00226,R00209,R05636,R03145,R02188,R01512,R01515,R01517,R01660,R00472,R01061,R01063,R04709,R07989,R06635,R06637,R06636,R06459,R06458,R06448,R07250,R06510,R07253,R05331,R06641,R00233,R06511,R06512,R06643,R06644,R06645,R02505,R07987,R07251,R07988,R05188,R06482,R06483,R06480,R06481,R02447,R05464,R01613,R01614,R05190,R07758,R02223,R07254,R02224,R00344,R00212,R00344,R00930,R00217,R00353,R00361,R00360,R00343,R00342,R01447,R01257,R02740,R00658,R00431,R00346,R00345,R00726,R00341,R00211,R00210,R00209,R01196,R00212,R01070,R00742,R01070,R02073,R04780,R04779,R01518
416	0.33	496	8	12	0	0	C00024->C00668:[49->12,50->13]	RP01572,RP01790,RP00285,RP01926,RP06727,RP05200,RP01573,RP02454	R01528,R01830,R00211,R00210,R00209,R01196,R00212,R02036,R01830,R05605,R01529,R02740
417	0.83	481	19	56	0	1	C00024->C00668:[49->13,49->7,49->8,50->12,50->6]	RP13340,RP06172,RP00395,RP01790,RP01093,RP05698,RP00285,RP04202,RP01568,RP00036,RP00113,RP06299,RP02451,RP04232,RP06101,RP00649,RP01033,RP01787,RP00146	R01827,R00472,R01061,R01063,R01830,R00771,R01196,R00006,R00014,R00211,R00210,R01699,R00207,R00224,R00226,R00209,R05636,R03145,R00211,R00210,R00209,R01196,R00212,R00207,R01518,R00199,R01858,R02628,R01138,R00659,R00724,R00200,R00206,R02320,R00430,R00208,R01012,R00572,R02188,R01512,R01515,R01517,R01660,R00761,R02737,R00212,R00214,R00216,R00761,R01067,R00658,R01827,R02168,R00837,R00836,R05767
418	0.50	615	17	25	0	0	C00024->C00668:[49->13,50->10,50->12]	RP00128,RP01572,RP05200,RP01790,RP01926,RP01576,RP00649,RP02454,RP06639,RP01095,RP08343,RP04318,RP00285,RP06727,RP04833,RP04202,RP05201	R00710,R00711,R01019,R00326,R01528,R05605,R01830,R02036,R05338,R00761,R01067,R02740,R01621,R05339,R00236,R00224,R00211,R00210,R00209,R01196,R00212,R01830,R00316,R00207,R05605
419	0.33	525	13	44	0	0	C00024->C00668:[49->7,50->6]	RP00036,RP00113,RP00395,RP01787,RP05698,RP00128,RP02454,RP01033,RP13340,RP08343,RP04318,RP04833,RP01568	R00199,R01858,R02628,R01138,R00659,R00724,R00200,R00206,R02320,R00430,R00208,R01012,R00572,R02188,R01512,R01515,R01517,R01660,R01061,R01063,R01827,R01196,R00006,R00014,R00211,R00210,R01699,R00207,R00224,R00226,R00209,R05636,R03145,R00710,R00711,R01019,R00326,R02740,R00658,R01827,R00236,R00224,R00316,R01518
420	0.50	405	15	43	0	1	C00024->C00668:[49->7,49->8,50->6]	RP13340,RP04232,RP00113,RP06172,RP00395,RP01787,RP05698,RP06101,RP02940,RP01033,RP00078,RP00109,RP02453,RP00285,RP01568	R01827,R00212,R02188,R01512,R01515,R01517,R01660,R00472,R01061,R01063,R01827,R01196,R00006,R00014,R00211,R00210,R01699,R00207,R00224,R00226,R00209,R05636,R03145,R00214,R00216,R03321,R00658,R00431,R00346,R00345,R00726,R00341,R00344,R00930,R00217,R00353,R02739,R00211,R00210,R00209,R01196,R00212,R01518
421	0.50	339	21	161	0	1	C00024->C00668:[49->7,49->8,50->6]	RP13340,RP00300,RP00395,RP01787,RP05698,RP00007,RP03722,RP00285,RP01568,RP06172,RP03973,RP00113,RP01319,RP02707,RP04232,RP06101,RP02454,RP01033,RP00078,RP00109,RP08184	R01827,R00944,R00943,R01061,R01063,R01827,R01196,R00006,R00014,R00211,R00210,R01699,R00207,R00224,R00226,R00209,R05636,R03145,R02837,R04723,R06635,R05672,R01556,R00228,R00229,R00227,R01023,R02772,R06643,R01850,R02152,R05537,R04364,R00586,R01889,R03230,R00627,R00706,R00705,R02481,R04348,R01624,R08530,R08531,R05351,R01154,R08332,R08331,R03621,R01204,R03437,R00271,R07833,R00234,R00230,R04466,R00236,R03065,R03064,R05188,R01196,R04192,R03668,R04316,R02191,R00370,R00371,R02396,R02058,R00235,R01808,R01807,R01806,R01213,R05876,R05190,R06453,R05870,R01160,R08532,R08248,R03903,R07251,R07252,R07253,R03056,R06510,R02911,R00487,R00209,R01089,R02616,R01978,R04024,R01776,R02387,R06311,R05063,R08036,R08213,R00472,R08250,R04950,R03910,R04484,R00211,R00210,R00998,R00212,R07249,R05332,R02569,R03455,R00259,R06978,R03552,R03760,R00351,R00352,R00399,R00693,R03767,R08433,R00238,R06307,R03017,R07399,R00454,R00927,R03168,R00130,R00211,R00210,R00209,R01196,R00212,R01518,R00472,R00181,R02188,R01512,R01515,R01517,R01660,R01127,R03036,R00212,R00214,R00216,R02740,R00658,R00431,R00346,R00345,R00726,R00341,R00344,R00930,R00217,R00353,R04560
422	0.67	509	17	56	0	1	C00024->C00668:[49->13,49->7,50->12,50->6]	RP01271,RP04232,RP00036,RP05698,RP00113,RP01790,RP00395,RP00649,RP00052,RP02454,RP01033,RP06639,RP01270,RP06727,RP00285,RP04202,RP01568	R01068,R00212,R00199,R01858,R02628,R01138,R00659,R00724,R00200,R00206,R02320,R00430,R00208,R01012,R00572,R01196,R00006,R00014,R00211,R00210,R01699,R00207,R00224,R00226,R00209,R05636,R03145,R02188,R01512,R01515,R01517,R01660,R01830,R01061,R01063,R00761,R01067,R00756,R00769,R05805,R00770,R00762,R00764,R00767,R02740,R00658,R01621,R01068,R01830,R00211,R00210,R00209,R01196,R00212,R00207,R01518
423	0.50	396	16	63	0	1	C00024->C00668:[49->7,49->8,50->6]	RP00036,RP05698,RP00113,RP06172,RP00395,RP04232,RP00079,RP02454,RP01033,RP00285,RP01274,RP05729,RP03735,RP01275,RP00191,RP01568	R00199,R01858,R02628,R01138,R00659,R00724,R00200,R00206,R02320,R00430,R00208,R01012,R00572,R01196,R00006,R00014,R00211,R00210,R01699,R00207,R00224,R00226,R00209,R05636,R03145,R02188,R01512,R01515,R01517,R01660,R00472,R01061,R01063,R00212,R00361,R00360,R00343,R00342,R01447,R01257,R02740,R00658,R00211,R00210,R00209,R01196,R00212,R01070,R00217,R00346,R00345,R00726,R00341,R00431,R00134,R03215,R03146,R00519,R01070,R02073,R04780,R04779,R01518
424	0.50	307	19	100	0	0	C00024->C00668:[2->10,49->13,50->12]	RP13340,RP09657,RP01787,RP06651,RP04092,RP06639,RP03722,RP09848,RP01654,RP00051,RP00124,RP00026,RP01255,RP02707,RP00180,RP02454,RP09125,RP08343,RP04833	R01827,R06861,R01827,R01641,R00190,R01621,R00130,R06863,R06590,R06863,R01641,R04709,R07741,R06635,R07884,R06637,R06636,R06459,R06458,R07938,R00989,R07251,R06800,R06801,R07254,R07255,R07721,R06510,R06511,R06512,R07910,R06821,R02505,R07987,R07989,R00740,R07757,R02447,R07886,R06797,R02482,R01626,R07754,R07731,R06799,R06796,R04618,R06448,R04356,R05331,R06817,R06641,R06643,R06644,R06645,R07250,R05188,R06482,R06483,R06480,R06481,R05464,R04050,R01613,R07253,R01614,R07719,R07988,R07885,R00233,R00742,R00353,R04386,R00743,R01323,R01179,R05508,R00393,R04057,R02955,R05336,R01359,R05509,R00928,R04000,R00229,R07832,R03884,R00227,R03153,R00235,R01049,R03036,R00315,R00317,R00320,R02740,R06590,R00236,R00316
425	0.50	326	15	79	0	0	C00024->C00668:[2->10,49->13,50->12]	RP13340,RP00051,RP01255,RP02707,RP01787,RP04092,RP06651,RP00180,RP02454,RP06639,RP03722,RP08343,RP01654,RP04833,RP00124	R01827,R04709,R07741,R06635,R07884,R06637,R06636,R06459,R06458,R07938,R00989,R07251,R06800,R06801,R07254,R07255,R07721,R06510,R06511,R06512,R07910,R06821,R02505,R07987,R07989,R00740,R07757,R02447,R07886,R06797,R02482,R01626,R07754,R07731,R06799,R06796,R04618,R06448,R04356,R05331,R06817,R06641,R06643,R06644,R06645,R07250,R05188,R06482,R06483,R06480,R06481,R05464,R04050,R01613,R07253,R01614,R07719,R07988,R07885,R01049,R03036,R01827,R00190,R01641,R00315,R00317,R00320,R02740,R01621,R00130,R00236,R06590,R06863,R01641,R00316,R00233,R00742,R00353,R04386
426	0.50	363	16	89	0	1	C00024->C00668:[49->7,49->8,50->6]	RP00036,RP04232,RP00113,RP06172,RP00395,RP01787,RP05698,RP05694,RP13340,RP00079,RP02454,RP01033,RP05067,RP00285,RP01077,RP01568	R00199,R01858,R02628,R01138,R00659,R00724,R00200,R00206,R02320,R00430,R00208,R01012,R00572,R00212,R02188,R01512,R01515,R01517,R01660,R00472,R01061,R01063,R01827,R01196,R00006,R00014,R00211,R00210,R01699,R00207,R00224,R00226,R00209,R05636,R03145,R04709,R07989,R06635,R06637,R06636,R06459,R06458,R06448,R07250,R06510,R07253,R05331,R06641,R00233,R06511,R06512,R06643,R06644,R06645,R02505,R07987,R07251,R07988,R05188,R06482,R06483,R06480,R06481,R02447,R05464,R01613,R01614,R05190,R07758,R02223,R07254,R02224,R01827,R00361,R00360,R00343,R00342,R01447,R01257,R02740,R00658,R00344,R00211,R00210,R00209,R01196,R00212,R00742,R01518
427	0.83	524	18	51	0	1	C00024->C00668:[49->13,49->7,49->8,50->12,50->6]	RP13340,RP06651,RP06172,RP01787,RP05698,RP06639,RP01654,RP01264,RP01568,RP00285,RP00036,RP06101,RP04232,RP00180,RP02454,RP01033,RP08343,RP04833	R01827,R01641,R00472,R01827,R01196,R00006,R00014,R00211,R00210,R01699,R00207,R00224,R00226,R00209,R05636,R03145,R01621,R06590,R06863,R01641,R07159,R01058,R01518,R00211,R00210,R00209,R01196,R00212,R00199,R01858,R02628,R01138,R00659,R00724,R00200,R00206,R02320,R00430,R00208,R01012,R00572,R00214,R00216,R00212,R00315,R00317,R00320,R02740,R00658,R00236,R00316
428	0.67	432	15	43	0	0	C00024->C00668:[49->13,49->7,50->12,50->6]	RP13340,RP00026,RP06299,RP01787,RP06639,RP06651,RP00180,RP00649,RP02454,RP01238,RP00052,RP08343,RP01654,RP01270,RP04833	R01827,R00743,R01323,R01179,R05508,R00393,R04057,R02955,R05336,R01359,R05509,R00928,R04000,R00229,R07832,R03884,R00227,R03153,R00235,R00761,R01827,R01621,R01641,R00315,R00317,R00320,R00761,R01067,R02740,R01015,R00756,R00769,R05805,R00770,R00762,R00764,R00767,R00236,R06590,R06863,R01641,R01068,R00316
429	0.50	512	16	48	0	1	C00024->C00668:[49->7,50->6,50->8]	RP00036,RP05698,RP06374,RP04290,RP00568,RP04232,RP01670,RP02454,RP01033,RP01264,RP00285,RP01274,RP01275,RP00191,RP01568,RP00300	R00199,R01858,R02628,R01138,R00659,R00724,R00200,R00206,R02320,R00430,R00208,R01012,R00572,R01196,R00006,R00014,R00211,R00210,R01699,R00207,R00224,R00226,R00209,R05636,R03145,R00945,R00220,R01218,R01220,R00212,R01655,R02740,R00658,R07159,R01058,R00211,R00210,R00209,R01196,R00212,R01070,R01070,R02073,R04780,R04779,R01518,R00944,R00943
430	0.50	448	16	43	0	1	C00024->C00668:[49->7,49->8,50->6]	RP05857,RP13340,RP04232,RP00109,RP06172,RP01787,RP05698,RP00930,RP02454,RP01033,RP00078,RP01264,RP00285,RP01292,RP01568,RP00121	R00709,R00267,R01827,R00212,R00344,R00930,R00217,R00353,R00472,R01827,R01196,R00006,R00014,R00211,R00210,R01699,R00207,R00224,R00226,R00209,R05636,R03145,R00479,R02740,R00658,R00431,R00346,R00345,R00726,R00341,R07159,R01058,R00211,R00210,R00209,R01196,R00212,R01082,R01518,R00412,R00408,R02164,R00402
431	0.50	395	16	61	0	1	C00024->C00668:[49->7,49->8,50->6]	RP00036,RP04232,RP00113,RP06172,RP00395,RP01787,RP05698,RP13340,RP00079,RP02940,RP01033,RP02453,RP00285,RP03735,RP05729,RP01568	R00199,R01858,R02628,R01138,R00659,R00724,R00200,R00206,R02320,R00430,R00208,R01012,R00572,R00212,R02188,R01512,R01515,R01517,R01660,R00472,R01061,R01063,R01827,R01196,R00006,R00014,R00211,R00210,R01699,R00207,R00224,R00226,R00209,R05636,R03145,R01827,R00361,R00360,R00343,R00342,R01447,R01257,R03321,R00658,R02739,R00211,R00210,R00209,R01196,R00212,R00134,R03215,R03146,R00519,R00217,R00346,R00345,R00726,R00341,R00431,R01518
432	0.83	384	26	89	0	1	C00024->C00668:[49->13,49->7,49->8,50->12,50->6]	RP06172,RP00395,RP00180,RP05698,RP00930,RP00026,RP00109,RP00052,RP00285,RP01292,RP01275,RP01568,RP05857,RP00113,RP06299,RP04232,RP06101,RP00649,RP02454,RP01033,RP00078,RP00121,RP01274,RP01270,RP03735,RP00191	R00472,R01061,R01063,R00315,R00317,R00320,R01196,R00006,R00014,R00211,R00210,R01699,R00207,R00224,R00226,R00209,R05636,R03145,R00479,R00743,R01323,R01179,R05508,R00393,R04057,R02955,R05336,R01359,R05509,R00928,R04000,R00229,R07832,R03884,R00227,R03153,R00235,R00344,R00930,R00217,R00353,R00756,R00769,R05805,R00770,R00762,R00764,R00767,R00211,R00210,R00209,R01196,R00212,R01082,R01070,R01518,R00709,R00267,R02188,R01512,R01515,R01517,R01660,R00761,R00212,R00214,R00216,R00761,R01067,R02740,R00658,R00431,R00346,R00345,R00726,R00341,R00412,R00408,R02164,R00402,R01070,R01068,R00134,R03215,R03146,R00519,R02073,R04780,R04779
433	0.83	528	22	64	0	1	C00024->C00668:[49->13,49->7,49->8,50->12,50->6]	RP01271,RP06172,RP00395,RP06101,RP00649,RP05698,RP06639,RP00052,RP02453,RP00285,RP01270,RP01568,RP00036,RP00113,RP01790,RP04232,RP00180,RP02940,RP01033,RP08343,RP06727,RP04833	R01068,R00472,R01061,R01063,R00214,R00216,R00761,R01067,R01196,R00006,R00014,R00211,R00210,R01699,R00207,R00224,R00226,R00209,R05636,R03145,R01621,R00756,R00769,R05805,R00770,R00762,R00764,R00767,R02739,R00211,R00210,R00209,R01196,R00212,R01068,R01518,R00199,R01858,R02628,R01138,R00659,R00724,R00200,R00206,R02320,R00430,R00208,R01012,R00572,R02188,R01512,R01515,R01517,R01660,R01830,R00212,R00315,R00317,R00320,R03321,R00658,R00236,R01830,R00316
434	0.50	459	16	57	0	0	C00024->C00668:[49->7,49->8,50->6]	RP00036,RP00113,RP06172,RP00395,RP01787,RP05698,RP00128,RP00079,RP02454,RP01033,RP13340,RP08343,RP04318,RP04833,RP05729,RP01568	R00199,R01858,R02628,R01138,R00659,R00724,R00200,R00206,R02320,R00430,R00208,R01012,R00572,R02188,R01512,R01515,R01517,R01660,R00472,R01061,R01063,R01827,R01196,R00006,R00014,R00211,R00210,R01699,R00207,R00224,R00226,R00209,R05636,R03145,R00710,R00711,R01019,R00326,R00361,R00360,R00343,R00342,R01447,R01257,R02740,R00658,R01827,R00236,R00224,R00316,R00217,R00346,R00345,R00726,R00341,R00431,R01518
435	0.83	424	24	88	0	1	C00024->C00668:[49->13,49->7,49->8,50->12,50->6]	RP06172,RP00180,RP05698,RP00930,RP00026,RP01264,RP00052,RP00285,RP01292,RP01275,RP01568,RP05857,RP00036,RP06299,RP04232,RP06101,RP00649,RP02454,RP01033,RP00121,RP01274,RP01270,RP03735,RP00191	R00472,R00315,R00317,R00320,R01196,R00006,R00014,R00211,R00210,R01699,R00207,R00224,R00226,R00209,R05636,R03145,R00479,R00743,R01323,R01179,R05508,R00393,R04057,R02955,R05336,R01359,R05509,R00928,R04000,R00229,R07832,R03884,R00227,R03153,R00235,R07159,R01058,R00756,R00769,R05805,R00770,R00762,R00764,R00767,R00211,R00210,R00209,R01196,R00212,R01082,R01070,R01518,R00709,R00267,R00199,R01858,R02628,R01138,R00659,R00724,R00200,R00206,R02320,R00430,R00208,R01012,R00572,R00761,R00212,R00214,R00216,R00761,R01067,R02740,R00658,R00412,R00408,R02164,R00402,R01070,R01068,R00134,R03215,R03146,R00519,R02073,R04780,R04779
436	0.17	333	15	134	0	1	C00024->C00668:[14->6]	RP01471,RP03973,RP00300,RP01319,RP02707,RP10990,RP00196,RP03735,RP00007,RP03722,RP10987,RP04543,RP08184,RP06552,RP01197	R01384,R00181,R00944,R00943,R01127,R03036,R07658,R00289,R00287,R00955,R00134,R03215,R03146,R00519,R02837,R04723,R06635,R05672,R01556,R00228,R00229,R00227,R01023,R02772,R06643,R01850,R02152,R05537,R04364,R00586,R01889,R03230,R00627,R00706,R00705,R02481,R04348,R01624,R08530,R08531,R05351,R01154,R08332,R08331,R03621,R01204,R03437,R00271,R07833,R00234,R00230,R04466,R00236,R03065,R03064,R05188,R01196,R04192,R03668,R04316,R02191,R00370,R00371,R02396,R02058,R00235,R01808,R01807,R01806,R01213,R05876,R05190,R06453,R05870,R01160,R08532,R08248,R03903,R07251,R07252,R07253,R03056,R06510,R02911,R00487,R00209,R01089,R02616,R01978,R04024,R01776,R02387,R06311,R05063,R08036,R08213,R00472,R08250,R04950,R03910,R04484,R00211,R00210,R00998,R00212,R07249,R05332,R02569,R03455,R00259,R06978,R03552,R03760,R00351,R00352,R00399,R00693,R03767,R08433,R00238,R06307,R03017,R07399,R00454,R00927,R03168,R00130,R01386,R00286,R04560,R01384,R01386,R07658,R00959
437	0.83	347	22	178	0	0	C00024->C00668:[14->8,49->13,49->7,50->12,50->6]	RP13340,RP06651,RP01787,RP06639,RP05698,RP00007,RP03722,RP01654,RP01264,RP01568,RP00036,RP03973,RP00026,RP01319,RP02707,RP00180,RP02454,RP01033,RP10730,RP06373,RP10741,RP08184	R01827,R01641,R01827,R01621,R01196,R00006,R00014,R00211,R00210,R01699,R00207,R00224,R00226,R00209,R05636,R03145,R02837,R04723,R06635,R05672,R01556,R00228,R00229,R00227,R01023,R02772,R06643,R01850,R02152,R05537,R04364,R00586,R01889,R03230,R00627,R00706,R00705,R02481,R04348,R01624,R08530,R08531,R05351,R01154,R08332,R08331,R03621,R01204,R03437,R00271,R07833,R00234,R00230,R04466,R00236,R03065,R03064,R05188,R01196,R04192,R03668,R04316,R02191,R00370,R00371,R02396,R02058,R00235,R01808,R01807,R01806,R01213,R05876,R05190,R06453,R05870,R01160,R08532,R08248,R03903,R07251,R07252,R07253,R03056,R06510,R02911,R00487,R00209,R01089,R02616,R01978,R04024,R01776,R02387,R06311,R05063,R08036,R08213,R00472,R08250,R04950,R03910,R04484,R00211,R00210,R00998,R00212,R07249,R05332,R02569,R03455,R00259,R06978,R03552,R03760,R00351,R00352,R00399,R00693,R03767,R08433,R00238,R06307,R03017,R07399,R00454,R00927,R03168,R00130,R06590,R06863,R01641,R07159,R01058,R01518,R00199,R01858,R02628,R01138,R00659,R00724,R00200,R00206,R02320,R00430,R00208,R01012,R00572,R00181,R00743,R01323,R01179,R05508,R00393,R04057,R02955,R05336,R01359,R05509,R00928,R04000,R00229,R07832,R03884,R00227,R03153,R00235,R01127,R03036,R00315,R00317,R00320,R02740,R00658,R01699,R00941,R02569,R04560
438	0.50	443	15	55	0	0	C00024->C00668:[49->7,49->8,50->6]	RP00036,RP00113,RP06172,RP00395,RP05729,RP05698,RP00079,RP02454,RP01033,RP10730,RP01274,RP10741,RP01275,RP00191,RP01568	R00199,R01858,R02628,R01138,R00659,R00724,R00200,R00206,R02320,R00430,R00208,R01012,R00572,R02188,R01512,R01515,R01517,R01660,R00472,R01061,R01063,R00217,R00346,R00345,R00726,R00341,R00431,R01196,R00006,R00014,R00211,R00210,R01699,R00207,R00224,R00226,R00209,R05636,R03145,R00361,R00360,R00343,R00342,R01447,R01257,R02740,R00658,R01699,R01070,R02569,R01070,R02073,R04780,R04779,R01518
439	0.33	475	8	17	0	0	C00024->C00668:[49->13,50->12]	RP00143,RP06705,RP06299,RP01093,RP02451,RP00180,RP00146,RP00649	R00651,R01287,R02026,R03217,R01776,R00761,R00771,R02737,R00315,R00317,R00320,R02168,R00837,R00836,R05767,R00761,R01067
440	0.50	342	16	134	0	0	C00024->C00668:[2->10,49->13,50->12]	RP13340,RP01255,RP02707,RP01787,RP06705,RP06651,RP04092,RP02454,RP00180,RP00007,RP03722,RP09848,RP01654,RP00143,RP06639,RP09125	R01827,R01049,R03036,R01827,R01776,R01641,R00190,R02740,R00315,R00317,R00320,R02837,R04723,R06635,R05672,R01556,R00228,R00229,R00227,R01023,R02772,R06643,R01850,R02152,R05537,R04364,R00586,R01889,R03230,R00627,R00706,R00705,R02481,R04348,R01624,R08530,R08531,R05351,R01154,R08332,R08331,R03621,R01204,R03437,R00271,R07833,R00234,R00230,R04466,R00236,R03065,R03064,R05188,R01196,R04192,R03668,R04316,R02191,R00370,R00371,R02396,R02058,R00235,R01808,R01807,R01806,R01213,R05876,R05190,R06453,R05870,R01160,R08532,R08248,R03903,R07251,R07252,R07253,R03056,R06510,R02911,R00487,R00209,R01089,R02616,R01978,R04024,R01776,R02387,R06311,R05063,R08036,R08213,R00472,R08250,R04950,R03910,R04484,R00211,R00210,R00998,R00212,R07249,R05332,R02569,R03455,R00259,R06978,R03552,R03760,R00351,R00352,R00399,R00693,R03767,R08433,R00238,R06307,R03017,R07399,R00454,R00927,R03168,R00130,R06863,R06590,R06863,R01641,R00651,R01287,R02026,R03217,R01621,R06590
441	0.83	416	22	79	0	1	C00024->C00668:[49->13,49->7,49->8,50->12,50->6]	RP13340,RP06651,RP06172,RP01787,RP06639,RP05698,RP00930,RP00026,RP01264,RP00285,RP01292,RP01568,RP01654,RP05857,RP00036,RP00180,RP04232,RP06101,RP02454,RP01033,RP00121,RP03735	R01827,R01641,R00472,R01827,R01621,R01196,R00006,R00014,R00211,R00210,R01699,R00207,R00224,R00226,R00209,R05636,R03145,R00479,R00743,R01323,R01179,R05508,R00393,R04057,R02955,R05336,R01359,R05509,R00928,R04000,R00229,R07832,R03884,R00227,R03153,R00235,R07159,R01058,R00211,R00210,R00209,R01196,R00212,R01082,R01518,R06590,R06863,R01641,R00709,R00267,R00199,R01858,R02628,R01138,R00659,R00724,R00200,R00206,R02320,R00430,R00208,R01012,R00572,R00315,R00317,R00320,R00212,R00214,R00216,R02740,R00658,R00412,R00408,R02164,R00402,R00134,R03215,R03146,R00519
442	0.50	592	15	20	0	0	C00024->C00668:[49->13,50->10,50->12]	RP01572,RP01790,RP10730,RP01926,RP05200,RP00649,RP02454,RP06639,RP01095,RP00285,RP06727,RP10741,RP01576,RP04202,RP05201	R01528,R01830,R01699,R02036,R05605,R00761,R01067,R02740,R01621,R05339,R00211,R00210,R00209,R01196,R00212,R01830,R02569,R05338,R00207,R05605
443	0.50	368	15	48	0	0	C00024->C00668:[49->7,49->8,50->6]	RP13340,RP00113,RP06172,RP00395,RP01787,RP05698,RP00079,RP02454,RP01033,RP10730,RP00078,RP00109,RP10741,RP05729,RP01568	R01827,R02188,R01512,R01515,R01517,R01660,R00472,R01061,R01063,R01827,R01196,R00006,R00014,R00211,R00210,R01699,R00207,R00224,R00226,R00209,R05636,R03145,R00361,R00360,R00343,R00342,R01447,R01257,R02740,R00658,R01699,R00431,R00346,R00345,R00726,R00341,R00344,R00930,R00217,R00353,R02569,R00217,R00346,R00345,R00726,R00341,R00431,R01518
444	0.83	497	19	55	0	1	C00024->C00668:[49->13,49->7,49->8,50->12,50->6]	RP13340,RP05698,RP06172,RP01787,RP06651,RP06639,RP01654,RP01264,RP01568,RP00285,RP00036,RP00180,RP04232,RP06101,RP02454,RP01033,RP08343,RP03735,RP04833	R01827,R01196,R00006,R00014,R00211,R00210,R01699,R00207,R00224,R00226,R00209,R05636,R03145,R00472,R01827,R01641,R01621,R06590,R06863,R01641,R07159,R01058,R01518,R00211,R00210,R00209,R01196,R00212,R00199,R01858,R02628,R01138,R00659,R00724,R00200,R00206,R02320,R00430,R00208,R01012,R00572,R00315,R00317,R00320,R00212,R00214,R00216,R02740,R00658,R00236,R00134,R03215,R03146,R00519,R00316
445	0.50	672	15	20	0	0	C00024->C00668:[49->13,50->10,50->12]	RP01572,RP01790,RP06299,RP05200,RP00649,RP02454,RP01926,RP06166,RP01640,RP01095,RP06427,RP00285,RP06727,RP01576,RP05201	R01528,R01830,R00761,R05605,R00761,R01067,R02740,R02036,R00454,R01620,R05339,R01067,R00211,R00210,R00209,R01196,R00212,R01830,R05338,R05605
446	0.83	419	24	85	0	1	C00024->C00668:[49->13,49->7,49->8,50->12,50->6]	RP13340,RP06651,RP06172,RP00395,RP01787,RP06639,RP05698,RP00930,RP00026,RP01654,RP02453,RP00285,RP01292,RP01568,RP05857,RP00036,RP00113,RP00180,RP04232,RP06101,RP02940,RP01033,RP00121,RP03735	R01827,R01641,R00472,R01061,R01063,R01827,R01621,R01196,R00006,R00014,R00211,R00210,R01699,R00207,R00224,R00226,R00209,R05636,R03145,R00479,R00743,R01323,R01179,R05508,R00393,R04057,R02955,R05336,R01359,R05509,R00928,R04000,R00229,R07832,R03884,R00227,R03153,R00235,R06590,R06863,R01641,R02739,R00211,R00210,R00209,R01196,R00212,R01082,R01518,R00709,R00267,R00199,R01858,R02628,R01138,R00659,R00724,R00200,R00206,R02320,R00430,R00208,R01012,R00572,R02188,R01512,R01515,R01517,R01660,R00315,R00317,R00320,R00212,R00214,R00216,R03321,R00658,R00412,R00408,R02164,R00402,R00134,R03215,R03146,R00519
447	1.00	372	25	173	0	1	C00024->C00668:[2->10,49->13,49->7,49->8,50->12,50->6]	RP13340,RP09657,RP06172,RP00395,RP01787,RP05698,RP04092,RP00007,RP01255,RP03722,RP09848,RP01654,RP00285,RP01568,RP00036,RP06101,RP00113,RP06639,RP02707,RP04232,RP00180,RP02454,RP01033,RP08343,RP04833	R01827,R06861,R00472,R01061,R01063,R01827,R01196,R00006,R00014,R00211,R00210,R01699,R00207,R00224,R00226,R00209,R05636,R03145,R00190,R02837,R04723,R06635,R05672,R01556,R00228,R00229,R00227,R01023,R02772,R06643,R01850,R02152,R05537,R04364,R00586,R01889,R03230,R00627,R00706,R00705,R02481,R04348,R01624,R08530,R08531,R05351,R01154,R08332,R08331,R03621,R01204,R03437,R00271,R07833,R00234,R00230,R04466,R00236,R03065,R03064,R05188,R01196,R04192,R03668,R04316,R02191,R00370,R00371,R02396,R02058,R00235,R01808,R01807,R01806,R01213,R05876,R05190,R06453,R05870,R01160,R08532,R08248,R03903,R07251,R07252,R07253,R03056,R06510,R02911,R00487,R00209,R01089,R02616,R01978,R04024,R01776,R02387,R06311,R05063,R08036,R08213,R00472,R08250,R04950,R03910,R04484,R00211,R00210,R00998,R00212,R07249,R05332,R02569,R03455,R00259,R06978,R03552,R03760,R00351,R00352,R00399,R00693,R03767,R08433,R00238,R06307,R03017,R07399,R00454,R00927,R03168,R01049,R00130,R06863,R06590,R06863,R01641,R00211,R00210,R00209,R01196,R00212,R01518,R00199,R01858,R02628,R01138,R00659,R00724,R00200,R00206,R02320,R00430,R00208,R01012,R00572,R00214,R00216,R02188,R01512,R01515,R01517,R01660,R01621,R03036,R00212,R00315,R00317,R00320,R02740,R00658,R00236,R00316
448	0.67	415	17	66	0	0	C00024->C00668:[49->13,49->7,50->12,50->6]	RP00036,RP00113,RP00026,RP00395,RP01787,RP06639,RP05698,RP00180,RP13340,RP02454,RP01033,RP10730,RP09848,RP01654,RP09657,RP10741,RP01568	R00199,R01858,R02628,R01138,R00659,R00724,R00200,R00206,R02320,R00430,R00208,R01012,R00572,R02188,R01512,R01515,R01517,R01660,R00743,R01323,R01179,R05508,R00393,R04057,R02955,R05336,R01359,R05509,R00928,R04000,R00229,R07832,R03884,R00227,R03153,R00235,R01061,R01063,R01827,R01621,R01196,R00006,R00014,R00211,R00210,R01699,R00207,R00224,R00226,R00209,R05636,R03145,R00315,R00317,R00320,R01827,R02740,R00658,R01699,R06863,R06590,R06863,R01641,R06861,R02569,R01518
449	0.67	480	18	45	0	0	C00024->C00668:[49->13,49->7,50->12,50->6]	RP13340,RP06651,RP00113,RP00395,RP01787,RP06639,RP05698,RP00180,RP02454,RP01033,RP10730,RP00078,RP08343,RP01654,RP00109,RP10741,RP04833,RP01568	R01827,R01641,R02188,R01512,R01515,R01517,R01660,R01061,R01063,R01827,R01621,R01196,R00006,R00014,R00211,R00210,R01699,R00207,R00224,R00226,R00209,R05636,R03145,R00315,R00317,R00320,R02740,R00658,R01699,R00431,R00346,R00345,R00726,R00341,R00236,R06590,R06863,R01641,R00344,R00930,R00217,R00353,R02569,R00316,R01518
450	0.50	332	17	84	0	0	C00024->C00668:[2->10,49->13,50->12]	RP13340,RP06705,RP02707,RP01787,RP06639,RP06651,RP04092,RP02454,RP00180,RP01255,RP03722,RP09848,RP01654,RP00143,RP00051,RP09125,RP00124	R01827,R01776,R03036,R01827,R01621,R01641,R00190,R02740,R00315,R00317,R00320,R01049,R00130,R06863,R06590,R06863,R01641,R00651,R01287,R02026,R03217,R04709,R07741,R06635,R07884,R06637,R06636,R06459,R06458,R07938,R00989,R07251,R06800,R06801,R07254,R07255,R07721,R06510,R06511,R06512,R07910,R06821,R02505,R07987,R07989,R00740,R07757,R02447,R07886,R06797,R02482,R01626,R07754,R07731,R06799,R06796,R04618,R06448,R04356,R05331,R06817,R06641,R06643,R06644,R06645,R07250,R05188,R06482,R06483,R06480,R06481,R05464,R04050,R01613,R07253,R01614,R07719,R07988,R07885,R06590,R00233,R00742,R00353,R04386
451	0.50	290	17	98	0	0	C00024->C00668:[2->10,49->13,50->12]	RP13340,RP09657,RP01787,RP06651,RP04092,RP00026,RP03722,RP09848,RP01255,RP01654,RP00051,RP00124,RP06639,RP02707,RP00180,RP02454,RP09125	R01827,R06861,R01827,R01641,R00190,R00743,R01323,R01179,R05508,R00393,R04057,R02955,R05336,R01359,R05509,R00928,R04000,R00229,R07832,R03884,R00227,R03153,R00235,R00130,R06863,R01049,R06590,R06863,R01641,R04709,R07741,R06635,R07884,R06637,R06636,R06459,R06458,R07938,R00989,R07251,R06800,R06801,R07254,R07255,R07721,R06510,R06511,R06512,R07910,R06821,R02505,R07987,R07989,R00740,R07757,R02447,R07886,R06797,R02482,R01626,R07754,R07731,R06799,R06796,R04618,R06448,R04356,R05331,R06817,R06641,R06643,R06644,R06645,R07250,R05188,R06482,R06483,R06480,R06481,R05464,R04050,R01613,R07253,R01614,R07719,R07988,R07885,R00233,R00742,R00353,R04386,R01621,R03036,R00315,R00317,R00320,R02740,R06590
452	0.83	431	18	64	0	0	C00024->C00668:[49->13,49->7,49->8,50->12,50->6]	RP13340,RP09657,RP06172,RP01787,RP05698,RP00026,RP09848,RP01654,RP01264,RP01568,RP00036,RP06101,RP06639,RP00180,RP02454,RP01033,RP10730,RP10741	R01827,R06861,R00472,R01827,R01196,R00006,R00014,R00211,R00210,R01699,R00207,R00224,R00226,R00209,R05636,R03145,R00743,R01323,R01179,R05508,R00393,R04057,R02955,R05336,R01359,R05509,R00928,R04000,R00229,R07832,R03884,R00227,R03153,R00235,R06863,R06590,R06863,R01641,R07159,R01058,R01518,R00199,R01858,R02628,R01138,R00659,R00724,R00200,R00206,R02320,R00430,R00208,R01012,R00572,R00214,R00216,R01621,R00315,R00317,R00320,R02740,R00658,R01699,R02569
453	0.83	470	21	63	0	1	C00024->C00668:[49->13,49->7,49->8,50->12,50->6]	RP13340,RP06172,RP00395,RP01790,RP01093,RP05698,RP06705,RP00143,RP00285,RP01568,RP00036,RP06101,RP00113,RP06299,RP02451,RP04232,RP00180,RP00649,RP01033,RP01787,RP00146	R01827,R00472,R01061,R01063,R01830,R00771,R01196,R00006,R00014,R00211,R00210,R01699,R00207,R00224,R00226,R00209,R05636,R03145,R01776,R00651,R01287,R02026,R03217,R00211,R00210,R00209,R01196,R00212,R01518,R00199,R01858,R02628,R01138,R00659,R00724,R00200,R00206,R02320,R00430,R00208,R01012,R00572,R00214,R00216,R02188,R01512,R01515,R01517,R01660,R00761,R02737,R00212,R00315,R00317,R00320,R00761,R01067,R00658,R01827,R02168,R00837,R00836,R05767
454	0.83	510	23	61	0	1	C00024->C00668:[49->13,49->7,50->10,50->12,50->6]	RP00395,RP01926,RP00649,RP05698,RP06705,RP01095,RP05201,RP00143,RP00285,RP05200,RP01568,RP00036,RP01572,RP00113,RP01790,RP06299,RP01576,RP04232,RP00180,RP02454,RP01033,RP06427,RP06727	R01061,R01063,R02036,R00761,R01067,R01196,R00006,R00014,R00211,R00210,R01699,R00207,R00224,R00226,R00209,R05636,R03145,R01776,R05339,R05605,R00651,R01287,R02026,R03217,R00211,R00210,R00209,R01196,R00212,R05605,R01518,R00199,R01858,R02628,R01138,R00659,R00724,R00200,R00206,R02320,R00430,R00208,R01012,R00572,R01528,R02188,R01512,R01515,R01517,R01660,R01830,R00761,R05338,R00212,R00315,R00317,R00320,R02740,R00658,R01067,R01830
455	0.83	523	22	62	0	1	C00024->C00668:[49->13,49->7,49->8,50->12,50->6]	RP01271,RP06172,RP00395,RP00649,RP05698,RP00052,RP00285,RP01270,RP01568,RP04202,RP00036,RP00113,RP01790,RP06299,RP04232,RP06101,RP02454,RP01033,RP10730,RP06427,RP06727,RP10741	R01068,R00472,R01061,R01063,R00761,R01067,R01196,R00006,R00014,R00211,R00210,R01699,R00207,R00224,R00226,R00209,R05636,R03145,R00756,R00769,R05805,R00770,R00762,R00764,R00767,R00211,R00210,R00209,R01196,R00212,R01068,R01518,R00207,R00199,R01858,R02628,R01138,R00659,R00724,R00200,R00206,R02320,R00430,R00208,R01012,R00572,R02188,R01512,R01515,R01517,R01660,R01830,R00761,R00212,R00214,R00216,R02740,R00658,R01699,R01067,R01830,R02569
456	0.67	396	18	78	0	1	C00024->C00668:[49->13,49->7,50->12,50->6]	RP00036,RP05698,RP00113,RP00395,RP06299,RP04232,RP00180,RP00649,RP02454,RP01033,RP00026,RP00052,RP00285,RP01274,RP01270,RP01275,RP00191,RP01568	R00199,R01858,R02628,R01138,R00659,R00724,R00200,R00206,R02320,R00430,R00208,R01012,R00572,R01196,R00006,R00014,R00211,R00210,R01699,R00207,R00224,R00226,R00209,R05636,R03145,R02188,R01512,R01515,R01517,R01660,R01061,R01063,R00761,R00212,R00315,R00317,R00320,R00761,R01067,R02740,R00658,R00743,R01323,R01179,R05508,R00393,R04057,R02955,R05336,R01359,R05509,R00928,R04000,R00229,R07832,R03884,R00227,R03153,R00235,R00756,R00769,R05805,R00770,R00762,R00764,R00767,R00211,R00210,R00209,R01196,R00212,R01070,R01068,R01070,R02073,R04780,R04779,R01518
457	0.83	505	20	56	0	1	C00024->C00668:[49->13,49->7,49->8,50->12,50->6]	RP13340,RP09657,RP06172,RP01787,RP05698,RP06639,RP09848,RP01654,RP01264,RP01568,RP00285,RP00036,RP00180,RP04232,RP06101,RP02454,RP01033,RP08343,RP03735,RP04833	R01827,R06861,R00472,R01827,R01196,R00006,R00014,R00211,R00210,R01699,R00207,R00224,R00226,R00209,R05636,R03145,R01621,R06863,R06590,R06863,R01641,R07159,R01058,R01518,R00211,R00210,R00209,R01196,R00212,R00199,R01858,R02628,R01138,R00659,R00724,R00200,R00206,R02320,R00430,R00208,R01012,R00572,R00315,R00317,R00320,R00212,R00214,R00216,R02740,R00658,R00236,R00134,R03215,R03146,R00519,R00316
458	0.50	322	17	85	0	1	C00024->C00668:[49->7,49->8,50->6]	RP13340,RP04232,RP00113,RP06172,RP00395,RP01787,RP05067,RP05698,RP05694,RP00079,RP02454,RP01033,RP00078,RP00109,RP00285,RP01077,RP01568	R01827,R00212,R02188,R01512,R01515,R01517,R01660,R00472,R01061,R01063,R01827,R00344,R01196,R00006,R00014,R00211,R00210,R01699,R00207,R00224,R00226,R00209,R05636,R03145,R04709,R07989,R06635,R06637,R06636,R06459,R06458,R06448,R07250,R06510,R07253,R05331,R06641,R00233,R06511,R06512,R06643,R06644,R06645,R02505,R07987,R07251,R07988,R05188,R06482,R06483,R06480,R06481,R02447,R05464,R01613,R01614,R05190,R07758,R02223,R07254,R02224,R00361,R00360,R00343,R00342,R01447,R01257,R02740,R00658,R00431,R00346,R00345,R00726,R00341,R00344,R00930,R00217,R00353,R00211,R00210,R00209,R01196,R00212,R00742,R01518
459	0.50	442	13	47	0	0	C00024->C00668:[49->7,49->8,50->6]	RP00036,RP06172,RP01787,RP05698,RP13340,RP00079,RP02454,RP01033,RP10730,RP01264,RP10741,RP05729,RP01568	R00199,R01858,R02628,R01138,R00659,R00724,R00200,R00206,R02320,R00430,R00208,R01012,R00572,R00472,R01827,R01196,R00006,R00014,R00211,R00210,R01699,R00207,R00224,R00226,R00209,R05636,R03145,R01827,R00361,R00360,R00343,R00342,R01447,R01257,R02740,R00658,R01699,R07159,R01058,R02569,R00217,R00346,R00345,R00726,R00341,R00431,R01518
460	0.67	332	10	123	0	0	C00024->C00668:[10->7,11->8,15->6,6->10]	RP01790,RP00007,RP02707,RP04092,RP02454,RP01255,RP03722,RP01654,RP06727,RP06726	R01830,R02837,R04723,R06635,R05672,R01556,R00228,R00229,R00227,R01023,R02772,R06643,R01850,R02152,R05537,R04364,R00586,R01889,R03230,R00627,R00706,R00705,R02481,R04348,R01624,R08530,R08531,R05351,R01154,R08332,R08331,R03621,R01204,R03437,R00271,R07833,R00234,R00230,R04466,R00236,R03065,R03064,R05188,R01196,R04192,R03668,R04316,R02191,R00370,R00371,R02396,R02058,R00235,R01808,R01807,R01806,R01213,R05876,R05190,R06453,R05870,R01160,R08532,R08248,R03903,R07251,R07252,R07253,R03056,R06510,R02911,R00487,R00209,R01089,R02616,R01978,R04024,R01776,R02387,R06311,R05063,R08036,R08213,R00472,R08250,R04950,R03910,R04484,R00211,R00210,R00998,R00212,R07249,R05332,R02569,R03455,R00259,R06978,R03552,R03760,R00351,R00352,R00399,R00693,R03767,R08433,R00238,R06307,R03017,R07399,R00454,R00927,R03168,R03036,R00190,R02740,R01049,R00130,R06590,R06863,R01641,R01830,R01827
461	0.83	402	19	73	0	1	C00024->C00668:[49->13,49->7,49->8,50->12,50->6]	RP13340,RP05698,RP06172,RP00395,RP01787,RP06651,RP00026,RP01654,RP02453,RP00285,RP01568,RP00036,RP06101,RP00113,RP06639,RP04232,RP00180,RP02940,RP01033	R01827,R01196,R00006,R00014,R00211,R00210,R01699,R00207,R00224,R00226,R00209,R05636,R03145,R00472,R01061,R01063,R01827,R01641,R00743,R01323,R01179,R05508,R00393,R04057,R02955,R05336,R01359,R05509,R00928,R04000,R00229,R07832,R03884,R00227,R03153,R00235,R06590,R06863,R01641,R02739,R00211,R00210,R00209,R01196,R00212,R01518,R00199,R01858,R02628,R01138,R00659,R00724,R00200,R00206,R02320,R00430,R00208,R01012,R00572,R00214,R00216,R02188,R01512,R01515,R01517,R01660,R01621,R00212,R00315,R00317,R00320,R03321,R00658
462	0.83	355	26	195	0	1	C00024->C00668:[49->13,49->7,49->8,50->12,50->6]	RP00300,RP00180,RP05698,RP00007,RP03722,RP01264,RP00285,RP01275,RP01568,RP06172,RP00036,RP03973,RP00026,RP01319,RP02707,RP04232,RP06101,RP00649,RP02454,RP01033,RP06299,RP00052,RP01274,RP01270,RP08184,RP00191	R00944,R00943,R00315,R00317,R00320,R01196,R00006,R00014,R00211,R00210,R01699,R00207,R00224,R00226,R00209,R05636,R03145,R02837,R04723,R06635,R05672,R01556,R00228,R00229,R00227,R01023,R02772,R06643,R01850,R02152,R05537,R04364,R00586,R01889,R03230,R00627,R00706,R00705,R02481,R04348,R01624,R08530,R08531,R05351,R01154,R08332,R08331,R03621,R01204,R03437,R00271,R07833,R00234,R00230,R04466,R00236,R03065,R03064,R05188,R01196,R04192,R03668,R04316,R02191,R00370,R00371,R02396,R02058,R00235,R01808,R01807,R01806,R01213,R05876,R05190,R06453,R05870,R01160,R08532,R08248,R03903,R07251,R07252,R07253,R03056,R06510,R02911,R00487,R00209,R01089,R02616,R01978,R04024,R01776,R02387,R06311,R05063,R08036,R08213,R00472,R08250,R04950,R03910,R04484,R00211,R00210,R00998,R00212,R07249,R05332,R02569,R03455,R00259,R06978,R03552,R03760,R00351,R00352,R00399,R00693,R03767,R08433,R00238,R06307,R03017,R07399,R00454,R00927,R03168,R00130,R07159,R01058,R00211,R00210,R00209,R01196,R00212,R01070,R01518,R00472,R00199,R01858,R02628,R01138,R00659,R00724,R00200,R00206,R02320,R00430,R00208,R01012,R00572,R00181,R00743,R01323,R01179,R05508,R00393,R04057,R02955,R05336,R01359,R05509,R00928,R04000,R00229,R07832,R03884,R00227,R03153,R00235,R01127,R03036,R00212,R00214,R00216,R00761,R01067,R02740,R00658,R00761,R00756,R00769,R05805,R00770,R00762,R00764,R00767,R01070,R01068,R04560,R02073,R04780,R04779
463	0.83	401	23	63	0	1	C00024->C00668:[49->13,49->7,49->8,50->12,50->6]	RP13340,RP06172,RP00395,RP01787,RP01093,RP05698,RP06705,RP00143,RP00285,RP01568,RP00113,RP00180,RP06299,RP02451,RP04232,RP06101,RP00649,RP01033,RP00078,RP01790,RP00109,RP00146,RP03735	R01827,R00472,R01061,R01063,R01827,R00771,R01196,R00006,R00014,R00211,R00210,R01699,R00207,R00224,R00226,R00209,R05636,R03145,R01776,R00651,R01287,R02026,R03217,R00211,R00210,R00209,R01196,R00212,R01518,R02188,R01512,R01515,R01517,R01660,R00315,R00317,R00320,R00761,R02737,R00212,R00214,R00216,R00761,R01067,R00658,R00431,R00346,R00345,R00726,R00341,R01830,R00344,R00930,R00217,R00353,R02168,R00837,R00836,R05767,R00134,R03215,R03146,R00519
464	0.83	428	20	77	0	0	C00024->C00668:[49->13,49->7,49->8,50->12,50->6]	RP06172,RP00395,RP06101,RP05698,RP00026,RP01275,RP10741,RP01568,RP00036,RP00113,RP06299,RP00180,RP00649,RP02454,RP01033,RP10730,RP00052,RP01274,RP01270,RP00191	R00472,R01061,R01063,R00214,R00216,R01196,R00006,R00014,R00211,R00210,R01699,R00207,R00224,R00226,R00209,R05636,R03145,R00743,R01323,R01179,R05508,R00393,R04057,R02955,R05336,R01359,R05509,R00928,R04000,R00229,R07832,R03884,R00227,R03153,R00235,R01070,R02569,R01518,R00199,R01858,R02628,R01138,R00659,R00724,R00200,R00206,R02320,R00430,R00208,R01012,R00572,R02188,R01512,R01515,R01517,R01660,R00761,R00315,R00317,R00320,R00761,R01067,R02740,R00658,R01699,R00756,R00769,R05805,R00770,R00762,R00764,R00767,R01070,R01068,R02073,R04780,R04779
465	0.17	562	14	34	0	1	C00024->C00668:[49->6]	RP10987,RP06552,RP01471,RP05698,RP10990,RP05880,RP00287,RP00196,RP01292,RP04543,RP00121,RP01431,RP00930,RP01197	R01386,R01384,R01386,R07658,R01384,R01196,R00006,R00014,R00211,R00210,R01699,R00207,R00224,R00226,R00209,R05636,R03145,R07658,R00351,R00352,R00214,R00216,R00289,R00287,R00955,R01082,R00286,R00412,R00408,R02164,R00402,R01324,R00479,R00959
466	0.50	373	15	46	0	1	C00024->C00668:[49->7,49->8,50->6]	RP13340,RP05698,RP00113,RP06172,RP00395,RP01787,RP04232,RP06101,RP02454,RP01033,RP00078,RP00285,RP00109,RP03735,RP01568	R01827,R01196,R00006,R00014,R00211,R00210,R01699,R00207,R00224,R00226,R00209,R05636,R03145,R02188,R01512,R01515,R01517,R01660,R00472,R01061,R01063,R01827,R00212,R00214,R00216,R02740,R00658,R00431,R00346,R00345,R00726,R00341,R00211,R00210,R00209,R01196,R00212,R00344,R00930,R00217,R00353,R00134,R03215,R03146,R00519,R01518
467	0.50	502	16	52	0	1	C00024->C00668:[49->7,49->8,50->6]	RP05857,RP00036,RP04232,RP00113,RP06172,RP00395,RP01787,RP00930,RP05698,RP13340,RP02454,RP01033,RP00121,RP00285,RP01292,RP01568	R00709,R00267,R00199,R01858,R02628,R01138,R00659,R00724,R00200,R00206,R02320,R00430,R00208,R01012,R00572,R00212,R02188,R01512,R01515,R01517,R01660,R00472,R01061,R01063,R01827,R00479,R01196,R00006,R00014,R00211,R00210,R01699,R00207,R00224,R00226,R00209,R05636,R03145,R01827,R02740,R00658,R00412,R00408,R02164,R00402,R00211,R00210,R00209,R01196,R00212,R01082,R01518
468	0.83	523	22	62	0	1	C00024->C00668:[49->13,49->7,49->8,50->12,50->6]	RP01271,RP06172,RP00395,RP00649,RP05698,RP06639,RP00052,RP02453,RP00285,RP01270,RP01568,RP00036,RP00113,RP01790,RP04232,RP06101,RP02940,RP04202,RP01033,RP10730,RP06727,RP10741	R01068,R00472,R01061,R01063,R00761,R01067,R01196,R00006,R00014,R00211,R00210,R01699,R00207,R00224,R00226,R00209,R05636,R03145,R01621,R00756,R00769,R05805,R00770,R00762,R00764,R00767,R02739,R00211,R00210,R00209,R01196,R00212,R01068,R01518,R00199,R01858,R02628,R01138,R00659,R00724,R00200,R00206,R02320,R00430,R00208,R01012,R00572,R02188,R01512,R01515,R01517,R01660,R01830,R00212,R00214,R00216,R03321,R00207,R00658,R01699,R01830,R02569
469	0.83	531	23	58	0	1	C00024->C00668:[49->13,49->7,50->10,50->12,50->6]	RP00395,RP01926,RP00649,RP05698,RP01095,RP05201,RP00285,RP05200,RP01568,RP00036,RP01572,RP00113,RP01790,RP06299,RP01576,RP04232,RP00180,RP02454,RP01033,RP08343,RP06427,RP06727,RP04833	R01061,R01063,R02036,R00761,R01067,R01196,R00006,R00014,R00211,R00210,R01699,R00207,R00224,R00226,R00209,R05636,R03145,R05339,R05605,R00211,R00210,R00209,R01196,R00212,R05605,R01518,R00199,R01858,R02628,R01138,R00659,R00724,R00200,R00206,R02320,R00430,R00208,R01012,R00572,R01528,R02188,R01512,R01515,R01517,R01660,R01830,R00761,R05338,R00212,R00315,R00317,R00320,R02740,R00658,R00236,R01067,R01830,R00316
470	0.83	550	19	52	0	0	C00024->C00668:[49->13,49->7,49->8,50->12,50->6]	RP13340,RP05698,RP06172,RP00395,RP01787,RP06651,RP06639,RP01654,RP01568,RP00036,RP06101,RP00113,RP00180,RP02454,RP01033,RP10730,RP08343,RP10741,RP04833	R01827,R01196,R00006,R00014,R00211,R00210,R01699,R00207,R00224,R00226,R00209,R05636,R03145,R00472,R01061,R01063,R01827,R01641,R01621,R06590,R06863,R01641,R01518,R00199,R01858,R02628,R01138,R00659,R00724,R00200,R00206,R02320,R00430,R00208,R01012,R00572,R00214,R00216,R02188,R01512,R01515,R01517,R01660,R00315,R00317,R00320,R02740,R00658,R01699,R00236,R02569,R00316
471	0.50	329	16	53	0	1	C00024->C00668:[49->7,49->8,50->6]	RP00285,RP13340,RP05698,RP06172,RP01787,RP04232,RP06101,RP00079,RP02454,RP01033,RP00078,RP01264,RP00109,RP03735,RP05729,RP01568	R00211,R00210,R00209,R01196,R00212,R01827,R01196,R00006,R00014,R00211,R00210,R01699,R00207,R00224,R00226,R00209,R05636,R03145,R00472,R01827,R00212,R00214,R00216,R00361,R00360,R00343,R00342,R01447,R01257,R02740,R00658,R00431,R00346,R00345,R00726,R00341,R07159,R01058,R00344,R00930,R00217,R00353,R00134,R03215,R03146,R00519,R00217,R00346,R00345,R00726,R00341,R00431,R01518
472	0.83	394	26	84	0	1	C00024->C00668:[49->13,49->7,49->8,50->12,50->6]	RP00300,RP00395,RP00180,RP00568,RP05698,RP01670,RP00026,RP00109,RP00052,RP00285,RP01275,RP01568,RP06172,RP00113,RP06374,RP04290,RP04232,RP06101,RP00649,RP02454,RP01033,RP06299,RP00078,RP01274,RP01270,RP00191	R00944,R00943,R01061,R01063,R00315,R00317,R00320,R01218,R01220,R01196,R00006,R00014,R00211,R00210,R01699,R00207,R00224,R00226,R00209,R05636,R03145,R01655,R00743,R01323,R01179,R05508,R00393,R04057,R02955,R05336,R01359,R05509,R00928,R04000,R00229,R07832,R03884,R00227,R03153,R00235,R00344,R00930,R00217,R00353,R00756,R00769,R05805,R00770,R00762,R00764,R00767,R00211,R00210,R00209,R01196,R00212,R01070,R01518,R00472,R02188,R01512,R01515,R01517,R01660,R00945,R00220,R00212,R00214,R00216,R00761,R01067,R02740,R00658,R00761,R00431,R00346,R00345,R00726,R00341,R01070,R01068,R02073,R04780,R04779
473	0.50	508	19	56	0	1	C00024->C00668:[49->7,49->8,50->6]	RP00300,RP00395,RP00568,RP05698,RP01670,RP00285,RP01275,RP01568,RP06172,RP00036,RP00113,RP06374,RP04290,RP04232,RP06101,RP02454,RP01033,RP01274,RP00191	R00944,R00943,R01061,R01063,R01218,R01220,R01196,R00006,R00014,R00211,R00210,R01699,R00207,R00224,R00226,R00209,R05636,R03145,R01655,R00211,R00210,R00209,R01196,R00212,R01070,R01518,R00472,R00199,R01858,R02628,R01138,R00659,R00724,R00200,R00206,R02320,R00430,R00208,R01012,R00572,R02188,R01512,R01515,R01517,R01660,R00945,R00220,R00212,R00214,R00216,R02740,R00658,R01070,R02073,R04780,R04779
474	0.83	524	20	60	0	1	C00024->C00668:[49->13,49->7,49->8,50->12,50->6]	RP01271,RP06172,RP00395,RP00649,RP05698,RP06639,RP00052,RP02453,RP00285,RP04202,RP01568,RP00036,RP00113,RP01790,RP04232,RP06101,RP02940,RP01270,RP01033,RP06727	R01068,R00472,R01061,R01063,R00761,R01067,R01196,R00006,R00014,R00211,R00210,R01699,R00207,R00224,R00226,R00209,R05636,R03145,R01621,R00756,R00769,R05805,R00770,R00762,R00764,R00767,R02739,R00211,R00210,R00209,R01196,R00212,R00207,R01518,R00199,R01858,R02628,R01138,R00659,R00724,R00200,R00206,R02320,R00430,R00208,R01012,R00572,R02188,R01512,R01515,R01517,R01660,R01830,R00212,R00214,R00216,R03321,R01068,R00658,R01830
475	1.00	551	23	57	0	1	C00024->C00668:[49->13,49->7,49->8,50->10,50->12,50->6]	RP06172,RP00395,RP01926,RP00649,RP05698,RP06639,RP01640,RP01095,RP05201,RP00285,RP01576,RP01568,RP00036,RP01572,RP00113,RP01790,RP05200,RP04232,RP06101,RP02454,RP01033,RP06166,RP06727	R00472,R01061,R01063,R02036,R00761,R01067,R01196,R00006,R00014,R00211,R00210,R01699,R00207,R00224,R00226,R00209,R05636,R03145,R01621,R01620,R05339,R05605,R00211,R00210,R00209,R01196,R00212,R05338,R01518,R00199,R01858,R02628,R01138,R00659,R00724,R00200,R00206,R02320,R00430,R00208,R01012,R00572,R01528,R02188,R01512,R01515,R01517,R01660,R01830,R05605,R00212,R00214,R00216,R02740,R00658,R00454,R01830
476	0.83	569	18	47	0	0	C00024->C00668:[49->13,49->7,49->8,50->12,50->6]	RP13340,RP05698,RP06172,RP01787,RP06651,RP06639,RP01654,RP01264,RP01568,RP00036,RP06101,RP00180,RP02454,RP01033,RP10730,RP08343,RP10741,RP04833	R01827,R01196,R00006,R00014,R00211,R00210,R01699,R00207,R00224,R00226,R00209,R05636,R03145,R00472,R01827,R01641,R01621,R06590,R06863,R01641,R07159,R01058,R01518,R00199,R01858,R02628,R01138,R00659,R00724,R00200,R00206,R02320,R00430,R00208,R01012,R00572,R00214,R00216,R00315,R00317,R00320,R02740,R00658,R01699,R00236,R02569,R00316
477	0.83	353	22	81	0	1	C00024->C00668:[49->13,49->7,49->8,50->12,50->6]	RP06172,RP00395,RP00180,RP05698,RP00026,RP00109,RP00285,RP01275,RP01568,RP00113,RP06299,RP04232,RP06101,RP00649,RP02454,RP01033,RP00078,RP00052,RP01274,RP01270,RP03735,RP00191	R00472,R01061,R01063,R00315,R00317,R00320,R01196,R00006,R00014,R00211,R00210,R01699,R00207,R00224,R00226,R00209,R05636,R03145,R00743,R01323,R01179,R05508,R00393,R04057,R02955,R05336,R01359,R05509,R00928,R04000,R00229,R07832,R03884,R00227,R03153,R00235,R00344,R00930,R00217,R00353,R00211,R00210,R00209,R01196,R00212,R01070,R01518,R02188,R01512,R01515,R01517,R01660,R00761,R00212,R00214,R00216,R00761,R01067,R02740,R00658,R00431,R00346,R00345,R00726,R00341,R00756,R00769,R05805,R00770,R00762,R00764,R00767,R01070,R01068,R00134,R03215,R03146,R00519,R02073,R04780,R04779
478	0.83	420	21	71	0	0	C00024->C00668:[49->13,49->7,50->12,50->6,50->8]	RP13340,RP06651,RP01787,RP00568,RP05698,RP01670,RP00026,RP01264,RP00285,RP01568,RP01654,RP00036,RP06374,RP06639,RP04290,RP00180,RP02454,RP01033,RP10730,RP06373,RP10741	R01827,R01641,R01827,R01218,R01220,R01196,R00006,R00014,R00211,R00210,R01699,R00207,R00224,R00226,R00209,R05636,R03145,R01655,R00743,R01323,R01179,R05508,R00393,R04057,R02955,R05336,R01359,R05509,R00928,R04000,R00229,R07832,R03884,R00227,R03153,R00235,R07159,R01058,R00211,R00210,R00209,R01196,R00212,R01518,R06590,R06863,R01641,R00199,R01858,R02628,R01138,R00659,R00724,R00200,R00206,R02320,R00430,R00208,R01012,R00572,R00945,R01621,R00220,R00315,R00317,R00320,R02740,R00658,R01699,R00941,R02569
479	0.50	484	19	61	0	1	C00024->C00668:[49->7,49->8,50->6]	RP06172,RP00395,RP05698,RP00930,RP00285,RP01292,RP01275,RP01568,RP05857,RP00036,RP00113,RP04232,RP06101,RP02454,RP01033,RP00121,RP01274,RP03735,RP00191	R00472,R01061,R01063,R01196,R00006,R00014,R00211,R00210,R01699,R00207,R00224,R00226,R00209,R05636,R03145,R00479,R00211,R00210,R00209,R01196,R00212,R01082,R01070,R01518,R00709,R00267,R00199,R01858,R02628,R01138,R00659,R00724,R00200,R00206,R02320,R00430,R00208,R01012,R00572,R02188,R01512,R01515,R01517,R01660,R00212,R00214,R00216,R02740,R00658,R00412,R00408,R02164,R00402,R01070,R00134,R03215,R03146,R00519,R02073,R04780,R04779
480	0.83	495	22	65	0	1	C00024->C00668:[49->13,49->7,49->8,50->12,50->6]	RP01271,RP06172,RP00395,RP00649,RP05698,RP06639,RP00052,RP00285,RP04202,RP01568,RP00036,RP00113,RP01790,RP04232,RP06101,RP02454,RP01033,RP10730,RP01270,RP06727,RP10741,RP03735	R01068,R00472,R01061,R01063,R00761,R01067,R01196,R00006,R00014,R00211,R00210,R01699,R00207,R00224,R00226,R00209,R05636,R03145,R01621,R00756,R00769,R05805,R00770,R00762,R00764,R00767,R00211,R00210,R00209,R01196,R00212,R00207,R01518,R00199,R01858,R02628,R01138,R00659,R00724,R00200,R00206,R02320,R00430,R00208,R01012,R00572,R02188,R01512,R01515,R01517,R01660,R01830,R00212,R00214,R00216,R02740,R00658,R01699,R01068,R01830,R02569,R00134,R03215,R03146,R00519
481	0.83	372	23	75	0	1	C00024->C00668:[49->13,49->7,49->8,50->12,50->6]	RP13340,RP06651,RP06172,RP01787,RP06639,RP05698,RP00930,RP00026,RP01264,RP00285,RP01292,RP01568,RP01654,RP05857,RP00180,RP04232,RP06101,RP02454,RP01033,RP00121,RP00109,RP00078,RP03735	R01827,R01641,R00472,R01827,R01621,R01196,R00006,R00014,R00211,R00210,R01699,R00207,R00224,R00226,R00209,R05636,R03145,R00479,R00743,R01323,R01179,R05508,R00393,R04057,R02955,R05336,R01359,R05509,R00928,R04000,R00229,R07832,R03884,R00227,R03153,R00235,R07159,R01058,R00211,R00210,R00209,R01196,R00212,R01082,R01518,R06590,R06863,R01641,R00709,R00267,R00315,R00317,R00320,R00212,R00214,R00216,R02740,R00658,R00412,R00408,R02164,R00402,R00344,R00930,R00217,R00353,R00431,R00346,R00345,R00726,R00341,R00134,R03215,R03146,R00519
482	0.67	358	18	140	0	0	C00024->C00668:[2->10,49->7,50->6,6->8]	RP02707,RP13340,RP01255,RP06299,RP01787,RP04092,RP00180,RP00649,RP00007,RP02454,RP01238,RP03722,RP00052,RP08343,RP01654,RP01270,RP04833,RP06726	R03036,R01827,R01049,R00761,R01827,R00190,R00315,R00317,R00320,R00761,R01067,R02837,R04723,R06635,R05672,R01556,R00228,R00229,R00227,R01023,R02772,R06643,R01850,R02152,R05537,R04364,R00586,R01889,R03230,R00627,R00706,R00705,R02481,R04348,R01624,R08530,R08531,R05351,R01154,R08332,R08331,R03621,R01204,R03437,R00271,R07833,R00234,R00230,R04466,R00236,R03065,R03064,R05188,R01196,R04192,R03668,R04316,R02191,R00370,R00371,R02396,R02058,R00235,R01808,R01807,R01806,R01213,R05876,R05190,R06453,R05870,R01160,R08532,R08248,R03903,R07251,R07252,R07253,R03056,R06510,R02911,R00487,R00209,R01089,R02616,R01978,R04024,R01776,R02387,R06311,R05063,R08036,R08213,R00472,R08250,R04950,R03910,R04484,R00211,R00210,R00998,R00212,R07249,R05332,R02569,R03455,R00259,R06978,R03552,R03760,R00351,R00352,R00399,R00693,R03767,R08433,R00238,R06307,R03017,R07399,R00454,R00927,R03168,R02740,R01015,R00130,R00756,R00769,R05805,R00770,R00762,R00764,R00767,R00236,R06590,R06863,R01641,R01068,R00316,R01827
483	0.83	439	25	85	0	1	C00024->C00668:[49->13,49->7,49->8,50->12,50->6]	RP04232,RP00300,RP00180,RP00568,RP05698,RP01670,RP00026,RP01264,RP00285,RP01275,RP01568,RP06172,RP00036,RP06374,RP04290,RP00287,RP06101,RP00649,RP02454,RP01033,RP06299,RP00052,RP01274,RP01270,RP00191	R00212,R00944,R00943,R00315,R00317,R00320,R01218,R01220,R01196,R00006,R00014,R00211,R00210,R01699,R00207,R00224,R00226,R00209,R05636,R03145,R01655,R00743,R01323,R01179,R05508,R00393,R04057,R02955,R05336,R01359,R05509,R00928,R04000,R00229,R07832,R03884,R00227,R03153,R00235,R07159,R01058,R00211,R00210,R00209,R01196,R00212,R01070,R01518,R00472,R00199,R01858,R02628,R01138,R00659,R00724,R00200,R00206,R02320,R00430,R00208,R01012,R00572,R00945,R00220,R00214,R00216,R00214,R00216,R00761,R01067,R02740,R00658,R00761,R00756,R00769,R05805,R00770,R00762,R00764,R00767,R01070,R01068,R02073,R04780,R04779
484	0.83	416	23	60	0	1	C00024->C00668:[49->13,49->7,49->8,50->12,50->6]	RP13340,RP06172,RP00395,RP01787,RP01093,RP05698,RP00285,RP01568,RP00113,RP00180,RP06299,RP02451,RP04232,RP06101,RP00649,RP01033,RP00078,RP08343,RP01790,RP00109,RP00146,RP03735,RP04833	R01827,R00472,R01061,R01063,R01827,R00771,R01196,R00006,R00014,R00211,R00210,R01699,R00207,R00224,R00226,R00209,R05636,R03145,R00211,R00210,R00209,R01196,R00212,R01518,R02188,R01512,R01515,R01517,R01660,R00315,R00317,R00320,R00761,R02737,R00212,R00214,R00216,R00761,R01067,R00658,R00431,R00346,R00345,R00726,R00341,R00236,R01830,R00344,R00930,R00217,R00353,R02168,R00837,R00836,R05767,R00134,R03215,R03146,R00519,R00316
485	0.50	509	20	58	0	1	C00024->C00668:[49->7,49->8,50->6]	RP00287,RP00300,RP00395,RP00568,RP05698,RP01670,RP00285,RP01275,RP01568,RP06172,RP00036,RP00113,RP06374,RP04290,RP04232,RP06101,RP02454,RP01033,RP01274,RP00191	R00214,R00216,R00944,R00943,R01061,R01063,R01218,R01220,R01196,R00006,R00014,R00211,R00210,R01699,R00207,R00224,R00226,R00209,R05636,R03145,R01655,R00211,R00210,R00209,R01196,R00212,R01070,R01518,R00472,R00199,R01858,R02628,R01138,R00659,R00724,R00200,R00206,R02320,R00430,R00208,R01012,R00572,R02188,R01512,R01515,R01517,R01660,R00945,R00220,R00212,R00214,R00216,R02740,R00658,R01070,R02073,R04780,R04779
486	0.33	497	7	11	0	0	C00024->C00668:[49->13,50->12]	RP01790,RP06427,RP00285,RP06299,RP06727,RP04202,RP02454	R01830,R01067,R00211,R00210,R00209,R01196,R00212,R00761,R01830,R00207,R02740
487	0.50	333	17	58	0	1	C00024->C00668:[49->7,49->8,50->6]	RP13340,RP06172,RP00395,RP01787,RP05698,RP00285,RP05729,RP01568,RP00113,RP04232,RP06101,RP00079,RP02454,RP01033,RP00078,RP00109,RP03735	R01827,R00472,R01061,R01063,R01827,R01196,R00006,R00014,R00211,R00210,R01699,R00207,R00224,R00226,R00209,R05636,R03145,R00211,R00210,R00209,R01196,R00212,R00217,R00346,R00345,R00726,R00341,R00431,R01518,R02188,R01512,R01515,R01517,R01660,R00212,R00214,R00216,R00361,R00360,R00343,R00342,R01447,R01257,R02740,R00658,R00431,R00346,R00345,R00726,R00341,R00344,R00930,R00217,R00353,R00134,R03215,R03146,R00519
488	0.83	359	18	134	0	0	C00024->C00668:[10->7,11->8,15->6,2->12,6->10]	RP00164,RP11137,RP01788,RP01790,RP01255,RP02707,RP06651,RP09657,RP04092,RP02454,RP00007,RP03722,RP09848,RP01654,RP06727,RP09828,RP09125,RP06726	R01010,R01011,R01012,R01843,R01845,R01829,R01830,R01049,R03036,R01641,R06861,R00190,R02740,R02837,R04723,R06635,R05672,R01556,R00228,R00229,R00227,R01023,R02772,R06643,R01850,R02152,R05537,R04364,R00586,R01889,R03230,R00627,R00706,R00705,R02481,R04348,R01624,R08530,R08531,R05351,R01154,R08332,R08331,R03621,R01204,R03437,R00271,R07833,R00234,R00230,R04466,R00236,R03065,R03064,R05188,R01196,R04192,R03668,R04316,R02191,R00370,R00371,R02396,R02058,R00235,R01808,R01807,R01806,R01213,R05876,R05190,R06453,R05870,R01160,R08532,R08248,R03903,R07251,R07252,R07253,R03056,R06510,R02911,R00487,R00209,R01089,R02616,R01978,R04024,R01776,R02387,R06311,R05063,R08036,R08213,R00472,R08250,R04950,R03910,R04484,R00211,R00210,R00998,R00212,R07249,R05332,R02569,R03455,R00259,R06978,R03552,R03760,R00351,R00352,R00399,R00693,R03767,R08433,R00238,R06307,R03017,R07399,R00454,R00927,R03168,R00130,R06863,R06590,R06863,R01641,R01830,R06862,R06590,R01827
489	0.50	351	16	55	0	1	C00024->C00668:[49->7,49->8,50->6]	RP05698,RP00113,RP06172,RP00395,RP04232,RP00109,RP00079,RP02454,RP01033,RP00078,RP00285,RP01274,RP05729,RP01275,RP00191,RP01568	R01196,R00006,R00014,R00211,R00210,R01699,R00207,R00224,R00226,R00209,R05636,R03145,R02188,R01512,R01515,R01517,R01660,R00472,R01061,R01063,R00212,R00344,R00930,R00217,R00353,R00361,R00360,R00343,R00342,R01447,R01257,R02740,R00658,R00431,R00346,R00345,R00726,R00341,R00211,R00210,R00209,R01196,R00212,R01070,R00217,R00346,R00345,R00726,R00341,R00431,R01070,R02073,R04780,R04779,R01518
490	0.67	515	16	48	0	1	C00024->C00668:[49->13,49->7,50->12,50->6]	RP04232,RP13340,RP05698,RP01787,RP06651,RP00180,RP00036,RP02454,RP01033,RP06639,RP01264,RP08343,RP01654,RP00285,RP04833,RP01568	R00212,R01827,R01196,R00006,R00014,R00211,R00210,R01699,R00207,R00224,R00226,R00209,R05636,R03145,R01827,R01641,R00315,R00317,R00320,R00199,R01858,R02628,R01138,R00659,R00724,R00200,R00206,R02320,R00430,R00208,R01012,R00572,R02740,R00658,R01621,R07159,R01058,R00236,R06590,R06863,R01641,R00211,R00210,R00209,R01196,R00212,R00316,R01518
491	0.50	440	17	48	0	1	C00024->C00668:[49->7,49->8,50->6]	RP05857,RP13340,RP04232,RP00113,RP06172,RP00395,RP01787,RP05698,RP00930,RP02454,RP01033,RP00078,RP00109,RP00285,RP01292,RP01568,RP00121	R00709,R00267,R01827,R00212,R02188,R01512,R01515,R01517,R01660,R00472,R01061,R01063,R01827,R01196,R00006,R00014,R00211,R00210,R01699,R00207,R00224,R00226,R00209,R05636,R03145,R00479,R02740,R00658,R00431,R00346,R00345,R00726,R00341,R00344,R00930,R00217,R00353,R00211,R00210,R00209,R01196,R00212,R01082,R01518,R00412,R00408,R02164,R00402
492	0.83	379	19	78	0	0	C00024->C00668:[49->13,49->7,49->8,50->12,50->6]	RP00036,RP06651,RP00113,RP06172,RP00026,RP00395,RP01787,RP06639,RP05698,RP00180,RP13340,RP00079,RP02454,RP01033,RP10730,RP01654,RP10741,RP05729,RP01568	R00199,R01858,R02628,R01138,R00659,R00724,R00200,R00206,R02320,R00430,R00208,R01012,R00572,R01641,R02188,R01512,R01515,R01517,R01660,R00472,R00743,R01323,R01179,R05508,R00393,R04057,R02955,R05336,R01359,R05509,R00928,R04000,R00229,R07832,R03884,R00227,R03153,R00235,R01061,R01063,R01827,R01621,R01196,R00006,R00014,R00211,R00210,R01699,R00207,R00224,R00226,R00209,R05636,R03145,R00315,R00317,R00320,R01827,R00361,R00360,R00343,R00342,R01447,R01257,R02740,R00658,R01699,R06590,R06863,R01641,R02569,R00217,R00346,R00345,R00726,R00341,R00431,R01518
493	0.67	523	17	49	0	1	C00024->C00668:[49->13,49->7,50->12,50->6]	RP13340,RP04232,RP09657,RP01787,RP05698,RP00180,RP00036,RP02454,RP01033,RP06639,RP01264,RP08343,RP01654,RP00285,RP04833,RP01568,RP09848	R01827,R00212,R06861,R01827,R01196,R00006,R00014,R00211,R00210,R01699,R00207,R00224,R00226,R00209,R05636,R03145,R00315,R00317,R00320,R00199,R01858,R02628,R01138,R00659,R00724,R00200,R00206,R02320,R00430,R00208,R01012,R00572,R02740,R00658,R01621,R07159,R01058,R00236,R06590,R06863,R01641,R00211,R00210,R00209,R01196,R00212,R00316,R01518,R06863
[truncated: 151,952 more chars]
