# Supplementary material for: 13C-metabolic flux ratio and novel carbon path analyses confirmed that Trichoderma reesei uses primarily the respirative pathway also on the preferred carbon source glucose
Source: BMC Syst Biol. 2009 Oct 29;3:104. doi: 10.1186/1752-0509-3-104 (PMC2776023; doi:10.1186/1752-0509-3-104)
Supplement: Additional file 1 — Pathways discovered in ReTrace carbon path analysis. Graphical and tabular representations of amino acid synthesis pathways discovered in ReTrace carbon path analysis [21]. Self-contained web site: unpack zip archive and open index.html with a web browser. [file 1752-0509-3-104-S1.zip › AF1-treesei/pathways-C00031-to-C00251.txt]

# Pathways from D-Glucose; (C00031) to Chorismate; (C00251)
# CPU time, time/path:	0.812935586061
# CPU time, total:	769.85
# Computation time, time/path:	0:00:00.813197
# Computation time, total:	0:12:50.097598
# Database (-d):	/home/group/icomic/data/kegg/ligand/2009.03.30
# GreedyFinish (-g):	False
# KDiminish (-n):	('list', [50, 10, 1])
# MaxDepth (-m):	6
# NumPaths (-k):	10
# PathwayAvgLen:	29.2867783985
# PathwayLenStdDev:	7.36919908863
# Pathways (complete) found:	27
# Pathways (incomplete) found:	920
# Pathways found:	947
# PruneToSize (-p):	None
# Scores (-c):	treesei_scores_kegg.txt
# Sources:	C00031
# StorePartials (-i):	True
# Target dir (-o):	/fs-1/2/epitkane/public_html/pub/retrace/run090623-scores_maps_images
# Targets:	C00251
# UseDijkstra (-q):	False
#PathIndex ZoScore AvgReactionScore NumRpairs NumReactions ZeroScores ScoresUnderThr CompositeMap Rpairs Reactions
1	1.00	582	24	65	0	0	C00031->C00251:[1->6,2->3,4->10,4->11,4->9,5->1,7->12,7->2,9->5,9->8]	RP06552,RP01134,RP05698,RP00649,RP06299,RP00577,RP01710,RP02750,RP11015,RP05915,RP02749,RP00036,RP01590,RP03071,RP02189,RP01093,RP00146,RP04543,RP03070,RP00060,RP01785,RP00343,RP04202,RP01784	R01384,R01386,R07658,R00837,R01196,R00006,R00014,R00211,R00210,R01699,R00207,R00224,R00226,R00209,R05636,R03145,R00761,R01067,R00761,R06847,R02413,R02415,R01714,R03084,R01557,R02737,R00836,R03083,R00199,R01858,R02628,R01138,R00659,R00724,R00200,R00206,R02320,R00430,R00208,R01012,R00572,R01555,R05196,R03460,R02412,R00771,R02168,R00837,R00836,R05767,R00286,R03460,R00725,R01139,R00299,R08404,R02185,R05804,R00303,R00850,R01826,R02778,R02780,R00207,R01826
2	1.00	602	22	57	0	1	C00031->C00251:[1->6,2->3,4->10,4->11,4->9,5->1,7->12,7->2,9->5,9->8]	RP06552,RP01134,RP05698,RP01790,RP06299,RP02454,RP00577,RP01710,RP02750,RP01784,RP05915,RP04202,RP02452,RP00036,RP03071,RP02189,RP01093,RP04543,RP03070,RP00060,RP01785,RP02749	R01384,R01386,R07658,R00837,R01196,R00006,R00014,R00211,R00210,R01699,R00207,R00224,R00226,R00209,R05636,R03145,R01830,R00761,R02740,R06847,R02413,R02415,R01714,R03084,R01826,R02737,R00836,R00207,R02738,R00199,R01858,R02628,R01138,R00659,R00724,R00200,R00206,R02320,R00430,R00208,R01012,R00572,R03460,R02412,R00771,R00286,R03460,R00725,R01139,R00299,R08404,R02185,R05804,R00303,R00850,R01826,R03083
3	1.00	571	25	64	0	0	C00031->C00251:[1->6,2->3,4->10,4->11,4->9,5->1,7->12,7->2,9->5,9->8]	RP06552,RP01134,RP05698,RP01790,RP02940,RP06299,RP01627,RP00577,RP01710,RP02750,RP01784,RP05915,RP04202,RP00036,RP03071,RP01109,RP02189,RP01093,RP04543,RP03070,RP00060,RP01785,RP02749,RP01629,RP00205	R01384,R01386,R07658,R00837,R01196,R00006,R00014,R00211,R00210,R01699,R00207,R00224,R00226,R00209,R05636,R03145,R01830,R03321,R00761,R02187,R01600,R06847,R02413,R02415,R01714,R03084,R01826,R02737,R00836,R00207,R00199,R01858,R02628,R01138,R00659,R00724,R00200,R00206,R02320,R00430,R00208,R01012,R00572,R03460,R00802,R02412,R00771,R00286,R03460,R00725,R01139,R00299,R08404,R02185,R05804,R00303,R00850,R01826,R03083,R01602,R00801,R00015,R04194,R05140
4	1.00	553	25	68	0	0	C00031->C00251:[1->6,2->3,4->10,4->11,4->9,5->1,7->12,7->2,9->5,9->8]	RP06552,RP01134,RP06299,RP00321,RP00649,RP05698,RP01627,RP00577,RP00184,RP01710,RP02750,RP01784,RP05915,RP02749,RP00036,RP03071,RP01133,RP02189,RP01093,RP02450,RP03070,RP00060,RP01785,RP04202,RP04543	R01384,R01386,R07658,R00837,R00761,R07147,R06620,R00300,R00874,R00305,R00761,R01067,R01196,R00006,R00014,R00211,R00210,R01699,R00207,R00224,R00226,R00209,R05636,R03145,R02187,R01600,R06847,R02413,R02415,R01520,R01521,R01522,R01714,R03084,R01826,R02737,R00836,R03083,R00199,R01858,R02628,R01138,R00659,R00724,R00200,R00206,R02320,R00430,R00208,R01012,R00572,R03460,R00835,R02412,R00771,R02736,R03460,R00725,R01139,R00299,R08404,R02185,R05804,R00303,R00850,R01826,R00207,R00286
5	1.00	570	23	47	0	0	C00031->C00251:[1->5,1->6,1->8,2->10,2->11,2->3,4->12,4->2,4->9,5->1]	RP01568,RP00113,RP01790,RP02940,RP01627,RP01093,RP01710,RP02750,RP01784,RP01271,RP00395,RP03071,RP01109,RP02189,RP00577,RP03070,RP01033,RP00052,RP00060,RP01785,RP02749,RP01629,RP00205	R01518,R02188,R01512,R01515,R01517,R01660,R01830,R03321,R02187,R01600,R00771,R01714,R03084,R01826,R01068,R01061,R01063,R03460,R00802,R02412,R06847,R02413,R02415,R03460,R00658,R00756,R00769,R05805,R00770,R00762,R00764,R00767,R00725,R01139,R00299,R08404,R02185,R05804,R00303,R00850,R01826,R03083,R01602,R00801,R00015,R04194,R05140
6	1.00	544	24	66	0	0	C00031->C00251:[1->6,2->3,4->10,4->11,4->9,5->1,7->12,7->2,9->5,9->8]	RP06552,RP01134,RP05698,RP00321,RP02940,RP06299,RP01627,RP00577,RP00184,RP01710,RP02750,RP01784,RP00060,RP05915,RP04202,RP00036,RP03071,RP02189,RP01093,RP04543,RP03070,RP01790,RP01785,RP02749	R01384,R01386,R07658,R00837,R01196,R00006,R00014,R00211,R00210,R01699,R00207,R00224,R00226,R00209,R05636,R03145,R07147,R06620,R00300,R00874,R00305,R03321,R00761,R02187,R01600,R06847,R02413,R02415,R01520,R01521,R01522,R01714,R03084,R01826,R00725,R01139,R00299,R08404,R02185,R05804,R00303,R00850,R02737,R00836,R00207,R00199,R01858,R02628,R01138,R00659,R00724,R00200,R00206,R02320,R00430,R00208,R01012,R00572,R03460,R02412,R00771,R00286,R03460,R01830,R01826,R03083
7	1.00	601	25	62	0	0	C00031->C00251:[1->6,2->3,4->10,4->11,4->9,5->1,7->12,7->2,9->5,9->8]	RP06552,RP01134,RP05698,RP01790,RP02940,RP06299,RP01627,RP00577,RP01710,RP02750,RP01784,RP05915,RP04202,RP00036,RP01590,RP03071,RP02961,RP02189,RP01093,RP04543,RP03070,RP00060,RP01785,RP02749,RP01629	R01384,R01386,R07658,R00837,R01196,R00006,R00014,R00211,R00210,R01699,R00207,R00224,R00226,R00209,R05636,R03145,R01830,R03321,R00761,R02187,R01600,R06847,R02413,R02415,R01714,R03084,R01826,R02737,R00836,R00207,R00199,R01858,R02628,R01138,R00659,R00724,R00200,R00206,R02320,R00430,R00208,R01012,R00572,R01555,R05196,R03460,R00028,R02412,R00771,R00286,R03460,R00725,R01139,R00299,R08404,R02185,R05804,R00303,R00850,R01826,R03083,R01602
8	1.00	572	30	73	0	0	C00031->C00251:[1->6,2->3,4->10,4->11,4->9,5->1,7->12,7->2,9->5,9->8]	RP06552,RP01568,RP01134,RP05698,RP00113,RP02940,RP06299,RP01627,RP01093,RP01710,RP01033,RP01784,RP01590,RP05915,RP04202,RP00036,RP00395,RP13340,RP02961,RP02189,RP00577,RP01785,RP04543,RP03070,RP02750,RP00060,RP03071,RP02749,RP01629,RP00649	R01384,R01386,R07658,R01518,R00837,R01196,R00006,R00014,R00211,R00210,R01699,R00207,R00224,R00226,R00209,R05636,R03145,R02188,R01512,R01515,R01517,R01660,R03321,R00761,R02187,R01600,R00771,R01714,R00658,R01826,R01555,R05196,R02737,R00836,R00207,R00199,R01858,R02628,R01138,R00659,R00724,R00200,R00206,R02320,R00430,R00208,R01012,R00572,R01061,R01063,R01827,R00028,R02412,R06847,R02413,R02415,R01826,R00286,R03460,R03084,R00725,R01139,R00299,R08404,R02185,R05804,R00303,R00850,R03460,R03083,R01602,R00761,R01067
9	1.00	600	23	45	0	0	C00031->C00251:[1->5,1->6,1->8,2->10,2->11,2->3,4->12,4->2,4->9,5->1]	RP00439,RP01568,RP01790,RP02940,RP01627,RP01093,RP01684,RP01710,RP02750,RP01784,RP00113,RP01271,RP00395,RP03071,RP02189,RP00577,RP03070,RP01033,RP00052,RP00060,RP01785,RP02749,RP01629	R01100,R00503,R01518,R01830,R03321,R02187,R01600,R00771,R01678,R01714,R03084,R01826,R02188,R01512,R01515,R01517,R01660,R01068,R01061,R01063,R03460,R02412,R06847,R02413,R02415,R03460,R00658,R00756,R00769,R05805,R00770,R00762,R00764,R00767,R00725,R01139,R00299,R08404,R02185,R05804,R00303,R00850,R01826,R03083,R01602
