# Supplementary material for: 13C-metabolic flux ratio and novel carbon path analyses confirmed that Trichoderma reesei uses primarily the respirative pathway also on the preferred carbon source glucose
Source: BMC Syst Biol. 2009 Oct 29;3:104. doi: 10.1186/1752-0509-3-104 (PMC2776023; doi:10.1186/1752-0509-3-104)
Supplement: Additional file 1 — Pathways discovered in ReTrace carbon path analysis. Graphical and tabular representations of amino acid synthesis pathways discovered in ReTrace carbon path analysis [21]. Self-contained web site: unpack zip archive and open index.html with a web browser. [file 1752-0509-3-104-S1.zip › AF1-treesei/pathways-C00026-to-C00624.txt]

# Pathways from 2-Oxoglutarate; (C00026) to N-Acetyl-L-glutamate; (C00624)
# CPU time, time/path:	0.359006928406
# CPU time, total:	155.45
# Computation time, time/path:	0:00:00.359345
# Computation time, total:	0:02:35.596800
# Database (-d):	/home/group/icomic/data/kegg/ligand/2009.03.30
# Discarded pathways:	0
# GreedyFinish (-g):	False
# KDiminish (-n):	('list', [50, 15, 1])
# MaxDepth (-m):	5
# NumPaths (-k):	10
# PathwayAvgLen:	15.9561200924
# PathwayLenStdDev:	4.44836069703
# Pathways found:	433
# PruneToSize (-p):	None
# Scores (-c):	treesei.reaction_max_scores_kegg
# Sources:	C00026
# StorePartials (-i):	True
# Target dir (-o):	output/run090623-scores_maps_images
# Targets:	C00624
# UseDijkstra (-q):	False
#PathIndex ZoScore AvgReactionScore NumRpairs NumReactions ZeroScores ScoresUnderThr CompositeMap Rpairs Reactions
1	1.00	413	10	28	0	0	C00026->C00624:[1->1,2->2,3->4,5->10,5->5,8->6,8->9]	RP00602,RP00032,RP04458,RP05880,RP00930,RP05855,RP10932,RP08475,RP01431,RP10771	R02315,R02313,R02990,R00405,R00406,R00407,R02956,R02084,R01780,R00727,R00410,R02407,R05588,R00432,R01559,R03154,R06904,R00259,R02282,R00351,R00352,R00479,R00715,R00716,R02570,R00259,R01324,R01700
2	1.00	175	24	191	0	0	C00026->C00624:[1->1,2->2,3->4,5->10,5->5,8->6,8->9]	RP00608,RP01043,RP00177,RP01042,RP06265,RP00026,RP04494,RP00109,RP01041,RP02101,RP00327,RP00305,RP05677,RP00015,RP01829,RP02380,RP05880,RP02102,RP03052,RP00285,RP01662,RP08475,RP00486,RP01431	R00713,R00714,R00670,R00351,R00352,R00362,R00669,R02282,R00670,R00743,R01323,R01179,R05508,R00393,R04057,R02955,R05336,R01359,R05509,R00928,R04000,R00229,R07832,R03884,R00227,R03153,R00235,R00268,R08201,R00344,R00930,R00217,R00353,R00669,R02282,R01986,R02549,R00709,R00267,R08549,R07997,R08082,R08050,R05036,R05037,R01412,R05857,R05229,R05228,R08611,R06551,R07185,R05301,R05302,R05097,R03812,R05320,R06539,R01252,R08081,R03737,R03376,R00474,R08610,R05419,R02444,R02445,R00265,R00621,R01879,R06338,R06335,R03218,R03219,R06336,R06337,R02486,R07366,R07996,R08165,R05039,R07993,R03590,R01700,R07187,R06540,R02160,R07329,R03806,R07184,R00272,R07186,R03640,R07368,R03809,R07367,R05469,R05468,R01197,R03009,R03008,R04073,R03451,R05722,R05723,R05466,R02397,R06323,R06322,R03126,R04276,R07997,R08082,R08050,R05036,R05037,R01412,R05857,R05229,R05039,R08611,R06551,R05301,R05302,R05097,R03812,R05320,R06539,R01252,R08081,R03737,R03376,R05419,R02444,R02445,R01879,R06338,R06335,R03218,R02160,R06336,R06337,R02486,R07366,R07996,R03219,R05228,R07993,R03590,R07187,R06540,R07329,R08610,R03806,R07184,R04276,R07186,R03640,R07368,R03809,R07367,R05469,R05468,R03009,R03008,R04073,R03451,R05722,R05723,R05466,R02397,R06323,R06322,R03126,R07185,R01899,R02649,R00351,R00352,R02283,R03443,R00211,R00210,R00209,R01196,R00212,R01648,R00259,R01151,R01155,R01324
3	1.00	272	17	171	0	0	C00026->C00624:[1->1,2->2,3->4,5->10,5->5,8->6,8->9]	RP00305,RP01830,RP00304,RP00930,RP00014,RP04494,RP00121,RP01432,RP00015,RP00032,RP04458,RP05880,RP00931,RP01829,RP08475,RP00921,RP01292	R00709,R00267,R01900,R08549,R01197,R00265,R00479,R04234,R00093,R01161,R06423,R00250,R07276,R03053,R01214,R07275,R04338,R07659,R04467,R05052,R04475,R04438,R02283,R02772,R02773,R02619,R00684,R00668,R00243,R00114,R00248,R04269,R06977,R01939,R07277,R04029,R01956,R03243,R01155,R01648,R05507,R01339,R04529,R07396,R04028,R04171,R03207,R00667,R05085,R02433,R04188,R00895,R04173,R01684,R06426,R01090,R02199,R04217,R02077,R00258,R07613,R00021,R00694,R03248,R00372,R00355,R04051,R02274,R00734,R03952,R02700,R00457,R00908,R03120,R06844,R03266,R00268,R08201,R00412,R00408,R02164,R00402,R01325,R07997,R08082,R08050,R05036,R05037,R01412,R05857,R05229,R05039,R08611,R06551,R05301,R05302,R05097,R03812,R05320,R06539,R01252,R08081,R03737,R03376,R05419,R02444,R02445,R01879,R06338,R06335,R03218,R02160,R06336,R06337,R02486,R07366,R07996,R03219,R05228,R07993,R03590,R07187,R06540,R07329,R08610,R03806,R07184,R04276,R07186,R03640,R07368,R03809,R07367,R05469,R05468,R03009,R03008,R04073,R03451,R05722,R05723,R05466,R02397,R06323,R06322,R03126,R07185,R02990,R00405,R00406,R00407,R02956,R02084,R01780,R00727,R00410,R02407,R05588,R00432,R01559,R03154,R06904,R00259,R02282,R00351,R00352,R00479,R01899,R00259,R00472,R01082
4	1.00	227	23	141	0	0	C00026->C00624:[1->1,2->2,3->4,5->10,5->5,8->6,8->9]	RP00578,RP00608,RP00304,RP00177,RP01042,RP04461,RP08483,RP00026,RP00109,RP01041,RP02101,RP04453,RP00305,RP05677,RP00032,RP02380,RP05880,RP02102,RP03052,RP00285,RP01662,RP08475,RP01431	R01343,R00667,R00713,R00714,R08549,R01197,R00265,R00351,R00352,R00362,R00669,R02282,R00261,R00261,R00743,R01323,R01179,R05508,R00393,R04057,R02955,R05336,R01359,R05509,R00928,R04000,R00229,R07832,R03884,R00227,R03153,R00235,R00344,R00930,R00217,R00353,R00669,R02282,R00245,R00709,R00267,R08549,R07997,R08082,R08050,R05036,R05037,R01412,R05857,R05229,R05228,R08611,R06551,R07185,R05301,R05302,R05097,R03812,R05320,R06539,R01252,R08081,R03737,R03376,R00474,R08610,R05419,R02444,R02445,R00265,R00621,R01879,R06338,R06335,R03218,R03219,R06336,R06337,R02486,R07366,R07996,R08165,R05039,R07993,R03590,R01700,R07187,R06540,R02160,R07329,R03806,R07184,R00272,R07186,R03640,R07368,R03809,R07367,R05469,R05468,R01197,R03009,R03008,R04073,R03451,R05722,R05723,R05466,R02397,R06323,R06322,R03126,R04276,R02990,R00405,R00406,R00407,R02956,R02084,R01780,R00727,R00410,R02407,R05588,R00432,R01559,R03154,R06904,R02649,R00351,R00352,R02283,R03443,R00211,R00210,R00209,R01196,R00212,R01648,R00259,R01324
5	1.00	255	22	109	0	0	C00026->C00624:[1->1,2->2,3->4,3->6,5->10,5->5,8->6,8->9]	RP00578,RP00287,RP00177,RP01042,RP06101,RP00084,RP00109,RP01041,RP02101,RP04453,RP06172,RP00305,RP04459,RP05677,RP02380,RP05880,RP02102,RP03052,RP08343,RP08475,RP04833,RP01431	R01343,R00667,R00214,R00216,R00351,R00352,R00362,R00669,R02282,R00214,R00216,R05839,R01148,R01582,R01580,R03063,R00279,R00344,R00930,R00217,R00353,R00669,R02282,R00245,R00472,R00709,R00267,R00260,R08549,R07997,R08082,R08050,R05036,R05037,R01412,R05857,R05229,R05228,R08611,R06551,R07185,R05301,R05302,R05097,R03812,R05320,R06539,R01252,R08081,R03737,R03376,R00474,R08610,R05419,R02444,R02445,R00265,R00621,R01879,R06338,R06335,R03218,R03219,R06336,R06337,R02486,R07366,R07996,R08165,R05039,R07993,R03590,R01700,R07187,R06540,R02160,R07329,R03806,R07184,R00272,R07186,R03640,R07368,R03809,R07367,R05469,R05468,R01197,R03009,R03008,R04073,R03451,R05722,R05723,R05466,R02397,R06323,R06322,R03126,R04276,R02649,R00351,R00352,R02283,R03443,R00236,R00259,R00316,R01324
6	1.00	363	9	93	0	0	C00026->C00624:[1->1,2->2,3->4,5->10,5->5,8->6,8->9]	RP00032,RP04458,RP05880,RP00930,RP00014,RP10932,RP08475,RP01431,RP10771	R02990,R00405,R00406,R00407,R02956,R02084,R01780,R00727,R00410,R02407,R05588,R00432,R01559,R03154,R06904,R00259,R02282,R00351,R00352,R00479,R04234,R00093,R01161,R06423,R00250,R07276,R03053,R01214,R07275,R04338,R07659,R04467,R05052,R04475,R04438,R02283,R02772,R02773,R02619,R00684,R00668,R00243,R00114,R00248,R04269,R06977,R01939,R07277,R04029,R01956,R03243,R01155,R01648,R05507,R01339,R04529,R07396,R04028,R04171,R03207,R00667,R05085,R02433,R04188,R00895,R04173,R01684,R06426,R01090,R02199,R04217,R02077,R00258,R07613,R00021,R00694,R03248,R00372,R00355,R04051,R02274,R00734,R03952,R02700,R00457,R00908,R03120,R06844,R03266,R02570,R00259,R01324,R01700
7	1.00	273	15	159	0	0	C00026->C00624:[1->1,1->10,2->2,3->4,5->5,8->6,8->9]	RP06172,RP00305,RP00015,RP00287,RP00177,RP05898,RP01431,RP00014,RP06101,RP01298,RP01870,RP00109,RP00121,RP08475,RP04458	R00472,R00709,R00267,R07997,R08082,R08050,R05036,R05037,R01412,R05857,R05229,R05039,R08611,R06551,R05301,R05302,R05097,R03812,R05320,R06539,R01252,R08081,R03737,R03376,R05419,R02444,R02445,R01879,R06338,R06335,R03218,R02160,R06336,R06337,R02486,R07366,R07996,R03219,R05228,R07993,R03590,R07187,R06540,R07329,R08610,R03806,R07184,R04276,R07186,R03640,R07368,R03809,R07367,R05469,R05468,R03009,R03008,R04073,R03451,R05722,R05723,R05466,R02397,R06323,R06322,R03126,R07185,R00214,R00216,R00351,R00352,R00362,R00397,R00489,R01324,R04234,R00093,R01161,R06423,R00250,R07276,R03053,R01214,R07275,R04338,R07659,R04467,R05052,R04475,R04438,R02283,R02772,R02773,R02619,R00684,R00668,R00243,R00114,R00248,R04269,R06977,R01939,R07277,R04029,R01956,R03243,R01155,R01648,R05507,R01339,R04529,R07396,R04028,R04171,R03207,R00667,R05085,R02433,R04188,R00895,R04173,R01684,R06426,R01090,R02199,R04217,R02077,R00258,R07613,R00021,R00694,R03248,R00372,R00355,R04051,R02274,R00734,R03952,R02700,R00457,R00908,R03120,R06844,R03266,R00214,R00216,R01086,R01954,R00344,R00930,R00217,R00353,R00412,R00408,R02164,R00402,R00259,R00259,R02282
8	1.00	204	23	125	0	0	C00026->C00624:[1->1,1->4,2->2,5->10,5->5,8->6,8->9]	RP00608,RP01043,RP01042,RP00930,RP06265,RP01829,RP00026,RP01041,RP02101,RP00327,RP00305,RP00304,RP00015,RP00032,RP02380,RP05880,RP02102,RP03052,RP08484,RP01662,RP08475,RP00486,RP01431	R00713,R00714,R00670,R00669,R02282,R00479,R00670,R01899,R00743,R01323,R01179,R05508,R00393,R04057,R02955,R05336,R01359,R05509,R00928,R04000,R00229,R07832,R03884,R00227,R03153,R00235,R00669,R02282,R01986,R02549,R00709,R00267,R08549,R01197,R00265,R07997,R08082,R08050,R05036,R05037,R01412,R05857,R05229,R05039,R08611,R06551,R05301,R05302,R05097,R03812,R05320,R06539,R01252,R08081,R03737,R03376,R05419,R02444,R02445,R01879,R06338,R06335,R03218,R02160,R06336,R06337,R02486,R07366,R07996,R03219,R05228,R07993,R03590,R07187,R06540,R07329,R08610,R03806,R07184,R04276,R07186,R03640,R07368,R03809,R07367,R05469,R05468,R03009,R03008,R04073,R03451,R05722,R05723,R05466,R02397,R06323,R06322,R03126,R07185,R02990,R00405,R00406,R00407,R02956,R02084,R01780,R00727,R00410,R02407,R05588,R00432,R01559,R03154,R06904,R02649,R00351,R00352,R02283,R03443,R00268,R01648,R00259,R01151,R01155,R01324
9	1.00	196	21	107	0	0	C00026->C00624:[1->1,1->4,2->2,5->10,5->5,8->6,8->9]	RP00608,RP01043,RP01042,RP00930,RP06265,RP01829,RP00026,RP01041,RP02101,RP00327,RP00305,RP00015,RP02380,RP05880,RP02102,RP03052,RP08484,RP01662,RP08475,RP00486,RP01431	R00713,R00714,R00670,R00669,R02282,R00479,R00670,R01899,R00743,R01323,R01179,R05508,R00393,R04057,R02955,R05336,R01359,R05509,R00928,R04000,R00229,R07832,R03884,R00227,R03153,R00235,R00669,R02282,R01986,R02549,R00709,R00267,R07997,R08082,R08050,R05036,R05037,R01412,R05857,R05229,R05039,R08611,R06551,R05301,R05302,R05097,R03812,R05320,R06539,R01252,R08081,R03737,R03376,R05419,R02444,R02445,R01879,R06338,R06335,R03218,R02160,R06336,R06337,R02486,R07366,R07996,R03219,R05228,R07993,R03590,R07187,R06540,R07329,R08610,R03806,R07184,R04276,R07186,R03640,R07368,R03809,R07367,R05469,R05468,R03009,R03008,R04073,R03451,R05722,R05723,R05466,R02397,R06323,R06322,R03126,R07185,R02649,R00351,R00352,R02283,R03443,R00268,R01648,R00259,R01151,R01155,R01324
10	1.00	193	21	106	0	0	C00026->C00624:[1->1,1->4,2->2,5->10,5->5,8->6,8->9]	RP00578,RP00608,RP01042,RP01829,RP08483,RP00930,RP00026,RP01041,RP02101,RP04453,RP00305,RP00015,RP04461,RP02380,RP05880,RP02102,RP03052,RP08484,RP01662,RP08475,RP01431	R01343,R00667,R00713,R00714,R00669,R02282,R01899,R00261,R00479,R00743,R01323,R01179,R05508,R00393,R04057,R02955,R05336,R01359,R05509,R00928,R04000,R00229,R07832,R03884,R00227,R03153,R00235,R00669,R02282,R00245,R00709,R00267,R07997,R08082,R08050,R05036,R05037,R01412,R05857,R05229,R05039,R08611,R06551,R05301,R05302,R05097,R03812,R05320,R06539,R01252,R08081,R03737,R03376,R05419,R02444,R02445,R01879,R06338,R06335,R03218,R02160,R06336,R06337,R02486,R07366,R07996,R03219,R05228,R07993,R03590,R07187,R06540,R07329,R08610,R03806,R07184,R04276,R07186,R03640,R07368,R03809,R07367,R05469,R05468,R03009,R03008,R04073,R03451,R05722,R05723,R05466,R02397,R06323,R06322,R03126,R07185,R00261,R02649,R00351,R00352,R02283,R03443,R00268,R01648,R00259,R01324
11	1.00	271	13	150	0	0	C00026->C00624:[1->1,2->2,3->4,5->10,5->5,8->6,8->9]	RP00305,RP01830,RP01432,RP00015,RP04458,RP05880,RP00930,RP00931,RP00014,RP00121,RP08475,RP00921,RP01292	R00709,R00267,R01900,R01325,R07997,R08082,R08050,R05036,R05037,R01412,R05857,R05229,R05039,R08611,R06551,R05301,R05302,R05097,R03812,R05320,R06539,R01252,R08081,R03737,R03376,R05419,R02444,R02445,R01879,R06338,R06335,R03218,R02160,R06336,R06337,R02486,R07366,R07996,R03219,R05228,R07993,R03590,R07187,R06540,R07329,R08610,R03806,R07184,R04276,R07186,R03640,R07368,R03809,R07367,R05469,R05468,R03009,R03008,R04073,R03451,R05722,R05723,R05466,R02397,R06323,R06322,R03126,R07185,R00259,R02282,R00351,R00352,R00479,R00479,R04234,R00093,R01161,R06423,R00250,R07276,R03053,R01214,R07275,R04338,R07659,R04467,R05052,R04475,R04438,R02283,R02772,R02773,R02619,R00684,R00668,R00243,R00114,R00248,R04269,R06977,R01939,R07277,R04029,R01956,R03243,R01155,R01648,R05507,R01339,R04529,R07396,R04028,R04171,R03207,R00667,R05085,R02433,R04188,R00895,R04173,R01684,R06426,R01090,R02199,R04217,R02077,R00258,R07613,R00021,R00694,R03248,R00372,R00355,R04051,R02274,R00734,R03952,R02700,R00457,R00908,R03120,R06844,R03266,R00412,R00408,R02164,R00402,R00259,R00472,R01082
12	1.00	152	19	176	0	0	C00026->C00624:[1->1,2->2,3->4,5->10,5->5,8->6,8->9]	RP00608,RP01043,RP01042,RP06265,RP00026,RP01041,RP02101,RP00327,RP00305,RP05677,RP00015,RP02380,RP05880,RP02102,RP03052,RP01662,RP08475,RP00486,RP01431	R00713,R00714,R00670,R00669,R02282,R00670,R00743,R01323,R01179,R05508,R00393,R04057,R02955,R05336,R01359,R05509,R00928,R04000,R00229,R07832,R03884,R00227,R03153,R00235,R00669,R02282,R01986,R02549,R00709,R00267,R08549,R07997,R08082,R08050,R05036,R05037,R01412,R05857,R05229,R05228,R08611,R06551,R07185,R05301,R05302,R05097,R03812,R05320,R06539,R01252,R08081,R03737,R03376,R00474,R08610,R05419,R02444,R02445,R00265,R00621,R01879,R06338,R06335,R03218,R03219,R06336,R06337,R02486,R07366,R07996,R08165,R05039,R07993,R03590,R01700,R07187,R06540,R02160,R07329,R03806,R07184,R00272,R07186,R03640,R07368,R03809,R07367,R05469,R05468,R01197,R03009,R03008,R04073,R03451,R05722,R05723,R05466,R02397,R06323,R06322,R03126,R04276,R07997,R08082,R08050,R05036,R05037,R01412,R05857,R05229,R05039,R08611,R06551,R05301,R05302,R05097,R03812,R05320,R06539,R01252,R08081,R03737,R03376,R05419,R02444,R02445,R01879,R06338,R06335,R03218,R02160,R06336,R06337,R02486,R07366,R07996,R03219,R05228,R07993,R03590,R07187,R06540,R07329,R08610,R03806,R07184,R04276,R07186,R03640,R07368,R03809,R07367,R05469,R05468,R03009,R03008,R04073,R03451,R05722,R05723,R05466,R02397,R06323,R06322,R03126,R07185,R02649,R00351,R00352,R02283,R03443,R01648,R00259,R01151,R01155,R01324
13	1.00	192	25	183	0	0	C00026->C00624:[1->1,1->6,2->10,2->2,3->4,5->10,5->5,8->6,8->9]	RP00578,RP00608,RP00304,RP00121,RP01042,RP04461,RP08483,RP01041,RP02101,RP04453,RP06172,RP00305,RP05677,RP00015,RP00032,RP02380,RP05880,RP01431,RP02102,RP03052,RP08343,RP01662,RP08475,RP04833,RP01292	R01343,R00667,R00713,R00714,R08549,R01197,R00265,R00412,R00408,R02164,R00402,R00669,R02282,R00261,R00261,R00669,R02282,R00245,R00472,R00709,R00267,R08549,R07997,R08082,R08050,R05036,R05037,R01412,R05857,R05229,R05228,R08611,R06551,R07185,R05301,R05302,R05097,R03812,R05320,R06539,R01252,R08081,R03737,R03376,R00474,R08610,R05419,R02444,R02445,R00265,R00621,R01879,R06338,R06335,R03218,R03219,R06336,R06337,R02486,R07366,R07996,R08165,R05039,R07993,R03590,R01700,R07187,R06540,R02160,R07329,R03806,R07184,R00272,R07186,R03640,R07368,R03809,R07367,R05469,R05468,R01197,R03009,R03008,R04073,R03451,R05722,R05723,R05466,R02397,R06323,R06322,R03126,R04276,R07997,R08082,R08050,R05036,R05037,R01412,R05857,R05229,R05039,R08611,R06551,R05301,R05302,R05097,R03812,R05320,R06539,R01252,R08081,R03737,R03376,R05419,R02444,R02445,R01879,R06338,R06335,R03218,R02160,R06336,R06337,R02486,R07366,R07996,R03219,R05228,R07993,R03590,R07187,R06540,R07329,R08610,R03806,R07184,R04276,R07186,R03640,R07368,R03809,R07367,R05469,R05468,R03009,R03008,R04073,R03451,R05722,R05723,R05466,R02397,R06323,R06322,R03126,R07185,R02990,R00405,R00406,R00407,R02956,R02084,R01780,R00727,R00410,R02407,R05588,R00432,R01559,R03154,R06904,R02649,R00351,R00352,R01324,R02283,R03443,R00236,R01648,R00259,R00316,R01082
14	1.00	324	20	65	0	0	C00026->C00624:[1->1,2->2,3->4,5->10,5->5,8->6,8->9]	RP00578,RP00304,RP01041,RP01042,RP00026,RP00084,RP00121,RP02101,RP04453,RP06172,RP00305,RP04459,RP00032,RP02380,RP05880,RP01431,RP02102,RP03052,RP08475,RP01292	R01343,R00667,R08549,R01197,R00265,R00669,R00669,R02282,R00743,R01323,R01179,R05508,R00393,R04057,R02955,R05336,R01359,R05509,R00928,R04000,R00229,R07832,R03884,R00227,R03153,R00235,R05839,R01148,R01582,R01580,R03063,R00279,R00412,R00408,R02164,R00402,R02282,R00245,R00472,R00709,R00267,R00260,R02990,R00405,R00406,R00407,R02956,R02084,R01780,R00727,R00410,R02407,R05588,R00432,R01559,R03154,R06904,R02649,R00351,R00352,R01324,R02283,R03443,R00259,R01082
15	1.00	230	23	142	0	0	C00026->C00624:[1->1,2->2,3->4,5->10,5->5,8->6,8->9]	RP00608,RP00304,RP01043,RP00177,RP01042,RP06265,RP00026,RP00109,RP01041,RP02101,RP00327,RP00305,RP05677,RP00032,RP02380,RP05880,RP02102,RP03052,RP00285,RP01662,RP08475,RP00486,RP01431	R00713,R00714,R08549,R01197,R00265,R00670,R00351,R00352,R00362,R00669,R02282,R00670,R00743,R01323,R01179,R05508,R00393,R04057,R02955,R05336,R01359,R05509,R00928,R04000,R00229,R07832,R03884,R00227,R03153,R00235,R00344,R00930,R00217,R00353,R00669,R02282,R01986,R02549,R00709,R00267,R08549,R07997,R08082,R08050,R05036,R05037,R01412,R05857,R05229,R05228,R08611,R06551,R07185,R05301,R05302,R05097,R03812,R05320,R06539,R01252,R08081,R03737,R03376,R00474,R08610,R05419,R02444,R02445,R00265,R00621,R01879,R06338,R06335,R03218,R03219,R06336,R06337,R02486,R07366,R07996,R08165,R05039,R07993,R03590,R01700,R07187,R06540,R02160,R07329,R03806,R07184,R00272,R07186,R03640,R07368,R03809,R07367,R05469,R05468,R01197,R03009,R03008,R04073,R03451,R05722,R05723,R05466,R02397,R06323,R06322,R03126,R04276,R02990,R00405,R00406,R00407,R02956,R02084,R01780,R00727,R00410,R02407,R05588,R00432,R01559,R03154,R06904,R02649,R00351,R00352,R02283,R03443,R00211,R00210,R00209,R01196,R00212,R01648,R00259,R01151,R01155,R01324
16	1.00	247	15	164	0	0	C00026->C00624:[1->1,1->6,2->10,2->2,3->4,5->5,8->9]	RP00305,RP06172,RP00015,RP04458,RP00014,RP00930,RP00931,RP00079,RP01298,RP00059,RP00121,RP08475,RP00921,RP01292,RP01870	R00709,R00267,R00472,R07997,R08082,R08050,R05036,R05037,R01412,R05857,R05229,R05039,R08611,R06551,R05301,R05302,R05097,R03812,R05320,R06539,R01252,R08081,R03737,R03376,R05419,R02444,R02445,R01879,R06338,R06335,R03218,R02160,R06336,R06337,R02486,R07366,R07996,R03219,R05228,R07993,R03590,R07187,R06540,R07329,R08610,R03806,R07184,R04276,R07186,R03640,R07368,R03809,R07367,R05469,R05468,R03009,R03008,R04073,R03451,R05722,R05723,R05466,R02397,R06323,R06322,R03126,R07185,R00259,R02282,R04234,R00093,R01161,R06423,R00250,R07276,R03053,R01214,R07275,R04338,R07659,R04467,R05052,R04475,R04438,R02283,R02772,R02773,R02619,R00684,R00668,R00243,R00114,R00248,R04269,R06977,R01939,R07277,R04029,R01956,R03243,R01155,R01648,R05507,R01339,R04529,R07396,R04028,R04171,R03207,R00667,R05085,R02433,R04188,R00895,R04173,R01684,R06426,R01090,R02199,R04217,R02077,R00258,R07613,R00021,R00694,R03248,R00372,R00355,R04051,R02274,R00734,R03952,R02700,R00457,R00908,R03120,R06844,R03266,R00479,R00479,R00361,R00360,R00343,R00342,R01447,R01257,R01086,R00400,R00695,R01731,R00355,R00373,R01713,R07164,R07165,R00357,R00412,R00408,R02164,R00402,R00259,R00472,R01082,R01954
17	1.00	269	14	152	0	0	C00026->C00624:[1->1,2->2,3->4,5->10,5->5,8->6,8->9]	RP00305,RP00015,RP01829,RP05880,RP00014,RP00931,RP04494,RP04458,RP01292,RP00121,RP08475,RP00921,RP01431,RP00930	R00709,R00267,R07997,R08082,R08050,R05036,R05037,R01412,R05857,R05229,R05039,R08611,R06551,R05301,R05302,R05097,R03812,R05320,R06539,R01252,R08081,R03737,R03376,R05419,R02444,R02445,R01879,R06338,R06335,R03218,R02160,R06336,R06337,R02486,R07366,R07996,R03219,R05228,R07993,R03590,R07187,R06540,R07329,R08610,R03806,R07184,R04276,R07186,R03640,R07368,R03809,R07367,R05469,R05468,R03009,R03008,R04073,R03451,R05722,R05723,R05466,R02397,R06323,R06322,R03126,R07185,R01899,R00351,R00352,R04234,R00093,R01161,R06423,R00250,R07276,R03053,R01214,R07275,R04338,R07659,R04467,R05052,R04475,R04438,R02283,R02772,R02773,R02619,R00684,R00668,R00243,R00114,R00248,R04269,R06977,R01939,R07277,R04029,R01956,R03243,R01155,R01648,R05507,R01339,R04529,R07396,R04028,R04171,R03207,R00667,R05085,R02433,R04188,R00895,R04173,R01684,R06426,R01090,R02199,R04217,R02077,R00258,R07613,R00021,R00694,R03248,R00372,R00355,R04051,R02274,R00734,R03952,R02700,R00457,R00908,R03120,R06844,R03266,R00479,R00268,R08201,R00259,R02282,R01082,R00412,R00408,R02164,R00402,R00259,R00472,R01324,R00479
18	1.00	207	20	129	0	0	C00026->C00624:[1->1,2->2,3->4,5->10,5->5,8->6,8->9]	RP00578,RP00608,RP00304,RP01042,RP04461,RP08483,RP00026,RP01041,RP02101,RP04453,RP00305,RP05677,RP00032,RP02380,RP05880,RP02102,RP03052,RP01662,RP08475,RP01431	R01343,R00667,R00713,R00714,R08549,R01197,R00265,R00669,R02282,R00261,R00261,R00743,R01323,R01179,R05508,R00393,R04057,R02955,R05336,R01359,R05509,R00928,R04000,R00229,R07832,R03884,R00227,R03153,R00235,R00669,R02282,R00245,R00709,R00267,R08549,R07997,R08082,R08050,R05036,R05037,R01412,R05857,R05229,R05228,R08611,R06551,R07185,R05301,R05302,R05097,R03812,R05320,R06539,R01252,R08081,R03737,R03376,R00474,R08610,R05419,R02444,R02445,R00265,R00621,R01879,R06338,R06335,R03218,R03219,R06336,R06337,R02486,R07366,R07996,R08165,R05039,R07993,R03590,R01700,R07187,R06540,R02160,R07329,R03806,R07184,R00272,R07186,R03640,R07368,R03809,R07367,R05469,R05468,R01197,R03009,R03008,R04073,R03451,R05722,R05723,R05466,R02397,R06323,R06322,R03126,R04276,R02990,R00405,R00406,R00407,R02956,R02084,R01780,R00727,R00410,R02407,R05588,R00432,R01559,R03154,R06904,R02649,R00351,R00352,R02283,R03443,R01648,R00259,R01324
19	1.00	248	20	174	0	0	C00026->C00624:[1->1,2->2,3->4,5->10,5->5,8->6,8->9]	RP00608,RP01043,RP01042,RP06265,RP05880,RP00026,RP01041,RP02101,RP00327,RP00305,RP00015,RP02380,RP00014,RP02102,RP03052,RP08483,RP01662,RP08475,RP00486,RP01431	R00713,R00714,R00670,R00669,R02282,R00670,R00351,R00352,R00743,R01323,R01179,R05508,R00393,R04057,R02955,R05336,R01359,R05509,R00928,R04000,R00229,R07832,R03884,R00227,R03153,R00235,R00669,R02282,R01986,R02549,R00709,R00267,R07997,R08082,R08050,R05036,R05037,R01412,R05857,R05229,R05039,R08611,R06551,R05301,R05302,R05097,R03812,R05320,R06539,R01252,R08081,R03737,R03376,R05419,R02444,R02445,R01879,R06338,R06335,R03218,R02160,R06336,R06337,R02486,R07366,R07996,R03219,R05228,R07993,R03590,R07187,R06540,R07329,R08610,R03806,R07184,R04276,R07186,R03640,R07368,R03809,R07367,R05469,R05468,R03009,R03008,R04073,R03451,R05722,R05723,R05466,R02397,R06323,R06322,R03126,R07185,R02649,R04234,R00093,R01161,R06423,R00250,R07276,R03053,R01214,R07275,R04338,R07659,R04467,R05052,R04475,R04438,R02283,R02772,R02773,R02619,R00684,R00668,R00243,R00114,R00248,R04269,R06977,R01939,R07277,R04029,R01956,R03243,R01155,R01648,R05507,R01339,R04529,R07396,R04028,R04171,R03207,R00667,R05085,R02433,R04188,R00895,R04173,R01684,R06426,R01090,R02199,R04217,R02077,R00258,R07613,R00021,R00694,R03248,R00372,R00355,R04051,R02274,R00734,R03952,R02700,R00457,R00908,R03120,R06844,R03266,R02283,R03443,R00261,R01648,R00259,R01151,R01155,R01324
20	1.00	548	8	13	0	0	C00026->C00624:[1->1,2->2,3->4,5->10,5->5,8->6,8->9]	RP05855,RP01829,RP04494,RP00602,RP08475,RP04458,RP05880,RP01431	R00715,R00716,R01899,R00268,R08201,R02315,R02313,R00259,R00259,R02282,R00351,R00352,R01324
21	1.00	227	10	158	0	0	C00026->C00624:[1->1,2->2,3->4,5->10,5->5,8->6,8->9]	RP06172,RP00015,RP04458,RP00014,RP00079,RP01298,RP00059,RP00121,RP08475,RP01870	R00472,R07997,R08082,R08050,R05036,R05037,R01412,R05857,R05229,R05039,R08611,R06551,R05301,R05302,R05097,R03812,R05320,R06539,R01252,R08081,R03737,R03376,R05419,R02444,R02445,R01879,R06338,R06335,R03218,R02160,R06336,R06337,R02486,R07366,R07996,R03219,R05228,R07993,R03590,R07187,R06540,R07329,R08610,R03806,R07184,R04276,R07186,R03640,R07368,R03809,R07367,R05469,R05468,R03009,R03008,R04073,R03451,R05722,R05723,R05466,R02397,R06323,R06322,R03126,R07185,R00259,R02282,R04234,R00093,R01161,R06423,R00250,R07276,R03053,R01214,R07275,R04338,R07659,R04467,R05052,R04475,R04438,R02283,R02772,R02773,R02619,R00684,R00668,R00243,R00114,R00248,R04269,R06977,R01939,R07277,R04029,R01956,R03243,R01155,R01648,R05507,R01339,R04529,R07396,R04028,R04171,R03207,R00667,R05085,R02433,R04188,R00895,R04173,R01684,R06426,R01090,R02199,R04217,R02077,R00258,R07613,R00021,R00694,R03248,R00372,R00355,R04051,R02274,R00734,R03952,R02700,R00457,R00908,R03120,R06844,R03266,R00361,R00360,R00343,R00342,R01447,R01257,R01086,R00400,R00695,R01731,R00355,R00373,R01713,R07164,R07165,R00357,R00412,R00408,R02164,R00402,R00259,R01954
22	1.00	236	7	140	0	0	C00026->C00624:[1->1,2->2,3->4,5->10,5->5,8->6,8->9]	RP00014,RP00015,RP08475,RP04458,RP01431,RP05880,RP00930	R04234,R00093,R01161,R06423,R00250,R07276,R03053,R01214,R07275,R04338,R07659,R04467,R05052,R04475,R04438,R02283,R02772,R02773,R02619,R00684,R00668,R00243,R00114,R00248,R04269,R06977,R01939,R07277,R04029,R01956,R03243,R01155,R01648,R05507,R01339,R04529,R07396,R04028,R04171,R03207,R00667,R05085,R02433,R04188,R00895,R04173,R01684,R06426,R01090,R02199,R04217,R02077,R00258,R07613,R00021,R00694,R03248,R00372,R00355,R04051,R02274,R00734,R03952,R02700,R00457,R00908,R03120,R06844,R03266,R07997,R08082,R08050,R05036,R05037,R01412,R05857,R05229,R05039,R08611,R06551,R05301,R05302,R05097,R03812,R05320,R06539,R01252,R08081,R03737,R03376,R05419,R02444,R02445,R01879,R06338,R06335,R03218,R02160,R06336,R06337,R02486,R07366,R07996,R03219,R05228,R07993,R03590,R07187,R06540,R07329,R08610,R03806,R07184,R04276,R07186,R03640,R07368,R03809,R07367,R05469,R05468,R03009,R03008,R04073,R03451,R05722,R05723,R05466,R02397,R06323,R06322,R03126,R07185,R00259,R00259,R02282,R01324,R00351,R00352,R00479
23	1.00	351	21	61	0	0	C00026->C00624:[1->1,1->4,2->2,5->10,5->5,8->6,8->9]	RP00608,RP01043,RP01042,RP00930,RP06265,RP00026,RP01041,RP02101,RP00327,RP05857,RP00305,RP00304,RP00032,RP02380,RP05880,RP02102,RP03052,RP01662,RP08475,RP00486,RP01431	R00713,R00714,R00670,R00669,R02282,R00479,R00670,R00743,R01323,R01179,R05508,R00393,R04057,R02955,R05336,R01359,R05509,R00928,R04000,R00229,R07832,R03884,R00227,R03153,R00235,R00669,R02282,R01986,R02549,R00709,R00267,R00709,R00267,R08549,R01197,R00265,R02990,R00405,R00406,R00407,R02956,R02084,R01780,R00727,R00410,R02407,R05588,R00432,R01559,R03154,R06904,R02649,R00351,R00352,R02283,R03443,R01648,R00259,R01151,R01155,R01324
24	1.00	351	22	61	0	0	C00026->C00624:[1->1,1->4,2->2,5->10,5->5,8->6,8->9]	RP00608,RP01043,RP01042,RP00930,RP06265,RP01829,RP00026,RP01041,RP02101,RP00327,RP00305,RP00304,RP00032,RP02380,RP05880,RP02102,RP03052,RP08484,RP01662,RP08475,RP00486,RP01431	R00713,R00714,R00670,R00669,R02282,R00479,R00670,R01899,R00743,R01323,R01179,R05508,R00393,R04057,R02955,R05336,R01359,R05509,R00928,R04000,R00229,R07832,R03884,R00227,R03153,R00235,R00669,R02282,R01986,R02549,R00709,R00267,R08549,R01197,R00265,R02990,R00405,R00406,R00407,R02956,R02084,R01780,R00727,R00410,R02407,R05588,R00432,R01559,R03154,R06904,R02649,R00351,R00352,R02283,R03443,R00268,R01648,R00259,R01151,R01155,R01324
25	1.00	331	18	53	0	0	C00026->C00624:[1->1,2->2,3->4,5->10,5->5,8->6,8->9]	RP00578,RP00177,RP01042,RP00026,RP00084,RP00109,RP01041,RP02101,RP04453,RP00305,RP04459,RP02380,RP05880,RP02102,RP03052,RP00285,RP08475,RP01431	R01343,R00667,R00351,R00352,R00362,R00669,R02282,R00743,R01323,R01179,R05508,R00393,R04057,R02955,R05336,R01359,R05509,R00928,R04000,R00229,R07832,R03884,R00227,R03153,R00235,R05839,R01148,R01582,R01580,R03063,R00279,R00344,R00930,R00217,R00353,R00669,R02282,R00245,R00709,R00267,R00260,R02649,R00351,R00352,R02283,R03443,R00211,R00210,R00209,R01196,R00212,R00259,R01324
26	1.00	388	16	113	0	0	C00026->C00624:[1->1,1->10,2->2,3->4,5->5,8->6,8->9]	RP06172,RP00305,RP00304,RP00287,RP00032,RP05898,RP01431,RP00014,RP06101,RP00177,RP01298,RP01870,RP00109,RP00121,RP08475,RP04458	R00472,R00709,R00267,R08549,R01197,R00265,R00214,R00216,R02990,R00405,R00406,R00407,R02956,R02084,R01780,R00727,R00410,R02407,R05588,R00432,R01559,R03154,R06904,R00397,R00489,R01324,R04234,R00093,R01161,R06423,R00250,R07276,R03053,R01214,R07275,R04338,R07659,R04467,R05052,R04475,R04438,R02283,R02772,R02773,R02619,R00684,R00668,R00243,R00114,R00248,R04269,R06977,R01939,R07277,R04029,R01956,R03243,R01155,R01648,R05507,R01339,R04529,R07396,R04028,R04171,R03207,R00667,R05085,R02433,R04188,R00895,R04173,R01684,R06426,R01090,R02199,R04217,R02077,R00258,R07613,R00021,R00694,R03248,R00372,R00355,R04051,R02274,R00734,R03952,R02700,R00457,R00908,R03120,R06844,R03266,R00214,R00216,R00351,R00352,R00362,R01086,R01954,R00344,R00930,R00217,R00353,R00412,R00408,R02164,R00402,R00259,R00259,R02282
27	1.00	173	24	190	0	0	C00026->C00624:[1->1,2->2,3->4,5->10,5->5,8->6,8->9]	RP00578,RP00608,RP00177,RP01042,RP04461,RP08483,RP00026,RP04494,RP00109,RP01041,RP02101,RP04453,RP00305,RP05677,RP00015,RP01829,RP02380,RP05880,RP02102,RP03052,RP00285,RP01662,RP08475,RP01431	R01343,R00667,R00713,R00714,R00351,R00352,R00362,R00669,R02282,R00261,R00261,R00743,R01323,R01179,R05508,R00393,R04057,R02955,R05336,R01359,R05509,R00928,R04000,R00229,R07832,R03884,R00227,R03153,R00235,R00268,R08201,R00344,R00930,R00217,R00353,R00669,R02282,R00245,R00709,R00267,R08549,R07997,R08082,R08050,R05036,R05037,R01412,R05857,R05229,R05228,R08611,R06551,R07185,R05301,R05302,R05097,R03812,R05320,R06539,R01252,R08081,R03737,R03376,R00474,R08610,R05419,R02444,R02445,R00265,R00621,R01879,R06338,R06335,R03218,R03219,R06336,R06337,R02486,R07366,R07996,R08165,R05039,R07993,R03590,R01700,R07187,R06540,R02160,R07329,R03806,R07184,R00272,R07186,R03640,R07368,R03809,R07367,R05469,R05468,R01197,R03009,R03008,R04073,R03451,R05722,R05723,R05466,R02397,R06323,R06322,R03126,R04276,R07997,R08082,R08050,R05036,R05037,R01412,R05857,R05229,R05039,R08611,R06551,R05301,R05302,R05097,R03812,R05320,R06539,R01252,R08081,R03737,R03376,R05419,R02444,R02445,R01879,R06338,R06335,R03218,R02160,R06336,R06337,R02486,R07366,R07996,R03219,R05228,R07993,R03590,R07187,R06540,R07329,R08610,R03806,R07184,R04276,R07186,R03640,R07368,R03809,R07367,R05469,R05468,R03009,R03008,R04073,R03451,R05722,R05723,R05466,R02397,R06323,R06322,R03126,R07185,R01899,R02649,R00351,R00352,R02283,R03443,R00211,R00210,R00209,R01196,R00212,R01648,R00259,R01324
28	1.00	204	22	125	0	0	C00026->C00624:[1->1,1->4,2->2,5->10,5->5,8->6,8->9]	RP00608,RP01043,RP01042,RP00930,RP06265,RP00026,RP01041,RP02101,RP00327,RP05857,RP00305,RP00304,RP00015,RP00032,RP02380,RP05880,RP02102,RP03052,RP01662,RP08475,RP00486,RP01431	R00713,R00714,R00670,R00669,R02282,R00479,R00670,R00743,R01323,R01179,R05508,R00393,R04057,R02955,R05336,R01359,R05509,R00928,R04000,R00229,R07832,R03884,R00227,R03153,R00235,R00669,R02282,R01986,R02549,R00709,R00267,R00709,R00267,R08549,R01197,R00265,R07997,R08082,R08050,R05036,R05037,R01412,R05857,R05229,R05039,R08611,R06551,R05301,R05302,R05097,R03812,R05320,R06539,R01252,R08081,R03737,R03376,R05419,R02444,R02445,R01879,R06338,R06335,R03218,R02160,R06336,R06337,R02486,R07366,R07996,R03219,R05228,R07993,R03590,R07187,R06540,R07329,R08610,R03806,R07184,R04276,R07186,R03640,R07368,R03809,R07367,R05469,R05468,R03009,R03008,R04073,R03451,R05722,R05723,R05466,R02397,R06323,R06322,R03126,R07185,R02990,R00405,R00406,R00407,R02956,R02084,R01780,R00727,R00410,R02407,R05588,R00432,R01559,R03154,R06904,R02649,R00351,R00352,R02283,R03443,R01648,R00259,R01151,R01155,R01324
29	1.00	359	22	123	0	0	C00026->C00624:[1->1,2->2,3->4,3->6,5->10,5->5,8->6,8->9]	RP00578,RP00287,RP00177,RP01042,RP06101,RP00026,RP00084,RP00109,RP01041,RP02101,RP05880,RP04453,RP06172,RP00305,RP04459,RP08483,RP02380,RP00014,RP02102,RP03052,RP08475,RP01431	R01343,R00667,R00214,R00216,R00351,R00352,R00362,R00669,R02282,R00214,R00216,R00743,R01323,R01179,R05508,R00393,R04057,R02955,R05336,R01359,R05509,R00928,R04000,R00229,R07832,R03884,R00227,R03153,R00235,R05839,R01148,R01582,R01580,R03063,R00279,R00344,R00930,R00217,R00353,R00669,R02282,R00351,R00352,R00245,R00472,R00709,R00267,R00260,R00261,R02649,R04234,R00093,R01161,R06423,R00250,R07276,R03053,R01214,R07275,R04338,R07659,R04467,R05052,R04475,R04438,R02283,R02772,R02773,R02619,R00684,R00668,R00243,R00114,R00248,R04269,R06977,R01939,R07277,R04029,R01956,R03243,R01155,R01648,R05507,R01339,R04529,R07396,R04028,R04171,R03207,R00667,R05085,R02433,R04188,R00895,R04173,R01684,R06426,R01090,R02199,R04217,R02077,R00258,R07613,R00021,R00694,R03248,R00372,R00355,R04051,R02274,R00734,R03952,R02700,R00457,R00908,R03120,R06844,R03266,R02283,R03443,R00259,R01324
30	1.00	169	22	181	0	0	C00026->C00624:[1->1,1->6,2->10,2->2,3->4,5->10,5->5,8->6,8->9]	RP00578,RP00608,RP00121,RP01042,RP04461,RP08483,RP00026,RP01041,RP02101,RP04453,RP06172,RP00305,RP05677,RP00015,RP02380,RP05880,RP01431,RP02102,RP03052,RP01662,RP08475,RP01292	R01343,R00667,R00713,R00714,R00412,R00408,R02164,R00402,R00669,R02282,R00261,R00261,R00743,R01323,R01179,R05508,R00393,R04057,R02955,R05336,R01359,R05509,R00928,R04000,R00229,R07832,R03884,R00227,R03153,R00235,R00669,R02282,R00245,R00472,R00709,R00267,R08549,R07997,R08082,R08050,R05036,R05037,R01412,R05857,R05229,R05228,R08611,R06551,R07185,R05301,R05302,R05097,R03812,R05320,R06539,R01252,R08081,R03737,R03376,R00474,R08610,R05419,R02444,R02445,R00265,R00621,R01879,R06338,R06335,R03218,R03219,R06336,R06337,R02486,R07366,R07996,R08165,R05039,R07993,R03590,R01700,R07187,R06540,R02160,R07329,R03806,R07184,R00272,R07186,R03640,R07368,R03809,R07367,R05469,R05468,R01197,R03009,R03008,R04073,R03451,R05722,R05723,R05466,R02397,R06323,R06322,R03126,R04276,R07997,R08082,R08050,R05036,R05037,R01412,R05857,R05229,R05039,R08611,R06551,R05301,R05302,R05097,R03812,R05320,R06539,R01252,R08081,R03737,R03376,R05419,R02444,R02445,R01879,R06338,R06335,R03218,R02160,R06336,R06337,R02486,R07366,R07996,R03219,R05228,R07993,R03590,R07187,R06540,R07329,R08610,R03806,R07184,R04276,R07186,R03640,R07368,R03809,R07367,R05469,R05468,R03009,R03008,R04073,R03451,R05722,R05723,R05466,R02397,R06323,R06322,R03126,R07185,R02649,R00351,R00352,R01324,R02283,R03443,R01648,R00259,R01082
31	1.00	176	24	199	0	0	C00026->C00624:[1->1,1->6,2->10,2->2,3->4,5->10,5->5,8->6,8->9]	RP00578,RP00608,RP00304,RP00121,RP01042,RP04461,RP08483,RP00026,RP01041,RP02101,RP04453,RP06172,RP00305,RP05677,RP00015,RP00032,RP02380,RP05880,RP01431,RP02102,RP03052,RP01662,RP08475,RP01292	R01343,R00667,R00713,R00714,R08549,R01197,R00265,R00412,R00408,R02164,R00402,R00669,R02282,R00261,R00261,R00743,R01323,R01179,R05508,R00393,R04057,R02955,R05336,R01359,R05509,R00928,R04000,R00229,R07832,R03884,R00227,R03153,R00235,R00669,R02282,R00245,R00472,R00709,R00267,R08549,R07997,R08082,R08050,R05036,R05037,R01412,R05857,R05229,R05228,R08611,R06551,R07185,R05301,R05302,R05097,R03812,R05320,R06539,R01252,R08081,R03737,R03376,R00474,R08610,R05419,R02444,R02445,R00265,R00621,R01879,R06338,R06335,R03218,R03219,R06336,R06337,R02486,R07366,R07996,R08165,R05039,R07993,R03590,R01700,R07187,R06540,R02160,R07329,R03806,R07184,R00272,R07186,R03640,R07368,R03809,R07367,R05469,R05468,R01197,R03009,R03008,R04073,R03451,R05722,R05723,R05466,R02397,R06323,R06322,R03126,R04276,R07997,R08082,R08050,R05036,R05037,R01412,R05857,R05229,R05039,R08611,R06551,R05301,R05302,R05097,R03812,R05320,R06539,R01252,R08081,R03737,R03376,R05419,R02444,R02445,R01879,R06338,R06335,R03218,R02160,R06336,R06337,R02486,R07366,R07996,R03219,R05228,R07993,R03590,R07187,R06540,R07329,R08610,R03806,R07184,R04276,R07186,R03640,R07368,R03809,R07367,R05469,R05468,R03009,R03008,R04073,R03451,R05722,R05723,R05466,R02397,R06323,R06322,R03126,R07185,R02990,R00405,R00406,R00407,R02956,R02084,R01780,R00727,R00410,R02407,R05588,R00432,R01559,R03154,R06904,R02649,R00351,R00352,R01324,R02283,R03443,R01648,R00259,R01082
32	1.00	232	25	144	0	0	C00026->C00624:[1->1,2->2,3->4,5->10,5->5,8->6,8->9]	RP00578,RP00608,RP00304,RP00177,RP01042,RP04461,RP08483,RP00026,RP04494,RP00109,RP01041,RP02101,RP04453,RP00305,RP05677,RP00032,RP01829,RP02380,RP05880,RP02102,RP03052,RP00285,RP01662,RP08475,RP01431	R01343,R00667,R00713,R00714,R08549,R01197,R00265,R00351,R00352,R00362,R00669,R02282,R00261,R00261,R00743,R01323,R01179,R05508,R00393,R04057,R02955,R05336,R01359,R05509,R00928,R04000,R00229,R07832,R03884,R00227,R03153,R00235,R00268,R08201,R00344,R00930,R00217,R00353,R00669,R02282,R00245,R00709,R00267,R08549,R07997,R08082,R08050,R05036,R05037,R01412,R05857,R05229,R05228,R08611,R06551,R07185,R05301,R05302,R05097,R03812,R05320,R06539,R01252,R08081,R03737,R03376,R00474,R08610,R05419,R02444,R02445,R00265,R00621,R01879,R06338,R06335,R03218,R03219,R06336,R06337,R02486,R07366,R07996,R08165,R05039,R07993,R03590,R01700,R07187,R06540,R02160,R07329,R03806,R07184,R00272,R07186,R03640,R07368,R03809,R07367,R05469,R05468,R01197,R03009,R03008,R04073,R03451,R05722,R05723,R05466,R02397,R06323,R06322,R03126,R04276,R02990,R00405,R00406,R00407,R02956,R02084,R01780,R00727,R00410,R02407,R05588,R00432,R01559,R03154,R06904,R01899,R02649,R00351,R00352,R02283,R03443,R00211,R00210,R00209,R01196,R00212,R01648,R00259,R01324
33	1.00	341	21	128	0	0	C00026->C00624:[1->1,2->2,3->4,5->10,5->5,8->6,8->9]	RP00608,RP01043,RP01042,RP06265,RP00014,RP00026,RP01041,RP02101,RP00327,RP00305,RP00304,RP08483,RP00032,RP02380,RP05880,RP02102,RP03052,RP01662,RP08475,RP00486,RP01431	R00713,R00714,R00670,R00669,R02282,R00670,R04234,R00093,R01161,R06423,R00250,R07276,R03053,R01214,R07275,R04338,R07659,R04467,R05052,R04475,R04438,R02283,R02772,R02773,R02619,R00684,R00668,R00243,R00114,R00248,R04269,R06977,R01939,R07277,R04029,R01956,R03243,R01155,R01648,R05507,R01339,R04529,R07396,R04028,R04171,R03207,R00667,R05085,R02433,R04188,R00895,R04173,R01684,R06426,R01090,R02199,R04217,R02077,R00258,R07613,R00021,R00694,R03248,R00372,R00355,R04051,R02274,R00734,R03952,R02700,R00457,R00908,R03120,R06844,R03266,R00743,R01323,R01179,R05508,R00393,R04057,R02955,R05336,R01359,R05509,R00928,R04000,R00229,R07832,R03884,R00227,R03153,R00235,R00669,R02282,R01986,R02549,R00709,R00267,R08549,R01197,R00265,R00261,R02990,R00405,R00406,R00407,R02956,R02084,R01780,R00727,R00410,R02407,R05588,R00432,R01559,R03154,R06904,R02649,R00351,R00352,R02283,R03443,R01648,R00259,R01151,R01155,R01324
34	1.00	144	8	75	0	0	C00026->C00624:[1->1,2->2,3->4,5->10,5->5,8->6,8->9]	RP05855,RP00602,RP00015,RP08475,RP04458,RP01431,RP05880,RP00930	R00715,R00716,R02315,R02313,R07997,R08082,R08050,R05036,R05037,R01412,R05857,R05229,R05039,R08611,R06551,R05301,R05302,R05097,R03812,R05320,R06539,R01252,R08081,R03737,R03376,R05419,R02444,R02445,R01879,R06338,R06335,R03218,R02160,R06336,R06337,R02486,R07366,R07996,R03219,R05228,R07993,R03590,R07187,R06540,R07329,R08610,R03806,R07184,R04276,R07186,R03640,R07368,R03809,R07367,R05469,R05468,R03009,R03008,R04073,R03451,R05722,R05723,R05466,R02397,R06323,R06322,R03126,R07185,R00259,R00259,R02282,R01324,R00351,R00352,R00479
35	1.00	184	22	170	0	0	C00026->C00624:[1->1,2->2,3->4,5->10,5->5,8->6,8->9]	RP00608,RP01043,RP00177,RP08475,RP01042,RP06265,RP00109,RP01041,RP02101,RP00327,RP00128,RP00305,RP05677,RP00015,RP02380,RP05880,RP02102,RP03052,RP01662,RP04318,RP00486,RP01431	R00713,R00714,R00670,R00351,R00352,R00362,R00259,R00669,R02282,R00670,R00344,R00930,R00217,R00353,R00669,R02282,R01986,R02549,R00710,R00711,R01019,R00326,R00709,R00267,R08549,R07997,R08082,R08050,R05036,R05037,R01412,R05857,R05229,R05228,R08611,R06551,R07185,R05301,R05302,R05097,R03812,R05320,R06539,R01252,R08081,R03737,R03376,R00474,R08610,R05419,R02444,R02445,R00265,R00621,R01879,R06338,R06335,R03218,R03219,R06336,R06337,R02486,R07366,R07996,R08165,R05039,R07993,R03590,R01700,R07187,R06540,R02160,R07329,R03806,R07184,R00272,R07186,R03640,R07368,R03809,R07367,R05469,R05468,R01197,R03009,R03008,R04073,R03451,R05722,R05723,R05466,R02397,R06323,R06322,R03126,R04276,R07997,R08082,R08050,R05036,R05037,R01412,R05857,R05229,R05039,R08611,R06551,R05301,R05302,R05097,R03812,R05320,R06539,R01252,R08081,R03737,R03376,R05419,R02444,R02445,R01879,R06338,R06335,R03218,R02160,R06336,R06337,R02486,R07366,R07996,R03219,R05228,R07993,R03590,R07187,R06540,R07329,R08610,R03806,R07184,R04276,R07186,R03640,R07368,R03809,R07367,R05469,R05468,R03009,R03008,R04073,R03451,R05722,R05723,R05466,R02397,R06323,R06322,R03126,R07185,R02649,R00351,R00352,R02283,R03443,R01648,R00224,R01151,R01155,R01324
36	1.00	592	7	12	0	0	C00026->C00624:[1->1,2->2,3->4,5->10,5->5,8->6,8->9]	RP05855,RP00305,RP00602,RP08475,RP04458,RP01431,RP05880	R00715,R00716,R00709,R00267,R02315,R02313,R00259,R00259,R02282,R01324,R00351,R00352
37	1.00	234	25	145	0	0	C00026->C00624:[1->1,2->2,3->4,5->10,5->5,8->6,8->9]	RP00608,RP00304,RP01043,RP00177,RP01042,RP06265,RP00026,RP04494,RP00109,RP01041,RP02101,RP00327,RP00305,RP05677,RP00032,RP01829,RP02380,RP05880,RP02102,RP03052,RP00285,RP01662,RP08475,RP00486,RP01431	R00713,R00714,R08549,R01197,R00265,R00670,R00351,R00352,R00362,R00669,R02282,R00670,R00743,R01323,R01179,R05508,R00393,R04057,R02955,R05336,R01359,R05509,R00928,R04000,R00229,R07832,R03884,R00227,R03153,R00235,R00268,R08201,R00344,R00930,R00217,R00353,R00669,R02282,R01986,R02549,R00709,R00267,R08549,R07997,R08082,R08050,R05036,R05037,R01412,R05857,R05229,R05228,R08611,R06551,R07185,R05301,R05302,R05097,R03812,R05320,R06539,R01252,R08081,R03737,R03376,R00474,R08610,R05419,R02444,R02445,R00265,R00621,R01879,R06338,R06335,R03218,R03219,R06336,R06337,R02486,R07366,R07996,R08165,R05039,R07993,R03590,R01700,R07187,R06540,R02160,R07329,R03806,R07184,R00272,R07186,R03640,R07368,R03809,R07367,R05469,R05468,R01197,R03009,R03008,R04073,R03451,R05722,R05723,R05466,R02397,R06323,R06322,R03126,R04276,R02990,R00405,R00406,R00407,R02956,R02084,R01780,R00727,R00410,R02407,R05588,R00432,R01559,R03154,R06904,R01899,R02649,R00351,R00352,R02283,R03443,R00211,R00210,R00209,R01196,R00212,R01648,R00259,R01151,R01155,R01324
38	1.00	171	22	182	0	0	C00026->C00624:[1->1,1->6,2->10,2->2,3->4,5->10,5->5,8->6,8->9]	RP00608,RP01043,RP00121,RP01042,RP06265,RP00026,RP01041,RP02101,RP00327,RP06172,RP00305,RP05677,RP00015,RP02380,RP05880,RP01431,RP02102,RP03052,RP01662,RP08475,RP00486,RP01292	R00713,R00714,R00670,R00412,R00408,R02164,R00402,R00669,R02282,R00670,R00743,R01323,R01179,R05508,R00393,R04057,R02955,R05336,R01359,R05509,R00928,R04000,R00229,R07832,R03884,R00227,R03153,R00235,R00669,R02282,R01986,R02549,R00472,R00709,R00267,R08549,R07997,R08082,R08050,R05036,R05037,R01412,R05857,R05229,R05228,R08611,R06551,R07185,R05301,R05302,R05097,R03812,R05320,R06539,R01252,R08081,R03737,R03376,R00474,R08610,R05419,R02444,R02445,R00265,R00621,R01879,R06338,R06335,R03218,R03219,R06336,R06337,R02486,R07366,R07996,R08165,R05039,R07993,R03590,R01700,R07187,R06540,R02160,R07329,R03806,R07184,R00272,R07186,R03640,R07368,R03809,R07367,R05469,R05468,R01197,R03009,R03008,R04073,R03451,R05722,R05723,R05466,R02397,R06323,R06322,R03126,R04276,R07997,R08082,R08050,R05036,R05037,R01412,R05857,R05229,R05039,R08611,R06551,R05301,R05302,R05097,R03812,R05320,R06539,R01252,R08081,R03737,R03376,R05419,R02444,R02445,R01879,R06338,R06335,R03218,R02160,R06336,R06337,R02486,R07366,R07996,R03219,R05228,R07993,R03590,R07187,R06540,R07329,R08610,R03806,R07184,R04276,R07186,R03640,R07368,R03809,R07367,R05469,R05468,R03009,R03008,R04073,R03451,R05722,R05723,R05466,R02397,R06323,R06322,R03126,R07185,R02649,R00351,R00352,R01324,R02283,R03443,R01648,R00259,R01151,R01155,R01082
39	1.00	257	23	124	0	0	C00026->C00624:[1->1,2->2,3->4,5->10,5->5,8->6,8->9]	RP00608,RP00304,RP01043,RP00177,RP08475,RP01042,RP06265,RP00109,RP01041,RP02101,RP00327,RP05677,RP00305,RP00128,RP00032,RP02380,RP05880,RP02102,RP03052,RP01662,RP04318,RP00486,RP01431	R00713,R00714,R08549,R01197,R00265,R00670,R00351,R00352,R00362,R00259,R00669,R02282,R00670,R00344,R00930,R00217,R00353,R00669,R02282,R01986,R02549,R08549,R07997,R08082,R08050,R05036,R05037,R01412,R05857,R05229,R05228,R08611,R06551,R07185,R05301,R05302,R05097,R03812,R05320,R06539,R01252,R08081,R03737,R03376,R00474,R08610,R05419,R02444,R02445,R00265,R00621,R01879,R06338,R06335,R03218,R03219,R06336,R06337,R02486,R07366,R07996,R08165,R05039,R07993,R03590,R01700,R07187,R06540,R02160,R07329,R03806,R07184,R00272,R07186,R03640,R07368,R03809,R07367,R05469,R05468,R01197,R03009,R03008,R04073,R03451,R05722,R05723,R05466,R02397,R06323,R06322,R03126,R04276,R00709,R00267,R00710,R00711,R01019,R00326,R02990,R00405,R00406,R00407,R02956,R02084,R01780,R00727,R00410,R02407,R05588,R00432,R01559,R03154,R06904,R02649,R00351,R00352,R02283,R03443,R01648,R00224,R01151,R01155,R01324
40	1.00	248	17	182	0	0	C00026->C00624:[1->1,1->6,2->10,2->2,3->4,5->5,8->9]	RP00305,RP00304,RP00930,RP00079,RP00059,RP00121,RP06172,RP00015,RP00032,RP04458,RP00014,RP00931,RP01298,RP01870,RP08475,RP00921,RP01292	R00709,R00267,R08549,R01197,R00265,R00479,R00361,R00360,R00343,R00342,R01447,R01257,R00400,R00695,R01731,R00355,R00373,R01713,R07164,R07165,R00357,R00412,R00408,R02164,R00402,R00472,R07997,R08082,R08050,R05036,R05037,R01412,R05857,R05229,R05039,R08611,R06551,R05301,R05302,R05097,R03812,R05320,R06539,R01252,R08081,R03737,R03376,R05419,R02444,R02445,R01879,R06338,R06335,R03218,R02160,R06336,R06337,R02486,R07366,R07996,R03219,R05228,R07993,R03590,R07187,R06540,R07329,R08610,R03806,R07184,R04276,R07186,R03640,R07368,R03809,R07367,R05469,R05468,R03009,R03008,R04073,R03451,R05722,R05723,R05466,R02397,R06323,R06322,R03126,R07185,R02990,R00405,R00406,R00407,R02956,R02084,R01780,R00727,R00410,R02407,R05588,R00432,R01559,R03154,R06904,R00259,R02282,R04234,R00093,R01161,R06423,R00250,R07276,R03053,R01214,R07275,R04338,R07659,R04467,R05052,R04475,R04438,R02283,R02772,R02773,R02619,R00684,R00668,R00243,R00114,R00248,R04269,R06977,R01939,R07277,R04029,R01956,R03243,R01155,R01648,R05507,R01339,R04529,R07396,R04028,R04171,R03207,R00667,R05085,R02433,R04188,R00895,R04173,R01684,R06426,R01090,R02199,R04217,R02077,R00258,R07613,R00021,R00694,R03248,R00372,R00355,R04051,R02274,R00734,R03952,R02700,R00457,R00908,R03120,R06844,R03266,R00479,R01086,R01954,R00259,R00472,R01082
41	1.00	222	21	125	0	0	C00026->C00624:[1->1,2->2,3->4,3->6,5->10,5->5,8->6,8->9]	RP00578,RP00287,RP00177,RP01042,RP06101,RP00026,RP00084,RP00109,RP01041,RP02101,RP04453,RP06172,RP00305,RP04459,RP05677,RP02380,RP05880,RP02102,RP03052,RP08475,RP01431	R01343,R00667,R00214,R00216,R00351,R00352,R00362,R00669,R02282,R00214,R00216,R00743,R01323,R01179,R05508,R00393,R04057,R02955,R05336,R01359,R05509,R00928,R04000,R00229,R07832,R03884,R00227,R03153,R00235,R05839,R01148,R01582,R01580,R03063,R00279,R00344,R00930,R00217,R00353,R00669,R02282,R00245,R00472,R00709,R00267,R00260,R08549,R07997,R08082,R08050,R05036,R05037,R01412,R05857,R05229,R05228,R08611,R06551,R07185,R05301,R05302,R05097,R03812,R05320,R06539,R01252,R08081,R03737,R03376,R00474,R08610,R05419,R02444,R02445,R00265,R00621,R01879,R06338,R06335,R03218,R03219,R06336,R06337,R02486,R07366,R07996,R08165,R05039,R07993,R03590,R01700,R07187,R06540,R02160,R07329,R03806,R07184,R00272,R07186,R03640,R07368,R03809,R07367,R05469,R05468,R01197,R03009,R03008,R04073,R03451,R05722,R05723,R05466,R02397,R06323,R06322,R03126,R04276,R02649,R00351,R00352,R02283,R03443,R00259,R01324
42	1.00	267	16	170	0	0	C00026->C00624:[1->1,2->2,3->4,5->10,5->5,8->6,8->9]	RP00305,RP00304,RP00015,RP00032,RP01829,RP05880,RP00014,RP00931,RP04494,RP04458,RP01292,RP00121,RP08475,RP00921,RP01431,RP00930	R00709,R00267,R08549,R01197,R00265,R07997,R08082,R08050,R05036,R05037,R01412,R05857,R05229,R05039,R08611,R06551,R05301,R05302,R05097,R03812,R05320,R06539,R01252,R08081,R03737,R03376,R05419,R02444,R02445,R01879,R06338,R06335,R03218,R02160,R06336,R06337,R02486,R07366,R07996,R03219,R05228,R07993,R03590,R07187,R06540,R07329,R08610,R03806,R07184,R04276,R07186,R03640,R07368,R03809,R07367,R05469,R05468,R03009,R03008,R04073,R03451,R05722,R05723,R05466,R02397,R06323,R06322,R03126,R07185,R02990,R00405,R00406,R00407,R02956,R02084,R01780,R00727,R00410,R02407,R05588,R00432,R01559,R03154,R06904,R01899,R00351,R00352,R04234,R00093,R01161,R06423,R00250,R07276,R03053,R01214,R07275,R04338,R07659,R04467,R05052,R04475,R04438,R02283,R02772,R02773,R02619,R00684,R00668,R00243,R00114,R00248,R04269,R06977,R01939,R07277,R04029,R01956,R03243,R01155,R01648,R05507,R01339,R04529,R07396,R04028,R04171,R03207,R00667,R05085,R02433,R04188,R00895,R04173,R01684,R06426,R01090,R02199,R04217,R02077,R00258,R07613,R00021,R00694,R03248,R00372,R00355,R04051,R02274,R00734,R03952,R02700,R00457,R00908,R03120,R06844,R03266,R00479,R00268,R08201,R00259,R02282,R01082,R00412,R00408,R02164,R00402,R00259,R00472,R01324,R00479
43	1.00	209	20	130	0	0	C00026->C00624:[1->1,2->2,3->4,5->10,5->5,8->6,8->9]	RP00608,RP00304,RP01043,RP01042,RP06265,RP00026,RP01041,RP02101,RP00327,RP00305,RP05677,RP00032,RP02380,RP05880,RP02102,RP03052,RP01662,RP08475,RP00486,RP01431	R00713,R00714,R08549,R01197,R00265,R00670,R00669,R02282,R00670,R00743,R01323,R01179,R05508,R00393,R04057,R02955,R05336,R01359,R05509,R00928,R04000,R00229,R07832,R03884,R00227,R03153,R00235,R00669,R02282,R01986,R02549,R00709,R00267,R08549,R07997,R08082,R08050,R05036,R05037,R01412,R05857,R05229,R05228,R08611,R06551,R07185,R05301,R05302,R05097,R03812,R05320,R06539,R01252,R08081,R03737,R03376,R00474,R08610,R05419,R02444,R02445,R00265,R00621,R01879,R06338,R06335,R03218,R03219,R06336,R06337,R02486,R07366,R07996,R08165,R05039,R07993,R03590,R01700,R07187,R06540,R02160,R07329,R03806,R07184,R00272,R07186,R03640,R07368,R03809,R07367,R05469,R05468,R01197,R03009,R03008,R04073,R03451,R05722,R05723,R05466,R02397,R06323,R06322,R03126,R04276,R02990,R00405,R00406,R00407,R02956,R02084,R01780,R00727,R00410,R02407,R05588,R00432,R01559,R03154,R06904,R02649,R00351,R00352,R02283,R03443,R01648,R00259,R01151,R01155,R01324
44	1.00	297	15	41	0	0	C00026->C00624:[1->1,2->2,3->4,5->10,5->5,8->6,8->9]	RP04453,RP00578,RP00305,RP04459,RP03052,RP02380,RP01042,RP05880,RP02102,RP00026,RP00084,RP01041,RP02101,RP08475,RP01431	R00245,R01343,R00667,R00709,R00267,R00260,R03443,R02649,R00669,R02282,R00351,R00352,R02283,R00743,R01323,R01179,R05508,R00393,R04057,R02955,R05336,R01359,R05509,R00928,R04000,R00229,R07832,R03884,R00227,R03153,R00235,R05839,R01148,R01582,R01580,R03063,R00279,R00669,R02282,R00259,R01324
45	1.00	479	18	35	0	0	C00026->C00624:[1->1,2->2,3->4,5->10,5->5,8->6,8->9]	RP00578,RP00177,RP08475,RP01042,RP00084,RP00109,RP01041,RP02101,RP04453,RP00305,RP04459,RP00128,RP02380,RP05880,RP02102,RP03052,RP04318,RP01431	R01343,R00667,R00351,R00352,R00362,R00259,R00669,R02282,R05839,R01148,R01582,R01580,R03063,R00279,R00344,R00930,R00217,R00353,R00669,R02282,R00245,R00709,R00267,R00260,R00710,R00711,R01019,R00326,R02649,R00351,R00352,R02283,R03443,R00224,R01324
46	1.00	242	8	141	0	0	C00026->C00624:[1->1,2->2,3->4,5->10,5->5,8->6,8->9]	RP00014,RP01830,RP01432,RP00015,RP08475,RP04458,RP05880,RP00930	R04234,R00093,R01161,R06423,R00250,R07276,R03053,R01214,R07275,R04338,R07659,R04467,R05052,R04475,R04438,R02283,R02772,R02773,R02619,R00684,R00668,R00243,R00114,R00248,R04269,R06977,R01939,R07277,R04029,R01956,R03243,R01155,R01648,R05507,R01339,R04529,R07396,R04028,R04171,R03207,R00667,R05085,R02433,R04188,R00895,R04173,R01684,R06426,R01090,R02199,R04217,R02077,R00258,R07613,R00021,R00694,R03248,R00372,R00355,R04051,R02274,R00734,R03952,R02700,R00457,R00908,R03120,R06844,R03266,R01900,R01325,R07997,R08082,R08050,R05036,R05037,R01412,R05857,R05229,R05039,R08611,R06551,R05301,R05302,R05097,R03812,R05320,R06539,R01252,R08081,R03737,R03376,R05419,R02444,R02445,R01879,R06338,R06335,R03218,R02160,R06336,R06337,R02486,R07366,R07996,R03219,R05228,R07993,R03590,R07187,R06540,R07329,R08610,R03806,R07184,R04276,R07186,R03640,R07368,R03809,R07367,R05469,R05468,R03009,R03008,R04073,R03451,R05722,R05723,R05466,R02397,R06323,R06322,R03126,R07185,R00259,R00259,R02282,R00351,R00352,R00479
47	1.00	299	12	47	0	0	C00026->C00624:[1->1,2->2,3->4,5->10,5->5,8->6,8->9]	RP06172,RP00304,RP00032,RP04458,RP05855,RP00079,RP01298,RP00059,RP00121,RP08475,RP00602,RP01870	R00472,R08549,R01197,R00265,R02990,R00405,R00406,R00407,R02956,R02084,R01780,R00727,R00410,R02407,R05588,R00432,R01559,R03154,R06904,R00259,R02282,R00715,R00716,R00361,R00360,R00343,R00342,R01447,R01257,R01086,R00400,R00695,R01731,R00355,R00373,R01713,R07164,R07165,R00357,R00412,R00408,R02164,R00402,R00259,R02315,R02313,R01954
48	1.00	348	21	60	0	0	C00026->C00624:[1->1,1->4,2->2,5->10,5->5,8->6,8->9]	RP00578,RP00608,RP00304,RP04453,RP01042,RP00930,RP08483,RP04461,RP00026,RP01041,RP02101,RP05857,RP00305,RP00032,RP02380,RP05880,RP02102,RP03052,RP01662,RP08475,RP01431	R01343,R00667,R00713,R00714,R08549,R01197,R00265,R00245,R00669,R02282,R00479,R00261,R00261,R00743,R01323,R01179,R05508,R00393,R04057,R02955,R05336,R01359,R05509,R00928,R04000,R00229,R07832,R03884,R00227,R03153,R00235,R00669,R02282,R00709,R00267,R00709,R00267,R02990,R00405,R00406,R00407,R02956,R02084,R01780,R00727,R00410,R02407,R05588,R00432,R01559,R03154,R06904,R02649,R00351,R00352,R02283,R03443,R01648,R00259,R01324
49	1.00	196	20	107	0	0	C00026->C00624:[1->1,1->4,2->2,5->10,5->5,8->6,8->9]	RP00608,RP01043,RP01042,RP00930,RP06265,RP00026,RP01041,RP02101,RP00327,RP05857,RP00305,RP00015,RP02380,RP05880,RP02102,RP03052,RP01662,RP08475,RP00486,RP01431	R00713,R00714,R00670,R00669,R02282,R00479,R00670,R00743,R01323,R01179,R05508,R00393,R04057,R02955,R05336,R01359,R05509,R00928,R04000,R00229,R07832,R03884,R00227,R03153,R00235,R00669,R02282,R01986,R02549,R00709,R00267,R00709,R00267,R07997,R08082,R08050,R05036,R05037,R01412,R05857,R05229,R05039,R08611,R06551,R05301,R05302,R05097,R03812,R05320,R06539,R01252,R08081,R03737,R03376,R05419,R02444,R02445,R01879,R06338,R06335,R03218,R02160,R06336,R06337,R02486,R07366,R07996,R03219,R05228,R07993,R03590,R07187,R06540,R07329,R08610,R03806,R07184,R04276,R07186,R03640,R07368,R03809,R07367,R05469,R05468,R03009,R03008,R04073,R03451,R05722,R05723,R05466,R02397,R06323,R06322,R03126,R07185,R02649,R00351,R00352,R02283,R03443,R01648,R00259,R01151,R01155,R01324
50	1.00	381	6	77	0	0	C00026->C00624:[1->1,2->2,3->4,5->10,5->5,8->6,8->9]	RP00014,RP00305,RP08475,RP04458,RP01431,RP05880	R04234,R00093,R01161,R06423,R00250,R07276,R03053,R01214,R07275,R04338,R07659,R04467,R05052,R04475,R04438,R02283,R02772,R02773,R02619,R00684,R00668,R00243,R00114,R00248,R04269,R06977,R01939,R07277,R04029,R01956,R03243,R01155,R01648,R05507,R01339,R04529,R07396,R04028,R04171,R03207,R00667,R05085,R02433,R04188,R00895,R04173,R01684,R06426,R01090,R02199,R04217,R02077,R00258,R07613,R00021,R00694,R03248,R00372,R00355,R04051,R02274,R00734,R03952,R02700,R00457,R00908,R03120,R06844,R03266,R00709,R00267,R00259,R00259,R02282,R01324,R00351,R00352
51	1.00	169	22	187	0	0	C00026->C00624:[1->1,2->2,3->4,5->10,5->5,8->6,8->9]	RP00578,RP00608,RP00177,RP01042,RP04461,RP08483,RP00026,RP00109,RP01041,RP02101,RP04453,RP00305,RP05677,RP00015,RP02380,RP05880,RP02102,RP03052,RP00285,RP01662,RP08475,RP01431	R01343,R00667,R00713,R00714,R00351,R00352,R00362,R00669,R02282,R00261,R00261,R00743,R01323,R01179,R05508,R00393,R04057,R02955,R05336,R01359,R05509,R00928,R04000,R00229,R07832,R03884,R00227,R03153,R00235,R00344,R00930,R00217,R00353,R00669,R02282,R00245,R00709,R00267,R08549,R07997,R08082,R08050,R05036,R05037,R01412,R05857,R05229,R05228,R08611,R06551,R07185,R05301,R05302,R05097,R03812,R05320,R06539,R01252,R08081,R03737,R03376,R00474,R08610,R05419,R02444,R02445,R00265,R00621,R01879,R06338,R06335,R03218,R03219,R06336,R06337,R02486,R07366,R07996,R08165,R05039,R07993,R03590,R01700,R07187,R06540,R02160,R07329,R03806,R07184,R00272,R07186,R03640,R07368,R03809,R07367,R05469,R05468,R01197,R03009,R03008,R04073,R03451,R05722,R05723,R05466,R02397,R06323,R06322,R03126,R04276,R07997,R08082,R08050,R05036,R05037,R01412,R05857,R05229,R05039,R08611,R06551,R05301,R05302,R05097,R03812,R05320,R06539,R01252,R08081,R03737,R03376,R05419,R02444,R02445,R01879,R06338,R06335,R03218,R02160,R06336,R06337,R02486,R07366,R07996,R03219,R05228,R07993,R03590,R07187,R06540,R07329,R08610,R03806,R07184,R04276,R07186,R03640,R07368,R03809,R07367,R05469,R05468,R03009,R03008,R04073,R03451,R05722,R05723,R05466,R02397,R06323,R06322,R03126,R07185,R02649,R00351,R00352,R02283,R03443,R00211,R00210,R00209,R01196,R00212,R01648,R00259,R01324
52	1.00	587	9	14	0	0	C00026->C00624:[1->1,2->2,3->4,5->10,5->5,8->6,8->9]	RP05855,RP04494,RP01830,RP01432,RP00602,RP08475,RP04458,RP01829,RP05880	R00715,R00716,R00268,R08201,R01900,R01325,R02315,R02313,R00259,R00259,R02282,R01899,R00351,R00352
53	1.00	412	10	30	0	0	C00026->C00624:[1->1,2->2,3->4,5->10,5->5,8->6,8->9]	RP01830,RP00304,RP01432,RP00032,RP04458,RP00930,RP05880,RP05855,RP08475,RP00602	R01900,R08549,R01197,R00265,R01325,R02990,R00405,R00406,R00407,R02956,R02084,R01780,R00727,R00410,R02407,R05588,R00432,R01559,R03154,R06904,R00259,R02282,R00479,R00351,R00352,R00715,R00716,R00259,R02315,R02313
54	1.00	324	11	112	0	0	C00026->C00624:[1->1,2->2,3->4,5->10,5->5,8->6,8->9]	RP06172,RP00304,RP00032,RP04458,RP00014,RP00079,RP01298,RP00059,RP00121,RP08475,RP01870	R00472,R08549,R01197,R00265,R02990,R00405,R00406,R00407,R02956,R02084,R01780,R00727,R00410,R02407,R05588,R00432,R01559,R03154,R06904,R00259,R02282,R04234,R00093,R01161,R06423,R00250,R07276,R03053,R01214,R07275,R04338,R07659,R04467,R05052,R04475,R04438,R02283,R02772,R02773,R02619,R00684,R00668,R00243,R00114,R00248,R04269,R06977,R01939,R07277,R04029,R01956,R03243,R01155,R01648,R05507,R01339,R04529,R07396,R04028,R04171,R03207,R00667,R05085,R02433,R04188,R00895,R04173,R01684,R06426,R01090,R02199,R04217,R02077,R00258,R07613,R00021,R00694,R03248,R00372,R00355,R04051,R02274,R00734,R03952,R02700,R00457,R00908,R03120,R06844,R03266,R00361,R00360,R00343,R00342,R01447,R01257,R01086,R00400,R00695,R01731,R00355,R00373,R01713,R07164,R07165,R00357,R00412,R00408,R02164,R00402,R00259,R01954
55	1.00	230	23	135	0	0	C00026->C00624:[1->1,2->2,3->4,5->10,5->5,8->6,8->9]	RP00578,RP00608,RP00304,RP00121,RP01042,RP04461,RP08483,RP00026,RP01041,RP02101,RP04453,RP06172,RP00305,RP05677,RP00032,RP02380,RP05880,RP01431,RP02102,RP03052,RP01662,RP08475,RP01292	R01343,R00667,R00713,R00714,R08549,R01197,R00265,R00412,R00408,R02164,R00402,R00669,R02282,R00261,R00261,R00743,R01323,R01179,R05508,R00393,R04057,R02955,R05336,R01359,R05509,R00928,R04000,R00229,R07832,R03884,R00227,R03153,R00235,R00669,R02282,R00245,R00472,R00709,R00267,R08549,R07997,R08082,R08050,R05036,R05037,R01412,R05857,R05229,R05228,R08611,R06551,R07185,R05301,R05302,R05097,R03812,R05320,R06539,R01252,R08081,R03737,R03376,R00474,R08610,R05419,R02444,R02445,R00265,R00621,R01879,R06338,R06335,R03218,R03219,R06336,R06337,R02486,R07366,R07996,R08165,R05039,R07993,R03590,R01700,R07187,R06540,R02160,R07329,R03806,R07184,R00272,R07186,R03640,R07368,R03809,R07367,R05469,R05468,R01197,R03009,R03008,R04073,R03451,R05722,R05723,R05466,R02397,R06323,R06322,R03126,R04276,R02990,R00405,R00406,R00407,R02956,R02084,R01780,R00727,R00410,R02407,R05588,R00432,R01559,R03154,R06904,R02649,R00351,R00352,R01324,R02283,R03443,R01648,R00259,R01082
56	1.00	356	8	94	0	0	C00026->C00624:[1->1,2->2,3->4,5->10,5->5,8->6,8->9]	RP00014,RP00304,RP00032,RP08475,RP04458,RP01431,RP00930,RP05880	R04234,R00093,R01161,R06423,R00250,R07276,R03053,R01214,R07275,R04338,R07659,R04467,R05052,R04475,R04438,R02283,R02772,R02773,R02619,R00684,R00668,R00243,R00114,R00248,R04269,R06977,R01939,R07277,R04029,R01956,R03243,R01155,R01648,R05507,R01339,R04529,R07396,R04028,R04171,R03207,R00667,R05085,R02433,R04188,R00895,R04173,R01684,R06426,R01090,R02199,R04217,R02077,R00258,R07613,R00021,R00694,R03248,R00372,R00355,R04051,R02274,R00734,R03952,R02700,R00457,R00908,R03120,R06844,R03266,R08549,R01197,R00265,R02990,R00405,R00406,R00407,R02956,R02084,R01780,R00727,R00410,R02407,R05588,R00432,R01559,R03154,R06904,R00259,R00259,R02282,R01324,R00479,R00351,R00352
57	1.00	201	23	124	0	0	C00026->C00624:[1->1,1->4,2->2,5->10,5->5,8->6,8->9]	RP00578,RP00608,RP00304,RP01042,RP00930,RP08483,RP04461,RP00026,RP01041,RP02101,RP04453,RP00305,RP01829,RP00015,RP00032,RP02380,RP05880,RP02102,RP03052,RP08484,RP01662,RP08475,RP01431	R01343,R00667,R00713,R00714,R08549,R01197,R00265,R00669,R02282,R00479,R00261,R00261,R00743,R01323,R01179,R05508,R00393,R04057,R02955,R05336,R01359,R05509,R00928,R04000,R00229,R07832,R03884,R00227,R03153,R00235,R00669,R02282,R00245,R00709,R00267,R01899,R07997,R08082,R08050,R05036,R05037,R01412,R05857,R05229,R05039,R08611,R06551,R05301,R05302,R05097,R03812,R05320,R06539,R01252,R08081,R03737,R03376,R05419,R02444,R02445,R01879,R06338,R06335,R03218,R02160,R06336,R06337,R02486,R07366,R07996,R03219,R05228,R07993,R03590,R07187,R06540,R07329,R08610,R03806,R07184,R04276,R07186,R03640,R07368,R03809,R07367,R05469,R05468,R03009,R03008,R04073,R03451,R05722,R05723,R05466,R02397,R06323,R06322,R03126,R07185,R02990,R00405,R00406,R00407,R02956,R02084,R01780,R00727,R00410,R02407,R05588,R00432,R01559,R03154,R06904,R02649,R00351,R00352,R02283,R03443,R00268,R01648,R00259,R01324
58	1.00	262	24	119	0	0	C00026->C00624:[1->1,2->2,3->4,5->10,5->5,8->6,8->9]	RP00578,RP00608,RP00304,RP00121,RP01042,RP04461,RP08483,RP01041,RP02101,RP04453,RP06172,RP00305,RP05677,RP00032,RP02380,RP05880,RP01431,RP02102,RP03052,RP08343,RP01662,RP08475,RP04833,RP01292	R01343,R00667,R00713,R00714,R08549,R01197,R00265,R00412,R00408,R02164,R00402,R00669,R02282,R00261,R00261,R00669,R02282,R00245,R00472,R00709,R00267,R08549,R07997,R08082,R08050,R05036,R05037,R01412,R05857,R05229,R05228,R08611,R06551,R07185,R05301,R05302,R05097,R03812,R05320,R06539,R01252,R08081,R03737,R03376,R00474,R08610,R05419,R02444,R02445,R00265,R00621,R01879,R06338,R06335,R03218,R03219,R06336,R06337,R02486,R07366,R07996,R08165,R05039,R07993,R03590,R01700,R07187,R06540,R02160,R07329,R03806,R07184,R00272,R07186,R03640,R07368,R03809,R07367,R05469,R05468,R01197,R03009,R03008,R04073,R03451,R05722,R05723,R05466,R02397,R06323,R06322,R03126,R04276,R02990,R00405,R00406,R00407,R02956,R02084,R01780,R00727,R00410,R02407,R05588,R00432,R01559,R03154,R06904,R02649,R00351,R00352,R01324,R02283,R03443,R00236,R01648,R00259,R00316,R01082
59	1.00	186	19	111	0	0	C00026->C00624:[1->1,1->6,2->10,2->2,3->4,5->10,5->5,8->6,8->9]	RP04453,RP00578,RP00305,RP04459,RP03052,RP02380,RP01042,RP06172,RP01431,RP02102,RP00026,RP01041,RP00015,RP00084,RP00121,RP02101,RP08475,RP01292,RP05880	R00245,R01343,R00667,R00709,R00267,R00260,R03443,R02649,R00669,R02282,R00472,R01324,R02283,R00743,R01323,R01179,R05508,R00393,R04057,R02955,R05336,R01359,R05509,R00928,R04000,R00229,R07832,R03884,R00227,R03153,R00235,R00669,R07997,R08082,R08050,R05036,R05037,R01412,R05857,R05229,R05039,R08611,R06551,R05301,R05302,R05097,R03812,R05320,R06539,R01252,R08081,R03737,R03376,R05419,R02444,R02445,R01879,R06338,R06335,R03218,R02160,R06336,R06337,R02486,R07366,R07996,R03219,R05228,R07993,R03590,R07187,R06540,R07329,R08610,R03806,R07184,R04276,R07186,R03640,R07368,R03809,R07367,R05469,R05468,R03009,R03008,R04073,R03451,R05722,R05723,R05466,R02397,R06323,R06322,R03126,R07185,R05839,R01148,R01582,R01580,R03063,R00279,R00412,R00408,R02164,R00402,R02282,R00259,R01082,R00351,R00352
60	1.00	188	23	166	0	0	C00026->C00624:[1->1,1->6,2->10,2->2,3->4,5->10,5->5,8->6,8->9]	RP00608,RP01043,RP00121,RP01042,RP06265,RP01041,RP02101,RP00327,RP06172,RP00305,RP05677,RP00015,RP04833,RP02380,RP05880,RP01431,RP02102,RP03052,RP08343,RP01662,RP08475,RP00486,RP01292	R00713,R00714,R00670,R00412,R00408,R02164,R00402,R00669,R02282,R00670,R00669,R02282,R01986,R02549,R00472,R00709,R00267,R08549,R07997,R08082,R08050,R05036,R05037,R01412,R05857,R05229,R05228,R08611,R06551,R07185,R05301,R05302,R05097,R03812,R05320,R06539,R01252,R08081,R03737,R03376,R00474,R08610,R05419,R02444,R02445,R00265,R00621,R01879,R06338,R06335,R03218,R03219,R06336,R06337,R02486,R07366,R07996,R08165,R05039,R07993,R03590,R01700,R07187,R06540,R02160,R07329,R03806,R07184,R00272,R07186,R03640,R07368,R03809,R07367,R05469,R05468,R01197,R03009,R03008,R04073,R03451,R05722,R05723,R05466,R02397,R06323,R06322,R03126,R04276,R07997,R08082,R08050,R05036,R05037,R01412,R05857,R05229,R05039,R08611,R06551,R05301,R05302,R05097,R03812,R05320,R06539,R01252,R08081,R03737,R03376,R05419,R02444,R02445,R01879,R06338,R06335,R03218,R02160,R06336,R06337,R02486,R07366,R07996,R03219,R05228,R07993,R03590,R07187,R06540,R07329,R08610,R03806,R07184,R04276,R07186,R03640,R07368,R03809,R07367,R05469,R05468,R03009,R03008,R04073,R03451,R05722,R05723,R05466,R02397,R06323,R06322,R03126,R07185,R00316,R02649,R00351,R00352,R01324,R02283,R03443,R00236,R01648,R00259,R01151,R01155,R01082
61	1.00	376	7	78	0	0	C00026->C00624:[1->1,2->2,3->4,5->10,5->5,8->6,8->9]	RP01829,RP04494,RP00014,RP08475,RP04458,RP05880,RP01431	R01899,R00268,R08201,R04234,R00093,R01161,R06423,R00250,R07276,R03053,R01214,R07275,R04338,R07659,R04467,R05052,R04475,R04438,R02283,R02772,R02773,R02619,R00684,R00668,R00243,R00114,R00248,R04269,R06977,R01939,R07277,R04029,R01956,R03243,R01155,R01648,R05507,R01339,R04529,R07396,R04028,R04171,R03207,R00667,R05085,R02433,R04188,R00895,R04173,R01684,R06426,R01090,R02199,R04217,R02077,R00258,R07613,R00021,R00694,R03248,R00372,R00355,R04051,R02274,R00734,R03952,R02700,R00457,R00908,R03120,R06844,R03266,R00259,R00259,R02282,R00351,R00352,R01324
62	1.00	337	20	56	0	0	C00026->C00624:[1->1,2->2,3->4,5->10,5->5,8->6,8->9]	RP00578,RP00177,RP01042,RP00026,RP04494,RP00084,RP00109,RP01041,RP02101,RP04453,RP00305,RP04459,RP01829,RP02380,RP05880,RP02102,RP03052,RP00285,RP08475,RP01431	R01343,R00667,R00351,R00352,R00362,R00669,R02282,R00743,R01323,R01179,R05508,R00393,R04057,R02955,R05336,R01359,R05509,R00928,R04000,R00229,R07832,R03884,R00227,R03153,R00235,R00268,R08201,R05839,R01148,R01582,R01580,R03063,R00279,R00344,R00930,R00217,R00353,R00669,R02282,R00245,R00709,R00267,R00260,R01899,R02649,R00351,R00352,R02283,R03443,R00211,R00210,R00209,R01196,R00212,R00259,R01324
63	1.00	225	16	94	0	0	C00026->C00624:[1->1,1->10,2->2,3->4,5->5,8->6,8->9]	RP06172,RP00305,RP00015,RP00287,RP00177,RP00602,RP01431,RP06101,RP05855,RP04458,RP01298,RP01870,RP00109,RP00121,RP08475,RP05898	R00472,R00709,R00267,R07997,R08082,R08050,R05036,R05037,R01412,R05857,R05229,R05039,R08611,R06551,R05301,R05302,R05097,R03812,R05320,R06539,R01252,R08081,R03737,R03376,R05419,R02444,R02445,R01879,R06338,R06335,R03218,R02160,R06336,R06337,R02486,R07366,R07996,R03219,R05228,R07993,R03590,R07187,R06540,R07329,R08610,R03806,R07184,R04276,R07186,R03640,R07368,R03809,R07367,R05469,R05468,R03009,R03008,R04073,R03451,R05722,R05723,R05466,R02397,R06323,R06322,R03126,R07185,R00214,R00216,R00351,R00352,R00362,R02315,R02313,R01324,R00214,R00216,R00715,R00716,R00259,R02282,R01086,R01954,R00344,R00930,R00217,R00353,R00412,R00408,R02164,R00402,R00259,R00397,R00489
64	1.00	268	15	166	0	0	C00026->C00624:[1->1,2->2,3->4,5->10,5->5,8->6,8->9]	RP00305,RP00015,RP00032,RP04458,RP01431,RP05880,RP00930,RP00931,RP00014,RP00121,RP08475,RP10771,RP00921,RP01292,RP10932	R00709,R00267,R07997,R08082,R08050,R05036,R05037,R01412,R05857,R05229,R05039,R08611,R06551,R05301,R05302,R05097,R03812,R05320,R06539,R01252,R08081,R03737,R03376,R05419,R02444,R02445,R01879,R06338,R06335,R03218,R02160,R06336,R06337,R02486,R07366,R07996,R03219,R05228,R07993,R03590,R07187,R06540,R07329,R08610,R03806,R07184,R04276,R07186,R03640,R07368,R03809,R07367,R05469,R05468,R03009,R03008,R04073,R03451,R05722,R05723,R05466,R02397,R06323,R06322,R03126,R07185,R02990,R00405,R00406,R00407,R02956,R02084,R01780,R00727,R00410,R02407,R05588,R00432,R01559,R03154,R06904,R00259,R02282,R01324,R00351,R00352,R00479,R00479,R04234,R00093,R01161,R06423,R00250,R07276,R03053,R01214,R07275,R04338,R07659,R04467,R05052,R04475,R04438,R02283,R02772,R02773,R02619,R00684,R00668,R00243,R00114,R00248,R04269,R06977,R01939,R07277,R04029,R01956,R03243,R01155,R01648,R05507,R01339,R04529,R07396,R04028,R04171,R03207,R00667,R05085,R02433,R04188,R00895,R04173,R01684,R06426,R01090,R02199,R04217,R02077,R00258,R07613,R00021,R00694,R03248,R00372,R00355,R04051,R02274,R00734,R03952,R02700,R00457,R00908,R03120,R06844,R03266,R00412,R00408,R02164,R00402,R00259,R01700,R00472,R01082,R02570
65	1.00	218	20	95	0	0	C00026->C00624:[1->1,1->6,2->10,2->2,3->4,5->10,5->5,8->6,8->9]	RP00578,RP01041,RP01042,RP00084,RP00121,RP02101,RP04453,RP06172,RP00305,RP04459,RP00015,RP02380,RP05880,RP01431,RP02102,RP03052,RP08343,RP08475,RP04833,RP01292	R01343,R00667,R00669,R00669,R02282,R05839,R01148,R01582,R01580,R03063,R00279,R00412,R00408,R02164,R00402,R02282,R00245,R00472,R00709,R00267,R00260,R07997,R08082,R08050,R05036,R05037,R01412,R05857,R05229,R05039,R08611,R06551,R05301,R05302,R05097,R03812,R05320,R06539,R01252,R08081,R03737,R03376,R05419,R02444,R02445,R01879,R06338,R06335,R03218,R02160,R06336,R06337,R02486,R07366,R07996,R03219,R05228,R07993,R03590,R07187,R06540,R07329,R08610,R03806,R07184,R04276,R07186,R03640,R07368,R03809,R07367,R05469,R05468,R03009,R03008,R04073,R03451,R05722,R05723,R05466,R02397,R06323,R06322,R03126,R07185,R02649,R00351,R00352,R01324,R02283,R03443,R00236,R00259,R00316,R01082
66	1.00	389	9	29	0	0	C00026->C00624:[1->1,2->2,3->4,5->10,5->5,8->6,8->9]	RP05855,RP00602,RP00304,RP00032,RP08475,RP04458,RP01431,RP00930,RP05880	R00715,R00716,R02315,R02313,R08549,R01197,R00265,R02990,R00405,R00406,R00407,R02956,R02084,R01780,R00727,R00410,R02407,R05588,R00432,R01559,R03154,R06904,R00259,R00259,R02282,R01324,R00479,R00351,R00352
67	1.00	271	16	169	0	0	C00026->C00624:[1->1,2->2,3->4,5->10,5->5,8->6,8->9]	RP00305,RP00304,RP00015,RP00032,RP04458,RP01431,RP05880,RP00930,RP00931,RP00014,RP00121,RP08475,RP10771,RP00921,RP01292,RP10932	R00709,R00267,R08549,R01197,R00265,R07997,R08082,R08050,R05036,R05037,R01412,R05857,R05229,R05039,R08611,R06551,R05301,R05302,R05097,R03812,R05320,R06539,R01252,R08081,R03737,R03376,R05419,R02444,R02445,R01879,R06338,R06335,R03218,R02160,R06336,R06337,R02486,R07366,R07996,R03219,R05228,R07993,R03590,R07187,R06540,R07329,R08610,R03806,R07184,R04276,R07186,R03640,R07368,R03809,R07367,R05469,R05468,R03009,R03008,R04073,R03451,R05722,R05723,R05466,R02397,R06323,R06322,R03126,R07185,R02990,R00405,R00406,R00407,R02956,R02084,R01780,R00727,R00410,R02407,R05588,R00432,R01559,R03154,R06904,R00259,R02282,R01324,R00351,R00352,R00479,R00479,R04234,R00093,R01161,R06423,R00250,R07276,R03053,R01214,R07275,R04338,R07659,R04467,R05052,R04475,R04438,R02283,R02772,R02773,R02619,R00684,R00668,R00243,R00114,R00248,R04269,R06977,R01939,R07277,R04029,R01956,R03243,R01155,R01648,R05507,R01339,R04529,R07396,R04028,R04171,R03207,R00667,R05085,R02433,R04188,R00895,R04173,R01684,R06426,R01090,R02199,R04217,R02077,R00258,R07613,R00021,R00694,R03248,R00372,R00355,R04051,R02274,R00734,R03952,R02700,R00457,R00908,R03120,R06844,R03266,R00412,R00408,R02164,R00402,R00259,R01700,R00472,R01082,R02570
68	1.00	157	9	76	0	0	C00026->C00624:[1->1,2->2,3->4,5->10,5->5,8->6,8->9]	RP05855,RP01830,RP01432,RP00015,RP00602,RP08475,RP04458,RP05880,RP00930	R00715,R00716,R01900,R01325,R07997,R08082,R08050,R05036,R05037,R01412,R05857,R05229,R05039,R08611,R06551,R05301,R05302,R05097,R03812,R05320,R06539,R01252,R08081,R03737,R03376,R05419,R02444,R02445,R01879,R06338,R06335,R03218,R02160,R06336,R06337,R02486,R07366,R07996,R03219,R05228,R07993,R03590,R07187,R06540,R07329,R08610,R03806,R07184,R04276,R07186,R03640,R07368,R03809,R07367,R05469,R05468,R03009,R03008,R04073,R03451,R05722,R05723,R05466,R02397,R06323,R06322,R03126,R07185,R02315,R02313,R00259,R00259,R02282,R00351,R00352,R00479
69	1.00	194	25	184	0	0	C00026->C00624:[1->1,1->6,2->10,2->2,3->4,5->10,5->5,8->6,8->9]	RP00608,RP01043,RP00121,RP01042,RP06265,RP01041,RP02101,RP00327,RP05677,RP06172,RP00305,RP00304,RP00015,RP00032,RP02380,RP05880,RP01431,RP02102,RP03052,RP08343,RP01662,RP08475,RP00486,RP04833,RP01292	R00713,R00714,R00670,R00412,R00408,R02164,R00402,R00669,R02282,R00670,R00669,R02282,R01986,R02549,R08549,R07997,R08082,R08050,R05036,R05037,R01412,R05857,R05229,R05228,R08611,R06551,R07185,R05301,R05302,R05097,R03812,R05320,R06539,R01252,R08081,R03737,R03376,R00474,R08610,R05419,R02444,R02445,R00265,R00621,R01879,R06338,R06335,R03218,R03219,R06336,R06337,R02486,R07366,R07996,R08165,R05039,R07993,R03590,R01700,R07187,R06540,R02160,R07329,R03806,R07184,R00272,R07186,R03640,R07368,R03809,R07367,R05469,R05468,R01197,R03009,R03008,R04073,R03451,R05722,R05723,R05466,R02397,R06323,R06322,R03126,R04276,R00472,R00709,R00267,R08549,R01197,R00265,R07997,R08082,R08050,R05036,R05037,R01412,R05857,R05229,R05039,R08611,R06551,R05301,R05302,R05097,R03812,R05320,R06539,R01252,R08081,R03737,R03376,R05419,R02444,R02445,R01879,R06338,R06335,R03218,R02160,R06336,R06337,R02486,R07366,R07996,R03219,R05228,R07993,R03590,R07187,R06540,R07329,R08610,R03806,R07184,R04276,R07186,R03640,R07368,R03809,R07367,R05469,R05468,R03009,R03008,R04073,R03451,R05722,R05723,R05466,R02397,R06323,R06322,R03126,R07185,R02990,R00405,R00406,R00407,R02956,R02084,R01780,R00727,R00410,R02407,R05588,R00432,R01559,R03154,R06904,R02649,R00351,R00352,R01324,R02283,R03443,R00236,R01648,R00259,R01151,R01155,R00316,R01082
70	1.00	451	17	48	0	0	C00026->C00624:[1->1,1->10,2->2,3->4,5->5,8->6,8->9]	RP06172,RP00305,RP00304,RP04458,RP00287,RP00032,RP00602,RP01431,RP06101,RP05855,RP00177,RP01298,RP01870,RP00109,RP00121,RP08475,RP05898	R00472,R00709,R00267,R08549,R01197,R00265,R00259,R02282,R00214,R00216,R02990,R00405,R00406,R00407,R02956,R02084,R01780,R00727,R00410,R02407,R05588,R00432,R01559,R03154,R06904,R02315,R02313,R01324,R00214,R00216,R00715,R00716,R00351,R00352,R00362,R01086,R01954,R00344,R00930,R00217,R00353,R00412,R00408,R02164,R00402,R00259,R00397,R00489
71	1.00	266	12	149	0	0	C00026->C00624:[1->1,2->2,3->4,5->10,5->5,8->6,8->9]	RP00305,RP00015,RP04458,RP01431,RP05880,RP00930,RP00931,RP00014,RP00121,RP08475,RP00921,RP01292	R00709,R00267,R07997,R08082,R08050,R05036,R05037,R01412,R05857,R05229,R05039,R08611,R06551,R05301,R05302,R05097,R03812,R05320,R06539,R01252,R08081,R03737,R03376,R05419,R02444,R02445,R01879,R06338,R06335,R03218,R02160,R06336,R06337,R02486,R07366,R07996,R03219,R05228,R07993,R03590,R07187,R06540,R07329,R08610,R03806,R07184,R04276,R07186,R03640,R07368,R03809,R07367,R05469,R05468,R03009,R03008,R04073,R03451,R05722,R05723,R05466,R02397,R06323,R06322,R03126,R07185,R00259,R02282,R01324,R00351,R00352,R00479,R00479,R04234,R00093,R01161,R06423,R00250,R07276,R03053,R01214,R07275,R04338,R07659,R04467,R05052,R04475,R04438,R02283,R02772,R02773,R02619,R00684,R00668,R00243,R00114,R00248,R04269,R06977,R01939,R07277,R04029,R01956,R03243,R01155,R01648,R05507,R01339,R04529,R07396,R04028,R04171,R03207,R00667,R05085,R02433,R04188,R00895,R04173,R01684,R06426,R01090,R02199,R04217,R02077,R00258,R07613,R00021,R00694,R03248,R00372,R00355,R04051,R02274,R00734,R03952,R02700,R00457,R00908,R03120,R06844,R03266,R00412,R00408,R02164,R00402,R00259,R00472,R01082
72	1.00	274	15	153	0	0	C00026->C00624:[1->1,2->2,3->4,5->10,5->5,8->6,8->9]	RP00305,RP01830,RP01432,RP00015,RP04458,RP05880,RP00014,RP00931,RP01829,RP04494,RP00121,RP08475,RP00921,RP01292,RP00930	R00709,R00267,R01900,R01325,R07997,R08082,R08050,R05036,R05037,R01412,R05857,R05229,R05039,R08611,R06551,R05301,R05302,R05097,R03812,R05320,R06539,R01252,R08081,R03737,R03376,R05419,R02444,R02445,R01879,R06338,R06335,R03218,R02160,R06336,R06337,R02486,R07366,R07996,R03219,R05228,R07993,R03590,R07187,R06540,R07329,R08610,R03806,R07184,R04276,R07186,R03640,R07368,R03809,R07367,R05469,R05468,R03009,R03008,R04073,R03451,R05722,R05723,R05466,R02397,R06323,R06322,R03126,R07185,R00259,R02282,R00351,R00352,R04234,R00093,R01161,R06423,R00250,R07276,R03053,R01214,R07275,R04338,R07659,R04467,R05052,R04475,R04438,R02283,R02772,R02773,R02619,R00684,R00668,R00243,R00114,R00248,R04269,R06977,R01939,R07277,R04029,R01956,R03243,R01155,R01648,R05507,R01339,R04529,R07396,R04028,R04171,R03207,R00667,R05085,R02433,R04188,R00895,R04173,R01684,R06426,R01090,R02199,R04217,R02077,R00258,R07613,R00021,R00694,R03248,R00372,R00355,R04051,R02274,R00734,R03952,R02700,R00457,R00908,R03120,R06844,R03266,R00479,R01899,R00268,R08201,R00412,R00408,R02164,R00402,R00259,R00472,R01082,R00479
73	1.00	269	15	168	0	0	C00026->C00624:[1->1,2->2,3->4,5->10,5->5,8->6,8->9]	RP00305,RP01830,RP01432,RP00304,RP00015,RP00032,RP04458,RP00930,RP05880,RP00931,RP00014,RP00121,RP08475,RP00921,RP01292	R00709,R00267,R01900,R01325,R08549,R01197,R00265,R07997,R08082,R08050,R05036,R05037,R01412,R05857,R05229,R05039,R08611,R06551,R05301,R05302,R05097,R03812,R05320,R06539,R01252,R08081,R03737,R03376,R05419,R02444,R02445,R01879,R06338,R06335,R03218,R02160,R06336,R06337,R02486,R07366,R07996,R03219,R05228,R07993,R03590,R07187,R06540,R07329,R08610,R03806,R07184,R04276,R07186,R03640,R07368,R03809,R07367,R05469,R05468,R03009,R03008,R04073,R03451,R05722,R05723,R05466,R02397,R06323,R06322,R03126,R07185,R02990,R00405,R00406,R00407,R02956,R02084,R01780,R00727,R00410,R02407,R05588,R00432,R01559,R03154,R06904,R00259,R02282,R00479,R00351,R00352,R00479,R04234,R00093,R01161,R06423,R00250,R07276,R03053,R01214,R07275,R04338,R07659,R04467,R05052,R04475,R04438,R02283,R02772,R02773,R02619,R00684,R00668,R00243,R00114,R00248,R04269,R06977,R01939,R07277,R04029,R01956,R03243,R01155,R01648,R05507,R01339,R04529,R07396,R04028,R04171,R03207,R00667,R05085,R02433,R04188,R00895,R04173,R01684,R06426,R01090,R02199,R04217,R02077,R00258,R07613,R00021,R00694,R03248,R00372,R00355,R04051,R02274,R00734,R03952,R02700,R00457,R00908,R03120,R06844,R03266,R00412,R00408,R02164,R00402,R00259,R00472,R01082
74	1.00	254	23	123	0	0	C00026->C00624:[1->1,2->2,3->4,5->10,5->5,8->6,8->9]	RP00578,RP00608,RP00304,RP00177,RP08475,RP01042,RP04461,RP08483,RP00109,RP01041,RP02101,RP00128,RP04453,RP00305,RP05677,RP00032,RP02380,RP05880,RP02102,RP03052,RP01662,RP04318,RP01431	R01343,R00667,R00713,R00714,R08549,R01197,R00265,R00351,R00352,R00362,R00259,R00669,R02282,R00261,R00261,R00344,R00930,R00217,R00353,R00669,R02282,R00710,R00711,R01019,R00326,R00245,R00709,R00267,R08549,R07997,R08082,R08050,R05036,R05037,R01412,R05857,R05229,R05228,R08611,R06551,R07185,R05301,R05302,R05097,R03812,R05320,R06539,R01252,R08081,R03737,R03376,R00474,R08610,R05419,R02444,R02445,R00265,R00621,R01879,R06338,R06335,R03218,R03219,R06336,R06337,R02486,R07366,R07996,R08165,R05039,R07993,R03590,R01700,R07187,R06540,R02160,R07329,R03806,R07184,R00272,R07186,R03640,R07368,R03809,R07367,R05469,R05468,R01197,R03009,R03008,R04073,R03451,R05722,R05723,R05466,R02397,R06323,R06322,R03126,R04276,R02990,R00405,R00406,R00407,R02956,R02084,R01780,R00727,R00410,R02407,R05588,R00432,R01559,R03154,R06904,R02649,R00351,R00352,R02283,R03443,R01648,R00224,R01324
75	1.00	150	19	175	0	0	C00026->C00624:[1->1,2->2,3->4,5->10,5->5,8->6,8->9]	RP00578,RP00608,RP01042,RP04461,RP08483,RP00026,RP01041,RP02101,RP04453,RP00305,RP05677,RP00015,RP02380,RP05880,RP02102,RP03052,RP01662,RP08475,RP01431	R01343,R00667,R00713,R00714,R00669,R02282,R00261,R00261,R00743,R01323,R01179,R05508,R00393,R04057,R02955,R05336,R01359,R05509,R00928,R04000,R00229,R07832,R03884,R00227,R03153,R00235,R00669,R02282,R00245,R00709,R00267,R08549,R07997,R08082,R08050,R05036,R05037,R01412,R05857,R05229,R05228,R08611,R06551,R07185,R05301,R05302,R05097,R03812,R05320,R06539,R01252,R08081,R03737,R03376,R00474,R08610,R05419,R02444,R02445,R00265,R00621,R01879,R06338,R06335,R03218,R03219,R06336,R06337,R02486,R07366,R07996,R08165,R05039,R07993,R03590,R01700,R07187,R06540,R02160,R07329,R03806,R07184,R00272,R07186,R03640,R07368,R03809,R07367,R05469,R05468,R01197,R03009,R03008,R04073,R03451,R05722,R05723,R05466,R02397,R06323,R06322,R03126,R04276,R07997,R08082,R08050,R05036,R05037,R01412,R05857,R05229,R05039,R08611,R06551,R05301,R05302,R05097,R03812,R05320,R06539,R01252,R08081,R03737,R03376,R05419,R02444,R02445,R01879,R06338,R06335,R03218,R02160,R06336,R06337,R02486,R07366,R07996,R03219,R05228,R07993,R03590,R07187,R06540,R07329,R08610,R03806,R07184,R04276,R07186,R03640,R07368,R03809,R07367,R05469,R05468,R03009,R03008,R04073,R03451,R05722,R05723,R05466,R02397,R06323,R06322,R03126,R07185,R02649,R00351,R00352,R02283,R03443,R01648,R00259,R01324
76	1.00	146	11	93	0	0	C00026->C00624:[1->1,2->2,3->4,5->10,5->5,8->6,8->9]	RP06172,RP00015,RP04458,RP05855,RP00079,RP01298,RP00059,RP00121,RP08475,RP00602,RP01870	R00472,R07997,R08082,R08050,R05036,R05037,R01412,R05857,R05229,R05039,R08611,R06551,R05301,R05302,R05097,R03812,R05320,R06539,R01252,R08081,R03737,R03376,R05419,R02444,R02445,R01879,R06338,R06335,R03218,R02160,R06336,R06337,R02486,R07366,R07996,R03219,R05228,R07993,R03590,R07187,R06540,R07329,R08610,R03806,R07184,R04276,R07186,R03640,R07368,R03809,R07367,R05469,R05468,R03009,R03008,R04073,R03451,R05722,R05723,R05466,R02397,R06323,R06322,R03126,R07185,R00259,R02282,R00715,R00716,R00361,R00360,R00343,R00342,R01447,R01257,R01086,R00400,R00695,R01731,R00355,R00373,R01713,R07164,R07165,R00357,R00412,R00408,R02164,R00402,R00259,R02315,R02313,R01954
77	1.00	264	14	167	0	0	C00026->C00624:[1->1,2->2,3->4,5->10,5->5,8->6,8->9]	RP00305,RP00304,RP00015,RP00032,RP04458,RP01431,RP00930,RP05880,RP00931,RP00014,RP00121,RP08475,RP00921,RP01292	R00709,R00267,R08549,R01197,R00265,R07997,R08082,R08050,R05036,R05037,R01412,R05857,R05229,R05039,R08611,R06551,R05301,R05302,R05097,R03812,R05320,R06539,R01252,R08081,R03737,R03376,R05419,R02444,R02445,R01879,R06338,R06335,R03218,R02160,R06336,R06337,R02486,R07366,R07996,R03219,R05228,R07993,R03590,R07187,R06540,R07329,R08610,R03806,R07184,R04276,R07186,R03640,R07368,R03809,R07367,R05469,R05468,R03009,R03008,R04073,R03451,R05722,R05723,R05466,R02397,R06323,R06322,R03126,R07185,R02990,R00405,R00406,R00407,R02956,R02084,R01780,R00727,R00410,R02407,R05588,R00432,R01559,R03154,R06904,R00259,R02282,R01324,R00479,R00351,R00352,R00479,R04234,R00093,R01161,R06423,R00250,R07276,R03053,R01214,R07275,R04338,R07659,R04467,R05052,R04475,R04438,R02283,R02772,R02773,R02619,R00684,R00668,R00243,R00114,R00248,R04269,R06977,R01939,R07277,R04029,R01956,R03243,R01155,R01648,R05507,R01339,R04529,R07396,R04028,R04171,R03207,R00667,R05085,R02433,R04188,R00895,R04173,R01684,R06426,R01090,R02199,R04217,R02077,R00258,R07613,R00021,R00694,R03248,R00372,R00355,R04051,R02274,R00734,R03952,R02700,R00457,R00908,R03120,R06844,R03266,R00412,R00408,R02164,R00402,R00259,R00472,R01082
78	1.00	348	22	60	0	0	C00026->C00624:[1->1,1->4,2->2,5->10,5->5,8->6,8->9]	RP00578,RP00608,RP00304,RP01042,RP00930,RP08483,RP04461,RP00026,RP01041,RP02101,RP04453,RP00305,RP01829,RP00032,RP02380,RP05880,RP02102,RP03052,RP08484,RP01662,RP08475,RP01431	R01343,R00667,R00713,R00714,R08549,R01197,R00265,R00669,R02282,R00479,R00261,R00261,R00743,R01323,R01179,R05508,R00393,R04057,R02955,R05336,R01359,R05509,R00928,R04000,R00229,R07832,R03884,R00227,R03153,R00235,R00669,R02282,R00245,R00709,R00267,R01899,R02990,R00405,R00406,R00407,R02956,R02084,R01780,R00727,R00410,R02407,R05588,R00432,R01559,R03154,R06904,R02649,R00351,R00352,R02283,R03443,R00268,R01648,R00259,R01324
79	1.00	264	24	120	0	0	C00026->C00624:[1->1,2->2,3->4,5->10,5->5,8->6,8->9]	RP00608,RP01043,RP00121,RP01042,RP06265,RP01041,RP02101,RP00327,RP05677,RP06172,RP00305,RP00304,RP00032,RP02380,RP05880,RP01431,RP02102,RP03052,RP08343,RP01662,RP08475,RP00486,RP04833,RP01292	R00713,R00714,R00670,R00412,R00408,R02164,R00402,R00669,R02282,R00670,R00669,R02282,R01986,R02549,R08549,R07997,R08082,R08050,R05036,R05037,R01412,R05857,R05229,R05228,R08611,R06551,R07185,R05301,R05302,R05097,R03812,R05320,R06539,R01252,R08081,R03737,R03376,R00474,R08610,R05419,R02444,R02445,R00265,R00621,R01879,R06338,R06335,R03218,R03219,R06336,R06337,R02486,R07366,R07996,R08165,R05039,R07993,R03590,R01700,R07187,R06540,R02160,R07329,R03806,R07184,R00272,R07186,R03640,R07368,R03809,R07367,R05469,R05468,R01197,R03009,R03008,R04073,R03451,R05722,R05723,R05466,R02397,R06323,R06322,R03126,R04276,R00472,R00709,R00267,R08549,R01197,R00265,R02990,R00405,R00406,R00407,R02956,R02084,R01780,R00727,R00410,R02407,R05588,R00432,R01559,R03154,R06904,R02649,R00351,R00352,R01324,R02283,R03443,R00236,R01648,R00259,R01151,R01155,R00316,R01082
80	1.00	385	8	79	0	0	C00026->C00624:[1->1,2->2,3->4,5->10,5->5,8->6,8->9]	RP00014,RP04494,RP01830,RP01432,RP08475,RP04458,RP01829,RP05880	R04234,R00093,R01161,R06423,R00250,R07276,R03053,R01214,R07275,R04338,R07659,R04467,R05052,R04475,R04438,R02283,R02772,R02773,R02619,R00684,R00668,R00243,R00114,R00248,R04269,R06977,R01939,R07277,R04029,R01956,R03243,R01155,R01648,R05507,R01339,R04529,R07396,R04028,R04171,R03207,R00667,R05085,R02433,R04188,R00895,R04173,R01684,R06426,R01090,R02199,R04217,R02077,R00258,R07613,R00021,R00694,R03248,R00372,R00355,R04051,R02274,R00734,R03952,R02700,R00457,R00908,R03120,R06844,R03266,R00268,R08201,R01900,R01325,R00259,R00259,R02282,R01899,R00351,R00352
81	1.00	364	9	95	0	0	C00026->C00624:[1->1,2->2,3->4,5->10,5->5,8->6,8->9]	RP01830,RP00304,RP01432,RP00032,RP04458,RP00930,RP05880,RP00014,RP08475	R01900,R08549,R01197,R00265,R01325,R02990,R00405,R00406,R00407,R02956,R02084,R01780,R00727,R00410,R02407,R05588,R00432,R01559,R03154,R06904,R00259,R02282,R00479,R00351,R00352,R04234,R00093,R01161,R06423,R00250,R07276,R03053,R01214,R07275,R04338,R07659,R04467,R05052,R04475,R04438,R02283,R02772,R02773,R02619,R00684,R00668,R00243,R00114,R00248,R04269,R06977,R01939,R07277,R04029,R01956,R03243,R01155,R01648,R05507,R01339,R04529,R07396,R04028,R04171,R03207,R00667,R05085,R02433,R04188,R00895,R04173,R01684,R06426,R01090,R02199,R04217,R02077,R00258,R07613,R00021,R00694,R03248,R00372,R00355,R04051,R02274,R00734,R03952,R02700,R00457,R00908,R03120,R06844,R03266,R00259
82	1.00	182	22	169	0	0	C00026->C00624:[1->1,2->2,3->4,5->10,5->5,8->6,8->9]	RP00578,RP00608,RP00177,RP08475,RP01042,RP04461,RP08483,RP00109,RP01041,RP02101,RP00128,RP04453,RP00305,RP05677,RP00015,RP02380,RP05880,RP02102,RP03052,RP01662,RP04318,RP01431	R01343,R00667,R00713,R00714,R00351,R00352,R00362,R00259,R00669,R02282,R00261,R00261,R00344,R00930,R00217,R00353,R00669,R02282,R00710,R00711,R01019,R00326,R00245,R00709,R00267,R08549,R07997,R08082,R08050,R05036,R05037,R01412,R05857,R05229,R05228,R08611,R06551,R07185,R05301,R05302,R05097,R03812,R05320,R06539,R01252,R08081,R03737,R03376,R00474,R08610,R05419,R02444,R02445,R00265,R00621,R01879,R06338,R06335,R03218,R03219,R06336,R06337,R02486,R07366,R07996,R08165,R05039,R07993,R03590,R01700,R07187,R06540,R02160,R07329,R03806,R07184,R00272,R07186,R03640,R07368,R03809,R07367,R05469,R05468,R01197,R03009,R03008,R04073,R03451,R05722,R05723,R05466,R02397,R06323,R06322,R03126,R04276,R07997,R08082,R08050,R05036,R05037,R01412,R05857,R05229,R05039,R08611,R06551,R05301,R05302,R05097,R03812,R05320,R06539,R01252,R08081,R03737,R03376,R05419,R02444,R02445,R01879,R06338,R06335,R03218,R02160,R06336,R06337,R02486,R07366,R07996,R03219,R05228,R07993,R03590,R07187,R06540,R07329,R08610,R03806,R07184,R04276,R07186,R03640,R07368,R03809,R07367,R05469,R05468,R03009,R03008,R04073,R03451,R05722,R05723,R05466,R02397,R06323,R06322,R03126,R07185,R02649,R00351,R00352,R02283,R03443,R01648,R00224,R01324
83	1.00	192	20	106	0	0	C00026->C00624:[1->1,1->4,2->2,5->10,5->5,8->6,8->9]	RP00578,RP00608,RP05857,RP01042,RP00930,RP08483,RP04461,RP00026,RP01041,RP02101,RP04453,RP00305,RP00015,RP02380,RP05880,RP02102,RP03052,RP01662,RP08475,RP01431	R01343,R00667,R00713,R00714,R00709,R00267,R00669,R02282,R00479,R00261,R00261,R00743,R01323,R01179,R05508,R00393,R04057,R02955,R05336,R01359,R05509,R00928,R04000,R00229,R07832,R03884,R00227,R03153,R00235,R00669,R02282,R00245,R00709,R00267,R07997,R08082,R08050,R05036,R05037,R01412,R05857,R05229,R05039,R08611,R06551,R05301,R05302,R05097,R03812,R05320,R06539,R01252,R08081,R03737,R03376,R05419,R02444,R02445,R01879,R06338,R06335,R03218,R02160,R06336,R06337,R02486,R07366,R07996,R03219,R05228,R07993,R03590,R07187,R06540,R07329,R08610,R03806,R07184,R04276,R07186,R03640,R07368,R03809,R07367,R05469,R05468,R03009,R03008,R04073,R03451,R05722,R05723,R05466,R02397,R06323,R06322,R03126,R07185,R02649,R00351,R00352,R02283,R03443,R01648,R00259,R01324
84	1.00	232	23	136	0	0	C00026->C00624:[1->1,2->2,3->4,5->10,5->5,8->6,8->9]	RP00608,RP00304,RP01043,RP00121,RP01042,RP06265,RP00026,RP01041,RP02101,RP00327,RP06172,RP00305,RP05677,RP00032,RP02380,RP05880,RP01431,RP02102,RP03052,RP01662,RP08475,RP00486,RP01292	R00713,R00714,R08549,R01197,R00265,R00670,R00412,R00408,R02164,R00402,R00669,R02282,R00670,R00743,R01323,R01179,R05508,R00393,R04057,R02955,R05336,R01359,R05509,R00928,R04000,R00229,R07832,R03884,R00227,R03153,R00235,R00669,R02282,R01986,R02549,R00472,R00709,R00267,R08549,R07997,R08082,R08050,R05036,R05037,R01412,R05857,R05229,R05228,R08611,R06551,R07185,R05301,R05302,R05097,R03812,R05320,R06539,R01252,R08081,R03737,R03376,R00474,R08610,R05419,R02444,R02445,R00265,R00621,R01879,R06338,R06335,R03218,R03219,R06336,R06337,R02486,R07366,R07996,R08165,R05039,R07993,R03590,R01700,R07187,R06540,R02160,R07329,R03806,R07184,R00272,R07186,R03640,R07368,R03809,R07367,R05469,R05468,R01197,R03009,R03008,R04073,R03451,R05722,R05723,R05466,R02397,R06323,R06322,R03126,R04276,R02990,R00405,R00406,R00407,R02956,R02084,R01780,R00727,R00410,R02407,R05588,R00432,R01559,R03154,R06904,R02649,R00351,R00352,R01324,R02283,R03443,R01648,R00259,R01151,R01155,R01082
85	1.00	171	22	188	0	0	C00026->C00624:[1->1,2->2,3->4,5->10,5->5,8->6,8->9]	RP00608,RP01043,RP00177,RP01042,RP06265,RP00026,RP00109,RP01041,RP02101,RP00327,RP00305,RP05677,RP00015,RP02380,RP05880,RP02102,RP03052,RP00285,RP01662,RP08475,RP00486,RP01431	R00713,R00714,R00670,R00351,R00352,R00362,R00669,R02282,R00670,R00743,R01323,R01179,R05508,R00393,R04057,R02955,R05336,R01359,R05509,R00928,R04000,R00229,R07832,R03884,R00227,R03153,R00235,R00344,R00930,R00217,R00353,R00669,R02282,R01986,R02549,R00709,R00267,R08549,R07997,R08082,R08050,R05036,R05037,R01412,R05857,R05229,R05228,R08611,R06551,R07185,R05301,R05302,R05097,R03812,R05320,R06539,R01252,R08081,R03737,R03376,R00474,R08610,R05419,R02444,R02445,R00265,R00621,R01879,R06338,R06335,R03218,R03219,R06336,R06337,R02486,R07366,R07996,R08165,R05039,R07993,R03590,R01700,R07187,R06540,R02160,R07329,R03806,R07184,R00272,R07186,R03640,R07368,R03809,R07367,R05469,R05468,R01197,R03009,R03008,R04073,R03451,R05722,R05723,R05466,R02397,R06323,R06322,R03126,R04276,R07997,R08082,R08050,R05036,R05037,R01412,R05857,R05229,R05039,R08611,R06551,R05301,R05302,R05097,R03812,R05320,R06539,R01252,R08081,R03737,R03376,R05419,R02444,R02445,R01879,R06338,R06335,R03218,R02160,R06336,R06337,R02486,R07366,R07996,R03219,R05228,R07993,R03590,R07187,R06540,R07329,R08610,R03806,R07184,R04276,R07186,R03640,R07368,R03809,R07367,R05469,R05468,R03009,R03008,R04073,R03451,R05722,R05723,R05466,R02397,R06323,R06322,R03126,R07185,R02649,R00351,R00352,R02283,R03443,R00211,R00210,R00209,R01196,R00212,R01648,R00259,R01151,R01155,R01324
86	1.00	201	22	124	0	0	C00026->C00624:[1->1,1->4,2->2,5->10,5->5,8->6,8->9]	RP00578,RP00608,RP00304,RP04453,RP01042,RP00930,RP08483,RP04461,RP00026,RP01041,RP02101,RP05857,RP00305,RP00015,RP00032,RP02380,RP05880,RP02102,RP03052,RP01662,RP08475,RP01431	R01343,R00667,R00713,R00714,R08549,R01197,R00265,R00245,R00669,R02282,R00479,R00261,R00261,R00743,R01323,R01179,R05508,R00393,R04057,R02955,R05336,R01359,R05509,R00928,R04000,R00229,R07832,R03884,R00227,R03153,R00235,R00669,R02282,R00709,R00267,R00709,R00267,R07997,R08082,R08050,R05036,R05037,R01412,R05857,R05229,R05039,R08611,R06551,R05301,R05302,R05097,R03812,R05320,R06539,R01252,R08081,R03737,R03376,R05419,R02444,R02445,R01879,R06338,R06335,R03218,R02160,R06336,R06337,R02486,R07366,R07996,R03219,R05228,R07993,R03590,R07187,R06540,R07329,R08610,R03806,R07184,R04276,R07186,R03640,R07368,R03809,R07367,R05469,R05468,R03009,R03008,R04073,R03451,R05722,R05723,R05466,R02397,R06323,R06322,R03126,R07185,R02990,R00405,R00406,R00407,R02956,R02084,R01780,R00727,R00410,R02407,R05588,R00432,R01559,R03154,R06904,R02649,R00351,R00352,R02283,R03443,R01648,R00259,R01324
87	1.00	178	24	200	0	0	C00026->C00624:[1->1,1->6,2->10,2->2,3->4,5->10,5->5,8->6,8->9]	RP00608,RP00304,RP01043,RP00121,RP01042,RP06265,RP00026,RP01041,RP02101,RP00327,RP06172,RP00305,RP05677,RP00015,RP00032,RP02380,RP05880,RP01431,RP02102,RP03052,RP01662,RP08475,RP00486,RP01292	R00713,R00714,R08549,R01197,R00265,R00670,R00412,R00408,R02164,R00402,R00669,R02282,R00670,R00743,R01323,R01179,R05508,R00393,R04057,R02955,R05336,R01359,R05509,R00928,R04000,R00229,R07832,R03884,R00227,R03153,R00235,R00669,R02282,R01986,R02549,R00472,R00709,R00267,R08549,R07997,R08082,R08050,R05036,R05037,R01412,R05857,R05229,R05228,R08611,R06551,R07185,R05301,R05302,R05097,R03812,R05320,R06539,R01252,R08081,R03737,R03376,R00474,R08610,R05419,R02444,R02445,R00265,R00621,R01879,R06338,R06335,R03218,R03219,R06336,R06337,R02486,R07366,R07996,R08165,R05039,R07993,R03590,R01700,R07187,R06540,R02160,R07329,R03806,R07184,R00272,R07186,R03640,R07368,R03809,R07367,R05469,R05468,R01197,R03009,R03008,R04073,R03451,R05722,R05723,R05466,R02397,R06323,R06322,R03126,R04276,R07997,R08082,R08050,R05036,R05037,R01412,R05857,R05229,R05039,R08611,R06551,R05301,R05302,R05097,R03812,R05320,R06539,R01252,R08081,R03737,R03376,R05419,R02444,R02445,R01879,R06338,R06335,R03218,R02160,R06336,R06337,R02486,R07366,R07996,R03219,R05228,R07993,R03590,R07187,R06540,R07329,R08610,R03806,R07184,R04276,R07186,R03640,R07368,R03809,R07367,R05469,R05468,R03009,R03008,R04073,R03451,R05722,R05723,R05466,R02397,R06323,R06322,R03126,R07185,R02990,R00405,R00406,R00407,R02956,R02084,R01780,R00727,R00410,R02407,R05588,R00432,R01559,R03154,R06904,R02649,R00351,R00352,R01324,R02283,R03443,R01648,R00259,R01151,R01155,R01082
88	1.00	186	23	165	0	0	C00026->C00624:[1->1,1->6,2->10,2->2,3->4,5->10,5->5,8->6,8->9]	RP00578,RP00608,RP00121,RP01042,RP04461,RP08483,RP01041,RP02101,RP04453,RP06172,RP00305,RP05677,RP00015,RP02380,RP05880,RP01431,RP02102,RP03052,RP08343,RP01662,RP08475,RP04833,RP01292	R01343,R00667,R00713,R00714,R00412,R00408,R02164,R00402,R00669,R02282,R00261,R00261,R00669,R02282,R00245,R00472,R00709,R00267,R08549,R07997,R08082,R08050,R05036,R05037,R01412,R05857,R05229,R05228,R08611,R06551,R07185,R05301,R05302,R05097,R03812,R05320,R06539,R01252,R08081,R03737,R03376,R00474,R08610,R05419,R02444,R02445,R00265,R00621,R01879,R06338,R06335,R03218,R03219,R06336,R06337,R02486,R07366,R07996,R08165,R05039,R07993,R03590,R01700,R07187,R06540,R02160,R07329,R03806,R07184,R00272,R07186,R03640,R07368,R03809,R07367,R05469,R05468,R01197,R03009,R03008,R04073,R03451,R05722,R05723,R05466,R02397,R06323,R06322,R03126,R04276,R07997,R08082,R08050,R05036,R05037,R01412,R05857,R05229,R05039,R08611,R06551,R05301,R05302,R05097,R03812,R05320,R06539,R01252,R08081,R03737,R03376,R05419,R02444,R02445,R01879,R06338,R06335,R03218,R02160,R06336,R06337,R02486,R07366,R07996,R03219,R05228,R07993,R03590,R07187,R06540,R07329,R08610,R03806,R07184,R04276,R07186,R03640,R07368,R03809,R07367,R05469,R05468,R03009,R03008,R04073,R03451,R05722,R05723,R05466,R02397,R06323,R06322,R03126,R07185,R02649,R00351,R00352,R01324,R02283,R03443,R00236,R01648,R00259,R00316,R01082
89	0.71	391	16	36	0	0	C00026->C00624:[1->1,1->4,2->2,5->5,8->9]	RP04453,RP00578,RP00608,RP00304,RP05857,RP00032,RP00930,RP02380,RP01042,RP04461,RP08483,RP01662,RP02102,RP03052,RP01041,RP02101	R00245,R01343,R00667,R00713,R00714,R08549,R01197,R00265,R00709,R00267,R02990,R00405,R00406,R00407,R02956,R02084,R01780,R00727,R00410,R02407,R05588,R00432,R01559,R03154,R06904,R00479,R02649,R00669,R02282,R00261,R00261,R01648,R02283,R03443,R00669,R02282
90	1.00	390	17	106	0	0	C00026->C00624:[1->1,2->10,2->2,3->4,3->6,5->5,8->9]	RP00305,RP06172,RP00287,RP10932,RP04458,RP00121,RP00014,RP00930,RP00931,RP08483,RP00032,RP06101,RP08475,RP02101,RP00921,RP01292,RP10771	R00709,R00267,R00472,R00214,R00216,R02570,R00259,R02282,R00412,R00408,R02164,R00402,R04234,R00093,R01161,R06423,R00250,R07276,R03053,R01214,R07275,R04338,R07659,R04467,R05052,R04475,R04438,R02283,R02772,R02773,R02619,R00684,R00668,R00243,R00114,R00248,R04269,R06977,R01939,R07277,R04029,R01956,R03243,R01155,R01648,R05507,R01339,R04529,R07396,R04028,R04171,R03207,R00667,R05085,R02433,R04188,R00895,R04173,R01684,R06426,R01090,R02199,R04217,R02077,R00258,R07613,R00021,R00694,R03248,R00372,R00355,R04051,R02274,R00734,R03952,R02700,R00457,R00908,R03120,R06844,R03266,R00479,R00479,R00261,R02990,R00405,R00406,R00407,R02956,R02084,R01780,R00727,R00410,R02407,R05588,R00432,R01559,R03154,R06904,R00214,R00216,R00259,R02282,R00472,R01082,R01700
91	1.00	168	18	161	0	0	C00026->C00624:[1->1,2->2,3->4,5->10,5->5,8->6,8->9]	RP00608,RP05898,RP04461,RP08483,RP00121,RP00305,RP05677,RP00015,RP00930,RP05880,RP01431,RP01298,RP01870,RP01662,RP08475,RP02101,RP04458,RP05857	R00713,R00714,R00397,R00489,R00261,R00261,R00412,R00408,R02164,R00402,R00709,R00267,R08549,R07997,R08082,R08050,R05036,R05037,R01412,R05857,R05229,R05228,R08611,R06551,R07185,R05301,R05302,R05097,R03812,R05320,R06539,R01252,R08081,R03737,R03376,R00474,R08610,R05419,R02444,R02445,R00265,R00621,R01879,R06338,R06335,R03218,R03219,R06336,R06337,R02486,R07366,R07996,R08165,R05039,R07993,R03590,R01700,R07187,R06540,R02160,R07329,R03806,R07184,R00272,R07186,R03640,R07368,R03809,R07367,R05469,R05468,R01197,R03009,R03008,R04073,R03451,R05722,R05723,R05466,R02397,R06323,R06322,R03126,R04276,R07997,R08082,R08050,R05036,R05037,R01412,R05857,R05229,R05039,R08611,R06551,R05301,R05302,R05097,R03812,R05320,R06539,R01252,R08081,R03737,R03376,R05419,R02444,R02445,R01879,R06338,R06335,R03218,R02160,R06336,R06337,R02486,R07366,R07996,R03219,R05228,R07993,R03590,R07187,R06540,R07329,R08610,R03806,R07184,R04276,R07186,R03640,R07368,R03809,R07367,R05469,R05468,R03009,R03008,R04073,R03451,R05722,R05723,R05466,R02397,R06323,R06322,R03126,R07185,R00479,R00351,R00352,R01324,R01086,R01954,R01648,R00259,R02282,R00259,R02282,R00709,R00267
92	0.86	193	12	133	0	0	C00026->C00624:[1->1,2->2,3->4,3->6,5->5,8->9]	RP06172,RP04459,RP05677,RP01077,RP04458,RP05694,RP00079,RP05067,RP00084,RP00109,RP08475,RP02101	R00472,R00260,R08549,R07997,R08082,R08050,R05036,R05037,R01412,R05857,R05229,R05228,R08611,R06551,R07185,R05301,R05302,R05097,R03812,R05320,R06539,R01252,R08081,R03737,R03376,R00474,R08610,R05419,R02444,R02445,R00265,R00621,R01879,R06338,R06335,R03218,R03219,R06336,R06337,R02486,R07366,R07996,R08165,R05039,R07993,R03590,R01700,R07187,R06540,R02160,R07329,R03806,R07184,R00272,R07186,R03640,R07368,R03809,R07367,R05469,R05468,R01197,R03009,R03008,R04073,R03451,R05722,R05723,R05466,R02397,R06323,R06322,R03126,R04276,R00742,R00259,R02282,R04709,R07989,R06635,R06637,R06636,R06459,R06458,R06448,R07250,R06510,R07253,R05331,R06641,R00233,R06511,R06512,R06643,R06644,R06645,R02505,R07987,R07251,R07988,R05188,R06482,R06483,R06480,R06481,R02447,R05464,R01613,R01614,R05190,R07758,R02223,R07254,R02224,R00361,R00360,R00343,R00342,R01447,R01257,R00344,R05839,R01148,R01582,R01580,R03063,R00279,R00344,R00930,R00217,R00353,R00259,R02282
93	1.00	263	16	168	0	0	C00026->C00624:[1->1,1->6,2->10,2->2,3->4,5->5,8->9]	RP00305,RP06172,RP00304,RP00015,RP10932,RP04458,RP00032,RP00014,RP00930,RP00931,RP00121,RP08475,RP02101,RP00921,RP01292,RP10771	R00709,R00267,R00472,R08549,R01197,R00265,R07997,R08082,R08050,R05036,R05037,R01412,R05857,R05229,R05039,R08611,R06551,R05301,R05302,R05097,R03812,R05320,R06539,R01252,R08081,R03737,R03376,R05419,R02444,R02445,R01879,R06338,R06335,R03218,R02160,R06336,R06337,R02486,R07366,R07996,R03219,R05228,R07993,R03590,R07187,R06540,R07329,R08610,R03806,R07184,R04276,R07186,R03640,R07368,R03809,R07367,R05469,R05468,R03009,R03008,R04073,R03451,R05722,R05723,R05466,R02397,R06323,R06322,R03126,R07185,R02570,R00259,R02282,R02990,R00405,R00406,R00407,R02956,R02084,R01780,R00727,R00410,R02407,R05588,R00432,R01559,R03154,R06904,R04234,R00093,R01161,R06423,R00250,R07276,R03053,R01214,R07275,R04338,R07659,R04467,R05052,R04475,R04438,R02283,R02772,R02773,R02619,R00684,R00668,R00243,R00114,R00248,R04269,R06977,R01939,R07277,R04029,R01956,R03243,R01155,R01648,R05507,R01339,R04529,R07396,R04028,R04171,R03207,R00667,R05085,R02433,R04188,R00895,R04173,R01684,R06426,R01090,R02199,R04217,R02077,R00258,R07613,R00021,R00694,R03248,R00372,R00355,R04051,R02274,R00734,R03952,R02700,R00457,R00908,R03120,R06844,R03266,R00479,R00479,R00412,R00408,R02164,R00402,R00259,R02282,R00472,R01082,R01700
94	0.86	226	15	103	0	0	C00026->C00624:[1->1,1->10,2->2,2->6,5->5,8->9]	RP00608,RP00036,RP00015,RP00177,RP04458,RP04461,RP08483,RP01431,RP04494,RP00078,RP00285,RP01662,RP08475,RP02101,RP01829	R00713,R00714,R00199,R01858,R02628,R01138,R00659,R00724,R00200,R00206,R02320,R00430,R00208,R01012,R00572,R07997,R08082,R08050,R05036,R05037,R01412,R05857,R05229,R05039,R08611,R06551,R05301,R05302,R05097,R03812,R05320,R06539,R01252,R08081,R03737,R03376,R05419,R02444,R02445,R01879,R06338,R06335,R03218,R02160,R06336,R06337,R02486,R07366,R07996,R03219,R05228,R07993,R03590,R07187,R06540,R07329,R08610,R03806,R07184,R04276,R07186,R03640,R07368,R03809,R07367,R05469,R05468,R03009,R03008,R04073,R03451,R05722,R05723,R05466,R02397,R06323,R06322,R03126,R07185,R00351,R00352,R00362,R00259,R02282,R00261,R00261,R01324,R00268,R08201,R00431,R00346,R00345,R00726,R00341,R00211,R00210,R00209,R01196,R00212,R01648,R00259,R02282,R01899
95	1.00	191	20	105	0	0	C00026->C00624:[1->1,1->4,2->2,5->10,5->5,8->6,8->9]	RP00578,RP00608,RP01042,RP01829,RP08483,RP00930,RP00026,RP01041,RP02101,RP04453,RP00305,RP00015,RP04461,RP02380,RP05880,RP02102,RP03052,RP08484,RP01662,RP01431	R01343,R00667,R00713,R00714,R00669,R02282,R01899,R00261,R00479,R00743,R01323,R01179,R05508,R00393,R04057,R02955,R05336,R01359,R05509,R00928,R04000,R00229,R07832,R03884,R00227,R03153,R00235,R00669,R02282,R00245,R00709,R00267,R07997,R08082,R08050,R05036,R05037,R01412,R05857,R05229,R05039,R08611,R06551,R05301,R05302,R05097,R03812,R05320,R06539,R01252,R08081,R03737,R03376,R05419,R02444,R02445,R01879,R06338,R06335,R03218,R02160,R06336,R06337,R02486,R07366,R07996,R03219,R05228,R07993,R03590,R07187,R06540,R07329,R08610,R03806,R07184,R04276,R07186,R03640,R07368,R03809,R07367,R05469,R05468,R03009,R03008,R04073,R03451,R05722,R05723,R05466,R02397,R06323,R06322,R03126,R07185,R00261,R02649,R00351,R00352,R02283,R03443,R00268,R01648,R01324
96	1.00	225	19	105	0	0	C00026->C00624:[1->1,1->10,2->2,3->4,3->6,5->5,8->9]	RP04453,RP00578,RP00305,RP04459,RP05677,RP00287,RP00177,RP02380,RP01042,RP06172,RP06101,RP02102,RP03052,RP00084,RP00109,RP01041,RP02101,RP08475,RP01431	R00245,R01343,R00667,R00709,R00267,R00260,R08549,R07997,R08082,R08050,R05036,R05037,R01412,R05857,R05229,R05228,R08611,R06551,R07185,R05301,R05302,R05097,R03812,R05320,R06539,R01252,R08081,R03737,R03376,R00474,R08610,R05419,R02444,R02445,R00265,R00621,R01879,R06338,R06335,R03218,R03219,R06336,R06337,R02486,R07366,R07996,R08165,R05039,R07993,R03590,R01700,R07187,R06540,R02160,R07329,R03806,R07184,R00272,R07186,R03640,R07368,R03809,R07367,R05469,R05468,R01197,R03009,R03008,R04073,R03451,R05722,R05723,R05466,R02397,R06323,R06322,R03126,R04276,R00214,R00216,R00351,R00352,R00362,R02649,R00669,R02282,R00472,R00214,R00216,R02283,R03443,R05839,R01148,R01582,R01580,R03063,R00279,R00344,R00930,R00217,R00353,R00669,R02282,R00259,R01324
97	1.00	215	15	114	0	0	C00026->C00624:[1->1,1->10,2->2,2->6,3->4,5->5,8->9]	RP00608,RP00285,RP00304,RP00032,RP04458,RP04461,RP08483,RP00305,RP00109,RP00177,RP01662,RP08475,RP02101,RP01431,RP05677	R00713,R00714,R00211,R00210,R00209,R01196,R00212,R08549,R01197,R00265,R02990,R00405,R00406,R00407,R02956,R02084,R01780,R00727,R00410,R02407,R05588,R00432,R01559,R03154,R06904,R00259,R02282,R00261,R00261,R00709,R00267,R00344,R00930,R00217,R00353,R00351,R00352,R00362,R01648,R00259,R02282,R01324,R08549,R07997,R08082,R08050,R05036,R05037,R01412,R05857,R05229,R05228,R08611,R06551,R07185,R05301,R05302,R05097,R03812,R05320,R06539,R01252,R08081,R03737,R03376,R00474,R08610,R05419,R02444,R02445,R00265,R00621,R01879,R06338,R06335,R03218,R03219,R06336,R06337,R02486,R07366,R07996,R08165,R05039,R07993,R03590,R01700,R07187,R06540,R02160,R07329,R03806,R07184,R00272,R07186,R03640,R07368,R03809,R07367,R05469,R05468,R01197,R03009,R03008,R04073,R03451,R05722,R05723,R05466,R02397,R06323,R06322,R03126,R04276
98	1.00	151	10	84	0	0	C00026->C00624:[1->1,2->10,2->2,3->4,5->5,5->6,8->9]	RP00015,RP00602,RP00287,RP01292,RP05855,RP00285,RP00121,RP08475,RP02101,RP04458	R07997,R08082,R08050,R05036,R05037,R01412,R05857,R05229,R05039,R08611,R06551,R05301,R05302,R05097,R03812,R05320,R06539,R01252,R08081,R03737,R03376,R05419,R02444,R02445,R01879,R06338,R06335,R03218,R02160,R06336,R06337,R02486,R07366,R07996,R03219,R05228,R07993,R03590,R07187,R06540,R07329,R08610,R03806,R07184,R04276,R07186,R03640,R07368,R03809,R07367,R05469,R05468,R03009,R03008,R04073,R03451,R05722,R05723,R05466,R02397,R06323,R06322,R03126,R07185,R02315,R02313,R00214,R00216,R01082,R00715,R00716,R00211,R00210,R00209,R01196,R00212,R00412,R00408,R02164,R00402,R00259,R02282,R00259,R02282
99	0.43	193	14	81	0	0	C00026->C00624:[5->10,8->4,8->6]	RP01830,RP06172,RP01432,RP00015,RP04458,RP01431,RP06101,RP05880,RP08483,RP00930,RP04494,RP04461,RP08475,RP01829	R01900,R00472,R01325,R07997,R08082,R08050,R05036,R05037,R01412,R05857,R05229,R05039,R08611,R06551,R05301,R05302,R05097,R03812,R05320,R06539,R01252,R08081,R03737,R03376,R05419,R02444,R02445,R01879,R06338,R06335,R03218,R02160,R06336,R06337,R02486,R07366,R07996,R03219,R05228,R07993,R03590,R07187,R06540,R07329,R08610,R03806,R07184,R04276,R07186,R03640,R07368,R03809,R07367,R05469,R05468,R03009,R03008,R04073,R03451,R05722,R05723,R05466,R02397,R06323,R06322,R03126,R07185,R00259,R02282,R01324,R00214,R00216,R00351,R00352,R00261,R00479,R00268,R08201,R00261,R00259,R01899
100	1.00	234	9	149	0	0	C00026->C00624:[1->1,2->10,2->2,3->4,5->5,5->6,8->9]	RP00015,RP04458,RP00287,RP00014,RP00285,RP00121,RP08475,RP02101,RP01292	R07997,R08082,R08050,R05036,R05037,R01412,R05857,R05229,R05039,R08611,R06551,R05301,R05302,R05097,R03812,R05320,R06539,R01252,R08081,R03737,R03376,R05419,R02444,R02445,R01879,R06338,R06335,R03218,R02160,R06336,R06337,R02486,R07366,R07996,R03219,R05228,R07993,R03590,R07187,R06540,R07329,R08610,R03806,R07184,R04276,R07186,R03640,R07368,R03809,R07367,R05469,R05468,R03009,R03008,R04073,R03451,R05722,R05723,R05466,R02397,R06323,R06322,R03126,R07185,R00259,R02282,R00214,R00216,R04234,R00093,R01161,R06423,R00250,R07276,R03053,R01214,R07275,R04338,R07659,R04467,R05052,R04475,R04438,R02283,R02772,R02773,R02619,R00684,R00668,R00243,R00114,R00248,R04269,R06977,R01939,R07277,R04029,R01956,R03243,R01155,R01648,R05507,R01339,R04529,R07396,R04028,R04171,R03207,R00667,R05085,R02433,R04188,R00895,R04173,R01684,R06426,R01090,R02199,R04217,R02077,R00258,R07613,R00021,R00694,R03248,R00372,R00355,R04051,R02274,R00734,R03952,R02700,R00457,R00908,R03120,R06844,R03266,R00211,R00210,R00209,R01196,R00212,R00412,R00408,R02164,R00402,R00259,R02282,R01082
101	0.29	142	14	155	0	0	C00026->C00624:[3->4,3->6]	RP06172,RP05677,RP00015,RP00287,RP05898,RP04461,RP08483,RP06101,RP01298,RP01870,RP00121,RP08475,RP02101,RP04458	R00472,R08549,R07997,R08082,R08050,R05036,R05037,R01412,R05857,R05229,R05228,R08611,R06551,R07185,R05301,R05302,R05097,R03812,R05320,R06539,R01252,R08081,R03737,R03376,R00474,R08610,R05419,R02444,R02445,R00265,R00621,R01879,R06338,R06335,R03218,R03219,R06336,R06337,R02486,R07366,R07996,R08165,R05039,R07993,R03590,R01700,R07187,R06540,R02160,R07329,R03806,R07184,R00272,R07186,R03640,R07368,R03809,R07367,R05469,R05468,R01197,R03009,R03008,R04073,R03451,R05722,R05723,R05466,R02397,R06323,R06322,R03126,R04276,R07997,R08082,R08050,R05036,R05037,R01412,R05857,R05229,R05039,R08611,R06551,R05301,R05302,R05097,R03812,R05320,R06539,R01252,R08081,R03737,R03376,R05419,R02444,R02445,R01879,R06338,R06335,R03218,R02160,R06336,R06337,R02486,R07366,R07996,R03219,R05228,R07993,R03590,R07187,R06540,R07329,R08610,R03806,R07184,R04276,R07186,R03640,R07368,R03809,R07367,R05469,R05468,R03009,R03008,R04073,R03451,R05722,R05723,R05466,R02397,R06323,R06322,R03126,R07185,R00214,R00216,R00397,R00489,R00261,R00261,R00214,R00216,R01086,R01954,R00412,R00408,R02164,R00402,R00259,R02282,R00259,R02282
102	0.29	652	7	10	0	0	C00026->C00624:[5->10,8->6]	RP04494,RP01830,RP01432,RP04458,RP08475,RP01829,RP05880	R00268,R08201,R01900,R01325,R00259,R02282,R00259,R01899,R00351,R00352
103	0.43	213	15	102	0	0	C00026->C00624:[1->10,1->6,2->10,8->4]	RP06172,RP00305,RP00015,RP05698,RP00177,RP04458,RP00287,RP04461,RP08483,RP01431,RP00079,RP00121,RP08475,RP02101,RP01292	R00472,R00709,R00267,R07997,R08082,R08050,R05036,R05037,R01412,R05857,R05229,R05039,R08611,R06551,R05301,R05302,R05097,R03812,R05320,R06539,R01252,R08081,R03737,R03376,R05419,R02444,R02445,R01879,R06338,R06335,R03218,R02160,R06336,R06337,R02486,R07366,R07996,R03219,R05228,R07993,R03590,R07187,R06540,R07329,R08610,R03806,R07184,R04276,R07186,R03640,R07368,R03809,R07367,R05469,R05468,R03009,R03008,R04073,R03451,R05722,R05723,R05466,R02397,R06323,R06322,R03126,R07185,R01196,R00006,R00014,R00211,R00210,R01699,R00207,R00224,R00226,R00209,R05636,R03145,R00351,R00352,R00362,R00259,R02282,R00214,R00216,R00261,R00261,R01324,R00361,R00360,R00343,R00342,R01447,R01257,R00412,R00408,R02164,R00402,R00259,R02282,R01082
104	1.00	306	16	50	0	0	C00026->C00624:[1->1,1->10,2->2,2->6,3->4,5->5,8->9]	RP04453,RP00578,RP00305,RP04459,RP00285,RP00026,RP00177,RP02380,RP01042,RP02102,RP03052,RP00084,RP00109,RP01041,RP02101,RP01431	R00245,R01343,R00667,R00709,R00267,R00260,R00211,R00210,R00209,R01196,R00212,R00743,R01323,R01179,R05508,R00393,R04057,R02955,R05336,R01359,R05509,R00928,R04000,R00229,R07832,R03884,R00227,R03153,R00235,R00351,R00352,R00362,R02649,R00669,R02282,R02283,R03443,R05839,R01148,R01582,R01580,R03063,R00279,R00344,R00930,R00217,R00353,R00669,R02282,R01324
105	1.00	237	20	114	0	0	C00026->C00624:[1->1,1->6,2->10,2->2,3->4,5->5,8->9]	RP00608,RP01043,RP01041,RP01042,RP06265,RP00121,RP02101,RP00327,RP04833,RP06172,RP00304,RP00032,RP02380,RP02102,RP03052,RP08343,RP01662,RP00486,RP01292,RP05677	R00713,R00714,R00670,R00669,R00669,R02282,R00670,R00412,R00408,R02164,R00402,R02282,R01986,R02549,R00316,R00472,R08549,R01197,R00265,R02990,R00405,R00406,R00407,R02956,R02084,R01780,R00727,R00410,R02407,R05588,R00432,R01559,R03154,R06904,R02649,R02283,R03443,R00236,R01648,R01151,R01155,R01082,R08549,R07997,R08082,R08050,R05036,R05037,R01412,R05857,R05229,R05228,R08611,R06551,R07185,R05301,R05302,R05097,R03812,R05320,R06539,R01252,R08081,R03737,R03376,R00474,R08610,R05419,R02444,R02445,R00265,R00621,R01879,R06338,R06335,R03218,R03219,R06336,R06337,R02486,R07366,R07996,R08165,R05039,R07993,R03590,R01700,R07187,R06540,R02160,R07329,R03806,R07184,R00272,R07186,R03640,R07368,R03809,R07367,R05469,R05468,R01197,R03009,R03008,R04073,R03451,R05722,R05723,R05466,R02397,R06323,R06322,R03126,R04276
106	1.00	295	14	40	0	0	C00026->C00624:[1->1,2->2,3->4,5->10,5->5,8->6,8->9]	RP04453,RP00578,RP00305,RP04459,RP00026,RP02380,RP01042,RP05880,RP02102,RP03052,RP00084,RP01041,RP02101,RP01431	R00245,R01343,R00667,R00709,R00267,R00260,R00743,R01323,R01179,R05508,R00393,R04057,R02955,R05336,R01359,R05509,R00928,R04000,R00229,R07832,R03884,R00227,R03153,R00235,R02649,R00669,R02282,R00351,R00352,R02283,R03443,R05839,R01148,R01582,R01580,R03063,R00279,R00669,R02282,R01324
107	0.71	403	5	8	0	0	C00026->C00624:[1->1,2->2,3->4,5->5,8->9]	RP05855,RP08475,RP00602,RP02101,RP04458	R00715,R00716,R00259,R02315,R02313,R02282,R00259,R02282
108	0.71	348	4	73	0	0	C00026->C00624:[1->1,2->2,3->4,5->5,8->9]	RP08475,RP04458,RP02101,RP00014	R00259,R00259,R02282,R02282,R04234,R00093,R01161,R06423,R00250,R07276,R03053,R01214,R07275,R04338,R07659,R04467,R05052,R04475,R04438,R02283,R02772,R02773,R02619,R00684,R00668,R00243,R00114,R00248,R04269,R06977,R01939,R07277,R04029,R01956,R03243,R01155,R01648,R05507,R01339,R04529,R07396,R04028,R04171,R03207,R00667,R05085,R02433,R04188,R00895,R04173,R01684,R06426,R01090,R02199,R04217,R02077,R00258,R07613,R00021,R00694,R03248,R00372,R00355,R04051,R02274,R00734,R03952,R02700,R00457,R00908,R03120,R06844,R03266
109	0.86	162	11	105	0	0	C00026->C00624:[1->1,2->2,3->4,3->6,5->5,8->9]	RP06172,RP04459,RP05677,RP04458,RP00079,RP00109,RP00084,RP00078,RP08475,RP05729,RP02101	R00472,R00260,R08549,R07997,R08082,R08050,R05036,R05037,R01412,R05857,R05229,R05228,R08611,R06551,R07185,R05301,R05302,R05097,R03812,R05320,R06539,R01252,R08081,R03737,R03376,R00474,R08610,R05419,R02444,R02445,R00265,R00621,R01879,R06338,R06335,R03218,R03219,R06336,R06337,R02486,R07366,R07996,R08165,R05039,R07993,R03590,R01700,R07187,R06540,R02160,R07329,R03806,R07184,R00272,R07186,R03640,R07368,R03809,R07367,R05469,R05468,R01197,R03009,R03008,R04073,R03451,R05722,R05723,R05466,R02397,R06323,R06322,R03126,R04276,R00259,R02282,R00361,R00360,R00343,R00342,R01447,R01257,R00344,R00930,R00217,R00353,R05839,R01148,R01582,R01580,R03063,R00279,R00431,R00346,R00345,R00726,R00341,R00259,R00217,R00346,R00345,R00726,R00341,R00431,R02282
110	0.71	218	22	234	0	2	C00026->C00624:[1->1,2->2,3->4,5->5,8->9]	RP05677,RP00015,RP00924,RP05898,RP12907,RP04494,RP00930,RP00121,RP00305,RP00304,RP04458,RP10771,RP00014,RP08483,RP01298,RP01870,RP08475,RP02101,RP01012,RP01829,RP05857,RP04522	R08549,R07997,R08082,R08050,R05036,R05037,R01412,R05857,R05229,R05228,R08611,R06551,R07185,R05301,R05302,R05097,R03812,R05320,R06539,R01252,R08081,R03737,R03376,R00474,R08610,R05419,R02444,R02445,R00265,R00621,R01879,R06338,R06335,R03218,R03219,R06336,R06337,R02486,R07366,R07996,R08165,R05039,R07993,R03590,R01700,R07187,R06540,R02160,R07329,R03806,R07184,R00272,R07186,R03640,R07368,R03809,R07367,R05469,R05468,R01197,R03009,R03008,R04073,R03451,R05722,R05723,R05466,R02397,R06323,R06322,R03126,R04276,R07997,R08082,R08050,R05036,R05037,R01412,R05857,R05229,R05039,R08611,R06551,R05301,R05302,R05097,R03812,R05320,R06539,R01252,R08081,R03737,R03376,R05419,R02444,R02445,R01879,R06338,R06335,R03218,R02160,R06336,R06337,R02486,R07366,R07996,R03219,R05228,R07993,R03590,R07187,R06540,R07329,R08610,R03806,R07184,R04276,R07186,R03640,R07368,R03809,R07367,R05469,R05468,R03009,R03008,R04073,R03451,R05722,R05723,R05466,R02397,R06323,R06322,R03126,R07185,R00474,R00397,R00489,R08165,R00268,R08201,R00479,R00412,R00408,R02164,R00402,R00709,R00267,R08549,R01197,R00265,R00259,R02282,R01700,R04234,R00093,R01161,R06423,R00250,R07276,R03053,R01214,R07275,R04338,R07659,R04467,R05052,R04475,R04438,R02283,R02772,R02773,R02619,R00684,R00668,R00243,R00114,R00248,R04269,R06977,R01939,R07277,R04029,R01956,R03243,R01155,R01648,R05507,R01339,R04529,R07396,R04028,R04171,R03207,R00667,R05085,R02433,R04188,R00895,R04173,R01684,R06426,R01090,R02199,R04217,R02077,R00258,R07613,R00021,R00694,R03248,R00372,R00355,R04051,R02274,R00734,R03952,R02700,R00457,R00908,R03120,R06844,R03266,R00261,R01086,R01954,R00259,R02282,R00621,R01899,R00709,R00267,R00272
111	0.71	252	11	147	0	0	C00026->C00624:[1->1,2->2,3->4,5->5,8->9]	RP00305,RP00015,RP04458,RP00014,RP00930,RP00931,RP00121,RP08475,RP02101,RP00921,RP01292	R00709,R00267,R07997,R08082,R08050,R05036,R05037,R01412,R05857,R05229,R05039,R08611,R06551,R05301,R05302,R05097,R03812,R05320,R06539,R01252,R08081,R03737,R03376,R05419,R02444,R02445,R01879,R06338,R06335,R03218,R02160,R06336,R06337,R02486,R07366,R07996,R03219,R05228,R07993,R03590,R07187,R06540,R07329,R08610,R03806,R07184,R04276,R07186,R03640,R07368,R03809,R07367,R05469,R05468,R03009,R03008,R04073,R03451,R05722,R05723,R05466,R02397,R06323,R06322,R03126,R07185,R00259,R02282,R04234,R00093,R01161,R06423,R00250,R07276,R03053,R01214,R07275,R04338,R07659,R04467,R05052,R04475,R04438,R02283,R02772,R02773,R02619,R00684,R00668,R00243,R00114,R00248,R04269,R06977,R01939,R07277,R04029,R01956,R03243,R01155,R01648,R05507,R01339,R04529,R07396,R04028,R04171,R03207,R00667,R05085,R02433,R04188,R00895,R04173,R01684,R06426,R01090,R02199,R04217,R02077,R00258,R07613,R00021,R00694,R03248,R00372,R00355,R04051,R02274,R00734,R03952,R02700,R00457,R00908,R03120,R06844,R03266,R00479,R00479,R00412,R00408,R02164,R00402,R00259,R02282,R00472,R01082
112	1.00	273	19	223	0	0	C00026->C00624:[1->1,1->6,2->10,2->2,3->4,5->5,8->9]	RP00305,RP06172,RP00109,RP05677,RP00304,RP01077,RP00032,RP04458,RP00014,RP00930,RP00931,RP00079,RP05067,RP00121,RP08475,RP02101,RP00921,RP01292,RP05694	R00709,R00267,R00472,R00344,R00930,R00217,R00353,R08549,R07997,R08082,R08050,R05036,R05037,R01412,R05857,R05229,R05228,R08611,R06551,R07185,R05301,R05302,R05097,R03812,R05320,R06539,R01252,R08081,R03737,R03376,R00474,R08610,R05419,R02444,R02445,R00265,R00621,R01879,R06338,R06335,R03218,R03219,R06336,R06337,R02486,R07366,R07996,R08165,R05039,R07993,R03590,R01700,R07187,R06540,R02160,R07329,R03806,R07184,R00272,R07186,R03640,R07368,R03809,R07367,R05469,R05468,R01197,R03009,R03008,R04073,R03451,R05722,R05723,R05466,R02397,R06323,R06322,R03126,R04276,R08549,R01197,R00265,R00742,R02990,R00405,R00406,R00407,R02956,R02084,R01780,R00727,R00410,R02407,R05588,R00432,R01559,R03154,R06904,R00259,R02282,R04234,R00093,R01161,R06423,R00250,R07276,R03053,R01214,R07275,R04338,R07659,R04467,R05052,R04475,R04438,R02283,R02772,R02773,R02619,R00684,R00668,R00243,R00114,R00248,R04269,R06977,R01939,R07277,R04029,R01956,R03243,R01155,R01648,R05507,R01339,R04529,R07396,R04028,R04171,R03207,R00667,R05085,R02433,R04188,R00895,R04173,R01684,R06426,R01090,R02199,R04217,R02077,R00258,R07613,R00021,R00694,R03248,R00372,R00355,R04051,R02274,R00734,R03952,R02700,R00457,R00908,R03120,R06844,R03266,R00479,R00479,R00361,R00360,R00343,R00342,R01447,R01257,R00344,R00412,R00408,R02164,R00402,R00259,R02282,R00472,R01082,R04709,R07989,R06635,R06637,R06636,R06459,R06458,R06448,R07250,R06510,R07253,R05331,R06641,R00233,R06511,R06512,R06643,R06644,R06645,R02505,R07987,R07251,R07988,R05188,R06482,R06483,R06480,R06481,R02447,R05464,R01613,R01614,R05190,R07758,R02223,R07254,R02224
113	0.71	149	17	158	0	0	C00026->C00624:[1->1,2->2,3->4,5->5,8->9]	RP00608,RP05898,RP04461,RP08483,RP04494,RP04458,RP00121,RP08484,RP05677,RP00015,RP01829,RP01298,RP01870,RP01662,RP08475,RP02101,RP00930	R00713,R00714,R00397,R00489,R00261,R00261,R00268,R08201,R00259,R02282,R00412,R00408,R02164,R00402,R00268,R08549,R07997,R08082,R08050,R05036,R05037,R01412,R05857,R05229,R05228,R08611,R06551,R07185,R05301,R05302,R05097,R03812,R05320,R06539,R01252,R08081,R03737,R03376,R00474,R08610,R05419,R02444,R02445,R00265,R00621,R01879,R06338,R06335,R03218,R03219,R06336,R06337,R02486,R07366,R07996,R08165,R05039,R07993,R03590,R01700,R07187,R06540,R02160,R07329,R03806,R07184,R00272,R07186,R03640,R07368,R03809,R07367,R05469,R05468,R01197,R03009,R03008,R04073,R03451,R05722,R05723,R05466,R02397,R06323,R06322,R03126,R04276,R07997,R08082,R08050,R05036,R05037,R01412,R05857,R05229,R05039,R08611,R06551,R05301,R05302,R05097,R03812,R05320,R06539,R01252,R08081,R03737,R03376,R05419,R02444,R02445,R01879,R06338,R06335,R03218,R02160,R06336,R06337,R02486,R07366,R07996,R03219,R05228,R07993,R03590,R07187,R06540,R07329,R08610,R03806,R07184,R04276,R07186,R03640,R07368,R03809,R07367,R05469,R05468,R03009,R03008,R04073,R03451,R05722,R05723,R05466,R02397,R06323,R06322,R03126,R07185,R01899,R01086,R01954,R01648,R00259,R02282,R00479
114	0.86	426	13	33	0	0	C00026->C00624:[1->1,2->2,5->10,5->5,8->6,8->9]	RP00608,RP01432,RP00304,RP00032,RP04458,RP01830,RP04461,RP08483,RP05880,RP00305,RP01662,RP08475,RP02101	R00713,R00714,R01325,R08549,R01197,R00265,R02990,R00405,R00406,R00407,R02956,R02084,R01780,R00727,R00410,R02407,R05588,R00432,R01559,R03154,R06904,R00259,R02282,R01900,R00261,R00261,R00351,R00352,R00709,R00267,R01648,R00259,R02282
115	0.86	171	12	84	0	0	C00026->C00624:[1->1,2->2,3->4,5->5,8->6,8->9]	RP06172,RP00602,RP00015,RP00287,RP05898,RP06101,RP05855,RP01298,RP01870,RP00121,RP08475,RP04458	R00472,R02315,R02313,R07997,R08082,R08050,R05036,R05037,R01412,R05857,R05229,R05039,R08611,R06551,R05301,R05302,R05097,R03812,R05320,R06539,R01252,R08081,R03737,R03376,R05419,R02444,R02445,R01879,R06338,R06335,R03218,R02160,R06336,R06337,R02486,R07366,R07996,R03219,R05228,R07993,R03590,R07187,R06540,R07329,R08610,R03806,R07184,R04276,R07186,R03640,R07368,R03809,R07367,R05469,R05468,R03009,R03008,R04073,R03451,R05722,R05723,R05466,R02397,R06323,R06322,R03126,R07185,R00214,R00216,R00397,R00489,R00214,R00216,R00715,R00716,R01086,R01954,R00412,R00408,R02164,R00402,R00259,R00259,R02282
116	1.00	214	18	227	0	2	C00026->C00624:[1->1,2->2,3->4,3->6,5->10,5->5,8->6,8->9]	RP05677,RP00305,RP00015,RP06172,RP00304,RP01829,RP12907,RP06101,RP05880,RP01431,RP04494,RP00014,RP01012,RP00924,RP08475,RP10771,RP04458,RP04522	R08549,R07997,R08082,R08050,R05036,R05037,R01412,R05857,R05229,R05228,R08611,R06551,R07185,R05301,R05302,R05097,R03812,R05320,R06539,R01252,R08081,R03737,R03376,R00474,R08610,R05419,R02444,R02445,R00265,R00621,R01879,R06338,R06335,R03218,R03219,R06336,R06337,R02486,R07366,R07996,R08165,R05039,R07993,R03590,R01700,R07187,R06540,R02160,R07329,R03806,R07184,R00272,R07186,R03640,R07368,R03809,R07367,R05469,R05468,R01197,R03009,R03008,R04073,R03451,R05722,R05723,R05466,R02397,R06323,R06322,R03126,R04276,R00709,R00267,R07997,R08082,R08050,R05036,R05037,R01412,R05857,R05229,R05039,R08611,R06551,R05301,R05302,R05097,R03812,R05320,R06539,R01252,R08081,R03737,R03376,R05419,R02444,R02445,R01879,R06338,R06335,R03218,R02160,R06336,R06337,R02486,R07366,R07996,R03219,R05228,R07993,R03590,R07187,R06540,R07329,R08610,R03806,R07184,R04276,R07186,R03640,R07368,R03809,R07367,R05469,R05468,R03009,R03008,R04073,R03451,R05722,R05723,R05466,R02397,R06323,R06322,R03126,R07185,R00472,R08549,R01197,R00265,R01899,R08165,R00214,R00216,R00351,R00352,R01324,R00268,R08201,R04234,R00093,R01161,R06423,R00250,R07276,R03053,R01214,R07275,R04338,R07659,R04467,R05052,R04475,R04438,R02283,R02772,R02773,R02619,R00684,R00668,R00243,R00114,R00248,R04269,R06977,R01939,R07277,R04029,R01956,R03243,R01155,R01648,R05507,R01339,R04529,R07396,R04028,R04171,R03207,R00667,R05085,R02433,R04188,R00895,R04173,R01684,R06426,R01090,R02199,R04217,R02077,R00258,R07613,R00021,R00694,R03248,R00372,R00355,R04051,R02274,R00734,R03952,R02700,R00457,R00908,R03120,R06844,R03266,R00621,R00474,R00259,R01700,R00259,R02282,R00272
117	0.43	664	12	16	0	0	C00026->C00624:[5->10,8->4,8->6]	RP01830,RP06172,RP01432,RP04458,RP06101,RP05880,RP08483,RP01431,RP04494,RP04461,RP08475,RP01829	R01900,R00472,R01325,R00259,R02282,R00214,R00216,R00351,R00352,R00261,R01324,R00268,R08201,R00261,R00259,R01899
118	1.00	158	20	193	0	0	C00026->C00624:[1->1,1->6,2->10,2->2,3->4,5->5,8->9]	RP00578,RP00608,RP00304,RP01041,RP01042,RP04461,RP08483,RP00026,RP00121,RP02101,RP04453,RP06172,RP05677,RP00015,RP00032,RP02380,RP02102,RP03052,RP01662,RP01292	R01343,R00667,R00713,R00714,R08549,R01197,R00265,R00669,R00669,R02282,R00261,R00261,R00743,R01323,R01179,R05508,R00393,R04057,R02955,R05336,R01359,R05509,R00928,R04000,R00229,R07832,R03884,R00227,R03153,R00235,R00412,R00408,R02164,R00402,R02282,R00245,R00472,R08549,R07997,R08082,R08050,R05036,R05037,R01412,R05857,R05229,R05228,R08611,R06551,R07185,R05301,R05302,R05097,R03812,R05320,R06539,R01252,R08081,R03737,R03376,R00474,R08610,R05419,R02444,R02445,R00265,R00621,R01879,R06338,R06335,R03218,R03219,R06336,R06337,R02486,R07366,R07996,R08165,R05039,R07993,R03590,R01700,R07187,R06540,R02160,R07329,R03806,R07184,R00272,R07186,R03640,R07368,R03809,R07367,R05469,R05468,R01197,R03009,R03008,R04073,R03451,R05722,R05723,R05466,R02397,R06323,R06322,R03126,R04276,R07997,R08082,R08050,R05036,R05037,R01412,R05857,R05229,R05039,R08611,R06551,R05301,R05302,R05097,R03812,R05320,R06539,R01252,R08081,R03737,R03376,R05419,R02444,R02445,R01879,R06338,R06335,R03218,R02160,R06336,R06337,R02486,R07366,R07996,R03219,R05228,R07993,R03590,R07187,R06540,R07329,R08610,R03806,R07184,R04276,R07186,R03640,R07368,R03809,R07367,R05469,R05468,R03009,R03008,R04073,R03451,R05722,R05723,R05466,R02397,R06323,R06322,R03126,R07185,R02990,R00405,R00406,R00407,R02956,R02084,R01780,R00727,R00410,R02407,R05588,R00432,R01559,R03154,R06904,R02649,R02283,R03443,R01648,R01082
119	0.29	287	10	43	0	0	C00026->C00624:[5->10,8->6]	RP06172,RP00304,RP00032,RP04458,RP00079,RP01298,RP00059,RP00121,RP08475,RP01870	R00472,R08549,R01197,R00265,R02990,R00405,R00406,R00407,R02956,R02084,R01780,R00727,R00410,R02407,R05588,R00432,R01559,R03154,R06904,R00259,R02282,R00361,R00360,R00343,R00342,R01447,R01257,R01086,R00400,R00695,R01731,R00355,R00373,R01713,R07164,R07165,R00357,R00412,R00408,R02164,R00402,R00259,R01954
120	0.71	380	14	103	0	0	C00026->C00624:[1->1,2->2,3->4,5->5,8->9]	RP00305,RP00304,RP10932,RP04458,RP00121,RP00014,RP00930,RP00931,RP00032,RP08475,RP02101,RP00921,RP01292,RP10771	R00709,R00267,R08549,R01197,R00265,R02570,R00259,R02282,R00412,R00408,R02164,R00402,R04234,R00093,R01161,R06423,R00250,R07276,R03053,R01214,R07275,R04338,R07659,R04467,R05052,R04475,R04438,R02283,R02772,R02773,R02619,R00684,R00668,R00243,R00114,R00248,R04269,R06977,R01939,R07277,R04029,R01956,R03243,R01155,R01648,R05507,R01339,R04529,R07396,R04028,R04171,R03207,R00667,R05085,R02433,R04188,R00895,R04173,R01684,R06426,R01090,R02199,R04217,R02077,R00258,R07613,R00021,R00694,R03248,R00372,R00355,R04051,R02274,R00734,R03952,R02700,R00457,R00908,R03120,R06844,R03266,R00479,R00479,R02990,R00405,R00406,R00407,R02956,R02084,R01780,R00727,R00410,R02407,R05588,R00432,R01559,R03154,R06904,R00259,R02282,R00472,R01082,R01700
121	0.71	153	16	158	0	0	C00026->C00624:[1->1,2->2,3->4,5->5,8->9]	RP00608,RP05898,RP04461,RP08483,RP00121,RP00305,RP05677,RP00015,RP00930,RP01298,RP01870,RP01662,RP08475,RP02101,RP04458,RP05857	R00713,R00714,R00397,R00489,R00261,R00261,R00412,R00408,R02164,R00402,R00709,R00267,R08549,R07997,R08082,R08050,R05036,R05037,R01412,R05857,R05229,R05228,R08611,R06551,R07185,R05301,R05302,R05097,R03812,R05320,R06539,R01252,R08081,R03737,R03376,R00474,R08610,R05419,R02444,R02445,R00265,R00621,R01879,R06338,R06335,R03218,R03219,R06336,R06337,R02486,R07366,R07996,R08165,R05039,R07993,R03590,R01700,R07187,R06540,R02160,R07329,R03806,R07184,R00272,R07186,R03640,R07368,R03809,R07367,R05469,R05468,R01197,R03009,R03008,R04073,R03451,R05722,R05723,R05466,R02397,R06323,R06322,R03126,R04276,R07997,R08082,R08050,R05036,R05037,R01412,R05857,R05229,R05039,R08611,R06551,R05301,R05302,R05097,R03812,R05320,R06539,R01252,R08081,R03737,R03376,R05419,R02444,R02445,R01879,R06338,R06335,R03218,R02160,R06336,R06337,R02486,R07366,R07996,R03219,R05228,R07993,R03590,R07187,R06540,R07329,R08610,R03806,R07184,R04276,R07186,R03640,R07368,R03809,R07367,R05469,R05468,R03009,R03008,R04073,R03451,R05722,R05723,R05466,R02397,R06323,R06322,R03126,R07185,R00479,R01086,R01954,R01648,R00259,R02282,R00259,R02282,R00709,R00267
122	0.43	397	16	56	0	0	C00026->C00624:[1->10,1->6,2->10,3->6,8->4]	RP06172,RP00305,RP00304,RP00079,RP05698,RP00032,RP04458,RP00287,RP04461,RP08483,RP01431,RP00177,RP00121,RP08475,RP02101,RP01292	R00472,R00709,R00267,R08549,R01197,R00265,R00361,R00360,R00343,R00342,R01447,R01257,R01196,R00006,R00014,R00211,R00210,R01699,R00207,R00224,R00226,R00209,R05636,R03145,R02990,R00405,R00406,R00407,R02956,R02084,R01780,R00727,R00410,R02407,R05588,R00432,R01559,R03154,R06904,R00259,R02282,R00214,R00216,R00261,R00261,R01324,R00351,R00352,R00362,R00412,R00408,R02164,R00402,R00259,R02282,R01082
123	1.00	149	14	169	0	0	C00026->C00624:[1->1,1->6,2->10,2->2,3->4,5->5,8->9]	RP06172,RP00608,RP05677,RP00304,RP00015,RP00032,RP04458,RP04461,RP08483,RP00121,RP01662,RP08475,RP02101,RP01292	R00472,R00713,R00714,R08549,R07997,R08082,R08050,R05036,R05037,R01412,R05857,R05229,R05228,R08611,R06551,R07185,R05301,R05302,R05097,R03812,R05320,R06539,R01252,R08081,R03737,R03376,R00474,R08610,R05419,R02444,R02445,R00265,R00621,R01879,R06338,R06335,R03218,R03219,R06336,R06337,R02486,R07366,R07996,R08165,R05039,R07993,R03590,R01700,R07187,R06540,R02160,R07329,R03806,R07184,R00272,R07186,R03640,R07368,R03809,R07367,R05469,R05468,R01197,R03009,R03008,R04073,R03451,R05722,R05723,R05466,R02397,R06323,R06322,R03126,R04276,R08549,R01197,R00265,R07997,R08082,R08050,R05036,R05037,R01412,R05857,R05229,R05039,R08611,R06551,R05301,R05302,R05097,R03812,R05320,R06539,R01252,R08081,R03737,R03376,R05419,R02444,R02445,R01879,R06338,R06335,R03218,R02160,R06336,R06337,R02486,R07366,R07996,R03219,R05228,R07993,R03590,R07187,R06540,R07329,R08610,R03806,R07184,R04276,R07186,R03640,R07368,R03809,R07367,R05469,R05468,R03009,R03008,R04073,R03451,R05722,R05723,R05466,R02397,R06323,R06322,R03126,R07185,R02990,R00405,R00406,R00407,R02956,R02084,R01780,R00727,R00410,R02407,R05588,R00432,R01559,R03154,R06904,R00259,R02282,R00261,R00261,R00412,R00408,R02164,R00402,R01648,R00259,R02282,R01082
124	0.43	183	13	83	0	0	C00026->C00624:[5->10,8->4,8->6]	RP00305,RP00015,RP05898,RP04461,RP08483,RP01431,RP01298,RP01870,RP00121,RP08475,RP02101,RP04458,RP05880	R00709,R00267,R07997,R08082,R08050,R05036,R05037,R01412,R05857,R05229,R05039,R08611,R06551,R05301,R05302,R05097,R03812,R05320,R06539,R01252,R08081,R03737,R03376,R05419,R02444,R02445,R01879,R06338,R06335,R03218,R02160,R06336,R06337,R02486,R07366,R07996,R03219,R05228,R07993,R03590,R07187,R06540,R07329,R08610,R03806,R07184,R04276,R07186,R03640,R07368,R03809,R07367,R05469,R05468,R03009,R03008,R04073,R03451,R05722,R05723,R05466,R02397,R06323,R06322,R03126,R07185,R00397,R00489,R00261,R00261,R01324,R01086,R01954,R00412,R00408,R02164,R00402,R00259,R02282,R00259,R02282,R00351,R00352
125	1.00	260	19	110	0	0	C00026->C00624:[2->2,3->1,3->4,5->10,5->5,8->6,8->9]	RP00608,RP01431,RP04461,RP08483,RP04494,RP04458,RP00121,RP08484,RP00305,RP05677,RP05698,RP00930,RP00287,RP05880,RP01292,RP01662,RP08475,RP02101,RP01829	R00713,R00714,R01324,R00261,R00261,R00268,R08201,R00259,R02282,R00412,R00408,R02164,R00402,R00268,R00709,R00267,R08549,R07997,R08082,R08050,R05036,R05037,R01412,R05857,R05229,R05228,R08611,R06551,R07185,R05301,R05302,R05097,R03812,R05320,R06539,R01252,R08081,R03737,R03376,R00474,R08610,R05419,R02444,R02445,R00265,R00621,R01879,R06338,R06335,R03218,R03219,R06336,R06337,R02486,R07366,R07996,R08165,R05039,R07993,R03590,R01700,R07187,R06540,R02160,R07329,R03806,R07184,R00272,R07186,R03640,R07368,R03809,R07367,R05469,R05468,R01197,R03009,R03008,R04073,R03451,R05722,R05723,R05466,R02397,R06323,R06322,R03126,R04276,R01196,R00006,R00014,R00211,R00210,R01699,R00207,R00224,R00226,R00209,R05636,R03145,R00479,R00214,R00216,R00351,R00352,R01082,R01648,R00259,R02282,R01899
126	0.86	222	19	95	0	0	C00026->C00624:[1->1,1->10,2->2,2->6,5->5,8->9]	RP00608,RP00128,RP01043,RP00015,RP00177,RP02380,RP01042,RP06265,RP01662,RP02102,RP03052,RP00305,RP00109,RP01041,RP02101,RP04318,RP00327,RP00486,RP01431	R00713,R00714,R00710,R00711,R01019,R00326,R00670,R07997,R08082,R08050,R05036,R05037,R01412,R05857,R05229,R05039,R08611,R06551,R05301,R05302,R05097,R03812,R05320,R06539,R01252,R08081,R03737,R03376,R05419,R02444,R02445,R01879,R06338,R06335,R03218,R02160,R06336,R06337,R02486,R07366,R07996,R03219,R05228,R07993,R03590,R07187,R06540,R07329,R08610,R03806,R07184,R04276,R07186,R03640,R07368,R03809,R07367,R05469,R05468,R03009,R03008,R04073,R03451,R05722,R05723,R05466,R02397,R06323,R06322,R03126,R07185,R00351,R00352,R00362,R02649,R00669,R02282,R00670,R01648,R02283,R03443,R00709,R00267,R00344,R00930,R00217,R00353,R00669,R02282,R00224,R01986,R02549,R01151,R01155,R01324
127	1.00	205	19	129	0	0	C00026->C00624:[1->1,1->6,2->10,2->2,3->4,5->5,8->9]	RP00578,RP00608,RP00304,RP01041,RP01042,RP04461,RP08483,RP00026,RP00121,RP02101,RP04453,RP06172,RP05677,RP00032,RP02380,RP02102,RP03052,RP01662,RP01292	R01343,R00667,R00713,R00714,R08549,R01197,R00265,R00669,R00669,R02282,R00261,R00261,R00743,R01323,R01179,R05508,R00393,R04057,R02955,R05336,R01359,R05509,R00928,R04000,R00229,R07832,R03884,R00227,R03153,R00235,R00412,R00408,R02164,R00402,R02282,R00245,R00472,R08549,R07997,R08082,R08050,R05036,R05037,R01412,R05857,R05229,R05228,R08611,R06551,R07185,R05301,R05302,R05097,R03812,R05320,R06539,R01252,R08081,R03737,R03376,R00474,R08610,R05419,R02444,R02445,R00265,R00621,R01879,R06338,R06335,R03218,R03219,R06336,R06337,R02486,R07366,R07996,R08165,R05039,R07993,R03590,R01700,R07187,R06540,R02160,R07329,R03806,R07184,R00272,R07186,R03640,R07368,R03809,R07367,R05469,R05468,R01197,R03009,R03008,R04073,R03451,R05722,R05723,R05466,R02397,R06323,R06322,R03126,R04276,R02990,R00405,R00406,R00407,R02956,R02084,R01780,R00727,R00410,R02407,R05588,R00432,R01559,R03154,R06904,R02649,R02283,R03443,R01648,R01082
128	0.71	193	15	106	0	0	C00026->C00624:[1->1,2->2,3->4,5->5,8->9]	RP00608,RP01043,RP00304,RP00032,RP02380,RP01042,RP06265,RP01662,RP02102,RP03052,RP01041,RP02101,RP00327,RP00486,RP05677	R00713,R00714,R00670,R08549,R01197,R00265,R02990,R00405,R00406,R00407,R02956,R02084,R01780,R00727,R00410,R02407,R05588,R00432,R01559,R03154,R06904,R02649,R00669,R02282,R00670,R01648,R02283,R03443,R00669,R02282,R01986,R02549,R01151,R01155,R08549,R07997,R08082,R08050,R05036,R05037,R01412,R05857,R05229,R05228,R08611,R06551,R07185,R05301,R05302,R05097,R03812,R05320,R06539,R01252,R08081,R03737,R03376,R00474,R08610,R05419,R02444,R02445,R00265,R00621,R01879,R06338,R06335,R03218,R03219,R06336,R06337,R02486,R07366,R07996,R08165,R05039,R07993,R03590,R01700,R07187,R06540,R02160,R07329,R03806,R07184,R00272,R07186,R03640,R07368,R03809,R07367,R05469,R05468,R01197,R03009,R03008,R04073,R03451,R05722,R05723,R05466,R02397,R06323,R06322,R03126,R04276
129	0.86	192	20	114	0	0	C00026->C00624:[1->1,1->10,2->2,2->6,5->5,8->9]	RP00608,RP00285,RP01043,RP00015,RP00177,RP01829,RP02380,RP01042,RP06265,RP01662,RP02102,RP03052,RP04494,RP00026,RP00109,RP01041,RP02101,RP00327,RP00486,RP01431	R00713,R00714,R00211,R00210,R00209,R01196,R00212,R00670,R07997,R08082,R08050,R05036,R05037,R01412,R05857,R05229,R05039,R08611,R06551,R05301,R05302,R05097,R03812,R05320,R06539,R01252,R08081,R03737,R03376,R05419,R02444,R02445,R01879,R06338,R06335,R03218,R02160,R06336,R06337,R02486,R07366,R07996,R03219,R05228,R07993,R03590,R07187,R06540,R07329,R08610,R03806,R07184,R04276,R07186,R03640,R07368,R03809,R07367,R05469,R05468,R03009,R03008,R04073,R03451,R05722,R05723,R05466,R02397,R06323,R06322,R03126,R07185,R00351,R00352,R00362,R01899,R02649,R00669,R02282,R00670,R01648,R02283,R03443,R00268,R08201,R00743,R01323,R01179,R05508,R00393,R04057,R02955,R05336,R01359,R05509,R00928,R04000,R00229,R07832,R03884,R00227,R03153,R00235,R00344,R00930,R00217,R00353,R00669,R02282,R01986,R02549,R01151,R01155,R01324
130	1.00	159	20	184	0	0	C00026->C00624:[1->1,1->10,2->2,2->6,3->4,5->5,8->9]	RP00578,RP00608,RP00177,RP01042,RP04461,RP08483,RP00026,RP00109,RP01041,RP02101,RP04453,RP00305,RP05677,RP00015,RP02380,RP02102,RP03052,RP00285,RP01662,RP01431	R01343,R00667,R00713,R00714,R00351,R00352,R00362,R00669,R02282,R00261,R00261,R00743,R01323,R01179,R05508,R00393,R04057,R02955,R05336,R01359,R05509,R00928,R04000,R00229,R07832,R03884,R00227,R03153,R00235,R00344,R00930,R00217,R00353,R00669,R02282,R00245,R00709,R00267,R08549,R07997,R08082,R08050,R05036,R05037,R01412,R05857,R05229,R05228,R08611,R06551,R07185,R05301,R05302,R05097,R03812,R05320,R06539,R01252,R08081,R03737,R03376,R00474,R08610,R05419,R02444,R02445,R00265,R00621,R01879,R06338,R06335,R03218,R03219,R06336,R06337,R02486,R07366,R07996,R08165,R05039,R07993,R03590,R01700,R07187,R06540,R02160,R07329,R03806,R07184,R00272,R07186,R03640,R07368,R03809,R07367,R05469,R05468,R01197,R03009,R03008,R04073,R03451,R05722,R05723,R05466,R02397,R06323,R06322,R03126,R04276,R07997,R08082,R08050,R05036,R05037,R01412,R05857,R05229,R05039,R08611,R06551,R05301,R05302,R05097,R03812,R05320,R06539,R01252,R08081,R03737,R03376,R05419,R02444,R02445,R01879,R06338,R06335,R03218,R02160,R06336,R06337,R02486,R07366,R07996,R03219,R05228,R07993,R03590,R07187,R06540,R07329,R08610,R03806,R07184,R04276,R07186,R03640,R07368,R03809,R07367,R05469,R05468,R03009,R03008,R04073,R03451,R05722,R05723,R05466,R02397,R06323,R06322,R03126,R07185,R02649,R02283,R03443,R00211,R00210,R00209,R01196,R00212,R01648,R01324
131	0.71	364	11	30	0	0	C00026->C00624:[1->1,1->4,2->2,5->5,8->9]	RP05857,RP00608,RP00304,RP00032,RP04458,RP04461,RP08483,RP00930,RP01662,RP08475,RP02101	R00709,R00267,R00713,R00714,R08549,R01197,R00265,R02990,R00405,R00406,R00407,R02956,R02084,R01780,R00727,R00410,R02407,R05588,R00432,R01559,R03154,R06904,R00259,R02282,R00261,R00261,R00479,R01648,R00259,R02282
132	1.00	216	21	138	0	0	C00026->C00624:[1->1,1->10,2->2,2->6,3->4,5->5,8->9]	RP00578,RP00608,RP00304,RP00177,RP01042,RP04461,RP08483,RP00026,RP00109,RP01041,RP02101,RP04453,RP00305,RP05677,RP00032,RP02380,RP02102,RP03052,RP00285,RP01662,RP01431	R01343,R00667,R00713,R00714,R08549,R01197,R00265,R00351,R00352,R00362,R00669,R02282,R00261,R00261,R00743,R01323,R01179,R05508,R00393,R04057,R02955,R05336,R01359,R05509,R00928,R04000,R00229,R07832,R03884,R00227,R03153,R00235,R00344,R00930,R00217,R00353,R00669,R02282,R00245,R00709,R00267,R08549,R07997,R08082,R08050,R05036,R05037,R01412,R05857,R05229,R05228,R08611,R06551,R07185,R05301,R05302,R05097,R03812,R05320,R06539,R01252,R08081,R03737,R03376,R00474,R08610,R05419,R02444,R02445,R00265,R00621,R01879,R06338,R06335,R03218,R03219,R06336,R06337,R02486,R07366,R07996,R08165,R05039,R07993,R03590,R01700,R07187,R06540,R02160,R07329,R03806,R07184,R00272,R07186,R03640,R07368,R03809,R07367,R05469,R05468,R01197,R03009,R03008,R04073,R03451,R05722,R05723,R05466,R02397,R06323,R06322,R03126,R04276,R02990,R00405,R00406,R00407,R02956,R02084,R01780,R00727,R00410,R02407,R05588,R00432,R01559,R03154,R06904,R02649,R02283,R03443,R00211,R00210,R00209,R01196,R00212,R01648,R01324
133	1.00	215	22	139	0	0	C00026->C00624:[1->1,1->10,2->2,2->6,3->4,5->5,8->9]	RP00578,RP00608,RP00304,RP00177,RP01042,RP04461,RP08483,RP00026,RP04494,RP00109,RP01041,RP02101,RP04453,RP05677,RP00032,RP01829,RP02380,RP02102,RP03052,RP00285,RP01662,RP01431	R01343,R00667,R00713,R00714,R08549,R01197,R00265,R00351,R00352,R00362,R00669,R02282,R00261,R00261,R00743,R01323,R01179,R05508,R00393,R04057,R02955,R05336,R01359,R05509,R00928,R04000,R00229,R07832,R03884,R00227,R03153,R00235,R00268,R08201,R00344,R00930,R00217,R00353,R00669,R02282,R00245,R08549,R07997,R08082,R08050,R05036,R05037,R01412,R05857,R05229,R05228,R08611,R06551,R07185,R05301,R05302,R05097,R03812,R05320,R06539,R01252,R08081,R03737,R03376,R00474,R08610,R05419,R02444,R02445,R00265,R00621,R01879,R06338,R06335,R03218,R03219,R06336,R06337,R02486,R07366,R07996,R08165,R05039,R07993,R03590,R01700,R07187,R06540,R02160,R07329,R03806,R07184,R00272,R07186,R03640,R07368,R03809,R07367,R05469,R05468,R01197,R03009,R03008,R04073,R03451,R05722,R05723,R05466,R02397,R06323,R06322,R03126,R04276,R02990,R00405,R00406,R00407,R02956,R02084,R01780,R00727,R00410,R02407,R05588,R00432,R01559,R03154,R06904,R01899,R02649,R02283,R03443,R00211,R00210,R00209,R01196,R00212,R01648,R01324
134	0.14	356	11	32	0	0	C00026->C00624:[8->4]	RP00304,RP00032,RP05898,RP04461,RP08483,RP01298,RP01870,RP00121,RP08475,RP02101,RP04458	R08549,R01197,R00265,R02990,R00405,R00406,R00407,R02956,R02084,R01780,R00727,R00410,R02407,R05588,R00432,R01559,R03154,R06904,R00397,R00489,R00261,R00261,R01086,R01954,R00412,R00408,R02164,R00402,R00259,R02282,R00259,R02282
135	1.00	164	19	159	0	0	C00026->C00624:[1->1,1->6,2->10,2->2,3->4,5->5,8->9]	RP00578,RP00608,RP01041,RP01042,RP04461,RP08483,RP00121,RP02101,RP04453,RP06172,RP05677,RP00015,RP02380,RP02102,RP03052,RP08343,RP01662,RP04833,RP01292	R01343,R00667,R00713,R00714,R00669,R00669,R02282,R00261,R00261,R00412,R00408,R02164,R00402,R02282,R00245,R00472,R08549,R07997,R08082,R08050,R05036,R05037,R01412,R05857,R05229,R05228,R08611,R06551,R07185,R05301,R05302,R05097,R03812,R05320,R06539,R01252,R08081,R03737,R03376,R00474,R08610,R05419,R02444,R02445,R00265,R00621,R01879,R06338,R06335,R03218,R03219,R06336,R06337,R02486,R07366,R07996,R08165,R05039,R07993,R03590,R01700,R07187,R06540,R02160,R07329,R03806,R07184,R00272,R07186,R03640,R07368,R03809,R07367,R05469,R05468,R01197,R03009,R03008,R04073,R03451,R05722,R05723,R05466,R02397,R06323,R06322,R03126,R04276,R07997,R08082,R08050,R05036,R05037,R01412,R05857,R05229,R05039,R08611,R06551,R05301,R05302,R05097,R03812,R05320,R06539,R01252,R08081,R03737,R03376,R05419,R02444,R02445,R01879,R06338,R06335,R03218,R02160,R06336,R06337,R02486,R07366,R07996,R03219,R05228,R07993,R03590,R07187,R06540,R07329,R08610,R03806,R07184,R04276,R07186,R03640,R07368,R03809,R07367,R05469,R05468,R03009,R03008,R04073,R03451,R05722,R05723,R05466,R02397,R06323,R06322,R03126,R07185,R02649,R02283,R03443,R00236,R01648,R00316,R01082
136	1.00	210	14	105	0	0	C00026->C00624:[1->1,2->2,3->4,5->10,5->5,8->6,8->9]	RP00608,RP00304,RP01432,RP00032,RP04458,RP04461,RP08483,RP05880,RP01830,RP08475,RP01662,RP00305,RP02101,RP05677	R00713,R00714,R08549,R01197,R00265,R01325,R02990,R00405,R00406,R00407,R02956,R02084,R01780,R00727,R00410,R02407,R05588,R00432,R01559,R03154,R06904,R00259,R02282,R00261,R00261,R00351,R00352,R01900,R00259,R01648,R00709,R00267,R02282,R08549,R07997,R08082,R08050,R05036,R05037,R01412,R05857,R05229,R05228,R08611,R06551,R07185,R05301,R05302,R05097,R03812,R05320,R06539,R01252,R08081,R03737,R03376,R00474,R08610,R05419,R02444,R02445,R00265,R00621,R01879,R06338,R06335,R03218,R03219,R06336,R06337,R02486,R07366,R07996,R08165,R05039,R07993,R03590,R01700,R07187,R06540,R02160,R07329,R03806,R07184,R00272,R07186,R03640,R07368,R03809,R07367,R05469,R05468,R01197,R03009,R03008,R04073,R03451,R05722,R05723,R05466,R02397,R06323,R06322,R03126,R04276
137	1.00	340	20	127	0	0	C00026->C00624:[1->1,2->2,3->4,5->10,5->5,8->6,8->9]	RP00608,RP01043,RP01042,RP06265,RP05880,RP00026,RP01041,RP02101,RP00327,RP00305,RP00304,RP03052,RP00032,RP02380,RP00014,RP02102,RP08483,RP01662,RP00486,RP01431	R00713,R00714,R00670,R00669,R02282,R00670,R00351,R00352,R00743,R01323,R01179,R05508,R00393,R04057,R02955,R05336,R01359,R05509,R00928,R04000,R00229,R07832,R03884,R00227,R03153,R00235,R00669,R02282,R01986,R02549,R00709,R00267,R08549,R01197,R00265,R03443,R02990,R00405,R00406,R00407,R02956,R02084,R01780,R00727,R00410,R02407,R05588,R00432,R01559,R03154,R06904,R02649,R04234,R00093,R01161,R06423,R00250,R07276,R03053,R01214,R07275,R04338,R07659,R04467,R05052,R04475,R04438,R02283,R02772,R02773,R02619,R00684,R00668,R00243,R00114,R00248,R04269,R06977,R01939,R07277,R04029,R01956,R03243,R01155,R01648,R05507,R01339,R04529,R07396,R04028,R04171,R03207,R00667,R05085,R02433,R04188,R00895,R04173,R01684,R06426,R01090,R02199,R04217,R02077,R00258,R07613,R00021,R00694,R03248,R00372,R00355,R04051,R02274,R00734,R03952,R02700,R00457,R00908,R03120,R06844,R03266,R02283,R00261,R01648,R01151,R01155,R01324
138	1.00	148	18	175	0	0	C00026->C00624:[1->1,1->6,2->10,2->2,3->4,5->5,8->9]	RP00578,RP00608,RP01041,RP01042,RP04461,RP08483,RP00026,RP00121,RP02101,RP04453,RP06172,RP05677,RP00015,RP02380,RP02102,RP03052,RP01662,RP01292	R01343,R00667,R00713,R00714,R00669,R00669,R02282,R00261,R00261,R00743,R01323,R01179,R05508,R00393,R04057,R02955,R05336,R01359,R05509,R00928,R04000,R00229,R07832,R03884,R00227,R03153,R00235,R00412,R00408,R02164,R00402,R02282,R00245,R00472,R08549,R07997,R08082,R08050,R05036,R05037,R01412,R05857,R05229,R05228,R08611,R06551,R07185,R05301,R05302,R05097,R03812,R05320,R06539,R01252,R08081,R03737,R03376,R00474,R08610,R05419,R02444,R02445,R00265,R00621,R01879,R06338,R06335,R03218,R03219,R06336,R06337,R02486,R07366,R07996,R08165,R05039,R07993,R03590,R01700,R07187,R06540,R02160,R07329,R03806,R07184,R00272,R07186,R03640,R07368,R03809,R07367,R05469,R05468,R01197,R03009,R03008,R04073,R03451,R05722,R05723,R05466,R02397,R06323,R06322,R03126,R04276,R07997,R08082,R08050,R05036,R05037,R01412,R05857,R05229,R05039,R08611,R06551,R05301,R05302,R05097,R03812,R05320,R06539,R01252,R08081,R03737,R03376,R05419,R02444,R02445,R01879,R06338,R06335,R03218,R02160,R06336,R06337,R02486,R07366,R07996,R03219,R05228,R07993,R03590,R07187,R06540,R07329,R08610,R03806,R07184,R04276,R07186,R03640,R07368,R03809,R07367,R05469,R05468,R03009,R03008,R04073,R03451,R05722,R05723,R05466,R02397,R06323,R06322,R03126,R07185,R02649,R02283,R03443,R01648,R01082
139	1.00	377	13	102	0	0	C00026->C00624:[1->1,1->6,2->10,2->2,3->4,5->5,8->9]	RP00305,RP06172,RP00304,RP00032,RP04458,RP00014,RP00930,RP00931,RP00121,RP08475,RP02101,RP00921,RP01292	R00709,R00267,R00472,R08549,R01197,R00265,R02990,R00405,R00406,R00407,R02956,R02084,R01780,R00727,R00410,R02407,R05588,R00432,R01559,R03154,R06904,R00259,R02282,R04234,R00093,R01161,R06423,R00250,R07276,R03053,R01214,R07275,R04338,R07659,R04467,R05052,R04475,R04438,R02283,R02772,R02773,R02619,R00684,R00668,R00243,R00114,R00248,R04269,R06977,R01939,R07277,R04029,R01956,R03243,R01155,R01648,R05507,R01339,R04529,R07396,R04028,R04171,R03207,R00667,R05085,R02433,R04188,R00895,R04173,R01684,R06426,R01090,R02199,R04217,R02077,R00258,R07613,R00021,R00694,R03248,R00372,R00355,R04051,R02274,R00734,R03952,R02700,R00457,R00908,R03120,R06844,R03266,R00479,R00479,R00412,R00408,R02164,R00402,R00259,R02282,R00472,R01082
140	0.71	168	17	169	0	0	C00026->C00624:[1->1,2->2,3->4,5->5,8->9]	RP00608,RP04461,RP08483,RP04494,RP00930,RP00121,RP08484,RP05677,RP00015,RP05698,RP04458,RP00287,RP01292,RP01662,RP08475,RP02101,RP01829	R00713,R00714,R00261,R00261,R00268,R08201,R00479,R00412,R00408,R02164,R00402,R00268,R08549,R07997,R08082,R08050,R05036,R05037,R01412,R05857,R05229,R05228,R08611,R06551,R07185,R05301,R05302,R05097,R03812,R05320,R06539,R01252,R08081,R03737,R03376,R00474,R08610,R05419,R02444,R02445,R00265,R00621,R01879,R06338,R06335,R03218,R03219,R06336,R06337,R02486,R07366,R07996,R08165,R05039,R07993,R03590,R01700,R07187,R06540,R02160,R07329,R03806,R07184,R00272,R07186,R03640,R07368,R03809,R07367,R05469,R05468,R01197,R03009,R03008,R04073,R03451,R05722,R05723,R05466,R02397,R06323,R06322,R03126,R04276,R07997,R08082,R08050,R05036,R05037,R01412,R05857,R05229,R05039,R08611,R06551,R05301,R05302,R05097,R03812,R05320,R06539,R01252,R08081,R03737,R03376,R05419,R02444,R02445,R01879,R06338,R06335,R03218,R02160,R06336,R06337,R02486,R07366,R07996,R03219,R05228,R07993,R03590,R07187,R06540,R07329,R08610,R03806,R07184,R04276,R07186,R03640,R07368,R03809,R07367,R05469,R05468,R03009,R03008,R04073,R03451,R05722,R05723,R05466,R02397,R06323,R06322,R03126,R07185,R01196,R00006,R00014,R00211,R00210,R01699,R00207,R00224,R00226,R00209,R05636,R03145,R00259,R02282,R00214,R00216,R01082,R01648,R00259,R02282,R01899
141	0.43	647	9	13	0	0	C00026->C00624:[5->10,8->4,8->6]	RP00305,RP06172,RP04458,RP06101,RP05880,RP08483,RP04461,RP08475,RP01431	R00709,R00267,R00472,R00259,R02282,R00214,R00216,R00351,R00352,R00261,R00261,R00259,R01324
142	1.00	300	17	51	0	0	C00026->C00624:[1->1,1->10,2->2,2->6,3->4,5->5,8->9]	RP04453,RP00578,RP04459,RP00285,RP00026,RP00177,RP01829,RP02380,RP01042,RP02102,RP03052,RP04494,RP00084,RP00109,RP01041,RP02101,RP01431	R00245,R01343,R00667,R00260,R00211,R00210,R00209,R01196,R00212,R00743,R01323,R01179,R05508,R00393,R04057,R02955,R05336,R01359,R05509,R00928,R04000,R00229,R07832,R03884,R00227,R03153,R00235,R00351,R00352,R00362,R01899,R02649,R00669,R02282,R02283,R03443,R00268,R08201,R05839,R01148,R01582,R01580,R03063,R00279,R00344,R00930,R00217,R00353,R00669,R02282,R01324
143	1.00	318	10	35	0	0	C00026->C00624:[1->1,1->6,2->10,2->2,3->4,5->5,8->9]	RP06172,RP04459,RP00304,RP00032,RP04458,RP00084,RP00121,RP08475,RP02101,RP01292	R00472,R00260,R08549,R01197,R00265,R02990,R00405,R00406,R00407,R02956,R02084,R01780,R00727,R00410,R02407,R05588,R00432,R01559,R03154,R06904,R00259,R02282,R05839,R01148,R01582,R01580,R03063,R00279,R00412,R00408,R02164,R00402,R00259,R02282,R01082
144	1.00	271	12	160	0	0	C00026->C00624:[1->1,1->10,2->2,3->4,3->6,5->5,8->9]	RP06172,RP00305,RP05677,RP00287,RP00177,RP04458,RP00014,RP06101,RP00109,RP08475,RP02101,RP01431	R00472,R00709,R00267,R08549,R07997,R08082,R08050,R05036,R05037,R01412,R05857,R05229,R05228,R08611,R06551,R07185,R05301,R05302,R05097,R03812,R05320,R06539,R01252,R08081,R03737,R03376,R00474,R08610,R05419,R02444,R02445,R00265,R00621,R01879,R06338,R06335,R03218,R03219,R06336,R06337,R02486,R07366,R07996,R08165,R05039,R07993,R03590,R01700,R07187,R06540,R02160,R07329,R03806,R07184,R00272,R07186,R03640,R07368,R03809,R07367,R05469,R05468,R01197,R03009,R03008,R04073,R03451,R05722,R05723,R05466,R02397,R06323,R06322,R03126,R04276,R00214,R00216,R00351,R00352,R00362,R00259,R02282,R04234,R00093,R01161,R06423,R00250,R07276,R03053,R01214,R07275,R04338,R07659,R04467,R05052,R04475,R04438,R02283,R02772,R02773,R02619,R00684,R00668,R00243,R00114,R00248,R04269,R06977,R01939,R07277,R04029,R01956,R03243,R01155,R01648,R05507,R01339,R04529,R07396,R04028,R04171,R03207,R00667,R05085,R02433,R04188,R00895,R04173,R01684,R06426,R01090,R02199,R04217,R02077,R00258,R07613,R00021,R00694,R03248,R00372,R00355,R04051,R02274,R00734,R03952,R02700,R00457,R00908,R03120,R06844,R03266,R00214,R00216,R00344,R00930,R00217,R00353,R00259,R02282,R01324
145	0.43	423	14	37	0	0	C00026->C00624:[5->10,8->4,8->6]	RP00305,RP00304,RP00032,RP05898,RP04461,RP08483,RP01431,RP01298,RP01870,RP00121,RP08475,RP02101,RP04458,RP05880	R00709,R00267,R08549,R01197,R00265,R02990,R00405,R00406,R00407,R02956,R02084,R01780,R00727,R00410,R02407,R05588,R00432,R01559,R03154,R06904,R00397,R00489,R00261,R00261,R01324,R01086,R01954,R00412,R00408,R02164,R00402,R00259,R02282,R00259,R02282,R00351,R00352
146	1.00	170	20	163	0	0	C00026->C00624:[1->1,2->2,3->4,5->10,5->5,8->6,8->9]	RP00608,RP05898,RP04461,RP08483,RP04494,RP00930,RP00121,RP08484,RP00305,RP05677,RP00015,RP04458,RP05880,RP01431,RP01298,RP01870,RP01662,RP08475,RP02101,RP01829	R00713,R00714,R00397,R00489,R00261,R00261,R00268,R08201,R00479,R00412,R00408,R02164,R00402,R00268,R00709,R00267,R08549,R07997,R08082,R08050,R05036,R05037,R01412,R05857,R05229,R05228,R08611,R06551,R07185,R05301,R05302,R05097,R03812,R05320,R06539,R01252,R08081,R03737,R03376,R00474,R08610,R05419,R02444,R02445,R00265,R00621,R01879,R06338,R06335,R03218,R03219,R06336,R06337,R02486,R07366,R07996,R08165,R05039,R07993,R03590,R01700,R07187,R06540,R02160,R07329,R03806,R07184,R00272,R07186,R03640,R07368,R03809,R07367,R05469,R05468,R01197,R03009,R03008,R04073,R03451,R05722,R05723,R05466,R02397,R06323,R06322,R03126,R04276,R07997,R08082,R08050,R05036,R05037,R01412,R05857,R05229,R05039,R08611,R06551,R05301,R05302,R05097,R03812,R05320,R06539,R01252,R08081,R03737,R03376,R05419,R02444,R02445,R01879,R06338,R06335,R03218,R02160,R06336,R06337,R02486,R07366,R07996,R03219,R05228,R07993,R03590,R07187,R06540,R07329,R08610,R03806,R07184,R04276,R07186,R03640,R07368,R03809,R07367,R05469,R05468,R03009,R03008,R04073,R03451,R05722,R05723,R05466,R02397,R06323,R06322,R03126,R07185,R00259,R02282,R00351,R00352,R01324,R01086,R01954,R01648,R00259,R02282,R01899
147	1.00	148	18	174	0	0	C00026->C00624:[1->1,2->2,3->4,5->10,5->5,8->6,8->9]	RP00578,RP00608,RP01042,RP04461,RP08483,RP00026,RP01041,RP02101,RP04453,RP00305,RP05677,RP00015,RP02380,RP05880,RP02102,RP03052,RP01662,RP01431	R01343,R00667,R00713,R00714,R00669,R02282,R00261,R00261,R00743,R01323,R01179,R05508,R00393,R04057,R02955,R05336,R01359,R05509,R00928,R04000,R00229,R07832,R03884,R00227,R03153,R00235,R00669,R02282,R00245,R00709,R00267,R08549,R07997,R08082,R08050,R05036,R05037,R01412,R05857,R05229,R05228,R08611,R06551,R07185,R05301,R05302,R05097,R03812,R05320,R06539,R01252,R08081,R03737,R03376,R00474,R08610,R05419,R02444,R02445,R00265,R00621,R01879,R06338,R06335,R03218,R03219,R06336,R06337,R02486,R07366,R07996,R08165,R05039,R07993,R03590,R01700,R07187,R06540,R02160,R07329,R03806,R07184,R00272,R07186,R03640,R07368,R03809,R07367,R05469,R05468,R01197,R03009,R03008,R04073,R03451,R05722,R05723,R05466,R02397,R06323,R06322,R03126,R04276,R07997,R08082,R08050,R05036,R05037,R01412,R05857,R05229,R05039,R08611,R06551,R05301,R05302,R05097,R03812,R05320,R06539,R01252,R08081,R03737,R03376,R05419,R02444,R02445,R01879,R06338,R06335,R03218,R02160,R06336,R06337,R02486,R07366,R07996,R03219,R05228,R07993,R03590,R07187,R06540,R07329,R08610,R03806,R07184,R04276,R07186,R03640,R07368,R03809,R07367,R05469,R05468,R03009,R03008,R04073,R03451,R05722,R05723,R05466,R02397,R06323,R06322,R03126,R07185,R02649,R00351,R00352,R02283,R03443,R01648,R01324
148	0.86	241	10	167	0	0	C00026->C00624:[1->1,2->2,3->4,3->6,5->5,8->9]	RP06172,RP05677,RP04458,RP00014,RP00079,RP00109,RP00078,RP08475,RP05729,RP02101	R00472,R08549,R07997,R08082,R08050,R05036,R05037,R01412,R05857,R05229,R05228,R08611,R06551,R07185,R05301,R05302,R05097,R03812,R05320,R06539,R01252,R08081,R03737,R03376,R00474,R08610,R05419,R02444,R02445,R00265,R00621,R01879,R06338,R06335,R03218,R03219,R06336,R06337,R02486,R07366,R07996,R08165,R05039,R07993,R03590,R01700,R07187,R06540,R02160,R07329,R03806,R07184,R00272,R07186,R03640,R07368,R03809,R07367,R05469,R05468,R01197,R03009,R03008,R04073,R03451,R05722,R05723,R05466,R02397,R06323,R06322,R03126,R04276,R00259,R02282,R04234,R00093,R01161,R06423,R00250,R07276,R03053,R01214,R07275,R04338,R07659,R04467,R05052,R04475,R04438,R02283,R02772,R02773,R02619,R00684,R00668,R00243,R00114,R00248,R04269,R06977,R01939,R07277,R04029,R01956,R03243,R01155,R01648,R05507,R01339,R04529,R07396,R04028,R04171,R03207,R00667,R05085,R02433,R04188,R00895,R04173,R01684,R06426,R01090,R02199,R04217,R02077,R00258,R07613,R00021,R00694,R03248,R00372,R00355,R04051,R02274,R00734,R03952,R02700,R00457,R00908,R03120,R06844,R03266,R00361,R00360,R00343,R00342,R01447,R01257,R00344,R00930,R00217,R00353,R00431,R00346,R00345,R00726,R00341,R00259,R00217,R00346,R00345,R00726,R00341,R00431,R02282
149	1.00	202	22	124	0	0	C00026->C00624:[1->1,1->4,2->2,5->10,5->5,8->6,8->9]	RP00608,RP01043,RP01042,RP00930,RP06265,RP01829,RP00026,RP01041,RP02101,RP00327,RP00305,RP00304,RP00015,RP00032,RP02380,RP05880,RP02102,RP03052,RP08484,RP01662,RP00486,RP01431	R00713,R00714,R00670,R00669,R02282,R00479,R00670,R01899,R00743,R01323,R01179,R05508,R00393,R04057,R02955,R05336,R01359,R05509,R00928,R04000,R00229,R07832,R03884,R00227,R03153,R00235,R00669,R02282,R01986,R02549,R00709,R00267,R08549,R01197,R00265,R07997,R08082,R08050,R05036,R05037,R01412,R05857,R05229,R05039,R08611,R06551,R05301,R05302,R05097,R03812,R05320,R06539,R01252,R08081,R03737,R03376,R05419,R02444,R02445,R01879,R06338,R06335,R03218,R02160,R06336,R06337,R02486,R07366,R07996,R03219,R05228,R07993,R03590,R07187,R06540,R07329,R08610,R03806,R07184,R04276,R07186,R03640,R07368,R03809,R07367,R05469,R05468,R03009,R03008,R04073,R03451,R05722,R05723,R05466,R02397,R06323,R06322,R03126,R07185,R02990,R00405,R00406,R00407,R02956,R02084,R01780,R00727,R00410,R02407,R05588,R00432,R01559,R03154,R06904,R02649,R00351,R00352,R02283,R03443,R00268,R01648,R01151,R01155,R01324
150	0.71	229	22	245	0	2	C00026->C00624:[1->1,2->2,3->4,5->5,8->9]	RP05677,RP00015,RP10771,RP00924,RP12907,RP04494,RP00121,RP00305,RP08483,RP05698,RP00304,RP04458,RP00287,RP00014,RP01292,RP01829,RP08475,RP02101,RP01012,RP00930,RP05857,RP04522	R08549,R07997,R08082,R08050,R05036,R05037,R01412,R05857,R05229,R05228,R08611,R06551,R07185,R05301,R05302,R05097,R03812,R05320,R06539,R01252,R08081,R03737,R03376,R00474,R08610,R05419,R02444,R02445,R00265,R00621,R01879,R06338,R06335,R03218,R03219,R06336,R06337,R02486,R07366,R07996,R08165,R05039,R07993,R03590,R01700,R07187,R06540,R02160,R07329,R03806,R07184,R00272,R07186,R03640,R07368,R03809,R07367,R05469,R05468,R01197,R03009,R03008,R04073,R03451,R05722,R05723,R05466,R02397,R06323,R06322,R03126,R04276,R07997,R08082,R08050,R05036,R05037,R01412,R05857,R05229,R05039,R08611,R06551,R05301,R05302,R05097,R03812,R05320,R06539,R01252,R08081,R03737,R03376,R05419,R02444,R02445,R01879,R06338,R06335,R03218,R02160,R06336,R06337,R02486,R07366,R07996,R03219,R05228,R07993,R03590,R07187,R06540,R07329,R08610,R03806,R07184,R04276,R07186,R03640,R07368,R03809,R07367,R05469,R05468,R03009,R03008,R04073,R03451,R05722,R05723,R05466,R02397,R06323,R06322,R03126,R07185,R01700,R00474,R08165,R00268,R08201,R00412,R00408,R02164,R00402,R00709,R00267,R00261,R01196,R00006,R00014,R00211,R00210,R01699,R00207,R00224,R00226,R00209,R05636,R03145,R08549,R01197,R00265,R00259,R02282,R00214,R00216,R04234,R00093,R01161,R06423,R00250,R07276,R03053,R01214,R07275,R04338,R07659,R04467,R05052,R04475,R04438,R02283,R02772,R02773,R02619,R00684,R00668,R00243,R00114,R00248,R04269,R06977,R01939,R07277,R04029,R01956,R03243,R01155,R01648,R05507,R01339,R04529,R07396,R04028,R04171,R03207,R00667,R05085,R02433,R04188,R00895,R04173,R01684,R06426,R01090,R02199,R04217,R02077,R00258,R07613,R00021,R00694,R03248,R00372,R00355,R04051,R02274,R00734,R03952,R02700,R00457,R00908,R03120,R06844,R03266,R01082,R01899,R00259,R02282,R00621,R00479,R00709,R00267,R00272
151	0.43	457	13	31	0	0	C00026->C00624:[5->10,8->4,8->6]	RP00305,RP06172,RP00032,RP04458,RP06101,RP05880,RP08483,RP00930,RP04461,RP10932,RP08475,RP01431,RP10771	R00709,R00267,R00472,R02990,R00405,R00406,R00407,R02956,R02084,R01780,R00727,R00410,R02407,R05588,R00432,R01559,R03154,R06904,R00259,R02282,R00214,R00216,R00351,R00352,R00261,R00479,R00261,R02570,R00259,R01324,R01700
152	1.00	207	19	130	0	0	C00026->C00624:[1->1,1->6,2->10,2->2,3->4,5->5,8->9]	RP00608,RP01043,RP01041,RP01042,RP06265,RP00026,RP00121,RP02101,RP00327,RP05677,RP06172,RP00304,RP00032,RP02380,RP02102,RP03052,RP01662,RP00486,RP01292	R00713,R00714,R00670,R00669,R00669,R02282,R00670,R00743,R01323,R01179,R05508,R00393,R04057,R02955,R05336,R01359,R05509,R00928,R04000,R00229,R07832,R03884,R00227,R03153,R00235,R00412,R00408,R02164,R00402,R02282,R01986,R02549,R08549,R07997,R08082,R08050,R05036,R05037,R01412,R05857,R05229,R05228,R08611,R06551,R07185,R05301,R05302,R05097,R03812,R05320,R06539,R01252,R08081,R03737,R03376,R00474,R08610,R05419,R02444,R02445,R00265,R00621,R01879,R06338,R06335,R03218,R03219,R06336,R06337,R02486,R07366,R07996,R08165,R05039,R07993,R03590,R01700,R07187,R06540,R02160,R07329,R03806,R07184,R00272,R07186,R03640,R07368,R03809,R07367,R05469,R05468,R01197,R03009,R03008,R04073,R03451,R05722,R05723,R05466,R02397,R06323,R06322,R03126,R04276,R00472,R08549,R01197,R00265,R02990,R00405,R00406,R00407,R02956,R02084,R01780,R00727,R00410,R02407,R05588,R00432,R01559,R03154,R06904,R02649,R02283,R03443,R01648,R01151,R01155,R01082
153	1.00	206	19	128	0	0	C00026->C00624:[1->1,2->2,3->4,5->10,5->5,8->6,8->9]	RP00578,RP00608,RP00304,RP01042,RP04461,RP08483,RP00026,RP01041,RP02101,RP04453,RP00305,RP05677,RP00032,RP02380,RP05880,RP02102,RP03052,RP01662,RP01431	R01343,R00667,R00713,R00714,R08549,R01197,R00265,R00669,R02282,R00261,R00261,R00743,R01323,R01179,R05508,R00393,R04057,R02955,R05336,R01359,R05509,R00928,R04000,R00229,R07832,R03884,R00227,R03153,R00235,R00669,R02282,R00245,R00709,R00267,R08549,R07997,R08082,R08050,R05036,R05037,R01412,R05857,R05229,R05228,R08611,R06551,R07185,R05301,R05302,R05097,R03812,R05320,R06539,R01252,R08081,R03737,R03376,R00474,R08610,R05419,R02444,R02445,R00265,R00621,R01879,R06338,R06335,R03218,R03219,R06336,R06337,R02486,R07366,R07996,R08165,R05039,R07993,R03590,R01700,R07187,R06540,R02160,R07329,R03806,R07184,R00272,R07186,R03640,R07368,R03809,R07367,R05469,R05468,R01197,R03009,R03008,R04073,R03451,R05722,R05723,R05466,R02397,R06323,R06322,R03126,R04276,R02990,R00405,R00406,R00407,R02956,R02084,R01780,R00727,R00410,R02407,R05588,R00432,R01559,R03154,R06904,R02649,R00351,R00352,R02283,R03443,R01648,R01324
154	0.86	327	18	58	0	0	C00026->C00624:[1->1,1->6,2->10,2->2,5->5,8->9]	RP06172,RP00608,RP01043,RP00304,RP00026,RP00032,RP02380,RP01042,RP06265,RP01662,RP02102,RP03052,RP00121,RP01041,RP02101,RP00327,RP00486,RP01292	R00472,R00713,R00714,R00670,R08549,R01197,R00265,R00743,R01323,R01179,R05508,R00393,R04057,R02955,R05336,R01359,R05509,R00928,R04000,R00229,R07832,R03884,R00227,R03153,R00235,R02990,R00405,R00406,R00407,R02956,R02084,R01780,R00727,R00410,R02407,R05588,R00432,R01559,R03154,R06904,R02649,R00669,R02282,R00670,R01648,R02283,R03443,R00412,R00408,R02164,R00402,R00669,R02282,R01986,R02549,R01151,R01155,R01082
155	0.86	405	12	32	0	0	C00026->C00624:[1->1,2->2,5->10,5->5,8->6,8->9]	RP00608,RP00304,RP00032,RP04458,RP04461,RP08483,RP05880,RP00305,RP01662,RP08475,RP02101,RP01431	R00713,R00714,R08549,R01197,R00265,R02990,R00405,R00406,R00407,R02956,R02084,R01780,R00727,R00410,R02407,R05588,R00432,R01559,R03154,R06904,R00259,R02282,R00261,R00261,R00351,R00352,R00709,R00267,R01648,R00259,R02282,R01324
156	0.43	536	15	34	0	0	C00026->C00624:[5->10,8->4,8->6]	RP00305,RP05698,RP01829,RP00287,RP04461,RP08483,RP01431,RP04494,RP04458,RP00930,RP00121,RP08475,RP02101,RP01292,RP05880	R00709,R00267,R01196,R00006,R00014,R00211,R00210,R01699,R00207,R00224,R00226,R00209,R05636,R03145,R01899,R00214,R00216,R00261,R00261,R01324,R00268,R08201,R00259,R02282,R00479,R00412,R00408,R02164,R00402,R00259,R02282,R01082,R00351,R00352
157	1.00	206	13	98	0	0	C00026->C00624:[1->1,1->10,2->2,3->4,3->6,5->5,8->9]	RP06172,RP00305,RP04459,RP05677,RP00287,RP00177,RP04458,RP06101,RP00084,RP00109,RP08475,RP02101,RP01431	R00472,R00709,R00267,R00260,R08549,R07997,R08082,R08050,R05036,R05037,R01412,R05857,R05229,R05228,R08611,R06551,R07185,R05301,R05302,R05097,R03812,R05320,R06539,R01252,R08081,R03737,R03376,R00474,R08610,R05419,R02444,R02445,R00265,R00621,R01879,R06338,R06335,R03218,R03219,R06336,R06337,R02486,R07366,R07996,R08165,R05039,R07993,R03590,R01700,R07187,R06540,R02160,R07329,R03806,R07184,R00272,R07186,R03640,R07368,R03809,R07367,R05469,R05468,R01197,R03009,R03008,R04073,R03451,R05722,R05723,R05466,R02397,R06323,R06322,R03126,R04276,R00214,R00216,R00351,R00352,R00362,R00259,R02282,R00214,R00216,R05839,R01148,R01582,R01580,R03063,R00279,R00344,R00930,R00217,R00353,R00259,R02282,R01324
158	0.29	142	7	72	0	0	C00026->C00624:[5->10,8->6]	RP01830,RP01432,RP00015,RP08475,RP04458,RP05880,RP00930	R01900,R01325,R07997,R08082,R08050,R05036,R05037,R01412,R05857,R05229,R05039,R08611,R06551,R05301,R05302,R05097,R03812,R05320,R06539,R01252,R08081,R03737,R03376,R05419,R02444,R02445,R01879,R06338,R06335,R03218,R02160,R06336,R06337,R02486,R07366,R07996,R03219,R05228,R07993,R03590,R07187,R06540,R07329,R08610,R03806,R07184,R04276,R07186,R03640,R07368,R03809,R07367,R05469,R05468,R03009,R03008,R04073,R03451,R05722,R05723,R05466,R02397,R06323,R06322,R03126,R07185,R00259,R00259,R02282,R00351,R00352,R00479
159	1.00	393	19	116	0	0	C00026->C00624:[1->1,1->10,2->2,2->6,3->4,5->5,8->9]	RP00305,RP01431,RP00285,RP00177,RP10932,RP04458,RP00121,RP00014,RP00930,RP00931,RP01829,RP04494,RP00109,RP00032,RP08475,RP02101,RP00921,RP01292,RP10771	R00709,R00267,R01324,R00211,R00210,R00209,R01196,R00212,R00351,R00352,R00362,R02570,R00259,R02282,R00412,R00408,R02164,R00402,R04234,R00093,R01161,R06423,R00250,R07276,R03053,R01214,R07275,R04338,R07659,R04467,R05052,R04475,R04438,R02283,R02772,R02773,R02619,R00684,R00668,R00243,R00114,R00248,R04269,R06977,R01939,R07277,R04029,R01956,R03243,R01155,R01648,R05507,R01339,R04529,R07396,R04028,R04171,R03207,R00667,R05085,R02433,R04188,R00895,R04173,R01684,R06426,R01090,R02199,R04217,R02077,R00258,R07613,R00021,R00694,R03248,R00372,R00355,R04051,R02274,R00734,R03952,R02700,R00457,R00908,R03120,R06844,R03266,R00479,R00479,R01899,R00268,R08201,R00344,R00930,R00217,R00353,R02990,R00405,R00406,R00407,R02956,R02084,R01780,R00727,R00410,R02407,R05588,R00432,R01559,R03154,R06904,R00259,R02282,R00472,R01082,R01700
160	0.29	128	6	71	0	0	C00026->C00624:[5->10,8->6]	RP00015,RP04458,RP05880,RP00930,RP08475,RP01431	R07997,R08082,R08050,R05036,R05037,R01412,R05857,R05229,R05039,R08611,R06551,R05301,R05302,R05097,R03812,R05320,R06539,R01252,R08081,R03737,R03376,R05419,R02444,R02445,R01879,R06338,R06335,R03218,R02160,R06336,R06337,R02486,R07366,R07996,R03219,R05228,R07993,R03590,R07187,R06540,R07329,R08610,R03806,R07184,R04276,R07186,R03640,R07368,R03809,R07367,R05469,R05468,R03009,R03008,R04073,R03451,R05722,R05723,R05466,R02397,R06323,R06322,R03126,R07185,R00259,R02282,R00351,R00352,R00479,R00259,R01324
161	1.00	259	15	165	0	0	C00026->C00624:[1->1,1->6,2->10,2->2,3->4,5->5,8->9]	RP00305,RP06172,RP00015,RP10932,RP04458,RP00032,RP00014,RP00930,RP00931,RP00121,RP08475,RP02101,RP00921,RP01292,RP10771	R00709,R00267,R00472,R07997,R08082,R08050,R05036,R05037,R01412,R05857,R05229,R05039,R08611,R06551,R05301,R05302,R05097,R03812,R05320,R06539,R01252,R08081,R03737,R03376,R05419,R02444,R02445,R01879,R06338,R06335,R03218,R02160,R06336,R06337,R02486,R07366,R07996,R03219,R05228,R07993,R03590,R07187,R06540,R07329,R08610,R03806,R07184,R04276,R07186,R03640,R07368,R03809,R07367,R05469,R05468,R03009,R03008,R04073,R03451,R05722,R05723,R05466,R02397,R06323,R06322,R03126,R07185,R02570,R00259,R02282,R02990,R00405,R00406,R00407,R02956,R02084,R01780,R00727,R00410,R02407,R05588,R00432,R01559,R03154,R06904,R04234,R00093,R01161,R06423,R00250,R07276,R03053,R01214,R07275,R04338,R07659,R04467,R05052,R04475,R04438,R02283,R02772,R02773,R02619,R00684,R00668,R00243,R00114,R00248,R04269,R06977,R01939,R07277,R04029,R01956,R03243,R01155,R01648,R05507,R01339,R04529,R07396,R04028,R04171,R03207,R00667,R05085,R02433,R04188,R00895,R04173,R01684,R06426,R01090,R02199,R04217,R02077,R00258,R07613,R00021,R00694,R03248,R00372,R00355,R04051,R02274,R00734,R03952,R02700,R00457,R00908,R03120,R06844,R03266,R00479,R00479,R00412,R00408,R02164,R00402,R00259,R02282,R00472,R01082,R01700
162	0.86	333	20	67	0	0	C00026->C00624:[1->1,1->10,2->2,2->6,5->5,8->9]	RP00608,RP01043,RP00304,RP00026,RP00285,RP00032,RP00177,RP02380,RP01042,RP06265,RP01662,RP02102,RP03052,RP00305,RP00109,RP01041,RP02101,RP00327,RP00486,RP01431	R00713,R00714,R00670,R08549,R01197,R00265,R00743,R01323,R01179,R05508,R00393,R04057,R02955,R05336,R01359,R05509,R00928,R04000,R00229,R07832,R03884,R00227,R03153,R00235,R00211,R00210,R00209,R01196,R00212,R02990,R00405,R00406,R00407,R02956,R02084,R01780,R00727,R00410,R02407,R05588,R00432,R01559,R03154,R06904,R00351,R00352,R00362,R02649,R00669,R02282,R00670,R01648,R02283,R03443,R00709,R00267,R00344,R00930,R00217,R00353,R00669,R02282,R01986,R02549,R01151,R01155,R01324
163	1.00	182	13	81	0	0	C00026->C00624:[1->1,1->4,2->2,5->10,5->5,8->6,8->9]	RP05857,RP00608,RP00015,RP04458,RP04461,RP08483,RP00930,RP00305,RP01662,RP08475,RP02101,RP01431,RP05880	R00709,R00267,R00713,R00714,R07997,R08082,R08050,R05036,R05037,R01412,R05857,R05229,R05039,R08611,R06551,R05301,R05302,R05097,R03812,R05320,R06539,R01252,R08081,R03737,R03376,R05419,R02444,R02445,R01879,R06338,R06335,R03218,R02160,R06336,R06337,R02486,R07366,R07996,R03219,R05228,R07993,R03590,R07187,R06540,R07329,R08610,R03806,R07184,R04276,R07186,R03640,R07368,R03809,R07367,R05469,R05468,R03009,R03008,R04073,R03451,R05722,R05723,R05466,R02397,R06323,R06322,R03126,R07185,R00259,R02282,R00261,R00261,R00479,R00709,R00267,R01648,R00259,R02282,R01324,R00351,R00352
164	0.71	190	12	92	0	0	C00026->C00624:[1->1,2->2,5->5,8->4,8->9]	RP00608,RP00015,RP05698,RP04458,RP00287,RP04461,RP08483,RP00121,RP01662,RP08475,RP02101,RP01292	R00713,R00714,R07997,R08082,R08050,R05036,R05037,R01412,R05857,R05229,R05039,R08611,R06551,R05301,R05302,R05097,R03812,R05320,R06539,R01252,R08081,R03737,R03376,R05419,R02444,R02445,R01879,R06338,R06335,R03218,R02160,R06336,R06337,R02486,R07366,R07996,R03219,R05228,R07993,R03590,R07187,R06540,R07329,R08610,R03806,R07184,R04276,R07186,R03640,R07368,R03809,R07367,R05469,R05468,R03009,R03008,R04073,R03451,R05722,R05723,R05466,R02397,R06323,R06322,R03126,R07185,R01196,R00006,R00014,R00211,R00210,R01699,R00207,R00224,R00226,R00209,R05636,R03145,R00259,R02282,R00214,R00216,R00261,R00261,R00412,R00408,R02164,R00402,R01648,R00259,R02282,R01082
165	0.86	397	12	33	0	0	C00026->C00624:[1->1,1->6,2->10,2->2,5->5,8->9]	RP06172,RP00608,RP00304,RP00032,RP04458,RP04461,RP08483,RP00121,RP01662,RP08475,RP02101,RP01292	R00472,R00713,R00714,R08549,R01197,R00265,R02990,R00405,R00406,R00407,R02956,R02084,R01780,R00727,R00410,R02407,R05588,R00432,R01559,R03154,R06904,R00259,R02282,R00261,R00261,R00412,R00408,R02164,R00402,R01648,R00259,R02282,R01082
166	0.71	199	16	106	0	0	C00026->C00624:[1->1,2->2,2->6,5->5,8->9]	RP00608,RP00285,RP00304,RP00015,RP00032,RP04458,RP04461,RP08483,RP00930,RP00931,RP00109,RP00177,RP01662,RP08475,RP02101,RP01431	R00713,R00714,R00211,R00210,R00209,R01196,R00212,R08549,R01197,R00265,R07997,R08082,R08050,R05036,R05037,R01412,R05857,R05229,R05039,R08611,R06551,R05301,R05302,R05097,R03812,R05320,R06539,R01252,R08081,R03737,R03376,R05419,R02444,R02445,R01879,R06338,R06335,R03218,R02160,R06336,R06337,R02486,R07366,R07996,R03219,R05228,R07993,R03590,R07187,R06540,R07329,R08610,R03806,R07184,R04276,R07186,R03640,R07368,R03809,R07367,R05469,R05468,R03009,R03008,R04073,R03451,R05722,R05723,R05466,R02397,R06323,R06322,R03126,R07185,R02990,R00405,R00406,R00407,R02956,R02084,R01780,R00727,R00410,R02407,R05588,R00432,R01559,R03154,R06904,R00259,R02282,R00261,R00261,R00479,R00479,R00344,R00930,R00217,R00353,R00351,R00352,R00362,R01648,R00259,R02282,R01324
167	0.71	392	17	36	0	0	C00026->C00624:[1->1,1->4,2->2,5->5,8->9]	RP04453,RP00578,RP00608,RP00304,RP00032,RP00930,RP02380,RP01042,RP04461,RP08483,RP01662,RP02102,RP03052,RP01829,RP08484,RP01041,RP02101	R00245,R01343,R00667,R00713,R00714,R08549,R01197,R00265,R02990,R00405,R00406,R00407,R02956,R02084,R01780,R00727,R00410,R02407,R05588,R00432,R01559,R03154,R06904,R00479,R02649,R00669,R02282,R00261,R00261,R01648,R02283,R03443,R01899,R00268,R00669,R02282
168	0.14	385	11	34	0	0	C00026->C00624:[8->6]	RP06172,RP00304,RP00287,RP00032,RP05898,RP06101,RP01298,RP01870,RP00121,RP08475,RP04458	R00472,R08549,R01197,R00265,R00214,R00216,R02990,R00405,R00406,R00407,R02956,R02084,R01780,R00727,R00410,R02407,R05588,R00432,R01559,R03154,R06904,R00397,R00489,R00214,R00216,R01086,R01954,R00412,R00408,R02164,R00402,R00259,R00259,R02282
169	1.00	201	13	105	0	0	C00026->C00624:[1->1,1->6,2->10,2->2,3->4,5->5,8->9]	RP06172,RP00608,RP05677,RP00304,RP00032,RP04458,RP04461,RP08483,RP00121,RP01662,RP08475,RP02101,RP01292	R00472,R00713,R00714,R08549,R07997,R08082,R08050,R05036,R05037,R01412,R05857,R05229,R05228,R08611,R06551,R07185,R05301,R05302,R05097,R03812,R05320,R06539,R01252,R08081,R03737,R03376,R00474,R08610,R05419,R02444,R02445,R00265,R00621,R01879,R06338,R06335,R03218,R03219,R06336,R06337,R02486,R07366,R07996,R08165,R05039,R07993,R03590,R01700,R07187,R06540,R02160,R07329,R03806,R07184,R00272,R07186,R03640,R07368,R03809,R07367,R05469,R05468,R01197,R03009,R03008,R04073,R03451,R05722,R05723,R05466,R02397,R06323,R06322,R03126,R04276,R08549,R01197,R00265,R02990,R00405,R00406,R00407,R02956,R02084,R01780,R00727,R00410,R02407,R05588,R00432,R01559,R03154,R06904,R00259,R02282,R00261,R00261,R00412,R00408,R02164,R00402,R01648,R00259,R02282,R01082
170	0.43	443	14	32	0	0	C00026->C00624:[5->10,8->4,8->6]	RP06172,RP00032,RP04458,RP06101,RP05880,RP08483,RP00930,RP01829,RP04494,RP04461,RP10932,RP08475,RP01431,RP10771	R00472,R02990,R00405,R00406,R00407,R02956,R02084,R01780,R00727,R00410,R02407,R05588,R00432,R01559,R03154,R06904,R00259,R02282,R00214,R00216,R00351,R00352,R00261,R00479,R01899,R00268,R08201,R00261,R02570,R00259,R01324,R01700
171	0.43	661	13	18	0	0	C00026->C00624:[5->10,8->4,8->6]	RP01830,RP06172,RP01432,RP04458,RP06101,RP05880,RP08483,RP01431,RP04494,RP00305,RP04461,RP08475,RP01829	R01900,R00472,R01325,R00259,R02282,R00214,R00216,R00351,R00352,R00261,R01324,R00268,R08201,R00709,R00267,R00261,R00259,R01899
172	0.86	151	9	88	0	0	C00026->C00624:[1->1,2->2,3->4,3->6,5->5,8->9]	RP06172,RP04459,RP05677,RP00287,RP04458,RP06101,RP00084,RP08475,RP02101	R00472,R00260,R08549,R07997,R08082,R08050,R05036,R05037,R01412,R05857,R05229,R05228,R08611,R06551,R07185,R05301,R05302,R05097,R03812,R05320,R06539,R01252,R08081,R03737,R03376,R00474,R08610,R05419,R02444,R02445,R00265,R00621,R01879,R06338,R06335,R03218,R03219,R06336,R06337,R02486,R07366,R07996,R08165,R05039,R07993,R03590,R01700,R07187,R06540,R02160,R07329,R03806,R07184,R00272,R07186,R03640,R07368,R03809,R07367,R05469,R05468,R01197,R03009,R03008,R04073,R03451,R05722,R05723,R05466,R02397,R06323,R06322,R03126,R04276,R00214,R00216,R00259,R02282,R00214,R00216,R05839,R01148,R01582,R01580,R03063,R00279,R00259,R02282
173	1.00	211	17	225	0	2	C00026->C00624:[1->1,2->2,3->4,3->6,5->10,5->5,8->9]	RP05677,RP00015,RP06172,RP00304,RP01829,RP12907,RP06101,RP05880,RP01431,RP04494,RP00014,RP01012,RP00924,RP08475,RP10771,RP04458,RP04522	R08549,R07997,R08082,R08050,R05036,R05037,R01412,R05857,R05229,R05228,R08611,R06551,R07185,R05301,R05302,R05097,R03812,R05320,R06539,R01252,R08081,R03737,R03376,R00474,R08610,R05419,R02444,R02445,R00265,R00621,R01879,R06338,R06335,R03218,R03219,R06336,R06337,R02486,R07366,R07996,R08165,R05039,R07993,R03590,R01700,R07187,R06540,R02160,R07329,R03806,R07184,R00272,R07186,R03640,R07368,R03809,R07367,R05469,R05468,R01197,R03009,R03008,R04073,R03451,R05722,R05723,R05466,R02397,R06323,R06322,R03126,R04276,R07997,R08082,R08050,R05036,R05037,R01412,R05857,R05229,R05039,R08611,R06551,R05301,R05302,R05097,R03812,R05320,R06539,R01252,R08081,R03737,R03376,R05419,R02444,R02445,R01879,R06338,R06335,R03218,R02160,R06336,R06337,R02486,R07366,R07996,R03219,R05228,R07993,R03590,R07187,R06540,R07329,R08610,R03806,R07184,R04276,R07186,R03640,R07368,R03809,R07367,R05469,R05468,R03009,R03008,R04073,R03451,R05722,R05723,R05466,R02397,R06323,R06322,R03126,R07185,R00472,R08549,R01197,R00265,R01899,R08165,R00214,R00216,R00351,R00352,R01324,R00268,R08201,R04234,R00093,R01161,R06423,R00250,R07276,R03053,R01214,R07275,R04338,R07659,R04467,R05052,R04475,R04438,R02283,R02772,R02773,R02619,R00684,R00668,R00243,R00114,R00248,R04269,R06977,R01939,R07277,R04029,R01956,R03243,R01155,R01648,R05507,R01339,R04529,R07396,R04028,R04171,R03207,R00667,R05085,R02433,R04188,R00895,R04173,R01684,R06426,R01090,R02199,R04217,R02077,R00258,R07613,R00021,R00694,R03248,R00372,R00355,R04051,R02274,R00734,R03952,R02700,R00457,R00908,R03120,R06844,R03266,R00621,R00474,R00259,R01700,R00259,R02282,R00272
174	1.00	215	17	241	0	0	C00026->C00624:[1->1,1->6,2->10,2->2,3->4,3->6,5->5,8->9]	RP00305,RP00121,RP00930,RP00079,RP00078,RP06172,RP05677,RP00015,RP04458,RP00014,RP00931,RP08475,RP00109,RP05729,RP02101,RP00921,RP01292	R00709,R00267,R00412,R00408,R02164,R00402,R00479,R00361,R00360,R00343,R00342,R01447,R01257,R00431,R00346,R00345,R00726,R00341,R00472,R08549,R07997,R08082,R08050,R05036,R05037,R01412,R05857,R05229,R05228,R08611,R06551,R07185,R05301,R05302,R05097,R03812,R05320,R06539,R01252,R08081,R03737,R03376,R00474,R08610,R05419,R02444,R02445,R00265,R00621,R01879,R06338,R06335,R03218,R03219,R06336,R06337,R02486,R07366,R07996,R08165,R05039,R07993,R03590,R01700,R07187,R06540,R02160,R07329,R03806,R07184,R00272,R07186,R03640,R07368,R03809,R07367,R05469,R05468,R01197,R03009,R03008,R04073,R03451,R05722,R05723,R05466,R02397,R06323,R06322,R03126,R04276,R07997,R08082,R08050,R05036,R05037,R01412,R05857,R05229,R05039,R08611,R06551,R05301,R05302,R05097,R03812,R05320,R06539,R01252,R08081,R03737,R03376,R05419,R02444,R02445,R01879,R06338,R06335,R03218,R02160,R06336,R06337,R02486,R07366,R07996,R03219,R05228,R07993,R03590,R07187,R06540,R07329,R08610,R03806,R07184,R04276,R07186,R03640,R07368,R03809,R07367,R05469,R05468,R03009,R03008,R04073,R03451,R05722,R05723,R05466,R02397,R06323,R06322,R03126,R07185,R00259,R02282,R04234,R00093,R01161,R06423,R00250,R07276,R03053,R01214,R07275,R04338,R07659,R04467,R05052,R04475,R04438,R02283,R02772,R02773,R02619,R00684,R00668,R00243,R00114,R00248,R04269,R06977,R01939,R07277,R04029,R01956,R03243,R01155,R01648,R05507,R01339,R04529,R07396,R04028,R04171,R03207,R00667,R05085,R02433,R04188,R00895,R04173,R01684,R06426,R01090,R02199,R04217,R02077,R00258,R07613,R00021,R00694,R03248,R00372,R00355,R04051,R02274,R00734,R03952,R02700,R00457,R00908,R03120,R06844,R03266,R00479,R00259,R00344,R00930,R00217,R00353,R00217,R00346,R00345,R00726,R00341,R00431,R02282,R00472,R01082
175	1.00	151	18	176	0	0	C00026->C00624:[1->1,1->6,2->10,2->2,3->4,5->5,8->9]	RP00608,RP01043,RP01041,RP01042,RP06265,RP00026,RP00121,RP02101,RP00327,RP06172,RP05677,RP00015,RP02380,RP02102,RP03052,RP01662,RP00486,RP01292	R00713,R00714,R00670,R00669,R00669,R02282,R00670,R00743,R01323,R01179,R05508,R00393,R04057,R02955,R05336,R01359,R05509,R00928,R04000,R00229,R07832,R03884,R00227,R03153,R00235,R00412,R00408,R02164,R00402,R02282,R01986,R02549,R00472,R08549,R07997,R08082,R08050,R05036,R05037,R01412,R05857,R05229,R05228,R08611,R06551,R07185,R05301,R05302,R05097,R03812,R05320,R06539,R01252,R08081,R03737,R03376,R00474,R08610,R05419,R02444,R02445,R00265,R00621,R01879,R06338,R06335,R03218,R03219,R06336,R06337,R02486,R07366,R07996,R08165,R05039,R07993,R03590,R01700,R07187,R06540,R02160,R07329,R03806,R07184,R00272,R07186,R03640,R07368,R03809,R07367,R05469,R05468,R01197,R03009,R03008,R04073,R03451,R05722,R05723,R05466,R02397,R06323,R06322,R03126,R04276,R07997,R08082,R08050,R05036,R05037,R01412,R05857,R05229,R05039,R08611,R06551,R05301,R05302,R05097,R03812,R05320,R06539,R01252,R08081,R03737,R03376,R05419,R02444,R02445,R01879,R06338,R06335,R03218,R02160,R06336,R06337,R02486,R07366,R07996,R03219,R05228,R07993,R03590,R07187,R06540,R07329,R08610,R03806,R07184,R04276,R07186,R03640,R07368,R03809,R07367,R05469,R05468,R03009,R03008,R04073,R03451,R05722,R05723,R05466,R02397,R06323,R06322,R03126,R07185,R02649,R02283,R03443,R01648,R01151,R01155,R01082
176	0.71	255	14	164	0	0	C00026->C00624:[1->1,2->2,3->4,5->5,8->9]	RP00305,RP00015,RP10932,RP04458,RP00121,RP00014,RP00930,RP00931,RP00032,RP08475,RP02101,RP00921,RP01292,RP10771	R00709,R00267,R07997,R08082,R08050,R05036,R05037,R01412,R05857,R05229,R05039,R08611,R06551,R05301,R05302,R05097,R03812,R05320,R06539,R01252,R08081,R03737,R03376,R05419,R02444,R02445,R01879,R06338,R06335,R03218,R02160,R06336,R06337,R02486,R07366,R07996,R03219,R05228,R07993,R03590,R07187,R06540,R07329,R08610,R03806,R07184,R04276,R07186,R03640,R07368,R03809,R07367,R05469,R05468,R03009,R03008,R04073,R03451,R05722,R05723,R05466,R02397,R06323,R06322,R03126,R07185,R02570,R00259,R02282,R00412,R00408,R02164,R00402,R04234,R00093,R01161,R06423,R00250,R07276,R03053,R01214,R07275,R04338,R07659,R04467,R05052,R04475,R04438,R02283,R02772,R02773,R02619,R00684,R00668,R00243,R00114,R00248,R04269,R06977,R01939,R07277,R04029,R01956,R03243,R01155,R01648,R05507,R01339,R04529,R07396,R04028,R04171,R03207,R00667,R05085,R02433,R04188,R00895,R04173,R01684,R06426,R01090,R02199,R04217,R02077,R00258,R07613,R00021,R00694,R03248,R00372,R00355,R04051,R02274,R00734,R03952,R02700,R00457,R00908,R03120,R06844,R03266,R00479,R00479,R02990,R00405,R00406,R00407,R02956,R02084,R01780,R00727,R00410,R02407,R05588,R00432,R01559,R03154,R06904,R00259,R02282,R00472,R01082,R01700
177	1.00	256	14	166	0	0	C00026->C00624:[1->1,1->6,2->10,2->2,3->4,5->5,8->9]	RP00305,RP06172,RP00304,RP00015,RP00032,RP04458,RP00014,RP00930,RP00931,RP00121,RP08475,RP02101,RP00921,RP01292	R00709,R00267,R00472,R08549,R01197,R00265,R07997,R08082,R08050,R05036,R05037,R01412,R05857,R05229,R05039,R08611,R06551,R05301,R05302,R05097,R03812,R05320,R06539,R01252,R08081,R03737,R03376,R05419,R02444,R02445,R01879,R06338,R06335,R03218,R02160,R06336,R06337,R02486,R07366,R07996,R03219,R05228,R07993,R03590,R07187,R06540,R07329,R08610,R03806,R07184,R04276,R07186,R03640,R07368,R03809,R07367,R05469,R05468,R03009,R03008,R04073,R03451,R05722,R05723,R05466,R02397,R06323,R06322,R03126,R07185,R02990,R00405,R00406,R00407,R02956,R02084,R01780,R00727,R00410,R02407,R05588,R00432,R01559,R03154,R06904,R00259,R02282,R04234,R00093,R01161,R06423,R00250,R07276,R03053,R01214,R07275,R04338,R07659,R04467,R05052,R04475,R04438,R02283,R02772,R02773,R02619,R00684,R00668,R00243,R00114,R00248,R04269,R06977,R01939,R07277,R04029,R01956,R03243,R01155,R01648,R05507,R01339,R04529,R07396,R04028,R04171,R03207,R00667,R05085,R02433,R04188,R00895,R04173,R01684,R06426,R01090,R02199,R04217,R02077,R00258,R07613,R00021,R00694,R03248,R00372,R00355,R04051,R02274,R00734,R03952,R02700,R00457,R00908,R03120,R06844,R03266,R00479,R00479,R00412,R00408,R02164,R00402,R00259,R02282,R00472,R01082
178	0.86	177	13	97	0	0	C00026->C00624:[1->1,1->6,2->10,2->2,5->5,8->9]	RP06172,RP00608,RP00304,RP00015,RP00032,RP04458,RP04461,RP08483,RP00121,RP01662,RP08475,RP02101,RP01292	R00472,R00713,R00714,R08549,R01197,R00265,R07997,R08082,R08050,R05036,R05037,R01412,R05857,R05229,R05039,R08611,R06551,R05301,R05302,R05097,R03812,R05320,R06539,R01252,R08081,R03737,R03376,R05419,R02444,R02445,R01879,R06338,R06335,R03218,R02160,R06336,R06337,R02486,R07366,R07996,R03219,R05228,R07993,R03590,R07187,R06540,R07329,R08610,R03806,R07184,R04276,R07186,R03640,R07368,R03809,R07367,R05469,R05468,R03009,R03008,R04073,R03451,R05722,R05723,R05466,R02397,R06323,R06322,R03126,R07185,R02990,R00405,R00406,R00407,R02956,R02084,R01780,R00727,R00410,R02407,R05588,R00432,R01559,R03154,R06904,R00259,R02282,R00261,R00261,R00412,R00408,R02164,R00402,R01648,R00259,R02282,R01082
179	0.71	181	18	100	0	0	C00026->C00624:[1->1,1->4,2->2,5->5,8->9]	RP04453,RP00578,RP00608,RP00304,RP00015,RP00032,RP00930,RP02380,RP01042,RP04461,RP08483,RP01662,RP02102,RP03052,RP01829,RP08484,RP01041,RP02101	R00245,R01343,R00667,R00713,R00714,R08549,R01197,R00265,R07997,R08082,R08050,R05036,R05037,R01412,R05857,R05229,R05039,R08611,R06551,R05301,R05302,R05097,R03812,R05320,R06539,R01252,R08081,R03737,R03376,R05419,R02444,R02445,R01879,R06338,R06335,R03218,R02160,R06336,R06337,R02486,R07366,R07996,R03219,R05228,R07993,R03590,R07187,R06540,R07329,R08610,R03806,R07184,R04276,R07186,R03640,R07368,R03809,R07367,R05469,R05468,R03009,R03008,R04073,R03451,R05722,R05723,R05466,R02397,R06323,R06322,R03126,R07185,R02990,R00405,R00406,R00407,R02956,R02084,R01780,R00727,R00410,R02407,R05588,R00432,R01559,R03154,R06904,R00479,R02649,R00669,R02282,R00261,R00261,R01648,R02283,R03443,R01899,R00268,R00669,R02282
180	1.00	381	14	96	0	0	C00026->C00624:[1->1,1->10,2->2,3->4,3->6,5->5,8->9]	RP06172,RP00305,RP04459,RP00287,RP00177,RP04458,RP00014,RP06101,RP08483,RP00084,RP00109,RP08475,RP02101,RP01431	R00472,R00709,R00267,R00260,R00214,R00216,R00351,R00352,R00362,R00259,R02282,R04234,R00093,R01161,R06423,R00250,R07276,R03053,R01214,R07275,R04338,R07659,R04467,R05052,R04475,R04438,R02283,R02772,R02773,R02619,R00684,R00668,R00243,R00114,R00248,R04269,R06977,R01939,R07277,R04029,R01956,R03243,R01155,R01648,R05507,R01339,R04529,R07396,R04028,R04171,R03207,R00667,R05085,R02433,R04188,R00895,R04173,R01684,R06426,R01090,R02199,R04217,R02077,R00258,R07613,R00021,R00694,R03248,R00372,R00355,R04051,R02274,R00734,R03952,R02700,R00457,R00908,R03120,R06844,R03266,R00214,R00216,R00261,R05839,R01148,R01582,R01580,R03063,R00279,R00344,R00930,R00217,R00353,R00259,R02282,R01324
181	0.43	240	18	165	0	0	C00026->C00624:[1->6,2->10,3->4]	RP06172,RP00109,RP05677,RP00304,RP00079,RP05698,RP00032,RP04458,RP00287,RP04461,RP08483,RP05694,RP01077,RP05067,RP00121,RP08475,RP02101,RP01292	R00472,R00344,R00930,R00217,R00353,R08549,R07997,R08082,R08050,R05036,R05037,R01412,R05857,R05229,R05228,R08611,R06551,R07185,R05301,R05302,R05097,R03812,R05320,R06539,R01252,R08081,R03737,R03376,R00474,R08610,R05419,R02444,R02445,R00265,R00621,R01879,R06338,R06335,R03218,R03219,R06336,R06337,R02486,R07366,R07996,R08165,R05039,R07993,R03590,R01700,R07187,R06540,R02160,R07329,R03806,R07184,R00272,R07186,R03640,R07368,R03809,R07367,R05469,R05468,R01197,R03009,R03008,R04073,R03451,R05722,R05723,R05466,R02397,R06323,R06322,R03126,R04276,R08549,R01197,R00265,R00361,R00360,R00343,R00342,R01447,R01257,R01196,R00006,R00014,R00211,R00210,R01699,R00207,R00224,R00226,R00209,R05636,R03145,R02990,R00405,R00406,R00407,R02956,R02084,R01780,R00727,R00410,R02407,R05588,R00432,R01559,R03154,R06904,R00259,R02282,R00214,R00216,R00261,R00261,R04709,R07989,R06635,R06637,R06636,R06459,R06458,R06448,R07250,R06510,R07253,R05331,R06641,R00233,R06511,R06512,R06643,R06644,R06645,R02505,R07987,R07251,R07988,R05188,R06482,R06483,R06480,R06481,R02447,R05464,R01613,R01614,R05190,R07758,R02223,R07254,R02224,R00742,R00344,R00412,R00408,R02164,R00402,R00259,R02282,R01082
182	0.71	173	14	99	0	0	C00026->C00624:[1->1,2->2,5->5,8->4,8->9]	RP00608,RP00304,RP00015,RP00032,RP05898,RP04461,RP08483,RP01298,RP01870,RP00121,RP01662,RP08475,RP02101,RP04458	R00713,R00714,R08549,R01197,R00265,R07997,R08082,R08050,R05036,R05037,R01412,R05857,R05229,R05039,R08611,R06551,R05301,R05302,R05097,R03812,R05320,R06539,R01252,R08081,R03737,R03376,R05419,R02444,R02445,R01879,R06338,R06335,R03218,R02160,R06336,R06337,R02486,R07366,R07996,R03219,R05228,R07993,R03590,R07187,R06540,R07329,R08610,R03806,R07184,R04276,R07186,R03640,R07368,R03809,R07367,R05469,R05468,R03009,R03008,R04073,R03451,R05722,R05723,R05466,R02397,R06323,R06322,R03126,R07185,R02990,R00405,R00406,R00407,R02956,R02084,R01780,R00727,R00410,R02407,R05588,R00432,R01559,R03154,R06904,R00397,R00489,R00261,R00261,R01086,R01954,R00412,R00408,R02164,R00402,R01648,R00259,R02282,R00259,R02282
183	0.71	239	17	123	0	0	C00026->C00624:[1->1,2->2,3->4,5->5,8->9]	RP00608,RP00304,RP04461,RP08483,RP00121,RP00305,RP05677,RP05698,RP00032,RP04458,RP00287,RP01292,RP01662,RP08475,RP02101,RP00930,RP05857	R00713,R00714,R08549,R01197,R00265,R00261,R00261,R00412,R00408,R02164,R00402,R00709,R00267,R08549,R07997,R08082,R08050,R05036,R05037,R01412,R05857,R05229,R05228,R08611,R06551,R07185,R05301,R05302,R05097,R03812,R05320,R06539,R01252,R08081,R03737,R03376,R00474,R08610,R05419,R02444,R02445,R00265,R00621,R01879,R06338,R06335,R03218,R03219,R06336,R06337,R02486,R07366,R07996,R08165,R05039,R07993,R03590,R01700,R07187,R06540,R02160,R07329,R03806,R07184,R00272,R07186,R03640,R07368,R03809,R07367,R05469,R05468,R01197,R03009,R03008,R04073,R03451,R05722,R05723,R05466,R02397,R06323,R06322,R03126,R04276,R01196,R00006,R00014,R00211,R00210,R01699,R00207,R00224,R00226,R00209,R05636,R03145,R02990,R00405,R00406,R00407,R02956,R02084,R01780,R00727,R00410,R02407,R05588,R00432,R01559,R03154,R06904,R00259,R02282,R00214,R00216,R01082,R01648,R00259,R02282,R00479,R00709,R00267
184	0.86	173	17	129	0	0	C00026->C00624:[1->1,2->2,3->4,3->6,5->5,8->9]	RP04453,RP00578,RP04459,RP05677,RP00026,RP00079,RP00078,RP02380,RP01042,RP06172,RP02102,RP03052,RP00084,RP01041,RP02101,RP00109,RP05729	R00245,R01343,R00667,R00260,R08549,R07997,R08082,R08050,R05036,R05037,R01412,R05857,R05229,R05228,R08611,R06551,R07185,R05301,R05302,R05097,R03812,R05320,R06539,R01252,R08081,R03737,R03376,R00474,R08610,R05419,R02444,R02445,R00265,R00621,R01879,R06338,R06335,R03218,R03219,R06336,R06337,R02486,R07366,R07996,R08165,R05039,R07993,R03590,R01700,R07187,R06540,R02160,R07329,R03806,R07184,R00272,R07186,R03640,R07368,R03809,R07367,R05469,R05468,R01197,R03009,R03008,R04073,R03451,R05722,R05723,R05466,R02397,R06323,R06322,R03126,R04276,R00743,R01323,R01179,R05508,R00393,R04057,R02955,R05336,R01359,R05509,R00928,R04000,R00229,R07832,R03884,R00227,R03153,R00235,R00361,R00360,R00343,R00342,R01447,R01257,R00431,R00346,R00345,R00726,R00341,R02649,R00669,R02282,R00472,R02283,R03443,R05839,R01148,R01582,R01580,R03063,R00279,R00669,R02282,R00344,R00930,R00217,R00353,R00217,R00346,R00345,R00726,R00341,R00431
185	1.00	223	24	242	0	2	C00026->C00624:[1->1,1->10,2->2,3->4,3->6,5->5,8->9]	RP05677,RP00015,RP00924,RP05898,RP12907,RP00079,RP04494,RP04458,RP00121,RP06172,RP00305,RP01012,RP00304,RP01829,RP00014,RP01431,RP01298,RP01870,RP00177,RP08475,RP02101,RP10771,RP00930,RP04522	R08549,R07997,R08082,R08050,R05036,R05037,R01412,R05857,R05229,R05228,R08611,R06551,R07185,R05301,R05302,R05097,R03812,R05320,R06539,R01252,R08081,R03737,R03376,R00474,R08610,R05419,R02444,R02445,R00265,R00621,R01879,R06338,R06335,R03218,R03219,R06336,R06337,R02486,R07366,R07996,R08165,R05039,R07993,R03590,R01700,R07187,R06540,R02160,R07329,R03806,R07184,R00272,R07186,R03640,R07368,R03809,R07367,R05469,R05468,R01197,R03009,R03008,R04073,R03451,R05722,R05723,R05466,R02397,R06323,R06322,R03126,R04276,R07997,R08082,R08050,R05036,R05037,R01412,R05857,R05229,R05039,R08611,R06551,R05301,R05302,R05097,R03812,R05320,R06539,R01252,R08081,R03737,R03376,R05419,R02444,R02445,R01879,R06338,R06335,R03218,R02160,R06336,R06337,R02486,R07366,R07996,R03219,R05228,R07993,R03590,R07187,R06540,R07329,R08610,R03806,R07184,R04276,R07186,R03640,R07368,R03809,R07367,R05469,R05468,R03009,R03008,R04073,R03451,R05722,R05723,R05466,R02397,R06323,R06322,R03126,R07185,R00474,R00397,R00489,R08165,R00361,R00360,R00343,R00342,R01447,R01257,R00268,R08201,R00259,R02282,R00412,R00408,R02164,R00402,R00472,R00709,R00267,R00621,R08549,R01197,R00265,R01899,R04234,R00093,R01161,R06423,R00250,R07276,R03053,R01214,R07275,R04338,R07659,R04467,R05052,R04475,R04438,R02283,R02772,R02773,R02619,R00684,R00668,R00243,R00114,R00248,R04269,R06977,R01939,R07277,R04029,R01956,R03243,R01155,R01648,R05507,R01339,R04529,R07396,R04028,R04171,R03207,R00667,R05085,R02433,R04188,R00895,R04173,R01684,R06426,R01090,R02199,R04217,R02077,R00258,R07613,R00021,R00694,R03248,R00372,R00355,R04051,R02274,R00734,R03952,R02700,R00457,R00908,R03120,R06844,R03266,R01324,R01086,R01954,R00351,R00352,R00362,R00259,R02282,R01700,R00479,R00272
186	1.00	349	20	120	0	0	C00026->C00624:[1->1,1->10,2->2,3->4,3->6,5->5,8->9]	RP00578,RP00287,RP00177,RP01042,RP06101,RP00026,RP00084,RP00109,RP01041,RP02101,RP04453,RP06172,RP00305,RP04459,RP03052,RP02380,RP00014,RP02102,RP08483,RP01431	R01343,R00667,R00214,R00216,R00351,R00352,R00362,R00669,R02282,R00214,R00216,R00743,R01323,R01179,R05508,R00393,R04057,R02955,R05336,R01359,R05509,R00928,R04000,R00229,R07832,R03884,R00227,R03153,R00235,R05839,R01148,R01582,R01580,R03063,R00279,R00344,R00930,R00217,R00353,R00669,R02282,R00245,R00472,R00709,R00267,R00260,R03443,R02649,R04234,R00093,R01161,R06423,R00250,R07276,R03053,R01214,R07275,R04338,R07659,R04467,R05052,R04475,R04438,R02283,R02772,R02773,R02619,R00684,R00668,R00243,R00114,R00248,R04269,R06977,R01939,R07277,R04029,R01956,R03243,R01155,R01648,R05507,R01339,R04529,R07396,R04028,R04171,R03207,R00667,R05085,R02433,R04188,R00895,R04173,R01684,R06426,R01090,R02199,R04217,R02077,R00258,R07613,R00021,R00694,R03248,R00372,R00355,R04051,R02274,R00734,R03952,R02700,R00457,R00908,R03120,R06844,R03266,R02283,R00261,R01324
187	1.00	155	16	162	0	0	C00026->C00624:[1->1,1->10,2->2,2->6,3->4,5->5,8->9]	RP00608,RP00285,RP01432,RP00015,RP00177,RP04458,RP04461,RP08483,RP04494,RP01830,RP00109,RP01662,RP08475,RP02101,RP01829,RP05677	R00713,R00714,R00211,R00210,R00209,R01196,R00212,R01325,R07997,R08082,R08050,R05036,R05037,R01412,R05857,R05229,R05039,R08611,R06551,R05301,R05302,R05097,R03812,R05320,R06539,R01252,R08081,R03737,R03376,R05419,R02444,R02445,R01879,R06338,R06335,R03218,R02160,R06336,R06337,R02486,R07366,R07996,R03219,R05228,R07993,R03590,R07187,R06540,R07329,R08610,R03806,R07184,R04276,R07186,R03640,R07368,R03809,R07367,R05469,R05468,R03009,R03008,R04073,R03451,R05722,R05723,R05466,R02397,R06323,R06322,R03126,R07185,R00351,R00352,R00362,R00259,R02282,R00261,R00261,R00268,R08201,R01900,R00344,R00930,R00217,R00353,R01648,R00259,R02282,R01899,R08549,R07997,R08082,R08050,R05036,R05037,R01412,R05857,R05229,R05228,R08611,R06551,R07185,R05301,R05302,R05097,R03812,R05320,R06539,R01252,R08081,R03737,R03376,R00474,R08610,R05419,R02444,R02445,R00265,R00621,R01879,R06338,R06335,R03218,R03219,R06336,R06337,R02486,R07366,R07996,R08165,R05039,R07993,R03590,R01700,R07187,R06540,R02160,R07329,R03806,R07184,R00272,R07186,R03640,R07368,R03809,R07367,R05469,R05468,R01197,R03009,R03008,R04073,R03451,R05722,R05723,R05466,R02397,R06323,R06322,R03126,R04276
188	1.00	351	21	60	0	0	C00026->C00624:[1->1,1->4,2->2,5->10,5->5,8->6,8->9]	RP00608,RP01043,RP01042,RP00930,RP06265,RP01829,RP00026,RP01041,RP02101,RP00327,RP00305,RP00304,RP00032,RP02380,RP05880,RP02102,RP03052,RP08484,RP01662,RP00486,RP01431	R00713,R00714,R00670,R00669,R02282,R00479,R00670,R01899,R00743,R01323,R01179,R05508,R00393,R04057,R02955,R05336,R01359,R05509,R00928,R04000,R00229,R07832,R03884,R00227,R03153,R00235,R00669,R02282,R01986,R02549,R00709,R00267,R08549,R01197,R00265,R02990,R00405,R00406,R00407,R02956,R02084,R01780,R00727,R00410,R02407,R05588,R00432,R01559,R03154,R06904,R02649,R00351,R00352,R02283,R03443,R00268,R01648,R01151,R01155,R01324
189	1.00	576	8	13	0	0	C00026->C00624:[1->1,2->2,3->4,5->10,5->5,8->6,8->9]	RP00305,RP00602,RP05880,RP01431,RP05855,RP08475,RP02101,RP04458	R00709,R00267,R02315,R02313,R00351,R00352,R01324,R00715,R00716,R00259,R02282,R00259,R02282
190	0.86	454	19	42	0	0	C00026->C00624:[1->1,1->6,2->10,2->2,5->5,8->9]	RP06172,RP00608,RP01043,RP00304,RP00032,RP02380,RP01042,RP06265,RP01662,RP02102,RP03052,RP00121,RP08343,RP01041,RP02101,RP00327,RP00486,RP01292,RP04833	R00472,R00713,R00714,R00670,R08549,R01197,R00265,R02990,R00405,R00406,R00407,R02956,R02084,R01780,R00727,R00410,R02407,R05588,R00432,R01559,R03154,R06904,R02649,R00669,R02282,R00670,R01648,R02283,R03443,R00412,R00408,R02164,R00402,R00236,R00669,R02282,R01986,R02549,R01151,R01155,R01082,R00316
191	1.00	403	12	89	0	0	C00026->C00624:[1->1,1->10,2->2,3->4,3->6,5->5,8->9]	RP06172,RP00305,RP00287,RP00177,RP04458,RP00014,RP06101,RP08483,RP00109,RP08475,RP02101,RP01431	R00472,R00709,R00267,R00214,R00216,R00351,R00352,R00362,R00259,R02282,R04234,R00093,R01161,R06423,R00250,R07276,R03053,R01214,R07275,R04338,R07659,R04467,R05052,R04475,R04438,R02283,R02772,R02773,R02619,R00684,R00668,R00243,R00114,R00248,R04269,R06977,R01939,R07277,R04029,R01956,R03243,R01155,R01648,R05507,R01339,R04529,R07396,R04028,R04171,R03207,R00667,R05085,R02433,R04188,R00895,R04173,R01684,R06426,R01090,R02199,R04217,R02077,R00258,R07613,R00021,R00694,R03248,R00372,R00355,R04051,R02274,R00734,R03952,R02700,R00457,R00908,R03120,R06844,R03266,R00214,R00216,R00261,R00344,R00930,R00217,R00353,R00259,R02282,R01324
192	1.00	186	18	172	0	0	C00026->C00624:[1->1,2->2,3->4,5->10,5->5,8->6,8->9]	RP00608,RP04461,RP08483,RP00930,RP00121,RP00305,RP05677,RP00015,RP05698,RP04458,RP00287,RP05880,RP01431,RP01662,RP08475,RP02101,RP01292,RP05857	R00713,R00714,R00261,R00261,R00479,R00412,R00408,R02164,R00402,R00709,R00267,R08549,R07997,R08082,R08050,R05036,R05037,R01412,R05857,R05229,R05228,R08611,R06551,R07185,R05301,R05302,R05097,R03812,R05320,R06539,R01252,R08081,R03737,R03376,R00474,R08610,R05419,R02444,R02445,R00265,R00621,R01879,R06338,R06335,R03218,R03219,R06336,R06337,R02486,R07366,R07996,R08165,R05039,R07993,R03590,R01700,R07187,R06540,R02160,R07329,R03806,R07184,R00272,R07186,R03640,R07368,R03809,R07367,R05469,R05468,R01197,R03009,R03008,R04073,R03451,R05722,R05723,R05466,R02397,R06323,R06322,R03126,R04276,R07997,R08082,R08050,R05036,R05037,R01412,R05857,R05229,R05039,R08611,R06551,R05301,R05302,R05097,R03812,R05320,R06539,R01252,R08081,R03737,R03376,R05419,R02444,R02445,R01879,R06338,R06335,R03218,R02160,R06336,R06337,R02486,R07366,R07996,R03219,R05228,R07993,R03590,R07187,R06540,R07329,R08610,R03806,R07184,R04276,R07186,R03640,R07368,R03809,R07367,R05469,R05468,R03009,R03008,R04073,R03451,R05722,R05723,R05466,R02397,R06323,R06322,R03126,R07185,R01196,R00006,R00014,R00211,R00210,R01699,R00207,R00224,R00226,R00209,R05636,R03145,R00259,R02282,R00214,R00216,R00351,R00352,R01324,R01648,R00259,R02282,R01082,R00709,R00267
193	1.00	209	19	122	0	0	C00026->C00624:[1->1,1->10,2->2,3->4,3->6,5->5,8->9]	RP04453,RP00578,RP00305,RP04459,RP05677,RP03052,RP00287,RP00177,RP02380,RP01042,RP06172,RP06101,RP02102,RP00026,RP00084,RP00109,RP01041,RP02101,RP01431	R00245,R01343,R00667,R00709,R00267,R00260,R08549,R07997,R08082,R08050,R05036,R05037,R01412,R05857,R05229,R05228,R08611,R06551,R07185,R05301,R05302,R05097,R03812,R05320,R06539,R01252,R08081,R03737,R03376,R00474,R08610,R05419,R02444,R02445,R00265,R00621,R01879,R06338,R06335,R03218,R03219,R06336,R06337,R02486,R07366,R07996,R08165,R05039,R07993,R03590,R01700,R07187,R06540,R02160,R07329,R03806,R07184,R00272,R07186,R03640,R07368,R03809,R07367,R05469,R05468,R01197,R03009,R03008,R04073,R03451,R05722,R05723,R05466,R02397,R06323,R06322,R03126,R04276,R03443,R00214,R00216,R00351,R00352,R00362,R02649,R00669,R02282,R00472,R00214,R00216,R02283,R00743,R01323,R01179,R05508,R00393,R04057,R02955,R05336,R01359,R05509,R00928,R04000,R00229,R07832,R03884,R00227,R03153,R00235,R05839,R01148,R01582,R01580,R03063,R00279,R00344,R00930,R00217,R00353,R00669,R02282,R01324
194	1.00	161	21	186	0	0	C00026->C00624:[1->1,1->10,2->2,2->6,3->4,5->5,8->9]	RP00608,RP01043,RP00177,RP01042,RP06265,RP00026,RP04494,RP00109,RP01041,RP02101,RP00327,RP05677,RP00015,RP01829,RP02380,RP02102,RP03052,RP00285,RP01662,RP00486,RP01431	R00713,R00714,R00670,R00351,R00352,R00362,R00669,R02282,R00670,R00743,R01323,R01179,R05508,R00393,R04057,R02955,R05336,R01359,R05509,R00928,R04000,R00229,R07832,R03884,R00227,R03153,R00235,R00268,R08201,R00344,R00930,R00217,R00353,R00669,R02282,R01986,R02549,R08549,R07997,R08082,R08050,R05036,R05037,R01412,R05857,R05229,R05228,R08611,R06551,R07185,R05301,R05302,R05097,R03812,R05320,R06539,R01252,R08081,R03737,R03376,R00474,R08610,R05419,R02444,R02445,R00265,R00621,R01879,R06338,R06335,R03218,R03219,R06336,R06337,R02486,R07366,R07996,R08165,R05039,R07993,R03590,R01700,R07187,R06540,R02160,R07329,R03806,R07184,R00272,R07186,R03640,R07368,R03809,R07367,R05469,R05468,R01197,R03009,R03008,R04073,R03451,R05722,R05723,R05466,R02397,R06323,R06322,R03126,R04276,R07997,R08082,R08050,R05036,R05037,R01412,R05857,R05229,R05039,R08611,R06551,R05301,R05302,R05097,R03812,R05320,R06539,R01252,R08081,R03737,R03376,R05419,R02444,R02445,R01879,R06338,R06335,R03218,R02160,R06336,R06337,R02486,R07366,R07996,R03219,R05228,R07993,R03590,R07187,R06540,R07329,R08610,R03806,R07184,R04276,R07186,R03640,R07368,R03809,R07367,R05469,R05468,R03009,R03008,R04073,R03451,R05722,R05723,R05466,R02397,R06323,R06322,R03126,R07185,R01899,R02649,R02283,R03443,R00211,R00210,R00209,R01196,R00212,R01648,R01151,R01155,R01324
195	0.43	433	12	32	0	0	C00026->C00624:[5->10,8->4,8->6]	RP00305,RP06172,RP00304,RP00032,RP04458,RP06101,RP00930,RP08483,RP05880,RP04461,RP08475,RP01431	R00709,R00267,R00472,R08549,R01197,R00265,R02990,R00405,R00406,R00407,R02956,R02084,R01780,R00727,R00410,R02407,R05588,R00432,R01559,R03154,R06904,R00259,R02282,R00214,R00216,R00479,R00261,R00351,R00352,R00261,R00259,R01324
196	0.43	172	11	78	0	0	C00026->C00624:[5->10,8->4,8->6]	RP00305,RP06172,RP00015,RP04458,RP06101,RP05880,RP08483,RP00930,RP04461,RP08475,RP01431	R00709,R00267,R00472,R07997,R08082,R08050,R05036,R05037,R01412,R05857,R05229,R05039,R08611,R06551,R05301,R05302,R05097,R03812,R05320,R06539,R01252,R08081,R03737,R03376,R05419,R02444,R02445,R01879,R06338,R06335,R03218,R02160,R06336,R06337,R02486,R07366,R07996,R03219,R05228,R07993,R03590,R07187,R06540,R07329,R08610,R03806,R07184,R04276,R07186,R03640,R07368,R03809,R07367,R05469,R05468,R03009,R03008,R04073,R03451,R05722,R05723,R05466,R02397,R06323,R06322,R03126,R07185,R00259,R02282,R00214,R00216,R00351,R00352,R00261,R00479,R00261,R00259,R01324
197	0.86	416	16	57	0	0	C00026->C00624:[1->1,1->10,2->2,2->6,5->5,8->9]	RP00608,RP00036,RP00304,RP00032,RP04458,RP04461,RP08483,RP01431,RP04494,RP00078,RP00285,RP00177,RP01662,RP08475,RP02101,RP01829	R00713,R00714,R00199,R01858,R02628,R01138,R00659,R00724,R00200,R00206,R02320,R00430,R00208,R01012,R00572,R08549,R01197,R00265,R02990,R00405,R00406,R00407,R02956,R02084,R01780,R00727,R00410,R02407,R05588,R00432,R01559,R03154,R06904,R00259,R02282,R00261,R00261,R01324,R00268,R08201,R00431,R00346,R00345,R00726,R00341,R00211,R00210,R00209,R01196,R00212,R00351,R00352,R00362,R01648,R00259,R02282,R01899
198	1.00	174	20	167	0	0	C00026->C00624:[1->1,1->10,2->2,2->6,3->4,5->5,8->9]	RP00608,RP01043,RP00177,RP01042,RP06265,RP00109,RP01041,RP02101,RP00327,RP05677,RP00305,RP00128,RP00015,RP02380,RP02102,RP03052,RP01662,RP04318,RP00486,RP01431	R00713,R00714,R00670,R00351,R00352,R00362,R00669,R02282,R00670,R00344,R00930,R00217,R00353,R00669,R02282,R01986,R02549,R08549,R07997,R08082,R08050,R05036,R05037,R01412,R05857,R05229,R05228,R08611,R06551,R07185,R05301,R05302,R05097,R03812,R05320,R06539,R01252,R08081,R03737,R03376,R00474,R08610,R05419,R02444,R02445,R00265,R00621,R01879,R06338,R06335,R03218,R03219,R06336,R06337,R02486,R07366,R07996,R08165,R05039,R07993,R03590,R01700,R07187,R06540,R02160,R07329,R03806,R07184,R00272,R07186,R03640,R07368,R03809,R07367,R05469,R05468,R01197,R03009,R03008,R04073,R03451,R05722,R05723,R05466,R02397,R06323,R06322,R03126,R04276,R00709,R00267,R00710,R00711,R01019,R00326,R07997,R08082,R08050,R05036,R05037,R01412,R05857,R05229,R05039,R08611,R06551,R05301,R05302,R05097,R03812,R05320,R06539,R01252,R08081,R03737,R03376,R05419,R02444,R02445,R01879,R06338,R06335,R03218,R02160,R06336,R06337,R02486,R07366,R07996,R03219,R05228,R07993,R03590,R07187,R06540,R07329,R08610,R03806,R07184,R04276,R07186,R03640,R07368,R03809,R07367,R05469,R05468,R03009,R03008,R04073,R03451,R05722,R05723,R05466,R02397,R06323,R06322,R03126,R07185,R02649,R02283,R03443,R01648,R00224,R01151,R01155,R01324
199	1.00	272	19	181	0	0	C00026->C00624:[1->1,1->10,2->2,2->6,3->4,5->5,8->9]	RP00305,RP00304,RP00177,RP00930,RP04494,RP00109,RP00121,RP00015,RP00032,RP04458,RP00014,RP01292,RP00931,RP01829,RP00285,RP08475,RP02101,RP00921,RP01431	R00709,R00267,R08549,R01197,R00265,R00351,R00352,R00362,R00479,R00268,R08201,R00344,R00930,R00217,R00353,R00412,R00408,R02164,R00402,R07997,R08082,R08050,R05036,R05037,R01412,R05857,R05229,R05039,R08611,R06551,R05301,R05302,R05097,R03812,R05320,R06539,R01252,R08081,R03737,R03376,R05419,R02444,R02445,R01879,R06338,R06335,R03218,R02160,R06336,R06337,R02486,R07366,R07996,R03219,R05228,R07993,R03590,R07187,R06540,R07329,R08610,R03806,R07184,R04276,R07186,R03640,R07368,R03809,R07367,R05469,R05468,R03009,R03008,R04073,R03451,R05722,R05723,R05466,R02397,R06323,R06322,R03126,R07185,R02990,R00405,R00406,R00407,R02956,R02084,R01780,R00727,R00410,R02407,R05588,R00432,R01559,R03154,R06904,R00259,R02282,R04234,R00093,R01161,R06423,R00250,R07276,R03053,R01214,R07275,R04338,R07659,R04467,R05052,R04475,R04438,R02283,R02772,R02773,R02619,R00684,R00668,R00243,R00114,R00248,R04269,R06977,R01939,R07277,R04029,R01956,R03243,R01155,R01648,R05507,R01339,R04529,R07396,R04028,R04171,R03207,R00667,R05085,R02433,R04188,R00895,R04173,R01684,R06426,R01090,R02199,R04217,R02077,R00258,R07613,R00021,R00694,R03248,R00372,R00355,R04051,R02274,R00734,R03952,R02700,R00457,R00908,R03120,R06844,R03266,R01082,R00479,R01899,R00211,R00210,R00209,R01196,R00212,R00259,R02282,R00472,R01324
200	1.00	263	19	111	0	0	C00026->C00624:[2->2,3->1,3->4,5->10,5->5,8->6,8->9]	RP00608,RP01431,RP04461,RP08483,RP04494,RP04458,RP00121,RP00305,RP05677,RP05698,RP00930,RP00287,RP05880,RP01292,RP01662,RP08475,RP02101,RP01829,RP05857	R00713,R00714,R01324,R00261,R00261,R00268,R08201,R00259,R02282,R00412,R00408,R02164,R00402,R00709,R00267,R08549,R07997,R08082,R08050,R05036,R05037,R01412,R05857,R05229,R05228,R08611,R06551,R07185,R05301,R05302,R05097,R03812,R05320,R06539,R01252,R08081,R03737,R03376,R00474,R08610,R05419,R02444,R02445,R00265,R00621,R01879,R06338,R06335,R03218,R03219,R06336,R06337,R02486,R07366,R07996,R08165,R05039,R07993,R03590,R01700,R07187,R06540,R02160,R07329,R03806,R07184,R00272,R07186,R03640,R07368,R03809,R07367,R05469,R05468,R01197,R03009,R03008,R04073,R03451,R05722,R05723,R05466,R02397,R06323,R06322,R03126,R04276,R01196,R00006,R00014,R00211,R00210,R01699,R00207,R00224,R00226,R00209,R05636,R03145,R00479,R00214,R00216,R00351,R00352,R01082,R01648,R00259,R02282,R01899,R00709,R00267
201	0.71	214	18	112	0	0	C00026->C00624:[1->1,2->2,3->4,5->5,8->9]	RP00608,RP00304,RP05898,RP04461,RP08483,RP04494,RP04458,RP00121,RP08484,RP05677,RP00032,RP01829,RP01298,RP01870,RP01662,RP08475,RP02101,RP00930	R00713,R00714,R08549,R01197,R00265,R00397,R00489,R00261,R00261,R00268,R08201,R00259,R02282,R00412,R00408,R02164,R00402,R00268,R08549,R07997,R08082,R08050,R05036,R05037,R01412,R05857,R05229,R05228,R08611,R06551,R07185,R05301,R05302,R05097,R03812,R05320,R06539,R01252,R08081,R03737,R03376,R00474,R08610,R05419,R02444,R02445,R00265,R00621,R01879,R06338,R06335,R03218,R03219,R06336,R06337,R02486,R07366,R07996,R08165,R05039,R07993,R03590,R01700,R07187,R06540,R02160,R07329,R03806,R07184,R00272,R07186,R03640,R07368,R03809,R07367,R05469,R05468,R01197,R03009,R03008,R04073,R03451,R05722,R05723,R05466,R02397,R06323,R06322,R03126,R04276,R02990,R00405,R00406,R00407,R02956,R02084,R01780,R00727,R00410,R02407,R05588,R00432,R01559,R03154,R06904,R01899,R01086,R01954,R01648,R00259,R02282,R00479
202	1.00	259	21	128	0	0	C00026->C00624:[1->1,2->2,3->4,5->10,5->5,8->6,8->9]	RP00608,RP00304,RP01431,RP04461,RP08483,RP04494,RP00121,RP08484,RP00305,RP05677,RP05698,RP00032,RP00930,RP00287,RP05880,RP01292,RP01829,RP01662,RP08475,RP02101,RP04458	R00713,R00714,R08549,R01197,R00265,R01324,R00261,R00261,R00268,R08201,R00412,R00408,R02164,R00402,R00268,R00709,R00267,R08549,R07997,R08082,R08050,R05036,R05037,R01412,R05857,R05229,R05228,R08611,R06551,R07185,R05301,R05302,R05097,R03812,R05320,R06539,R01252,R08081,R03737,R03376,R00474,R08610,R05419,R02444,R02445,R00265,R00621,R01879,R06338,R06335,R03218,R03219,R06336,R06337,R02486,R07366,R07996,R08165,R05039,R07993,R03590,R01700,R07187,R06540,R02160,R07329,R03806,R07184,R00272,R07186,R03640,R07368,R03809,R07367,R05469,R05468,R01197,R03009,R03008,R04073,R03451,R05722,R05723,R05466,R02397,R06323,R06322,R03126,R04276,R01196,R00006,R00014,R00211,R00210,R01699,R00207,R00224,R00226,R00209,R05636,R03145,R02990,R00405,R00406,R00407,R02956,R02084,R01780,R00727,R00410,R02407,R05588,R00432,R01559,R03154,R06904,R00479,R00214,R00216,R00351,R00352,R01082,R01899,R01648,R00259,R02282,R00259,R02282
203	0.71	172	16	169	0	0	C00026->C00624:[1->1,2->2,3->4,5->5,8->9]	RP00608,RP04461,RP08483,RP00121,RP00305,RP05677,RP00015,RP05698,RP04458,RP00287,RP01292,RP01662,RP08475,RP02101,RP00930,RP05857	R00713,R00714,R00261,R00261,R00412,R00408,R02164,R00402,R00709,R00267,R08549,R07997,R08082,R08050,R05036,R05037,R01412,R05857,R05229,R05228,R08611,R06551,R07185,R05301,R05302,R05097,R03812,R05320,R06539,R01252,R08081,R03737,R03376,R00474,R08610,R05419,R02444,R02445,R00265,R00621,R01879,R06338,R06335,R03218,R03219,R06336,R06337,R02486,R07366,R07996,R08165,R05039,R07993,R03590,R01700,R07187,R06540,R02160,R07329,R03806,R07184,R00272,R07186,R03640,R07368,R03809,R07367,R05469,R05468,R01197,R03009,R03008,R04073,R03451,R05722,R05723,R05466,R02397,R06323,R06322,R03126,R04276,R07997,R08082,R08050,R05036,R05037,R01412,R05857,R05229,R05039,R08611,R06551,R05301,R05302,R05097,R03812,R05320,R06539,R01252,R08081,R03737,R03376,R05419,R02444,R02445,R01879,R06338,R06335,R03218,R02160,R06336,R06337,R02486,R07366,R07996,R03219,R05228,R07993,R03590,R07187,R06540,R07329,R08610,R03806,R07184,R04276,R07186,R03640,R07368,R03809,R07367,R05469,R05468,R03009,R03008,R04073,R03451,R05722,R05723,R05466,R02397,R06323,R06322,R03126,R07185,R01196,R00006,R00014,R00211,R00210,R01699,R00207,R00224,R00226,R00209,R05636,R03145,R00259,R02282,R00214,R00216,R01082,R01648,R00259,R02282,R00479,R00709,R00267
204	0.71	317	10	17	0	0	C00026->C00624:[1->1,2->2,3->4,5->5,8->9]	RP04453,RP00578,RP04459,RP02380,RP01042,RP02102,RP03052,RP00084,RP01041,RP02101	R00245,R01343,R00667,R00260,R02649,R00669,R02282,R02283,R03443,R05839,R01148,R01582,R01580,R03063,R00279,R00669,R02282
205	0.86	177	15	95	0	0	C00026->C00624:[1->1,2->2,3->4,3->6,5->5,8->9]	RP04453,RP00578,RP04459,RP05677,RP00287,RP02380,RP01042,RP06172,RP06101,RP02102,RP03052,RP00084,RP01041,RP02101,RP08475	R00245,R01343,R00667,R00260,R08549,R07997,R08082,R08050,R05036,R05037,R01412,R05857,R05229,R05228,R08611,R06551,R07185,R05301,R05302,R05097,R03812,R05320,R06539,R01252,R08081,R03737,R03376,R00474,R08610,R05419,R02444,R02445,R00265,R00621,R01879,R06338,R06335,R03218,R03219,R06336,R06337,R02486,R07366,R07996,R08165,R05039,R07993,R03590,R01700,R07187,R06540,R02160,R07329,R03806,R07184,R00272,R07186,R03640,R07368,R03809,R07367,R05469,R05468,R01197,R03009,R03008,R04073,R03451,R05722,R05723,R05466,R02397,R06323,R06322,R03126,R04276,R00214,R00216,R02649,R00669,R02282,R00472,R00214,R00216,R02283,R03443,R05839,R01148,R01582,R01580,R03063,R00279,R00669,R02282,R00259
206	1.00	218	19	228	0	2	C00026->C00624:[1->1,2->2,3->4,3->6,5->10,5->5,8->9]	RP05677,RP01830,RP00015,RP06172,RP01432,RP00304,RP04458,RP12907,RP06101,RP05880,RP00014,RP04494,RP00305,RP01012,RP00924,RP08475,RP10771,RP01829,RP04522	R08549,R07997,R08082,R08050,R05036,R05037,R01412,R05857,R05229,R05228,R08611,R06551,R07185,R05301,R05302,R05097,R03812,R05320,R06539,R01252,R08081,R03737,R03376,R00474,R08610,R05419,R02444,R02445,R00265,R00621,R01879,R06338,R06335,R03218,R03219,R06336,R06337,R02486,R07366,R07996,R08165,R05039,R07993,R03590,R01700,R07187,R06540,R02160,R07329,R03806,R07184,R00272,R07186,R03640,R07368,R03809,R07367,R05469,R05468,R01197,R03009,R03008,R04073,R03451,R05722,R05723,R05466,R02397,R06323,R06322,R03126,R04276,R01900,R07997,R08082,R08050,R05036,R05037,R01412,R05857,R05229,R05039,R08611,R06551,R05301,R05302,R05097,R03812,R05320,R06539,R01252,R08081,R03737,R03376,R05419,R02444,R02445,R01879,R06338,R06335,R03218,R02160,R06336,R06337,R02486,R07366,R07996,R03219,R05228,R07993,R03590,R07187,R06540,R07329,R08610,R03806,R07184,R04276,R07186,R03640,R07368,R03809,R07367,R05469,R05468,R03009,R03008,R04073,R03451,R05722,R05723,R05466,R02397,R06323,R06322,R03126,R07185,R00472,R01325,R08549,R01197,R00265,R00259,R02282,R08165,R00214,R00216,R00351,R00352,R04234,R00093,R01161,R06423,R00250,R07276,R03053,R01214,R07275,R04338,R07659,R04467,R05052,R04475,R04438,R02283,R02772,R02773,R02619,R00684,R00668,R00243,R00114,R00248,R04269,R06977,R01939,R07277,R04029,R01956,R03243,R01155,R01648,R05507,R01339,R04529,R07396,R04028,R04171,R03207,R00667,R05085,R02433,R04188,R00895,R04173,R01684,R06426,R01090,R02199,R04217,R02077,R00258,R07613,R00021,R00694,R03248,R00372,R00355,R04051,R02274,R00734,R03952,R02700,R00457,R00908,R03120,R06844,R03266,R00268,R08201,R00709,R00267,R00621,R00474,R00259,R01700,R01899,R00272
207	1.00	242	21	120	0	0	C00026->C00624:[1->1,1->10,2->2,2->6,3->4,5->5,8->9]	RP00578,RP00608,RP00304,RP00177,RP01042,RP04461,RP08483,RP00109,RP01041,RP02101,RP05677,RP04453,RP00305,RP00128,RP00032,RP02380,RP02102,RP03052,RP01662,RP04318,RP01431	R01343,R00667,R00713,R00714,R08549,R01197,R00265,R00351,R00352,R00362,R00669,R02282,R00261,R00261,R00344,R00930,R00217,R00353,R00669,R02282,R08549,R07997,R08082,R08050,R05036,R05037,R01412,R05857,R05229,R05228,R08611,R06551,R07185,R05301,R05302,R05097,R03812,R05320,R06539,R01252,R08081,R03737,R03376,R00474,R08610,R05419,R02444,R02445,R00265,R00621,R01879,R06338,R06335,R03218,R03219,R06336,R06337,R02486,R07366,R07996,R08165,R05039,R07993,R03590,R01700,R07187,R06540,R02160,R07329,R03806,R07184,R00272,R07186,R03640,R07368,R03809,R07367,R05469,R05468,R01197,R03009,R03008,R04073,R03451,R05722,R05723,R05466,R02397,R06323,R06322,R03126,R04276,R00245,R00709,R00267,R00710,R00711,R01019,R00326,R02990,R00405,R00406,R00407,R02956,R02084,R01780,R00727,R00410,R02407,R05588,R00432,R01559,R03154,R06904,R02649,R02283,R03443,R01648,R00224,R01324
208	1.00	237	8	143	0	0	C00026->C00624:[1->1,1->6,2->10,2->2,3->4,5->5,8->9]	RP06172,RP00015,RP04458,RP00014,RP00121,RP08475,RP02101,RP01292	R00472,R07997,R08082,R08050,R05036,R05037,R01412,R05857,R05229,R05039,R08611,R06551,R05301,R05302,R05097,R03812,R05320,R06539,R01252,R08081,R03737,R03376,R05419,R02444,R02445,R01879,R06338,R06335,R03218,R02160,R06336,R06337,R02486,R07366,R07996,R03219,R05228,R07993,R03590,R07187,R06540,R07329,R08610,R03806,R07184,R04276,R07186,R03640,R07368,R03809,R07367,R05469,R05468,R03009,R03008,R04073,R03451,R05722,R05723,R05466,R02397,R06323,R06322,R03126,R07185,R00259,R02282,R04234,R00093,R01161,R06423,R00250,R07276,R03053,R01214,R07275,R04338,R07659,R04467,R05052,R04475,R04438,R02283,R02772,R02773,R02619,R00684,R00668,R00243,R00114,R00248,R04269,R06977,R01939,R07277,R04029,R01956,R03243,R01155,R01648,R05507,R01339,R04529,R07396,R04028,R04171,R03207,R00667,R05085,R02433,R04188,R00895,R04173,R01684,R06426,R01090,R02199,R04217,R02077,R00258,R07613,R00021,R00694,R03248,R00372,R00355,R04051,R02274,R00734,R03952,R02700,R00457,R00908,R03120,R06844,R03266,R00412,R00408,R02164,R00402,R00259,R02282,R01082
209	1.00	244	21	121	0	0	C00026->C00624:[1->1,1->10,2->2,2->6,3->4,5->5,8->9]	RP00608,RP01043,RP00177,RP01042,RP06265,RP00109,RP01041,RP02101,RP00327,RP00128,RP00305,RP00304,RP00032,RP02380,RP02102,RP03052,RP01662,RP04318,RP00486,RP01431,RP05677	R00713,R00714,R00670,R00351,R00352,R00362,R00669,R02282,R00670,R00344,R00930,R00217,R00353,R00669,R02282,R01986,R02549,R00710,R00711,R01019,R00326,R00709,R00267,R08549,R01197,R00265,R02990,R00405,R00406,R00407,R02956,R02084,R01780,R00727,R00410,R02407,R05588,R00432,R01559,R03154,R06904,R02649,R02283,R03443,R01648,R00224,R01151,R01155,R01324,R08549,R07997,R08082,R08050,R05036,R05037,R01412,R05857,R05229,R05228,R08611,R06551,R07185,R05301,R05302,R05097,R03812,R05320,R06539,R01252,R08081,R03737,R03376,R00474,R08610,R05419,R02444,R02445,R00265,R00621,R01879,R06338,R06335,R03218,R03219,R06336,R06337,R02486,R07366,R07996,R08165,R05039,R07993,R03590,R01700,R07187,R06540,R02160,R07329,R03806,R07184,R00272,R07186,R03640,R07368,R03809,R07367,R05469,R05468,R01197,R03009,R03008,R04073,R03451,R05722,R05723,R05466,R02397,R06323,R06322,R03126,R04276
210	1.00	175	21	178	0	0	C00026->C00624:[1->1,1->6,2->10,2->2,3->4,5->5,8->9]	RP00608,RP01043,RP01041,RP01042,RP06265,RP00121,RP02101,RP00327,RP04833,RP06172,RP00304,RP00015,RP00032,RP02380,RP02102,RP03052,RP08343,RP01662,RP00486,RP01292,RP05677	R00713,R00714,R00670,R00669,R00669,R02282,R00670,R00412,R00408,R02164,R00402,R02282,R01986,R02549,R00316,R00472,R08549,R01197,R00265,R07997,R08082,R08050,R05036,R05037,R01412,R05857,R05229,R05039,R08611,R06551,R05301,R05302,R05097,R03812,R05320,R06539,R01252,R08081,R03737,R03376,R05419,R02444,R02445,R01879,R06338,R06335,R03218,R02160,R06336,R06337,R02486,R07366,R07996,R03219,R05228,R07993,R03590,R07187,R06540,R07329,R08610,R03806,R07184,R04276,R07186,R03640,R07368,R03809,R07367,R05469,R05468,R03009,R03008,R04073,R03451,R05722,R05723,R05466,R02397,R06323,R06322,R03126,R07185,R02990,R00405,R00406,R00407,R02956,R02084,R01780,R00727,R00410,R02407,R05588,R00432,R01559,R03154,R06904,R02649,R02283,R03443,R00236,R01648,R01151,R01155,R01082,R08549,R07997,R08082,R08050,R05036,R05037,R01412,R05857,R05229,R05228,R08611,R06551,R07185,R05301,R05302,R05097,R03812,R05320,R06539,R01252,R08081,R03737,R03376,R00474,R08610,R05419,R02444,R02445,R00265,R00621,R01879,R06338,R06335,R03218,R03219,R06336,R06337,R02486,R07366,R07996,R08165,R05039,R07993,R03590,R01700,R07187,R06540,R02160,R07329,R03806,R07184,R00272,R07186,R03640,R07368,R03809,R07367,R05469,R05468,R01197,R03009,R03008,R04073,R03451,R05722,R05723,R05466,R02397,R06323,R06322,R03126,R04276
211	0.86	328	21	68	0	0	C00026->C00624:[1->1,1->10,2->2,2->6,5->5,8->9]	RP00608,RP01043,RP00304,RP00026,RP00285,RP00032,RP00177,RP02380,RP01042,RP01431,RP06265,RP01662,RP02102,RP03052,RP04494,RP00109,RP01041,RP02101,RP00327,RP00486,RP01829	R00713,R00714,R00670,R08549,R01197,R00265,R00743,R01323,R01179,R05508,R00393,R04057,R02955,R05336,R01359,R05509,R00928,R04000,R00229,R07832,R03884,R00227,R03153,R00235,R00211,R00210,R00209,R01196,R00212,R02990,R00405,R00406,R00407,R02956,R02084,R01780,R00727,R00410,R02407,R05588,R00432,R01559,R03154,R06904,R00351,R00352,R00362,R02649,R00669,R02282,R01324,R00670,R01648,R02283,R03443,R00268,R08201,R00344,R00930,R00217,R00353,R00669,R02282,R01986,R02549,R01151,R01155,R01899
212	0.71	221	19	240	0	2	C00026->C00624:[1->1,2->2,3->4,5->5,8->9]	RP05677,RP12907,RP00015,RP05698,RP00304,RP01829,RP00287,RP00924,RP00014,RP01292,RP04494,RP10771,RP00930,RP00121,RP08475,RP02101,RP01012,RP04458,RP04522	R08549,R07997,R08082,R08050,R05036,R05037,R01412,R05857,R05229,R05228,R08611,R06551,R07185,R05301,R05302,R05097,R03812,R05320,R06539,R01252,R08081,R03737,R03376,R00474,R08610,R05419,R02444,R02445,R00265,R00621,R01879,R06338,R06335,R03218,R03219,R06336,R06337,R02486,R07366,R07996,R08165,R05039,R07993,R03590,R01700,R07187,R06540,R02160,R07329,R03806,R07184,R00272,R07186,R03640,R07368,R03809,R07367,R05469,R05468,R01197,R03009,R03008,R04073,R03451,R05722,R05723,R05466,R02397,R06323,R06322,R03126,R04276,R08165,R07997,R08082,R08050,R05036,R05037,R01412,R05857,R05229,R05039,R08611,R06551,R05301,R05302,R05097,R03812,R05320,R06539,R01252,R08081,R03737,R03376,R05419,R02444,R02445,R01879,R06338,R06335,R03218,R02160,R06336,R06337,R02486,R07366,R07996,R03219,R05228,R07993,R03590,R07187,R06540,R07329,R08610,R03806,R07184,R04276,R07186,R03640,R07368,R03809,R07367,R05469,R05468,R03009,R03008,R04073,R03451,R05722,R05723,R05466,R02397,R06323,R06322,R03126,R07185,R01196,R00006,R00014,R00211,R00210,R01699,R00207,R00224,R00226,R00209,R05636,R03145,R08549,R01197,R00265,R01899,R00214,R00216,R00474,R04234,R00093,R01161,R06423,R00250,R07276,R03053,R01214,R07275,R04338,R07659,R04467,R05052,R04475,R04438,R02283,R02772,R02773,R02619,R00684,R00668,R00243,R00114,R00248,R04269,R06977,R01939,R07277,R04029,R01956,R03243,R01155,R01648,R05507,R01339,R04529,R07396,R04028,R04171,R03207,R00667,R05085,R02433,R04188,R00895,R04173,R01684,R06426,R01090,R02199,R04217,R02077,R00258,R07613,R00021,R00694,R03248,R00372,R00355,R04051,R02274,R00734,R03952,R02700,R00457,R00908,R03120,R06844,R03266,R01082,R00268,R08201,R01700,R00479,R00412,R00408,R02164,R00402,R00259,R02282,R00621,R00259,R02282,R00272
213	1.00	217	19	259	0	0	C00026->C00624:[1->1,1->6,2->10,2->2,3->4,3->6,5->5,8->9]	RP00305,RP00304,RP00121,RP00930,RP00079,RP00078,RP06172,RP05677,RP00015,RP00032,RP04458,RP00014,RP00931,RP08475,RP00109,RP05729,RP02101,RP00921,RP01292	R00709,R00267,R08549,R01197,R00265,R00412,R00408,R02164,R00402,R00479,R00361,R00360,R00343,R00342,R01447,R01257,R00431,R00346,R00345,R00726,R00341,R00472,R08549,R07997,R08082,R08050,R05036,R05037,R01412,R05857,R05229,R05228,R08611,R06551,R07185,R05301,R05302,R05097,R03812,R05320,R06539,R01252,R08081,R03737,R03376,R00474,R08610,R05419,R02444,R02445,R00265,R00621,R01879,R06338,R06335,R03218,R03219,R06336,R06337,R02486,R07366,R07996,R08165,R05039,R07993,R03590,R01700,R07187,R06540,R02160,R07329,R03806,R07184,R00272,R07186,R03640,R07368,R03809,R07367,R05469,R05468,R01197,R03009,R03008,R04073,R03451,R05722,R05723,R05466,R02397,R06323,R06322,R03126,R04276,R07997,R08082,R08050,R05036,R05037,R01412,R05857,R05229,R05039,R08611,R06551,R05301,R05302,R05097,R03812,R05320,R06539,R01252,R08081,R03737,R03376,R05419,R02444,R02445,R01879,R06338,R06335,R03218,R02160,R06336,R06337,R02486,R07366,R07996,R03219,R05228,R07993,R03590,R07187,R06540,R07329,R08610,R03806,R07184,R04276,R07186,R03640,R07368,R03809,R07367,R05469,R05468,R03009,R03008,R04073,R03451,R05722,R05723,R05466,R02397,R06323,R06322,R03126,R07185,R02990,R00405,R00406,R00407,R02956,R02084,R01780,R00727,R00410,R02407,R05588,R00432,R01559,R03154,R06904,R00259,R02282,R04234,R00093,R01161,R06423,R00250,R07276,R03053,R01214,R07275,R04338,R07659,R04467,R05052,R04475,R04438,R02283,R02772,R02773,R02619,R00684,R00668,R00243,R00114,R00248,R04269,R06977,R01939,R07277,R04029,R01956,R03243,R01155,R01648,R05507,R01339,R04529,R07396,R04028,R04171,R03207,R00667,R05085,R02433,R04188,R00895,R04173,R01684,R06426,R01090,R02199,R04217,R02077,R00258,R07613,R00021,R00694,R03248,R00372,R00355,R04051,R02274,R00734,R03952,R02700,R00457,R00908,R03120,R06844,R03266,R00479,R00259,R00344,R00930,R00217,R00353,R00217,R00346,R00345,R00726,R00341,R00431,R02282,R00472,R01082
214	1.00	194	15	99	0	0	C00026->C00624:[1->1,1->4,2->2,5->10,5->5,8->6,8->9]	RP05857,RP00608,RP00304,RP00015,RP00032,RP04458,RP04461,RP08483,RP00930,RP00305,RP01662,RP08475,RP02101,RP01431,RP05880	R00709,R00267,R00713,R00714,R08549,R01197,R00265,R07997,R08082,R08050,R05036,R05037,R01412,R05857,R05229,R05039,R08611,R06551,R05301,R05302,R05097,R03812,R05320,R06539,R01252,R08081,R03737,R03376,R05419,R02444,R02445,R01879,R06338,R06335,R03218,R02160,R06336,R06337,R02486,R07366,R07996,R03219,R05228,R07993,R03590,R07187,R06540,R07329,R08610,R03806,R07184,R04276,R07186,R03640,R07368,R03809,R07367,R05469,R05468,R03009,R03008,R04073,R03451,R05722,R05723,R05466,R02397,R06323,R06322,R03126,R07185,R02990,R00405,R00406,R00407,R02956,R02084,R01780,R00727,R00410,R02407,R05588,R00432,R01559,R03154,R06904,R00259,R02282,R00261,R00261,R00479,R00709,R00267,R01648,R00259,R02282,R01324,R00351,R00352
215	1.00	195	21	177	0	0	C00026->C00624:[1->1,1->6,2->10,2->2,3->4,5->5,8->9]	RP00608,RP00036,RP00304,RP04461,RP08483,RP00292,RP02665,RP02749,RP05677,RP02101,RP03507,RP01127,RP00015,RP04458,RP02750,RP01784,RP00285,RP01662,RP08475,RP01643,RP00628	R00713,R00714,R00199,R01858,R02628,R01138,R00659,R00724,R00200,R00206,R02320,R00430,R00208,R01012,R00572,R08549,R01197,R00265,R00261,R00261,R02989,R02988,R02990,R03083,R08549,R07997,R08082,R08050,R05036,R05037,R01412,R05857,R05229,R05228,R08611,R06551,R07185,R05301,R05302,R05097,R03812,R05320,R06539,R01252,R08081,R03737,R03376,R00474,R08610,R05419,R02444,R02445,R00265,R00621,R01879,R06338,R06335,R03218,R03219,R06336,R06337,R02486,R07366,R07996,R08165,R05039,R07993,R03590,R01700,R07187,R06540,R02160,R07329,R03806,R07184,R00272,R07186,R03640,R07368,R03809,R07367,R05469,R05468,R01197,R03009,R03008,R04073,R03451,R05722,R05723,R05466,R02397,R06323,R06322,R03126,R04276,R02282,R03891,R00829,R07997,R08082,R08050,R05036,R05037,R01412,R05857,R05229,R05039,R08611,R06551,R05301,R05302,R05097,R03812,R05320,R06539,R01252,R08081,R03737,R03376,R05419,R02444,R02445,R01879,R06338,R06335,R03218,R02160,R06336,R06337,R02486,R07366,R07996,R03219,R05228,R07993,R03590,R07187,R06540,R07329,R08610,R03806,R07184,R04276,R07186,R03640,R07368,R03809,R07367,R05469,R05468,R03009,R03008,R04073,R03451,R05722,R05723,R05466,R02397,R06323,R06322,R03126,R07185,R00259,R02282,R03084,R01826,R00211,R00210,R00209,R01196,R00212,R01648,R00259,R01627,R01629,R01630
216	1.00	224	15	97	0	0	C00026->C00624:[1->1,2->2,5->10,5->5,8->4,8->6,8->9]	RP00608,RP00015,RP05698,RP04458,RP00287,RP04461,RP08483,RP01431,RP00305,RP00121,RP01662,RP08475,RP02101,RP01292,RP05880	R00713,R00714,R07997,R08082,R08050,R05036,R05037,R01412,R05857,R05229,R05039,R08611,R06551,R05301,R05302,R05097,R03812,R05320,R06539,R01252,R08081,R03737,R03376,R05419,R02444,R02445,R01879,R06338,R06335,R03218,R02160,R06336,R06337,R02486,R07366,R07996,R03219,R05228,R07993,R03590,R07187,R06540,R07329,R08610,R03806,R07184,R04276,R07186,R03640,R07368,R03809,R07367,R05469,R05468,R03009,R03008,R04073,R03451,R05722,R05723,R05466,R02397,R06323,R06322,R03126,R07185,R01196,R00006,R00014,R00211,R00210,R01699,R00207,R00224,R00226,R00209,R05636,R03145,R00259,R02282,R00214,R00216,R00261,R00261,R01324,R00709,R00267,R00412,R00408,R02164,R00402,R01648,R00259,R02282,R01082,R00351,R00352
217	1.00	134	10	87	0	0	C00026->C00624:[1->1,2->10,2->2,3->4,5->5,5->6,8->9]	RP04459,RP00015,RP04458,RP00287,RP00084,RP00285,RP00121,RP08475,RP02101,RP01292	R00260,R07997,R08082,R08050,R05036,R05037,R01412,R05857,R05229,R05039,R08611,R06551,R05301,R05302,R05097,R03812,R05320,R06539,R01252,R08081,R03737,R03376,R05419,R02444,R02445,R01879,R06338,R06335,R03218,R02160,R06336,R06337,R02486,R07366,R07996,R03219,R05228,R07993,R03590,R07187,R06540,R07329,R08610,R03806,R07184,R04276,R07186,R03640,R07368,R03809,R07367,R05469,R05468,R03009,R03008,R04073,R03451,R05722,R05723,R05466,R02397,R06323,R06322,R03126,R07185,R00259,R02282,R00214,R00216,R05839,R01148,R01582,R01580,R03063,R00279,R00211,R00210,R00209,R01196,R00212,R00412,R00408,R02164,R00402,R00259,R02282,R01082
218	1.00	206	17	104	0	0	C00026->C00624:[1->1,2->2,5->10,5->5,8->4,8->6,8->9]	RP00608,RP00304,RP00015,RP00032,RP05898,RP01431,RP04461,RP08483,RP00305,RP01298,RP01870,RP00121,RP01662,RP08475,RP02101,RP04458,RP05880	R00713,R00714,R08549,R01197,R00265,R07997,R08082,R08050,R05036,R05037,R01412,R05857,R05229,R05039,R08611,R06551,R05301,R05302,R05097,R03812,R05320,R06539,R01252,R08081,R03737,R03376,R05419,R02444,R02445,R01879,R06338,R06335,R03218,R02160,R06336,R06337,R02486,R07366,R07996,R03219,R05228,R07993,R03590,R07187,R06540,R07329,R08610,R03806,R07184,R04276,R07186,R03640,R07368,R03809,R07367,R05469,R05468,R03009,R03008,R04073,R03451,R05722,R05723,R05466,R02397,R06323,R06322,R03126,R07185,R02990,R00405,R00406,R00407,R02956,R02084,R01780,R00727,R00410,R02407,R05588,R00432,R01559,R03154,R06904,R00397,R00489,R01324,R00261,R00261,R00709,R00267,R01086,R01954,R00412,R00408,R02164,R00402,R01648,R00259,R02282,R00259,R02282,R00351,R00352
219	1.00	233	24	253	0	2	C00026->C00624:[1->1,1->10,1->6,2->10,2->2,3->4,5->5,8->9]	RP05677,RP00015,RP00924,RP12907,RP00079,RP04494,RP04458,RP00930,RP00121,RP06172,RP00305,RP01012,RP05698,RP00304,RP01829,RP00287,RP00014,RP01431,RP00177,RP08475,RP02101,RP10771,RP01292,RP04522	R08549,R07997,R08082,R08050,R05036,R05037,R01412,R05857,R05229,R05228,R08611,R06551,R07185,R05301,R05302,R05097,R03812,R05320,R06539,R01252,R08081,R03737,R03376,R00474,R08610,R05419,R02444,R02445,R00265,R00621,R01879,R06338,R06335,R03218,R03219,R06336,R06337,R02486,R07366,R07996,R08165,R05039,R07993,R03590,R01700,R07187,R06540,R02160,R07329,R03806,R07184,R00272,R07186,R03640,R07368,R03809,R07367,R05469,R05468,R01197,R03009,R03008,R04073,R03451,R05722,R05723,R05466,R02397,R06323,R06322,R03126,R04276,R07997,R08082,R08050,R05036,R05037,R01412,R05857,R05229,R05039,R08611,R06551,R05301,R05302,R05097,R03812,R05320,R06539,R01252,R08081,R03737,R03376,R05419,R02444,R02445,R01879,R06338,R06335,R03218,R02160,R06336,R06337,R02486,R07366,R07996,R03219,R05228,R07993,R03590,R07187,R06540,R07329,R08610,R03806,R07184,R04276,R07186,R03640,R07368,R03809,R07367,R05469,R05468,R03009,R03008,R04073,R03451,R05722,R05723,R05466,R02397,R06323,R06322,R03126,R07185,R00474,R08165,R00361,R00360,R00343,R00342,R01447,R01257,R00268,R08201,R00259,R02282,R00479,R00412,R00408,R02164,R00402,R00472,R00709,R00267,R00621,R01196,R00006,R00014,R00211,R00210,R01699,R00207,R00224,R00226,R00209,R05636,R03145,R08549,R01197,R00265,R01899,R00214,R00216,R04234,R00093,R01161,R06423,R00250,R07276,R03053,R01214,R07275,R04338,R07659,R04467,R05052,R04475,R04438,R02283,R02772,R02773,R02619,R00684,R00668,R00243,R00114,R00248,R04269,R06977,R01939,R07277,R04029,R01956,R03243,R01155,R01648,R05507,R01339,R04529,R07396,R04028,R04171,R03207,R00667,R05085,R02433,R04188,R00895,R04173,R01684,R06426,R01090,R02199,R04217,R02077,R00258,R07613,R00021,R00694,R03248,R00372,R00355,R04051,R02274,R00734,R03952,R02700,R00457,R00908,R03120,R06844,R03266,R01324,R00351,R00352,R00362,R00259,R02282,R01700,R01082,R00272
220	0.86	207	18	87	0	0	C00026->C00624:[1->1,1->6,2->10,2->2,5->5,8->9]	RP04453,RP00578,RP00608,RP06172,RP00015,RP02380,RP01042,RP04461,RP08483,RP01662,RP02102,RP03052,RP00121,RP08343,RP01041,RP02101,RP04833,RP01292	R00245,R01343,R00667,R00713,R00714,R00472,R07997,R08082,R08050,R05036,R05037,R01412,R05857,R05229,R05039,R08611,R06551,R05301,R05302,R05097,R03812,R05320,R06539,R01252,R08081,R03737,R03376,R05419,R02444,R02445,R01879,R06338,R06335,R03218,R02160,R06336,R06337,R02486,R07366,R07996,R03219,R05228,R07993,R03590,R07187,R06540,R07329,R08610,R03806,R07184,R04276,R07186,R03640,R07368,R03809,R07367,R05469,R05468,R03009,R03008,R04073,R03451,R05722,R05723,R05466,R02397,R06323,R06322,R03126,R07185,R02649,R00669,R02282,R00261,R00261,R01648,R02283,R03443,R00412,R00408,R02164,R00402,R00236,R00669,R02282,R00316,R01082
221	0.86	178	17	104	0	0	C00026->C00624:[1->1,1->6,2->10,2->2,5->5,8->9]	RP06172,RP00608,RP01043,RP00015,RP02380,RP01042,RP06265,RP01662,RP02102,RP03052,RP00026,RP00121,RP01041,RP02101,RP00327,RP00486,RP01292	R00472,R00713,R00714,R00670,R07997,R08082,R08050,R05036,R05037,R01412,R05857,R05229,R05039,R08611,R06551,R05301,R05302,R05097,R03812,R05320,R06539,R01252,R08081,R03737,R03376,R05419,R02444,R02445,R01879,R06338,R06335,R03218,R02160,R06336,R06337,R02486,R07366,R07996,R03219,R05228,R07993,R03590,R07187,R06540,R07329,R08610,R03806,R07184,R04276,R07186,R03640,R07368,R03809,R07367,R05469,R05468,R03009,R03008,R04073,R03451,R05722,R05723,R05466,R02397,R06323,R06322,R03126,R07185,R02649,R00669,R02282,R00670,R01648,R02283,R03443,R00743,R01323,R01179,R05508,R00393,R04057,R02955,R05336,R01359,R05509,R00928,R04000,R00229,R07832,R03884,R00227,R03153,R00235,R00412,R00408,R02164,R00402,R00669,R02282,R01986,R02549,R01151,R01155,R01082
222	1.00	225	18	269	0	0	C00026->C00624:[1->1,1->6,2->10,2->2,3->4,5->5,8->9]	RP00305,RP01077,RP08475,RP00930,RP00079,RP00121,RP06172,RP05677,RP00015,RP04458,RP00014,RP05694,RP00931,RP05067,RP00109,RP02101,RP00921,RP01292	R00709,R00267,R00742,R00259,R00479,R00361,R00360,R00343,R00342,R01447,R01257,R00412,R00408,R02164,R00402,R00472,R08549,R07997,R08082,R08050,R05036,R05037,R01412,R05857,R05229,R05228,R08611,R06551,R07185,R05301,R05302,R05097,R03812,R05320,R06539,R01252,R08081,R03737,R03376,R00474,R08610,R05419,R02444,R02445,R00265,R00621,R01879,R06338,R06335,R03218,R03219,R06336,R06337,R02486,R07366,R07996,R08165,R05039,R07993,R03590,R01700,R07187,R06540,R02160,R07329,R03806,R07184,R00272,R07186,R03640,R07368,R03809,R07367,R05469,R05468,R01197,R03009,R03008,R04073,R03451,R05722,R05723,R05466,R02397,R06323,R06322,R03126,R04276,R07997,R08082,R08050,R05036,R05037,R01412,R05857,R05229,R05039,R08611,R06551,R05301,R05302,R05097,R03812,R05320,R06539,R01252,R08081,R03737,R03376,R05419,R02444,R02445,R01879,R06338,R06335,R03218,R02160,R06336,R06337,R02486,R07366,R07996,R03219,R05228,R07993,R03590,R07187,R06540,R07329,R08610,R03806,R07184,R04276,R07186,R03640,R07368,R03809,R07367,R05469,R05468,R03009,R03008,R04073,R03451,R05722,R05723,R05466,R02397,R06323,R06322,R03126,R07185,R00259,R02282,R04234,R00093,R01161,R06423,R00250,R07276,R03053,R01214,R07275,R04338,R07659,R04467,R05052,R04475,R04438,R02283,R02772,R02773,R02619,R00684,R00668,R00243,R00114,R00248,R04269,R06977,R01939,R07277,R04029,R01956,R03243,R01155,R01648,R05507,R01339,R04529,R07396,R04028,R04171,R03207,R00667,R05085,R02433,R04188,R00895,R04173,R01684,R06426,R01090,R02199,R04217,R02077,R00258,R07613,R00021,R00694,R03248,R00372,R00355,R04051,R02274,R00734,R03952,R02700,R00457,R00908,R03120,R06844,R03266,R04709,R07989,R06635,R06637,R06636,R06459,R06458,R06448,R07250,R06510,R07253,R05331,R06641,R00233,R06511,R06512,R06643,R06644,R06645,R02505,R07987,R07251,R07988,R05188,R06482,R06483,R06480,R06481,R02447,R05464,R01613,R01614,R05190,R07758,R02223,R07254,R02224,R00479,R00344,R00344,R00930,R00217,R00353,R02282,R00472,R01082
223	1.00	396	14	104	0	0	C00026->C00624:[1->1,2->2,3->4,5->10,5->5,8->6,8->9]	RP00305,RP01830,RP00304,RP01432,RP00032,RP04458,RP00930,RP05880,RP00931,RP00014,RP00121,RP08475,RP00921,RP01292	R00709,R00267,R01900,R08549,R01197,R00265,R01325,R02990,R00405,R00406,R00407,R02956,R02084,R01780,R00727,R00410,R02407,R05588,R00432,R01559,R03154,R06904,R00259,R02282,R00479,R00351,R00352,R00479,R04234,R00093,R01161,R06423,R00250,R07276,R03053,R01214,R07275,R04338,R07659,R04467,R05052,R04475,R04438,R02283,R02772,R02773,R02619,R00684,R00668,R00243,R00114,R00248,R04269,R06977,R01939,R07277,R04029,R01956,R03243,R01155,R01648,R05507,R01339,R04529,R07396,R04028,R04171,R03207,R00667,R05085,R02433,R04188,R00895,R04173,R01684,R06426,R01090,R02199,R04217,R02077,R00258,R07613,R00021,R00694,R03248,R00372,R00355,R04051,R02274,R00734,R03952,R02700,R00457,R00908,R03120,R06844,R03266,R00412,R00408,R02164,R00402,R00259,R00472,R01082
224	1.00	150	9	78	0	0	C00026->C00624:[1->1,1->6,2->10,2->2,3->4,5->5,8->9]	RP06172,RP00015,RP00602,RP01292,RP05855,RP00121,RP08475,RP02101,RP04458	R00472,R07997,R08082,R08050,R05036,R05037,R01412,R05857,R05229,R05039,R08611,R06551,R05301,R05302,R05097,R03812,R05320,R06539,R01252,R08081,R03737,R03376,R05419,R02444,R02445,R01879,R06338,R06335,R03218,R02160,R06336,R06337,R02486,R07366,R07996,R03219,R05228,R07993,R03590,R07187,R06540,R07329,R08610,R03806,R07184,R04276,R07186,R03640,R07368,R03809,R07367,R05469,R05468,R03009,R03008,R04073,R03451,R05722,R05723,R05466,R02397,R06323,R06322,R03126,R07185,R02315,R02313,R01082,R00715,R00716,R00412,R00408,R02164,R00402,R00259,R02282,R00259,R02282
225	1.00	235	20	113	0	0	C00026->C00624:[1->1,1->6,2->10,2->2,3->4,5->5,8->9]	RP00578,RP00608,RP00304,RP01041,RP01042,RP04461,RP08483,RP00121,RP02101,RP04453,RP06172,RP05677,RP00032,RP02380,RP02102,RP03052,RP08343,RP01662,RP04833,RP01292	R01343,R00667,R00713,R00714,R08549,R01197,R00265,R00669,R00669,R02282,R00261,R00261,R00412,R00408,R02164,R00402,R02282,R00245,R00472,R08549,R07997,R08082,R08050,R05036,R05037,R01412,R05857,R05229,R05228,R08611,R06551,R07185,R05301,R05302,R05097,R03812,R05320,R06539,R01252,R08081,R03737,R03376,R00474,R08610,R05419,R02444,R02445,R00265,R00621,R01879,R06338,R06335,R03218,R03219,R06336,R06337,R02486,R07366,R07996,R08165,R05039,R07993,R03590,R01700,R07187,R06540,R02160,R07329,R03806,R07184,R00272,R07186,R03640,R07368,R03809,R07367,R05469,R05468,R01197,R03009,R03008,R04073,R03451,R05722,R05723,R05466,R02397,R06323,R06322,R03126,R04276,R02990,R00405,R00406,R00407,R02956,R02084,R01780,R00727,R00410,R02407,R05588,R00432,R01559,R03154,R06904,R02649,R02283,R03443,R00236,R01648,R00316,R01082
226	0.71	200	14	110	0	0	C00026->C00624:[1->1,2->2,5->5,8->4,8->9]	RP00608,RP00304,RP00015,RP05698,RP00032,RP04458,RP00287,RP04461,RP08483,RP00121,RP01662,RP08475,RP02101,RP01292	R00713,R00714,R08549,R01197,R00265,R07997,R08082,R08050,R05036,R05037,R01412,R05857,R05229,R05039,R08611,R06551,R05301,R05302,R05097,R03812,R05320,R06539,R01252,R08081,R03737,R03376,R05419,R02444,R02445,R01879,R06338,R06335,R03218,R02160,R06336,R06337,R02486,R07366,R07996,R03219,R05228,R07993,R03590,R07187,R06540,R07329,R08610,R03806,R07184,R04276,R07186,R03640,R07368,R03809,R07367,R05469,R05468,R03009,R03008,R04073,R03451,R05722,R05723,R05466,R02397,R06323,R06322,R03126,R07185,R01196,R00006,R00014,R00211,R00210,R01699,R00207,R00224,R00226,R00209,R05636,R03145,R02990,R00405,R00406,R00407,R02956,R02084,R01780,R00727,R00410,R02407,R05588,R00432,R01559,R03154,R06904,R00259,R02282,R00214,R00216,R00261,R00261,R00412,R00408,R02164,R00402,R01648,R00259,R02282,R01082
227	0.43	607	11	16	0	0	C00026->C00624:[5->10,8->4,8->6]	RP00305,RP06172,RP01829,RP06101,RP05880,RP08483,RP01431,RP04494,RP04461,RP08475,RP04458	R00709,R00267,R00472,R01899,R00214,R00216,R00351,R00352,R00261,R01324,R00268,R08201,R00261,R00259,R00259,R02282
228	0.86	318	16	110	0	0	C00026->C00624:[1->1,2->2,3->4,3->6,5->5,8->9]	RP04453,RP00578,RP04459,RP00026,RP08483,RP00287,RP02380,RP01042,RP06172,RP00014,RP02102,RP03052,RP00084,RP01041,RP02101,RP06101	R00245,R01343,R00667,R00260,R00743,R01323,R01179,R05508,R00393,R04057,R02955,R05336,R01359,R05509,R00928,R04000,R00229,R07832,R03884,R00227,R03153,R00235,R00261,R00214,R00216,R02649,R00669,R02282,R00472,R04234,R00093,R01161,R06423,R00250,R07276,R03053,R01214,R07275,R04338,R07659,R04467,R05052,R04475,R04438,R02283,R02772,R02773,R02619,R00684,R00668,R00243,R00114,R00248,R04269,R06977,R01939,R07277,R04029,R01956,R03243,R01155,R01648,R05507,R01339,R04529,R07396,R04028,R04171,R03207,R00667,R05085,R02433,R04188,R00895,R04173,R01684,R06426,R01090,R02199,R04217,R02077,R00258,R07613,R00021,R00694,R03248,R00372,R00355,R04051,R02274,R00734,R03952,R02700,R00457,R00908,R03120,R06844,R03266,R02283,R03443,R05839,R01148,R01582,R01580,R03063,R00279,R00669,R02282,R00214,R00216
229	0.71	137	10	76	0	0	C00026->C00624:[1->1,1->4,2->2,5->5,8->9]	RP05857,RP00608,RP00015,RP04458,RP04461,RP08483,RP00930,RP01662,RP08475,RP02101	R00709,R00267,R00713,R00714,R07997,R08082,R08050,R05036,R05037,R01412,R05857,R05229,R05039,R08611,R06551,R05301,R05302,R05097,R03812,R05320,R06539,R01252,R08081,R03737,R03376,R05419,R02444,R02445,R01879,R06338,R06335,R03218,R02160,R06336,R06337,R02486,R07366,R07996,R03219,R05228,R07993,R03590,R07187,R06540,R07329,R08610,R03806,R07184,R04276,R07186,R03640,R07368,R03809,R07367,R05469,R05468,R03009,R03008,R04073,R03451,R05722,R05723,R05466,R02397,R06323,R06322,R03126,R07185,R00259,R02282,R00261,R00261,R00479,R01648,R00259,R02282
230	1.00	202	21	124	0	0	C00026->C00624:[1->1,1->4,2->2,5->10,5->5,8->6,8->9]	RP00608,RP01043,RP01042,RP00930,RP06265,RP00026,RP01041,RP02101,RP00327,RP05857,RP00305,RP00304,RP00015,RP00032,RP02380,RP05880,RP02102,RP03052,RP01662,RP00486,RP01431	R00713,R00714,R00670,R00669,R02282,R00479,R00670,R00743,R01323,R01179,R05508,R00393,R04057,R02955,R05336,R01359,R05509,R00928,R04000,R00229,R07832,R03884,R00227,R03153,R00235,R00669,R02282,R01986,R02549,R00709,R00267,R00709,R00267,R08549,R01197,R00265,R07997,R08082,R08050,R05036,R05037,R01412,R05857,R05229,R05039,R08611,R06551,R05301,R05302,R05097,R03812,R05320,R06539,R01252,R08081,R03737,R03376,R05419,R02444,R02445,R01879,R06338,R06335,R03218,R02160,R06336,R06337,R02486,R07366,R07996,R03219,R05228,R07993,R03590,R07187,R06540,R07329,R08610,R03806,R07184,R04276,R07186,R03640,R07368,R03809,R07367,R05469,R05468,R03009,R03008,R04073,R03451,R05722,R05723,R05466,R02397,R06323,R06322,R03126,R07185,R02990,R00405,R00406,R00407,R02956,R02084,R01780,R00727,R00410,R02407,R05588,R00432,R01559,R03154,R06904,R02649,R00351,R00352,R02283,R03443,R01648,R01151,R01155,R01324
231	0.71	171	16	83	0	0	C00026->C00624:[1->1,1->4,2->2,5->5,8->9]	RP00608,RP01043,RP00015,RP02380,RP01042,RP00930,RP06265,RP01662,RP02102,RP03052,RP01829,RP08484,RP01041,RP02101,RP00327,RP00486	R00713,R00714,R00670,R07997,R08082,R08050,R05036,R05037,R01412,R05857,R05229,R05039,R08611,R06551,R05301,R05302,R05097,R03812,R05320,R06539,R01252,R08081,R03737,R03376,R05419,R02444,R02445,R01879,R06338,R06335,R03218,R02160,R06336,R06337,R02486,R07366,R07996,R03219,R05228,R07993,R03590,R07187,R06540,R07329,R08610,R03806,R07184,R04276,R07186,R03640,R07368,R03809,R07367,R05469,R05468,R03009,R03008,R04073,R03451,R05722,R05723,R05466,R02397,R06323,R06322,R03126,R07185,R02649,R00669,R02282,R00479,R00670,R01648,R02283,R03443,R01899,R00268,R00669,R02282,R01986,R02549,R01151,R01155
232	1.00	383	17	109	0	0	C00026->C00624:[1->1,1->6,2->10,2->2,3->4,5->5,8->9]	RP00305,RP06172,RP00304,RP00287,RP00032,RP05898,RP00014,RP06101,RP00931,RP01298,RP01870,RP01292,RP00121,RP08475,RP00921,RP04458,RP00930	R00709,R00267,R00472,R08549,R01197,R00265,R00214,R00216,R02990,R00405,R00406,R00407,R02956,R02084,R01780,R00727,R00410,R02407,R05588,R00432,R01559,R03154,R06904,R00397,R00489,R04234,R00093,R01161,R06423,R00250,R07276,R03053,R01214,R07275,R04338,R07659,R04467,R05052,R04475,R04438,R02283,R02772,R02773,R02619,R00684,R00668,R00243,R00114,R00248,R04269,R06977,R01939,R07277,R04029,R01956,R03243,R01155,R01648,R05507,R01339,R04529,R07396,R04028,R04171,R03207,R00667,R05085,R02433,R04188,R00895,R04173,R01684,R06426,R01090,R02199,R04217,R02077,R00258,R07613,R00021,R00694,R03248,R00372,R00355,R04051,R02274,R00734,R03952,R02700,R00457,R00908,R03120,R06844,R03266,R00214,R00216,R00479,R01086,R01954,R01082,R00412,R00408,R02164,R00402,R00259,R00472,R00259,R02282,R00479
233	0.86	367	8	79	0	0	C00026->C00624:[1->1,2->2,3->4,3->6,5->5,8->9]	RP06172,RP00287,RP04458,RP00014,RP06101,RP08483,RP08475,RP02101	R00472,R00214,R00216,R00259,R02282,R04234,R00093,R01161,R06423,R00250,R07276,R03053,R01214,R07275,R04338,R07659,R04467,R05052,R04475,R04438,R02283,R02772,R02773,R02619,R00684,R00668,R00243,R00114,R00248,R04269,R06977,R01939,R07277,R04029,R01956,R03243,R01155,R01648,R05507,R01339,R04529,R07396,R04028,R04171,R03207,R00667,R05085,R02433,R04188,R00895,R04173,R01684,R06426,R01090,R02199,R04217,R02077,R00258,R07613,R00021,R00694,R03248,R00372,R00355,R04051,R02274,R00734,R03952,R02700,R00457,R00908,R03120,R06844,R03266,R00214,R00216,R00261,R00259,R02282
234	1.00	477	10	23	0	0	C00026->C00624:[1->1,1->10,2->2,2->6,3->4,5->5,8->9]	RP00305,RP00109,RP00177,RP00602,RP01431,RP05855,RP00285,RP08475,RP02101,RP04458	R00709,R00267,R00344,R00930,R00217,R00353,R00351,R00352,R00362,R02315,R02313,R01324,R00715,R00716,R00211,R00210,R00209,R01196,R00212,R00259,R02282,R00259,R02282
235	1.00	385	15	104	0	0	C00026->C00624:[1->1,1->6,2->10,2->2,3->4,5->5,8->9]	RP00305,RP06172,RP00304,RP10932,RP04458,RP00121,RP00014,RP00930,RP00931,RP00032,RP08475,RP02101,RP00921,RP01292,RP10771	R00709,R00267,R00472,R08549,R01197,R00265,R02570,R00259,R02282,R00412,R00408,R02164,R00402,R04234,R00093,R01161,R06423,R00250,R07276,R03053,R01214,R07275,R04338,R07659,R04467,R05052,R04475,R04438,R02283,R02772,R02773,R02619,R00684,R00668,R00243,R00114,R00248,R04269,R06977,R01939,R07277,R04029,R01956,R03243,R01155,R01648,R05507,R01339,R04529,R07396,R04028,R04171,R03207,R00667,R05085,R02433,R04188,R00895,R04173,R01684,R06426,R01090,R02199,R04217,R02077,R00258,R07613,R00021,R00694,R03248,R00372,R00355,R04051,R02274,R00734,R03952,R02700,R00457,R00908,R03120,R06844,R03266,R00479,R00479,R02990,R00405,R00406,R00407,R02956,R02084,R01780,R00727,R00410,R02407,R05588,R00432,R01559,R03154,R06904,R00259,R02282,R00472,R01082,R01700
236	1.00	379	10	32	0	0	C00026->C00624:[1->1,1->6,2->10,2->2,3->4,5->5,8->9]	RP06172,RP00304,RP00032,RP00602,RP01292,RP05855,RP00121,RP08475,RP02101,RP04458	R00472,R08549,R01197,R00265,R02990,R00405,R00406,R00407,R02956,R02084,R01780,R00727,R00410,R02407,R05588,R00432,R01559,R03154,R06904,R02315,R02313,R01082,R00715,R00716,R00412,R00408,R02164,R00402,R00259,R02282,R00259,R02282
237	1.00	137	12	150	0	0	C00026->C00624:[1->1,2->2,3->4,5->10,5->5,8->6,8->9]	RP00608,RP05677,RP00015,RP04458,RP04461,RP08483,RP05880,RP00305,RP01662,RP08475,RP02101,RP01431	R00713,R00714,R08549,R07997,R08082,R08050,R05036,R05037,R01412,R05857,R05229,R05228,R08611,R06551,R07185,R05301,R05302,R05097,R03812,R05320,R06539,R01252,R08081,R03737,R03376,R00474,R08610,R05419,R02444,R02445,R00265,R00621,R01879,R06338,R06335,R03218,R03219,R06336,R06337,R02486,R07366,R07996,R08165,R05039,R07993,R03590,R01700,R07187,R06540,R02160,R07329,R03806,R07184,R00272,R07186,R03640,R07368,R03809,R07367,R05469,R05468,R01197,R03009,R03008,R04073,R03451,R05722,R05723,R05466,R02397,R06323,R06322,R03126,R04276,R07997,R08082,R08050,R05036,R05037,R01412,R05857,R05229,R05039,R08611,R06551,R05301,R05302,R05097,R03812,R05320,R06539,R01252,R08081,R03737,R03376,R05419,R02444,R02445,R01879,R06338,R06335,R03218,R02160,R06336,R06337,R02486,R07366,R07996,R03219,R05228,R07993,R03590,R07187,R06540,R07329,R08610,R03806,R07184,R04276,R07186,R03640,R07368,R03809,R07367,R05469,R05468,R03009,R03008,R04073,R03451,R05722,R05723,R05466,R02397,R06323,R06322,R03126,R07185,R00259,R02282,R00261,R00261,R00351,R00352,R00709,R00267,R01648,R00259,R02282,R01324
238	1.00	237	18	101	0	0	C00026->C00624:[1->1,2->2,5->10,5->5,8->4,8->6,8->9]	RP00608,RP00015,RP05698,RP01829,RP00287,RP04461,RP08483,RP01292,RP04494,RP00305,RP00930,RP01431,RP00121,RP01662,RP08475,RP02101,RP04458,RP05880	R00713,R00714,R07997,R08082,R08050,R05036,R05037,R01412,R05857,R05229,R05039,R08611,R06551,R05301,R05302,R05097,R03812,R05320,R06539,R01252,R08081,R03737,R03376,R05419,R02444,R02445,R01879,R06338,R06335,R03218,R02160,R06336,R06337,R02486,R07366,R07996,R03219,R05228,R07993,R03590,R07187,R06540,R07329,R08610,R03806,R07184,R04276,R07186,R03640,R07368,R03809,R07367,R05469,R05468,R03009,R03008,R04073,R03451,R05722,R05723,R05466,R02397,R06323,R06322,R03126,R07185,R01196,R00006,R00014,R00211,R00210,R01699,R00207,R00224,R00226,R00209,R05636,R03145,R01899,R00214,R00216,R00261,R00261,R01082,R00268,R08201,R00709,R00267,R00479,R01324,R00412,R00408,R02164,R00402,R01648,R00259,R02282,R00259,R02282,R00351,R00352
239	0.71	181	17	100	0	0	C00026->C00624:[1->1,1->4,2->2,5->5,8->9]	RP04453,RP00578,RP00608,RP00304,RP05857,RP00032,RP00930,RP02380,RP01042,RP04461,RP08483,RP01662,RP02102,RP03052,RP00015,RP01041,RP02101	R00245,R01343,R00667,R00713,R00714,R08549,R01197,R00265,R00709,R00267,R02990,R00405,R00406,R00407,R02956,R02084,R01780,R00727,R00410,R02407,R05588,R00432,R01559,R03154,R06904,R00479,R02649,R00669,R02282,R00261,R00261,R01648,R02283,R03443,R07997,R08082,R08050,R05036,R05037,R01412,R05857,R05229,R05039,R08611,R06551,R05301,R05302,R05097,R03812,R05320,R06539,R01252,R08081,R03737,R03376,R05419,R02444,R02445,R01879,R06338,R06335,R03218,R02160,R06336,R06337,R02486,R07366,R07996,R03219,R05228,R07993,R03590,R07187,R06540,R07329,R08610,R03806,R07184,R04276,R07186,R03640,R07368,R03809,R07367,R05469,R05468,R03009,R03008,R04073,R03451,R05722,R05723,R05466,R02397,R06323,R06322,R03126,R07185,R00669,R02282
240	0.14	158	10	80	0	0	C00026->C00624:[8->6]	RP06172,RP00015,RP00287,RP05898,RP06101,RP01298,RP01870,RP00121,RP08475,RP04458	R00472,R07997,R08082,R08050,R05036,R05037,R01412,R05857,R05229,R05039,R08611,R06551,R05301,R05302,R05097,R03812,R05320,R06539,R01252,R08081,R03737,R03376,R05419,R02444,R02445,R01879,R06338,R06335,R03218,R02160,R06336,R06337,R02486,R07366,R07996,R03219,R05228,R07993,R03590,R07187,R06540,R07329,R08610,R03806,R07184,R04276,R07186,R03640,R07368,R03809,R07367,R05469,R05468,R03009,R03008,R04073,R03451,R05722,R05723,R05466,R02397,R06323,R06322,R03126,R07185,R00214,R00216,R00397,R00489,R00214,R00216,R01086,R01954,R00412,R00408,R02164,R00402,R00259,R00259,R02282
241	1.00	257	12	148	0	0	C00026->C00624:[1->1,1->6,2->10,2->2,3->4,5->5,8->9]	RP00305,RP06172,RP00015,RP04458,RP00014,RP00930,RP00931,RP00121,RP08475,RP02101,RP00921,RP01292	R00709,R00267,R00472,R07997,R08082,R08050,R05036,R05037,R01412,R05857,R05229,R05039,R08611,R06551,R05301,R05302,R05097,R03812,R05320,R06539,R01252,R08081,R03737,R03376,R05419,R02444,R02445,R01879,R06338,R06335,R03218,R02160,R06336,R06337,R02486,R07366,R07996,R03219,R05228,R07993,R03590,R07187,R06540,R07329,R08610,R03806,R07184,R04276,R07186,R03640,R07368,R03809,R07367,R05469,R05468,R03009,R03008,R04073,R03451,R05722,R05723,R05466,R02397,R06323,R06322,R03126,R07185,R00259,R02282,R04234,R00093,R01161,R06423,R00250,R07276,R03053,R01214,R07275,R04338,R07659,R04467,R05052,R04475,R04438,R02283,R02772,R02773,R02619,R00684,R00668,R00243,R00114,R00248,R04269,R06977,R01939,R07277,R04029,R01956,R03243,R01155,R01648,R05507,R01339,R04529,R07396,R04028,R04171,R03207,R00667,R05085,R02433,R04188,R00895,R04173,R01684,R06426,R01090,R02199,R04217,R02077,R00258,R07613,R00021,R00694,R03248,R00372,R00355,R04051,R02274,R00734,R03952,R02700,R00457,R00908,R03120,R06844,R03266,R00479,R00479,R00412,R00408,R02164,R00402,R00259,R02282,R00472,R01082
242	0.43	234	18	123	0	0	C00026->C00624:[2->10,3->4,3->6]	RP06172,RP00078,RP05677,RP05698,RP01829,RP00287,RP04461,RP08483,RP00079,RP04494,RP04458,RP00109,RP00930,RP00121,RP08475,RP05729,RP02101,RP01292	R00472,R00431,R00346,R00345,R00726,R00341,R08549,R07997,R08082,R08050,R05036,R05037,R01412,R05857,R05229,R05228,R08611,R06551,R07185,R05301,R05302,R05097,R03812,R05320,R06539,R01252,R08081,R03737,R03376,R00474,R08610,R05419,R02444,R02445,R00265,R00621,R01879,R06338,R06335,R03218,R03219,R06336,R06337,R02486,R07366,R07996,R08165,R05039,R07993,R03590,R01700,R07187,R06540,R02160,R07329,R03806,R07184,R00272,R07186,R03640,R07368,R03809,R07367,R05469,R05468,R01197,R03009,R03008,R04073,R03451,R05722,R05723,R05466,R02397,R06323,R06322,R03126,R04276,R01196,R00006,R00014,R00211,R00210,R01699,R00207,R00224,R00226,R00209,R05636,R03145,R01899,R00214,R00216,R00261,R00261,R00361,R00360,R00343,R00342,R01447,R01257,R00268,R08201,R00259,R02282,R00344,R00930,R00217,R00353,R00479,R00412,R00408,R02164,R00402,R00259,R00217,R00346,R00345,R00726,R00341,R00431,R02282,R01082
243	1.00	267	18	170	0	0	C00026->C00624:[1->1,1->6,2->10,2->2,3->4,3->6,5->5,8->9]	RP00305,RP00287,RP00930,RP06101,RP00121,RP10771,RP06172,RP00015,RP10932,RP04458,RP00014,RP00931,RP08483,RP00032,RP08475,RP02101,RP00921,RP01292	R00709,R00267,R00214,R00216,R00479,R00214,R00216,R00412,R00408,R02164,R00402,R01700,R00472,R07997,R08082,R08050,R05036,R05037,R01412,R05857,R05229,R05039,R08611,R06551,R05301,R05302,R05097,R03812,R05320,R06539,R01252,R08081,R03737,R03376,R05419,R02444,R02445,R01879,R06338,R06335,R03218,R02160,R06336,R06337,R02486,R07366,R07996,R03219,R05228,R07993,R03590,R07187,R06540,R07329,R08610,R03806,R07184,R04276,R07186,R03640,R07368,R03809,R07367,R05469,R05468,R03009,R03008,R04073,R03451,R05722,R05723,R05466,R02397,R06323,R06322,R03126,R07185,R02570,R00259,R02282,R04234,R00093,R01161,R06423,R00250,R07276,R03053,R01214,R07275,R04338,R07659,R04467,R05052,R04475,R04438,R02283,R02772,R02773,R02619,R00684,R00668,R00243,R00114,R00248,R04269,R06977,R01939,R07277,R04029,R01956,R03243,R01155,R01648,R05507,R01339,R04529,R07396,R04028,R04171,R03207,R00667,R05085,R02433,R04188,R00895,R04173,R01684,R06426,R01090,R02199,R04217,R02077,R00258,R07613,R00021,R00694,R03248,R00372,R00355,R04051,R02274,R00734,R03952,R02700,R00457,R00908,R03120,R06844,R03266,R00479,R00261,R02990,R00405,R00406,R00407,R02956,R02084,R01780,R00727,R00410,R02407,R05588,R00432,R01559,R03154,R06904,R00259,R02282,R00472,R01082
244	0.86	174	17	103	0	0	C00026->C00624:[1->1,1->6,2->10,2->2,5->5,8->9]	RP04453,RP00578,RP00608,RP06172,RP00026,RP00015,RP02380,RP01042,RP04461,RP08483,RP01662,RP02102,RP03052,RP00121,RP01041,RP02101,RP01292	R00245,R01343,R00667,R00713,R00714,R00472,R00743,R01323,R01179,R05508,R00393,R04057,R02955,R05336,R01359,R05509,R00928,R04000,R00229,R07832,R03884,R00227,R03153,R00235,R07997,R08082,R08050,R05036,R05037,R01412,R05857,R05229,R05039,R08611,R06551,R05301,R05302,R05097,R03812,R05320,R06539,R01252,R08081,R03737,R03376,R05419,R02444,R02445,R01879,R06338,R06335,R03218,R02160,R06336,R06337,R02486,R07366,R07996,R03219,R05228,R07993,R03590,R07187,R06540,R07329,R08610,R03806,R07184,R04276,R07186,R03640,R07368,R03809,R07367,R05469,R05468,R03009,R03008,R04073,R03451,R05722,R05723,R05466,R02397,R06323,R06322,R03126,R07185,R02649,R00669,R02282,R00261,R00261,R01648,R02283,R03443,R00412,R00408,R02164,R00402,R00669,R02282,R01082
245	0.86	186	19	121	0	0	C00026->C00624:[1->1,1->6,2->10,2->2,5->5,8->9]	RP04453,RP00578,RP00608,RP06172,RP00304,RP00026,RP00032,RP02380,RP01042,RP04461,RP08483,RP01662,RP02102,RP03052,RP00015,RP00121,RP01041,RP02101,RP01292	R00245,R01343,R00667,R00713,R00714,R00472,R08549,R01197,R00265,R00743,R01323,R01179,R05508,R00393,R04057,R02955,R05336,R01359,R05509,R00928,R04000,R00229,R07832,R03884,R00227,R03153,R00235,R02990,R00405,R00406,R00407,R02956,R02084,R01780,R00727,R00410,R02407,R05588,R00432,R01559,R03154,R06904,R02649,R00669,R02282,R00261,R00261,R01648,R02283,R03443,R07997,R08082,R08050,R05036,R05037,R01412,R05857,R05229,R05039,R08611,R06551,R05301,R05302,R05097,R03812,R05320,R06539,R01252,R08081,R03737,R03376,R05419,R02444,R02445,R01879,R06338,R06335,R03218,R02160,R06336,R06337,R02486,R07366,R07996,R03219,R05228,R07993,R03590,R07187,R06540,R07329,R08610,R03806,R07184,R04276,R07186,R03640,R07368,R03809,R07367,R05469,R05468,R03009,R03008,R04073,R03451,R05722,R05723,R05466,R02397,R06323,R06322,R03126,R07185,R00412,R00408,R02164,R00402,R00669,R02282,R01082
246	1.00	348	21	59	0	0	C00026->C00624:[1->1,1->4,2->2,5->10,5->5,8->6,8->9]	RP00578,RP00608,RP00304,RP01042,RP00930,RP08483,RP04461,RP00026,RP01041,RP02101,RP04453,RP00305,RP01829,RP00032,RP02380,RP05880,RP02102,RP03052,RP08484,RP01662,RP01431	R01343,R00667,R00713,R00714,R08549,R01197,R00265,R00669,R02282,R00479,R00261,R00261,R00743,R01323,R01179,R05508,R00393,R04057,R02955,R05336,R01359,R05509,R00928,R04000,R00229,R07832,R03884,R00227,R03153,R00235,R00669,R02282,R00245,R00709,R00267,R01899,R02990,R00405,R00406,R00407,R02956,R02084,R01780,R00727,R00410,R02407,R05588,R00432,R01559,R03154,R06904,R02649,R00351,R00352,R02283,R03443,R00268,R01648,R01324
247	0.43	472	14	34	0	0	C00026->C00624:[5->10,8->4,8->6]	RP01830,RP00304,RP01432,RP00032,RP04458,RP06101,RP00930,RP08483,RP05880,RP00305,RP04461,RP08475,RP01431,RP06172	R01900,R08549,R01197,R00265,R01325,R02990,R00405,R00406,R00407,R02956,R02084,R01780,R00727,R00410,R02407,R05588,R00432,R01559,R03154,R06904,R00259,R02282,R00214,R00216,R00479,R00261,R00351,R00352,R00709,R00267,R00261,R00259,R01324,R00472
248	1.00	240	19	115	0	0	C00026->C00624:[1->1,2->2,3->4,5->10,5->5,8->6,8->9]	RP00608,RP00304,RP05898,RP04461,RP08483,RP00121,RP00305,RP05677,RP00032,RP00930,RP05880,RP01431,RP01298,RP01870,RP01662,RP08475,RP02101,RP04458,RP05857	R00713,R00714,R08549,R01197,R00265,R00397,R00489,R00261,R00261,R00412,R00408,R02164,R00402,R00709,R00267,R08549,R07997,R08082,R08050,R05036,R05037,R01412,R05857,R05229,R05228,R08611,R06551,R07185,R05301,R05302,R05097,R03812,R05320,R06539,R01252,R08081,R03737,R03376,R00474,R08610,R05419,R02444,R02445,R00265,R00621,R01879,R06338,R06335,R03218,R03219,R06336,R06337,R02486,R07366,R07996,R08165,R05039,R07993,R03590,R01700,R07187,R06540,R02160,R07329,R03806,R07184,R00272,R07186,R03640,R07368,R03809,R07367,R05469,R05468,R01197,R03009,R03008,R04073,R03451,R05722,R05723,R05466,R02397,R06323,R06322,R03126,R04276,R02990,R00405,R00406,R00407,R02956,R02084,R01780,R00727,R00410,R02407,R05588,R00432,R01559,R03154,R06904,R00479,R00351,R00352,R01324,R01086,R01954,R01648,R00259,R02282,R00259,R02282,R00709,R00267
249	1.00	241	21	117	0	0	C00026->C00624:[1->1,2->2,3->4,5->10,5->5,8->6,8->9]	RP00608,RP00304,RP05898,RP04461,RP08483,RP04494,RP00930,RP00121,RP08484,RP00305,RP05677,RP00032,RP04458,RP05880,RP01431,RP01298,RP01870,RP01662,RP08475,RP02101,RP01829	R00713,R00714,R08549,R01197,R00265,R00397,R00489,R00261,R00261,R00268,R08201,R00479,R00412,R00408,R02164,R00402,R00268,R00709,R00267,R08549,R07997,R08082,R08050,R05036,R05037,R01412,R05857,R05229,R05228,R08611,R06551,R07185,R05301,R05302,R05097,R03812,R05320,R06539,R01252,R08081,R03737,R03376,R00474,R08610,R05419,R02444,R02445,R00265,R00621,R01879,R06338,R06335,R03218,R03219,R06336,R06337,R02486,R07366,R07996,R08165,R05039,R07993,R03590,R01700,R07187,R06540,R02160,R07329,R03806,R07184,R00272,R07186,R03640,R07368,R03809,R07367,R05469,R05468,R01197,R03009,R03008,R04073,R03451,R05722,R05723,R05466,R02397,R06323,R06322,R03126,R04276,R02990,R00405,R00406,R00407,R02956,R02084,R01780,R00727,R00410,R02407,R05588,R00432,R01559,R03154,R06904,R00259,R02282,R00351,R00352,R01324,R01086,R01954,R01648,R00259,R02282,R01899
250	0.71	188	14	88	0	0	C00026->C00624:[1->1,2->2,2->6,5->5,8->9]	RP00608,RP00285,RP00015,RP00177,RP04458,RP04461,RP08483,RP00930,RP00931,RP00109,RP01662,RP08475,RP02101,RP01431	R00713,R00714,R00211,R00210,R00209,R01196,R00212,R07997,R08082,R08050,R05036,R05037,R01412,R05857,R05229,R05039,R08611,R06551,R05301,R05302,R05097,R03812,R05320,R06539,R01252,R08081,R03737,R03376,R05419,R02444,R02445,R01879,R06338,R06335,R03218,R02160,R06336,R06337,R02486,R07366,R07996,R03219,R05228,R07993,R03590,R07187,R06540,R07329,R08610,R03806,R07184,R04276,R07186,R03640,R07368,R03809,R07367,R05469,R05468,R03009,R03008,R04073,R03451,R05722,R05723,R05466,R02397,R06323,R06322,R03126,R07185,R00351,R00352,R00362,R00259,R02282,R00261,R00261,R00479,R00479,R00344,R00930,R00217,R00353,R01648,R00259,R02282,R01324
251	1.00	202	13	104	0	0	C00026->C00624:[1->1,2->2,3->4,5->10,5->5,8->6,8->9]	RP00608,RP05677,RP00304,RP00032,RP04458,RP04461,RP08483,RP05880,RP00305,RP01662,RP08475,RP02101,RP01431	R00713,R00714,R08549,R07997,R08082,R08050,R05036,R05037,R01412,R05857,R05229,R05228,R08611,R06551,R07185,R05301,R05302,R05097,R03812,R05320,R06539,R01252,R08081,R03737,R03376,R00474,R08610,R05419,R02444,R02445,R00265,R00621,R01879,R06338,R06335,R03218,R03219,R06336,R06337,R02486,R07366,R07996,R08165,R05039,R07993,R03590,R01700,R07187,R06540,R02160,R07329,R03806,R07184,R00272,R07186,R03640,R07368,R03809,R07367,R05469,R05468,R01197,R03009,R03008,R04073,R03451,R05722,R05723,R05466,R02397,R06323,R06322,R03126,R04276,R08549,R01197,R00265,R02990,R00405,R00406,R00407,R02956,R02084,R01780,R00727,R00410,R02407,R05588,R00432,R01559,R03154,R06904,R00259,R02282,R00261,R00261,R00351,R00352,R00709,R00267,R01648,R00259,R02282,R01324
252	0.71	354	16	104	0	0	C00026->C00624:[1->1,2->2,3->4,5->5,8->9]	RP00608,RP01043,RP00304,RP08483,RP00032,RP02380,RP01042,RP00014,RP06265,RP01662,RP02102,RP03052,RP01041,RP02101,RP00327,RP00486	R00713,R00714,R00670,R08549,R01197,R00265,R00261,R02990,R00405,R00406,R00407,R02956,R02084,R01780,R00727,R00410,R02407,R05588,R00432,R01559,R03154,R06904,R02649,R00669,R02282,R04234,R00093,R01161,R06423,R00250,R07276,R03053,R01214,R07275,R04338,R07659,R04467,R05052,R04475,R04438,R02283,R02772,R02773,R02619,R00684,R00668,R00243,R00114,R00248,R04269,R06977,R01939,R07277,R04029,R01956,R03243,R01155,R01648,R05507,R01339,R04529,R07396,R04028,R04171,R03207,R00667,R05085,R02433,R04188,R00895,R04173,R01684,R06426,R01090,R02199,R04217,R02077,R00258,R07613,R00021,R00694,R03248,R00372,R00355,R04051,R02274,R00734,R03952,R02700,R00457,R00908,R03120,R06844,R03266,R00670,R01648,R02283,R03443,R00669,R02282,R01986,R02549,R01151,R01155
253	0.43	386	16	45	0	0	C00026->C00624:[1->10,3->6,8->4]	RP06172,RP00305,RP00304,RP00177,RP00032,RP05898,RP04461,RP08483,RP01431,RP00079,RP01298,RP01870,RP00121,RP08475,RP02101,RP04458	R00472,R00709,R00267,R08549,R01197,R00265,R00351,R00352,R00362,R02990,R00405,R00406,R00407,R02956,R02084,R01780,R00727,R00410,R02407,R05588,R00432,R01559,R03154,R06904,R00397,R00489,R00261,R00261,R01324,R00361,R00360,R00343,R00342,R01447,R01257,R01086,R01954,R00412,R00408,R02164,R00402,R00259,R02282,R00259,R02282
254	0.86	325	21	67	0	0	C00026->C00624:[1->1,1->10,2->2,2->6,5->5,8->9]	RP04453,RP00578,RP00608,RP00285,RP00304,RP00026,RP00032,RP00177,RP02380,RP01042,RP04461,RP08483,RP01662,RP02102,RP03052,RP04494,RP00109,RP01041,RP02101,RP01829,RP01431	R00245,R01343,R00667,R00713,R00714,R00211,R00210,R00209,R01196,R00212,R08549,R01197,R00265,R00743,R01323,R01179,R05508,R00393,R04057,R02955,R05336,R01359,R05509,R00928,R04000,R00229,R07832,R03884,R00227,R03153,R00235,R02990,R00405,R00406,R00407,R02956,R02084,R01780,R00727,R00410,R02407,R05588,R00432,R01559,R03154,R06904,R00351,R00352,R00362,R02649,R00669,R02282,R00261,R00261,R01648,R02283,R03443,R00268,R08201,R00344,R00930,R00217,R00353,R00669,R02282,R01899,R01324
255	0.86	169	9	85	0	0	C00026->C00624:[1->1,2->2,3->4,3->6,5->5,8->9]	RP06172,RP05677,RP00287,RP00602,RP06101,RP05855,RP08475,RP02101,RP04458	R00472,R08549,R07997,R08082,R08050,R05036,R05037,R01412,R05857,R05229,R05228,R08611,R06551,R07185,R05301,R05302,R05097,R03812,R05320,R06539,R01252,R08081,R03737,R03376,R00474,R08610,R05419,R02444,R02445,R00265,R00621,R01879,R06338,R06335,R03218,R03219,R06336,R06337,R02486,R07366,R07996,R08165,R05039,R07993,R03590,R01700,R07187,R06540,R02160,R07329,R03806,R07184,R00272,R07186,R03640,R07368,R03809,R07367,R05469,R05468,R01197,R03009,R03008,R04073,R03451,R05722,R05723,R05466,R02397,R06323,R06322,R03126,R04276,R00214,R00216,R02315,R02313,R00214,R00216,R00715,R00716,R00259,R02282,R00259,R02282
256	0.86	205	12	130	0	0	C00026->C00624:[1->1,2->2,3->4,3->6,5->5,8->9]	RP06172,RP05677,RP01077,RP00602,RP05694,RP05855,RP00079,RP05067,RP00109,RP08475,RP02101,RP04458	R00472,R08549,R07997,R08082,R08050,R05036,R05037,R01412,R05857,R05229,R05228,R08611,R06551,R07185,R05301,R05302,R05097,R03812,R05320,R06539,R01252,R08081,R03737,R03376,R00474,R08610,R05419,R02444,R02445,R00265,R00621,R01879,R06338,R06335,R03218,R03219,R06336,R06337,R02486,R07366,R07996,R08165,R05039,R07993,R03590,R01700,R07187,R06540,R02160,R07329,R03806,R07184,R00272,R07186,R03640,R07368,R03809,R07367,R05469,R05468,R01197,R03009,R03008,R04073,R03451,R05722,R05723,R05466,R02397,R06323,R06322,R03126,R04276,R00742,R02315,R02313,R04709,R07989,R06635,R06637,R06636,R06459,R06458,R06448,R07250,R06510,R07253,R05331,R06641,R00233,R06511,R06512,R06643,R06644,R06645,R02505,R07987,R07251,R07988,R05188,R06482,R06483,R06480,R06481,R02447,R05464,R01613,R01614,R05190,R07758,R02223,R07254,R02224,R00715,R00716,R00361,R00360,R00343,R00342,R01447,R01257,R00344,R00344,R00930,R00217,R00353,R00259,R02282,R00259,R02282
257	0.57	365	14	34	0	0	C00026->C00624:[1->1,2->2,5->5,8->9]	RP00608,RP00304,RP01043,RP00032,RP02380,RP01042,RP06265,RP02102,RP03052,RP02101,RP01041,RP01662,RP00327,RP00486	R00713,R00714,R08549,R01197,R00265,R00670,R02990,R00405,R00406,R00407,R02956,R02084,R01780,R00727,R00410,R02407,R05588,R00432,R01559,R03154,R06904,R02649,R00669,R02282,R00670,R02283,R03443,R02282,R00669,R01648,R01986,R02549,R01151,R01155
258	1.00	221	17	116	0	0	C00026->C00624:[1->1,1->10,2->2,2->6,3->4,5->5,8->9]	RP00608,RP00304,RP00177,RP04461,RP08483,RP04494,RP01830,RP00109,RP05677,RP01432,RP00032,RP04458,RP00285,RP01662,RP08475,RP02101,RP01829	R00713,R00714,R08549,R01197,R00265,R00351,R00352,R00362,R00261,R00261,R00268,R08201,R01900,R00344,R00930,R00217,R00353,R08549,R07997,R08082,R08050,R05036,R05037,R01412,R05857,R05229,R05228,R08611,R06551,R07185,R05301,R05302,R05097,R03812,R05320,R06539,R01252,R08081,R03737,R03376,R00474,R08610,R05419,R02444,R02445,R00265,R00621,R01879,R06338,R06335,R03218,R03219,R06336,R06337,R02486,R07366,R07996,R08165,R05039,R07993,R03590,R01700,R07187,R06540,R02160,R07329,R03806,R07184,R00272,R07186,R03640,R07368,R03809,R07367,R05469,R05468,R01197,R03009,R03008,R04073,R03451,R05722,R05723,R05466,R02397,R06323,R06322,R03126,R04276,R01325,R02990,R00405,R00406,R00407,R02956,R02084,R01780,R00727,R00410,R02407,R05588,R00432,R01559,R03154,R06904,R00259,R02282,R00211,R00210,R00209,R01196,R00212,R01648,R00259,R02282,R01899
259	0.86	452	19	41	0	0	C00026->C00624:[1->1,1->6,2->10,2->2,5->5,8->9]	RP04453,RP00578,RP00608,RP06172,RP00304,RP00032,RP02380,RP01042,RP04461,RP08483,RP01662,RP02102,RP03052,RP00121,RP08343,RP01041,RP02101,RP04833,RP01292	R00245,R01343,R00667,R00713,R00714,R00472,R08549,R01197,R00265,R02990,R00405,R00406,R00407,R02956,R02084,R01780,R00727,R00410,R02407,R05588,R00432,R01559,R03154,R06904,R02649,R00669,R02282,R00261,R00261,R01648,R02283,R03443,R00412,R00408,R02164,R00402,R00236,R00669,R02282,R00316,R01082
260	1.00	149	15	161	0	0	C00026->C00624:[1->1,1->10,2->2,2->6,3->4,5->5,8->9]	RP00608,RP00109,RP00015,RP00177,RP04458,RP04461,RP08483,RP01829,RP04494,RP00285,RP01662,RP08475,RP02101,RP01431,RP05677	R00713,R00714,R00344,R00930,R00217,R00353,R07997,R08082,R08050,R05036,R05037,R01412,R05857,R05229,R05039,R08611,R06551,R05301,R05302,R05097,R03812,R05320,R06539,R01252,R08081,R03737,R03376,R05419,R02444,R02445,R01879,R06338,R06335,R03218,R02160,R06336,R06337,R02486,R07366,R07996,R03219,R05228,R07993,R03590,R07187,R06540,R07329,R08610,R03806,R07184,R04276,R07186,R03640,R07368,R03809,R07367,R05469,R05468,R03009,R03008,R04073,R03451,R05722,R05723,R05466,R02397,R06323,R06322,R03126,R07185,R00351,R00352,R00362,R00259,R02282,R00261,R00261,R01899,R00268,R08201,R00211,R00210,R00209,R01196,R00212,R01648,R00259,R02282,R01324,R08549,R07997,R08082,R08050,R05036,R05037,R01412,R05857,R05229,R05228,R08611,R06551,R07185,R05301,R05302,R05097,R03812,R05320,R06539,R01252,R08081,R03737,R03376,R00474,R08610,R05419,R02444,R02445,R00265,R00621,R01879,R06338,R06335,R03218,R03219,R06336,R06337,R02486,R07366,R07996,R08165,R05039,R07993,R03590,R01700,R07187,R06540,R02160,R07329,R03806,R07184,R00272,R07186,R03640,R07368,R03809,R07367,R05469,R05468,R01197,R03009,R03008,R04073,R03451,R05722,R05723,R05466,R02397,R06323,R06322,R03126,R04276
261	0.71	252	13	165	0	0	C00026->C00624:[1->1,2->2,3->4,5->5,8->9]	RP00305,RP00304,RP00015,RP00032,RP04458,RP00014,RP00930,RP00931,RP00121,RP08475,RP02101,RP00921,RP01292	R00709,R00267,R08549,R01197,R00265,R07997,R08082,R08050,R05036,R05037,R01412,R05857,R05229,R05039,R08611,R06551,R05301,R05302,R05097,R03812,R05320,R06539,R01252,R08081,R03737,R03376,R05419,R02444,R02445,R01879,R06338,R06335,R03218,R02160,R06336,R06337,R02486,R07366,R07996,R03219,R05228,R07993,R03590,R07187,R06540,R07329,R08610,R03806,R07184,R04276,R07186,R03640,R07368,R03809,R07367,R05469,R05468,R03009,R03008,R04073,R03451,R05722,R05723,R05466,R02397,R06323,R06322,R03126,R07185,R02990,R00405,R00406,R00407,R02956,R02084,R01780,R00727,R00410,R02407,R05588,R00432,R01559,R03154,R06904,R00259,R02282,R04234,R00093,R01161,R06423,R00250,R07276,R03053,R01214,R07275,R04338,R07659,R04467,R05052,R04475,R04438,R02283,R02772,R02773,R02619,R00684,R00668,R00243,R00114,R00248,R04269,R06977,R01939,R07277,R04029,R01956,R03243,R01155,R01648,R05507,R01339,R04529,R07396,R04028,R04171,R03207,R00667,R05085,R02433,R04188,R00895,R04173,R01684,R06426,R01090,R02199,R04217,R02077,R00258,R07613,R00021,R00694,R03248,R00372,R00355,R04051,R02274,R00734,R03952,R02700,R00457,R00908,R03120,R06844,R03266,R00479,R00479,R00412,R00408,R02164,R00402,R00259,R02282,R00472,R01082
262	0.86	244	8	150	0	0	C00026->C00624:[1->1,2->2,3->4,3->6,5->5,8->9]	RP06172,RP05677,RP00287,RP08475,RP04458,RP02101,RP00014,RP06101	R00472,R08549,R07997,R08082,R08050,R05036,R05037,R01412,R05857,R05229,R05228,R08611,R06551,R07185,R05301,R05302,R05097,R03812,R05320,R06539,R01252,R08081,R03737,R03376,R00474,R08610,R05419,R02444,R02445,R00265,R00621,R01879,R06338,R06335,R03218,R03219,R06336,R06337,R02486,R07366,R07996,R08165,R05039,R07993,R03590,R01700,R07187,R06540,R02160,R07329,R03806,R07184,R00272,R07186,R03640,R07368,R03809,R07367,R05469,R05468,R01197,R03009,R03008,R04073,R03451,R05722,R05723,R05466,R02397,R06323,R06322,R03126,R04276,R00214,R00216,R00259,R00259,R02282,R02282,R04234,R00093,R01161,R06423,R00250,R07276,R03053,R01214,R07275,R04338,R07659,R04467,R05052,R04475,R04438,R02283,R02772,R02773,R02619,R00684,R00668,R00243,R00114,R00248,R04269,R06977,R01939,R07277,R04029,R01956,R03243,R01155,R01648,R05507,R01339,R04529,R07396,R04028,R04171,R03207,R00667,R05085,R02433,R04188,R00895,R04173,R01684,R06426,R01090,R02199,R04217,R02077,R00258,R07613,R00021,R00694,R03248,R00372,R00355,R04051,R02274,R00734,R03952,R02700,R00457,R00908,R03120,R06844,R03266,R00214,R00216
263	0.86	193	19	113	0	0	C00026->C00624:[1->1,1->10,2->2,2->6,5->5,8->9]	RP00608,RP00285,RP01043,RP00015,RP00177,RP02380,RP01042,RP01431,RP06265,RP01662,RP02102,RP03052,RP00305,RP00109,RP01041,RP02101,RP00327,RP00486,RP00026	R00713,R00714,R00211,R00210,R00209,R01196,R00212,R00670,R07997,R08082,R08050,R05036,R05037,R01412,R05857,R05229,R05039,R08611,R06551,R05301,R05302,R05097,R03812,R05320,R06539,R01252,R08081,R03737,R03376,R05419,R02444,R02445,R01879,R06338,R06335,R03218,R02160,R06336,R06337,R02486,R07366,R07996,R03219,R05228,R07993,R03590,R07187,R06540,R07329,R08610,R03806,R07184,R04276,R07186,R03640,R07368,R03809,R07367,R05469,R05468,R03009,R03008,R04073,R03451,R05722,R05723,R05466,R02397,R06323,R06322,R03126,R07185,R00351,R00352,R00362,R02649,R00669,R02282,R01324,R00670,R01648,R02283,R03443,R00709,R00267,R00344,R00930,R00217,R00353,R00669,R02282,R01986,R02549,R01151,R01155,R00743,R01323,R01179,R05508,R00393,R04057,R02955,R05336,R01359,R05509,R00928,R04000,R00229,R07832,R03884,R00227,R03153,R00235
264	0.86	182	13	88	0	0	C00026->C00624:[1->1,1->10,2->2,2->6,5->5,8->9]	RP00608,RP00109,RP00015,RP00177,RP04458,RP04461,RP08483,RP00305,RP00285,RP01662,RP08475,RP02101,RP01431	R00713,R00714,R00344,R00930,R00217,R00353,R07997,R08082,R08050,R05036,R05037,R01412,R05857,R05229,R05039,R08611,R06551,R05301,R05302,R05097,R03812,R05320,R06539,R01252,R08081,R03737,R03376,R05419,R02444,R02445,R01879,R06338,R06335,R03218,R02160,R06336,R06337,R02486,R07366,R07996,R03219,R05228,R07993,R03590,R07187,R06540,R07329,R08610,R03806,R07184,R04276,R07186,R03640,R07368,R03809,R07367,R05469,R05468,R03009,R03008,R04073,R03451,R05722,R05723,R05466,R02397,R06323,R06322,R03126,R07185,R00351,R00352,R00362,R00259,R02282,R00261,R00261,R00709,R00267,R00211,R00210,R00209,R01196,R00212,R01648,R00259,R02282,R01324
265	0.86	346	10	86	0	0	C00026->C00624:[1->1,2->2,3->4,3->6,5->5,8->9]	RP06172,RP04459,RP00287,RP04458,RP00014,RP06101,RP08483,RP00084,RP08475,RP02101	R00472,R00260,R00214,R00216,R00259,R02282,R04234,R00093,R01161,R06423,R00250,R07276,R03053,R01214,R07275,R04338,R07659,R04467,R05052,R04475,R04438,R02283,R02772,R02773,R02619,R00684,R00668,R00243,R00114,R00248,R04269,R06977,R01939,R07277,R04029,R01956,R03243,R01155,R01648,R05507,R01339,R04529,R07396,R04028,R04171,R03207,R00667,R05085,R02433,R04188,R00895,R04173,R01684,R06426,R01090,R02199,R04217,R02077,R00258,R07613,R00021,R00694,R03248,R00372,R00355,R04051,R02274,R00734,R03952,R02700,R00457,R00908,R03120,R06844,R03266,R00214,R00216,R00261,R05839,R01148,R01582,R01580,R03063,R00279,R00259,R02282
266	1.00	275	17	163	0	0	C00026->C00624:[1->1,1->10,2->2,2->6,3->4,5->5,8->9]	RP00305,RP00177,RP00930,RP04494,RP00109,RP00121,RP00015,RP04458,RP00014,RP01292,RP00931,RP01829,RP00285,RP08475,RP02101,RP00921,RP01431	R00709,R00267,R00351,R00352,R00362,R00479,R00268,R08201,R00344,R00930,R00217,R00353,R00412,R00408,R02164,R00402,R07997,R08082,R08050,R05036,R05037,R01412,R05857,R05229,R05039,R08611,R06551,R05301,R05302,R05097,R03812,R05320,R06539,R01252,R08081,R03737,R03376,R05419,R02444,R02445,R01879,R06338,R06335,R03218,R02160,R06336,R06337,R02486,R07366,R07996,R03219,R05228,R07993,R03590,R07187,R06540,R07329,R08610,R03806,R07184,R04276,R07186,R03640,R07368,R03809,R07367,R05469,R05468,R03009,R03008,R04073,R03451,R05722,R05723,R05466,R02397,R06323,R06322,R03126,R07185,R00259,R02282,R04234,R00093,R01161,R06423,R00250,R07276,R03053,R01214,R07275,R04338,R07659,R04467,R05052,R04475,R04438,R02283,R02772,R02773,R02619,R00684,R00668,R00243,R00114,R00248,R04269,R06977,R01939,R07277,R04029,R01956,R03243,R01155,R01648,R05507,R01339,R04529,R07396,R04028,R04171,R03207,R00667,R05085,R02433,R04188,R00895,R04173,R01684,R06426,R01090,R02199,R04217,R02077,R00258,R07613,R00021,R00694,R03248,R00372,R00355,R04051,R02274,R00734,R03952,R02700,R00457,R00908,R03120,R06844,R03266,R01082,R00479,R01899,R00211,R00210,R00209,R01196,R00212,R00259,R02282,R00472,R01324
267	1.00	196	15	86	0	0	C00026->C00624:[1->1,2->2,5->10,5->5,8->4,8->6,8->9]	RP00608,RP00015,RP05898,RP01431,RP04461,RP08483,RP00305,RP01298,RP01870,RP00121,RP01662,RP08475,RP02101,RP04458,RP05880	R00713,R00714,R07997,R08082,R08050,R05036,R05037,R01412,R05857,R05229,R05039,R08611,R06551,R05301,R05302,R05097,R03812,R05320,R06539,R01252,R08081,R03737,R03376,R05419,R02444,R02445,R01879,R06338,R06335,R03218,R02160,R06336,R06337,R02486,R07366,R07996,R03219,R05228,R07993,R03590,R07187,R06540,R07329,R08610,R03806,R07184,R04276,R07186,R03640,R07368,R03809,R07367,R05469,R05468,R03009,R03008,R04073,R03451,R05722,R05723,R05466,R02397,R06323,R06322,R03126,R07185,R00397,R00489,R01324,R00261,R00261,R00709,R00267,R01086,R01954,R00412,R00408,R02164,R00402,R01648,R00259,R02282,R00259,R02282,R00351,R00352
268	0.86	384	15	43	0	0	C00026->C00624:[1->1,1->10,2->2,2->6,5->5,8->9]	RP00608,RP00285,RP00304,RP00032,RP04458,RP04461,RP08483,RP01431,RP04494,RP00109,RP00177,RP01662,RP08475,RP02101,RP01829	R00713,R00714,R00211,R00210,R00209,R01196,R00212,R08549,R01197,R00265,R02990,R00405,R00406,R00407,R02956,R02084,R01780,R00727,R00410,R02407,R05588,R00432,R01559,R03154,R06904,R00259,R02282,R00261,R00261,R01324,R00268,R08201,R00344,R00930,R00217,R00353,R00351,R00352,R00362,R01648,R00259,R02282,R01899
269	0.71	185	17	101	0	0	C00026->C00624:[1->1,1->4,2->2,5->5,8->9]	RP05857,RP00608,RP01043,RP00304,RP00015,RP00032,RP02380,RP01042,RP00930,RP06265,RP01662,RP02102,RP03052,RP01041,RP02101,RP00327,RP00486	R00709,R00267,R00713,R00714,R00670,R08549,R01197,R00265,R07997,R08082,R08050,R05036,R05037,R01412,R05857,R05229,R05039,R08611,R06551,R05301,R05302,R05097,R03812,R05320,R06539,R01252,R08081,R03737,R03376,R05419,R02444,R02445,R01879,R06338,R06335,R03218,R02160,R06336,R06337,R02486,R07366,R07996,R03219,R05228,R07993,R03590,R07187,R06540,R07329,R08610,R03806,R07184,R04276,R07186,R03640,R07368,R03809,R07367,R05469,R05468,R03009,R03008,R04073,R03451,R05722,R05723,R05466,R02397,R06323,R06322,R03126,R07185,R02990,R00405,R00406,R00407,R02956,R02084,R01780,R00727,R00410,R02407,R05588,R00432,R01559,R03154,R06904,R02649,R00669,R02282,R00479,R00670,R01648,R02283,R03443,R00669,R02282,R01986,R02549,R01151,R01155
270	1.00	217	17	242	0	0	C00026->C00624:[1->1,1->6,2->10,2->2,3->4,3->6,5->5,8->9]	RP00305,RP00304,RP00287,RP00930,RP06101,RP00121,RP06172,RP05677,RP00015,RP00032,RP04458,RP00014,RP00931,RP08475,RP02101,RP00921,RP01292	R00709,R00267,R08549,R01197,R00265,R00214,R00216,R00479,R00214,R00216,R00412,R00408,R02164,R00402,R00472,R08549,R07997,R08082,R08050,R05036,R05037,R01412,R05857,R05229,R05228,R08611,R06551,R07185,R05301,R05302,R05097,R03812,R05320,R06539,R01252,R08081,R03737,R03376,R00474,R08610,R05419,R02444,R02445,R00265,R00621,R01879,R06338,R06335,R03218,R03219,R06336,R06337,R02486,R07366,R07996,R08165,R05039,R07993,R03590,R01700,R07187,R06540,R02160,R07329,R03806,R07184,R00272,R07186,R03640,R07368,R03809,R07367,R05469,R05468,R01197,R03009,R03008,R04073,R03451,R05722,R05723,R05466,R02397,R06323,R06322,R03126,R04276,R07997,R08082,R08050,R05036,R05037,R01412,R05857,R05229,R05039,R08611,R06551,R05301,R05302,R05097,R03812,R05320,R06539,R01252,R08081,R03737,R03376,R05419,R02444,R02445,R01879,R06338,R06335,R03218,R02160,R06336,R06337,R02486,R07366,R07996,R03219,R05228,R07993,R03590,R07187,R06540,R07329,R08610,R03806,R07184,R04276,R07186,R03640,R07368,R03809,R07367,R05469,R05468,R03009,R03008,R04073,R03451,R05722,R05723,R05466,R02397,R06323,R06322,R03126,R07185,R02990,R00405,R00406,R00407,R02956,R02084,R01780,R00727,R00410,R02407,R05588,R00432,R01559,R03154,R06904,R00259,R02282,R04234,R00093,R01161,R06423,R00250,R07276,R03053,R01214,R07275,R04338,R07659,R04467,R05052,R04475,R04438,R02283,R02772,R02773,R02619,R00684,R00668,R00243,R00114,R00248,R04269,R06977,R01939,R07277,R04029,R01956,R03243,R01155,R01648,R05507,R01339,R04529,R07396,R04028,R04171,R03207,R00667,R05085,R02433,R04188,R00895,R04173,R01684,R06426,R01090,R02199,R04217,R02077,R00258,R07613,R00021,R00694,R03248,R00372,R00355,R04051,R02274,R00734,R03952,R02700,R00457,R00908,R03120,R06844,R03266,R00479,R00259,R02282,R00472,R01082
271	1.00	215	15	224	0	0	C00026->C00624:[1->1,1->6,2->10,2->2,3->4,3->6,5->5,8->9]	RP00305,RP06172,RP02101,RP05677,RP00015,RP00287,RP04458,RP00014,RP00930,RP00931,RP00121,RP08475,RP06101,RP00921,RP01292	R00709,R00267,R00472,R02282,R08549,R07997,R08082,R08050,R05036,R05037,R01412,R05857,R05229,R05228,R08611,R06551,R07185,R05301,R05302,R05097,R03812,R05320,R06539,R01252,R08081,R03737,R03376,R00474,R08610,R05419,R02444,R02445,R00265,R00621,R01879,R06338,R06335,R03218,R03219,R06336,R06337,R02486,R07366,R07996,R08165,R05039,R07993,R03590,R01700,R07187,R06540,R02160,R07329,R03806,R07184,R00272,R07186,R03640,R07368,R03809,R07367,R05469,R05468,R01197,R03009,R03008,R04073,R03451,R05722,R05723,R05466,R02397,R06323,R06322,R03126,R04276,R07997,R08082,R08050,R05036,R05037,R01412,R05857,R05229,R05039,R08611,R06551,R05301,R05302,R05097,R03812,R05320,R06539,R01252,R08081,R03737,R03376,R05419,R02444,R02445,R01879,R06338,R06335,R03218,R02160,R06336,R06337,R02486,R07366,R07996,R03219,R05228,R07993,R03590,R07187,R06540,R07329,R08610,R03806,R07184,R04276,R07186,R03640,R07368,R03809,R07367,R05469,R05468,R03009,R03008,R04073,R03451,R05722,R05723,R05466,R02397,R06323,R06322,R03126,R07185,R00214,R00216,R00259,R02282,R04234,R00093,R01161,R06423,R00250,R07276,R03053,R01214,R07275,R04338,R07659,R04467,R05052,R04475,R04438,R02283,R02772,R02773,R02619,R00684,R00668,R00243,R00114,R00248,R04269,R06977,R01939,R07277,R04029,R01956,R03243,R01155,R01648,R05507,R01339,R04529,R07396,R04028,R04171,R03207,R00667,R05085,R02433,R04188,R00895,R04173,R01684,R06426,R01090,R02199,R04217,R02077,R00258,R07613,R00021,R00694,R03248,R00372,R00355,R04051,R02274,R00734,R03952,R02700,R00457,R00908,R03120,R06844,R03266,R00479,R00479,R00412,R00408,R02164,R00402,R00259,R00214,R00216,R00472,R01082
272	0.43	602	10	14	0	0	C00026->C00624:[5->10,8->4,8->6]	RP06172,RP01829,RP06101,RP05880,RP08483,RP01431,RP04494,RP04461,RP08475,RP04458	R00472,R01899,R00214,R00216,R00351,R00352,R00261,R01324,R00268,R08201,R00261,R00259,R00259,R02282
273	0.43	170	12	79	0	0	C00026->C00624:[5->10,8->4,8->6]	RP06172,RP00015,RP04458,RP06101,RP05880,RP08483,RP00930,RP01829,RP04494,RP04461,RP08475,RP01431	R00472,R07997,R08082,R08050,R05036,R05037,R01412,R05857,R05229,R05039,R08611,R06551,R05301,R05302,R05097,R03812,R05320,R06539,R01252,R08081,R03737,R03376,R05419,R02444,R02445,R01879,R06338,R06335,R03218,R02160,R06336,R06337,R02486,R07366,R07996,R03219,R05228,R07993,R03590,R07187,R06540,R07329,R08610,R03806,R07184,R04276,R07186,R03640,R07368,R03809,R07367,R05469,R05468,R03009,R03008,R04073,R03451,R05722,R05723,R05466,R02397,R06323,R06322,R03126,R07185,R00259,R02282,R00214,R00216,R00351,R00352,R00261,R00479,R01899,R00268,R08201,R00261,R00259,R01324
274	0.86	330	18	57	0	0	C00026->C00624:[1->1,2->2,5->10,5->5,8->6,8->9]	RP00608,RP01043,RP00304,RP00026,RP00032,RP02380,RP01042,RP05880,RP06265,RP01662,RP02102,RP03052,RP00305,RP01041,RP02101,RP00327,RP00486,RP01431	R00713,R00714,R00670,R08549,R01197,R00265,R00743,R01323,R01179,R05508,R00393,R04057,R02955,R05336,R01359,R05509,R00928,R04000,R00229,R07832,R03884,R00227,R03153,R00235,R02990,R00405,R00406,R00407,R02956,R02084,R01780,R00727,R00410,R02407,R05588,R00432,R01559,R03154,R06904,R02649,R00669,R02282,R00351,R00352,R00670,R01648,R02283,R03443,R00709,R00267,R00669,R02282,R01986,R02549,R01151,R01155,R01324
275	0.86	190	15	90	0	0	C00026->C00624:[1->1,1->10,2->2,2->6,5->5,8->9]	RP00608,RP00109,RP01432,RP00015,RP00177,RP04458,RP04461,RP08483,RP04494,RP01830,RP00285,RP01662,RP08475,RP02101,RP01829	R00713,R00714,R00344,R00930,R00217,R00353,R01325,R07997,R08082,R08050,R05036,R05037,R01412,R05857,R05229,R05039,R08611,R06551,R05301,R05302,R05097,R03812,R05320,R06539,R01252,R08081,R03737,R03376,R05419,R02444,R02445,R01879,R06338,R06335,R03218,R02160,R06336,R06337,R02486,R07366,R07996,R03219,R05228,R07993,R03590,R07187,R06540,R07329,R08610,R03806,R07184,R04276,R07186,R03640,R07368,R03809,R07367,R05469,R05468,R03009,R03008,R04073,R03451,R05722,R05723,R05466,R02397,R06323,R06322,R03126,R07185,R00351,R00352,R00362,R00259,R02282,R00261,R00261,R00268,R08201,R01900,R00211,R00210,R00209,R01196,R00212,R01648,R00259,R02282,R01899
276	0.29	206	15	109	0	0	C00026->C00624:[3->4,3->6]	RP06172,RP05677,RP00304,RP00287,RP00032,RP05898,RP04461,RP08483,RP06101,RP01298,RP01870,RP00121,RP08475,RP02101,RP04458	R00472,R08549,R07997,R08082,R08050,R05036,R05037,R01412,R05857,R05229,R05228,R08611,R06551,R07185,R05301,R05302,R05097,R03812,R05320,R06539,R01252,R08081,R03737,R03376,R00474,R08610,R05419,R02444,R02445,R00265,R00621,R01879,R06338,R06335,R03218,R03219,R06336,R06337,R02486,R07366,R07996,R08165,R05039,R07993,R03590,R01700,R07187,R06540,R02160,R07329,R03806,R07184,R00272,R07186,R03640,R07368,R03809,R07367,R05469,R05468,R01197,R03009,R03008,R04073,R03451,R05722,R05723,R05466,R02397,R06323,R06322,R03126,R04276,R08549,R01197,R00265,R00214,R00216,R02990,R00405,R00406,R00407,R02956,R02084,R01780,R00727,R00410,R02407,R05588,R00432,R01559,R03154,R06904,R00397,R00489,R00261,R00261,R00214,R00216,R01086,R01954,R00412,R00408,R02164,R00402,R00259,R02282,R00259,R02282
277	1.00	219	18	226	0	2	C00026->C00624:[1->1,2->2,3->4,3->6,5->10,5->5,8->6,8->9]	RP05677,RP00305,RP00015,RP06172,RP01432,RP00304,RP04458,RP12907,RP06101,RP05880,RP00014,RP01012,RP01830,RP00924,RP08475,RP10771,RP01431,RP04522	R08549,R07997,R08082,R08050,R05036,R05037,R01412,R05857,R05229,R05228,R08611,R06551,R07185,R05301,R05302,R05097,R03812,R05320,R06539,R01252,R08081,R03737,R03376,R00474,R08610,R05419,R02444,R02445,R00265,R00621,R01879,R06338,R06335,R03218,R03219,R06336,R06337,R02486,R07366,R07996,R08165,R05039,R07993,R03590,R01700,R07187,R06540,R02160,R07329,R03806,R07184,R00272,R07186,R03640,R07368,R03809,R07367,R05469,R05468,R01197,R03009,R03008,R04073,R03451,R05722,R05723,R05466,R02397,R06323,R06322,R03126,R04276,R00709,R00267,R07997,R08082,R08050,R05036,R05037,R01412,R05857,R05229,R05039,R08611,R06551,R05301,R05302,R05097,R03812,R05320,R06539,R01252,R08081,R03737,R03376,R05419,R02444,R02445,R01879,R06338,R06335,R03218,R02160,R06336,R06337,R02486,R07366,R07996,R03219,R05228,R07993,R03590,R07187,R06540,R07329,R08610,R03806,R07184,R04276,R07186,R03640,R07368,R03809,R07367,R05469,R05468,R03009,R03008,R04073,R03451,R05722,R05723,R05466,R02397,R06323,R06322,R03126,R07185,R00472,R01325,R08549,R01197,R00265,R00259,R02282,R08165,R00214,R00216,R00351,R00352,R04234,R00093,R01161,R06423,R00250,R07276,R03053,R01214,R07275,R04338,R07659,R04467,R05052,R04475,R04438,R02283,R02772,R02773,R02619,R00684,R00668,R00243,R00114,R00248,R04269,R06977,R01939,R07277,R04029,R01956,R03243,R01155,R01648,R05507,R01339,R04529,R07396,R04028,R04171,R03207,R00667,R05085,R02433,R04188,R00895,R04173,R01684,R06426,R01090,R02199,R04217,R02077,R00258,R07613,R00021,R00694,R03248,R00372,R00355,R04051,R02274,R00734,R03952,R02700,R00457,R00908,R03120,R06844,R03266,R00621,R01900,R00474,R00259,R01700,R01324,R00272
278	1.00	276	20	222	0	0	C00026->C00624:[1->1,1->6,2->10,2->2,3->4,3->6,5->5,8->9]	RP00305,RP06172,RP00109,RP05677,RP01077,RP10932,RP04458,RP00121,RP05694,RP00014,RP00930,RP00931,RP00079,RP05067,RP00032,RP08475,RP02101,RP00921,RP01292,RP10771	R00709,R00267,R00472,R00344,R00930,R00217,R00353,R08549,R07997,R08082,R08050,R05036,R05037,R01412,R05857,R05229,R05228,R08611,R06551,R07185,R05301,R05302,R05097,R03812,R05320,R06539,R01252,R08081,R03737,R03376,R00474,R08610,R05419,R02444,R02445,R00265,R00621,R01879,R06338,R06335,R03218,R03219,R06336,R06337,R02486,R07366,R07996,R08165,R05039,R07993,R03590,R01700,R07187,R06540,R02160,R07329,R03806,R07184,R00272,R07186,R03640,R07368,R03809,R07367,R05469,R05468,R01197,R03009,R03008,R04073,R03451,R05722,R05723,R05466,R02397,R06323,R06322,R03126,R04276,R00742,R02570,R00259,R02282,R00412,R00408,R02164,R00402,R04709,R07989,R06635,R06637,R06636,R06459,R06458,R06448,R07250,R06510,R07253,R05331,R06641,R00233,R06511,R06512,R06643,R06644,R06645,R02505,R07987,R07251,R07988,R05188,R06482,R06483,R06480,R06481,R02447,R05464,R01613,R01614,R05190,R07758,R02223,R07254,R02224,R04234,R00093,R01161,R06423,R00250,R07276,R03053,R01214,R07275,R04338,R07659,R04467,R05052,R04475,R04438,R02283,R02772,R02773,R02619,R00684,R00668,R00243,R00114,R00248,R04269,R06977,R01939,R07277,R04029,R01956,R03243,R01155,R01648,R05507,R01339,R04529,R07396,R04028,R04171,R03207,R00667,R05085,R02433,R04188,R00895,R04173,R01684,R06426,R01090,R02199,R04217,R02077,R00258,R07613,R00021,R00694,R03248,R00372,R00355,R04051,R02274,R00734,R03952,R02700,R00457,R00908,R03120,R06844,R03266,R00479,R00479,R00361,R00360,R00343,R00342,R01447,R01257,R00344,R02990,R00405,R00406,R00407,R02956,R02084,R01780,R00727,R00410,R02407,R05588,R00432,R01559,R03154,R06904,R00259,R02282,R00472,R01082,R01700
279	0.43	167	16	183	0	0	C00026->C00624:[1->6,2->10,3->4,3->6]	RP06172,RP00078,RP05677,RP00015,RP05698,RP04458,RP00287,RP04461,RP08483,RP00079,RP00109,RP00121,RP08475,RP05729,RP02101,RP01292	R00472,R00431,R00346,R00345,R00726,R00341,R08549,R07997,R08082,R08050,R05036,R05037,R01412,R05857,R05229,R05228,R08611,R06551,R07185,R05301,R05302,R05097,R03812,R05320,R06539,R01252,R08081,R03737,R03376,R00474,R08610,R05419,R02444,R02445,R00265,R00621,R01879,R06338,R06335,R03218,R03219,R06336,R06337,R02486,R07366,R07996,R08165,R05039,R07993,R03590,R01700,R07187,R06540,R02160,R07329,R03806,R07184,R00272,R07186,R03640,R07368,R03809,R07367,R05469,R05468,R01197,R03009,R03008,R04073,R03451,R05722,R05723,R05466,R02397,R06323,R06322,R03126,R04276,R07997,R08082,R08050,R05036,R05037,R01412,R05857,R05229,R05039,R08611,R06551,R05301,R05302,R05097,R03812,R05320,R06539,R01252,R08081,R03737,R03376,R05419,R02444,R02445,R01879,R06338,R06335,R03218,R02160,R06336,R06337,R02486,R07366,R07996,R03219,R05228,R07993,R03590,R07187,R06540,R07329,R08610,R03806,R07184,R04276,R07186,R03640,R07368,R03809,R07367,R05469,R05468,R03009,R03008,R04073,R03451,R05722,R05723,R05466,R02397,R06323,R06322,R03126,R07185,R01196,R00006,R00014,R00211,R00210,R01699,R00207,R00224,R00226,R00209,R05636,R03145,R00259,R02282,R00214,R00216,R00261,R00261,R00361,R00360,R00343,R00342,R01447,R01257,R00344,R00930,R00217,R00353,R00412,R00408,R02164,R00402,R00259,R00217,R00346,R00345,R00726,R00341,R00431,R02282,R01082
280	1.00	271	19	194	0	0	C00026->C00624:[1->1,2->10,2->2,3->4,3->6,5->5,8->9]	RP00305,RP06172,RP05677,RP00078,RP10932,RP04458,RP00121,RP00014,RP00930,RP00931,RP00079,RP00109,RP00032,RP08475,RP05729,RP02101,RP00921,RP01292,RP10771	R00709,R00267,R00472,R08549,R07997,R08082,R08050,R05036,R05037,R01412,R05857,R05229,R05228,R08611,R06551,R07185,R05301,R05302,R05097,R03812,R05320,R06539,R01252,R08081,R03737,R03376,R00474,R08610,R05419,R02444,R02445,R00265,R00621,R01879,R06338,R06335,R03218,R03219,R06336,R06337,R02486,R07366,R07996,R08165,R05039,R07993,R03590,R01700,R07187,R06540,R02160,R07329,R03806,R07184,R00272,R07186,R03640,R07368,R03809,R07367,R05469,R05468,R01197,R03009,R03008,R04073,R03451,R05722,R05723,R05466,R02397,R06323,R06322,R03126,R04276,R00431,R00346,R00345,R00726,R00341,R02570,R00259,R02282,R00412,R00408,R02164,R00402,R04234,R00093,R01161,R06423,R00250,R07276,R03053,R01214,R07275,R04338,R07659,R04467,R05052,R04475,R04438,R02283,R02772,R02773,R02619,R00684,R00668,R00243,R00114,R00248,R04269,R06977,R01939,R07277,R04029,R01956,R03243,R01155,R01648,R05507,R01339,R04529,R07396,R04028,R04171,R03207,R00667,R05085,R02433,R04188,R00895,R04173,R01684,R06426,R01090,R02199,R04217,R02077,R00258,R07613,R00021,R00694,R03248,R00372,R00355,R04051,R02274,R00734,R03952,R02700,R00457,R00908,R03120,R06844,R03266,R00479,R00479,R00361,R00360,R00343,R00342,R01447,R01257,R00344,R00930,R00217,R00353,R02990,R00405,R00406,R00407,R02956,R02084,R01780,R00727,R00410,R02407,R05588,R00432,R01559,R03154,R06904,R00259,R00217,R00346,R00345,R00726,R00341,R00431,R02282,R00472,R01082,R01700
281	0.86	245	11	149	0	0	C00026->C00624:[1->1,2->2,3->4,5->5,8->6,8->9]	RP06172,RP00015,RP00287,RP05898,RP00014,RP06101,RP01298,RP01870,RP00121,RP08475,RP04458	R00472,R07997,R08082,R08050,R05036,R05037,R01412,R05857,R05229,R05039,R08611,R06551,R05301,R05302,R05097,R03812,R05320,R06539,R01252,R08081,R03737,R03376,R05419,R02444,R02445,R01879,R06338,R06335,R03218,R02160,R06336,R06337,R02486,R07366,R07996,R03219,R05228,R07993,R03590,R07187,R06540,R07329,R08610,R03806,R07184,R04276,R07186,R03640,R07368,R03809,R07367,R05469,R05468,R03009,R03008,R04073,R03451,R05722,R05723,R05466,R02397,R06323,R06322,R03126,R07185,R00214,R00216,R00397,R00489,R04234,R00093,R01161,R06423,R00250,R07276,R03053,R01214,R07275,R04338,R07659,R04467,R05052,R04475,R04438,R02283,R02772,R02773,R02619,R00684,R00668,R00243,R00114,R00248,R04269,R06977,R01939,R07277,R04029,R01956,R03243,R01155,R01648,R05507,R01339,R04529,R07396,R04028,R04171,R03207,R00667,R05085,R02433,R04188,R00895,R04173,R01684,R06426,R01090,R02199,R04217,R02077,R00258,R07613,R00021,R00694,R03248,R00372,R00355,R04051,R02274,R00734,R03952,R02700,R00457,R00908,R03120,R06844,R03266,R00214,R00216,R01086,R01954,R00412,R00408,R02164,R00402,R00259,R00259,R02282
282	0.86	323	18	57	0	0	C00026->C00624:[1->1,1->6,2->10,2->2,5->5,8->9]	RP04453,RP00578,RP00608,RP06172,RP00304,RP00026,RP00032,RP02380,RP01042,RP04461,RP08483,RP01662,RP02102,RP03052,RP00121,RP01041,RP02101,RP01292	R00245,R01343,R00667,R00713,R00714,R00472,R08549,R01197,R00265,R00743,R01323,R01179,R05508,R00393,R04057,R02955,R05336,R01359,R05509,R00928,R04000,R00229,R07832,R03884,R00227,R03153,R00235,R02990,R00405,R00406,R00407,R02956,R02084,R01780,R00727,R00410,R02407,R05588,R00432,R01559,R03154,R06904,R02649,R00669,R02282,R00261,R00261,R01648,R02283,R03443,R00412,R00408,R02164,R00402,R00669,R02282,R01082
283	1.00	269	15	154	0	0	C00026->C00624:[1->1,1->6,2->10,2->2,3->4,5->5,8->9]	RP00305,RP05857,RP06172,RP02101,RP00015,RP00287,RP04458,RP00014,RP00930,RP00931,RP00121,RP08475,RP06101,RP00921,RP01292	R00709,R00267,R00709,R00267,R00472,R02282,R07997,R08082,R08050,R05036,R05037,R01412,R05857,R05229,R05039,R08611,R06551,R05301,R05302,R05097,R03812,R05320,R06539,R01252,R08081,R03737,R03376,R05419,R02444,R02445,R01879,R06338,R06335,R03218,R02160,R06336,R06337,R02486,R07366,R07996,R03219,R05228,R07993,R03590,R07187,R06540,R07329,R08610,R03806,R07184,R04276,R07186,R03640,R07368,R03809,R07367,R05469,R05468,R03009,R03008,R04073,R03451,R05722,R05723,R05466,R02397,R06323,R06322,R03126,R07185,R00214,R00216,R00259,R02282,R04234,R00093,R01161,R06423,R00250,R07276,R03053,R01214,R07275,R04338,R07659,R04467,R05052,R04475,R04438,R02283,R02772,R02773,R02619,R00684,R00668,R00243,R00114,R00248,R04269,R06977,R01939,R07277,R04029,R01956,R03243,R01155,R01648,R05507,R01339,R04529,R07396,R04028,R04171,R03207,R00667,R05085,R02433,R04188,R00895,R04173,R01684,R06426,R01090,R02199,R04217,R02077,R00258,R07613,R00021,R00694,R03248,R00372,R00355,R04051,R02274,R00734,R03952,R02700,R00457,R00908,R03120,R06844,R03266,R00479,R00479,R00412,R00408,R02164,R00402,R00259,R00214,R00216,R00472,R01082
284	1.00	194	19	106	0	0	C00026->C00624:[1->1,1->4,2->2,5->10,5->5,8->6,8->9]	RP05857,RP00608,RP01043,RP00015,RP02380,RP01042,RP00930,RP06265,RP05880,RP02102,RP03052,RP00026,RP02101,RP01041,RP01662,RP00305,RP00327,RP00486,RP01431	R00709,R00267,R00713,R00714,R00670,R07997,R08082,R08050,R05036,R05037,R01412,R05857,R05229,R05039,R08611,R06551,R05301,R05302,R05097,R03812,R05320,R06539,R01252,R08081,R03737,R03376,R05419,R02444,R02445,R01879,R06338,R06335,R03218,R02160,R06336,R06337,R02486,R07366,R07996,R03219,R05228,R07993,R03590,R07187,R06540,R07329,R08610,R03806,R07184,R04276,R07186,R03640,R07368,R03809,R07367,R05469,R05468,R03009,R03008,R04073,R03451,R05722,R05723,R05466,R02397,R06323,R06322,R03126,R07185,R02649,R00669,R02282,R00479,R00670,R00351,R00352,R02283,R03443,R00743,R01323,R01179,R05508,R00393,R04057,R02955,R05336,R01359,R05509,R00928,R04000,R00229,R07832,R03884,R00227,R03153,R00235,R02282,R00669,R01648,R00709,R00267,R01986,R02549,R01151,R01155,R01324
285	0.86	172	12	79	0	0	C00026->C00624:[1->1,2->2,5->10,5->5,8->6,8->9]	RP00608,RP01432,RP00015,RP04458,RP01830,RP04461,RP08483,RP05880,RP00305,RP01662,RP08475,RP02101	R00713,R00714,R01325,R07997,R08082,R08050,R05036,R05037,R01412,R05857,R05229,R05039,R08611,R06551,R05301,R05302,R05097,R03812,R05320,R06539,R01252,R08081,R03737,R03376,R05419,R02444,R02445,R01879,R06338,R06335,R03218,R02160,R06336,R06337,R02486,R07366,R07996,R03219,R05228,R07993,R03590,R07187,R06540,R07329,R08610,R03806,R07184,R04276,R07186,R03640,R07368,R03809,R07367,R05469,R05468,R03009,R03008,R04073,R03451,R05722,R05723,R05466,R02397,R06323,R06322,R03126,R07185,R00259,R02282,R01900,R00261,R00261,R00351,R00352,R00709,R00267,R01648,R00259,R02282
286	0.86	166	15	112	0	0	C00026->C00624:[1->1,2->2,3->4,3->6,5->5,8->9]	RP04453,RP00578,RP04459,RP05677,RP00026,RP00287,RP02380,RP01042,RP06172,RP06101,RP02102,RP03052,RP00084,RP01041,RP02101	R00245,R01343,R00667,R00260,R08549,R07997,R08082,R08050,R05036,R05037,R01412,R05857,R05229,R05228,R08611,R06551,R07185,R05301,R05302,R05097,R03812,R05320,R06539,R01252,R08081,R03737,R03376,R00474,R08610,R05419,R02444,R02445,R00265,R00621,R01879,R06338,R06335,R03218,R03219,R06336,R06337,R02486,R07366,R07996,R08165,R05039,R07993,R03590,R01700,R07187,R06540,R02160,R07329,R03806,R07184,R00272,R07186,R03640,R07368,R03809,R07367,R05469,R05468,R01197,R03009,R03008,R04073,R03451,R05722,R05723,R05466,R02397,R06323,R06322,R03126,R04276,R00743,R01323,R01179,R05508,R00393,R04057,R02955,R05336,R01359,R05509,R00928,R04000,R00229,R07832,R03884,R00227,R03153,R00235,R00214,R00216,R02649,R00669,R02282,R00472,R00214,R00216,R02283,R03443,R05839,R01148,R01582,R01580,R03063,R00279,R00669,R02282
287	0.71	166	15	82	0	0	C00026->C00624:[1->1,1->4,2->2,5->5,8->9]	RP04453,RP00578,RP00608,RP00015,RP00930,RP02380,RP01042,RP04461,RP08483,RP01662,RP02102,RP03052,RP01041,RP02101,RP05857	R00245,R01343,R00667,R00713,R00714,R07997,R08082,R08050,R05036,R05037,R01412,R05857,R05229,R05039,R08611,R06551,R05301,R05302,R05097,R03812,R05320,R06539,R01252,R08081,R03737,R03376,R05419,R02444,R02445,R01879,R06338,R06335,R03218,R02160,R06336,R06337,R02486,R07366,R07996,R03219,R05228,R07993,R03590,R07187,R06540,R07329,R08610,R03806,R07184,R04276,R07186,R03640,R07368,R03809,R07367,R05469,R05468,R03009,R03008,R04073,R03451,R05722,R05723,R05466,R02397,R06323,R06322,R03126,R07185,R00479,R02649,R00669,R02282,R00261,R00261,R01648,R02283,R03443,R00669,R02282,R00709,R00267
288	0.86	160	11	79	0	0	C00026->C00624:[1->1,1->6,2->10,2->2,5->5,8->9]	RP06172,RP00608,RP00015,RP04458,RP04461,RP08483,RP00121,RP01662,RP08475,RP02101,RP01292	R00472,R00713,R00714,R07997,R08082,R08050,R05036,R05037,R01412,R05857,R05229,R05039,R08611,R06551,R05301,R05302,R05097,R03812,R05320,R06539,R01252,R08081,R03737,R03376,R05419,R02444,R02445,R01879,R06338,R06335,R03218,R02160,R06336,R06337,R02486,R07366,R07996,R03219,R05228,R07993,R03590,R07187,R06540,R07329,R08610,R03806,R07184,R04276,R07186,R03640,R07368,R03809,R07367,R05469,R05468,R03009,R03008,R04073,R03451,R05722,R05723,R05466,R02397,R06323,R06322,R03126,R07185,R00259,R02282,R00261,R00261,R00412,R00408,R02164,R00402,R01648,R00259,R02282,R01082
289	1.00	217	22	140	0	0	C00026->C00624:[1->1,1->10,2->2,2->6,3->4,5->5,8->9]	RP00608,RP01043,RP00177,RP01042,RP06265,RP00026,RP04494,RP00109,RP01041,RP02101,RP00327,RP05677,RP00304,RP00032,RP01829,RP02380,RP02102,RP03052,RP00285,RP01662,RP00486,RP01431	R00713,R00714,R00670,R00351,R00352,R00362,R00669,R02282,R00670,R00743,R01323,R01179,R05508,R00393,R04057,R02955,R05336,R01359,R05509,R00928,R04000,R00229,R07832,R03884,R00227,R03153,R00235,R00268,R08201,R00344,R00930,R00217,R00353,R00669,R02282,R01986,R02549,R08549,R07997,R08082,R08050,R05036,R05037,R01412,R05857,R05229,R05228,R08611,R06551,R07185,R05301,R05302,R05097,R03812,R05320,R06539,R01252,R08081,R03737,R03376,R00474,R08610,R05419,R02444,R02445,R00265,R00621,R01879,R06338,R06335,R03218,R03219,R06336,R06337,R02486,R07366,R07996,R08165,R05039,R07993,R03590,R01700,R07187,R06540,R02160,R07329,R03806,R07184,R00272,R07186,R03640,R07368,R03809,R07367,R05469,R05468,R01197,R03009,R03008,R04073,R03451,R05722,R05723,R05466,R02397,R06323,R06322,R03126,R04276,R08549,R01197,R00265,R02990,R00405,R00406,R00407,R02956,R02084,R01780,R00727,R00410,R02407,R05588,R00432,R01559,R03154,R06904,R01899,R02649,R02283,R03443,R00211,R00210,R00209,R01196,R00212,R01648,R01151,R01155,R01324
290	0.71	371	12	101	0	0	C00026->C00624:[1->1,2->2,3->4,5->5,8->9]	RP00305,RP00304,RP00032,RP04458,RP00014,RP00930,RP00931,RP00121,RP08475,RP02101,RP00921,RP01292	R00709,R00267,R08549,R01197,R00265,R02990,R00405,R00406,R00407,R02956,R02084,R01780,R00727,R00410,R02407,R05588,R00432,R01559,R03154,R06904,R00259,R02282,R04234,R00093,R01161,R06423,R00250,R07276,R03053,R01214,R07275,R04338,R07659,R04467,R05052,R04475,R04438,R02283,R02772,R02773,R02619,R00684,R00668,R00243,R00114,R00248,R04269,R06977,R01939,R07277,R04029,R01956,R03243,R01155,R01648,R05507,R01339,R04529,R07396,R04028,R04171,R03207,R00667,R05085,R02433,R04188,R00895,R04173,R01684,R06426,R01090,R02199,R04217,R02077,R00258,R07613,R00021,R00694,R03248,R00372,R00355,R04051,R02274,R00734,R03952,R02700,R00457,R00908,R03120,R06844,R03266,R00479,R00479,R00412,R00408,R02164,R00402,R00259,R02282,R00472,R01082
291	0.86	160	11	78	0	0	C00026->C00624:[1->1,2->2,5->10,5->5,8->6,8->9]	RP00608,RP00015,RP04458,RP04461,RP08483,RP05880,RP00305,RP01662,RP08475,RP02101,RP01431	R00713,R00714,R07997,R08082,R08050,R05036,R05037,R01412,R05857,R05229,R05039,R08611,R06551,R05301,R05302,R05097,R03812,R05320,R06539,R01252,R08081,R03737,R03376,R05419,R02444,R02445,R01879,R06338,R06335,R03218,R02160,R06336,R06337,R02486,R07366,R07996,R03219,R05228,R07993,R03590,R07187,R06540,R07329,R08610,R03806,R07184,R04276,R07186,R03640,R07368,R03809,R07367,R05469,R05468,R03009,R03008,R04073,R03451,R05722,R05723,R05466,R02397,R06323,R06322,R03126,R07185,R00259,R02282,R00261,R00261,R00351,R00352,R00709,R00267,R01648,R00259,R02282,R01324
292	0.86	195	16	96	0	0	C00026->C00624:[1->1,2->2,3->4,3->6,5->5,8->9]	RP04453,RP00578,RP04459,RP05677,RP00287,RP02380,RP01042,RP06172,RP06101,RP02102,RP03052,RP00084,RP01041,RP02101,RP04833,RP08343	R00245,R01343,R00667,R00260,R08549,R07997,R08082,R08050,R05036,R05037,R01412,R05857,R05229,R05228,R08611,R06551,R07185,R05301,R05302,R05097,R03812,R05320,R06539,R01252,R08081,R03737,R03376,R00474,R08610,R05419,R02444,R02445,R00265,R00621,R01879,R06338,R06335,R03218,R03219,R06336,R06337,R02486,R07366,R07996,R08165,R05039,R07993,R03590,R01700,R07187,R06540,R02160,R07329,R03806,R07184,R00272,R07186,R03640,R07368,R03809,R07367,R05469,R05468,R01197,R03009,R03008,R04073,R03451,R05722,R05723,R05466,R02397,R06323,R06322,R03126,R04276,R00214,R00216,R02649,R00669,R02282,R00472,R00214,R00216,R02283,R03443,R05839,R01148,R01582,R01580,R03063,R00279,R00669,R02282,R00316,R00236
293	1.00	279	16	59	0	0	C00026->C00624:[1->1,1->6,2->10,2->2,3->4,5->5,8->9]	RP04453,RP00578,RP04459,RP00304,RP00026,RP00032,RP02380,RP01042,RP06172,RP02102,RP03052,RP00121,RP00084,RP01041,RP02101,RP01292	R00245,R01343,R00667,R00260,R08549,R01197,R00265,R00743,R01323,R01179,R05508,R00393,R04057,R02955,R05336,R01359,R05509,R00928,R04000,R00229,R07832,R03884,R00227,R03153,R00235,R02990,R00405,R00406,R00407,R02956,R02084,R01780,R00727,R00410,R02407,R05588,R00432,R01559,R03154,R06904,R02649,R00669,R02282,R00472,R02283,R03443,R00412,R00408,R02164,R00402,R05839,R01148,R01582,R01580,R03063,R00279,R00669,R02282,R01082
294	1.00	434	14	35	0	0	C00026->C00624:[1->1,1->4,2->2,5->10,5->5,8->6,8->9]	RP05857,RP00608,RP00304,RP00032,RP04458,RP04461,RP08483,RP00930,RP00305,RP01662,RP08475,RP02101,RP01431,RP05880	R00709,R00267,R00713,R00714,R08549,R01197,R00265,R02990,R00405,R00406,R00407,R02956,R02084,R01780,R00727,R00410,R02407,R05588,R00432,R01559,R03154,R06904,R00259,R02282,R00261,R00261,R00479,R00709,R00267,R01648,R00259,R02282,R01324,R00351,R00352
295	1.00	137	12	151	0	0	C00026->C00624:[1->1,1->6,2->10,2->2,3->4,5->5,8->9]	RP06172,RP00608,RP05677,RP00015,RP04458,RP04461,RP08483,RP00121,RP01662,RP08475,RP02101,RP01292	R00472,R00713,R00714,R08549,R07997,R08082,R08050,R05036,R05037,R01412,R05857,R05229,R05228,R08611,R06551,R07185,R05301,R05302,R05097,R03812,R05320,R06539,R01252,R08081,R03737,R03376,R00474,R08610,R05419,R02444,R02445,R00265,R00621,R01879,R06338,R06335,R03218,R03219,R06336,R06337,R02486,R07366,R07996,R08165,R05039,R07993,R03590,R01700,R07187,R06540,R02160,R07329,R03806,R07184,R00272,R07186,R03640,R07368,R03809,R07367,R05469,R05468,R01197,R03009,R03008,R04073,R03451,R05722,R05723,R05466,R02397,R06323,R06322,R03126,R04276,R07997,R08082,R08050,R05036,R05037,R01412,R05857,R05229,R05039,R08611,R06551,R05301,R05302,R05097,R03812,R05320,R06539,R01252,R08081,R03737,R03376,R05419,R02444,R02445,R01879,R06338,R06335,R03218,R02160,R06336,R06337,R02486,R07366,R07996,R03219,R05228,R07993,R03590,R07187,R06540,R07329,R08610,R03806,R07184,R04276,R07186,R03640,R07368,R03809,R07367,R05469,R05468,R03009,R03008,R04073,R03451,R05722,R05723,R05466,R02397,R06323,R06322,R03126,R07185,R00259,R02282,R00261,R00261,R00412,R00408,R02164,R00402,R01648,R00259,R02282,R01082
296	0.86	220	23	235	0	2	C00026->C00624:[1->1,2->2,3->4,3->6,5->5,8->9]	RP05677,RP00015,RP00287,RP00924,RP05898,RP12907,RP06101,RP04494,RP04458,RP00121,RP06172,RP01012,RP00304,RP01829,RP00014,RP08483,RP01298,RP01870,RP08475,RP02101,RP10771,RP00930,RP04522	R08549,R07997,R08082,R08050,R05036,R05037,R01412,R05857,R05229,R05228,R08611,R06551,R07185,R05301,R05302,R05097,R03812,R05320,R06539,R01252,R08081,R03737,R03376,R00474,R08610,R05419,R02444,R02445,R00265,R00621,R01879,R06338,R06335,R03218,R03219,R06336,R06337,R02486,R07366,R07996,R08165,R05039,R07993,R03590,R01700,R07187,R06540,R02160,R07329,R03806,R07184,R00272,R07186,R03640,R07368,R03809,R07367,R05469,R05468,R01197,R03009,R03008,R04073,R03451,R05722,R05723,R05466,R02397,R06323,R06322,R03126,R04276,R07997,R08082,R08050,R05036,R05037,R01412,R05857,R05229,R05039,R08611,R06551,R05301,R05302,R05097,R03812,R05320,R06539,R01252,R08081,R03737,R03376,R05419,R02444,R02445,R01879,R06338,R06335,R03218,R02160,R06336,R06337,R02486,R07366,R07996,R03219,R05228,R07993,R03590,R07187,R06540,R07329,R08610,R03806,R07184,R04276,R07186,R03640,R07368,R03809,R07367,R05469,R05468,R03009,R03008,R04073,R03451,R05722,R05723,R05466,R02397,R06323,R06322,R03126,R07185,R00214,R00216,R00474,R00397,R00489,R08165,R00214,R00216,R00268,R08201,R00259,R02282,R00412,R00408,R02164,R00402,R00472,R00621,R08549,R01197,R00265,R01899,R04234,R00093,R01161,R06423,R00250,R07276,R03053,R01214,R07275,R04338,R07659,R04467,R05052,R04475,R04438,R02283,R02772,R02773,R02619,R00684,R00668,R00243,R00114,R00248,R04269,R06977,R01939,R07277,R04029,R01956,R03243,R01155,R01648,R05507,R01339,R04529,R07396,R04028,R04171,R03207,R00667,R05085,R02433,R04188,R00895,R04173,R01684,R06426,R01090,R02199,R04217,R02077,R00258,R07613,R00021,R00694,R03248,R00372,R00355,R04051,R02274,R00734,R03952,R02700,R00457,R00908,R03120,R06844,R03266,R00261,R01086,R01954,R00259,R02282,R01700,R00479,R00272
297	1.00	218	19	227	0	2	C00026->C00624:[1->1,2->2,3->4,3->6,5->10,5->5,8->9]	RP05677,RP01830,RP00015,RP06172,RP01432,RP00304,RP04458,RP01431,RP06101,RP05880,RP00014,RP04494,RP01012,RP00924,RP08475,RP12907,RP10771,RP01829,RP04522	R08549,R07997,R08082,R08050,R05036,R05037,R01412,R05857,R05229,R05228,R08611,R06551,R07185,R05301,R05302,R05097,R03812,R05320,R06539,R01252,R08081,R03737,R03376,R00474,R08610,R05419,R02444,R02445,R00265,R00621,R01879,R06338,R06335,R03218,R03219,R06336,R06337,R02486,R07366,R07996,R08165,R05039,R07993,R03590,R01700,R07187,R06540,R02160,R07329,R03806,R07184,R00272,R07186,R03640,R07368,R03809,R07367,R05469,R05468,R01197,R03009,R03008,R04073,R03451,R05722,R05723,R05466,R02397,R06323,R06322,R03126,R04276,R01900,R07997,R08082,R08050,R05036,R05037,R01412,R05857,R05229,R05039,R08611,R06551,R05301,R05302,R05097,R03812,R05320,R06539,R01252,R08081,R03737,R03376,R05419,R02444,R02445,R01879,R06338,R06335,R03218,R02160,R06336,R06337,R02486,R07366,R07996,R03219,R05228,R07993,R03590,R07187,R06540,R07329,R08610,R03806,R07184,R04276,R07186,R03640,R07368,R03809,R07367,R05469,R05468,R03009,R03008,R04073,R03451,R05722,R05723,R05466,R02397,R06323,R06322,R03126,R07185,R00472,R01325,R08549,R01197,R00265,R00259,R02282,R01324,R00214,R00216,R00351,R00352,R04234,R00093,R01161,R06423,R00250,R07276,R03053,R01214,R07275,R04338,R07659,R04467,R05052,R04475,R04438,R02283,R02772,R02773,R02619,R00684,R00668,R00243,R00114,R00248,R04269,R06977,R01939,R07277,R04029,R01956,R03243,R01155,R01648,R05507,R01339,R04529,R07396,R04028,R04171,R03207,R00667,R05085,R02433,R04188,R00895,R04173,R01684,R06426,R01090,R02199,R04217,R02077,R00258,R07613,R00021,R00694,R03248,R00372,R00355,R04051,R02274,R00734,R03952,R02700,R00457,R00908,R03120,R06844,R03266,R00268,R08201,R00621,R00474,R00259,R08165,R01700,R01899,R00272
298	0.71	395	17	37	0	0	C00026->C00624:[1->1,1->4,2->2,5->5,8->9]	RP00608,RP01043,RP00304,RP00032,RP02380,RP01042,RP00930,RP06265,RP01662,RP02102,RP03052,RP01829,RP08484,RP01041,RP02101,RP00327,RP00486	R00713,R00714,R00670,R08549,R01197,R00265,R02990,R00405,R00406,R00407,R02956,R02084,R01780,R00727,R00410,R02407,R05588,R00432,R01559,R03154,R06904,R02649,R00669,R02282,R00479,R00670,R01648,R02283,R03443,R01899,R00268,R00669,R02282,R01986,R02549,R01151,R01155
299	1.00	264	21	128	0	0	C00026->C00624:[1->1,1->6,2->10,2->2,3->4,5->5,8->9]	RP00608,RP00036,RP00304,RP04461,RP08483,RP00292,RP02665,RP02749,RP05677,RP02101,RP03507,RP01127,RP00032,RP04458,RP02750,RP01784,RP00285,RP01662,RP08475,RP01643,RP00628	R00713,R00714,R00199,R01858,R02628,R01138,R00659,R00724,R00200,R00206,R02320,R00430,R00208,R01012,R00572,R08549,R01197,R00265,R00261,R00261,R02989,R02988,R02990,R03083,R08549,R07997,R08082,R08050,R05036,R05037,R01412,R05857,R05229,R05228,R08611,R06551,R07185,R05301,R05302,R05097,R03812,R05320,R06539,R01252,R08081,R03737,R03376,R00474,R08610,R05419,R02444,R02445,R00265,R00621,R01879,R06338,R06335,R03218,R03219,R06336,R06337,R02486,R07366,R07996,R08165,R05039,R07993,R03590,R01700,R07187,R06540,R02160,R07329,R03806,R07184,R00272,R07186,R03640,R07368,R03809,R07367,R05469,R05468,R01197,R03009,R03008,R04073,R03451,R05722,R05723,R05466,R02397,R06323,R06322,R03126,R04276,R02282,R03891,R00829,R02990,R00405,R00406,R00407,R02956,R02084,R01780,R00727,R00410,R02407,R05588,R00432,R01559,R03154,R06904,R00259,R02282,R03084,R01826,R00211,R00210,R00209,R01196,R00212,R01648,R00259,R01627,R01629,R01630
300	1.00	172	20	166	0	0	C00026->C00624:[1->1,1->10,2->2,2->6,3->4,5->5,8->9]	RP00578,RP00608,RP00177,RP01042,RP04461,RP08483,RP00109,RP01041,RP02101,RP05677,RP04453,RP00305,RP00128,RP00015,RP02380,RP02102,RP03052,RP01662,RP04318,RP01431	R01343,R00667,R00713,R00714,R00351,R00352,R00362,R00669,R02282,R00261,R00261,R00344,R00930,R00217,R00353,R00669,R02282,R08549,R07997,R08082,R08050,R05036,R05037,R01412,R05857,R05229,R05228,R08611,R06551,R07185,R05301,R05302,R05097,R03812,R05320,R06539,R01252,R08081,R03737,R03376,R00474,R08610,R05419,R02444,R02445,R00265,R00621,R01879,R06338,R06335,R03218,R03219,R06336,R06337,R02486,R07366,R07996,R08165,R05039,R07993,R03590,R01700,R07187,R06540,R02160,R07329,R03806,R07184,R00272,R07186,R03640,R07368,R03809,R07367,R05469,R05468,R01197,R03009,R03008,R04073,R03451,R05722,R05723,R05466,R02397,R06323,R06322,R03126,R04276,R00245,R00709,R00267,R00710,R00711,R01019,R00326,R07997,R08082,R08050,R05036,R05037,R01412,R05857,R05229,R05039,R08611,R06551,R05301,R05302,R05097,R03812,R05320,R06539,R01252,R08081,R03737,R03376,R05419,R02444,R02445,R01879,R06338,R06335,R03218,R02160,R06336,R06337,R02486,R07366,R07996,R03219,R05228,R07993,R03590,R07187,R06540,R07329,R08610,R03806,R07184,R04276,R07186,R03640,R07368,R03809,R07367,R05469,R05468,R03009,R03008,R04073,R03451,R05722,R05723,R05466,R02397,R06323,R06322,R03126,R07185,R02649,R02283,R03443,R01648,R00224,R01324
301	0.71	166	16	82	0	0	C00026->C00624:[1->1,1->4,2->2,5->5,8->9]	RP04453,RP00578,RP00608,RP01829,RP00015,RP00930,RP02380,RP01042,RP04461,RP08483,RP01662,RP02102,RP03052,RP08484,RP01041,RP02101	R00245,R01343,R00667,R00713,R00714,R01899,R07997,R08082,R08050,R05036,R05037,R01412,R05857,R05229,R05039,R08611,R06551,R05301,R05302,R05097,R03812,R05320,R06539,R01252,R08081,R03737,R03376,R05419,R02444,R02445,R01879,R06338,R06335,R03218,R02160,R06336,R06337,R02486,R07366,R07996,R03219,R05228,R07993,R03590,R07187,R06540,R07329,R08610,R03806,R07184,R04276,R07186,R03640,R07368,R03809,R07367,R05469,R05468,R03009,R03008,R04073,R03451,R05722,R05723,R05466,R02397,R06323,R06322,R03126,R07185,R00479,R02649,R00669,R02282,R00261,R00261,R01648,R02283,R03443,R00268,R00669,R02282
302	1.00	267	17	172	0	0	C00026->C00624:[1->1,1->6,2->10,2->2,3->4,5->5,8->9]	RP00305,RP00304,RP00287,RP00930,RP06101,RP00121,RP05857,RP06172,RP00015,RP00032,RP04458,RP00014,RP00931,RP08475,RP02101,RP00921,RP01292	R00709,R00267,R08549,R01197,R00265,R00214,R00216,R00479,R00214,R00216,R00412,R00408,R02164,R00402,R00709,R00267,R00472,R07997,R08082,R08050,R05036,R05037,R01412,R05857,R05229,R05039,R08611,R06551,R05301,R05302,R05097,R03812,R05320,R06539,R01252,R08081,R03737,R03376,R05419,R02444,R02445,R01879,R06338,R06335,R03218,R02160,R06336,R06337,R02486,R07366,R07996,R03219,R05228,R07993,R03590,R07187,R06540,R07329,R08610,R03806,R07184,R04276,R07186,R03640,R07368,R03809,R07367,R05469,R05468,R03009,R03008,R04073,R03451,R05722,R05723,R05466,R02397,R06323,R06322,R03126,R07185,R02990,R00405,R00406,R00407,R02956,R02084,R01780,R00727,R00410,R02407,R05588,R00432,R01559,R03154,R06904,R00259,R02282,R04234,R00093,R01161,R06423,R00250,R07276,R03053,R01214,R07275,R04338,R07659,R04467,R05052,R04475,R04438,R02283,R02772,R02773,R02619,R00684,R00668,R00243,R00114,R00248,R04269,R06977,R01939,R07277,R04029,R01956,R03243,R01155,R01648,R05507,R01339,R04529,R07396,R04028,R04171,R03207,R00667,R05085,R02433,R04188,R00895,R04173,R01684,R06426,R01090,R02199,R04217,R02077,R00258,R07613,R00021,R00694,R03248,R00372,R00355,R04051,R02274,R00734,R03952,R02700,R00457,R00908,R03120,R06844,R03266,R00479,R00259,R02282,R00472,R01082
303	0.29	602	6	9	0	0	C00026->C00624:[5->10,8->6]	RP04458,RP05880,RP01829,RP04494,RP08475,RP01431	R00259,R02282,R00351,R00352,R01899,R00268,R08201,R00259,R01324
304	1.00	377	9	88	0	0	C00026->C00624:[1->1,1->10,2->2,2->6,3->4,5->5,8->9]	RP00305,RP00109,RP00177,RP04458,RP00014,RP00285,RP08475,RP02101,RP01431	R00709,R00267,R00344,R00930,R00217,R00353,R00351,R00352,R00362,R00259,R02282,R04234,R00093,R01161,R06423,R00250,R07276,R03053,R01214,R07275,R04338,R07659,R04467,R05052,R04475,R04438,R02283,R02772,R02773,R02619,R00684,R00668,R00243,R00114,R00248,R04269,R06977,R01939,R07277,R04029,R01956,R03243,R01155,R01648,R05507,R01339,R04529,R07396,R04028,R04171,R03207,R00667,R05085,R02433,R04188,R00895,R04173,R01684,R06426,R01090,R02199,R04217,R02077,R00258,R07613,R00021,R00694,R03248,R00372,R00355,R04051,R02274,R00734,R03952,R02700,R00457,R00908,R03120,R06844,R03266,R00211,R00210,R00209,R01196,R00212,R00259,R02282,R01324
305	0.29	134	9	89	0	0	C00026->C00624:[5->10,8->6]	RP06172,RP00015,RP04458,RP00079,RP01298,RP00059,RP00121,RP08475,RP01870	R00472,R07997,R08082,R08050,R05036,R05037,R01412,R05857,R05229,R05039,R08611,R06551,R05301,R05302,R05097,R03812,R05320,R06539,R01252,R08081,R03737,R03376,R05419,R02444,R02445,R01879,R06338,R06335,R03218,R02160,R06336,R06337,R02486,R07366,R07996,R03219,R05228,R07993,R03590,R07187,R06540,R07329,R08610,R03806,R07184,R04276,R07186,R03640,R07368,R03809,R07367,R05469,R05468,R03009,R03008,R04073,R03451,R05722,R05723,R05466,R02397,R06323,R06322,R03126,R07185,R00259,R02282,R00361,R00360,R00343,R00342,R01447,R01257,R01086,R00400,R00695,R01731,R00355,R00373,R01713,R07164,R07165,R00357,R00412,R00408,R02164,R00402,R00259,R01954
306	0.86	326	18	56	0	0	C00026->C00624:[1->1,2->2,5->10,5->5,8->6,8->9]	RP04453,RP00578,RP00608,RP00304,RP00026,RP00032,RP02380,RP01042,RP04461,RP08483,RP01662,RP02102,RP03052,RP00305,RP01041,RP02101,RP01431,RP05880	R00245,R01343,R00667,R00713,R00714,R08549,R01197,R00265,R00743,R01323,R01179,R05508,R00393,R04057,R02955,R05336,R01359,R05509,R00928,R04000,R00229,R07832,R03884,R00227,R03153,R00235,R02990,R00405,R00406,R00407,R02956,R02084,R01780,R00727,R00410,R02407,R05588,R00432,R01559,R03154,R06904,R02649,R00669,R02282,R00261,R00261,R01648,R02283,R03443,R00709,R00267,R00669,R02282,R01324,R00351,R00352
307	0.71	112	9	145	0	0	C00026->C00624:[1->1,2->2,3->4,5->5,8->9]	RP00608,RP05677,RP00015,RP04458,RP04461,RP08483,RP01662,RP08475,RP02101	R00713,R00714,R08549,R07997,R08082,R08050,R05036,R05037,R01412,R05857,R05229,R05228,R08611,R06551,R07185,R05301,R05302,R05097,R03812,R05320,R06539,R01252,R08081,R03737,R03376,R00474,R08610,R05419,R02444,R02445,R00265,R00621,R01879,R06338,R06335,R03218,R03219,R06336,R06337,R02486,R07366,R07996,R08165,R05039,R07993,R03590,R01700,R07187,R06540,R02160,R07329,R03806,R07184,R00272,R07186,R03640,R07368,R03809,R07367,R05469,R05468,R01197,R03009,R03008,R04073,R03451,R05722,R05723,R05466,R02397,R06323,R06322,R03126,R04276,R07997,R08082,R08050,R05036,R05037,R01412,R05857,R05229,R05039,R08611,R06551,R05301,R05302,R05097,R03812,R05320,R06539,R01252,R08081,R03737,R03376,R05419,R02444,R02445,R01879,R06338,R06335,R03218,R02160,R06336,R06337,R02486,R07366,R07996,R03219,R05228,R07993,R03590,R07187,R06540,R07329,R08610,R03806,R07184,R04276,R07186,R03640,R07368,R03809,R07367,R05469,R05468,R03009,R03008,R04073,R03451,R05722,R05723,R05466,R02397,R06323,R06322,R03126,R07185,R00259,R02282,R00261,R00261,R01648,R00259,R02282
308	0.71	235	18	123	0	0	C00026->C00624:[1->1,2->2,3->4,5->5,8->9]	RP00608,RP00304,RP04461,RP08483,RP04494,RP00930,RP00121,RP08484,RP05677,RP05698,RP00032,RP04458,RP00287,RP01292,RP01662,RP08475,RP02101,RP01829	R00713,R00714,R08549,R01197,R00265,R00261,R00261,R00268,R08201,R00479,R00412,R00408,R02164,R00402,R00268,R08549,R07997,R08082,R08050,R05036,R05037,R01412,R05857,R05229,R05228,R08611,R06551,R07185,R05301,R05302,R05097,R03812,R05320,R06539,R01252,R08081,R03737,R03376,R00474,R08610,R05419,R02444,R02445,R00265,R00621,R01879,R06338,R06335,R03218,R03219,R06336,R06337,R02486,R07366,R07996,R08165,R05039,R07993,R03590,R01700,R07187,R06540,R02160,R07329,R03806,R07184,R00272,R07186,R03640,R07368,R03809,R07367,R05469,R05468,R01197,R03009,R03008,R04073,R03451,R05722,R05723,R05466,R02397,R06323,R06322,R03126,R04276,R01196,R00006,R00014,R00211,R00210,R01699,R00207,R00224,R00226,R00209,R05636,R03145,R02990,R00405,R00406,R00407,R02956,R02084,R01780,R00727,R00410,R02407,R05588,R00432,R01559,R03154,R06904,R00259,R02282,R00214,R00216,R01082,R01648,R00259,R02282,R01899
309	1.00	228	17	115	0	0	C00026->C00624:[1->1,2->2,5->10,5->5,8->4,8->6,8->9]	RP00608,RP00304,RP00015,RP05698,RP00032,RP04458,RP00287,RP04461,RP08483,RP01431,RP00305,RP00121,RP01662,RP08475,RP02101,RP01292,RP05880	R00713,R00714,R08549,R01197,R00265,R07997,R08082,R08050,R05036,R05037,R01412,R05857,R05229,R05039,R08611,R06551,R05301,R05302,R05097,R03812,R05320,R06539,R01252,R08081,R03737,R03376,R05419,R02444,R02445,R01879,R06338,R06335,R03218,R02160,R06336,R06337,R02486,R07366,R07996,R03219,R05228,R07993,R03590,R07187,R06540,R07329,R08610,R03806,R07184,R04276,R07186,R03640,R07368,R03809,R07367,R05469,R05468,R03009,R03008,R04073,R03451,R05722,R05723,R05466,R02397,R06323,R06322,R03126,R07185,R01196,R00006,R00014,R00211,R00210,R01699,R00207,R00224,R00226,R00209,R05636,R03145,R02990,R00405,R00406,R00407,R02956,R02084,R01780,R00727,R00410,R02407,R05588,R00432,R01559,R03154,R06904,R00259,R02282,R00214,R00216,R00261,R00261,R01324,R00709,R00267,R00412,R00408,R02164,R00402,R01648,R00259,R02282,R01082,R00351,R00352
310	0.71	189	15	105	0	0	C00026->C00624:[1->1,2->2,3->4,5->5,8->9]	RP04453,RP00578,RP00608,RP05677,RP00304,RP00032,RP02380,RP01042,RP04461,RP08483,RP01662,RP02102,RP03052,RP01041,RP02101	R00245,R01343,R00667,R00713,R00714,R08549,R07997,R08082,R08050,R05036,R05037,R01412,R05857,R05229,R05228,R08611,R06551,R07185,R05301,R05302,R05097,R03812,R05320,R06539,R01252,R08081,R03737,R03376,R00474,R08610,R05419,R02444,R02445,R00265,R00621,R01879,R06338,R06335,R03218,R03219,R06336,R06337,R02486,R07366,R07996,R08165,R05039,R07993,R03590,R01700,R07187,R06540,R02160,R07329,R03806,R07184,R00272,R07186,R03640,R07368,R03809,R07367,R05469,R05468,R01197,R03009,R03008,R04073,R03451,R05722,R05723,R05466,R02397,R06323,R06322,R03126,R04276,R08549,R01197,R00265,R02990,R00405,R00406,R00407,R02956,R02084,R01780,R00727,R00410,R02407,R05588,R00432,R01559,R03154,R06904,R02649,R00669,R02282,R00261,R00261,R01648,R02283,R03443,R00669,R02282
311	1.00	389	13	103	0	0	C00026->C00624:[1->1,2->2,3->4,5->10,5->5,8->6,8->9]	RP00305,RP00304,RP00032,RP04458,RP00930,RP05880,RP00931,RP00014,RP01292,RP00121,RP08475,RP00921,RP01431	R00709,R00267,R08549,R01197,R00265,R02990,R00405,R00406,R00407,R02956,R02084,R01780,R00727,R00410,R02407,R05588,R00432,R01559,R03154,R06904,R00259,R02282,R00479,R00351,R00352,R00479,R04234,R00093,R01161,R06423,R00250,R07276,R03053,R01214,R07275,R04338,R07659,R04467,R05052,R04475,R04438,R02283,R02772,R02773,R02619,R00684,R00668,R00243,R00114,R00248,R04269,R06977,R01939,R07277,R04029,R01956,R03243,R01155,R01648,R05507,R01339,R04529,R07396,R04028,R04171,R03207,R00667,R05085,R02433,R04188,R00895,R04173,R01684,R06426,R01090,R02199,R04217,R02077,R00258,R07613,R00021,R00694,R03248,R00372,R00355,R04051,R02274,R00734,R03952,R02700,R00457,R00908,R03120,R06844,R03266,R01082,R00412,R00408,R02164,R00402,R00259,R00472,R01324
312	1.00	266	16	155	0	0	C00026->C00624:[1->1,1->6,2->10,2->2,3->4,5->5,8->9]	RP00305,RP00287,RP05898,RP00930,RP06101,RP00121,RP06172,RP00015,RP04458,RP00014,RP00931,RP01298,RP01870,RP08475,RP00921,RP01292	R00709,R00267,R00214,R00216,R00397,R00489,R00479,R00214,R00216,R00412,R00408,R02164,R00402,R00472,R07997,R08082,R08050,R05036,R05037,R01412,R05857,R05229,R05039,R08611,R06551,R05301,R05302,R05097,R03812,R05320,R06539,R01252,R08081,R03737,R03376,R05419,R02444,R02445,R01879,R06338,R06335,R03218,R02160,R06336,R06337,R02486,R07366,R07996,R03219,R05228,R07993,R03590,R07187,R06540,R07329,R08610,R03806,R07184,R04276,R07186,R03640,R07368,R03809,R07367,R05469,R05468,R03009,R03008,R04073,R03451,R05722,R05723,R05466,R02397,R06323,R06322,R03126,R07185,R00259,R02282,R04234,R00093,R01161,R06423,R00250,R07276,R03053,R01214,R07275,R04338,R07659,R04467,R05052,R04475,R04438,R02283,R02772,R02773,R02619,R00684,R00668,R00243,R00114,R00248,R04269,R06977,R01939,R07277,R04029,R01956,R03243,R01155,R01648,R05507,R01339,R04529,R07396,R04028,R04171,R03207,R00667,R05085,R02433,R04188,R00895,R04173,R01684,R06426,R01090,R02199,R04217,R02077,R00258,R07613,R00021,R00694,R03248,R00372,R00355,R04051,R02274,R00734,R03952,R02700,R00457,R00908,R03120,R06844,R03266,R00479,R01086,R01954,R00259,R00472,R01082
313	1.00	381	7	78	0	0	C00026->C00624:[1->1,2->2,3->4,5->10,5->5,8->6,8->9]	RP00305,RP05880,RP08475,RP04458,RP02101,RP00014,RP01431	R00709,R00267,R00351,R00352,R00259,R00259,R02282,R02282,R04234,R00093,R01161,R06423,R00250,R07276,R03053,R01214,R07275,R04338,R07659,R04467,R05052,R04475,R04438,R02283,R02772,R02773,R02619,R00684,R00668,R00243,R00114,R00248,R04269,R06977,R01939,R07277,R04029,R01956,R03243,R01155,R01648,R05507,R01339,R04529,R07396,R04028,R04171,R03207,R00667,R05085,R02433,R04188,R00895,R04173,R01684,R06426,R01090,R02199,R04217,R02077,R00258,R07613,R00021,R00694,R03248,R00372,R00355,R04051,R02274,R00734,R03952,R02700,R00457,R00908,R03120,R06844,R03266,R01324
314	0.43	474	17	42	0	0	C00026->C00624:[1->10,2->10,3->6,8->4]	RP06172,RP00305,RP05698,RP00177,RP01829,RP00287,RP04461,RP08483,RP01431,RP00079,RP04494,RP04458,RP00930,RP00121,RP08475,RP02101,RP01292	R00472,R00709,R00267,R01196,R00006,R00014,R00211,R00210,R01699,R00207,R00224,R00226,R00209,R05636,R03145,R00351,R00352,R00362,R01899,R00214,R00216,R00261,R00261,R01324,R00361,R00360,R00343,R00342,R01447,R01257,R00268,R08201,R00259,R02282,R00479,R00412,R00408,R02164,R00402,R00259,R02282,R01082
315	1.00	397	15	105	0	0	C00026->C00624:[1->1,2->2,3->4,5->10,5->5,8->6,8->9]	RP00305,RP00304,RP00032,RP04458,RP00121,RP05880,RP00930,RP00931,RP00014,RP01292,RP10932,RP08475,RP00921,RP01431,RP10771	R00709,R00267,R08549,R01197,R00265,R02990,R00405,R00406,R00407,R02956,R02084,R01780,R00727,R00410,R02407,R05588,R00432,R01559,R03154,R06904,R00259,R02282,R00412,R00408,R02164,R00402,R00351,R00352,R00479,R00479,R04234,R00093,R01161,R06423,R00250,R07276,R03053,R01214,R07275,R04338,R07659,R04467,R05052,R04475,R04438,R02283,R02772,R02773,R02619,R00684,R00668,R00243,R00114,R00248,R04269,R06977,R01939,R07277,R04029,R01956,R03243,R01155,R01648,R05507,R01339,R04529,R07396,R04028,R04171,R03207,R00667,R05085,R02433,R04188,R00895,R04173,R01684,R06426,R01090,R02199,R04217,R02077,R00258,R07613,R00021,R00694,R03248,R00372,R00355,R04051,R02274,R00734,R03952,R02700,R00457,R00908,R03120,R06844,R03266,R01082,R02570,R00259,R00472,R01324,R01700
316	0.43	195	13	80	0	0	C00026->C00624:[5->10,8->4,8->6]	RP01830,RP06172,RP01432,RP00015,RP04458,RP06101,RP05880,RP08483,RP00930,RP00305,RP04461,RP08475,RP01431	R01900,R00472,R01325,R07997,R08082,R08050,R05036,R05037,R01412,R05857,R05229,R05039,R08611,R06551,R05301,R05302,R05097,R03812,R05320,R06539,R01252,R08081,R03737,R03376,R05419,R02444,R02445,R01879,R06338,R06335,R03218,R02160,R06336,R06337,R02486,R07366,R07996,R03219,R05228,R07993,R03590,R07187,R06540,R07329,R08610,R03806,R07184,R04276,R07186,R03640,R07368,R03809,R07367,R05469,R05468,R03009,R03008,R04073,R03451,R05722,R05723,R05466,R02397,R06323,R06322,R03126,R07185,R00259,R02282,R00214,R00216,R00351,R00352,R00261,R00479,R00709,R00267,R00261,R00259,R01324
317	1.00	354	9	97	0	0	C00026->C00624:[1->1,1->6,2->10,2->2,3->4,5->5,8->9]	RP06172,RP00304,RP00032,RP04458,RP00014,RP00121,RP08475,RP02101,RP01292	R00472,R08549,R01197,R00265,R02990,R00405,R00406,R00407,R02956,R02084,R01780,R00727,R00410,R02407,R05588,R00432,R01559,R03154,R06904,R00259,R02282,R04234,R00093,R01161,R06423,R00250,R07276,R03053,R01214,R07275,R04338,R07659,R04467,R05052,R04475,R04438,R02283,R02772,R02773,R02619,R00684,R00668,R00243,R00114,R00248,R04269,R06977,R01939,R07277,R04029,R01956,R03243,R01155,R01648,R05507,R01339,R04529,R07396,R04028,R04171,R03207,R00667,R05085,R02433,R04188,R00895,R04173,R01684,R06426,R01090,R02199,R04217,R02077,R00258,R07613,R00021,R00694,R03248,R00372,R00355,R04051,R02274,R00734,R03952,R02700,R00457,R00908,R03120,R06844,R03266,R00412,R00408,R02164,R00402,R00259,R02282,R01082
318	0.43	186	15	91	0	0	C00026->C00624:[1->10,3->6,8->4]	RP06172,RP00305,RP00015,RP00177,RP05898,RP04461,RP08483,RP01431,RP00079,RP01298,RP01870,RP00121,RP08475,RP02101,RP04458	R00472,R00709,R00267,R07997,R08082,R08050,R05036,R05037,R01412,R05857,R05229,R05039,R08611,R06551,R05301,R05302,R05097,R03812,R05320,R06539,R01252,R08081,R03737,R03376,R05419,R02444,R02445,R01879,R06338,R06335,R03218,R02160,R06336,R06337,R02486,R07366,R07996,R03219,R05228,R07993,R03590,R07187,R06540,R07329,R08610,R03806,R07184,R04276,R07186,R03640,R07368,R03809,R07367,R05469,R05468,R03009,R03008,R04073,R03451,R05722,R05723,R05466,R02397,R06323,R06322,R03126,R07185,R00351,R00352,R00362,R00397,R00489,R00261,R00261,R01324,R00361,R00360,R00343,R00342,R01447,R01257,R01086,R01954,R00412,R00408,R02164,R00402,R00259,R02282,R00259,R02282
319	0.29	226	18	154	0	0	C00026->C00624:[3->4,3->6]	RP06172,RP00109,RP05677,RP00304,RP01077,RP00032,RP05898,RP04461,RP08483,RP05694,RP00079,RP01298,RP01870,RP05067,RP00121,RP08475,RP02101,RP04458	R00472,R00344,R00930,R00217,R00353,R08549,R07997,R08082,R08050,R05036,R05037,R01412,R05857,R05229,R05228,R08611,R06551,R07185,R05301,R05302,R05097,R03812,R05320,R06539,R01252,R08081,R03737,R03376,R00474,R08610,R05419,R02444,R02445,R00265,R00621,R01879,R06338,R06335,R03218,R03219,R06336,R06337,R02486,R07366,R07996,R08165,R05039,R07993,R03590,R01700,R07187,R06540,R02160,R07329,R03806,R07184,R00272,R07186,R03640,R07368,R03809,R07367,R05469,R05468,R01197,R03009,R03008,R04073,R03451,R05722,R05723,R05466,R02397,R06323,R06322,R03126,R04276,R08549,R01197,R00265,R00742,R02990,R00405,R00406,R00407,R02956,R02084,R01780,R00727,R00410,R02407,R05588,R00432,R01559,R03154,R06904,R00397,R00489,R00261,R00261,R04709,R07989,R06635,R06637,R06636,R06459,R06458,R06448,R07250,R06510,R07253,R05331,R06641,R00233,R06511,R06512,R06643,R06644,R06645,R02505,R07987,R07251,R07988,R05188,R06482,R06483,R06480,R06481,R02447,R05464,R01613,R01614,R05190,R07758,R02223,R07254,R02224,R00361,R00360,R00343,R00342,R01447,R01257,R01086,R01954,R00344,R00412,R00408,R02164,R00402,R00259,R02282,R00259,R02282
320	1.00	390	15	106	0	0	C00026->C00624:[1->1,2->2,3->4,5->10,5->5,8->6,8->9]	RP00305,RP00304,RP00032,RP01829,RP05880,RP01431,RP00931,RP04494,RP00014,RP01292,RP00121,RP08475,RP00921,RP04458,RP00930	R00709,R00267,R08549,R01197,R00265,R02990,R00405,R00406,R00407,R02956,R02084,R01780,R00727,R00410,R02407,R05588,R00432,R01559,R03154,R06904,R01899,R00351,R00352,R01324,R00479,R00268,R08201,R04234,R00093,R01161,R06423,R00250,R07276,R03053,R01214,R07275,R04338,R07659,R04467,R05052,R04475,R04438,R02283,R02772,R02773,R02619,R00684,R00668,R00243,R00114,R00248,R04269,R06977,R01939,R07277,R04029,R01956,R03243,R01155,R01648,R05507,R01339,R04529,R07396,R04028,R04171,R03207,R00667,R05085,R02433,R04188,R00895,R04173,R01684,R06426,R01090,R02199,R04217,R02077,R00258,R07613,R00021,R00694,R03248,R00372,R00355,R04051,R02274,R00734,R03952,R02700,R00457,R00908,R03120,R06844,R03266,R01082,R00412,R00408,R02164,R00402,R00259,R00472,R00259,R02282,R00479
321	0.86	154	15	160	0	0	C00026->C00624:[1->1,2->2,2->6,3->4,5->5,8->9]	RP00608,RP00109,RP00015,RP00177,RP04458,RP04461,RP08483,RP00930,RP00931,RP00285,RP01662,RP08475,RP02101,RP01431,RP05677	R00713,R00714,R00344,R00930,R00217,R00353,R07997,R08082,R08050,R05036,R05037,R01412,R05857,R05229,R05039,R08611,R06551,R05301,R05302,R05097,R03812,R05320,R06539,R01252,R08081,R03737,R03376,R05419,R02444,R02445,R01879,R06338,R06335,R03218,R02160,R06336,R06337,R02486,R07366,R07996,R03219,R05228,R07993,R03590,R07187,R06540,R07329,R08610,R03806,R07184,R04276,R07186,R03640,R07368,R03809,R07367,R05469,R05468,R03009,R03008,R04073,R03451,R05722,R05723,R05466,R02397,R06323,R06322,R03126,R07185,R00351,R00352,R00362,R00259,R02282,R00261,R00261,R00479,R00479,R00211,R00210,R00209,R01196,R00212,R01648,R00259,R02282,R01324,R08549,R07997,R08082,R08050,R05036,R05037,R01412,R05857,R05229,R05228,R08611,R06551,R07185,R05301,R05302,R05097,R03812,R05320,R06539,R01252,R08081,R03737,R03376,R00474,R08610,R05419,R02444,R02445,R00265,R00621,R01879,R06338,R06335,R03218,R03219,R06336,R06337,R02486,R07366,R07996,R08165,R05039,R07993,R03590,R01700,R07187,R06540,R02160,R07329,R03806,R07184,R00272,R07186,R03640,R07368,R03809,R07367,R05469,R05468,R01197,R03009,R03008,R04073,R03451,R05722,R05723,R05466,R02397,R06323,R06322,R03126,R04276
322	0.86	197	18	157	0	0	C00026->C00624:[1->1,2->2,3->4,3->6,5->5,8->9]	RP04453,RP00578,RP04459,RP05677,RP00026,RP01077,RP02380,RP01042,RP06172,RP05694,RP02102,RP03052,RP00079,RP05067,RP00084,RP01041,RP02101,RP00109	R00245,R01343,R00667,R00260,R08549,R07997,R08082,R08050,R05036,R05037,R01412,R05857,R05229,R05228,R08611,R06551,R07185,R05301,R05302,R05097,R03812,R05320,R06539,R01252,R08081,R03737,R03376,R00474,R08610,R05419,R02444,R02445,R00265,R00621,R01879,R06338,R06335,R03218,R03219,R06336,R06337,R02486,R07366,R07996,R08165,R05039,R07993,R03590,R01700,R07187,R06540,R02160,R07329,R03806,R07184,R00272,R07186,R03640,R07368,R03809,R07367,R05469,R05468,R01197,R03009,R03008,R04073,R03451,R05722,R05723,R05466,R02397,R06323,R06322,R03126,R04276,R00743,R01323,R01179,R05508,R00393,R04057,R02955,R05336,R01359,R05509,R00928,R04000,R00229,R07832,R03884,R00227,R03153,R00235,R00742,R02649,R00669,R02282,R00472,R04709,R07989,R06635,R06637,R06636,R06459,R06458,R06448,R07250,R06510,R07253,R05331,R06641,R00233,R06511,R06512,R06643,R06644,R06645,R02505,R07987,R07251,R07988,R05188,R06482,R06483,R06480,R06481,R02447,R05464,R01613,R01614,R05190,R07758,R02223,R07254,R02224,R02283,R03443,R00361,R00360,R00343,R00342,R01447,R01257,R00344,R05839,R01148,R01582,R01580,R03063,R00279,R00669,R02282,R00344,R00930,R00217,R00353
323	0.71	185	18	101	0	0	C00026->C00624:[1->1,1->4,2->2,5->5,8->9]	RP00608,RP01043,RP00304,RP00015,RP00032,RP02380,RP01042,RP00930,RP06265,RP01662,RP02102,RP03052,RP01829,RP08484,RP01041,RP02101,RP00327,RP00486	R00713,R00714,R00670,R08549,R01197,R00265,R07997,R08082,R08050,R05036,R05037,R01412,R05857,R05229,R05039,R08611,R06551,R05301,R05302,R05097,R03812,R05320,R06539,R01252,R08081,R03737,R03376,R05419,R02444,R02445,R01879,R06338,R06335,R03218,R02160,R06336,R06337,R02486,R07366,R07996,R03219,R05228,R07993,R03590,R07187,R06540,R07329,R08610,R03806,R07184,R04276,R07186,R03640,R07368,R03809,R07367,R05469,R05468,R03009,R03008,R04073,R03451,R05722,R05723,R05466,R02397,R06323,R06322,R03126,R07185,R02990,R00405,R00406,R00407,R02956,R02084,R01780,R00727,R00410,R02407,R05588,R00432,R01559,R03154,R06904,R02649,R00669,R02282,R00479,R00670,R01648,R02283,R03443,R01899,R00268,R00669,R02282,R01986,R02549,R01151,R01155
324	1.00	384	10	26	0	0	C00026->C00624:[1->1,1->10,2->2,2->6,3->4,5->5,8->9]	RP00305,RP04459,RP00109,RP00177,RP04458,RP00084,RP00285,RP08475,RP02101,RP01431	R00709,R00267,R00260,R00344,R00930,R00217,R00353,R00351,R00352,R00362,R00259,R02282,R05839,R01148,R01582,R01580,R03063,R00279,R00211,R00210,R00209,R01196,R00212,R00259,R02282,R01324
325	0.86	164	17	178	0	0	C00026->C00624:[1->1,2->2,2->6,3->4,5->5,8->9]	RP00608,RP00304,RP00177,RP04461,RP08483,RP00930,RP00109,RP05677,RP00015,RP00032,RP04458,RP00931,RP00285,RP01662,RP08475,RP02101,RP01431	R00713,R00714,R08549,R01197,R00265,R00351,R00352,R00362,R00261,R00261,R00479,R00344,R00930,R00217,R00353,R08549,R07997,R08082,R08050,R05036,R05037,R01412,R05857,R05229,R05228,R08611,R06551,R07185,R05301,R05302,R05097,R03812,R05320,R06539,R01252,R08081,R03737,R03376,R00474,R08610,R05419,R02444,R02445,R00265,R00621,R01879,R06338,R06335,R03218,R03219,R06336,R06337,R02486,R07366,R07996,R08165,R05039,R07993,R03590,R01700,R07187,R06540,R02160,R07329,R03806,R07184,R00272,R07186,R03640,R07368,R03809,R07367,R05469,R05468,R01197,R03009,R03008,R04073,R03451,R05722,R05723,R05466,R02397,R06323,R06322,R03126,R04276,R07997,R08082,R08050,R05036,R05037,R01412,R05857,R05229,R05039,R08611,R06551,R05301,R05302,R05097,R03812,R05320,R06539,R01252,R08081,R03737,R03376,R05419,R02444,R02445,R01879,R06338,R06335,R03218,R02160,R06336,R06337,R02486,R07366,R07996,R03219,R05228,R07993,R03590,R07187,R06540,R07329,R08610,R03806,R07184,R04276,R07186,R03640,R07368,R03809,R07367,R05469,R05468,R03009,R03008,R04073,R03451,R05722,R05723,R05466,R02397,R06323,R06322,R03126,R07185,R02990,R00405,R00406,R00407,R02956,R02084,R01780,R00727,R00410,R02407,R05588,R00432,R01559,R03154,R06904,R00259,R02282,R00479,R00211,R00210,R00209,R01196,R00212,R01648,R00259,R02282,R01324
326	0.86	175	17	102	0	0	C00026->C00624:[1->1,2->2,5->10,5->5,8->6,8->9]	RP04453,RP00578,RP00608,RP00026,RP00015,RP02380,RP01042,RP04461,RP08483,RP01662,RP02102,RP03052,RP00305,RP01041,RP02101,RP01431,RP05880	R00245,R01343,R00667,R00713,R00714,R00743,R01323,R01179,R05508,R00393,R04057,R02955,R05336,R01359,R05509,R00928,R04000,R00229,R07832,R03884,R00227,R03153,R00235,R07997,R08082,R08050,R05036,R05037,R01412,R05857,R05229,R05039,R08611,R06551,R05301,R05302,R05097,R03812,R05320,R06539,R01252,R08081,R03737,R03376,R05419,R02444,R02445,R01879,R06338,R06335,R03218,R02160,R06336,R06337,R02486,R07366,R07996,R03219,R05228,R07993,R03590,R07187,R06540,R07329,R08610,R03806,R07184,R04276,R07186,R03640,R07368,R03809,R07367,R05469,R05468,R03009,R03008,R04073,R03451,R05722,R05723,R05466,R02397,R06323,R06322,R03126,R07185,R02649,R00669,R02282,R00261,R00261,R01648,R02283,R03443,R00709,R00267,R00669,R02282,R01324,R00351,R00352
327	0.71	170	15	83	0	0	C00026->C00624:[1->1,1->4,2->2,5->5,8->9]	RP05857,RP00608,RP01043,RP00015,RP02380,RP01042,RP00930,RP06265,RP01662,RP02102,RP03052,RP01041,RP02101,RP00327,RP00486	R00709,R00267,R00713,R00714,R00670,R07997,R08082,R08050,R05036,R05037,R01412,R05857,R05229,R05039,R08611,R06551,R05301,R05302,R05097,R03812,R05320,R06539,R01252,R08081,R03737,R03376,R05419,R02444,R02445,R01879,R06338,R06335,R03218,R02160,R06336,R06337,R02486,R07366,R07996,R03219,R05228,R07993,R03590,R07187,R06540,R07329,R08610,R03806,R07184,R04276,R07186,R03640,R07368,R03809,R07367,R05469,R05468,R03009,R03008,R04073,R03451,R05722,R05723,R05466,R02397,R06323,R06322,R03126,R07185,R02649,R00669,R02282,R00479,R00670,R01648,R02283,R03443,R00669,R02282,R01986,R02549,R01151,R01155
328	0.71	129	14	151	0	0	C00026->C00624:[1->1,2->2,3->4,5->5,8->9]	RP04453,RP00578,RP00608,RP05677,RP00015,RP02380,RP01042,RP04461,RP08483,RP01662,RP02102,RP03052,RP01041,RP02101	R00245,R01343,R00667,R00713,R00714,R08549,R07997,R08082,R08050,R05036,R05037,R01412,R05857,R05229,R05228,R08611,R06551,R07185,R05301,R05302,R05097,R03812,R05320,R06539,R01252,R08081,R03737,R03376,R00474,R08610,R05419,R02444,R02445,R00265,R00621,R01879,R06338,R06335,R03218,R03219,R06336,R06337,R02486,R07366,R07996,R08165,R05039,R07993,R03590,R01700,R07187,R06540,R02160,R07329,R03806,R07184,R00272,R07186,R03640,R07368,R03809,R07367,R05469,R05468,R01197,R03009,R03008,R04073,R03451,R05722,R05723,R05466,R02397,R06323,R06322,R03126,R04276,R07997,R08082,R08050,R05036,R05037,R01412,R05857,R05229,R05039,R08611,R06551,R05301,R05302,R05097,R03812,R05320,R06539,R01252,R08081,R03737,R03376,R05419,R02444,R02445,R01879,R06338,R06335,R03218,R02160,R06336,R06337,R02486,R07366,R07996,R03219,R05228,R07993,R03590,R07187,R06540,R07329,R08610,R03806,R07184,R04276,R07186,R03640,R07368,R03809,R07367,R05469,R05468,R03009,R03008,R04073,R03451,R05722,R05723,R05466,R02397,R06323,R06322,R03126,R07185,R02649,R00669,R02282,R00261,R00261,R01648,R02283,R03443,R00669,R02282
329	1.00	223	13	95	0	0	C00026->C00624:[1->1,1->10,2->2,3->4,3->6,5->5,8->9]	RP06172,RP00305,RP05677,RP00287,RP00177,RP00602,RP01431,RP06101,RP05855,RP00109,RP08475,RP02101,RP04458	R00472,R00709,R00267,R08549,R07997,R08082,R08050,R05036,R05037,R01412,R05857,R05229,R05228,R08611,R06551,R07185,R05301,R05302,R05097,R03812,R05320,R06539,R01252,R08081,R03737,R03376,R00474,R08610,R05419,R02444,R02445,R00265,R00621,R01879,R06338,R06335,R03218,R03219,R06336,R06337,R02486,R07366,R07996,R08165,R05039,R07993,R03590,R01700,R07187,R06540,R02160,R07329,R03806,R07184,R00272,R07186,R03640,R07368,R03809,R07367,R05469,R05468,R01197,R03009,R03008,R04073,R03451,R05722,R05723,R05466,R02397,R06323,R06322,R03126,R04276,R00214,R00216,R00351,R00352,R00362,R02315,R02313,R01324,R00214,R00216,R00715,R00716,R00344,R00930,R00217,R00353,R00259,R02282,R00259,R02282
330	0.29	675	5	8	0	0	C00026->C00624:[5->10,8->6]	RP08475,RP04458,RP00305,RP01431,RP05880	R00259,R00259,R02282,R00709,R00267,R01324,R00351,R00352
331	1.00	181	16	89	0	0	C00026->C00624:[1->1,1->6,2->10,2->2,3->4,5->5,8->9]	RP04453,RP00578,RP04459,RP00015,RP02380,RP01042,RP06172,RP02102,RP03052,RP00121,RP00084,RP01041,RP02101,RP04833,RP01292,RP08343	R00245,R01343,R00667,R00260,R07997,R08082,R08050,R05036,R05037,R01412,R05857,R05229,R05039,R08611,R06551,R05301,R05302,R05097,R03812,R05320,R06539,R01252,R08081,R03737,R03376,R05419,R02444,R02445,R01879,R06338,R06335,R03218,R02160,R06336,R06337,R02486,R07366,R07996,R03219,R05228,R07993,R03590,R07187,R06540,R07329,R08610,R03806,R07184,R04276,R07186,R03640,R07368,R03809,R07367,R05469,R05468,R03009,R03008,R04073,R03451,R05722,R05723,R05466,R02397,R06323,R06322,R03126,R07185,R02649,R00669,R02282,R00472,R02283,R03443,R00412,R00408,R02164,R00402,R05839,R01148,R01582,R01580,R03063,R00279,R00669,R02282,R00316,R01082,R00236
332	1.00	273	16	178	0	0	C00026->C00624:[1->1,2->10,2->2,3->4,3->6,5->5,8->9]	RP00305,RP06172,RP05677,RP00304,RP00287,RP00032,RP04458,RP00014,RP00930,RP00931,RP00121,RP06101,RP08475,RP02101,RP00921,RP01292	R00709,R00267,R00472,R08549,R07997,R08082,R08050,R05036,R05037,R01412,R05857,R05229,R05228,R08611,R06551,R07185,R05301,R05302,R05097,R03812,R05320,R06539,R01252,R08081,R03737,R03376,R00474,R08610,R05419,R02444,R02445,R00265,R00621,R01879,R06338,R06335,R03218,R03219,R06336,R06337,R02486,R07366,R07996,R08165,R05039,R07993,R03590,R01700,R07187,R06540,R02160,R07329,R03806,R07184,R00272,R07186,R03640,R07368,R03809,R07367,R05469,R05468,R01197,R03009,R03008,R04073,R03451,R05722,R05723,R05466,R02397,R06323,R06322,R03126,R04276,R08549,R01197,R00265,R00214,R00216,R02990,R00405,R00406,R00407,R02956,R02084,R01780,R00727,R00410,R02407,R05588,R00432,R01559,R03154,R06904,R00259,R02282,R04234,R00093,R01161,R06423,R00250,R07276,R03053,R01214,R07275,R04338,R07659,R04467,R05052,R04475,R04438,R02283,R02772,R02773,R02619,R00684,R00668,R00243,R00114,R00248,R04269,R06977,R01939,R07277,R04029,R01956,R03243,R01155,R01648,R05507,R01339,R04529,R07396,R04028,R04171,R03207,R00667,R05085,R02433,R04188,R00895,R04173,R01684,R06426,R01090,R02199,R04217,R02077,R00258,R07613,R00021,R00694,R03248,R00372,R00355,R04051,R02274,R00734,R03952,R02700,R00457,R00908,R03120,R06844,R03266,R00479,R00479,R00412,R00408,R02164,R00402,R00214,R00216,R00259,R02282,R00472,R01082
333	0.29	208	17	126	0	0	C00026->C00624:[3->4,3->6]	RP06172,RP00109,RP05677,RP00304,RP00032,RP05898,RP00078,RP04461,RP08483,RP00079,RP01298,RP01870,RP00121,RP08475,RP05729,RP02101,RP04458	R00472,R00344,R00930,R00217,R00353,R08549,R07997,R08082,R08050,R05036,R05037,R01412,R05857,R05229,R05228,R08611,R06551,R07185,R05301,R05302,R05097,R03812,R05320,R06539,R01252,R08081,R03737,R03376,R00474,R08610,R05419,R02444,R02445,R00265,R00621,R01879,R06338,R06335,R03218,R03219,R06336,R06337,R02486,R07366,R07996,R08165,R05039,R07993,R03590,R01700,R07187,R06540,R02160,R07329,R03806,R07184,R00272,R07186,R03640,R07368,R03809,R07367,R05469,R05468,R01197,R03009,R03008,R04073,R03451,R05722,R05723,R05466,R02397,R06323,R06322,R03126,R04276,R08549,R01197,R00265,R02990,R00405,R00406,R00407,R02956,R02084,R01780,R00727,R00410,R02407,R05588,R00432,R01559,R03154,R06904,R00397,R00489,R00431,R00346,R00345,R00726,R00341,R00261,R00261,R00361,R00360,R00343,R00342,R01447,R01257,R01086,R01954,R00412,R00408,R02164,R00402,R00259,R00217,R00346,R00345,R00726,R00341,R00431,R02282,R00259,R02282
334	0.86	390	13	38	0	0	C00026->C00624:[1->1,2->2,3->4,5->5,8->6,8->9]	RP06172,RP00602,RP00304,RP00287,RP00032,RP05898,RP06101,RP05855,RP01298,RP01870,RP00121,RP08475,RP04458	R00472,R02315,R02313,R08549,R01197,R00265,R00214,R00216,R02990,R00405,R00406,R00407,R02956,R02084,R01780,R00727,R00410,R02407,R05588,R00432,R01559,R03154,R06904,R00397,R00489,R00214,R00216,R00715,R00716,R01086,R01954,R00412,R00408,R02164,R00402,R00259,R00259,R02282
335	0.86	330	20	66	0	0	C00026->C00624:[1->1,1->10,2->2,2->6,5->5,8->9]	RP04453,RP00578,RP00608,RP00285,RP00304,RP00026,RP00032,RP00177,RP02380,RP01042,RP04461,RP08483,RP01662,RP02102,RP03052,RP00305,RP00109,RP01041,RP02101,RP01431	R00245,R01343,R00667,R00713,R00714,R00211,R00210,R00209,R01196,R00212,R08549,R01197,R00265,R00743,R01323,R01179,R05508,R00393,R04057,R02955,R05336,R01359,R05509,R00928,R04000,R00229,R07832,R03884,R00227,R03153,R00235,R02990,R00405,R00406,R00407,R02956,R02084,R01780,R00727,R00410,R02407,R05588,R00432,R01559,R03154,R06904,R00351,R00352,R00362,R02649,R00669,R02282,R00261,R00261,R01648,R02283,R03443,R00709,R00267,R00344,R00930,R00217,R00353,R00669,R02282,R01324
336	1.00	151	18	175	0	0	C00026->C00624:[1->1,2->2,3->4,5->10,5->5,8->6,8->9]	RP00608,RP01043,RP01042,RP06265,RP00026,RP01041,RP02101,RP00327,RP00305,RP05677,RP00015,RP02380,RP05880,RP02102,RP03052,RP01662,RP00486,RP01431	R00713,R00714,R00670,R00669,R02282,R00670,R00743,R01323,R01179,R05508,R00393,R04057,R02955,R05336,R01359,R05509,R00928,R04000,R00229,R07832,R03884,R00227,R03153,R00235,R00669,R02282,R01986,R02549,R00709,R00267,R08549,R07997,R08082,R08050,R05036,R05037,R01412,R05857,R05229,R05228,R08611,R06551,R07185,R05301,R05302,R05097,R03812,R05320,R06539,R01252,R08081,R03737,R03376,R00474,R08610,R05419,R02444,R02445,R00265,R00621,R01879,R06338,R06335,R03218,R03219,R06336,R06337,R02486,R07366,R07996,R08165,R05039,R07993,R03590,R01700,R07187,R06540,R02160,R07329,R03806,R07184,R00272,R07186,R03640,R07368,R03809,R07367,R05469,R05468,R01197,R03009,R03008,R04073,R03451,R05722,R05723,R05466,R02397,R06323,R06322,R03126,R04276,R07997,R08082,R08050,R05036,R05037,R01412,R05857,R05229,R05039,R08611,R06551,R05301,R05302,R05097,R03812,R05320,R06539,R01252,R08081,R03737,R03376,R05419,R02444,R02445,R01879,R06338,R06335,R03218,R02160,R06336,R06337,R02486,R07366,R07996,R03219,R05228,R07993,R03590,R07187,R06540,R07329,R08610,R03806,R07184,R04276,R07186,R03640,R07368,R03809,R07367,R05469,R05468,R03009,R03008,R04073,R03451,R05722,R05723,R05466,R02397,R06323,R06322,R03126,R07185,R02649,R00351,R00352,R02283,R03443,R01648,R01151,R01155,R01324
337	1.00	132	9	81	0	0	C00026->C00624:[1->1,1->6,2->10,2->2,3->4,5->5,8->9]	RP06172,RP04459,RP00015,RP04458,RP00084,RP00121,RP08475,RP02101,RP01292	R00472,R00260,R07997,R08082,R08050,R05036,R05037,R01412,R05857,R05229,R05039,R08611,R06551,R05301,R05302,R05097,R03812,R05320,R06539,R01252,R08081,R03737,R03376,R05419,R02444,R02445,R01879,R06338,R06335,R03218,R02160,R06336,R06337,R02486,R07366,R07996,R03219,R05228,R07993,R03590,R07187,R06540,R07329,R08610,R03806,R07184,R04276,R07186,R03640,R07368,R03809,R07367,R05469,R05468,R03009,R03008,R04073,R03451,R05722,R05723,R05466,R02397,R06323,R06322,R03126,R07185,R00259,R02282,R05839,R01148,R01582,R01580,R03063,R00279,R00412,R00408,R02164,R00402,R00259,R02282,R01082
338	1.00	265	15	153	0	0	C00026->C00624:[1->1,1->6,2->10,2->2,3->4,3->6,5->5,8->9]	RP00305,RP06172,RP02101,RP00015,RP00287,RP04458,RP00014,RP00930,RP00931,RP08483,RP00121,RP08475,RP06101,RP00921,RP01292	R00709,R00267,R00472,R02282,R07997,R08082,R08050,R05036,R05037,R01412,R05857,R05229,R05039,R08611,R06551,R05301,R05302,R05097,R03812,R05320,R06539,R01252,R08081,R03737,R03376,R05419,R02444,R02445,R01879,R06338,R06335,R03218,R02160,R06336,R06337,R02486,R07366,R07996,R03219,R05228,R07993,R03590,R07187,R06540,R07329,R08610,R03806,R07184,R04276,R07186,R03640,R07368,R03809,R07367,R05469,R05468,R03009,R03008,R04073,R03451,R05722,R05723,R05466,R02397,R06323,R06322,R03126,R07185,R00214,R00216,R00259,R02282,R04234,R00093,R01161,R06423,R00250,R07276,R03053,R01214,R07275,R04338,R07659,R04467,R05052,R04475,R04438,R02283,R02772,R02773,R02619,R00684,R00668,R00243,R00114,R00248,R04269,R06977,R01939,R07277,R04029,R01956,R03243,R01155,R01648,R05507,R01339,R04529,R07396,R04028,R04171,R03207,R00667,R05085,R02433,R04188,R00895,R04173,R01684,R06426,R01090,R02199,R04217,R02077,R00258,R07613,R00021,R00694,R03248,R00372,R00355,R04051,R02274,R00734,R03952,R02700,R00457,R00908,R03120,R06844,R03266,R00479,R00479,R00261,R00412,R00408,R02164,R00402,R00259,R00214,R00216,R00472,R01082
339	1.00	161	20	185	0	0	C00026->C00624:[1->1,1->10,2->2,2->6,3->4,5->5,8->9]	RP00608,RP01043,RP00177,RP01042,RP06265,RP00026,RP00109,RP01041,RP02101,RP00327,RP00305,RP05677,RP00015,RP02380,RP02102,RP03052,RP00285,RP01662,RP00486,RP01431	R00713,R00714,R00670,R00351,R00352,R00362,R00669,R02282,R00670,R00743,R01323,R01179,R05508,R00393,R04057,R02955,R05336,R01359,R05509,R00928,R04000,R00229,R07832,R03884,R00227,R03153,R00235,R00344,R00930,R00217,R00353,R00669,R02282,R01986,R02549,R00709,R00267,R08549,R07997,R08082,R08050,R05036,R05037,R01412,R05857,R05229,R05228,R08611,R06551,R07185,R05301,R05302,R05097,R03812,R05320,R06539,R01252,R08081,R03737,R03376,R00474,R08610,R05419,R02444,R02445,R00265,R00621,R01879,R06338,R06335,R03218,R03219,R06336,R06337,R02486,R07366,R07996,R08165,R05039,R07993,R03590,R01700,R07187,R06540,R02160,R07329,R03806,R07184,R00272,R07186,R03640,R07368,R03809,R07367,R05469,R05468,R01197,R03009,R03008,R04073,R03451,R05722,R05723,R05466,R02397,R06323,R06322,R03126,R04276,R07997,R08082,R08050,R05036,R05037,R01412,R05857,R05229,R05039,R08611,R06551,R05301,R05302,R05097,R03812,R05320,R06539,R01252,R08081,R03737,R03376,R05419,R02444,R02445,R01879,R06338,R06335,R03218,R02160,R06336,R06337,R02486,R07366,R07996,R03219,R05228,R07993,R03590,R07187,R06540,R07329,R08610,R03806,R07184,R04276,R07186,R03640,R07368,R03809,R07367,R05469,R05468,R03009,R03008,R04073,R03451,R05722,R05723,R05466,R02397,R06323,R06322,R03126,R07185,R02649,R02283,R03443,R00211,R00210,R00209,R01196,R00212,R01648,R01151,R01155,R01324
340	1.00	194	20	106	0	0	C00026->C00624:[1->1,1->4,2->2,5->10,5->5,8->6,8->9]	RP00608,RP01043,RP01042,RP00930,RP06265,RP01829,RP00026,RP01041,RP02101,RP00327,RP00305,RP00015,RP02380,RP05880,RP02102,RP03052,RP08484,RP01662,RP00486,RP01431	R00713,R00714,R00670,R00669,R02282,R00479,R00670,R01899,R00743,R01323,R01179,R05508,R00393,R04057,R02955,R05336,R01359,R05509,R00928,R04000,R00229,R07832,R03884,R00227,R03153,R00235,R00669,R02282,R01986,R02549,R00709,R00267,R07997,R08082,R08050,R05036,R05037,R01412,R05857,R05229,R05039,R08611,R06551,R05301,R05302,R05097,R03812,R05320,R06539,R01252,R08081,R03737,R03376,R05419,R02444,R02445,R01879,R06338,R06335,R03218,R02160,R06336,R06337,R02486,R07366,R07996,R03219,R05228,R07993,R03590,R07187,R06540,R07329,R08610,R03806,R07184,R04276,R07186,R03640,R07368,R03809,R07367,R05469,R05468,R03009,R03008,R04073,R03451,R05722,R05723,R05466,R02397,R06323,R06322,R03126,R07185,R02649,R00351,R00352,R02283,R03443,R00268,R01648,R01151,R01155,R01324
341	0.86	177	11	102	0	0	C00026->C00624:[1->1,2->2,3->4,3->6,5->5,8->9]	RP06172,RP05677,RP00602,RP05855,RP00079,RP00109,RP00078,RP08475,RP05729,RP02101,RP04458	R00472,R08549,R07997,R08082,R08050,R05036,R05037,R01412,R05857,R05229,R05228,R08611,R06551,R07185,R05301,R05302,R05097,R03812,R05320,R06539,R01252,R08081,R03737,R03376,R00474,R08610,R05419,R02444,R02445,R00265,R00621,R01879,R06338,R06335,R03218,R03219,R06336,R06337,R02486,R07366,R07996,R08165,R05039,R07993,R03590,R01700,R07187,R06540,R02160,R07329,R03806,R07184,R00272,R07186,R03640,R07368,R03809,R07367,R05469,R05468,R01197,R03009,R03008,R04073,R03451,R05722,R05723,R05466,R02397,R06323,R06322,R03126,R04276,R02315,R02313,R00715,R00716,R00361,R00360,R00343,R00342,R01447,R01257,R00344,R00930,R00217,R00353,R00431,R00346,R00345,R00726,R00341,R00259,R00217,R00346,R00345,R00726,R00341,R00431,R02282,R00259,R02282
342	1.00	152	15	105	0	0	C00026->C00624:[1->1,1->6,2->10,2->2,3->4,5->5,8->9]	RP04453,RP00578,RP04459,RP00026,RP02380,RP01042,RP06172,RP02102,RP03052,RP00015,RP00121,RP00084,RP01041,RP02101,RP01292	R00245,R01343,R00667,R00260,R00743,R01323,R01179,R05508,R00393,R04057,R02955,R05336,R01359,R05509,R00928,R04000,R00229,R07832,R03884,R00227,R03153,R00235,R02649,R00669,R02282,R00472,R02283,R03443,R07997,R08082,R08050,R05036,R05037,R01412,R05857,R05229,R05039,R08611,R06551,R05301,R05302,R05097,R03812,R05320,R06539,R01252,R08081,R03737,R03376,R05419,R02444,R02445,R01879,R06338,R06335,R03218,R02160,R06336,R06337,R02486,R07366,R07996,R03219,R05228,R07993,R03590,R07187,R06540,R07329,R08610,R03806,R07184,R04276,R07186,R03640,R07368,R03809,R07367,R05469,R05468,R03009,R03008,R04073,R03451,R05722,R05723,R05466,R02397,R06323,R06322,R03126,R07185,R00412,R00408,R02164,R00402,R05839,R01148,R01582,R01580,R03063,R00279,R00669,R02282,R01082
343	1.00	264	17	171	0	0	C00026->C00624:[1->1,1->6,2->10,2->2,3->4,3->6,5->5,8->9]	RP00305,RP00304,RP00287,RP00930,RP06101,RP00121,RP06172,RP00015,RP00032,RP04458,RP00014,RP00931,RP08483,RP08475,RP02101,RP00921,RP01292	R00709,R00267,R08549,R01197,R00265,R00214,R00216,R00479,R00214,R00216,R00412,R00408,R02164,R00402,R00472,R07997,R08082,R08050,R05036,R05037,R01412,R05857,R05229,R05039,R08611,R06551,R05301,R05302,R05097,R03812,R05320,R06539,R01252,R08081,R03737,R03376,R05419,R02444,R02445,R01879,R06338,R06335,R03218,R02160,R06336,R06337,R02486,R07366,R07996,R03219,R05228,R07993,R03590,R07187,R06540,R07329,R08610,R03806,R07184,R04276,R07186,R03640,R07368,R03809,R07367,R05469,R05468,R03009,R03008,R04073,R03451,R05722,R05723,R05466,R02397,R06323,R06322,R03126,R07185,R02990,R00405,R00406,R00407,R02956,R02084,R01780,R00727,R00410,R02407,R05588,R00432,R01559,R03154,R06904,R00259,R02282,R04234,R00093,R01161,R06423,R00250,R07276,R03053,R01214,R07275,R04338,R07659,R04467,R05052,R04475,R04438,R02283,R02772,R02773,R02619,R00684,R00668,R00243,R00114,R00248,R04269,R06977,R01939,R07277,R04029,R01956,R03243,R01155,R01648,R05507,R01339,R04529,R07396,R04028,R04171,R03207,R00667,R05085,R02433,R04188,R00895,R04173,R01684,R06426,R01090,R02199,R04217,R02077,R00258,R07613,R00021,R00694,R03248,R00372,R00355,R04051,R02274,R00734,R03952,R02700,R00457,R00908,R03120,R06844,R03266,R00479,R00261,R00259,R02282,R00472,R01082
344	0.86	218	20	106	0	0	C00026->C00624:[1->1,1->6,2->10,2->2,5->5,8->9]	RP06172,RP00608,RP01043,RP00304,RP00015,RP00032,RP02380,RP01042,RP06265,RP01662,RP02102,RP03052,RP00121,RP08343,RP01041,RP02101,RP00327,RP00486,RP01292,RP04833	R00472,R00713,R00714,R00670,R08549,R01197,R00265,R07997,R08082,R08050,R05036,R05037,R01412,R05857,R05229,R05039,R08611,R06551,R05301,R05302,R05097,R03812,R05320,R06539,R01252,R08081,R03737,R03376,R05419,R02444,R02445,R01879,R06338,R06335,R03218,R02160,R06336,R06337,R02486,R07366,R07996,R03219,R05228,R07993,R03590,R07187,R06540,R07329,R08610,R03806,R07184,R04276,R07186,R03640,R07368,R03809,R07367,R05469,R05468,R03009,R03008,R04073,R03451,R05722,R05723,R05466,R02397,R06323,R06322,R03126,R07185,R02990,R00405,R00406,R00407,R02956,R02084,R01780,R00727,R00410,R02407,R05588,R00432,R01559,R03154,R06904,R02649,R00669,R02282,R00670,R01648,R02283,R03443,R00412,R00408,R02164,R00402,R00236,R00669,R02282,R01986,R02549,R01151,R01155,R01082,R00316
345	0.86	189	20	113	0	0	C00026->C00624:[1->1,1->10,2->2,2->6,5->5,8->9]	RP04453,RP00578,RP00608,RP00285,RP00026,RP00015,RP00177,RP01829,RP02380,RP01042,RP04461,RP08483,RP01662,RP02102,RP03052,RP04494,RP00109,RP01041,RP02101,RP01431	R00245,R01343,R00667,R00713,R00714,R00211,R00210,R00209,R01196,R00212,R00743,R01323,R01179,R05508,R00393,R04057,R02955,R05336,R01359,R05509,R00928,R04000,R00229,R07832,R03884,R00227,R03153,R00235,R07997,R08082,R08050,R05036,R05037,R01412,R05857,R05229,R05039,R08611,R06551,R05301,R05302,R05097,R03812,R05320,R06539,R01252,R08081,R03737,R03376,R05419,R02444,R02445,R01879,R06338,R06335,R03218,R02160,R06336,R06337,R02486,R07366,R07996,R03219,R05228,R07993,R03590,R07187,R06540,R07329,R08610,R03806,R07184,R04276,R07186,R03640,R07368,R03809,R07367,R05469,R05468,R03009,R03008,R04073,R03451,R05722,R05723,R05466,R02397,R06323,R06322,R03126,R07185,R00351,R00352,R00362,R01899,R02649,R00669,R02282,R00261,R00261,R01648,R02283,R03443,R00268,R08201,R00344,R00930,R00217,R00353,R00669,R02282,R01324
346	0.86	359	12	103	0	0	C00026->C00624:[1->1,2->2,3->4,5->5,8->6,8->9]	RP06172,RP00304,RP00287,RP00032,RP05898,RP00014,RP06101,RP01298,RP01870,RP00121,RP08475,RP04458	R00472,R08549,R01197,R00265,R00214,R00216,R02990,R00405,R00406,R00407,R02956,R02084,R01780,R00727,R00410,R02407,R05588,R00432,R01559,R03154,R06904,R00397,R00489,R04234,R00093,R01161,R06423,R00250,R07276,R03053,R01214,R07275,R04338,R07659,R04467,R05052,R04475,R04438,R02283,R02772,R02773,R02619,R00684,R00668,R00243,R00114,R00248,R04269,R06977,R01939,R07277,R04029,R01956,R03243,R01155,R01648,R05507,R01339,R04529,R07396,R04028,R04171,R03207,R00667,R05085,R02433,R04188,R00895,R04173,R01684,R06426,R01090,R02199,R04217,R02077,R00258,R07613,R00021,R00694,R03248,R00372,R00355,R04051,R02274,R00734,R03952,R02700,R00457,R00908,R03120,R06844,R03266,R00214,R00216,R01086,R01954,R00412,R00408,R02164,R00402,R00259,R00259,R02282
347	1.00	246	17	129	0	0	C00026->C00624:[1->1,1->10,2->2,2->6,3->4,5->5,8->9]	RP00608,RP00036,RP00304,RP00177,RP04461,RP08483,RP04494,RP05677,RP00032,RP04458,RP01829,RP00078,RP00285,RP01662,RP08475,RP02101,RP01431	R00713,R00714,R00199,R01858,R02628,R01138,R00659,R00724,R00200,R00206,R02320,R00430,R00208,R01012,R00572,R08549,R01197,R00265,R00351,R00352,R00362,R00261,R00261,R00268,R08201,R08549,R07997,R08082,R08050,R05036,R05037,R01412,R05857,R05229,R05228,R08611,R06551,R07185,R05301,R05302,R05097,R03812,R05320,R06539,R01252,R08081,R03737,R03376,R00474,R08610,R05419,R02444,R02445,R00265,R00621,R01879,R06338,R06335,R03218,R03219,R06336,R06337,R02486,R07366,R07996,R08165,R05039,R07993,R03590,R01700,R07187,R06540,R02160,R07329,R03806,R07184,R00272,R07186,R03640,R07368,R03809,R07367,R05469,R05468,R01197,R03009,R03008,R04073,R03451,R05722,R05723,R05466,R02397,R06323,R06322,R03126,R04276,R02990,R00405,R00406,R00407,R02956,R02084,R01780,R00727,R00410,R02407,R05588,R00432,R01559,R03154,R06904,R00259,R02282,R01899,R00431,R00346,R00345,R00726,R00341,R00211,R00210,R00209,R01196,R00212,R01648,R00259,R02282,R01324
348	0.43	428	14	48	0	0	C00026->C00624:[5->10,8->4,8->6]	RP00305,RP00304,RP05698,RP00032,RP04458,RP00287,RP04461,RP08483,RP01431,RP00121,RP08475,RP02101,RP01292,RP05880	R00709,R00267,R08549,R01197,R00265,R01196,R00006,R00014,R00211,R00210,R01699,R00207,R00224,R00226,R00209,R05636,R03145,R02990,R00405,R00406,R00407,R02956,R02084,R01780,R00727,R00410,R02407,R05588,R00432,R01559,R03154,R06904,R00259,R02282,R00214,R00216,R00261,R00261,R01324,R00412,R00408,R02164,R00402,R00259,R02282,R01082,R00351,R00352
349	1.00	405	8	16	0	0	C00026->C00624:[1->1,2->2,3->4,5->10,5->5,8->6,8->9]	RP00305,RP04459,RP04458,RP05880,RP00084,RP08475,RP02101,RP01431	R00709,R00267,R00260,R00259,R02282,R00351,R00352,R05839,R01148,R01582,R01580,R03063,R00279,R00259,R02282,R01324
350	0.71	156	12	81	0	0	C00026->C00624:[1->1,2->2,5->5,8->4,8->9]	RP00608,RP00015,RP05898,RP04461,RP08483,RP01298,RP01870,RP00121,RP01662,RP08475,RP02101,RP04458	R00713,R00714,R07997,R08082,R08050,R05036,R05037,R01412,R05857,R05229,R05039,R08611,R06551,R05301,R05302,R05097,R03812,R05320,R06539,R01252,R08081,R03737,R03376,R05419,R02444,R02445,R01879,R06338,R06335,R03218,R02160,R06336,R06337,R02486,R07366,R07996,R03219,R05228,R07993,R03590,R07187,R06540,R07329,R08610,R03806,R07184,R04276,R07186,R03640,R07368,R03809,R07367,R05469,R05468,R03009,R03008,R04073,R03451,R05722,R05723,R05466,R02397,R06323,R06322,R03126,R07185,R00397,R00489,R00261,R00261,R01086,R01954,R00412,R00408,R02164,R00402,R01648,R00259,R02282,R00259,R02282
351	0.86	437	20	48	0	0	C00026->C00624:[1->1,1->10,2->2,2->6,5->5,8->9]	RP04453,RP00578,RP00608,RP00128,RP00304,RP00032,RP00177,RP02380,RP01042,RP04461,RP08483,RP01662,RP02102,RP03052,RP00305,RP00109,RP01041,RP02101,RP04318,RP01431	R00245,R01343,R00667,R00713,R00714,R00710,R00711,R01019,R00326,R08549,R01197,R00265,R02990,R00405,R00406,R00407,R02956,R02084,R01780,R00727,R00410,R02407,R05588,R00432,R01559,R03154,R06904,R00351,R00352,R00362,R02649,R00669,R02282,R00261,R00261,R01648,R02283,R03443,R00709,R00267,R00344,R00930,R00217,R00353,R00669,R02282,R00224,R01324
352	0.71	159	12	94	0	0	C00026->C00624:[1->1,1->4,2->2,5->5,8->9]	RP05857,RP00608,RP00304,RP00015,RP00032,RP04458,RP04461,RP08483,RP00930,RP01662,RP08475,RP02101	R00709,R00267,R00713,R00714,R08549,R01197,R00265,R07997,R08082,R08050,R05036,R05037,R01412,R05857,R05229,R05039,R08611,R06551,R05301,R05302,R05097,R03812,R05320,R06539,R01252,R08081,R03737,R03376,R05419,R02444,R02445,R01879,R06338,R06335,R03218,R02160,R06336,R06337,R02486,R07366,R07996,R03219,R05228,R07993,R03590,R07187,R06540,R07329,R08610,R03806,R07184,R04276,R07186,R03640,R07368,R03809,R07367,R05469,R05468,R03009,R03008,R04073,R03451,R05722,R05723,R05466,R02397,R06323,R06322,R03126,R07185,R02990,R00405,R00406,R00407,R02956,R02084,R01780,R00727,R00410,R02407,R05588,R00432,R01559,R03154,R06904,R00259,R02282,R00261,R00261,R00479,R01648,R00259,R02282
353	0.57	323	9	27	0	0	C00026->C00624:[1->1,2->2,5->5,8->9]	RP00608,RP00304,RP08475,RP01662,RP00032,RP04458,RP02101,RP04461,RP08483	R00713,R00714,R08549,R01197,R00265,R00259,R01648,R02990,R00405,R00406,R00407,R02956,R02084,R01780,R00727,R00410,R02407,R05588,R00432,R01559,R03154,R06904,R00259,R02282,R02282,R00261,R00261
354	0.71	243	17	108	0	0	C00026->C00624:[2->2,3->1,3->4,5->5,8->9]	RP00608,RP04461,RP08483,RP04494,RP00930,RP00121,RP00305,RP05677,RP05698,RP01829,RP00287,RP01292,RP01662,RP08475,RP02101,RP04458,RP05857	R00713,R00714,R00261,R00261,R00268,R08201,R00479,R00412,R00408,R02164,R00402,R00709,R00267,R08549,R07997,R08082,R08050,R05036,R05037,R01412,R05857,R05229,R05228,R08611,R06551,R07185,R05301,R05302,R05097,R03812,R05320,R06539,R01252,R08081,R03737,R03376,R00474,R08610,R05419,R02444,R02445,R00265,R00621,R01879,R06338,R06335,R03218,R03219,R06336,R06337,R02486,R07366,R07996,R08165,R05039,R07993,R03590,R01700,R07187,R06540,R02160,R07329,R03806,R07184,R00272,R07186,R03640,R07368,R03809,R07367,R05469,R05468,R01197,R03009,R03008,R04073,R03451,R05722,R05723,R05466,R02397,R06323,R06322,R03126,R04276,R01196,R00006,R00014,R00211,R00210,R01699,R00207,R00224,R00226,R00209,R05636,R03145,R01899,R00214,R00216,R01082,R01648,R00259,R02282,R00259,R02282,R00709,R00267
355	0.71	395	16	37	0	0	C00026->C00624:[1->1,1->4,2->2,5->5,8->9]	RP05857,RP00608,RP01043,RP00304,RP00032,RP02380,RP01042,RP00930,RP06265,RP01662,RP02102,RP03052,RP01041,RP02101,RP00327,RP00486	R00709,R00267,R00713,R00714,R00670,R08549,R01197,R00265,R02990,R00405,R00406,R00407,R02956,R02084,R01780,R00727,R00410,R02407,R05588,R00432,R01559,R03154,R06904,R02649,R00669,R02282,R00479,R00670,R01648,R02283,R03443,R00669,R02282,R01986,R02549,R01151,R01155
356	0.86	190	19	112	0	0	C00026->C00624:[1->1,1->10,2->2,2->6,5->5,8->9]	RP04453,RP00578,RP00608,RP00285,RP00026,RP00015,RP00177,RP02380,RP01042,RP04461,RP08483,RP01662,RP02102,RP03052,RP00305,RP00109,RP01041,RP02101,RP01431	R00245,R01343,R00667,R00713,R00714,R00211,R00210,R00209,R01196,R00212,R00743,R01323,R01179,R05508,R00393,R04057,R02955,R05336,R01359,R05509,R00928,R04000,R00229,R07832,R03884,R00227,R03153,R00235,R07997,R08082,R08050,R05036,R05037,R01412,R05857,R05229,R05039,R08611,R06551,R05301,R05302,R05097,R03812,R05320,R06539,R01252,R08081,R03737,R03376,R05419,R02444,R02445,R01879,R06338,R06335,R03218,R02160,R06336,R06337,R02486,R07366,R07996,R03219,R05228,R07993,R03590,R07187,R06540,R07329,R08610,R03806,R07184,R04276,R07186,R03640,R07368,R03809,R07367,R05469,R05468,R03009,R03008,R04073,R03451,R05722,R05723,R05466,R02397,R06323,R06322,R03126,R07185,R00351,R00352,R00362,R02649,R00669,R02282,R00261,R00261,R01648,R02283,R03443,R00709,R00267,R00344,R00930,R00217,R00353,R00669,R02282,R01324
357	1.00	265	18	173	0	0	C00026->C00624:[1->1,1->6,2->10,2->2,3->4,5->5,8->9]	RP00305,RP00304,RP00287,RP05898,RP00930,RP06101,RP00121,RP06172,RP00015,RP00032,RP04458,RP00014,RP00931,RP01298,RP01870,RP08475,RP00921,RP01292	R00709,R00267,R08549,R01197,R00265,R00214,R00216,R00397,R00489,R00479,R00214,R00216,R00412,R00408,R02164,R00402,R00472,R07997,R08082,R08050,R05036,R05037,R01412,R05857,R05229,R05039,R08611,R06551,R05301,R05302,R05097,R03812,R05320,R06539,R01252,R08081,R03737,R03376,R05419,R02444,R02445,R01879,R06338,R06335,R03218,R02160,R06336,R06337,R02486,R07366,R07996,R03219,R05228,R07993,R03590,R07187,R06540,R07329,R08610,R03806,R07184,R04276,R07186,R03640,R07368,R03809,R07367,R05469,R05468,R03009,R03008,R04073,R03451,R05722,R05723,R05466,R02397,R06323,R06322,R03126,R07185,R02990,R00405,R00406,R00407,R02956,R02084,R01780,R00727,R00410,R02407,R05588,R00432,R01559,R03154,R06904,R00259,R02282,R04234,R00093,R01161,R06423,R00250,R07276,R03053,R01214,R07275,R04338,R07659,R04467,R05052,R04475,R04438,R02283,R02772,R02773,R02619,R00684,R00668,R00243,R00114,R00248,R04269,R06977,R01939,R07277,R04029,R01956,R03243,R01155,R01648,R05507,R01339,R04529,R07396,R04028,R04171,R03207,R00667,R05085,R02433,R04188,R00895,R04173,R01684,R06426,R01090,R02199,R04217,R02077,R00258,R07613,R00021,R00694,R03248,R00372,R00355,R04051,R02274,R00734,R03952,R02700,R00457,R00908,R03120,R06844,R03266,R00479,R01086,R01954,R00259,R00472,R01082
358	0.43	186	17	211	0	0	C00026->C00624:[1->6,2->10,3->4]	RP06172,RP00109,RP05677,RP00015,RP05698,RP04458,RP00287,RP04461,RP08483,RP05694,RP01077,RP00079,RP05067,RP00121,RP08475,RP02101,RP01292	R00472,R00344,R00930,R00217,R00353,R08549,R07997,R08082,R08050,R05036,R05037,R01412,R05857,R05229,R05228,R08611,R06551,R07185,R05301,R05302,R05097,R03812,R05320,R06539,R01252,R08081,R03737,R03376,R00474,R08610,R05419,R02444,R02445,R00265,R00621,R01879,R06338,R06335,R03218,R03219,R06336,R06337,R02486,R07366,R07996,R08165,R05039,R07993,R03590,R01700,R07187,R06540,R02160,R07329,R03806,R07184,R00272,R07186,R03640,R07368,R03809,R07367,R05469,R05468,R01197,R03009,R03008,R04073,R03451,R05722,R05723,R05466,R02397,R06323,R06322,R03126,R04276,R07997,R08082,R08050,R05036,R05037,R01412,R05857,R05229,R05039,R08611,R06551,R05301,R05302,R05097,R03812,R05320,R06539,R01252,R08081,R03737,R03376,R05419,R02444,R02445,R01879,R06338,R06335,R03218,R02160,R06336,R06337,R02486,R07366,R07996,R03219,R05228,R07993,R03590,R07187,R06540,R07329,R08610,R03806,R07184,R04276,R07186,R03640,R07368,R03809,R07367,R05469,R05468,R03009,R03008,R04073,R03451,R05722,R05723,R05466,R02397,R06323,R06322,R03126,R07185,R01196,R00006,R00014,R00211,R00210,R01699,R00207,R00224,R00226,R00209,R05636,R03145,R00259,R02282,R00214,R00216,R00261,R00261,R04709,R07989,R06635,R06637,R06636,R06459,R06458,R06448,R07250,R06510,R07253,R05331,R06641,R00233,R06511,R06512,R06643,R06644,R06645,R02505,R07987,R07251,R07988,R05188,R06482,R06483,R06480,R06481,R02447,R05464,R01613,R01614,R05190,R07758,R02223,R07254,R02224,R00742,R00361,R00360,R00343,R00342,R01447,R01257,R00344,R00412,R00408,R02164,R00402,R00259,R02282,R01082
359	0.71	169	10	99	0	0	C00026->C00624:[1->1,2->2,3->4,5->5,8->9]	RP00608,RP05677,RP00304,RP00032,RP04458,RP04461,RP08483,RP01662,RP08475,RP02101	R00713,R00714,R08549,R07997,R08082,R08050,R05036,R05037,R01412,R05857,R05229,R05228,R08611,R06551,R07185,R05301,R05302,R05097,R03812,R05320,R06539,R01252,R08081,R03737,R03376,R00474,R08610,R05419,R02444,R02445,R00265,R00621,R01879,R06338,R06335,R03218,R03219,R06336,R06337,R02486,R07366,R07996,R08165,R05039,R07993,R03590,R01700,R07187,R06540,R02160,R07329,R03806,R07184,R00272,R07186,R03640,R07368,R03809,R07367,R05469,R05468,R01197,R03009,R03008,R04073,R03451,R05722,R05723,R05466,R02397,R06323,R06322,R03126,R04276,R08549,R01197,R00265,R02990,R00405,R00406,R00407,R02956,R02084,R01780,R00727,R00410,R02407,R05588,R00432,R01559,R03154,R06904,R00259,R02282,R00261,R00261,R01648,R00259,R02282
360	0.57	113	8	73	0	0	C00026->C00624:[1->1,2->2,5->5,8->9]	RP00608,RP00015,RP04458,RP04461,RP08483,RP01662,RP08475,RP02101	R00713,R00714,R07997,R08082,R08050,R05036,R05037,R01412,R05857,R05229,R05039,R08611,R06551,R05301,R05302,R05097,R03812,R05320,R06539,R01252,R08081,R03737,R03376,R05419,R02444,R02445,R01879,R06338,R06335,R03218,R02160,R06336,R06337,R02486,R07366,R07996,R03219,R05228,R07993,R03590,R07187,R06540,R07329,R08610,R03806,R07184,R04276,R07186,R03640,R07368,R03809,R07367,R05469,R05468,R03009,R03008,R04073,R03451,R05722,R05723,R05466,R02397,R06323,R06322,R03126,R07185,R00259,R02282,R00261,R00261,R01648,R00259,R02282
361	1.00	200	22	123	0	0	C00026->C00624:[1->1,1->4,2->2,5->10,5->5,8->6,8->9]	RP00578,RP00608,RP00304,RP01042,RP00930,RP08483,RP04461,RP00026,RP01041,RP02101,RP04453,RP00305,RP01829,RP00015,RP00032,RP02380,RP05880,RP02102,RP03052,RP08484,RP01662,RP01431	R01343,R00667,R00713,R00714,R08549,R01197,R00265,R00669,R02282,R00479,R00261,R00261,R00743,R01323,R01179,R05508,R00393,R04057,R02955,R05336,R01359,R05509,R00928,R04000,R00229,R07832,R03884,R00227,R03153,R00235,R00669,R02282,R00245,R00709,R00267,R01899,R07997,R08082,R08050,R05036,R05037,R01412,R05857,R05229,R05039,R08611,R06551,R05301,R05302,R05097,R03812,R05320,R06539,R01252,R08081,R03737,R03376,R05419,R02444,R02445,R01879,R06338,R06335,R03218,R02160,R06336,R06337,R02486,R07366,R07996,R03219,R05228,R07993,R03590,R07187,R06540,R07329,R08610,R03806,R07184,R04276,R07186,R03640,R07368,R03809,R07367,R05469,R05468,R03009,R03008,R04073,R03451,R05722,R05723,R05466,R02397,R06323,R06322,R03126,R07185,R02990,R00405,R00406,R00407,R02956,R02084,R01780,R00727,R00410,R02407,R05588,R00432,R01559,R03154,R06904,R02649,R00351,R00352,R02283,R03443,R00268,R01648,R01324
362	0.43	459	15	35	0	0	C00026->C00624:[5->10,8->4,8->6]	RP01830,RP00304,RP01432,RP00032,RP04458,RP01431,RP06101,RP00930,RP08483,RP05880,RP04494,RP04461,RP08475,RP01829,RP06172	R01900,R08549,R01197,R00265,R01325,R02990,R00405,R00406,R00407,R02956,R02084,R01780,R00727,R00410,R02407,R05588,R00432,R01559,R03154,R06904,R00259,R02282,R01324,R00214,R00216,R00479,R00261,R00351,R00352,R00268,R08201,R00261,R00259,R01899,R00472
363	0.43	248	19	151	0	0	C00026->C00624:[2->10,3->4,3->6]	RP06172,RP00109,RP05677,RP00079,RP05698,RP01829,RP00287,RP04461,RP08483,RP05694,RP01077,RP04494,RP04458,RP05067,RP00930,RP00121,RP08475,RP02101,RP01292	R00472,R00344,R00930,R00217,R00353,R08549,R07997,R08082,R08050,R05036,R05037,R01412,R05857,R05229,R05228,R08611,R06551,R07185,R05301,R05302,R05097,R03812,R05320,R06539,R01252,R08081,R03737,R03376,R00474,R08610,R05419,R02444,R02445,R00265,R00621,R01879,R06338,R06335,R03218,R03219,R06336,R06337,R02486,R07366,R07996,R08165,R05039,R07993,R03590,R01700,R07187,R06540,R02160,R07329,R03806,R07184,R00272,R07186,R03640,R07368,R03809,R07367,R05469,R05468,R01197,R03009,R03008,R04073,R03451,R05722,R05723,R05466,R02397,R06323,R06322,R03126,R04276,R00361,R00360,R00343,R00342,R01447,R01257,R01196,R00006,R00014,R00211,R00210,R01699,R00207,R00224,R00226,R00209,R05636,R03145,R01899,R00214,R00216,R00261,R00261,R04709,R07989,R06635,R06637,R06636,R06459,R06458,R06448,R07250,R06510,R07253,R05331,R06641,R00233,R06511,R06512,R06643,R06644,R06645,R02505,R07987,R07251,R07988,R05188,R06482,R06483,R06480,R06481,R02447,R05464,R01613,R01614,R05190,R07758,R02223,R07254,R02224,R00742,R00268,R08201,R00259,R02282,R00344,R00479,R00412,R00408,R02164,R00402,R00259,R02282,R01082
364	0.86	250	11	195	0	0	C00026->C00624:[1->1,2->2,3->4,3->6,5->5,8->9]	RP06172,RP05677,RP01077,RP04458,RP00014,RP05694,RP00079,RP05067,RP00109,RP08475,RP02101	R00472,R08549,R07997,R08082,R08050,R05036,R05037,R01412,R05857,R05229,R05228,R08611,R06551,R07185,R05301,R05302,R05097,R03812,R05320,R06539,R01252,R08081,R03737,R03376,R00474,R08610,R05419,R02444,R02445,R00265,R00621,R01879,R06338,R06335,R03218,R03219,R06336,R06337,R02486,R07366,R07996,R08165,R05039,R07993,R03590,R01700,R07187,R06540,R02160,R07329,R03806,R07184,R00272,R07186,R03640,R07368,R03809,R07367,R05469,R05468,R01197,R03009,R03008,R04073,R03451,R05722,R05723,R05466,R02397,R06323,R06322,R03126,R04276,R00742,R00259,R02282,R04234,R00093,R01161,R06423,R00250,R07276,R03053,R01214,R07275,R04338,R07659,R04467,R05052,R04475,R04438,R02283,R02772,R02773,R02619,R00684,R00668,R00243,R00114,R00248,R04269,R06977,R01939,R07277,R04029,R01956,R03243,R01155,R01648,R05507,R01339,R04529,R07396,R04028,R04171,R03207,R00667,R05085,R02433,R04188,R00895,R04173,R01684,R06426,R01090,R02199,R04217,R02077,R00258,R07613,R00021,R00694,R03248,R00372,R00355,R04051,R02274,R00734,R03952,R02700,R00457,R00908,R03120,R06844,R03266,R04709,R07989,R06635,R06637,R06636,R06459,R06458,R06448,R07250,R06510,R07253,R05331,R06641,R00233,R06511,R06512,R06643,R06644,R06645,R02505,R07987,R07251,R07988,R05188,R06482,R06483,R06480,R06481,R02447,R05464,R01613,R01614,R05190,R07758,R02223,R07254,R02224,R00361,R00360,R00343,R00342,R01447,R01257,R00344,R00344,R00930,R00217,R00353,R00259,R02282
365	1.00	347	20	59	0	0	C00026->C00624:[1->1,1->4,2->2,5->10,5->5,8->6,8->9]	RP00578,RP00608,RP00304,RP05857,RP01042,RP00930,RP08483,RP04461,RP00026,RP01041,RP02101,RP04453,RP00305,RP00032,RP02380,RP05880,RP02102,RP03052,RP01662,RP01431	R01343,R00667,R00713,R00714,R08549,R01197,R00265,R00709,R00267,R00669,R02282,R00479,R00261,R00261,R00743,R01323,R01179,R05508,R00393,R04057,R02955,R05336,R01359,R05509,R00928,R04000,R00229,R07832,R03884,R00227,R03153,R00235,R00669,R02282,R00245,R00709,R00267,R02990,R00405,R00406,R00407,R02956,R02084,R01780,R00727,R00410,R02407,R05588,R00432,R01559,R03154,R06904,R02649,R00351,R00352,R02283,R03443,R01648,R01324
366	1.00	166	19	160	0	0	C00026->C00624:[1->1,1->6,2->10,2->2,3->4,5->5,8->9]	RP00608,RP01043,RP01041,RP01042,RP06265,RP00121,RP02101,RP00327,RP06172,RP05677,RP00015,RP00486,RP02380,RP02102,RP03052,RP08343,RP01662,RP04833,RP01292	R00713,R00714,R00670,R00669,R00669,R02282,R00670,R00412,R00408,R02164,R00402,R02282,R01986,R02549,R00472,R08549,R07997,R08082,R08050,R05036,R05037,R01412,R05857,R05229,R05228,R08611,R06551,R07185,R05301,R05302,R05097,R03812,R05320,R06539,R01252,R08081,R03737,R03376,R00474,R08610,R05419,R02444,R02445,R00265,R00621,R01879,R06338,R06335,R03218,R03219,R06336,R06337,R02486,R07366,R07996,R08165,R05039,R07993,R03590,R01700,R07187,R06540,R02160,R07329,R03806,R07184,R00272,R07186,R03640,R07368,R03809,R07367,R05469,R05468,R01197,R03009,R03008,R04073,R03451,R05722,R05723,R05466,R02397,R06323,R06322,R03126,R04276,R07997,R08082,R08050,R05036,R05037,R01412,R05857,R05229,R05039,R08611,R06551,R05301,R05302,R05097,R03812,R05320,R06539,R01252,R08081,R03737,R03376,R05419,R02444,R02445,R01879,R06338,R06335,R03218,R02160,R06336,R06337,R02486,R07366,R07996,R03219,R05228,R07993,R03590,R07187,R06540,R07329,R08610,R03806,R07184,R04276,R07186,R03640,R07368,R03809,R07367,R05469,R05468,R03009,R03008,R04073,R03451,R05722,R05723,R05466,R02397,R06323,R06322,R03126,R07185,R01151,R01155,R02649,R02283,R03443,R00236,R01648,R00316,R01082
367	0.86	253	20	105	0	0	C00026->C00624:[1->1,1->6,2->10,2->2,5->5,8->9]	RP00608,RP01127,RP00304,RP00015,RP00292,RP04458,RP03507,RP04461,RP08483,RP01643,RP02750,RP01784,RP00285,RP02665,RP01662,RP08475,RP02101,RP02749,RP00628,RP00036	R00713,R00714,R00829,R08549,R01197,R00265,R07997,R08082,R08050,R05036,R05037,R01412,R05857,R05229,R05039,R08611,R06551,R05301,R05302,R05097,R03812,R05320,R06539,R01252,R08081,R03737,R03376,R05419,R02444,R02445,R01879,R06338,R06335,R03218,R02160,R06336,R06337,R02486,R07366,R07996,R03219,R05228,R07993,R03590,R07187,R06540,R07329,R08610,R03806,R07184,R04276,R07186,R03640,R07368,R03809,R07367,R05469,R05468,R03009,R03008,R04073,R03451,R05722,R05723,R05466,R02397,R06323,R06322,R03126,R07185,R02989,R02988,R00259,R02282,R03891,R00261,R00261,R01627,R03084,R01826,R00211,R00210,R00209,R01196,R00212,R02990,R01648,R00259,R02282,R03083,R01629,R01630,R00199,R01858,R02628,R01138,R00659,R00724,R00200,R00206,R02320,R00430,R00208,R01012,R00572
368	0.86	439	20	49	0	0	C00026->C00624:[1->1,1->10,2->2,2->6,5->5,8->9]	RP00608,RP01043,RP00304,RP00032,RP00177,RP02380,RP01042,RP06265,RP01662,RP02102,RP03052,RP00305,RP00109,RP01041,RP02101,RP04318,RP00327,RP00486,RP01431,RP00128	R00713,R00714,R00670,R08549,R01197,R00265,R02990,R00405,R00406,R00407,R02956,R02084,R01780,R00727,R00410,R02407,R05588,R00432,R01559,R03154,R06904,R00351,R00352,R00362,R02649,R00669,R02282,R00670,R01648,R02283,R03443,R00709,R00267,R00344,R00930,R00217,R00353,R00669,R02282,R00224,R01986,R02549,R01151,R01155,R01324,R00710,R00711,R01019,R00326
369	0.86	459	20	56	0	0	C00026->C00624:[1->1,1->6,2->10,2->2,5->5,8->9]	RP00292,RP00608,RP01127,RP00304,RP00032,RP04458,RP03507,RP04461,RP08483,RP01643,RP02750,RP01784,RP00285,RP02665,RP01662,RP08475,RP02101,RP02749,RP00628,RP00036	R02989,R02988,R00713,R00714,R00829,R08549,R01197,R00265,R02990,R00405,R00406,R00407,R02956,R02084,R01780,R00727,R00410,R02407,R05588,R00432,R01559,R03154,R06904,R00259,R02282,R03891,R00261,R00261,R01627,R03084,R01826,R00211,R00210,R00209,R01196,R00212,R02990,R01648,R00259,R02282,R03083,R01629,R01630,R00199,R01858,R02628,R01138,R00659,R00724,R00200,R00206,R02320,R00430,R00208,R01012,R00572
370	0.57	149	13	80	0	0	C00026->C00624:[1->1,2->2,5->5,8->9]	RP00608,RP01043,RP00015,RP02380,RP01042,RP06265,RP02102,RP03052,RP02101,RP01041,RP01662,RP00327,RP00486	R00713,R00714,R00670,R07997,R08082,R08050,R05036,R05037,R01412,R05857,R05229,R05039,R08611,R06551,R05301,R05302,R05097,R03812,R05320,R06539,R01252,R08081,R03737,R03376,R05419,R02444,R02445,R01879,R06338,R06335,R03218,R02160,R06336,R06337,R02486,R07366,R07996,R03219,R05228,R07993,R03590,R07187,R06540,R07329,R08610,R03806,R07184,R04276,R07186,R03640,R07368,R03809,R07367,R05469,R05468,R03009,R03008,R04073,R03451,R05722,R05723,R05466,R02397,R06323,R06322,R03126,R07185,R02649,R00669,R02282,R00670,R02283,R03443,R02282,R00669,R01648,R01986,R02549,R01151,R01155
371	1.00	179	16	175	0	0	C00026->C00624:[1->1,1->10,2->2,2->6,3->4,5->5,8->9]	RP00608,RP00036,RP00015,RP00177,RP04458,RP04461,RP08483,RP01829,RP04494,RP00078,RP00285,RP01662,RP08475,RP02101,RP01431,RP05677	R00713,R00714,R00199,R01858,R02628,R01138,R00659,R00724,R00200,R00206,R02320,R00430,R00208,R01012,R00572,R07997,R08082,R08050,R05036,R05037,R01412,R05857,R05229,R05039,R08611,R06551,R05301,R05302,R05097,R03812,R05320,R06539,R01252,R08081,R03737,R03376,R05419,R02444,R02445,R01879,R06338,R06335,R03218,R02160,R06336,R06337,R02486,R07366,R07996,R03219,R05228,R07993,R03590,R07187,R06540,R07329,R08610,R03806,R07184,R04276,R07186,R03640,R07368,R03809,R07367,R05469,R05468,R03009,R03008,R04073,R03451,R05722,R05723,R05466,R02397,R06323,R06322,R03126,R07185,R00351,R00352,R00362,R00259,R02282,R00261,R00261,R01899,R00268,R08201,R00431,R00346,R00345,R00726,R00341,R00211,R00210,R00209,R01196,R00212,R01648,R00259,R02282,R01324,R08549,R07997,R08082,R08050,R05036,R05037,R01412,R05857,R05229,R05228,R08611,R06551,R07185,R05301,R05302,R05097,R03812,R05320,R06539,R01252,R08081,R03737,R03376,R00474,R08610,R05419,R02444,R02445,R00265,R00621,R01879,R06338,R06335,R03218,R03219,R06336,R06337,R02486,R07366,R07996,R08165,R05039,R07993,R03590,R01700,R07187,R06540,R02160,R07329,R03806,R07184,R00272,R07186,R03640,R07368,R03809,R07367,R05469,R05468,R01197,R03009,R03008,R04073,R03451,R05722,R05723,R05466,R02397,R06323,R06322,R03126,R04276
372	0.29	411	8	24	0	0	C00026->C00624:[5->10,8->6]	RP10771,RP01431,RP00032,RP10932,RP04458,RP08475,RP05880,RP00930	R01700,R01324,R02990,R00405,R00406,R00407,R02956,R02084,R01780,R00727,R00410,R02407,R05588,R00432,R01559,R03154,R06904,R02570,R00259,R02282,R00259,R00351,R00352,R00479
373	0.29	150	16	172	0	0	C00026->C00624:[3->4,3->6]	RP06172,RP00109,RP05677,RP00015,RP05898,RP00078,RP04461,RP08483,RP00079,RP01298,RP01870,RP00121,RP08475,RP05729,RP02101,RP04458	R00472,R00344,R00930,R00217,R00353,R08549,R07997,R08082,R08050,R05036,R05037,R01412,R05857,R05229,R05228,R08611,R06551,R07185,R05301,R05302,R05097,R03812,R05320,R06539,R01252,R08081,R03737,R03376,R00474,R08610,R05419,R02444,R02445,R00265,R00621,R01879,R06338,R06335,R03218,R03219,R06336,R06337,R02486,R07366,R07996,R08165,R05039,R07993,R03590,R01700,R07187,R06540,R02160,R07329,R03806,R07184,R00272,R07186,R03640,R07368,R03809,R07367,R05469,R05468,R01197,R03009,R03008,R04073,R03451,R05722,R05723,R05466,R02397,R06323,R06322,R03126,R04276,R07997,R08082,R08050,R05036,R05037,R01412,R05857,R05229,R05039,R08611,R06551,R05301,R05302,R05097,R03812,R05320,R06539,R01252,R08081,R03737,R03376,R05419,R02444,R02445,R01879,R06338,R06335,R03218,R02160,R06336,R06337,R02486,R07366,R07996,R03219,R05228,R07993,R03590,R07187,R06540,R07329,R08610,R03806,R07184,R04276,R07186,R03640,R07368,R03809,R07367,R05469,R05468,R03009,R03008,R04073,R03451,R05722,R05723,R05466,R02397,R06323,R06322,R03126,R07185,R00397,R00489,R00431,R00346,R00345,R00726,R00341,R00261,R00261,R00361,R00360,R00343,R00342,R01447,R01257,R01086,R01954,R00412,R00408,R02164,R00402,R00259,R00217,R00346,R00345,R00726,R00341,R00431,R02282,R00259,R02282
374	1.00	226	20	287	0	0	C00026->C00624:[1->1,1->6,2->10,2->2,3->4,5->5,8->9]	RP00305,RP00304,RP01077,RP08475,RP00930,RP00079,RP00121,RP06172,RP05677,RP00015,RP00032,RP04458,RP00014,RP05694,RP00931,RP05067,RP00109,RP02101,RP00921,RP01292	R00709,R00267,R08549,R01197,R00265,R00742,R00259,R00479,R00361,R00360,R00343,R00342,R01447,R01257,R00412,R00408,R02164,R00402,R00472,R08549,R07997,R08082,R08050,R05036,R05037,R01412,R05857,R05229,R05228,R08611,R06551,R07185,R05301,R05302,R05097,R03812,R05320,R06539,R01252,R08081,R03737,R03376,R00474,R08610,R05419,R02444,R02445,R00265,R00621,R01879,R06338,R06335,R03218,R03219,R06336,R06337,R02486,R07366,R07996,R08165,R05039,R07993,R03590,R01700,R07187,R06540,R02160,R07329,R03806,R07184,R00272,R07186,R03640,R07368,R03809,R07367,R05469,R05468,R01197,R03009,R03008,R04073,R03451,R05722,R05723,R05466,R02397,R06323,R06322,R03126,R04276,R07997,R08082,R08050,R05036,R05037,R01412,R05857,R05229,R05039,R08611,R06551,R05301,R05302,R05097,R03812,R05320,R06539,R01252,R08081,R03737,R03376,R05419,R02444,R02445,R01879,R06338,R06335,R03218,R02160,R06336,R06337,R02486,R07366,R07996,R03219,R05228,R07993,R03590,R07187,R06540,R07329,R08610,R03806,R07184,R04276,R07186,R03640,R07368,R03809,R07367,R05469,R05468,R03009,R03008,R04073,R03451,R05722,R05723,R05466,R02397,R06323,R06322,R03126,R07185,R02990,R00405,R00406,R00407,R02956,R02084,R01780,R00727,R00410,R02407,R05588,R00432,R01559,R03154,R06904,R00259,R02282,R04234,R00093,R01161,R06423,R00250,R07276,R03053,R01214,R07275,R04338,R07659,R04467,R05052,R04475,R04438,R02283,R02772,R02773,R02619,R00684,R00668,R00243,R00114,R00248,R04269,R06977,R01939,R07277,R04029,R01956,R03243,R01155,R01648,R05507,R01339,R04529,R07396,R04028,R04171,R03207,R00667,R05085,R02433,R04188,R00895,R04173,R01684,R06426,R01090,R02199,R04217,R02077,R00258,R07613,R00021,R00694,R03248,R00372,R00355,R04051,R02274,R00734,R03952,R02700,R00457,R00908,R03120,R06844,R03266,R04709,R07989,R06635,R06637,R06636,R06459,R06458,R06448,R07250,R06510,R07253,R05331,R06641,R00233,R06511,R06512,R06643,R06644,R06645,R02505,R07987,R07251,R07988,R05188,R06482,R06483,R06480,R06481,R02447,R05464,R01613,R01614,R05190,R07758,R02223,R07254,R02224,R00479,R00344,R00344,R00930,R00217,R00353,R02282,R00472,R01082
375	0.86	211	18	88	0	0	C00026->C00624:[1->1,1->6,2->10,2->2,5->5,8->9]	RP06172,RP00608,RP01043,RP00015,RP04833,RP02380,RP01042,RP06265,RP01662,RP02102,RP03052,RP00121,RP08343,RP01041,RP02101,RP00327,RP00486,RP01292	R00472,R00713,R00714,R00670,R07997,R08082,R08050,R05036,R05037,R01412,R05857,R05229,R05039,R08611,R06551,R05301,R05302,R05097,R03812,R05320,R06539,R01252,R08081,R03737,R03376,R05419,R02444,R02445,R01879,R06338,R06335,R03218,R02160,R06336,R06337,R02486,R07366,R07996,R03219,R05228,R07993,R03590,R07187,R06540,R07329,R08610,R03806,R07184,R04276,R07186,R03640,R07368,R03809,R07367,R05469,R05468,R03009,R03008,R04073,R03451,R05722,R05723,R05466,R02397,R06323,R06322,R03126,R07185,R00316,R02649,R00669,R02282,R00670,R01648,R02283,R03443,R00412,R00408,R02164,R00402,R00236,R00669,R02282,R01986,R02549,R01151,R01155,R01082
376	1.00	191	19	105	0	0	C00026->C00624:[1->1,1->4,2->2,5->10,5->5,8->6,8->9]	RP04453,RP00578,RP00608,RP00026,RP00015,RP02380,RP01042,RP00930,RP08483,RP04461,RP02102,RP03052,RP00305,RP02101,RP01041,RP01662,RP05857,RP01431,RP05880	R00245,R01343,R00667,R00713,R00714,R00743,R01323,R01179,R05508,R00393,R04057,R02955,R05336,R01359,R05509,R00928,R04000,R00229,R07832,R03884,R00227,R03153,R00235,R07997,R08082,R08050,R05036,R05037,R01412,R05857,R05229,R05039,R08611,R06551,R05301,R05302,R05097,R03812,R05320,R06539,R01252,R08081,R03737,R03376,R05419,R02444,R02445,R01879,R06338,R06335,R03218,R02160,R06336,R06337,R02486,R07366,R07996,R03219,R05228,R07993,R03590,R07187,R06540,R07329,R08610,R03806,R07184,R04276,R07186,R03640,R07368,R03809,R07367,R05469,R05468,R03009,R03008,R04073,R03451,R05722,R05723,R05466,R02397,R06323,R06322,R03126,R07185,R02649,R00669,R02282,R00479,R00261,R00261,R02283,R03443,R00709,R00267,R02282,R00669,R01648,R00709,R00267,R01324,R00351,R00352
377	0.86	188	19	122	0	0	C00026->C00624:[1->1,1->6,2->10,2->2,5->5,8->9]	RP06172,RP00608,RP01043,RP00304,RP00026,RP00032,RP02380,RP01042,RP06265,RP01662,RP02102,RP03052,RP00015,RP00121,RP01041,RP02101,RP00327,RP00486,RP01292	R00472,R00713,R00714,R00670,R08549,R01197,R00265,R00743,R01323,R01179,R05508,R00393,R04057,R02955,R05336,R01359,R05509,R00928,R04000,R00229,R07832,R03884,R00227,R03153,R00235,R02990,R00405,R00406,R00407,R02956,R02084,R01780,R00727,R00410,R02407,R05588,R00432,R01559,R03154,R06904,R02649,R00669,R02282,R00670,R01648,R02283,R03443,R07997,R08082,R08050,R05036,R05037,R01412,R05857,R05229,R05039,R08611,R06551,R05301,R05302,R05097,R03812,R05320,R06539,R01252,R08081,R03737,R03376,R05419,R02444,R02445,R01879,R06338,R06335,R03218,R02160,R06336,R06337,R02486,R07366,R07996,R03219,R05228,R07993,R03590,R07187,R06540,R07329,R08610,R03806,R07184,R04276,R07186,R03640,R07368,R03809,R07367,R05469,R05468,R03009,R03008,R04073,R03451,R05722,R05723,R05466,R02397,R06323,R06322,R03126,R07185,R00412,R00408,R02164,R00402,R00669,R02282,R01986,R02549,R01151,R01155,R01082
378	0.86	178	17	103	0	0	C00026->C00624:[1->1,2->2,5->10,5->5,8->6,8->9]	RP00608,RP01043,RP00015,RP02380,RP01042,RP05880,RP06265,RP01662,RP02102,RP03052,RP00026,RP01041,RP02101,RP00305,RP00327,RP00486,RP01431	R00713,R00714,R00670,R07997,R08082,R08050,R05036,R05037,R01412,R05857,R05229,R05039,R08611,R06551,R05301,R05302,R05097,R03812,R05320,R06539,R01252,R08081,R03737,R03376,R05419,R02444,R02445,R01879,R06338,R06335,R03218,R02160,R06336,R06337,R02486,R07366,R07996,R03219,R05228,R07993,R03590,R07187,R06540,R07329,R08610,R03806,R07184,R04276,R07186,R03640,R07368,R03809,R07367,R05469,R05468,R03009,R03008,R04073,R03451,R05722,R05723,R05466,R02397,R06323,R06322,R03126,R07185,R02649,R00669,R02282,R00351,R00352,R00670,R01648,R02283,R03443,R00743,R01323,R01179,R05508,R00393,R04057,R02955,R05336,R01359,R05509,R00928,R04000,R00229,R07832,R03884,R00227,R03153,R00235,R00669,R02282,R00709,R00267,R01986,R02549,R01151,R01155,R01324
379	1.00	188	20	174	0	0	C00026->C00624:[1->1,2->2,3->4,5->10,5->5,8->6,8->9]	RP00608,RP01431,RP04461,RP08483,RP04494,RP00121,RP08484,RP00305,RP05677,RP00015,RP05698,RP00930,RP00287,RP05880,RP01292,RP01829,RP01662,RP08475,RP02101,RP04458	R00713,R00714,R01324,R00261,R00261,R00268,R08201,R00412,R00408,R02164,R00402,R00268,R00709,R00267,R08549,R07997,R08082,R08050,R05036,R05037,R01412,R05857,R05229,R05228,R08611,R06551,R07185,R05301,R05302,R05097,R03812,R05320,R06539,R01252,R08081,R03737,R03376,R00474,R08610,R05419,R02444,R02445,R00265,R00621,R01879,R06338,R06335,R03218,R03219,R06336,R06337,R02486,R07366,R07996,R08165,R05039,R07993,R03590,R01700,R07187,R06540,R02160,R07329,R03806,R07184,R00272,R07186,R03640,R07368,R03809,R07367,R05469,R05468,R01197,R03009,R03008,R04073,R03451,R05722,R05723,R05466,R02397,R06323,R06322,R03126,R04276,R07997,R08082,R08050,R05036,R05037,R01412,R05857,R05229,R05039,R08611,R06551,R05301,R05302,R05097,R03812,R05320,R06539,R01252,R08081,R03737,R03376,R05419,R02444,R02445,R01879,R06338,R06335,R03218,R02160,R06336,R06337,R02486,R07366,R07996,R03219,R05228,R07993,R03590,R07187,R06540,R07329,R08610,R03806,R07184,R04276,R07186,R03640,R07368,R03809,R07367,R05469,R05468,R03009,R03008,R04073,R03451,R05722,R05723,R05466,R02397,R06323,R06322,R03126,R07185,R01196,R00006,R00014,R00211,R00210,R01699,R00207,R00224,R00226,R00209,R05636,R03145,R00479,R00214,R00216,R00351,R00352,R01082,R01899,R01648,R00259,R02282,R00259,R02282
380	0.43	421	13	33	0	0	C00026->C00624:[5->10,8->4,8->6]	RP06172,RP00304,RP00032,RP04458,RP06101,RP00930,RP08483,RP05880,RP01829,RP04494,RP04461,RP08475,RP01431	R00472,R08549,R01197,R00265,R02990,R00405,R00406,R00407,R02956,R02084,R01780,R00727,R00410,R02407,R05588,R00432,R01559,R03154,R06904,R00259,R02282,R00214,R00216,R00479,R00261,R00351,R00352,R01899,R00268,R08201,R00261,R00259,R01324
381	1.00	199	21	123	0	0	C00026->C00624:[1->1,1->4,2->2,5->10,5->5,8->6,8->9]	RP00578,RP00608,RP00304,RP05857,RP01042,RP00930,RP08483,RP04461,RP00026,RP01041,RP02101,RP04453,RP00305,RP00015,RP00032,RP02380,RP05880,RP02102,RP03052,RP01662,RP01431	R01343,R00667,R00713,R00714,R08549,R01197,R00265,R00709,R00267,R00669,R02282,R00479,R00261,R00261,R00743,R01323,R01179,R05508,R00393,R04057,R02955,R05336,R01359,R05509,R00928,R04000,R00229,R07832,R03884,R00227,R03153,R00235,R00669,R02282,R00245,R00709,R00267,R07997,R08082,R08050,R05036,R05037,R01412,R05857,R05229,R05039,R08611,R06551,R05301,R05302,R05097,R03812,R05320,R06539,R01252,R08081,R03737,R03376,R05419,R02444,R02445,R01879,R06338,R06335,R03218,R02160,R06336,R06337,R02486,R07366,R07996,R03219,R05228,R07993,R03590,R07187,R06540,R07329,R08610,R03806,R07184,R04276,R07186,R03640,R07368,R03809,R07367,R05469,R05468,R03009,R03008,R04073,R03451,R05722,R05723,R05466,R02397,R06323,R06322,R03126,R07185,R02990,R00405,R00406,R00407,R02956,R02084,R01780,R00727,R00410,R02407,R05588,R00432,R01559,R03154,R06904,R02649,R00351,R00352,R02283,R03443,R01648,R01324
382	1.00	347	16	118	0	0	C00026->C00624:[1->1,1->6,2->10,2->2,3->4,5->5,8->9]	RP00305,RP06172,RP00304,RP00032,RP04458,RP00014,RP00930,RP00931,RP00079,RP01298,RP00059,RP00121,RP08475,RP00921,RP01292,RP01870	R00709,R00267,R00472,R08549,R01197,R00265,R02990,R00405,R00406,R00407,R02956,R02084,R01780,R00727,R00410,R02407,R05588,R00432,R01559,R03154,R06904,R00259,R02282,R04234,R00093,R01161,R06423,R00250,R07276,R03053,R01214,R07275,R04338,R07659,R04467,R05052,R04475,R04438,R02283,R02772,R02773,R02619,R00684,R00668,R00243,R00114,R00248,R04269,R06977,R01939,R07277,R04029,R01956,R03243,R01155,R01648,R05507,R01339,R04529,R07396,R04028,R04171,R03207,R00667,R05085,R02433,R04188,R00895,R04173,R01684,R06426,R01090,R02199,R04217,R02077,R00258,R07613,R00021,R00694,R03248,R00372,R00355,R04051,R02274,R00734,R03952,R02700,R00457,R00908,R03120,R06844,R03266,R00479,R00479,R00361,R00360,R00343,R00342,R01447,R01257,R01086,R00400,R00695,R01731,R00355,R00373,R01713,R07164,R07165,R00357,R00412,R00408,R02164,R00402,R00259,R00472,R01082,R01954
383	0.29	410	8	26	0	0	C00026->C00624:[5->10,8->6]	RP01830,RP01432,RP00304,RP08475,RP00032,RP04458,RP00930,RP05880	R01900,R01325,R08549,R01197,R00265,R00259,R02990,R00405,R00406,R00407,R02956,R02084,R01780,R00727,R00410,R02407,R05588,R00432,R01559,R03154,R06904,R00259,R02282,R00479,R00351,R00352
384	0.71	220	17	112	0	0	C00026->C00624:[1->1,2->2,3->4,5->5,8->9]	RP00608,RP00304,RP05898,RP04461,RP08483,RP00121,RP00305,RP05677,RP00032,RP00930,RP01298,RP01870,RP01662,RP08475,RP02101,RP04458,RP05857	R00713,R00714,R08549,R01197,R00265,R00397,R00489,R00261,R00261,R00412,R00408,R02164,R00402,R00709,R00267,R08549,R07997,R08082,R08050,R05036,R05037,R01412,R05857,R05229,R05228,R08611,R06551,R07185,R05301,R05302,R05097,R03812,R05320,R06539,R01252,R08081,R03737,R03376,R00474,R08610,R05419,R02444,R02445,R00265,R00621,R01879,R06338,R06335,R03218,R03219,R06336,R06337,R02486,R07366,R07996,R08165,R05039,R07993,R03590,R01700,R07187,R06540,R02160,R07329,R03806,R07184,R00272,R07186,R03640,R07368,R03809,R07367,R05469,R05468,R01197,R03009,R03008,R04073,R03451,R05722,R05723,R05466,R02397,R06323,R06322,R03126,R04276,R02990,R00405,R00406,R00407,R02956,R02084,R01780,R00727,R00410,R02407,R05588,R00432,R01559,R03154,R06904,R00479,R01086,R01954,R01648,R00259,R02282,R00259,R02282,R00709,R00267
385	1.00	143	13	151	0	0	C00026->C00624:[1->1,2->2,3->4,5->10,5->5,8->6,8->9]	RP00608,RP05677,RP01432,RP00015,RP04458,RP04461,RP08483,RP05880,RP01830,RP08475,RP01662,RP00305,RP02101	R00713,R00714,R08549,R07997,R08082,R08050,R05036,R05037,R01412,R05857,R05229,R05228,R08611,R06551,R07185,R05301,R05302,R05097,R03812,R05320,R06539,R01252,R08081,R03737,R03376,R00474,R08610,R05419,R02444,R02445,R00265,R00621,R01879,R06338,R06335,R03218,R03219,R06336,R06337,R02486,R07366,R07996,R08165,R05039,R07993,R03590,R01700,R07187,R06540,R02160,R07329,R03806,R07184,R00272,R07186,R03640,R07368,R03809,R07367,R05469,R05468,R01197,R03009,R03008,R04073,R03451,R05722,R05723,R05466,R02397,R06323,R06322,R03126,R04276,R01325,R07997,R08082,R08050,R05036,R05037,R01412,R05857,R05229,R05039,R08611,R06551,R05301,R05302,R05097,R03812,R05320,R06539,R01252,R08081,R03737,R03376,R05419,R02444,R02445,R01879,R06338,R06335,R03218,R02160,R06336,R06337,R02486,R07366,R07996,R03219,R05228,R07993,R03590,R07187,R06540,R07329,R08610,R03806,R07184,R04276,R07186,R03640,R07368,R03809,R07367,R05469,R05468,R03009,R03008,R04073,R03451,R05722,R05723,R05466,R02397,R06323,R06322,R03126,R07185,R00259,R02282,R00261,R00261,R00351,R00352,R01900,R00259,R01648,R00709,R00267,R02282
386	1.00	228	21	286	0	0	C00026->C00624:[1->1,1->6,2->10,2->2,3->4,5->5,8->9]	RP00305,RP01077,RP08475,RP00930,RP00079,RP00121,RP10771,RP06172,RP05677,RP00015,RP10932,RP04458,RP00014,RP05694,RP00931,RP05067,RP00032,RP00109,RP02101,RP00921,RP01292	R00709,R00267,R00742,R00259,R00479,R00361,R00360,R00343,R00342,R01447,R01257,R00412,R00408,R02164,R00402,R01700,R00472,R08549,R07997,R08082,R08050,R05036,R05037,R01412,R05857,R05229,R05228,R08611,R06551,R07185,R05301,R05302,R05097,R03812,R05320,R06539,R01252,R08081,R03737,R03376,R00474,R08610,R05419,R02444,R02445,R00265,R00621,R01879,R06338,R06335,R03218,R03219,R06336,R06337,R02486,R07366,R07996,R08165,R05039,R07993,R03590,R01700,R07187,R06540,R02160,R07329,R03806,R07184,R00272,R07186,R03640,R07368,R03809,R07367,R05469,R05468,R01197,R03009,R03008,R04073,R03451,R05722,R05723,R05466,R02397,R06323,R06322,R03126,R04276,R07997,R08082,R08050,R05036,R05037,R01412,R05857,R05229,R05039,R08611,R06551,R05301,R05302,R05097,R03812,R05320,R06539,R01252,R08081,R03737,R03376,R05419,R02444,R02445,R01879,R06338,R06335,R03218,R02160,R06336,R06337,R02486,R07366,R07996,R03219,R05228,R07993,R03590,R07187,R06540,R07329,R08610,R03806,R07184,R04276,R07186,R03640,R07368,R03809,R07367,R05469,R05468,R03009,R03008,R04073,R03451,R05722,R05723,R05466,R02397,R06323,R06322,R03126,R07185,R02570,R00259,R02282,R04234,R00093,R01161,R06423,R00250,R07276,R03053,R01214,R07275,R04338,R07659,R04467,R05052,R04475,R04438,R02283,R02772,R02773,R02619,R00684,R00668,R00243,R00114,R00248,R04269,R06977,R01939,R07277,R04029,R01956,R03243,R01155,R01648,R05507,R01339,R04529,R07396,R04028,R04171,R03207,R00667,R05085,R02433,R04188,R00895,R04173,R01684,R06426,R01090,R02199,R04217,R02077,R00258,R07613,R00021,R00694,R03248,R00372,R00355,R04051,R02274,R00734,R03952,R02700,R00457,R00908,R03120,R06844,R03266,R04709,R07989,R06635,R06637,R06636,R06459,R06458,R06448,R07250,R06510,R07253,R05331,R06641,R00233,R06511,R06512,R06643,R06644,R06645,R02505,R07987,R07251,R07988,R05188,R06482,R06483,R06480,R06481,R02447,R05464,R01613,R01614,R05190,R07758,R02223,R07254,R02224,R00479,R00344,R02990,R00405,R00406,R00407,R02956,R02084,R01780,R00727,R00410,R02407,R05588,R00432,R01559,R03154,R06904,R00344,R00930,R00217,R00353,R02282,R00472,R01082
387	1.00	257	19	126	0	0	C00026->C00624:[1->1,2->2,3->4,5->10,5->5,8->6,8->9]	RP00608,RP00304,RP04461,RP08483,RP00930,RP00121,RP00305,RP05677,RP05698,RP00032,RP04458,RP00287,RP05880,RP01431,RP01662,RP08475,RP02101,RP01292,RP05857	R00713,R00714,R08549,R01197,R00265,R00261,R00261,R00479,R00412,R00408,R02164,R00402,R00709,R00267,R08549,R07997,R08082,R08050,R05036,R05037,R01412,R05857,R05229,R05228,R08611,R06551,R07185,R05301,R05302,R05097,R03812,R05320,R06539,R01252,R08081,R03737,R03376,R00474,R08610,R05419,R02444,R02445,R00265,R00621,R01879,R06338,R06335,R03218,R03219,R06336,R06337,R02486,R07366,R07996,R08165,R05039,R07993,R03590,R01700,R07187,R06540,R02160,R07329,R03806,R07184,R00272,R07186,R03640,R07368,R03809,R07367,R05469,R05468,R01197,R03009,R03008,R04073,R03451,R05722,R05723,R05466,R02397,R06323,R06322,R03126,R04276,R01196,R00006,R00014,R00211,R00210,R01699,R00207,R00224,R00226,R00209,R05636,R03145,R02990,R00405,R00406,R00407,R02956,R02084,R01780,R00727,R00410,R02407,R05588,R00432,R01559,R03154,R06904,R00259,R02282,R00214,R00216,R00351,R00352,R01324,R01648,R00259,R02282,R01082,R00709,R00267
388	1.00	213	16	115	0	0	C00026->C00624:[1->1,1->10,2->2,2->6,3->4,5->5,8->9]	RP00608,RP00109,RP00304,RP00032,RP04458,RP04461,RP08483,RP01829,RP04494,RP00285,RP00177,RP01662,RP08475,RP02101,RP01431,RP05677	R00713,R00714,R00344,R00930,R00217,R00353,R08549,R01197,R00265,R02990,R00405,R00406,R00407,R02956,R02084,R01780,R00727,R00410,R02407,R05588,R00432,R01559,R03154,R06904,R00259,R02282,R00261,R00261,R01899,R00268,R08201,R00211,R00210,R00209,R01196,R00212,R00351,R00352,R00362,R01648,R00259,R02282,R01324,R08549,R07997,R08082,R08050,R05036,R05037,R01412,R05857,R05229,R05228,R08611,R06551,R07185,R05301,R05302,R05097,R03812,R05320,R06539,R01252,R08081,R03737,R03376,R00474,R08610,R05419,R02444,R02445,R00265,R00621,R01879,R06338,R06335,R03218,R03219,R06336,R06337,R02486,R07366,R07996,R08165,R05039,R07993,R03590,R01700,R07187,R06540,R02160,R07329,R03806,R07184,R00272,R07186,R03640,R07368,R03809,R07367,R05469,R05468,R01197,R03009,R03008,R04073,R03451,R05722,R05723,R05466,R02397,R06323,R06322,R03126,R04276
389	1.00	173	21	177	0	0	C00026->C00624:[1->1,1->6,2->10,2->2,3->4,5->5,8->9]	RP00578,RP00608,RP00304,RP01041,RP01042,RP04461,RP08483,RP00121,RP02101,RP04453,RP06172,RP05677,RP00015,RP00032,RP02380,RP02102,RP03052,RP08343,RP01662,RP04833,RP01292	R01343,R00667,R00713,R00714,R08549,R01197,R00265,R00669,R00669,R02282,R00261,R00261,R00412,R00408,R02164,R00402,R02282,R00245,R00472,R08549,R07997,R08082,R08050,R05036,R05037,R01412,R05857,R05229,R05228,R08611,R06551,R07185,R05301,R05302,R05097,R03812,R05320,R06539,R01252,R08081,R03737,R03376,R00474,R08610,R05419,R02444,R02445,R00265,R00621,R01879,R06338,R06335,R03218,R03219,R06336,R06337,R02486,R07366,R07996,R08165,R05039,R07993,R03590,R01700,R07187,R06540,R02160,R07329,R03806,R07184,R00272,R07186,R03640,R07368,R03809,R07367,R05469,R05468,R01197,R03009,R03008,R04073,R03451,R05722,R05723,R05466,R02397,R06323,R06322,R03126,R04276,R07997,R08082,R08050,R05036,R05037,R01412,R05857,R05229,R05039,R08611,R06551,R05301,R05302,R05097,R03812,R05320,R06539,R01252,R08081,R03737,R03376,R05419,R02444,R02445,R01879,R06338,R06335,R03218,R02160,R06336,R06337,R02486,R07366,R07996,R03219,R05228,R07993,R03590,R07187,R06540,R07329,R08610,R03806,R07184,R04276,R07186,R03640,R07368,R03809,R07367,R05469,R05468,R03009,R03008,R04073,R03451,R05722,R05723,R05466,R02397,R06323,R06322,R03126,R07185,R02990,R00405,R00406,R00407,R02956,R02084,R01780,R00727,R00410,R02407,R05588,R00432,R01559,R03154,R06904,R02649,R02283,R03443,R00236,R01648,R00316,R01082
390	1.00	220	18	241	0	0	C00026->C00624:[1->1,1->6,2->10,2->2,3->4,3->6,5->5,8->9]	RP00305,RP00287,RP00930,RP06101,RP00121,RP10771,RP06172,RP05677,RP00015,RP10932,RP04458,RP00014,RP00931,RP00032,RP08475,RP02101,RP00921,RP01292	R00709,R00267,R00214,R00216,R00479,R00214,R00216,R00412,R00408,R02164,R00402,R01700,R00472,R08549,R07997,R08082,R08050,R05036,R05037,R01412,R05857,R05229,R05228,R08611,R06551,R07185,R05301,R05302,R05097,R03812,R05320,R06539,R01252,R08081,R03737,R03376,R00474,R08610,R05419,R02444,R02445,R00265,R00621,R01879,R06338,R06335,R03218,R03219,R06336,R06337,R02486,R07366,R07996,R08165,R05039,R07993,R03590,R01700,R07187,R06540,R02160,R07329,R03806,R07184,R00272,R07186,R03640,R07368,R03809,R07367,R05469,R05468,R01197,R03009,R03008,R04073,R03451,R05722,R05723,R05466,R02397,R06323,R06322,R03126,R04276,R07997,R08082,R08050,R05036,R05037,R01412,R05857,R05229,R05039,R08611,R06551,R05301,R05302,R05097,R03812,R05320,R06539,R01252,R08081,R03737,R03376,R05419,R02444,R02445,R01879,R06338,R06335,R03218,R02160,R06336,R06337,R02486,R07366,R07996,R03219,R05228,R07993,R03590,R07187,R06540,R07329,R08610,R03806,R07184,R04276,R07186,R03640,R07368,R03809,R07367,R05469,R05468,R03009,R03008,R04073,R03451,R05722,R05723,R05466,R02397,R06323,R06322,R03126,R07185,R02570,R00259,R02282,R04234,R00093,R01161,R06423,R00250,R07276,R03053,R01214,R07275,R04338,R07659,R04467,R05052,R04475,R04438,R02283,R02772,R02773,R02619,R00684,R00668,R00243,R00114,R00248,R04269,R06977,R01939,R07277,R04029,R01956,R03243,R01155,R01648,R05507,R01339,R04529,R07396,R04028,R04171,R03207,R00667,R05085,R02433,R04188,R00895,R04173,R01684,R06426,R01090,R02199,R04217,R02077,R00258,R07613,R00021,R00694,R03248,R00372,R00355,R04051,R02274,R00734,R03952,R02700,R00457,R00908,R03120,R06844,R03266,R00479,R02990,R00405,R00406,R00407,R02956,R02084,R01780,R00727,R00410,R02407,R05588,R00432,R01559,R03154,R06904,R00259,R02282,R00472,R01082
391	0.71	232	16	105	0	0	C00026->C00624:[2->2,3->1,3->4,5->5,8->9]	RP00608,RP04461,RP08483,RP04494,RP00930,RP00121,RP08484,RP05677,RP05698,RP01829,RP00287,RP01292,RP01662,RP08475,RP02101,RP04458	R00713,R00714,R00261,R00261,R00268,R08201,R00479,R00412,R00408,R02164,R00402,R00268,R08549,R07997,R08082,R08050,R05036,R05037,R01412,R05857,R05229,R05228,R08611,R06551,R07185,R05301,R05302,R05097,R03812,R05320,R06539,R01252,R08081,R03737,R03376,R00474,R08610,R05419,R02444,R02445,R00265,R00621,R01879,R06338,R06335,R03218,R03219,R06336,R06337,R02486,R07366,R07996,R08165,R05039,R07993,R03590,R01700,R07187,R06540,R02160,R07329,R03806,R07184,R00272,R07186,R03640,R07368,R03809,R07367,R05469,R05468,R01197,R03009,R03008,R04073,R03451,R05722,R05723,R05466,R02397,R06323,R06322,R03126,R04276,R01196,R00006,R00014,R00211,R00210,R01699,R00207,R00224,R00226,R00209,R05636,R03145,R01899,R00214,R00216,R01082,R01648,R00259,R02282,R00259,R02282
392	0.43	213	13	94	0	0	C00026->C00624:[5->10,8->4,8->6]	RP00305,RP00015,RP05698,RP04458,RP00287,RP04461,RP08483,RP01431,RP00121,RP08475,RP02101,RP01292,RP05880	R00709,R00267,R07997,R08082,R08050,R05036,R05037,R01412,R05857,R05229,R05039,R08611,R06551,R05301,R05302,R05097,R03812,R05320,R06539,R01252,R08081,R03737,R03376,R05419,R02444,R02445,R01879,R06338,R06335,R03218,R02160,R06336,R06337,R02486,R07366,R07996,R03219,R05228,R07993,R03590,R07187,R06540,R07329,R08610,R03806,R07184,R04276,R07186,R03640,R07368,R03809,R07367,R05469,R05468,R03009,R03008,R04073,R03451,R05722,R05723,R05466,R02397,R06323,R06322,R03126,R07185,R01196,R00006,R00014,R00211,R00210,R01699,R00207,R00224,R00226,R00209,R05636,R03145,R00259,R02282,R00214,R00216,R00261,R00261,R01324,R00412,R00408,R02164,R00402,R00259,R02282,R01082,R00351,R00352
393	0.71	205	15	96	0	0	C00026->C00624:[1->1,2->2,5->5,8->4,8->9]	RP00608,RP00015,RP05698,RP01829,RP00287,RP04461,RP08483,RP04494,RP04458,RP00930,RP00121,RP01662,RP08475,RP02101,RP01292	R00713,R00714,R07997,R08082,R08050,R05036,R05037,R01412,R05857,R05229,R05039,R08611,R06551,R05301,R05302,R05097,R03812,R05320,R06539,R01252,R08081,R03737,R03376,R05419,R02444,R02445,R01879,R06338,R06335,R03218,R02160,R06336,R06337,R02486,R07366,R07996,R03219,R05228,R07993,R03590,R07187,R06540,R07329,R08610,R03806,R07184,R04276,R07186,R03640,R07368,R03809,R07367,R05469,R05468,R03009,R03008,R04073,R03451,R05722,R05723,R05466,R02397,R06323,R06322,R03126,R07185,R01196,R00006,R00014,R00211,R00210,R01699,R00207,R00224,R00226,R00209,R05636,R03145,R01899,R00214,R00216,R00261,R00261,R00268,R08201,R00259,R02282,R00479,R00412,R00408,R02164,R00402,R01648,R00259,R02282,R01082
394	0.14	482	12	29	0	0	C00026->C00624:[8->4]	RP05698,RP01829,RP00287,RP04461,RP08483,RP01292,RP04494,RP00930,RP00121,RP08475,RP02101,RP04458	R01196,R00006,R00014,R00211,R00210,R01699,R00207,R00224,R00226,R00209,R05636,R03145,R01899,R00214,R00216,R00261,R00261,R01082,R00268,R08201,R00479,R00412,R00408,R02164,R00402,R00259,R02282,R00259,R02282
395	0.43	227	17	137	0	0	C00026->C00624:[1->6,2->10,3->4,3->6]	RP06172,RP00078,RP05677,RP00304,RP05698,RP00032,RP04458,RP00287,RP04461,RP08483,RP00079,RP00109,RP00121,RP08475,RP05729,RP02101,RP01292	R00472,R00431,R00346,R00345,R00726,R00341,R08549,R07997,R08082,R08050,R05036,R05037,R01412,R05857,R05229,R05228,R08611,R06551,R07185,R05301,R05302,R05097,R03812,R05320,R06539,R01252,R08081,R03737,R03376,R00474,R08610,R05419,R02444,R02445,R00265,R00621,R01879,R06338,R06335,R03218,R03219,R06336,R06337,R02486,R07366,R07996,R08165,R05039,R07993,R03590,R01700,R07187,R06540,R02160,R07329,R03806,R07184,R00272,R07186,R03640,R07368,R03809,R07367,R05469,R05468,R01197,R03009,R03008,R04073,R03451,R05722,R05723,R05466,R02397,R06323,R06322,R03126,R04276,R08549,R01197,R00265,R01196,R00006,R00014,R00211,R00210,R01699,R00207,R00224,R00226,R00209,R05636,R03145,R02990,R00405,R00406,R00407,R02956,R02084,R01780,R00727,R00410,R02407,R05588,R00432,R01559,R03154,R06904,R00259,R02282,R00214,R00216,R00261,R00261,R00361,R00360,R00343,R00342,R01447,R01257,R00344,R00930,R00217,R00353,R00412,R00408,R02164,R00402,R00259,R00217,R00346,R00345,R00726,R00341,R00431,R02282,R01082
396	0.71	203	5	11	0	0	C00026->C00624:[1->1,2->2,3->4,5->5,8->9]	RP08475,RP04458,RP02101,RP04459,RP00084	R00259,R00259,R02282,R02282,R00260,R05839,R01148,R01582,R01580,R03063,R00279
397	0.86	392	14	42	0	0	C00026->C00624:[1->1,1->10,2->2,2->6,5->5,8->9]	RP00608,RP00109,RP00304,RP00032,RP04458,RP04461,RP08483,RP00305,RP00285,RP00177,RP01662,RP08475,RP02101,RP01431	R00713,R00714,R00344,R00930,R00217,R00353,R08549,R01197,R00265,R02990,R00405,R00406,R00407,R02956,R02084,R01780,R00727,R00410,R02407,R05588,R00432,R01559,R03154,R06904,R00259,R02282,R00261,R00261,R00709,R00267,R00211,R00210,R00209,R01196,R00212,R00351,R00352,R00362,R01648,R00259,R02282,R01324
398	0.14	178	10	89	0	0	C00026->C00624:[8->4]	RP02101,RP00121,RP00015,RP05698,RP08475,RP04458,RP00287,RP01292,RP08483,RP04461	R02282,R00412,R00408,R02164,R00402,R07997,R08082,R08050,R05036,R05037,R01412,R05857,R05229,R05039,R08611,R06551,R05301,R05302,R05097,R03812,R05320,R06539,R01252,R08081,R03737,R03376,R05419,R02444,R02445,R01879,R06338,R06335,R03218,R02160,R06336,R06337,R02486,R07366,R07996,R03219,R05228,R07993,R03590,R07187,R06540,R07329,R08610,R03806,R07184,R04276,R07186,R03640,R07368,R03809,R07367,R05469,R05468,R03009,R03008,R04073,R03451,R05722,R05723,R05466,R02397,R06323,R06322,R03126,R07185,R01196,R00006,R00014,R00211,R00210,R01699,R00207,R00224,R00226,R00209,R05636,R03145,R00259,R00259,R02282,R00214,R00216,R01082,R00261,R00261
399	1.00	276	20	180	0	0	C00026->C00624:[1->1,1->10,2->2,2->6,3->4,5->5,8->9]	RP00305,RP00177,RP00930,RP04494,RP00109,RP00121,RP10771,RP00015,RP10932,RP04458,RP00014,RP01292,RP00931,RP01829,RP00285,RP00032,RP08475,RP02101,RP00921,RP01431	R00709,R00267,R00351,R00352,R00362,R00479,R00268,R08201,R00344,R00930,R00217,R00353,R00412,R00408,R02164,R00402,R01700,R07997,R08082,R08050,R05036,R05037,R01412,R05857,R05229,R05039,R08611,R06551,R05301,R05302,R05097,R03812,R05320,R06539,R01252,R08081,R03737,R03376,R05419,R02444,R02445,R01879,R06338,R06335,R03218,R02160,R06336,R06337,R02486,R07366,R07996,R03219,R05228,R07993,R03590,R07187,R06540,R07329,R08610,R03806,R07184,R04276,R07186,R03640,R07368,R03809,R07367,R05469,R05468,R03009,R03008,R04073,R03451,R05722,R05723,R05466,R02397,R06323,R06322,R03126,R07185,R02570,R00259,R02282,R04234,R00093,R01161,R06423,R00250,R07276,R03053,R01214,R07275,R04338,R07659,R04467,R05052,R04475,R04438,R02283,R02772,R02773,R02619,R00684,R00668,R00243,R00114,R00248,R04269,R06977,R01939,R07277,R04029,R01956,R03243,R01155,R01648,R05507,R01339,R04529,R07396,R04028,R04171,R03207,R00667,R05085,R02433,R04188,R00895,R04173,R01684,R06426,R01090,R02199,R04217,R02077,R00258,R07613,R00021,R00694,R03248,R00372,R00355,R04051,R02274,R00734,R03952,R02700,R00457,R00908,R03120,R06844,R03266,R01082,R00479,R01899,R00211,R00210,R00209,R01196,R00212,R02990,R00405,R00406,R00407,R02956,R02084,R01780,R00727,R00410,R02407,R05588,R00432,R01559,R03154,R06904,R00259,R02282,R00472,R01324
400	0.57	144	13	79	0	0	C00026->C00624:[1->1,2->2,5->5,8->9]	RP04453,RP00578,RP00608,RP00015,RP02380,RP01042,RP04461,RP08483,RP02102,RP03052,RP02101,RP01041,RP01662	R00245,R01343,R00667,R00713,R00714,R07997,R08082,R08050,R05036,R05037,R01412,R05857,R05229,R05039,R08611,R06551,R05301,R05302,R05097,R03812,R05320,R06539,R01252,R08081,R03737,R03376,R05419,R02444,R02445,R01879,R06338,R06335,R03218,R02160,R06336,R06337,R02486,R07366,R07996,R03219,R05228,R07993,R03590,R07187,R06540,R07329,R08610,R03806,R07184,R04276,R07186,R03640,R07368,R03809,R07367,R05469,R05468,R03009,R03008,R04073,R03451,R05722,R05723,R05466,R02397,R06323,R06322,R03126,R07185,R02649,R00669,R02282,R00261,R00261,R02283,R03443,R02282,R00669,R01648
401	1.00	270	18	171	0	0	C00026->C00624:[1->1,1->6,2->10,2->2,3->4,5->5,8->9]	RP00305,RP00287,RP00930,RP06101,RP00121,RP10771,RP05857,RP06172,RP00015,RP10932,RP04458,RP00014,RP00931,RP00032,RP08475,RP02101,RP00921,RP01292	R00709,R00267,R00214,R00216,R00479,R00214,R00216,R00412,R00408,R02164,R00402,R01700,R00709,R00267,R00472,R07997,R08082,R08050,R05036,R05037,R01412,R05857,R05229,R05039,R08611,R06551,R05301,R05302,R05097,R03812,R05320,R06539,R01252,R08081,R03737,R03376,R05419,R02444,R02445,R01879,R06338,R06335,R03218,R02160,R06336,R06337,R02486,R07366,R07996,R03219,R05228,R07993,R03590,R07187,R06540,R07329,R08610,R03806,R07184,R04276,R07186,R03640,R07368,R03809,R07367,R05469,R05468,R03009,R03008,R04073,R03451,R05722,R05723,R05466,R02397,R06323,R06322,R03126,R07185,R02570,R00259,R02282,R04234,R00093,R01161,R06423,R00250,R07276,R03053,R01214,R07275,R04338,R07659,R04467,R05052,R04475,R04438,R02283,R02772,R02773,R02619,R00684,R00668,R00243,R00114,R00248,R04269,R06977,R01939,R07277,R04029,R01956,R03243,R01155,R01648,R05507,R01339,R04529,R07396,R04028,R04171,R03207,R00667,R05085,R02433,R04188,R00895,R04173,R01684,R06426,R01090,R02199,R04217,R02077,R00258,R07613,R00021,R00694,R03248,R00372,R00355,R04051,R02274,R00734,R03952,R02700,R00457,R00908,R03120,R06844,R03266,R00479,R02990,R00405,R00406,R00407,R02956,R02084,R01780,R00727,R00410,R02407,R05588,R00432,R01559,R03154,R06904,R00259,R02282,R00472,R01082
402	0.86	400	16	44	0	0	C00026->C00624:[1->1,1->10,2->2,2->6,5->5,8->9]	RP00109,RP00608,RP01432,RP00304,RP00032,RP04458,RP04461,RP08483,RP04494,RP01830,RP00285,RP00177,RP01662,RP08475,RP02101,RP01829	R00344,R00930,R00217,R00353,R00713,R00714,R01325,R08549,R01197,R00265,R02990,R00405,R00406,R00407,R02956,R02084,R01780,R00727,R00410,R02407,R05588,R00432,R01559,R03154,R06904,R00259,R02282,R00261,R00261,R00268,R08201,R01900,R00211,R00210,R00209,R01196,R00212,R00351,R00352,R00362,R01648,R00259,R02282,R01899
[truncated: 34,734 more chars]
