# Supplementary material for: 13C-metabolic flux ratio and novel carbon path analyses confirmed that Trichoderma reesei uses primarily the respirative pathway also on the preferred carbon source glucose
Source: BMC Syst Biol. 2009 Oct 29;3:104. doi: 10.1186/1752-0509-3-104 (PMC2776023; doi:10.1186/1752-0509-3-104)
Supplement: Additional file 1 — Pathways discovered in ReTrace carbon path analysis. Graphical and tabular representations of amino acid synthesis pathways discovered in ReTrace carbon path analysis [21]. Self-contained web site: unpack zip archive and open index.html with a web browser. [file 1752-0509-3-104-S1.zip › AF1-treesei/pathways-C00049-to-C00188.txt]

# Pathways from L-Aspartate; (C00049) to L-Threonine; (C00188)
# CPU time, time/path:	0.486728395062
# CPU time, total:	236.55
# Computation time, time/path:	0:00:00.488214
# Computation time, total:	0:03:57.272487
# Database (-d):	kegg
# GreedyFinish (-g):	False
# KDiminish (-n):	('list', [50, 10, 1])
# MaxDepth (-m):	6
# NumPaths (-k):	10
# PathwayAvgLen:	19.9473684211
# PathwayLenStdDev:	4.71809154337
# Pathways (complete) found:	70
# Pathways (incomplete) found:	416
# Pathways found:	486
# PruneToSize (-p):	None
# Scores (-c):	treesei_scores_kegg.txt
# Sources:	C00049
# StorePartials (-i):	True
# Target dir (-o):	output/run090623-scores_maps_images
# Targets:	C00188
# UseDijkstra (-q):	False
#PathIndex ZoScore AvgReactionScore NumRpairs NumReactions ZeroScores ScoresUnderThr CompositeMap Rpairs Reactions
1	1.00	399	5	6	0	0	C00049->C00188:[1->1,2->2,3->3,5->5]	RP00385,RP00932,RP01745,RP01529,RP02107	R01773,R01775,R00480,R01771,R01466,R02291
2	0.75	261	19	42	1	2	C00049->C00188:[2->5,5->2,5->3]	RP06367,RP06172,RP09200,RP10179,RP10180,RP03833,RP04312,RP01226,RP11206,RP00079,RP01180,RP00059,RP03834,RP11208,RP11207,RP11450,RP09733,RP10127,RP05729	R00927,R00472,R03894,R05069,R05068,R04203,R04673,R00996,R07603,R00361,R00360,R00343,R00342,R01447,R01257,R00927,R00400,R00695,R01731,R00355,R00373,R01713,R07164,R07165,R00357,R04204,R08567,R03171,R04225,R03172,R08567,R07603,R03894,R03171,R04225,R05070,R00217,R00346,R00345,R00726,R00341,R00431
3	0.75	351	25	78	1	2	C00049->C00188:[2->5,5->2,5->3]	RP06367,RP10179,RP05694,RP03833,RP01870,RP04312,RP00930,RP01226,RP11206,RP01180,RP00059,RP05067,RP09733,RP01298,RP09200,RP11450,RP10180,RP01077,RP05880,RP00121,RP11208,RP11207,RP03834,RP10127,RP01431	R00927,R05069,R04709,R07989,R06635,R06637,R06636,R06459,R06458,R06448,R07250,R06510,R07253,R05331,R06641,R00233,R06511,R06512,R06643,R06644,R06645,R02505,R07987,R07251,R07988,R05188,R06482,R06483,R06480,R06481,R02447,R05464,R01613,R01614,R05190,R07758,R02223,R07254,R02224,R04203,R01954,R04673,R00479,R00996,R07603,R00927,R00400,R00695,R01731,R00355,R00373,R01713,R07164,R07165,R00357,R00344,R08567,R07603,R03894,R03171,R04225,R01086,R03894,R03172,R05068,R00742,R00351,R00352,R00412,R00408,R02164,R00402,R08567,R03171,R04225,R04204,R05070,R01324
4	0.75	379	23	45	1	2	C00049->C00188:[2->5,5->2,5->3]	RP06367,RP10179,RP01226,RP03833,RP04312,RP00930,RP11206,RP01180,RP00059,RP01870,RP09733,RP05729,RP01298,RP09200,RP11450,RP10180,RP05880,RP00121,RP11208,RP11207,RP03834,RP10127,RP01431	R00927,R05069,R00996,R04203,R04673,R00479,R07603,R00927,R00400,R00695,R01731,R00355,R00373,R01713,R07164,R07165,R00357,R01954,R08567,R07603,R03894,R03171,R04225,R00217,R00346,R00345,R00726,R00341,R00431,R01086,R03894,R03172,R05068,R00351,R00352,R00412,R00408,R02164,R00402,R08567,R03171,R04225,R04204,R05070,R01324
5	0.75	309	23	72	1	2	C00049->C00188:[1->5,3->2,5->3]	RP06367,RP10179,RP05694,RP03833,RP01870,RP04312,RP01226,RP11206,RP01180,RP00059,RP05067,RP09733,RP01298,RP06172,RP09200,RP11450,RP10180,RP01077,RP11208,RP11207,RP03834,RP10127,RP01292	R00927,R05069,R04709,R07989,R06635,R06637,R06636,R06459,R06458,R06448,R07250,R06510,R07253,R05331,R06641,R00233,R06511,R06512,R06643,R06644,R06645,R02505,R07987,R07251,R07988,R05188,R06482,R06483,R06480,R06481,R02447,R05464,R01613,R01614,R05190,R07758,R02223,R07254,R02224,R04203,R01954,R04673,R00996,R07603,R00927,R00400,R00695,R01731,R00355,R00373,R01713,R07164,R07165,R00357,R00344,R08567,R07603,R03894,R03171,R04225,R01086,R00472,R03894,R03172,R05068,R00742,R08567,R03171,R04225,R04204,R05070,R01082
6	0.25	282	14	63	1	2	C00049->C00188:[5->3]	RP09200,RP10179,RP10180,RP05694,RP01077,RP04312,RP01226,RP11206,RP00059,RP11208,RP05067,RP11207,RP09733,RP10127	R03894,R05069,R05068,R04709,R07989,R06635,R06637,R06636,R06459,R06458,R06448,R07250,R06510,R07253,R05331,R06641,R00233,R06511,R06512,R06643,R06644,R06645,R02505,R07987,R07251,R07988,R05188,R06482,R06483,R06480,R06481,R02447,R05464,R01613,R01614,R05190,R07758,R02223,R07254,R02224,R00742,R04673,R00996,R07603,R00400,R00695,R01731,R00355,R00373,R01713,R07164,R07165,R00357,R08567,R03171,R00344,R04225,R08567,R07603,R03894,R03171,R04225,R05070
7	0.25	248	12	30	1	2	C00049->C00188:[5->3]	RP09200,RP10179,RP10180,RP04312,RP01226,RP11206,RP00059,RP11208,RP11207,RP09733,RP10127,RP05729	R03894,R05069,R05068,R04673,R00996,R07603,R00400,R00695,R01731,R00355,R00373,R01713,R07164,R07165,R00357,R08567,R03171,R04225,R08567,R07603,R03894,R03171,R04225,R05070,R00217,R00346,R00345,R00726,R00341,R00431
8	0.50	309	20	40	1	2	C00049->C00188:[5->2,5->3]	RP06367,RP06172,RP09200,RP10179,RP00287,RP10180,RP03833,RP04312,RP01226,RP06101,RP11206,RP01180,RP00059,RP03834,RP11208,RP11207,RP11450,RP09733,RP10127,RP05729	R00927,R00472,R03894,R05069,R00214,R00216,R05068,R04203,R04673,R00996,R00214,R00216,R07603,R00927,R00400,R00695,R01731,R00355,R00373,R01713,R07164,R07165,R00357,R04204,R08567,R03171,R04225,R03172,R08567,R07603,R03894,R03171,R04225,R05070,R00217,R00346,R00345,R00726,R00341,R00431
9	0.75	307	21	39	1	2	C00049->C00188:[1->5,3->2,5->3]	RP01298,RP06367,RP06172,RP09200,RP10179,RP10180,RP03833,RP04312,RP01226,RP01292,RP11206,RP01180,RP00059,RP03834,RP11208,RP01870,RP11207,RP11450,RP09733,RP10127,RP05729	R01086,R00927,R00472,R03894,R05069,R05068,R04203,R04673,R00996,R01082,R07603,R00927,R00400,R00695,R01731,R00355,R00373,R01713,R07164,R07165,R00357,R04204,R08567,R03171,R01954,R04225,R03172,R08567,R07603,R03894,R03171,R04225,R05070,R00217,R00346,R00345,R00726,R00341,R00431
10	0.75	294	24	85	1	2	C00049->C00188:[1->2,2->5,5->2,5->3]	RP06367,RP00285,RP10179,RP04312,RP03833,RP05694,RP01226,RP11206,RP00079,RP09200,RP00059,RP00109,RP05067,RP09733,RP06172,RP01180,RP11450,RP10180,RP01077,RP12070,RP11208,RP11207,RP03834,RP10127	R00927,R00211,R00210,R00209,R01196,R00212,R05069,R04673,R04203,R04709,R07989,R06635,R06637,R06636,R06459,R06458,R06448,R07250,R06510,R07253,R05331,R06641,R00233,R06511,R06512,R06643,R06644,R06645,R02505,R07987,R07251,R07988,R05188,R06482,R06483,R06480,R06481,R02447,R05464,R01613,R01614,R05190,R07758,R02223,R07254,R02224,R00996,R07603,R00361,R00360,R00343,R00342,R01447,R01257,R03894,R00400,R00695,R01731,R00355,R00373,R01713,R07164,R07165,R00357,R00344,R00930,R00217,R00353,R00344,R08567,R07603,R03894,R03171,R04225,R00472,R00927,R03172,R05068,R00742,R03174,R08567,R03171,R04225,R04204,R05070
11	0.75	288	19	44	1	2	C00049->C00188:[1->2,2->5,5->3]	RP06367,RP09200,RP00109,RP10179,RP10180,RP03833,RP00285,RP04312,RP01226,RP11206,RP01180,RP00059,RP03834,RP11208,RP11207,RP11450,RP09733,RP10127,RP05729	R00927,R03894,R00344,R00930,R00217,R00353,R05069,R05068,R04203,R00211,R00210,R00209,R01196,R00212,R04673,R00996,R07603,R00927,R00400,R00695,R01731,R00355,R00373,R01713,R07164,R07165,R00357,R04204,R08567,R03171,R04225,R03172,R08567,R07603,R03894,R03171,R04225,R05070,R00217,R00346,R00345,R00726,R00341,R00431
12	0.75	282	22	52	1	2	C00049->C00188:[1->2,2->5,5->2,5->3]	RP06367,RP00285,RP10179,RP01226,RP03833,RP04312,RP11206,RP00079,RP01180,RP00059,RP00109,RP09733,RP05729,RP06172,RP09200,RP11450,RP10180,RP12070,RP11208,RP11207,RP03834,RP10127	R00927,R00211,R00210,R00209,R01196,R00212,R05069,R00996,R04203,R04673,R07603,R00361,R00360,R00343,R00342,R01447,R01257,R00927,R00400,R00695,R01731,R00355,R00373,R01713,R07164,R07165,R00357,R00344,R00930,R00217,R00353,R08567,R07603,R03894,R03171,R04225,R00217,R00346,R00345,R00726,R00341,R00431,R00472,R03894,R03172,R05068,R03174,R08567,R03171,R04225,R04204,R05070
13	0.75	284	21	75	1	2	C00049->C00188:[2->5,5->2,5->3]	RP06367,RP06172,RP09200,RP10179,RP04312,RP10180,RP03833,RP01077,RP05694,RP01226,RP11206,RP00079,RP01180,RP00059,RP11208,RP05067,RP11207,RP11450,RP09733,RP10127,RP03834	R00927,R00472,R03894,R05069,R04673,R05068,R04203,R00742,R04709,R07989,R06635,R06637,R06636,R06459,R06458,R06448,R07250,R06510,R07253,R05331,R06641,R00233,R06511,R06512,R06643,R06644,R06645,R02505,R07987,R07251,R07988,R05188,R06482,R06483,R06480,R06481,R02447,R05464,R01613,R01614,R05190,R07758,R02223,R07254,R02224,R00996,R07603,R00361,R00360,R00343,R00342,R01447,R01257,R00927,R00400,R00695,R01731,R00355,R00373,R01713,R07164,R07165,R00357,R08567,R03171,R00344,R04225,R03172,R08567,R07603,R03894,R03171,R04225,R05070,R04204
14	0.75	339	21	44	1	2	C00049->C00188:[2->5,5->2,5->3]	RP06367,RP10179,RP00287,RP01226,RP03833,RP04312,RP06101,RP11206,RP01180,RP00059,RP00109,RP09733,RP05729,RP06172,RP09200,RP11450,RP10180,RP11208,RP11207,RP03834,RP10127	R00927,R05069,R00214,R00216,R00996,R04203,R04673,R00214,R00216,R07603,R00927,R00400,R00695,R01731,R00355,R00373,R01713,R07164,R07165,R00357,R00344,R00930,R00217,R00353,R08567,R07603,R03894,R03171,R04225,R00217,R00346,R00345,R00726,R00341,R00431,R00472,R03894,R03172,R05068,R08567,R03171,R04225,R04204,R05070
15	0.75	320	24	83	1	2	C00049->C00188:[2->5,5->2,5->3]	RP06367,RP10179,RP00287,RP04312,RP03833,RP05694,RP01226,RP06101,RP11206,RP09200,RP00059,RP00109,RP05067,RP09733,RP05729,RP06172,RP01180,RP11450,RP10180,RP01077,RP11208,RP11207,RP03834,RP10127	R00927,R05069,R00214,R00216,R04673,R04203,R04709,R07989,R06635,R06637,R06636,R06459,R06458,R06448,R07250,R06510,R07253,R05331,R06641,R00233,R06511,R06512,R06643,R06644,R06645,R02505,R07987,R07251,R07988,R05188,R06482,R06483,R06480,R06481,R02447,R05464,R01613,R01614,R05190,R07758,R02223,R07254,R02224,R00996,R00214,R00216,R07603,R03894,R00400,R00695,R01731,R00355,R00373,R01713,R07164,R07165,R00357,R00344,R00930,R00217,R00353,R00344,R08567,R07603,R03894,R03171,R04225,R00217,R00346,R00345,R00726,R00341,R00431,R00472,R00927,R03172,R05068,R00742,R08567,R03171,R04225,R04204,R05070
16	0.75	298	21	77	1	2	C00049->C00188:[1->2,2->5,5->3]	RP06367,RP09200,RP00109,RP10179,RP04312,RP10180,RP03833,RP01077,RP05694,RP00285,RP01226,RP11206,RP01180,RP00059,RP11208,RP05067,RP11207,RP11450,RP09733,RP10127,RP03834	R00927,R03894,R00344,R00930,R00217,R00353,R05069,R04673,R05068,R04203,R00742,R04709,R07989,R06635,R06637,R06636,R06459,R06458,R06448,R07250,R06510,R07253,R05331,R06641,R00233,R06511,R06512,R06643,R06644,R06645,R02505,R07987,R07251,R07988,R05188,R06482,R06483,R06480,R06481,R02447,R05464,R01613,R01614,R05190,R07758,R02223,R07254,R02224,R00211,R00210,R00209,R01196,R00212,R00996,R07603,R00927,R00400,R00695,R01731,R00355,R00373,R01713,R07164,R07165,R00357,R08567,R03171,R00344,R04225,R03172,R08567,R07603,R03894,R03171,R04225,R05070,R04204
17	0.75	284	22	76	1	2	C00049->C00188:[2->5,5->2,5->3]	RP06367,RP10179,RP05694,RP03833,RP04312,RP01226,RP11206,RP00079,RP01180,RP00059,RP05067,RP09733,RP06172,RP09200,RP11450,RP10180,RP01077,RP12070,RP11208,RP11207,RP03834,RP10127	R00927,R05069,R04709,R07989,R06635,R06637,R06636,R06459,R06458,R06448,R07250,R06510,R07253,R05331,R06641,R00233,R06511,R06512,R06643,R06644,R06645,R02505,R07987,R07251,R07988,R05188,R06482,R06483,R06480,R06481,R02447,R05464,R01613,R01614,R05190,R07758,R02223,R07254,R02224,R04203,R04673,R00996,R07603,R00361,R00360,R00343,R00342,R01447,R01257,R00927,R00400,R00695,R01731,R00355,R00373,R01713,R07164,R07165,R00357,R00344,R08567,R07603,R03894,R03171,R04225,R00472,R03894,R03172,R05068,R00742,R03174,R08567,R03171,R04225,R04204,R05070
18	0.75	262	20	43	1	2	C00049->C00188:[2->5,5->2,5->3]	RP06367,RP06172,RP09200,RP10179,RP10180,RP03833,RP04312,RP01226,RP01180,RP11206,RP00079,RP03834,RP00059,RP12070,RP11208,RP11207,RP11450,RP09733,RP10127,RP05729	R00927,R00472,R03894,R05069,R05068,R04203,R04673,R00996,R00927,R07603,R00361,R00360,R00343,R00342,R01447,R01257,R04204,R00400,R00695,R01731,R00355,R00373,R01713,R07164,R07165,R00357,R03174,R08567,R03171,R04225,R03172,R08567,R07603,R03894,R03171,R04225,R05070,R00217,R00346,R00345,R00726,R00341,R00431
19	0.50	304	23	79	1	2	C00049->C00188:[5->2,5->3]	RP06367,RP10179,RP00287,RP05694,RP03833,RP04312,RP01226,RP06101,RP11206,RP01180,RP00059,RP05067,RP09733,RP05729,RP06172,RP09200,RP11450,RP10180,RP01077,RP11208,RP11207,RP03834,RP10127	R00927,R05069,R00214,R00216,R04709,R07989,R06635,R06637,R06636,R06459,R06458,R06448,R07250,R06510,R07253,R05331,R06641,R00233,R06511,R06512,R06643,R06644,R06645,R02505,R07987,R07251,R07988,R05188,R06482,R06483,R06480,R06481,R02447,R05464,R01613,R01614,R05190,R07758,R02223,R07254,R02224,R04203,R04673,R00996,R00214,R00216,R07603,R00927,R00400,R00695,R01731,R00355,R00373,R01713,R07164,R07165,R00357,R00344,R08567,R07603,R03894,R03171,R04225,R00217,R00346,R00345,R00726,R00341,R00431,R00472,R03894,R03172,R05068,R00742,R08567,R03171,R04225,R04204,R05070
