# Supplementary material for: 13C-metabolic flux ratio and novel carbon path analyses confirmed that Trichoderma reesei uses primarily the respirative pathway also on the preferred carbon source glucose
Source: BMC Syst Biol. 2009 Oct 29;3:104. doi: 10.1186/1752-0509-3-104 (PMC2776023; doi:10.1186/1752-0509-3-104)
Supplement: Additional file 1 — Pathways discovered in ReTrace carbon path analysis. Graphical and tabular representations of amino acid synthesis pathways discovered in ReTrace carbon path analysis [21]. Self-contained web site: unpack zip archive and open index.html with a web browser. [file 1752-0509-3-104-S1.zip › AF1-treesei/pathways-C00031-to-C00047.txt]

# Pathways from D-Glucose; (C00031) to L-Lysine; (C00047)
# CPU time, time/path:	3.29619170984
# CPU time, total:	1272.33
# Computation time, time/path:	0:00:03.297328
# Computation time, total:	0:21:12.768888
# Database (-d):	/home/group/icomic/data/kegg/ligand/2009.03.30
# GreedyFinish (-g):	False
# KDiminish (-n):	('list', [50, 10, 1])
# MaxDepth (-m):	6
# NumPaths (-k):	10
# PathwayAvgLen:	20.7594594595
# PathwayLenStdDev:	4.35442983263
# Pathways (complete) found:	145
# Pathways (incomplete) found:	241
# Pathways found:	386
# PruneToSize (-p):	None
# Scores (-c):	treesei_scores_kegg.txt
# Sources:	C00031
# StorePartials (-i):	True
# Target dir (-o):	/fs-1/2/epitkane/public_html/pub/retrace/run090623-scores_maps_images
# Targets:	C00047
# UseDijkstra (-q):	False
#PathIndex ZoScore AvgReactionScore NumRpairs NumReactions ZeroScores ScoresUnderThr CompositeMap Rpairs Reactions
1	0.67	408	25	58	0	0	C00031->C00047:[7->1,7->2,7->3,7->9,9->1]	RP01925,RP06172,RP00609,RP06299,RP00418,RP00180,RP01133,RP02697,RP04394,RP00314,RP05981,RP05939,RP05938,RP06101,RP01093,RP06639,RP00497,RP00026,RP04034,RP01856,RP06427,RP00060,RP01859,RP06593,RP08329	R02035,R00472,R00715,R00716,R00761,R02488,R02487,R00315,R00317,R00320,R00835,R03026,R00238,R01976,R01975,R02488,R02487,R02315,R02313,R01940,R01933,R00214,R00216,R00771,R01621,R03098,R00743,R01323,R01179,R05508,R00393,R04057,R02955,R05336,R01359,R05509,R00928,R04000,R00229,R07832,R03884,R00227,R03153,R00235,R04390,R01933,R01067,R00725,R01139,R00299,R08404,R02185,R05804,R00303,R00850,R01939,R01528,R04863
2	0.67	359	21	55	0	0	C00031->C00047:[4->3,4->9,7->2,9->1]	RP06552,RP01134,RP04543,RP00500,RP00609,RP06299,RP01093,RP02699,RP02697,RP00060,RP05915,RP00180,RP11169,RP05939,RP05938,RP04394,RP00026,RP01856,RP00314,RP01859,RP07306	R01384,R01386,R07658,R00837,R00286,R03102,R03103,R00715,R00716,R00761,R00771,R03028,R03026,R00725,R01139,R00299,R08404,R02185,R05804,R00303,R00850,R02737,R00836,R00315,R00317,R00320,R05579,R02315,R02313,R01940,R01933,R00238,R00743,R01323,R01179,R05508,R00393,R04057,R02955,R05336,R01359,R05509,R00928,R04000,R00229,R07832,R03884,R00227,R03153,R00235,R01933,R01976,R01975,R01939,R03028
3	0.67	378	26	66	0	0	C00031->C00047:[4->1,4->3,4->9,7->2,9->1]	RP06552,RP01134,RP04543,RP06172,RP00609,RP06299,RP01093,RP02697,RP04394,RP05915,RP00180,RP00314,RP05981,RP05939,RP05938,RP06101,RP00418,RP00026,RP04034,RP01856,RP00285,RP00060,RP01859,RP04202,RP00497,RP08329	R01384,R01386,R07658,R00837,R00286,R00472,R00715,R00716,R00761,R00771,R03026,R00238,R02737,R00836,R00315,R00317,R00320,R01976,R01975,R02488,R02487,R02315,R02313,R01940,R01933,R00214,R00216,R02488,R02487,R00743,R01323,R01179,R05508,R00393,R04057,R02955,R05336,R01359,R05509,R00928,R04000,R00229,R07832,R03884,R00227,R03153,R00235,R04390,R01933,R00211,R00210,R00209,R01196,R00212,R00725,R01139,R00299,R08404,R02185,R05804,R00303,R00850,R01939,R00207,R03098,R04863
4	1.00	450	26	62	0	0	C00031->C00047:[7->1,7->2,7->8,9->3,9->5,9->9]	RP00305,RP08499,RP00500,RP00609,RP02940,RP06299,RP00180,RP02450,RP03053,RP00026,RP06727,RP01431,RP01857,RP05939,RP00177,RP04508,RP01093,RP06639,RP04012,RP06427,RP00060,RP01859,RP00109,RP04202,RP05880,RP01133	R00709,R00267,R00271,R03102,R03103,R00715,R00716,R03321,R00761,R00315,R00317,R00320,R02736,R03444,R00743,R01323,R01179,R05508,R00393,R04057,R02955,R05336,R01359,R05509,R00928,R04000,R00229,R07832,R03884,R00227,R03153,R00235,R01830,R01324,R01934,R02315,R02313,R00351,R00352,R00362,R00271,R00771,R01621,R04371,R01067,R00725,R01139,R00299,R08404,R02185,R05804,R00303,R00850,R01939,R00344,R00930,R00217,R00353,R00207,R00351,R00352,R00835
5	0.67	395	26	61	0	0	C00031->C00047:[4->3,4->9,7->2,7->3,7->9,9->1]	RP06552,RP01134,RP01925,RP01861,RP00609,RP04543,RP05938,RP04394,RP01133,RP02697,RP05915,RP00180,RP00314,RP05981,RP05939,RP01093,RP07082,RP00418,RP00026,RP06593,RP04034,RP08329,RP00060,RP01859,RP06299,RP00497	R01384,R01386,R07658,R00837,R02035,R01940,R00715,R00716,R00286,R01940,R01933,R00238,R00835,R03026,R02737,R00836,R00315,R00317,R00320,R01976,R01975,R02488,R02487,R02315,R02313,R00771,R02571,R02488,R02487,R00743,R01323,R01179,R05508,R00393,R04057,R02955,R05336,R01359,R05509,R00928,R04000,R00229,R07832,R03884,R00227,R03153,R00235,R01528,R04390,R04863,R00725,R01139,R00299,R08404,R02185,R05804,R00303,R00850,R01939,R00761,R03098
6	0.67	398	24	63	0	0	C00031->C00047:[4->3,4->9,7->2,9->1]	RP06552,RP04543,RP06172,RP00500,RP00314,RP06299,RP00453,RP01093,RP08343,RP02697,RP04394,RP05915,RP00180,RP04833,RP05981,RP05938,RP06101,RP00418,RP00026,RP01856,RP00060,RP01859,RP00343,RP00405	R01384,R01386,R07658,R00286,R00472,R03102,R03103,R01976,R01975,R00761,R02727,R00010,R00771,R00236,R03026,R00238,R02737,R00836,R00315,R00317,R00320,R00316,R02488,R02487,R01940,R01933,R00214,R00216,R02488,R02487,R00743,R01323,R01179,R05508,R00393,R04057,R02955,R05336,R01359,R05509,R00928,R04000,R00229,R07832,R03884,R00227,R03153,R00235,R01933,R00725,R01139,R00299,R08404,R02185,R05804,R00303,R00850,R01939,R02778,R02780,R00457,R07598,R00453
7	0.67	370	25	62	0	0	C00031->C00047:[7->1,7->2,7->3,7->9,9->1]	RP01925,RP06172,RP00609,RP06299,RP00418,RP01133,RP02697,RP04394,RP00180,RP00314,RP05981,RP05939,RP05938,RP06101,RP01093,RP00026,RP06593,RP04034,RP01856,RP00285,RP00060,RP01859,RP04202,RP00497,RP08329	R02035,R00472,R00715,R00716,R00761,R02488,R02487,R00835,R03026,R00238,R00315,R00317,R00320,R01976,R01975,R02488,R02487,R02315,R02313,R01940,R01933,R00214,R00216,R00771,R00743,R01323,R01179,R05508,R00393,R04057,R02955,R05336,R01359,R05509,R00928,R04000,R00229,R07832,R03884,R00227,R03153,R00235,R01528,R04390,R01933,R00211,R00210,R00209,R01196,R00212,R00725,R01139,R00299,R08404,R02185,R05804,R00303,R00850,R01939,R00207,R03098,R04863
8	0.67	392	23	56	0	0	C00031->C00047:[7->1,7->2,7->3,7->9,9->1]	RP01925,RP06172,RP00609,RP06299,RP00418,RP01133,RP02697,RP04394,RP00180,RP00314,RP05981,RP05939,RP05938,RP06101,RP01093,RP00026,RP06593,RP04034,RP01856,RP08329,RP00060,RP01859,RP00497	R02035,R00472,R00715,R00716,R00761,R02488,R02487,R00835,R03026,R00238,R00315,R00317,R00320,R01976,R01975,R02488,R02487,R02315,R02313,R01940,R01933,R00214,R00216,R00771,R00743,R01323,R01179,R05508,R00393,R04057,R02955,R05336,R01359,R05509,R00928,R04000,R00229,R07832,R03884,R00227,R03153,R00235,R01528,R04390,R01933,R04863,R00725,R01139,R00299,R08404,R02185,R05804,R00303,R00850,R01939,R03098
9	0.67	392	24	63	0	0	C00031->C00047:[4->3,4->9,7->2,9->1]	RP06552,RP04543,RP06172,RP01861,RP00500,RP00609,RP06299,RP00453,RP01093,RP02697,RP04394,RP05915,RP00180,RP00314,RP05981,RP05939,RP07082,RP06101,RP00418,RP00026,RP00060,RP01859,RP00343,RP05938	R01384,R01386,R07658,R00286,R00472,R01940,R03102,R03103,R00715,R00716,R00761,R02727,R00010,R00771,R03026,R00238,R02737,R00836,R00315,R00317,R00320,R01976,R01975,R02488,R02487,R02315,R02313,R02571,R00214,R00216,R02488,R02487,R00743,R01323,R01179,R05508,R00393,R04057,R02955,R05336,R01359,R05509,R00928,R04000,R00229,R07832,R03884,R00227,R03153,R00235,R00725,R01139,R00299,R08404,R02185,R05804,R00303,R00850,R01939,R02778,R02780,R01940,R01933
10	0.67	429	26	94	0	0	C00031->C00047:[7->2,9->1,9->3,9->9]	RP01568,RP00036,RP00113,RP00500,RP00609,RP06299,RP00418,RP00180,RP01033,RP02697,RP04394,RP05939,RP06172,RP05981,RP01271,RP00395,RP05698,RP05938,RP06101,RP01093,RP00026,RP00052,RP00060,RP01859,RP01856,RP00314	R01518,R00199,R01858,R02628,R01138,R00659,R00724,R00200,R00206,R02320,R00430,R00208,R01012,R00572,R02188,R01512,R01515,R01517,R01660,R03102,R03103,R00715,R00716,R00761,R02488,R02487,R00315,R00317,R00320,R00658,R03026,R00238,R02315,R02313,R00472,R02488,R02487,R01068,R01061,R01063,R01196,R00006,R00014,R00211,R00210,R01699,R00207,R00224,R00226,R00209,R05636,R03145,R01940,R01933,R00214,R00216,R00771,R00743,R01323,R01179,R05508,R00393,R04057,R02955,R05336,R01359,R05509,R00928,R04000,R00229,R07832,R03884,R00227,R03153,R00235,R00756,R00769,R05805,R00770,R00762,R00764,R00767,R00725,R01139,R00299,R08404,R02185,R05804,R00303,R00850,R01939,R01933,R01976,R01975
11	0.67	402	24	61	0	0	C00031->C00047:[4->1,4->3,4->9,7->2,9->1]	RP06552,RP01134,RP06299,RP06172,RP00500,RP00609,RP04543,RP01093,RP00026,RP02697,RP04394,RP05915,RP00180,RP00314,RP05981,RP05939,RP05938,RP06101,RP00418,RP06639,RP01856,RP06427,RP00060,RP01859	R01384,R01386,R07658,R00837,R00761,R00472,R03102,R03103,R00715,R00716,R00286,R00771,R00743,R01323,R01179,R05508,R00393,R04057,R02955,R05336,R01359,R05509,R00928,R04000,R00229,R07832,R03884,R00227,R03153,R00235,R03026,R00238,R02737,R00836,R00315,R00317,R00320,R01976,R01975,R02488,R02487,R02315,R02313,R01940,R01933,R00214,R00216,R02488,R02487,R01621,R01933,R01067,R00725,R01139,R00299,R08404,R02185,R05804,R00303,R00850,R01939
12	0.67	416	25	64	0	0	C00031->C00047:[4->3,4->9,7->2,9->1]	RP06552,RP00314,RP04543,RP06172,RP00500,RP00609,RP06299,RP00453,RP01093,RP08343,RP02697,RP04394,RP05915,RP00180,RP04833,RP05981,RP05939,RP05938,RP06101,RP00418,RP00026,RP01856,RP00060,RP01859,RP00343	R01384,R01386,R07658,R01976,R01975,R00286,R00472,R03102,R03103,R00715,R00716,R00761,R02727,R00010,R00771,R00236,R03026,R00238,R02737,R00836,R00315,R00317,R00320,R00316,R02488,R02487,R02315,R02313,R01940,R01933,R00214,R00216,R02488,R02487,R00743,R01323,R01179,R05508,R00393,R04057,R02955,R05336,R01359,R05509,R00928,R04000,R00229,R07832,R03884,R00227,R03153,R00235,R01933,R00725,R01139,R00299,R08404,R02185,R05804,R00303,R00850,R01939,R02778,R02780
13	0.67	360	25	65	0	0	C00031->C00047:[4->1,4->3,4->9,7->2,9->1]	RP06552,RP01134,RP04543,RP06172,RP00314,RP06299,RP01093,RP02697,RP04394,RP05915,RP00180,RP05981,RP05938,RP06101,RP00418,RP00026,RP04034,RP01856,RP00285,RP00060,RP01859,RP04202,RP00405,RP00497,RP08329	R01384,R01386,R07658,R00837,R00286,R00472,R01976,R01975,R00761,R00771,R03026,R00238,R02737,R00836,R00315,R00317,R00320,R02488,R02487,R01940,R01933,R00214,R00216,R02488,R02487,R00743,R01323,R01179,R05508,R00393,R04057,R02955,R05336,R01359,R05509,R00928,R04000,R00229,R07832,R03884,R00227,R03153,R00235,R04390,R01933,R00211,R00210,R00209,R01196,R00212,R00725,R01139,R00299,R08404,R02185,R05804,R00303,R00850,R01939,R00207,R00457,R07598,R00453,R03098,R04863
14	0.67	429	29	99	0	0	C00031->C00047:[4->3,4->9,7->2,9->1]	RP06552,RP01568,RP01134,RP06299,RP00036,RP01861,RP00113,RP00500,RP00609,RP04543,RP00418,RP01033,RP02697,RP04394,RP05939,RP05915,RP00180,RP00314,RP05981,RP01271,RP00395,RP05698,RP07082,RP01093,RP00026,RP00052,RP00060,RP01859,RP05938	R01384,R01386,R07658,R01518,R00837,R00761,R00199,R01858,R02628,R01138,R00659,R00724,R00200,R00206,R02320,R00430,R00208,R01012,R00572,R01940,R02188,R01512,R01515,R01517,R01660,R03102,R03103,R00715,R00716,R00286,R02488,R02487,R00658,R03026,R00238,R02315,R02313,R02737,R00836,R00315,R00317,R00320,R01976,R01975,R02488,R02487,R01068,R01061,R01063,R01196,R00006,R00014,R00211,R00210,R01699,R00207,R00224,R00226,R00209,R05636,R03145,R02571,R00771,R00743,R01323,R01179,R05508,R00393,R04057,R02955,R05336,R01359,R05509,R00928,R04000,R00229,R07832,R03884,R00227,R03153,R00235,R00756,R00769,R05805,R00770,R00762,R00764,R00767,R00725,R01139,R00299,R08404,R02185,R05804,R00303,R00850,R01939,R01940,R01933
15	0.67	433	29	101	0	0	C00031->C00047:[4->3,4->9,7->2,9->1]	RP06552,RP01568,RP06299,RP00036,RP00113,RP00500,RP00609,RP04543,RP00453,RP00418,RP01033,RP02697,RP04394,RP05939,RP05915,RP00180,RP00314,RP05981,RP01271,RP00395,RP05698,RP05938,RP01093,RP00026,RP00052,RP00060,RP01859,RP01856,RP00343	R01384,R01386,R07658,R01518,R00761,R00199,R01858,R02628,R01138,R00659,R00724,R00200,R00206,R02320,R00430,R00208,R01012,R00572,R02188,R01512,R01515,R01517,R01660,R03102,R03103,R00715,R00716,R00286,R02727,R00010,R02488,R02487,R00658,R03026,R00238,R02315,R02313,R02737,R00836,R00315,R00317,R00320,R01976,R01975,R02488,R02487,R01068,R01061,R01063,R01196,R00006,R00014,R00211,R00210,R01699,R00207,R00224,R00226,R00209,R05636,R03145,R01940,R01933,R00771,R00743,R01323,R01179,R05508,R00393,R04057,R02955,R05336,R01359,R05509,R00928,R04000,R00229,R07832,R03884,R00227,R03153,R00235,R00756,R00769,R05805,R00770,R00762,R00764,R00767,R00725,R01139,R00299,R08404,R02185,R05804,R00303,R00850,R01939,R01933,R02778,R02780
16	0.67	367	22	59	0	0	C00031->C00047:[4->1,4->3,4->9,7->2,9->1]	RP06552,RP01134,RP04543,RP06172,RP01861,RP00500,RP00314,RP06299,RP01093,RP02697,RP04394,RP05915,RP00180,RP05981,RP07082,RP06101,RP00418,RP00026,RP00060,RP01859,RP05938,RP00405	R01384,R01386,R07658,R00837,R00286,R00472,R01940,R03102,R03103,R01976,R01975,R00761,R00771,R03026,R00238,R02737,R00836,R00315,R00317,R00320,R02488,R02487,R02571,R00214,R00216,R02488,R02487,R00743,R01323,R01179,R05508,R00393,R04057,R02955,R05336,R01359,R05509,R00928,R04000,R00229,R07832,R03884,R00227,R03153,R00235,R00725,R01139,R00299,R08404,R02185,R05804,R00303,R00850,R01939,R01940,R01933,R00457,R07598,R00453
17	0.67	379	21	59	0	0	C00031->C00047:[4->3,4->9,7->2,9->1]	RP06552,RP05981,RP06299,RP05939,RP00500,RP00609,RP05938,RP04543,RP00453,RP00026,RP00418,RP01856,RP01093,RP02697,RP00314,RP01859,RP00060,RP00343,RP00180,RP05915,RP04394	R01384,R01386,R07658,R02488,R02487,R00761,R02315,R02313,R03102,R03103,R00715,R00716,R01940,R01933,R00286,R02727,R00010,R00743,R01323,R01179,R05508,R00393,R04057,R02955,R05336,R01359,R05509,R00928,R04000,R00229,R07832,R03884,R00227,R03153,R00235,R02488,R02487,R01933,R00771,R03026,R01976,R01975,R01939,R00725,R01139,R00299,R08404,R02185,R05804,R00303,R00850,R02778,R02780,R00315,R00317,R00320,R02737,R00836,R00238
18	0.67	380	23	59	0	0	C00031->C00047:[4->1,4->3,4->9,7->2,9->1]	RP06552,RP01134,RP04543,RP06172,RP00314,RP06299,RP01093,RP02697,RP04394,RP05915,RP00180,RP05981,RP05938,RP06101,RP00418,RP00026,RP04034,RP01856,RP08329,RP00060,RP01859,RP00497,RP00405	R01384,R01386,R07658,R00837,R00286,R00472,R01976,R01975,R00761,R00771,R03026,R00238,R02737,R00836,R00315,R00317,R00320,R02488,R02487,R01940,R01933,R00214,R00216,R02488,R02487,R00743,R01323,R01179,R05508,R00393,R04057,R02955,R05336,R01359,R05509,R00928,R04000,R00229,R07832,R03884,R00227,R03153,R00235,R04390,R01933,R04863,R00725,R01139,R00299,R08404,R02185,R05804,R00303,R00850,R01939,R03098,R00457,R07598,R00453
19	0.67	421	27	63	0	0	C00031->C00047:[4->1,4->3,4->9,7->2,9->1]	RP06552,RP00314,RP01134,RP04543,RP06172,RP01861,RP00609,RP06299,RP00418,RP00180,RP08343,RP02697,RP04394,RP05915,RP04833,RP05981,RP05939,RP05938,RP06101,RP01093,RP00026,RP00497,RP04034,RP08329,RP00060,RP01859,RP07082	R01384,R01386,R07658,R01976,R01975,R00837,R00286,R00472,R01940,R00715,R00716,R00761,R02488,R02487,R00315,R00317,R00320,R00236,R03026,R00238,R02737,R00836,R00316,R02488,R02487,R02315,R02313,R01940,R01933,R00214,R00216,R00771,R00743,R01323,R01179,R05508,R00393,R04057,R02955,R05336,R01359,R05509,R00928,R04000,R00229,R07832,R03884,R00227,R03153,R00235,R03098,R04390,R04863,R00725,R01139,R00299,R08404,R02185,R05804,R00303,R00850,R01939,R02571
20	1.00	400	21	57	0	0	C00031->C00047:[7->1,7->2,7->8,9->3,9->5,9->9]	RP00305,RP08499,RP00500,RP05880,RP06299,RP00180,RP03053,RP00026,RP01431,RP01857,RP00177,RP04508,RP01093,RP06639,RP04012,RP06427,RP00060,RP01859,RP00109,RP04202,RP00405	R00709,R00267,R00271,R03102,R03103,R00351,R00352,R00761,R00315,R00317,R00320,R03444,R00743,R01323,R01179,R05508,R00393,R04057,R02955,R05336,R01359,R05509,R00928,R04000,R00229,R07832,R03884,R00227,R03153,R00235,R01324,R01934,R00351,R00352,R00362,R00271,R00771,R01621,R04371,R01067,R00725,R01139,R00299,R08404,R02185,R05804,R00303,R00850,R01939,R00344,R00930,R00217,R00353,R00207,R00457,R07598,R00453
21	0.67	393	20	54	0	0	C00031->C00047:[7->2,9->1,9->3,9->9]	RP00314,RP06172,RP00500,RP00609,RP06299,RP00418,RP00180,RP08343,RP02697,RP04394,RP04833,RP05981,RP05939,RP05938,RP06101,RP01093,RP00026,RP01856,RP00060,RP01859	R01976,R01975,R00472,R03102,R03103,R00715,R00716,R00761,R02488,R02487,R00315,R00317,R00320,R00236,R03026,R00238,R00316,R02488,R02487,R02315,R02313,R01940,R01933,R00214,R00216,R00771,R00743,R01323,R01179,R05508,R00393,R04057,R02955,R05336,R01359,R05509,R00928,R04000,R00229,R07832,R03884,R00227,R03153,R00235,R01933,R00725,R01139,R00299,R08404,R02185,R05804,R00303,R00850,R01939
22	0.67	392	25	62	0	0	C00031->C00047:[4->3,4->9,7->2,9->1]	RP06552,RP01134,RP06299,RP01861,RP00609,RP04543,RP00453,RP05938,RP04394,RP01093,RP02697,RP00060,RP05915,RP00180,RP05981,RP05939,RP07082,RP00418,RP00026,RP04034,RP08329,RP00314,RP01859,RP00343,RP00497	R01384,R01386,R07658,R00837,R00761,R01940,R00715,R00716,R00286,R02727,R00010,R01940,R01933,R00238,R00771,R03026,R00725,R01139,R00299,R08404,R02185,R05804,R00303,R00850,R02737,R00836,R00315,R00317,R00320,R02488,R02487,R02315,R02313,R02571,R02488,R02487,R00743,R01323,R01179,R05508,R00393,R04057,R02955,R05336,R01359,R05509,R00928,R04000,R00229,R07832,R03884,R00227,R03153,R00235,R04390,R04863,R01976,R01975,R01939,R02778,R02780,R03098
23	0.67	421	24	91	0	0	C00031->C00047:[2->3,2->9,7->2,9->1]	RP01568,RP00036,RP00113,RP00500,RP00609,RP06299,RP00418,RP01033,RP02697,RP04394,RP05939,RP00180,RP00314,RP05981,RP01271,RP00395,RP05698,RP05938,RP01093,RP00026,RP00052,RP00060,RP01859,RP01856	R01518,R00199,R01858,R02628,R01138,R00659,R00724,R00200,R00206,R02320,R00430,R00208,R01012,R00572,R02188,R01512,R01515,R01517,R01660,R03102,R03103,R00715,R00716,R00761,R02488,R02487,R00658,R03026,R00238,R02315,R02313,R00315,R00317,R00320,R01976,R01975,R02488,R02487,R01068,R01061,R01063,R01196,R00006,R00014,R00211,R00210,R01699,R00207,R00224,R00226,R00209,R05636,R03145,R01940,R01933,R00771,R00743,R01323,R01179,R05508,R00393,R04057,R02955,R05336,R01359,R05509,R00928,R04000,R00229,R07832,R03884,R00227,R03153,R00235,R00756,R00769,R05805,R00770,R00762,R00764,R00767,R00725,R01139,R00299,R08404,R02185,R05804,R00303,R00850,R01939,R01933
24	0.67	419	27	97	0	0	C00031->C00047:[4->3,4->9,7->2,9->1]	RP06552,RP01568,RP01134,RP06299,RP00036,RP00113,RP00500,RP00314,RP04543,RP01093,RP01033,RP02697,RP04394,RP05915,RP00180,RP05981,RP01271,RP00395,RP05698,RP05938,RP00418,RP00026,RP01856,RP00060,RP01859,RP00052,RP00405	R01384,R01386,R07658,R01518,R00837,R00761,R00199,R01858,R02628,R01138,R00659,R00724,R00200,R00206,R02320,R00430,R00208,R01012,R00572,R02188,R01512,R01515,R01517,R01660,R03102,R03103,R01976,R01975,R00286,R00771,R00658,R03026,R00238,R02737,R00836,R00315,R00317,R00320,R02488,R02487,R01068,R01061,R01063,R01196,R00006,R00014,R00211,R00210,R01699,R00207,R00224,R00226,R00209,R05636,R03145,R01940,R01933,R02488,R02487,R00743,R01323,R01179,R05508,R00393,R04057,R02955,R05336,R01359,R05509,R00928,R04000,R00229,R07832,R03884,R00227,R03153,R00235,R01933,R00725,R01139,R00299,R08404,R02185,R05804,R00303,R00850,R01939,R00756,R00769,R05805,R00770,R00762,R00764,R00767,R00457,R07598,R00453
25	0.67	424	29	97	0	0	C00031->C00047:[4->3,4->9,7->2,9->1]	RP06552,RP01568,RP01134,RP06299,RP00036,RP00113,RP00500,RP00609,RP04543,RP04394,RP02699,RP02697,RP05939,RP05915,RP00180,RP00314,RP11169,RP01271,RP00395,RP05698,RP05938,RP01093,RP00026,RP01033,RP01856,RP00060,RP01859,RP00052,RP07306	R01384,R01386,R07658,R01518,R00837,R00761,R00199,R01858,R02628,R01138,R00659,R00724,R00200,R00206,R02320,R00430,R00208,R01012,R00572,R02188,R01512,R01515,R01517,R01660,R03102,R03103,R00715,R00716,R00286,R00238,R03028,R03026,R02315,R02313,R02737,R00836,R00315,R00317,R00320,R01976,R01975,R05579,R01068,R01061,R01063,R01196,R00006,R00014,R00211,R00210,R01699,R00207,R00224,R00226,R00209,R05636,R03145,R01940,R01933,R00771,R00743,R01323,R01179,R05508,R00393,R04057,R02955,R05336,R01359,R05509,R00928,R04000,R00229,R07832,R03884,R00227,R03153,R00235,R00658,R01933,R00725,R01139,R00299,R08404,R02185,R05804,R00303,R00850,R01939,R00756,R00769,R05805,R00770,R00762,R00764,R00767,R03028
26	0.67	358	23	61	0	0	C00031->C00047:[7->1,7->2,7->3,7->9,9->1]	RP01925,RP06172,RP00500,RP00609,RP06299,RP01093,RP01133,RP02697,RP04394,RP00180,RP00314,RP05981,RP05939,RP05938,RP06101,RP00418,RP00026,RP01856,RP00285,RP00060,RP01859,RP04202,RP06593	R02035,R00472,R03102,R03103,R00715,R00716,R00761,R00771,R00835,R03026,R00238,R00315,R00317,R00320,R01976,R01975,R02488,R02487,R02315,R02313,R01940,R01933,R00214,R00216,R02488,R02487,R00743,R01323,R01179,R05508,R00393,R04057,R02955,R05336,R01359,R05509,R00928,R04000,R00229,R07832,R03884,R00227,R03153,R00235,R01933,R00211,R00210,R00209,R01196,R00212,R00725,R01139,R00299,R08404,R02185,R05804,R00303,R00850,R01939,R00207,R01528
27	0.67	383	20	54	0	0	C00031->C00047:[7->2,9->1,9->3,9->9]	RP06172,RP00500,RP00609,RP06299,RP00418,RP00180,RP00026,RP02697,RP04394,RP00314,RP05981,RP05939,RP05938,RP06101,RP01093,RP06639,RP01856,RP06427,RP00060,RP01859	R00472,R03102,R03103,R00715,R00716,R00761,R02488,R02487,R00315,R00317,R00320,R00743,R01323,R01179,R05508,R00393,R04057,R02955,R05336,R01359,R05509,R00928,R04000,R00229,R07832,R03884,R00227,R03153,R00235,R03026,R00238,R01976,R01975,R02488,R02487,R02315,R02313,R01940,R01933,R00214,R00216,R00771,R01621,R01933,R01067,R00725,R01139,R00299,R08404,R02185,R05804,R00303,R00850,R01939
28	1.00	443	24	60	0	0	C00031->C00047:[7->1,7->2,7->8,9->3,9->5,9->9]	RP00305,RP08499,RP00500,RP00609,RP05880,RP06299,RP00180,RP08343,RP03053,RP00026,RP01431,RP01857,RP04833,RP05939,RP00177,RP04508,RP01093,RP06639,RP04012,RP06427,RP00060,RP01859,RP00109,RP04202	R00709,R00267,R00271,R03102,R03103,R00715,R00716,R00351,R00352,R00761,R00315,R00317,R00320,R00236,R03444,R00743,R01323,R01179,R05508,R00393,R04057,R02955,R05336,R01359,R05509,R00928,R04000,R00229,R07832,R03884,R00227,R03153,R00235,R01324,R01934,R00316,R02315,R02313,R00351,R00352,R00362,R00271,R00771,R01621,R04371,R01067,R00725,R01139,R00299,R08404,R02185,R05804,R00303,R00850,R01939,R00344,R00930,R00217,R00353,R00207
29	0.67	401	25	60	0	0	C00031->C00047:[4->1,4->3,4->9,7->2,9->1]	RP06552,RP00314,RP01134,RP04543,RP06172,RP00500,RP00609,RP06299,RP00180,RP08343,RP02699,RP02697,RP04394,RP05915,RP04833,RP11169,RP05939,RP05938,RP06101,RP01093,RP00026,RP01856,RP00060,RP01859,RP07306	R01384,R01386,R07658,R01976,R01975,R00837,R00286,R00472,R03102,R03103,R00715,R00716,R00761,R00315,R00317,R00320,R00236,R03028,R03026,R00238,R02737,R00836,R00316,R05579,R02315,R02313,R01940,R01933,R00214,R00216,R00771,R00743,R01323,R01179,R05508,R00393,R04057,R02955,R05336,R01359,R05509,R00928,R04000,R00229,R07832,R03884,R00227,R03153,R00235,R01933,R00725,R01139,R00299,R08404,R02185,R05804,R00303,R00850,R01939,R03028
30	0.67	350	20	56	0	0	C00031->C00047:[4->3,4->9,7->2,9->1]	RP06552,RP01134,RP04543,RP01861,RP00500,RP00314,RP06299,RP01093,RP02697,RP04394,RP05915,RP00180,RP05981,RP07082,RP00418,RP00026,RP00060,RP01859,RP05938,RP00405	R01384,R01386,R07658,R00837,R00286,R01940,R03102,R03103,R01976,R01975,R00761,R00771,R03026,R00238,R02737,R00836,R00315,R00317,R00320,R02488,R02487,R02571,R02488,R02487,R00743,R01323,R01179,R05508,R00393,R04057,R02955,R05336,R01359,R05509,R00928,R04000,R00229,R07832,R03884,R00227,R03153,R00235,R00725,R01139,R00299,R08404,R02185,R05804,R00303,R00850,R01939,R01940,R01933,R00457,R07598,R00453
31	0.67	364	21	56	0	0	C00031->C00047:[4->3,4->9,7->2,9->1]	RP06552,RP01134,RP04543,RP00314,RP06299,RP01093,RP02697,RP04394,RP05915,RP00180,RP05981,RP05938,RP00418,RP00026,RP04034,RP01856,RP08329,RP00060,RP01859,RP00497,RP00405	R01384,R01386,R07658,R00837,R00286,R01976,R01975,R00761,R00771,R03026,R00238,R02737,R00836,R00315,R00317,R00320,R02488,R02487,R01940,R01933,R02488,R02487,R00743,R01323,R01179,R05508,R00393,R04057,R02955,R05336,R01359,R05509,R00928,R04000,R00229,R07832,R03884,R00227,R03153,R00235,R04390,R01933,R04863,R00725,R01139,R00299,R08404,R02185,R05804,R00303,R00850,R01939,R03098,R00457,R07598,R00453
32	0.67	374	22	61	0	0	C00031->C00047:[4->3,4->9,7->2,9->1]	RP06552,RP04543,RP06172,RP00500,RP00314,RP06299,RP00453,RP01093,RP02697,RP04394,RP05915,RP00180,RP05981,RP05938,RP06101,RP00418,RP00026,RP01856,RP00060,RP01859,RP00343,RP00405	R01384,R01386,R07658,R00286,R00472,R03102,R03103,R01976,R01975,R00761,R02727,R00010,R00771,R03026,R00238,R02737,R00836,R00315,R00317,R00320,R02488,R02487,R01940,R01933,R00214,R00216,R02488,R02487,R00743,R01323,R01179,R05508,R00393,R04057,R02955,R05336,R01359,R05509,R00928,R04000,R00229,R07832,R03884,R00227,R03153,R00235,R01933,R00725,R01139,R00299,R08404,R02185,R05804,R00303,R00850,R01939,R02778,R02780,R00457,R07598,R00453
33	0.67	373	25	68	0	0	C00031->C00047:[4->3,4->9,7->2,9->1]	RP06552,RP04543,RP06172,RP00500,RP00609,RP06299,RP00453,RP01093,RP02697,RP04394,RP05915,RP00180,RP04202,RP00314,RP05981,RP05939,RP05938,RP06101,RP00418,RP00026,RP01856,RP00285,RP00060,RP01859,RP00343	R01384,R01386,R07658,R00286,R00472,R03102,R03103,R00715,R00716,R00761,R02727,R00010,R00771,R03026,R00238,R02737,R00836,R00315,R00317,R00320,R00207,R01976,R01975,R02488,R02487,R02315,R02313,R01940,R01933,R00214,R00216,R02488,R02487,R00743,R01323,R01179,R05508,R00393,R04057,R02955,R05336,R01359,R05509,R00928,R04000,R00229,R07832,R03884,R00227,R03153,R00235,R01933,R00211,R00210,R00209,R01196,R00212,R00725,R01139,R00299,R08404,R02185,R05804,R00303,R00850,R01939,R02778,R02780
34	0.67	348	23	64	0	0	C00031->C00047:[4->1,4->3,4->9,7->2,9->1]	RP06552,RP01134,RP04543,RP06172,RP00500,RP00314,RP06299,RP01093,RP02697,RP04394,RP05915,RP00180,RP05981,RP05938,RP06101,RP00418,RP00026,RP01856,RP00285,RP00060,RP01859,RP04202,RP00405	R01384,R01386,R07658,R00837,R00286,R00472,R03102,R03103,R01976,R01975,R00761,R00771,R03026,R00238,R02737,R00836,R00315,R00317,R00320,R02488,R02487,R01940,R01933,R00214,R00216,R02488,R02487,R00743,R01323,R01179,R05508,R00393,R04057,R02955,R05336,R01359,R05509,R00928,R04000,R00229,R07832,R03884,R00227,R03153,R00235,R01933,R00211,R00210,R00209,R01196,R00212,R00725,R01139,R00299,R08404,R02185,R05804,R00303,R00850,R01939,R00207,R00457,R07598,R00453
35	1.00	413	27	75	0	0	C00031->C00047:[1->5,4->2,7->1,7->8,9->3,9->9]	RP00305,RP01568,RP08499,RP00500,RP00609,RP05880,RP06299,RP00180,RP01033,RP03053,RP00026,RP00078,RP05939,RP01431,RP01857,RP01271,RP00395,RP00177,RP00113,RP04508,RP01093,RP06639,RP04012,RP06427,RP00060,RP01859,RP00052	R00709,R00267,R01518,R00271,R03102,R03103,R00715,R00716,R00351,R00352,R00761,R00315,R00317,R00320,R00658,R03444,R00743,R01323,R01179,R05508,R00393,R04057,R02955,R05336,R01359,R05509,R00928,R04000,R00229,R07832,R03884,R00227,R03153,R00235,R00431,R00346,R00345,R00726,R00341,R02315,R02313,R01324,R01934,R01068,R01061,R01063,R00351,R00352,R00362,R02188,R01512,R01515,R01517,R01660,R00271,R00771,R01621,R04371,R01067,R00725,R01139,R00299,R08404,R02185,R05804,R00303,R00850,R01939,R00756,R00769,R05805,R00770,R00762,R00764,R00767
36	0.67	357	24	62	0	0	C00031->C00047:[7->1,7->2,7->3,7->9,9->1]	RP01925,RP06172,RP01861,RP00500,RP00609,RP06299,RP05938,RP00418,RP01133,RP02697,RP04394,RP00180,RP00314,RP05981,RP05939,RP07082,RP06101,RP01093,RP00026,RP00285,RP00060,RP01859,RP04202,RP06593	R02035,R00472,R01940,R03102,R03103,R00715,R00716,R00761,R01940,R01933,R02488,R02487,R00835,R03026,R00238,R00315,R00317,R00320,R01976,R01975,R02488,R02487,R02315,R02313,R02571,R00214,R00216,R00771,R00743,R01323,R01179,R05508,R00393,R04057,R02955,R05336,R01359,R05509,R00928,R04000,R00229,R07832,R03884,R00227,R03153,R00235,R00211,R00210,R00209,R01196,R00212,R00725,R01139,R00299,R08404,R02185,R05804,R00303,R00850,R01939,R00207,R01528
37	0.67	390	24	62	0	0	C00031->C00047:[4->3,4->9,7->2,7->3,7->9,9->1]	RP06552,RP01925,RP00500,RP00609,RP04543,RP00453,RP04394,RP01133,RP02697,RP05915,RP00180,RP00314,RP05981,RP05939,RP01093,RP05938,RP00418,RP00026,RP01856,RP00060,RP01859,RP00343,RP06299,RP06593	R01384,R01386,R07658,R02035,R03102,R03103,R00715,R00716,R00286,R02727,R00010,R00238,R00835,R03026,R02737,R00836,R00315,R00317,R00320,R01976,R01975,R02488,R02487,R02315,R02313,R00771,R01940,R01933,R02488,R02487,R00743,R01323,R01179,R05508,R00393,R04057,R02955,R05336,R01359,R05509,R00928,R04000,R00229,R07832,R03884,R00227,R03153,R00235,R01933,R00725,R01139,R00299,R08404,R02185,R05804,R00303,R00850,R01939,R02778,R02780,R00761,R01528
38	1.00	436	27	66	0	0	C00031->C00047:[7->1,7->2,7->8,9->3,9->5,9->9]	RP00305,RP08499,RP00500,RP00609,RP05880,RP06299,RP02454,RP00180,RP02961,RP03053,RP00026,RP06727,RP05939,RP01431,RP01857,RP01590,RP00177,RP04508,RP01093,RP06639,RP04012,RP06427,RP00060,RP01859,RP00109,RP04202,RP00216	R00709,R00267,R00271,R03102,R03103,R00715,R00716,R00351,R00352,R00761,R02740,R00315,R00317,R00320,R00028,R03444,R00743,R01323,R01179,R05508,R00393,R04057,R02955,R05336,R01359,R05509,R00928,R04000,R00229,R07832,R03884,R00227,R03153,R00235,R01830,R02315,R02313,R01324,R01934,R01555,R05196,R00351,R00352,R00362,R00271,R00771,R01621,R04371,R01067,R00725,R01139,R00299,R08404,R02185,R05804,R00303,R00850,R01939,R00344,R00930,R00217,R00353,R00207,R01788,R02189,R01786
39	0.67	427	28	95	0	0	C00031->C00047:[7->2,7->3,7->9,9->1]	RP01568,RP01925,RP00036,RP01861,RP00113,RP00500,RP00609,RP06299,RP00418,RP01033,RP01133,RP02697,RP04394,RP05939,RP00180,RP00314,RP05981,RP01271,RP00395,RP05698,RP05938,RP01093,RP00026,RP06593,RP00052,RP00060,RP01859,RP07082	R01518,R02035,R00199,R01858,R02628,R01138,R00659,R00724,R00200,R00206,R02320,R00430,R00208,R01012,R00572,R01940,R02188,R01512,R01515,R01517,R01660,R03102,R03103,R00715,R00716,R00761,R02488,R02487,R00658,R00835,R03026,R00238,R02315,R02313,R00315,R00317,R00320,R01976,R01975,R02488,R02487,R01068,R01061,R01063,R01196,R00006,R00014,R00211,R00210,R01699,R00207,R00224,R00226,R00209,R05636,R03145,R01940,R01933,R00771,R00743,R01323,R01179,R05508,R00393,R04057,R02955,R05336,R01359,R05509,R00928,R04000,R00229,R07832,R03884,R00227,R03153,R00235,R01528,R00756,R00769,R05805,R00770,R00762,R00764,R00767,R00725,R01139,R00299,R08404,R02185,R05804,R00303,R00850,R01939,R02571
40	0.67	407	25	64	0	0	C00031->C00047:[4->3,4->9,7->2,9->1]	RP06552,RP06299,RP06172,RP00500,RP00609,RP04543,RP00453,RP01093,RP00026,RP02697,RP04394,RP05915,RP00180,RP00314,RP05981,RP05939,RP05938,RP06101,RP00418,RP06639,RP01856,RP06427,RP00060,RP01859,RP00343	R01384,R01386,R07658,R00761,R00472,R03102,R03103,R00715,R00716,R00286,R02727,R00010,R00771,R00743,R01323,R01179,R05508,R00393,R04057,R02955,R05336,R01359,R05509,R00928,R04000,R00229,R07832,R03884,R00227,R03153,R00235,R03026,R00238,R02737,R00836,R00315,R00317,R00320,R01976,R01975,R02488,R02487,R02315,R02313,R01940,R01933,R00214,R00216,R02488,R02487,R01621,R01933,R01067,R00725,R01139,R00299,R08404,R02185,R05804,R00303,R00850,R01939,R02778,R02780
41	1.00	419	22	58	0	0	C00031->C00047:[7->1,7->2,7->8,9->3,9->5,9->9]	RP00305,RP08499,RP00500,RP00609,RP05880,RP06299,RP00180,RP03053,RP00026,RP01431,RP01857,RP05939,RP00177,RP04508,RP01093,RP06639,RP04012,RP06427,RP00060,RP01859,RP00109,RP04202	R00709,R00267,R00271,R03102,R03103,R00715,R00716,R00351,R00352,R00761,R00315,R00317,R00320,R03444,R00743,R01323,R01179,R05508,R00393,R04057,R02955,R05336,R01359,R05509,R00928,R04000,R00229,R07832,R03884,R00227,R03153,R00235,R01324,R01934,R02315,R02313,R00351,R00352,R00362,R00271,R00771,R01621,R04371,R01067,R00725,R01139,R00299,R08404,R02185,R05804,R00303,R00850,R01939,R00344,R00930,R00217,R00353,R00207
42	0.67	405	23	57	0	0	C00031->C00047:[7->1,7->2,7->3,7->9,9->1]	RP00314,RP01925,RP06172,RP00500,RP00609,RP06299,RP01093,RP08343,RP01133,RP02697,RP04394,RP00180,RP04833,RP05981,RP05939,RP05938,RP06101,RP00418,RP00026,RP01856,RP00060,RP01859,RP06593	R01976,R01975,R02035,R00472,R03102,R03103,R00715,R00716,R00761,R00771,R00236,R00835,R03026,R00238,R00315,R00317,R00320,R00316,R02488,R02487,R02315,R02313,R01940,R01933,R00214,R00216,R02488,R02487,R00743,R01323,R01179,R05508,R00393,R04057,R02955,R05336,R01359,R05509,R00928,R04000,R00229,R07832,R03884,R00227,R03153,R00235,R01933,R00725,R01139,R00299,R08404,R02185,R05804,R00303,R00850,R01939,R01528
43	0.67	383	24	60	0	0	C00031->C00047:[4->3,4->9,7->2,7->3,7->9,9->1]	RP06552,RP01134,RP01925,RP01861,RP00500,RP00609,RP06299,RP05938,RP00418,RP01133,RP02697,RP04394,RP05915,RP00180,RP00314,RP05981,RP05939,RP07082,RP01093,RP00026,RP00060,RP01859,RP04543,RP06593	R01384,R01386,R07658,R00837,R02035,R01940,R03102,R03103,R00715,R00716,R00761,R01940,R01933,R02488,R02487,R00835,R03026,R00238,R02737,R00836,R00315,R00317,R00320,R01976,R01975,R02488,R02487,R02315,R02313,R02571,R00771,R00743,R01323,R01179,R05508,R00393,R04057,R02955,R05336,R01359,R05509,R00928,R04000,R00229,R07832,R03884,R00227,R03153,R00235,R00725,R01139,R00299,R08404,R02185,R05804,R00303,R00850,R01939,R00286,R01528
44	0.67	412	27	63	0	0	C00031->C00047:[4->1,4->3,4->9,7->2,9->1]	RP06552,RP01134,RP06299,RP06172,RP01861,RP00609,RP04543,RP00418,RP00180,RP00026,RP02697,RP04394,RP05915,RP00314,RP05981,RP05939,RP05938,RP06101,RP01093,RP06639,RP00497,RP04034,RP06427,RP00060,RP01859,RP07082,RP08329	R01384,R01386,R07658,R00837,R00761,R00472,R01940,R00715,R00716,R00286,R02488,R02487,R00315,R00317,R00320,R00743,R01323,R01179,R05508,R00393,R04057,R02955,R05336,R01359,R05509,R00928,R04000,R00229,R07832,R03884,R00227,R03153,R00235,R03026,R00238,R02737,R00836,R01976,R01975,R02488,R02487,R02315,R02313,R01940,R01933,R00214,R00216,R00771,R01621,R03098,R04390,R01067,R00725,R01139,R00299,R08404,R02185,R05804,R00303,R00850,R01939,R02571,R04863
45	0.67	384	23	58	0	0	C00031->C00047:[4->3,4->9,7->2,9->1]	RP06552,RP01134,RP04543,RP01861,RP00609,RP06299,RP00418,RP01093,RP02697,RP05915,RP00180,RP00314,RP05981,RP05939,RP05938,RP04394,RP00026,RP00497,RP04034,RP08329,RP00060,RP01859,RP07082	R01384,R01386,R07658,R00837,R00286,R01940,R00715,R00716,R00761,R02488,R02487,R00771,R03026,R02737,R00836,R00315,R00317,R00320,R01976,R01975,R02488,R02487,R02315,R02313,R01940,R01933,R00238,R00743,R01323,R01179,R05508,R00393,R04057,R02955,R05336,R01359,R05509,R00928,R04000,R00229,R07832,R03884,R00227,R03153,R00235,R03098,R04390,R04863,R00725,R01139,R00299,R08404,R02185,R05804,R00303,R00850,R01939,R02571
46	0.67	444	28	96	0	0	C00031->C00047:[7->2,9->1,9->3,9->9]	RP01568,RP00036,RP00113,RP00500,RP00609,RP06299,RP00418,RP00180,RP08343,RP01033,RP02697,RP04394,RP05939,RP06172,RP05981,RP01271,RP00395,RP05698,RP05938,RP06101,RP01093,RP00026,RP00052,RP00060,RP01859,RP01856,RP04833,RP00314	R01518,R00199,R01858,R02628,R01138,R00659,R00724,R00200,R00206,R02320,R00430,R00208,R01012,R00572,R02188,R01512,R01515,R01517,R01660,R03102,R03103,R00715,R00716,R00761,R02488,R02487,R00315,R00317,R00320,R00236,R00658,R03026,R00238,R02315,R02313,R00472,R02488,R02487,R01068,R01061,R01063,R01196,R00006,R00014,R00211,R00210,R01699,R00207,R00224,R00226,R00209,R05636,R03145,R01940,R01933,R00214,R00216,R00771,R00743,R01323,R01179,R05508,R00393,R04057,R02955,R05336,R01359,R05509,R00928,R04000,R00229,R07832,R03884,R00227,R03153,R00235,R00756,R00769,R05805,R00770,R00762,R00764,R00767,R00725,R01139,R00299,R08404,R02185,R05804,R00303,R00850,R01939,R01933,R00316,R01976,R01975
