# Supplementary material for: 13C-metabolic flux ratio and novel carbon path analyses confirmed that Trichoderma reesei uses primarily the respirative pathway also on the preferred carbon source glucose
Source: BMC Syst Biol. 2009 Oct 29;3:104. doi: 10.1186/1752-0509-3-104 (PMC2776023; doi:10.1186/1752-0509-3-104)
Supplement: Additional file 1 — Pathways discovered in ReTrace carbon path analysis. Graphical and tabular representations of amino acid synthesis pathways discovered in ReTrace carbon path analysis [21]. Self-contained web site: unpack zip archive and open index.html with a web browser. [file 1752-0509-3-104-S1.zip › AF1-treesei/pathways-C00031-to-C00037.txt]

# Pathways from D-Glucose; (C00031) to Glycine; (C00037)
# CPU time, time/path:	5.04530927835
# CPU time, total:	978.79
# Computation time, time/path:	0:00:02.037308
# Computation time, total:	0:16:19.945188
# Database (-d):	/home/group/icomic/data/kegg/ligand/2009.03.30
# Discarded pathways:	80
# GreedyFinish (-g):	False
# KDiminish (-n):	('list', [50, 10, 1])
# MaxDepth (-m):	6
# NumPaths (-k):	10
# PathwayAvgLen:	20.8004158004
# PathwayLenStdDev:	5.2971651142
# Pathways found:	481
# PruneToSize (-p):	None
# Scores (-c):	treesei.reaction_max_scores_kegg
# Sources:	C00031
# StorePartials (-i):	True
# Target dir (-o):	/fs-1/2/epitkane/public_html/pub/retrace/run090623-scores_maps_images
# Targets:	C00037
# UseDijkstra (-q):	False
#PathIndex ZoScore AvgReactionScore NumRpairs NumReactions ZeroScores ScoresUnderThr CompositeMap Rpairs Reactions
1	1.00	307	23	85	0	0	C00031->C00037:[2->2,9->1]	RP06172,RP01238,RP00180,RP01731,RP00931,RP06639,RP00078,RP01431,RP00194,RP00043,RP01271,RP00177,RP06101,RP01093,RP00026,RP01033,RP00052,RP06427,RP00060,RP00077,RP05729,RP01729,RP00374	R00472,R01015,R00315,R00317,R00320,R01752,R08571,R00479,R01621,R00431,R00346,R00345,R00726,R00341,R01324,R00850,R00847,R00841,R03121,R00369,R00365,R00364,R00366,R00372,R00373,R00652,R00588,R01957,R01068,R00351,R00352,R00362,R00214,R00216,R00771,R00743,R01323,R01179,R05508,R00393,R04057,R02955,R05336,R01359,R05509,R00928,R04000,R00229,R07832,R03884,R00227,R03153,R00235,R00658,R00756,R00769,R05805,R00770,R00762,R00764,R00767,R01067,R00725,R01139,R00299,R08404,R02185,R05804,R00303,R00850,R00844,R00846,R00848,R00849,R00842,R00217,R00346,R00345,R00726,R00341,R00431,R01748,R08572,R01036,R01041
2	1.00	341	27	97	0	0	C00031->C00037:[4->1,5->2,7->1]	RP06552,RP01134,RP01925,RP01077,RP04543,RP00931,RP01133,RP01431,RP05915,RP00043,RP01109,RP00177,RP08742,RP06369,RP01926,RP01803,RP05694,RP02450,RP05067,RP00205,RP00060,RP00109,RP05729,RP02453,RP06593,RP00216,RP05200	R01384,R01386,R07658,R00837,R02035,R00742,R00286,R00479,R00835,R01324,R02737,R00836,R03121,R00369,R00365,R00364,R00366,R00372,R00373,R00652,R00588,R01957,R00802,R00351,R00352,R00362,R00353,R00930,R02036,R01859,R04709,R07989,R06635,R06637,R06636,R06459,R06458,R06448,R07250,R06510,R07253,R05331,R06641,R00233,R06511,R06512,R06643,R06644,R06645,R02505,R07987,R07251,R07988,R05188,R06482,R06483,R06480,R06481,R02447,R05464,R01613,R01614,R05190,R07758,R02223,R07254,R02224,R02736,R00344,R00801,R00015,R04194,R05140,R00725,R01139,R00299,R08404,R02185,R05804,R00303,R00850,R00344,R00930,R00217,R00353,R00217,R00346,R00345,R00726,R00341,R00431,R02739,R01528,R01788,R02189,R01786,R05605
3	1.00	391	22	92	0	0	C00031->C00037:[2->1,4->2]	RP01568,RP00036,RP00113,RP01238,RP01731,RP00931,RP00078,RP01431,RP00194,RP00043,RP01271,RP00395,RP00177,RP05698,RP01093,RP01033,RP00052,RP00060,RP00077,RP05729,RP01729,RP00374	R01518,R00199,R01858,R02628,R01138,R00659,R00724,R00200,R00206,R02320,R00430,R00208,R01012,R00572,R02188,R01512,R01515,R01517,R01660,R01015,R01752,R08571,R00479,R00431,R00346,R00345,R00726,R00341,R01324,R00850,R00847,R00841,R03121,R00369,R00365,R00364,R00366,R00372,R00373,R00652,R00588,R01957,R01068,R01061,R01063,R00351,R00352,R00362,R01196,R00006,R00014,R00211,R00210,R01699,R00207,R00224,R00226,R00209,R05636,R03145,R00771,R00658,R00756,R00769,R05805,R00770,R00762,R00764,R00767,R00725,R01139,R00299,R08404,R02185,R05804,R00303,R00850,R00844,R00846,R00848,R00849,R00842,R00217,R00346,R00345,R00726,R00341,R00431,R01748,R08572,R01036,R01041
4	1.00	407	14	37	0	0	C00031->C00037:[9->1,9->2]	RP01095,RP06299,RP06172,RP04290,RP05698,RP06101,RP01093,RP06639,RP00285,RP00060,RP04202,RP00301,RP01573,RP01576	R05339,R00761,R00472,R00220,R01196,R00006,R00014,R00211,R00210,R01699,R00207,R00224,R00226,R00209,R05636,R03145,R00214,R00216,R00771,R01621,R00211,R00210,R00209,R01196,R00212,R00725,R01139,R00299,R08404,R02185,R05804,R00303,R00850,R00207,R00945,R01529,R05338
5	1.00	356	27	91	0	0	C00031->C00037:[4->1,5->2]	RP06552,RP01134,RP01925,RP01077,RP04543,RP02961,RP00931,RP01431,RP05915,RP00043,RP01590,RP01109,RP00177,RP08742,RP06369,RP01926,RP01803,RP05694,RP02450,RP05067,RP00205,RP00109,RP05729,RP02453,RP06593,RP00216,RP05200	R01384,R01386,R07658,R00837,R02035,R00742,R00286,R00028,R00479,R01324,R02737,R00836,R03121,R00369,R00365,R00364,R00366,R00372,R00373,R00652,R00588,R01957,R01555,R05196,R00802,R00351,R00352,R00362,R00353,R00930,R02036,R01859,R04709,R07989,R06635,R06637,R06636,R06459,R06458,R06448,R07250,R06510,R07253,R05331,R06641,R00233,R06511,R06512,R06643,R06644,R06645,R02505,R07987,R07251,R07988,R05188,R06482,R06483,R06480,R06481,R02447,R05464,R01613,R01614,R05190,R07758,R02223,R07254,R02224,R02736,R00344,R00801,R00015,R04194,R05140,R00344,R00930,R00217,R00353,R00217,R00346,R00345,R00726,R00341,R00431,R02739,R01528,R01788,R02189,R01786,R05605
6	1.00	187	22	195	0	0	C00031->C00037:[4->1,4->2]	RP06552,RP01568,RP05677,RP00015,RP00113,RP04543,RP00453,RP01093,RP00931,RP00078,RP01431,RP05915,RP00043,RP00305,RP00395,RP00177,RP00930,RP01271,RP01033,RP00052,RP00060,RP00343	R01384,R01386,R07658,R01518,R08549,R07997,R08082,R08050,R05036,R05037,R01412,R05857,R05229,R05228,R08611,R06551,R07185,R05301,R05302,R05097,R03812,R05320,R06539,R01252,R08081,R03737,R03376,R00474,R08610,R05419,R02444,R02445,R00265,R00621,R01879,R06338,R06335,R03218,R03219,R06336,R06337,R02486,R07366,R07996,R08165,R05039,R07993,R03590,R01700,R07187,R06540,R02160,R07329,R03806,R07184,R00272,R07186,R03640,R07368,R03809,R07367,R05469,R05468,R01197,R03009,R03008,R04073,R03451,R05722,R05723,R05466,R02397,R06323,R06322,R03126,R04276,R07997,R08082,R08050,R05036,R05037,R01412,R05857,R05229,R05039,R08611,R06551,R05301,R05302,R05097,R03812,R05320,R06539,R01252,R08081,R03737,R03376,R05419,R02444,R02445,R01879,R06338,R06335,R03218,R02160,R06336,R06337,R02486,R07366,R07996,R03219,R05228,R07993,R03590,R07187,R06540,R07329,R08610,R03806,R07184,R04276,R07186,R03640,R07368,R03809,R07367,R05469,R05468,R03009,R03008,R04073,R03451,R05722,R05723,R05466,R02397,R06323,R06322,R03126,R07185,R02188,R01512,R01515,R01517,R01660,R00286,R02727,R00010,R00771,R00479,R00431,R00346,R00345,R00726,R00341,R01324,R02737,R00836,R03121,R00369,R00365,R00364,R00366,R00372,R00373,R00652,R00588,R01957,R00709,R00267,R01061,R01063,R00351,R00352,R00362,R00479,R01068,R00658,R00756,R00769,R05805,R00770,R00762,R00764,R00767,R00725,R01139,R00299,R08404,R02185,R05804,R00303,R00850,R02778,R02780
7	1.00	205	21	129	0	2	C00031->C00037:[4->1,4->2]	RP06552,RP05677,RP01134,RP04543,RP00453,RP05908,RP01731,RP00349,RP05915,RP00194,RP00343,RP00925,RP00043,RP00924,RP01093,RP02916,RP00052,RP00060,RP00077,RP01270,RP00374	R01384,R01386,R07658,R08549,R07997,R08082,R08050,R05036,R05037,R01412,R05857,R05229,R05228,R08611,R06551,R07185,R05301,R05302,R05097,R03812,R05320,R06539,R01252,R08081,R03737,R03376,R00474,R08610,R05419,R02444,R02445,R00265,R00621,R01879,R06338,R06335,R03218,R03219,R06336,R06337,R02486,R07366,R07996,R08165,R05039,R07993,R03590,R01700,R07187,R06540,R02160,R07329,R03806,R07184,R00272,R07186,R03640,R07368,R03809,R07367,R05469,R05468,R01197,R03009,R03008,R04073,R03451,R05722,R05723,R05466,R02397,R06323,R06322,R03126,R04276,R00837,R00286,R02727,R00010,R00474,R00013,R01752,R08571,R01745,R01747,R02737,R00836,R00850,R00847,R00841,R02778,R02780,R00474,R03121,R00369,R00365,R00364,R00366,R00372,R00373,R00652,R00588,R01957,R00474,R00771,R00013,R00756,R00769,R05805,R00770,R00762,R00764,R00767,R00725,R01139,R00299,R08404,R02185,R05804,R00303,R00850,R00844,R00846,R00848,R00849,R00842,R01068,R01036,R01041
8	1.00	400	12	34	0	1	C00031->C00037:[4->1,4->2]	RP06552,RP01134,RP04232,RP04290,RP05698,RP06172,RP06101,RP00285,RP04543,RP03735,RP00301,RP05915	R01384,R01386,R07658,R00837,R00212,R00220,R01196,R00006,R00014,R00211,R00210,R01699,R00207,R00224,R00226,R00209,R05636,R03145,R00472,R00214,R00216,R00211,R00210,R00209,R01196,R00212,R00286,R00134,R03215,R03146,R00519,R00945,R02737,R00836
9	1.00	415	16	58	0	0	C00031->C00037:[4->1,5->2]	RP06552,RP00043,RP00036,RP01925,RP00177,RP01926,RP05915,RP01134,RP04543,RP00931,RP01133,RP00078,RP00060,RP01431,RP05729,RP05200	R01384,R01386,R07658,R03121,R00369,R00365,R00364,R00366,R00372,R00373,R00652,R00588,R01957,R00199,R01858,R02628,R01138,R00659,R00724,R00200,R00206,R02320,R00430,R00208,R01012,R00572,R02035,R00351,R00352,R00362,R02036,R02737,R00836,R00837,R00286,R00479,R00835,R00431,R00346,R00345,R00726,R00341,R00725,R01139,R00299,R08404,R02185,R05804,R00303,R00850,R01324,R00217,R00346,R00345,R00726,R00341,R00431,R05605
10	1.00	367	30	98	0	0	C00031->C00037:[4->1,5->2]	RP01095,RP01572,RP01134,RP01925,RP01077,RP04543,RP02961,RP00931,RP06552,RP01431,RP01576,RP05915,RP00043,RP01590,RP00177,RP08742,RP06369,RP01926,RP01803,RP01093,RP05694,RP02450,RP05067,RP00060,RP00109,RP05729,RP02453,RP06593,RP00216,RP05200	R05339,R01528,R00837,R02035,R00742,R00286,R00028,R00479,R01384,R01386,R07658,R01324,R05338,R02737,R00836,R03121,R00369,R00365,R00364,R00366,R00372,R00373,R00652,R00588,R01957,R01555,R05196,R00351,R00352,R00362,R00353,R00930,R02036,R01859,R00771,R04709,R07989,R06635,R06637,R06636,R06459,R06458,R06448,R07250,R06510,R07253,R05331,R06641,R00233,R06511,R06512,R06643,R06644,R06645,R02505,R07987,R07251,R07988,R05188,R06482,R06483,R06480,R06481,R02447,R05464,R01613,R01614,R05190,R07758,R02223,R07254,R02224,R02736,R00344,R00725,R01139,R00299,R08404,R02185,R05804,R00303,R00850,R00344,R00930,R00217,R00353,R00217,R00346,R00345,R00726,R00341,R00431,R02739,R01528,R01788,R02189,R01786,R05605
11	1.00	335	11	39	0	0	C00031->C00037:[7->1,9->2]	RP00043,RP06299,RP00287,RP05698,RP01093,RP01925,RP01133,RP00060,RP04202,RP00921,RP06593	R03121,R00369,R00365,R00364,R00366,R00372,R00373,R00652,R00588,R01957,R00761,R00214,R00216,R01196,R00006,R00014,R00211,R00210,R01699,R00207,R00224,R00226,R00209,R05636,R03145,R00771,R02035,R00835,R00725,R01139,R00299,R08404,R02185,R05804,R00303,R00850,R00207,R00472,R01528
12	1.00	317	15	53	0	0	C00031->C00037:[9->1,9->2]	RP01095,RP06172,RP04290,RP05698,RP06101,RP01093,RP06639,RP00180,RP00026,RP06427,RP00060,RP04202,RP00301,RP01573,RP01576	R05339,R00472,R00220,R01196,R00006,R00014,R00211,R00210,R01699,R00207,R00224,R00226,R00209,R05636,R03145,R00214,R00216,R00771,R01621,R00315,R00317,R00320,R00743,R01323,R01179,R05508,R00393,R04057,R02955,R05336,R01359,R05509,R00928,R04000,R00229,R07832,R03884,R00227,R03153,R00235,R01067,R00725,R01139,R00299,R08404,R02185,R05804,R00303,R00850,R00207,R00945,R01529,R05338
13	1.00	412	14	38	0	1	C00031->C00037:[4->1,4->2]	RP06552,RP06172,RP04232,RP04290,RP01134,RP05698,RP00453,RP06101,RP04543,RP00285,RP05915,RP03735,RP00301,RP00343	R01384,R01386,R07658,R00472,R00212,R00220,R00837,R01196,R00006,R00014,R00211,R00210,R01699,R00207,R00224,R00226,R00209,R05636,R03145,R02727,R00010,R00214,R00216,R00286,R00211,R00210,R00209,R01196,R00212,R02737,R00836,R00134,R03215,R03146,R00519,R00945,R02778,R02780
14	1.00	356	27	95	0	0	C00031->C00037:[4->1,5->2,7->1]	RP06552,RP01134,RP01925,RP01077,RP04543,RP02961,RP00931,RP01133,RP01431,RP05915,RP00043,RP01590,RP00177,RP08742,RP06369,RP01926,RP01803,RP05694,RP02450,RP05067,RP00060,RP00109,RP05729,RP02453,RP06593,RP00216,RP05200	R01384,R01386,R07658,R00837,R02035,R00742,R00286,R00028,R00479,R00835,R01324,R02737,R00836,R03121,R00369,R00365,R00364,R00366,R00372,R00373,R00652,R00588,R01957,R01555,R05196,R00351,R00352,R00362,R00353,R00930,R02036,R01859,R04709,R07989,R06635,R06637,R06636,R06459,R06458,R06448,R07250,R06510,R07253,R05331,R06641,R00233,R06511,R06512,R06643,R06644,R06645,R02505,R07987,R07251,R07988,R05188,R06482,R06483,R06480,R06481,R02447,R05464,R01613,R01614,R05190,R07758,R02223,R07254,R02224,R02736,R00344,R00725,R01139,R00299,R08404,R02185,R05804,R00303,R00850,R00344,R00930,R00217,R00353,R00217,R00346,R00345,R00726,R00341,R00431,R02739,R01528,R01788,R02189,R01786,R05605
15	1.00	436	20	65	0	0	C00031->C00037:[4->1,5->2,7->2]	RP06552,RP01134,RP01925,RP04543,RP00931,RP01133,RP00078,RP05915,RP01431,RP00043,RP00036,RP00177,RP01926,RP01093,RP00060,RP00109,RP05729,RP06299,RP04202,RP05200	R01384,R01386,R07658,R00837,R02035,R00286,R00479,R00835,R00431,R00346,R00345,R00726,R00341,R02737,R00836,R01324,R03121,R00369,R00365,R00364,R00366,R00372,R00373,R00652,R00588,R01957,R00199,R01858,R02628,R01138,R00659,R00724,R00200,R00206,R02320,R00430,R00208,R01012,R00572,R00351,R00352,R00362,R02036,R00771,R00725,R01139,R00299,R08404,R02185,R05804,R00303,R00850,R00344,R00930,R00217,R00353,R00217,R00346,R00345,R00726,R00341,R00431,R00761,R00207,R05605
16	1.00	442	15	38	0	0	C00031->C00037:[4->1,5->2]	RP01095,RP06552,RP04543,RP00343,RP04290,RP05698,RP05915,RP01093,RP06639,RP00453,RP00060,RP04202,RP00301,RP01573,RP01576	R05339,R01384,R01386,R07658,R00286,R02778,R02780,R00220,R01196,R00006,R00014,R00211,R00210,R01699,R00207,R00224,R00226,R00209,R05636,R03145,R02737,R00836,R00771,R01621,R02727,R00010,R00725,R01139,R00299,R08404,R02185,R05804,R00303,R00850,R00207,R00945,R01529,R05338
17	1.00	182	21	192	0	0	C00031->C00037:[4->1,4->2]	RP06552,RP01568,RP05677,RP00015,RP00113,RP04543,RP01134,RP01093,RP00931,RP00078,RP01431,RP05915,RP00043,RP00305,RP00395,RP00177,RP00930,RP01271,RP01033,RP00052,RP00060	R01384,R01386,R07658,R01518,R08549,R07997,R08082,R08050,R05036,R05037,R01412,R05857,R05229,R05228,R08611,R06551,R07185,R05301,R05302,R05097,R03812,R05320,R06539,R01252,R08081,R03737,R03376,R00474,R08610,R05419,R02444,R02445,R00265,R00621,R01879,R06338,R06335,R03218,R03219,R06336,R06337,R02486,R07366,R07996,R08165,R05039,R07993,R03590,R01700,R07187,R06540,R02160,R07329,R03806,R07184,R00272,R07186,R03640,R07368,R03809,R07367,R05469,R05468,R01197,R03009,R03008,R04073,R03451,R05722,R05723,R05466,R02397,R06323,R06322,R03126,R04276,R07997,R08082,R08050,R05036,R05037,R01412,R05857,R05229,R05039,R08611,R06551,R05301,R05302,R05097,R03812,R05320,R06539,R01252,R08081,R03737,R03376,R05419,R02444,R02445,R01879,R06338,R06335,R03218,R02160,R06336,R06337,R02486,R07366,R07996,R03219,R05228,R07993,R03590,R07187,R06540,R07329,R08610,R03806,R07184,R04276,R07186,R03640,R07368,R03809,R07367,R05469,R05468,R03009,R03008,R04073,R03451,R05722,R05723,R05466,R02397,R06323,R06322,R03126,R07185,R02188,R01512,R01515,R01517,R01660,R00286,R00837,R00771,R00479,R00431,R00346,R00345,R00726,R00341,R01324,R02737,R00836,R03121,R00369,R00365,R00364,R00366,R00372,R00373,R00652,R00588,R01957,R00709,R00267,R01061,R01063,R00351,R00352,R00362,R00479,R01068,R00658,R00756,R00769,R05805,R00770,R00762,R00764,R00767,R00725,R01139,R00299,R08404,R02185,R05804,R00303,R00850
18	1.00	410	10	28	0	0	C00031->C00037:[7->1,9->2]	RP05698,RP04290,RP06299,RP01093,RP01925,RP01133,RP00060,RP04202,RP00301,RP06593	R01196,R00006,R00014,R00211,R00210,R01699,R00207,R00224,R00226,R00209,R05636,R03145,R00220,R00761,R00771,R02035,R00835,R00725,R01139,R00299,R08404,R02185,R05804,R00303,R00850,R00207,R00945,R01528
19	1.00	343	22	87	0	0	C00031->C00037:[4->1,5->2]	RP06552,RP01134,RP01925,RP01077,RP01432,RP04543,RP00931,RP01133,RP05915,RP01830,RP00043,RP00177,RP08742,RP06369,RP01926,RP05694,RP05067,RP00060,RP00109,RP05729,RP01803,RP05200	R01384,R01386,R07658,R00837,R02035,R00742,R01325,R00286,R00479,R00835,R02737,R00836,R01900,R03121,R00369,R00365,R00364,R00366,R00372,R00373,R00652,R00588,R01957,R00351,R00352,R00362,R00353,R00930,R02036,R04709,R07989,R06635,R06637,R06636,R06459,R06458,R06448,R07250,R06510,R07253,R05331,R06641,R00233,R06511,R06512,R06643,R06644,R06645,R02505,R07987,R07251,R07988,R05188,R06482,R06483,R06480,R06481,R02447,R05464,R01613,R01614,R05190,R07758,R02223,R07254,R02224,R00344,R00725,R01139,R00299,R08404,R02185,R05804,R00303,R00850,R00344,R00930,R00217,R00353,R00217,R00346,R00345,R00726,R00341,R00431,R01859,R05605
20	1.00	294	17	66	0	1	C00031->C00037:[4->1,9->2]	RP06552,RP01134,RP04543,RP05698,RP00453,RP00180,RP00285,RP05915,RP00301,RP04290,RP04232,RP01093,RP00026,RP00060,RP00343,RP03735,RP06299	R01384,R01386,R07658,R00837,R00286,R01196,R00006,R00014,R00211,R00210,R01699,R00207,R00224,R00226,R00209,R05636,R03145,R02727,R00010,R00315,R00317,R00320,R00211,R00210,R00209,R01196,R00212,R02737,R00836,R00945,R00220,R00212,R00771,R00743,R01323,R01179,R05508,R00393,R04057,R02955,R05336,R01359,R05509,R00928,R04000,R00229,R07832,R03884,R00227,R03153,R00235,R00725,R01139,R00299,R08404,R02185,R05804,R00303,R00850,R02778,R02780,R00134,R03215,R03146,R00519,R00761
21	1.00	287	11	49	0	0	C00031->C00037:[9->1,9->2]	RP05698,RP06172,RP04290,RP06299,RP06101,RP01093,RP00026,RP00180,RP00060,RP04202,RP00301	R01196,R00006,R00014,R00211,R00210,R01699,R00207,R00224,R00226,R00209,R05636,R03145,R00472,R00220,R00761,R00214,R00216,R00771,R00743,R01323,R01179,R05508,R00393,R04057,R02955,R05336,R01359,R05509,R00928,R04000,R00229,R07832,R03884,R00227,R03153,R00235,R00315,R00317,R00320,R00725,R01139,R00299,R08404,R02185,R05804,R00303,R00850,R00207,R00945
22	1.00	195	19	125	0	2	C00031->C00037:[4->1,4->2]	RP06552,RP01134,RP04543,RP05677,RP05908,RP01731,RP00349,RP05915,RP00194,RP00925,RP00043,RP00924,RP01093,RP02916,RP00052,RP00060,RP00077,RP01270,RP00374	R01384,R01386,R07658,R00837,R00286,R08549,R07997,R08082,R08050,R05036,R05037,R01412,R05857,R05229,R05228,R08611,R06551,R07185,R05301,R05302,R05097,R03812,R05320,R06539,R01252,R08081,R03737,R03376,R00474,R08610,R05419,R02444,R02445,R00265,R00621,R01879,R06338,R06335,R03218,R03219,R06336,R06337,R02486,R07366,R07996,R08165,R05039,R07993,R03590,R01700,R07187,R06540,R02160,R07329,R03806,R07184,R00272,R07186,R03640,R07368,R03809,R07367,R05469,R05468,R01197,R03009,R03008,R04073,R03451,R05722,R05723,R05466,R02397,R06323,R06322,R03126,R04276,R00474,R00013,R01752,R08571,R01745,R01747,R02737,R00836,R00850,R00847,R00841,R00474,R03121,R00369,R00365,R00364,R00366,R00372,R00373,R00652,R00588,R01957,R00474,R00771,R00013,R00756,R00769,R05805,R00770,R00762,R00764,R00767,R00725,R01139,R00299,R08404,R02185,R05804,R00303,R00850,R00844,R00846,R00848,R00849,R00842,R01068,R01036,R01041
23	1.00	425	16	61	0	0	C00031->C00037:[4->1,7->2]	RP06552,RP01134,RP04543,RP06299,RP00931,RP00078,RP05915,RP01431,RP00043,RP00036,RP00177,RP04202,RP01093,RP00060,RP00109,RP05729	R01384,R01386,R07658,R00837,R00286,R00761,R00479,R00431,R00346,R00345,R00726,R00341,R02737,R00836,R01324,R03121,R00369,R00365,R00364,R00366,R00372,R00373,R00652,R00588,R01957,R00199,R01858,R02628,R01138,R00659,R00724,R00200,R00206,R02320,R00430,R00208,R01012,R00572,R00351,R00352,R00362,R00207,R00771,R00725,R01139,R00299,R08404,R02185,R05804,R00303,R00850,R00344,R00930,R00217,R00353,R00217,R00346,R00345,R00726,R00341,R00431
24	1.00	443	15	36	0	0	C00031->C00037:[7->1,9->2]	RP01925,RP01590,RP04290,RP05698,RP01093,RP06639,RP02450,RP02961,RP06427,RP00060,RP04202,RP02453,RP00301,RP06593,RP00216	R02035,R01555,R05196,R00220,R01196,R00006,R00014,R00211,R00210,R01699,R00207,R00224,R00226,R00209,R05636,R03145,R00771,R01621,R02736,R00028,R01067,R00725,R01139,R00299,R08404,R02185,R05804,R00303,R00850,R00207,R02739,R00945,R01528,R01788,R02189,R01786
25	1.00	207	21	127	0	2	C00031->C00037:[4->1,4->2]	RP06552,RP01568,RP05677,RP00113,RP01134,RP04543,RP00453,RP05908,RP01729,RP00349,RP05915,RP00925,RP00043,RP01271,RP00395,RP00924,RP01093,RP02916,RP00052,RP00060,RP00343	R01384,R01386,R07658,R01518,R08549,R07997,R08082,R08050,R05036,R05037,R01412,R05857,R05229,R05228,R08611,R06551,R07185,R05301,R05302,R05097,R03812,R05320,R06539,R01252,R08081,R03737,R03376,R00474,R08610,R05419,R02444,R02445,R00265,R00621,R01879,R06338,R06335,R03218,R03219,R06336,R06337,R02486,R07366,R07996,R08165,R05039,R07993,R03590,R01700,R07187,R06540,R02160,R07329,R03806,R07184,R00272,R07186,R03640,R07368,R03809,R07367,R05469,R05468,R01197,R03009,R03008,R04073,R03451,R05722,R05723,R05466,R02397,R06323,R06322,R03126,R04276,R02188,R01512,R01515,R01517,R01660,R00837,R00286,R02727,R00010,R00474,R00013,R01748,R08572,R01745,R01747,R02737,R00836,R00474,R03121,R00369,R00365,R00364,R00366,R00372,R00373,R00652,R00588,R01957,R01068,R01061,R01063,R00474,R00771,R00013,R00756,R00769,R05805,R00770,R00762,R00764,R00767,R00725,R01139,R00299,R08404,R02185,R05804,R00303,R00850,R02778,R02780
26	1.00	350	12	43	0	0	C00031->C00037:[4->1,9->2]	RP06552,RP00043,RP01134,RP06299,RP00287,RP05698,RP01093,RP04543,RP00060,RP04202,RP00921,RP05915	R01384,R01386,R07658,R03121,R00369,R00365,R00364,R00366,R00372,R00373,R00652,R00588,R01957,R00837,R00761,R00214,R00216,R01196,R00006,R00014,R00211,R00210,R01699,R00207,R00224,R00226,R00209,R05636,R03145,R00771,R00286,R00725,R01139,R00299,R08404,R02185,R05804,R00303,R00850,R00207,R00472,R02737,R00836
27	1.00	407	13	39	0	0	C00031->C00037:[4->1,9->2]	RP06552,RP00128,RP06299,RP04290,RP01134,RP05698,RP01093,RP00180,RP04318,RP00060,RP04543,RP00301,RP05915	R01384,R01386,R07658,R00710,R00711,R01019,R00326,R00761,R00220,R00837,R01196,R00006,R00014,R00211,R00210,R01699,R00207,R00224,R00226,R00209,R05636,R03145,R00771,R00315,R00317,R00320,R00224,R00725,R01139,R00299,R08404,R02185,R05804,R00303,R00850,R00286,R00945,R02737,R00836
28	1.00	359	13	44	0	0	C00031->C00037:[9->1,9->2]	RP00043,RP06299,RP06172,RP00287,RP05698,RP06101,RP01093,RP00180,RP08343,RP00060,RP04202,RP00921,RP04833	R03121,R00369,R00365,R00364,R00366,R00372,R00373,R00652,R00588,R01957,R00761,R00472,R00214,R00216,R01196,R00006,R00014,R00211,R00210,R01699,R00207,R00224,R00226,R00209,R05636,R03145,R00214,R00216,R00771,R00315,R00317,R00320,R00236,R00725,R01139,R00299,R08404,R02185,R05804,R00303,R00850,R00207,R00472,R00316
29	1.00	436	21	48	0	1	C00031->C00037:[4->1,4->2]	RP06552,RP01134,RP01925,RP05698,RP00453,RP06101,RP02961,RP00285,RP05915,RP00301,RP00343,RP06172,RP03735,RP01590,RP04290,RP04232,RP02450,RP04543,RP02453,RP06593,RP00216	R01384,R01386,R07658,R00837,R02035,R01196,R00006,R00014,R00211,R00210,R01699,R00207,R00224,R00226,R00209,R05636,R03145,R02727,R00010,R00214,R00216,R00028,R00211,R00210,R00209,R01196,R00212,R02737,R00836,R00945,R02778,R02780,R00472,R00134,R03215,R03146,R00519,R01555,R05196,R00220,R00212,R02736,R00286,R02739,R01528,R01788,R02189,R01786
30	1.00	413	16	42	0	0	C00031->C00037:[7->1,9->2]	RP00128,RP06299,RP01590,RP04290,RP05698,RP01093,RP00180,RP02450,RP02961,RP01925,RP04318,RP00060,RP02453,RP00301,RP06593,RP00216	R00710,R00711,R01019,R00326,R00761,R01555,R05196,R00220,R01196,R00006,R00014,R00211,R00210,R01699,R00207,R00224,R00226,R00209,R05636,R03145,R00771,R00315,R00317,R00320,R02736,R00028,R02035,R00224,R00725,R01139,R00299,R08404,R02185,R05804,R00303,R00850,R02739,R00945,R01528,R01788,R02189,R01786
31	1.00	179	22	195	0	0	C00031->C00037:[4->2,9->1]	RP01568,RP05677,RP00015,RP06172,RP00113,RP06299,RP01093,RP00931,RP00078,RP01431,RP00043,RP00305,RP00395,RP00177,RP00930,RP06101,RP01271,RP01033,RP00052,RP00285,RP00060,RP04202	R01518,R08549,R07997,R08082,R08050,R05036,R05037,R01412,R05857,R05229,R05228,R08611,R06551,R07185,R05301,R05302,R05097,R03812,R05320,R06539,R01252,R08081,R03737,R03376,R00474,R08610,R05419,R02444,R02445,R00265,R00621,R01879,R06338,R06335,R03218,R03219,R06336,R06337,R02486,R07366,R07996,R08165,R05039,R07993,R03590,R01700,R07187,R06540,R02160,R07329,R03806,R07184,R00272,R07186,R03640,R07368,R03809,R07367,R05469,R05468,R01197,R03009,R03008,R04073,R03451,R05722,R05723,R05466,R02397,R06323,R06322,R03126,R04276,R07997,R08082,R08050,R05036,R05037,R01412,R05857,R05229,R05039,R08611,R06551,R05301,R05302,R05097,R03812,R05320,R06539,R01252,R08081,R03737,R03376,R05419,R02444,R02445,R01879,R06338,R06335,R03218,R02160,R06336,R06337,R02486,R07366,R07996,R03219,R05228,R07993,R03590,R07187,R06540,R07329,R08610,R03806,R07184,R04276,R07186,R03640,R07368,R03809,R07367,R05469,R05468,R03009,R03008,R04073,R03451,R05722,R05723,R05466,R02397,R06323,R06322,R03126,R07185,R00472,R02188,R01512,R01515,R01517,R01660,R00761,R00771,R00479,R00431,R00346,R00345,R00726,R00341,R01324,R03121,R00369,R00365,R00364,R00366,R00372,R00373,R00652,R00588,R01957,R00709,R00267,R01061,R01063,R00351,R00352,R00362,R00479,R00214,R00216,R01068,R00658,R00756,R00769,R05805,R00770,R00762,R00764,R00767,R00211,R00210,R00209,R01196,R00212,R00725,R01139,R00299,R08404,R02185,R05804,R00303,R00850,R00207
32	1.00	595	24	97	0	0	C00031->C00037:[4->1,5->2]	RP06552,RP01134,RP01925,RP01077,RP01432,RP04543,RP00931,RP01133,RP05915,RP01830,RP00043,RP00177,RP08742,RP06369,RP01926,RP06643,RP05694,RP05709,RP05067,RP00060,RP00109,RP05729,RP01803,RP05200	R01384,R01386,R07658,R00837,R02035,R00742,R01325,R00286,R00479,R00835,R02737,R00836,R01900,R03121,R00369,R00365,R00364,R00366,R00372,R00373,R00652,R00588,R01957,R00351,R00352,R00362,R00353,R00930,R02036,R01626,R04709,R07989,R06635,R06637,R06636,R06459,R06458,R06448,R07250,R06510,R07253,R05331,R06641,R00233,R06511,R06512,R06643,R06644,R06645,R02505,R07987,R07251,R07988,R05188,R06482,R06483,R06480,R06481,R02447,R05464,R01613,R01614,R05190,R07758,R02223,R07254,R02224,R04726,R04952,R02768,R04957,R07762,R04963,R04355,R04960,R04968,R00344,R00725,R01139,R00299,R08404,R02185,R05804,R00303,R00850,R00344,R00930,R00217,R00353,R00217,R00346,R00345,R00726,R00341,R00431,R01859,R05605
33	1.00	322	31	119	0	0	C00031->C00037:[4->1,5->2]	RP06552,RP01134,RP01925,RP06172,RP01077,RP06299,RP00180,RP02961,RP05200,RP00931,RP01431,RP05915,RP00043,RP01590,RP00177,RP08742,RP06369,RP01926,RP06101,RP01093,RP00026,RP05694,RP02450,RP05067,RP00060,RP00109,RP05729,RP02453,RP01803,RP00216,RP04543	R01384,R01386,R07658,R00837,R02035,R00472,R00742,R00761,R00315,R00317,R00320,R00028,R05605,R00479,R01324,R02737,R00836,R03121,R00369,R00365,R00364,R00366,R00372,R00373,R00652,R00588,R01957,R01555,R05196,R00351,R00352,R00362,R00353,R00930,R02036,R00214,R00216,R00771,R00743,R01323,R01179,R05508,R00393,R04057,R02955,R05336,R01359,R05509,R00928,R04000,R00229,R07832,R03884,R00227,R03153,R00235,R04709,R07989,R06635,R06637,R06636,R06459,R06458,R06448,R07250,R06510,R07253,R05331,R06641,R00233,R06511,R06512,R06643,R06644,R06645,R02505,R07987,R07251,R07988,R05188,R06482,R06483,R06480,R06481,R02447,R05464,R01613,R01614,R05190,R07758,R02223,R07254,R02224,R02736,R00344,R00725,R01139,R00299,R08404,R02185,R05804,R00303,R00850,R00344,R00930,R00217,R00353,R00217,R00346,R00345,R00726,R00341,R00431,R02739,R01859,R01788,R02189,R01786,R00286
34	1.00	614	26	95	0	0	C00031->C00037:[4->1,5->2]	RP06552,RP01134,RP01925,RP01077,RP02450,RP04543,RP02961,RP00931,RP01431,RP05915,RP00043,RP01590,RP00177,RP08742,RP06369,RP01926,RP06643,RP05694,RP05709,RP05067,RP00109,RP05729,RP02453,RP01803,RP00216,RP05200	R01384,R01386,R07658,R00837,R02035,R00742,R02736,R00286,R00028,R00479,R01324,R02737,R00836,R03121,R00369,R00365,R00364,R00366,R00372,R00373,R00652,R00588,R01957,R01555,R05196,R00351,R00352,R00362,R00353,R00930,R02036,R01626,R04709,R07989,R06635,R06637,R06636,R06459,R06458,R06448,R07250,R06510,R07253,R05331,R06641,R00233,R06511,R06512,R06643,R06644,R06645,R02505,R07987,R07251,R07988,R05188,R06482,R06483,R06480,R06481,R02447,R05464,R01613,R01614,R05190,R07758,R02223,R07254,R02224,R04726,R04952,R02768,R04957,R07762,R04963,R04355,R04960,R04968,R00344,R00344,R00930,R00217,R00353,R00217,R00346,R00345,R00726,R00341,R00431,R02739,R01859,R01788,R02189,R01786,R05605
35	1.00	279	16	63	0	0	C00031->C00037:[9->1,9->2]	RP01095,RP05729,RP06299,RP06172,RP04290,RP05698,RP01093,RP06639,RP00180,RP00079,RP00026,RP00060,RP04202,RP00301,RP01573,RP01576	R05339,R00217,R00346,R00345,R00726,R00341,R00431,R00761,R00472,R00220,R01196,R00006,R00014,R00211,R00210,R01699,R00207,R00224,R00226,R00209,R05636,R03145,R00771,R01621,R00315,R00317,R00320,R00361,R00360,R00343,R00342,R01447,R01257,R00743,R01323,R01179,R05508,R00393,R04057,R02955,R05336,R01359,R05509,R00928,R04000,R00229,R07832,R03884,R00227,R03153,R00235,R00725,R01139,R00299,R08404,R02185,R05804,R00303,R00850,R00207,R00945,R01529,R05338
36	1.00	427	14	35	0	0	C00031->C00037:[7->1,9->2]	RP05698,RP01590,RP04290,RP06299,RP01093,RP02450,RP02961,RP01925,RP00060,RP04202,RP02453,RP00301,RP06593,RP00216	R01196,R00006,R00014,R00211,R00210,R01699,R00207,R00224,R00226,R00209,R05636,R03145,R01555,R05196,R00220,R00761,R00771,R02736,R00028,R02035,R00725,R01139,R00299,R08404,R02185,R05804,R00303,R00850,R00207,R02739,R00945,R01528,R01788,R02189,R01786
37	1.00	440	17	38	0	0	C00031->C00037:[5->2,7->1]	RP01095,RP01925,RP01590,RP04290,RP05698,RP01093,RP06639,RP06593,RP02450,RP02961,RP00060,RP04202,RP02453,RP00301,RP01573,RP00216,RP01576	R05339,R02035,R01555,R05196,R00220,R01196,R00006,R00014,R00211,R00210,R01699,R00207,R00224,R00226,R00209,R05636,R03145,R00771,R01621,R01528,R02736,R00028,R00725,R01139,R00299,R08404,R02185,R05804,R00303,R00850,R00207,R02739,R00945,R01529,R01788,R02189,R01786,R05338
38	1.00	363	25	86	0	0	C00031->C00037:[4->1,5->2]	RP06552,RP01134,RP01925,RP01077,RP04543,RP02961,RP00931,RP01431,RP05915,RP00043,RP01590,RP00177,RP08742,RP06369,RP01926,RP01803,RP05694,RP02450,RP05067,RP00109,RP05729,RP02453,RP06593,RP00216,RP05200	R01384,R01386,R07658,R00837,R02035,R00742,R00286,R00028,R00479,R01324,R02737,R00836,R03121,R00369,R00365,R00364,R00366,R00372,R00373,R00652,R00588,R01957,R01555,R05196,R00351,R00352,R00362,R00353,R00930,R02036,R01859,R04709,R07989,R06635,R06637,R06636,R06459,R06458,R06448,R07250,R06510,R07253,R05331,R06641,R00233,R06511,R06512,R06643,R06644,R06645,R02505,R07987,R07251,R07988,R05188,R06482,R06483,R06480,R06481,R02447,R05464,R01613,R01614,R05190,R07758,R02223,R07254,R02224,R02736,R00344,R00344,R00930,R00217,R00353,R00217,R00346,R00345,R00726,R00341,R00431,R02739,R01528,R01788,R02189,R01786,R05605
39	1.00	351	24	91	0	0	C00031->C00037:[4->1,5->2]	RP06552,RP01134,RP01925,RP01077,RP01432,RP04543,RP00453,RP00931,RP01133,RP05915,RP00343,RP01830,RP00043,RP00177,RP08742,RP06369,RP01926,RP05694,RP05067,RP00060,RP00109,RP05729,RP01803,RP05200	R01384,R01386,R07658,R00837,R02035,R00742,R01325,R00286,R02727,R00010,R00479,R00835,R02737,R00836,R02778,R02780,R01900,R03121,R00369,R00365,R00364,R00366,R00372,R00373,R00652,R00588,R01957,R00351,R00352,R00362,R00353,R00930,R02036,R04709,R07989,R06635,R06637,R06636,R06459,R06458,R06448,R07250,R06510,R07253,R05331,R06641,R00233,R06511,R06512,R06643,R06644,R06645,R02505,R07987,R07251,R07988,R05188,R06482,R06483,R06480,R06481,R02447,R05464,R01613,R01614,R05190,R07758,R02223,R07254,R02224,R00344,R00725,R01139,R00299,R08404,R02185,R05804,R00303,R00850,R00344,R00930,R00217,R00353,R00217,R00346,R00345,R00726,R00341,R00431,R01859,R05605
40	1.00	342	24	87	0	0	C00031->C00037:[4->1,5->2]	RP06552,RP01134,RP01925,RP01077,RP04543,RP00931,RP01431,RP05915,RP00043,RP01109,RP00177,RP08742,RP06369,RP01926,RP05694,RP02450,RP05067,RP00205,RP00109,RP05729,RP02453,RP01803,RP00216,RP05200	R01384,R01386,R07658,R00837,R02035,R00742,R00286,R00479,R01324,R02737,R00836,R03121,R00369,R00365,R00364,R00366,R00372,R00373,R00652,R00588,R01957,R00802,R00351,R00352,R00362,R00353,R00930,R02036,R04709,R07989,R06635,R06637,R06636,R06459,R06458,R06448,R07250,R06510,R07253,R05331,R06641,R00233,R06511,R06512,R06643,R06644,R06645,R02505,R07987,R07251,R07988,R05188,R06482,R06483,R06480,R06481,R02447,R05464,R01613,R01614,R05190,R07758,R02223,R07254,R02224,R02736,R00344,R00801,R00015,R04194,R05140,R00344,R00930,R00217,R00353,R00217,R00346,R00345,R00726,R00341,R00431,R02739,R01859,R01788,R02189,R01786,R05605
41	1.00	454	14	35	0	0	C00031->C00037:[9->1,9->2]	RP06299,RP06172,RP04290,RP05698,RP06101,RP01093,RP06639,RP00180,RP08343,RP06427,RP00060,RP04202,RP00301,RP04833	R00761,R00472,R00220,R01196,R00006,R00014,R00211,R00210,R01699,R00207,R00224,R00226,R00209,R05636,R03145,R00214,R00216,R00771,R01621,R00315,R00317,R00320,R00236,R01067,R00725,R01139,R00299,R08404,R02185,R05804,R00303,R00850,R00207,R00945,R00316
42	1.00	357	24	84	0	0	C00031->C00037:[4->1,5->2]	RP06552,RP01134,RP01925,RP01077,RP04543,RP01627,RP02961,RP00931,RP01431,RP05915,RP00043,RP01590,RP00177,RP08742,RP06369,RP01926,RP05694,RP02450,RP05067,RP00109,RP05729,RP01629,RP01803,RP05200	R01384,R01386,R07658,R00837,R02035,R00742,R00286,R02187,R01600,R00028,R00479,R01324,R02737,R00836,R03121,R00369,R00365,R00364,R00366,R00372,R00373,R00652,R00588,R01957,R01555,R05196,R00351,R00352,R00362,R00353,R00930,R02036,R04709,R07989,R06635,R06637,R06636,R06459,R06458,R06448,R07250,R06510,R07253,R05331,R06641,R00233,R06511,R06512,R06643,R06644,R06645,R02505,R07987,R07251,R07988,R05188,R06482,R06483,R06480,R06481,R02447,R05464,R01613,R01614,R05190,R07758,R02223,R07254,R02224,R02736,R00344,R00344,R00930,R00217,R00353,R00217,R00346,R00345,R00726,R00341,R00431,R01602,R01859,R05605
43	1.00	431	12	37	0	0	C00031->C00037:[1->2,2->1]	RP01568,RP01271,RP00395,RP00113,RP04290,RP00060,RP01093,RP01033,RP00052,RP00109,RP00078,RP00301	R01518,R01068,R01061,R01063,R02188,R01512,R01515,R01517,R01660,R00220,R00725,R01139,R00299,R08404,R02185,R05804,R00303,R00850,R00771,R00658,R00756,R00769,R05805,R00770,R00762,R00764,R00767,R00344,R00930,R00217,R00353,R00431,R00346,R00345,R00726,R00341,R00945
44	1.00	356	25	92	0	0	C00031->C00037:[4->1,5->2]	RP01095,RP01572,RP01134,RP01077,RP04543,RP00453,RP00931,RP05915,RP01431,RP00043,RP05729,RP00177,RP08742,RP06369,RP01926,RP01093,RP05694,RP05067,RP00060,RP00109,RP00343,RP01576,RP01803,RP06552,RP05200	R05339,R01528,R00837,R00742,R00286,R02727,R00010,R00479,R02737,R00836,R01324,R03121,R00369,R00365,R00364,R00366,R00372,R00373,R00652,R00588,R01957,R00217,R00346,R00345,R00726,R00341,R00431,R00351,R00352,R00362,R00353,R00930,R02036,R00771,R04709,R07989,R06635,R06637,R06636,R06459,R06458,R06448,R07250,R06510,R07253,R05331,R06641,R00233,R06511,R06512,R06643,R06644,R06645,R02505,R07987,R07251,R07988,R05188,R06482,R06483,R06480,R06481,R02447,R05464,R01613,R01614,R05190,R07758,R02223,R07254,R02224,R00344,R00725,R01139,R00299,R08404,R02185,R05804,R00303,R00850,R00344,R00930,R00217,R00353,R02778,R02780,R05338,R01859,R01384,R01386,R07658,R05605
45	1.00	392	21	65	0	0	C00031->C00037:[4->1,7->2]	RP06552,RP01568,RP01134,RP06299,RP00113,RP04543,RP00931,RP00078,RP05915,RP01431,RP00043,RP01271,RP00395,RP00177,RP04202,RP01093,RP01033,RP00052,RP00060,RP00109,RP05729	R01384,R01386,R07658,R01518,R00837,R00761,R02188,R01512,R01515,R01517,R01660,R00286,R00479,R00431,R00346,R00345,R00726,R00341,R02737,R00836,R01324,R03121,R00369,R00365,R00364,R00366,R00372,R00373,R00652,R00588,R01957,R01068,R01061,R01063,R00351,R00352,R00362,R00207,R00771,R00658,R00756,R00769,R05805,R00770,R00762,R00764,R00767,R00725,R01139,R00299,R08404,R02185,R05804,R00303,R00850,R00344,R00930,R00217,R00353,R00217,R00346,R00345,R00726,R00341,R00431
46	1.00	430	12	33	0	0	C00031->C00037:[9->1,9->2]	RP05698,RP06172,RP04290,RP06299,RP06101,RP01093,RP00180,RP08343,RP00060,RP04202,RP00301,RP04833	R01196,R00006,R00014,R00211,R00210,R01699,R00207,R00224,R00226,R00209,R05636,R03145,R00472,R00220,R00761,R00214,R00216,R00771,R00315,R00317,R00320,R00236,R00725,R01139,R00299,R08404,R02185,R05804,R00303,R00850,R00207,R00945,R00316
47	1.00	261	12	60	0	0	C00031->C00037:[9->1,9->2]	RP00043,RP06299,RP06172,RP00287,RP05698,RP06101,RP01093,RP00026,RP00180,RP00060,RP04202,RP00921	R03121,R00369,R00365,R00364,R00366,R00372,R00373,R00652,R00588,R01957,R00761,R00472,R00214,R00216,R01196,R00006,R00014,R00211,R00210,R01699,R00207,R00224,R00226,R00209,R05636,R03145,R00214,R00216,R00771,R00743,R01323,R01179,R05508,R00393,R04057,R02955,R05336,R01359,R05509,R00928,R04000,R00229,R07832,R03884,R00227,R03153,R00235,R00315,R00317,R00320,R00725,R01139,R00299,R08404,R02185,R05804,R00303,R00850,R00207,R00472
48	1.00	357	26	91	0	0	C00031->C00037:[4->1,5->2,7->1]	RP01095,RP01572,RP01134,RP01925,RP01077,RP04543,RP00931,RP01133,RP01431,RP05915,RP00043,RP00177,RP08742,RP06369,RP01926,RP01803,RP01093,RP05694,RP05067,RP00060,RP00109,RP05729,RP01576,RP06593,RP06552,RP05200	R05339,R01528,R00837,R02035,R00742,R00286,R00479,R00835,R01324,R02737,R00836,R03121,R00369,R00365,R00364,R00366,R00372,R00373,R00652,R00588,R01957,R00351,R00352,R00362,R00353,R00930,R02036,R01859,R00771,R04709,R07989,R06635,R06637,R06636,R06459,R06458,R06448,R07250,R06510,R07253,R05331,R06641,R00233,R06511,R06512,R06643,R06644,R06645,R02505,R07987,R07251,R07988,R05188,R06482,R06483,R06480,R06481,R02447,R05464,R01613,R01614,R05190,R07758,R02223,R07254,R02224,R00344,R00725,R01139,R00299,R08404,R02185,R05804,R00303,R00850,R00344,R00930,R00217,R00353,R00217,R00346,R00345,R00726,R00341,R00431,R05338,R01528,R01384,R01386,R07658,R05605
49	1.00	337	19	87	0	0	C00031->C00037:[4->1,7->2]	RP06552,RP01134,RP04543,RP06299,RP00180,RP00931,RP00078,RP00285,RP05915,RP01431,RP00043,RP00036,RP00177,RP04202,RP01093,RP00026,RP00060,RP00109,RP05729	R01384,R01386,R07658,R00837,R00286,R00761,R00315,R00317,R00320,R00479,R00431,R00346,R00345,R00726,R00341,R00211,R00210,R00209,R01196,R00212,R02737,R00836,R01324,R03121,R00369,R00365,R00364,R00366,R00372,R00373,R00652,R00588,R01957,R00199,R01858,R02628,R01138,R00659,R00724,R00200,R00206,R02320,R00430,R00208,R01012,R00572,R00351,R00352,R00362,R00207,R00771,R00743,R01323,R01179,R05508,R00393,R04057,R02955,R05336,R01359,R05509,R00928,R04000,R00229,R07832,R03884,R00227,R03153,R00235,R00725,R01139,R00299,R08404,R02185,R05804,R00303,R00850,R00344,R00930,R00217,R00353,R00217,R00346,R00345,R00726,R00341,R00431
50	1.00	415	14	42	0	0	C00031->C00037:[4->1,9->2]	RP06552,RP00128,RP06299,RP00453,RP04290,RP05698,RP01093,RP00180,RP04543,RP04318,RP00060,RP00343,RP00301,RP05915	R01384,R01386,R07658,R00710,R00711,R01019,R00326,R00761,R02727,R00010,R00220,R01196,R00006,R00014,R00211,R00210,R01699,R00207,R00224,R00226,R00209,R05636,R03145,R00771,R00315,R00317,R00320,R00286,R00224,R00725,R01139,R00299,R08404,R02185,R05804,R00303,R00850,R02778,R02780,R00945,R02737,R00836
51	1.00	430	19	44	0	1	C00031->C00037:[4->1,4->2]	RP06552,RP01134,RP01925,RP05698,RP06101,RP02961,RP00285,RP05915,RP00301,RP06172,RP03735,RP01590,RP04290,RP04232,RP02450,RP04543,RP02453,RP06593,RP00216	R01384,R01386,R07658,R00837,R02035,R01196,R00006,R00014,R00211,R00210,R01699,R00207,R00224,R00226,R00209,R05636,R03145,R00214,R00216,R00028,R00211,R00210,R00209,R01196,R00212,R02737,R00836,R00945,R00472,R00134,R03215,R03146,R00519,R01555,R05196,R00220,R00212,R02736,R00286,R02739,R01528,R01788,R02189,R01786
52	1.00	315	22	72	0	1	C00031->C00037:[4->1,9->2]	RP06552,RP01134,RP01925,RP05698,RP00180,RP02961,RP00285,RP05915,RP00301,RP03735,RP01590,RP04290,RP04232,RP01093,RP00026,RP02450,RP00060,RP04543,RP02453,RP06299,RP06593,RP00216	R01384,R01386,R07658,R00837,R02035,R01196,R00006,R00014,R00211,R00210,R01699,R00207,R00224,R00226,R00209,R05636,R03145,R00315,R00317,R00320,R00028,R00211,R00210,R00209,R01196,R00212,R02737,R00836,R00945,R00134,R03215,R03146,R00519,R01555,R05196,R00220,R00212,R00771,R00743,R01323,R01179,R05508,R00393,R04057,R02955,R05336,R01359,R05509,R00928,R04000,R00229,R07832,R03884,R00227,R03153,R00235,R02736,R00725,R01139,R00299,R08404,R02185,R05804,R00303,R00850,R00286,R02739,R00761,R01528,R01788,R02189,R01786
53	1.00	339	22	87	0	0	C00031->C00037:[4->1,5->2,7->1]	RP06552,RP01134,RP01925,RP01077,RP04543,RP00931,RP01133,RP01431,RP05915,RP00043,RP00177,RP08742,RP06369,RP01926,RP01803,RP05694,RP05067,RP00060,RP00109,RP05729,RP06593,RP05200	R01384,R01386,R07658,R00837,R02035,R00742,R00286,R00479,R00835,R01324,R02737,R00836,R03121,R00369,R00365,R00364,R00366,R00372,R00373,R00652,R00588,R01957,R00351,R00352,R00362,R00353,R00930,R02036,R01859,R04709,R07989,R06635,R06637,R06636,R06459,R06458,R06448,R07250,R06510,R07253,R05331,R06641,R00233,R06511,R06512,R06643,R06644,R06645,R02505,R07987,R07251,R07988,R05188,R06482,R06483,R06480,R06481,R02447,R05464,R01613,R01614,R05190,R07758,R02223,R07254,R02224,R00344,R00725,R01139,R00299,R08404,R02185,R05804,R00303,R00850,R00344,R00930,R00217,R00353,R00217,R00346,R00345,R00726,R00341,R00431,R01528,R05605
54	1.00	335	21	86	0	0	C00031->C00037:[4->1,5->2]	RP06552,RP01134,RP01925,RP01077,RP04543,RP00931,RP01133,RP05915,RP01431,RP00043,RP00177,RP08742,RP06369,RP01926,RP05694,RP05067,RP00060,RP00109,RP05729,RP01803,RP05200	R01384,R01386,R07658,R00837,R02035,R00742,R00286,R00479,R00835,R02737,R00836,R01324,R03121,R00369,R00365,R00364,R00366,R00372,R00373,R00652,R00588,R01957,R00351,R00352,R00362,R00353,R00930,R02036,R04709,R07989,R06635,R06637,R06636,R06459,R06458,R06448,R07250,R06510,R07253,R05331,R06641,R00233,R06511,R06512,R06643,R06644,R06645,R02505,R07987,R07251,R07988,R05188,R06482,R06483,R06480,R06481,R02447,R05464,R01613,R01614,R05190,R07758,R02223,R07254,R02224,R00344,R00725,R01139,R00299,R08404,R02185,R05804,R00303,R00850,R00344,R00930,R00217,R00353,R00217,R00346,R00345,R00726,R00341,R00431,R01859,R05605
55	1.00	350	19	78	0	0	C00031->C00037:[5->2,9->1]	RP00043,RP00036,RP01925,RP06172,RP00177,RP06639,RP01926,RP06101,RP01093,RP00026,RP00180,RP00931,RP01133,RP06427,RP00078,RP00060,RP01431,RP05729,RP05200	R03121,R00369,R00365,R00364,R00366,R00372,R00373,R00652,R00588,R01957,R00199,R01858,R02628,R01138,R00659,R00724,R00200,R00206,R02320,R00430,R00208,R01012,R00572,R02035,R00472,R00351,R00352,R00362,R01621,R02036,R00214,R00216,R00771,R00743,R01323,R01179,R05508,R00393,R04057,R02955,R05336,R01359,R05509,R00928,R04000,R00229,R07832,R03884,R00227,R03153,R00235,R00315,R00317,R00320,R00479,R00835,R01067,R00431,R00346,R00345,R00726,R00341,R00725,R01139,R00299,R08404,R02185,R05804,R00303,R00850,R01324,R00217,R00346,R00345,R00726,R00341,R00431,R05605
56	1.00	450	16	37	0	0	C00031->C00037:[9->1,9->2]	RP01095,RP06299,RP06172,RP04290,RP05698,RP06101,RP01093,RP06639,RP00180,RP08343,RP00060,RP04202,RP04833,RP00301,RP01573,RP01576	R05339,R00761,R00472,R00220,R01196,R00006,R00014,R00211,R00210,R01699,R00207,R00224,R00226,R00209,R05636,R03145,R00214,R00216,R00771,R01621,R00315,R00317,R00320,R00236,R00725,R01139,R00299,R08404,R02185,R05804,R00303,R00850,R00207,R00316,R00945,R01529,R05338
57	1.00	420	17	61	0	0	C00031->C00037:[4->1,5->2]	RP06552,RP00043,RP00036,RP01925,RP00177,RP00343,RP01926,RP05915,RP00453,RP04543,RP00931,RP01133,RP00078,RP00060,RP01431,RP05729,RP05200	R01384,R01386,R07658,R03121,R00369,R00365,R00364,R00366,R00372,R00373,R00652,R00588,R01957,R00199,R01858,R02628,R01138,R00659,R00724,R00200,R00206,R02320,R00430,R00208,R01012,R00572,R02035,R00351,R00352,R00362,R02778,R02780,R02036,R02737,R00836,R02727,R00010,R00286,R00479,R00835,R00431,R00346,R00345,R00726,R00341,R00725,R01139,R00299,R08404,R02185,R05804,R00303,R00850,R01324,R00217,R00346,R00345,R00726,R00341,R00431,R05605
58	1.00	366	24	69	0	0	C00031->C00037:[2->2,7->1]	RP01925,RP01238,RP02961,RP01731,RP00931,RP00078,RP01431,RP00194,RP00043,RP01271,RP01590,RP00177,RP01093,RP02450,RP01033,RP00052,RP00216,RP00060,RP00077,RP05729,RP02453,RP06593,RP01729,RP00374	R02035,R01015,R00028,R01752,R08571,R00479,R00431,R00346,R00345,R00726,R00341,R01324,R00850,R00847,R00841,R03121,R00369,R00365,R00364,R00366,R00372,R00373,R00652,R00588,R01957,R01068,R01555,R05196,R00351,R00352,R00362,R00771,R02736,R00658,R00756,R00769,R05805,R00770,R00762,R00764,R00767,R01788,R02189,R01786,R00725,R01139,R00299,R08404,R02185,R05804,R00303,R00850,R00844,R00846,R00848,R00849,R00842,R00217,R00346,R00345,R00726,R00341,R00431,R02739,R01528,R01748,R08572,R01036,R01041
59	1.00	298	24	109	0	0	C00031->C00037:[4->1,7->2]	RP06552,RP01134,RP04543,RP06172,RP01077,RP06299,RP00180,RP00931,RP05915,RP01431,RP00043,RP00177,RP08742,RP06369,RP04202,RP06101,RP01093,RP00026,RP05694,RP05067,RP00060,RP00109,RP05729,RP01803	R01384,R01386,R07658,R00837,R00286,R00472,R00742,R00761,R00315,R00317,R00320,R00479,R02737,R00836,R01324,R03121,R00369,R00365,R00364,R00366,R00372,R00373,R00652,R00588,R01957,R00351,R00352,R00362,R00353,R00930,R00207,R00214,R00216,R00771,R00743,R01323,R01179,R05508,R00393,R04057,R02955,R05336,R01359,R05509,R00928,R04000,R00229,R07832,R03884,R00227,R03153,R00235,R04709,R07989,R06635,R06637,R06636,R06459,R06458,R06448,R07250,R06510,R07253,R05331,R06641,R00233,R06511,R06512,R06643,R06644,R06645,R02505,R07987,R07251,R07988,R05188,R06482,R06483,R06480,R06481,R02447,R05464,R01613,R01614,R05190,R07758,R02223,R07254,R02224,R00344,R00725,R01139,R00299,R08404,R02185,R05804,R00303,R00850,R00344,R00930,R00217,R00353,R00217,R00346,R00345,R00726,R00341,R00431,R01859
60	1.00	311	27	112	0	0	C00031->C00037:[4->1,5->2]	RP06552,RP01134,RP01925,RP06172,RP01077,RP06299,RP00180,RP00931,RP01133,RP01431,RP05915,RP00043,RP00177,RP08742,RP06369,RP01926,RP06101,RP01093,RP00026,RP05694,RP04543,RP05067,RP00060,RP00109,RP05729,RP01803,RP05200	R01384,R01386,R07658,R00837,R02035,R00472,R00742,R00761,R00315,R00317,R00320,R00479,R00835,R01324,R02737,R00836,R03121,R00369,R00365,R00364,R00366,R00372,R00373,R00652,R00588,R01957,R00351,R00352,R00362,R00353,R00930,R02036,R00214,R00216,R00771,R00743,R01323,R01179,R05508,R00393,R04057,R02955,R05336,R01359,R05509,R00928,R04000,R00229,R07832,R03884,R00227,R03153,R00235,R04709,R07989,R06635,R06637,R06636,R06459,R06458,R06448,R07250,R06510,R07253,R05331,R06641,R00233,R06511,R06512,R06643,R06644,R06645,R02505,R07987,R07251,R07988,R05188,R06482,R06483,R06480,R06481,R02447,R05464,R01613,R01614,R05190,R07758,R02223,R07254,R02224,R00286,R00344,R00725,R01139,R00299,R08404,R02185,R05804,R00303,R00850,R00344,R00930,R00217,R00353,R00217,R00346,R00345,R00726,R00341,R00431,R01859,R05605
61	1.00	393	18	49	0	1	C00031->C00037:[4->1,4->2,7->1,7->2]	RP06552,RP01134,RP01925,RP05698,RP00453,RP06101,RP01133,RP00285,RP05915,RP00301,RP06172,RP04290,RP04232,RP04543,RP00060,RP00343,RP03735,RP06593	R01384,R01386,R07658,R00837,R02035,R01196,R00006,R00014,R00211,R00210,R01699,R00207,R00224,R00226,R00209,R05636,R03145,R02727,R00010,R00214,R00216,R00835,R00211,R00210,R00209,R01196,R00212,R02737,R00836,R00945,R00472,R00220,R00212,R00286,R00725,R01139,R00299,R08404,R02185,R05804,R00303,R00850,R02778,R02780,R00134,R03215,R03146,R00519,R01528
62	1.00	330	20	85	0	0	C00031->C00037:[4->1,7->2]	RP06552,RP01134,RP06299,RP01077,RP04543,RP00931,RP05915,RP01431,RP00043,RP00177,RP08742,RP06369,RP04202,RP01093,RP05694,RP05067,RP00060,RP00109,RP05729,RP01803	R01384,R01386,R07658,R00837,R00761,R00742,R00286,R00479,R02737,R00836,R01324,R03121,R00369,R00365,R00364,R00366,R00372,R00373,R00652,R00588,R01957,R00351,R00352,R00362,R00353,R00930,R00207,R00771,R04709,R07989,R06635,R06637,R06636,R06459,R06458,R06448,R07250,R06510,R07253,R05331,R06641,R00233,R06511,R06512,R06643,R06644,R06645,R02505,R07987,R07251,R07988,R05188,R06482,R06483,R06480,R06481,R02447,R05464,R01613,R01614,R05190,R07758,R02223,R07254,R02224,R00344,R00725,R01139,R00299,R08404,R02185,R05804,R00303,R00850,R00344,R00930,R00217,R00353,R00217,R00346,R00345,R00726,R00341,R00431,R01859
63	1.00	366	26	89	0	0	C00031->C00037:[4->1,5->2]	RP06552,RP01134,RP01925,RP01077,RP04543,RP00453,RP02961,RP00931,RP05915,RP01431,RP00043,RP01590,RP05729,RP00177,RP08742,RP06369,RP01926,RP05694,RP02450,RP05067,RP00109,RP00343,RP02453,RP01803,RP00216,RP05200	R01384,R01386,R07658,R00837,R02035,R00742,R00286,R02727,R00010,R00028,R00479,R02737,R00836,R01324,R03121,R00369,R00365,R00364,R00366,R00372,R00373,R00652,R00588,R01957,R01555,R05196,R00217,R00346,R00345,R00726,R00341,R00431,R00351,R00352,R00362,R00353,R00930,R02036,R04709,R07989,R06635,R06637,R06636,R06459,R06458,R06448,R07250,R06510,R07253,R05331,R06641,R00233,R06511,R06512,R06643,R06644,R06645,R02505,R07987,R07251,R07988,R05188,R06482,R06483,R06480,R06481,R02447,R05464,R01613,R01614,R05190,R07758,R02223,R07254,R02224,R02736,R00344,R00344,R00930,R00217,R00353,R02778,R02780,R02739,R01859,R01788,R02189,R01786,R05605
64	1.00	239	13	70	0	0	C00031->C00037:[9->1,9->2]	RP00043,RP06299,RP06172,RP00287,RP05698,RP01093,RP00026,RP00180,RP00079,RP00060,RP04202,RP00921,RP05729	R03121,R00369,R00365,R00364,R00366,R00372,R00373,R00652,R00588,R01957,R00761,R00472,R00214,R00216,R01196,R00006,R00014,R00211,R00210,R01699,R00207,R00224,R00226,R00209,R05636,R03145,R00771,R00743,R01323,R01179,R05508,R00393,R04057,R02955,R05336,R01359,R05509,R00928,R04000,R00229,R07832,R03884,R00227,R03153,R00235,R00315,R00317,R00320,R00361,R00360,R00343,R00342,R01447,R01257,R00725,R01139,R00299,R08404,R02185,R05804,R00303,R00850,R00207,R00472,R00217,R00346,R00345,R00726,R00341,R00431
65	1.00	361	21	66	0	0	C00031->C00037:[2->2,4->1]	RP06552,RP01134,RP04543,RP01238,RP01731,RP00931,RP00078,RP01431,RP00194,RP05915,RP00043,RP01271,RP00177,RP01093,RP01033,RP00052,RP00060,RP00077,RP05729,RP01729,RP00374	R01384,R01386,R07658,R00837,R00286,R01015,R01752,R08571,R00479,R00431,R00346,R00345,R00726,R00341,R01324,R00850,R00847,R00841,R02737,R00836,R03121,R00369,R00365,R00364,R00366,R00372,R00373,R00652,R00588,R01957,R01068,R00351,R00352,R00362,R00771,R00658,R00756,R00769,R05805,R00770,R00762,R00764,R00767,R00725,R01139,R00299,R08404,R02185,R05804,R00303,R00850,R00844,R00846,R00848,R00849,R00842,R00217,R00346,R00345,R00726,R00341,R00431,R01748,R08572,R01036,R01041
66	1.00	351	27	95	0	0	C00031->C00037:[4->1,7->2]	RP06552,RP01134,RP01925,RP01077,RP06299,RP02961,RP00931,RP05915,RP01431,RP00043,RP01590,RP00177,RP08742,RP06369,RP04202,RP01803,RP01093,RP05694,RP02450,RP05067,RP00060,RP00109,RP05729,RP02453,RP06593,RP00216,RP04543	R01384,R01386,R07658,R00837,R02035,R00742,R00761,R00028,R00479,R02737,R00836,R01324,R03121,R00369,R00365,R00364,R00366,R00372,R00373,R00652,R00588,R01957,R01555,R05196,R00351,R00352,R00362,R00353,R00930,R00207,R01859,R00771,R04709,R07989,R06635,R06637,R06636,R06459,R06458,R06448,R07250,R06510,R07253,R05331,R06641,R00233,R06511,R06512,R06643,R06644,R06645,R02505,R07987,R07251,R07988,R05188,R06482,R06483,R06480,R06481,R02447,R05464,R01613,R01614,R05190,R07758,R02223,R07254,R02224,R02736,R00344,R00725,R01139,R00299,R08404,R02185,R05804,R00303,R00850,R00344,R00930,R00217,R00353,R00217,R00346,R00345,R00726,R00341,R00431,R02739,R01528,R01788,R02189,R01786,R00286
67	1.00	349	26	91	0	0	C00031->C00037:[4->1,5->2]	RP06552,RP01134,RP01925,RP00205,RP01077,RP04543,RP00453,RP00931,RP05915,RP01431,RP00043,RP01109,RP00177,RP08742,RP06369,RP01926,RP05694,RP02450,RP05067,RP05729,RP00109,RP00343,RP02453,RP01803,RP00216,RP05200	R01384,R01386,R07658,R00837,R02035,R00801,R00015,R04194,R05140,R00742,R00286,R02727,R00010,R00479,R02737,R00836,R01324,R03121,R00369,R00365,R00364,R00366,R00372,R00373,R00652,R00588,R01957,R00802,R00351,R00352,R00362,R00353,R00930,R02036,R04709,R07989,R06635,R06637,R06636,R06459,R06458,R06448,R07250,R06510,R07253,R05331,R06641,R00233,R06511,R06512,R06643,R06644,R06645,R02505,R07987,R07251,R07988,R05188,R06482,R06483,R06480,R06481,R02447,R05464,R01613,R01614,R05190,R07758,R02223,R07254,R02224,R02736,R00344,R00217,R00346,R00345,R00726,R00341,R00431,R00344,R00930,R00217,R00353,R02778,R02780,R02739,R01859,R01788,R02189,R01786,R05605
68	1.00	257	12	59	0	0	C00031->C00037:[9->1,9->2]	RP05698,RP06172,RP04290,RP06299,RP01093,RP00026,RP00180,RP00079,RP00060,RP04202,RP00301,RP05729	R01196,R00006,R00014,R00211,R00210,R01699,R00207,R00224,R00226,R00209,R05636,R03145,R00472,R00220,R00761,R00771,R00743,R01323,R01179,R05508,R00393,R04057,R02955,R05336,R01359,R05509,R00928,R04000,R00229,R07832,R03884,R00227,R03153,R00235,R00315,R00317,R00320,R00361,R00360,R00343,R00342,R01447,R01257,R00725,R01139,R00299,R08404,R02185,R05804,R00303,R00850,R00207,R00945,R00217,R00346,R00345,R00726,R00341,R00431
69	1.00	344	22	69	0	0	C00031->C00037:[2->2,9->1]	RP06172,RP06299,RP01238,RP01731,RP00931,RP00078,RP01431,RP00194,RP04202,RP00043,RP01271,RP00177,RP06101,RP01093,RP01033,RP00052,RP00285,RP00060,RP00077,RP05729,RP01729,RP00374	R00472,R00761,R01015,R01752,R08571,R00479,R00431,R00346,R00345,R00726,R00341,R01324,R00850,R00847,R00841,R00207,R03121,R00369,R00365,R00364,R00366,R00372,R00373,R00652,R00588,R01957,R01068,R00351,R00352,R00362,R00214,R00216,R00771,R00658,R00756,R00769,R05805,R00770,R00762,R00764,R00767,R00211,R00210,R00209,R01196,R00212,R00725,R01139,R00299,R08404,R02185,R05804,R00303,R00850,R00844,R00846,R00848,R00849,R00842,R00217,R00346,R00345,R00726,R00341,R00431,R01748,R08572,R01036,R01041
70	1.00	370	13	41	0	0	C00031->C00037:[9->1,9->2]	RP00128,RP06299,RP06172,RP04290,RP00285,RP05698,RP06101,RP01093,RP00180,RP04318,RP00060,RP04202,RP00301	R00710,R00711,R01019,R00326,R00761,R00472,R00220,R00211,R00210,R00209,R01196,R00212,R01196,R00006,R00014,R00211,R00210,R01699,R00207,R00224,R00226,R00209,R05636,R03145,R00214,R00216,R00771,R00315,R00317,R00320,R00224,R00725,R01139,R00299,R08404,R02185,R05804,R00303,R00850,R00207,R00945
71	1.00	355	27	94	0	0	C00031->C00037:[4->1,5->2,7->1]	RP06552,RP01134,RP01925,RP01077,RP04543,RP01627,RP02961,RP00931,RP01133,RP01431,RP05915,RP00043,RP01590,RP00177,RP08742,RP06369,RP01926,RP01803,RP05694,RP02450,RP05067,RP00060,RP00109,RP05729,RP01629,RP06593,RP05200	R01384,R01386,R07658,R00837,R02035,R00742,R00286,R02187,R01600,R00028,R00479,R00835,R01324,R02737,R00836,R03121,R00369,R00365,R00364,R00366,R00372,R00373,R00652,R00588,R01957,R01555,R05196,R00351,R00352,R00362,R00353,R00930,R02036,R01859,R04709,R07989,R06635,R06637,R06636,R06459,R06458,R06448,R07250,R06510,R07253,R05331,R06641,R00233,R06511,R06512,R06643,R06644,R06645,R02505,R07987,R07251,R07988,R05188,R06482,R06483,R06480,R06481,R02447,R05464,R01613,R01614,R05190,R07758,R02223,R07254,R02224,R02736,R00344,R00725,R01139,R00299,R08404,R02185,R05804,R00303,R00850,R00344,R00930,R00217,R00353,R00217,R00346,R00345,R00726,R00341,R00431,R01602,R01528,R05605
72	1.00	281	14	62	0	0	C00031->C00037:[9->1,9->2]	RP00043,RP06299,RP06172,RP00287,RP05698,RP06101,RP01093,RP00026,RP00180,RP06639,RP06427,RP00060,RP04202,RP00921	R03121,R00369,R00365,R00364,R00366,R00372,R00373,R00652,R00588,R01957,R00761,R00472,R00214,R00216,R01196,R00006,R00014,R00211,R00210,R01699,R00207,R00224,R00226,R00209,R05636,R03145,R00214,R00216,R00771,R00743,R01323,R01179,R05508,R00393,R04057,R02955,R05336,R01359,R05509,R00928,R04000,R00229,R07832,R03884,R00227,R03153,R00235,R00315,R00317,R00320,R01621,R01067,R00725,R01139,R00299,R08404,R02185,R05804,R00303,R00850,R00207,R00472
73	1.00	340	23	88	0	0	C00031->C00037:[4->1,7->1,7->2]	RP06552,RP01134,RP01925,RP01077,RP06299,RP00931,RP01133,RP05915,RP01431,RP00043,RP00177,RP08742,RP06369,RP04202,RP01803,RP01093,RP05694,RP04543,RP05067,RP00060,RP00109,RP05729,RP06593	R01384,R01386,R07658,R00837,R02035,R00742,R00761,R00479,R00835,R02737,R00836,R01324,R03121,R00369,R00365,R00364,R00366,R00372,R00373,R00652,R00588,R01957,R00351,R00352,R00362,R00353,R00930,R00207,R01859,R00771,R04709,R07989,R06635,R06637,R06636,R06459,R06458,R06448,R07250,R06510,R07253,R05331,R06641,R00233,R06511,R06512,R06643,R06644,R06645,R02505,R07987,R07251,R07988,R05188,R06482,R06483,R06480,R06481,R02447,R05464,R01613,R01614,R05190,R07758,R02223,R07254,R02224,R00286,R00344,R00725,R01139,R00299,R08404,R02185,R05804,R00303,R00850,R00344,R00930,R00217,R00353,R00217,R00346,R00345,R00726,R00341,R00431,R01528
74	1.00	364	28	96	0	0	C00031->C00037:[4->1,5->2,7->1]	RP06552,RP01134,RP01925,RP01077,RP01432,RP04543,RP02961,RP00931,RP01133,RP05915,RP01830,RP00043,RP01590,RP00177,RP08742,RP06369,RP01926,RP01803,RP05694,RP02450,RP05067,RP00060,RP00109,RP05729,RP02453,RP06593,RP00216,RP05200	R01384,R01386,R07658,R00837,R02035,R00742,R01325,R00286,R00028,R00479,R00835,R02737,R00836,R01900,R03121,R00369,R00365,R00364,R00366,R00372,R00373,R00652,R00588,R01957,R01555,R05196,R00351,R00352,R00362,R00353,R00930,R02036,R01859,R04709,R07989,R06635,R06637,R06636,R06459,R06458,R06448,R07250,R06510,R07253,R05331,R06641,R00233,R06511,R06512,R06643,R06644,R06645,R02505,R07987,R07251,R07988,R05188,R06482,R06483,R06480,R06481,R02447,R05464,R01613,R01614,R05190,R07758,R02223,R07254,R02224,R02736,R00344,R00725,R01139,R00299,R08404,R02185,R05804,R00303,R00850,R00344,R00930,R00217,R00353,R00217,R00346,R00345,R00726,R00341,R00431,R02739,R01528,R01788,R02189,R01786,R05605
75	1.00	322	11	44	0	0	C00031->C00037:[9->1,9->2]	RP00043,RP06299,RP06172,RP00287,RP05698,RP06101,RP01093,RP00285,RP00060,RP04202,RP00921	R03121,R00369,R00365,R00364,R00366,R00372,R00373,R00652,R00588,R01957,R00761,R00472,R00214,R00216,R01196,R00006,R00014,R00211,R00210,R01699,R00207,R00224,R00226,R00209,R05636,R03145,R00214,R00216,R00771,R00211,R00210,R00209,R01196,R00212,R00725,R01139,R00299,R08404,R02185,R05804,R00303,R00850,R00207,R00472
76	1.00	318	28	113	0	0	C00031->C00037:[4->1,5->2]	RP06552,RP01134,RP01925,RP06172,RP01077,RP01432,RP06299,RP00180,RP00931,RP01133,RP05915,RP01830,RP00043,RP00177,RP08742,RP06369,RP01926,RP06101,RP01093,RP00026,RP05694,RP04543,RP05067,RP00060,RP00109,RP05729,RP01803,RP05200	R01384,R01386,R07658,R00837,R02035,R00472,R00742,R01325,R00761,R00315,R00317,R00320,R00479,R00835,R02737,R00836,R01900,R03121,R00369,R00365,R00364,R00366,R00372,R00373,R00652,R00588,R01957,R00351,R00352,R00362,R00353,R00930,R02036,R00214,R00216,R00771,R00743,R01323,R01179,R05508,R00393,R04057,R02955,R05336,R01359,R05509,R00928,R04000,R00229,R07832,R03884,R00227,R03153,R00235,R04709,R07989,R06635,R06637,R06636,R06459,R06458,R06448,R07250,R06510,R07253,R05331,R06641,R00233,R06511,R06512,R06643,R06644,R06645,R02505,R07987,R07251,R07988,R05188,R06482,R06483,R06480,R06481,R02447,R05464,R01613,R01614,R05190,R07758,R02223,R07254,R02224,R00286,R00344,R00725,R01139,R00299,R08404,R02185,R05804,R00303,R00850,R00344,R00930,R00217,R00353,R00217,R00346,R00345,R00726,R00341,R00431,R01859,R05605
77	1.00	364	26	88	0	0	C00031->C00037:[4->1,5->2]	RP06552,RP01134,RP01925,RP01077,RP04543,RP01627,RP00453,RP02961,RP00931,RP05915,RP01431,RP00043,RP01590,RP05729,RP00177,RP08742,RP06369,RP01926,RP05694,RP02450,RP05067,RP00109,RP00343,RP01629,RP01803,RP05200	R01384,R01386,R07658,R00837,R02035,R00742,R00286,R02187,R01600,R02727,R00010,R00028,R00479,R02737,R00836,R01324,R03121,R00369,R00365,R00364,R00366,R00372,R00373,R00652,R00588,R01957,R01555,R05196,R00217,R00346,R00345,R00726,R00341,R00431,R00351,R00352,R00362,R00353,R00930,R02036,R04709,R07989,R06635,R06637,R06636,R06459,R06458,R06448,R07250,R06510,R07253,R05331,R06641,R00233,R06511,R06512,R06643,R06644,R06645,R02505,R07987,R07251,R07988,R05188,R06482,R06483,R06480,R06481,R02447,R05464,R01613,R01614,R05190,R07758,R02223,R07254,R02224,R02736,R00344,R00344,R00930,R00217,R00353,R02778,R02780,R01602,R01859,R05605
78	1.00	303	16	61	0	1	C00031->C00037:[4->1,9->2]	RP06552,RP01134,RP04543,RP00300,RP05698,RP00180,RP06373,RP00285,RP05915,RP00301,RP04290,RP04232,RP01093,RP00026,RP00060,RP06299	R01384,R01386,R07658,R00837,R00286,R00944,R00943,R01196,R00006,R00014,R00211,R00210,R01699,R00207,R00224,R00226,R00209,R05636,R03145,R00315,R00317,R00320,R00941,R00211,R00210,R00209,R01196,R00212,R02737,R00836,R00945,R00220,R00212,R00771,R00743,R01323,R01179,R05508,R00393,R04057,R02955,R05336,R01359,R05509,R00928,R04000,R00229,R07832,R03884,R00227,R03153,R00235,R00725,R01139,R00299,R08404,R02185,R05804,R00303,R00850,R00761
79	1.00	367	22	69	0	0	C00031->C00037:[2->2,4->1]	RP06552,RP04543,RP05915,RP00453,RP01238,RP01731,RP00931,RP00078,RP01431,RP00194,RP00343,RP00043,RP01271,RP00177,RP01093,RP01033,RP00052,RP00060,RP00077,RP05729,RP01729,RP00374	R01384,R01386,R07658,R00286,R02737,R00836,R02727,R00010,R01015,R01752,R08571,R00479,R00431,R00346,R00345,R00726,R00341,R01324,R00850,R00847,R00841,R02778,R02780,R03121,R00369,R00365,R00364,R00366,R00372,R00373,R00652,R00588,R01957,R01068,R00351,R00352,R00362,R00771,R00658,R00756,R00769,R05805,R00770,R00762,R00764,R00767,R00725,R01139,R00299,R08404,R02185,R05804,R00303,R00850,R00844,R00846,R00848,R00849,R00842,R00217,R00346,R00345,R00726,R00341,R00431,R01748,R08572,R01036,R01041
80	1.00	170	23	220	0	0	C00031->C00037:[7->2,9->1]	RP01568,RP05677,RP00015,RP06172,RP00113,RP06299,RP01093,RP00931,RP00079,RP00078,RP01431,RP00180,RP05729,RP00043,RP00305,RP00395,RP00177,RP00930,RP01271,RP00026,RP01033,RP00052,RP00060	R01518,R08549,R07997,R08082,R08050,R05036,R05037,R01412,R05857,R05229,R05228,R08611,R06551,R07185,R05301,R05302,R05097,R03812,R05320,R06539,R01252,R08081,R03737,R03376,R00474,R08610,R05419,R02444,R02445,R00265,R00621,R01879,R06338,R06335,R03218,R03219,R06336,R06337,R02486,R07366,R07996,R08165,R05039,R07993,R03590,R01700,R07187,R06540,R02160,R07329,R03806,R07184,R00272,R07186,R03640,R07368,R03809,R07367,R05469,R05468,R01197,R03009,R03008,R04073,R03451,R05722,R05723,R05466,R02397,R06323,R06322,R03126,R04276,R07997,R08082,R08050,R05036,R05037,R01412,R05857,R05229,R05039,R08611,R06551,R05301,R05302,R05097,R03812,R05320,R06539,R01252,R08081,R03737,R03376,R05419,R02444,R02445,R01879,R06338,R06335,R03218,R02160,R06336,R06337,R02486,R07366,R07996,R03219,R05228,R07993,R03590,R07187,R06540,R07329,R08610,R03806,R07184,R04276,R07186,R03640,R07368,R03809,R07367,R05469,R05468,R03009,R03008,R04073,R03451,R05722,R05723,R05466,R02397,R06323,R06322,R03126,R07185,R00472,R02188,R01512,R01515,R01517,R01660,R00761,R00771,R00479,R00361,R00360,R00343,R00342,R01447,R01257,R00431,R00346,R00345,R00726,R00341,R01324,R00315,R00317,R00320,R00217,R00346,R00345,R00726,R00341,R00431,R03121,R00369,R00365,R00364,R00366,R00372,R00373,R00652,R00588,R01957,R00709,R00267,R01061,R01063,R00351,R00352,R00362,R00479,R01068,R00743,R01323,R01179,R05508,R00393,R04057,R02955,R05336,R01359,R05509,R00928,R04000,R00229,R07832,R03884,R00227,R03153,R00235,R00658,R00756,R00769,R05805,R00770,R00762,R00764,R00767,R00725,R01139,R00299,R08404,R02185,R05804,R00303,R00850
81	1.00	360	15	46	0	0	C00031->C00037:[7->1,9->2]	RP00043,RP06299,RP01590,RP00287,RP05698,RP01093,RP02450,RP02961,RP01925,RP00060,RP04202,RP02453,RP00921,RP06593,RP00216	R03121,R00369,R00365,R00364,R00366,R00372,R00373,R00652,R00588,R01957,R00761,R01555,R05196,R00214,R00216,R01196,R00006,R00014,R00211,R00210,R01699,R00207,R00224,R00226,R00209,R05636,R03145,R00771,R02736,R00028,R02035,R00725,R01139,R00299,R08404,R02185,R05804,R00303,R00850,R00207,R02739,R00472,R01528,R01788,R02189,R01786
82	1.00	352	20	62	0	0	C00031->C00037:[2->2,7->1]	RP01925,RP01238,RP01731,RP00931,RP01133,RP00078,RP01431,RP00194,RP00043,RP01271,RP00177,RP01093,RP01033,RP00052,RP00060,RP00077,RP05729,RP06593,RP01729,RP00374	R02035,R01015,R01752,R08571,R00479,R00835,R00431,R00346,R00345,R00726,R00341,R01324,R00850,R00847,R00841,R03121,R00369,R00365,R00364,R00366,R00372,R00373,R00652,R00588,R01957,R01068,R00351,R00352,R00362,R00771,R00658,R00756,R00769,R05805,R00770,R00762,R00764,R00767,R00725,R01139,R00299,R08404,R02185,R05804,R00303,R00850,R00844,R00846,R00848,R00849,R00842,R00217,R00346,R00345,R00726,R00341,R00431,R01528,R01748,R08572,R01036,R01041
83	1.00	342	23	90	0	0	C00031->C00037:[4->1,5->2]	RP06552,RP01134,RP01925,RP01077,RP04543,RP00453,RP00931,RP01133,RP05915,RP01431,RP00043,RP05729,RP00177,RP08742,RP06369,RP01926,RP05694,RP05067,RP00060,RP00109,RP00343,RP01803,RP05200	R01384,R01386,R07658,R00837,R02035,R00742,R00286,R02727,R00010,R00479,R00835,R02737,R00836,R01324,R03121,R00369,R00365,R00364,R00366,R00372,R00373,R00652,R00588,R01957,R00217,R00346,R00345,R00726,R00341,R00431,R00351,R00352,R00362,R00353,R00930,R02036,R04709,R07989,R06635,R06637,R06636,R06459,R06458,R06448,R07250,R06510,R07253,R05331,R06641,R00233,R06511,R06512,R06643,R06644,R06645,R02505,R07987,R07251,R07988,R05188,R06482,R06483,R06480,R06481,R02447,R05464,R01613,R01614,R05190,R07758,R02223,R07254,R02224,R00344,R00725,R01139,R00299,R08404,R02185,R05804,R00303,R00850,R00344,R00930,R00217,R00353,R02778,R02780,R01859,R05605
84	1.00	431	11	29	0	0	C00031->C00037:[7->1,9->2]	RP01925,RP04290,RP05698,RP01093,RP06639,RP01133,RP06427,RP00060,RP04202,RP00301,RP06593	R02035,R00220,R01196,R00006,R00014,R00211,R00210,R01699,R00207,R00224,R00226,R00209,R05636,R03145,R00771,R01621,R00835,R01067,R00725,R01139,R00299,R08404,R02185,R05804,R00303,R00850,R00207,R00945,R01528
85	1.00	397	12	35	0	0	C00031->C00037:[7->1,9->2]	RP00128,RP06299,RP04290,RP05698,RP01093,RP00180,RP01925,RP01133,RP04318,RP00060,RP00301,RP06593	R00710,R00711,R01019,R00326,R00761,R00220,R01196,R00006,R00014,R00211,R00210,R01699,R00207,R00224,R00226,R00209,R05636,R03145,R00771,R00315,R00317,R00320,R02035,R00835,R00224,R00725,R01139,R00299,R08404,R02185,R05804,R00303,R00850,R00945,R01528
86	1.00	593	26	97	0	0	C00031->C00037:[4->1,5->2]	RP06552,RP01134,RP01925,RP01077,RP02450,RP04543,RP00931,RP01431,RP05915,RP00043,RP01109,RP00177,RP08742,RP06369,RP01926,RP06643,RP05694,RP05709,RP05067,RP00205,RP00109,RP05729,RP02453,RP01803,RP00216,RP05200	R01384,R01386,R07658,R00837,R02035,R00742,R02736,R00286,R00479,R01324,R02737,R00836,R03121,R00369,R00365,R00364,R00366,R00372,R00373,R00652,R00588,R01957,R00802,R00351,R00352,R00362,R00353,R00930,R02036,R01626,R04709,R07989,R06635,R06637,R06636,R06459,R06458,R06448,R07250,R06510,R07253,R05331,R06641,R00233,R06511,R06512,R06643,R06644,R06645,R02505,R07987,R07251,R07988,R05188,R06482,R06483,R06480,R06481,R02447,R05464,R01613,R01614,R05190,R07758,R02223,R07254,R02224,R04726,R04952,R02768,R04957,R07762,R04963,R04355,R04960,R04968,R00344,R00801,R00015,R04194,R05140,R00344,R00930,R00217,R00353,R00217,R00346,R00345,R00726,R00341,R00431,R02739,R01859,R01788,R02189,R01786,R05605
87	1.00	197	19	123	0	2	C00031->C00037:[4->1,4->2]	RP06552,RP01568,RP01134,RP00113,RP04543,RP05677,RP05908,RP01729,RP00349,RP05915,RP00925,RP00043,RP01271,RP00395,RP00924,RP01093,RP02916,RP00052,RP00060	R01384,R01386,R07658,R01518,R00837,R02188,R01512,R01515,R01517,R01660,R00286,R08549,R07997,R08082,R08050,R05036,R05037,R01412,R05857,R05229,R05228,R08611,R06551,R07185,R05301,R05302,R05097,R03812,R05320,R06539,R01252,R08081,R03737,R03376,R00474,R08610,R05419,R02444,R02445,R00265,R00621,R01879,R06338,R06335,R03218,R03219,R06336,R06337,R02486,R07366,R07996,R08165,R05039,R07993,R03590,R01700,R07187,R06540,R02160,R07329,R03806,R07184,R00272,R07186,R03640,R07368,R03809,R07367,R05469,R05468,R01197,R03009,R03008,R04073,R03451,R05722,R05723,R05466,R02397,R06323,R06322,R03126,R04276,R00474,R00013,R01748,R08572,R01745,R01747,R02737,R00836,R00474,R03121,R00369,R00365,R00364,R00366,R00372,R00373,R00652,R00588,R01957,R01068,R01061,R01063,R00474,R00771,R00013,R00756,R00769,R05805,R00770,R00762,R00764,R00767,R00725,R01139,R00299,R08404,R02185,R05804,R00303,R00850
88	1.00	371	23	68	0	0	C00031->C00037:[2->2,9->1]	RP06172,RP06299,RP01238,RP00180,RP01731,RP00931,RP00078,RP01431,RP00194,RP04833,RP00043,RP01271,RP00177,RP06101,RP01093,RP08343,RP01033,RP00052,RP00060,RP00077,RP05729,RP01729,RP00374	R00472,R00761,R01015,R00315,R00317,R00320,R01752,R08571,R00479,R00431,R00346,R00345,R00726,R00341,R01324,R00850,R00847,R00841,R00316,R03121,R00369,R00365,R00364,R00366,R00372,R00373,R00652,R00588,R01957,R01068,R00351,R00352,R00362,R00214,R00216,R00771,R00236,R00658,R00756,R00769,R05805,R00770,R00762,R00764,R00767,R00725,R01139,R00299,R08404,R02185,R05804,R00303,R00850,R00844,R00846,R00848,R00849,R00842,R00217,R00346,R00345,R00726,R00341,R00431,R01748,R08572,R01036,R01041
89	1.00	188	23	194	0	0	C00031->C00037:[4->2,9->1]	RP01568,RP05677,RP00015,RP06172,RP00113,RP06299,RP01093,RP08343,RP00931,RP00078,RP01431,RP00180,RP04833,RP00043,RP00305,RP00395,RP00177,RP00930,RP06101,RP01271,RP01033,RP00052,RP00060	R01518,R08549,R07997,R08082,R08050,R05036,R05037,R01412,R05857,R05229,R05228,R08611,R06551,R07185,R05301,R05302,R05097,R03812,R05320,R06539,R01252,R08081,R03737,R03376,R00474,R08610,R05419,R02444,R02445,R00265,R00621,R01879,R06338,R06335,R03218,R03219,R06336,R06337,R02486,R07366,R07996,R08165,R05039,R07993,R03590,R01700,R07187,R06540,R02160,R07329,R03806,R07184,R00272,R07186,R03640,R07368,R03809,R07367,R05469,R05468,R01197,R03009,R03008,R04073,R03451,R05722,R05723,R05466,R02397,R06323,R06322,R03126,R04276,R07997,R08082,R08050,R05036,R05037,R01412,R05857,R05229,R05039,R08611,R06551,R05301,R05302,R05097,R03812,R05320,R06539,R01252,R08081,R03737,R03376,R05419,R02444,R02445,R01879,R06338,R06335,R03218,R02160,R06336,R06337,R02486,R07366,R07996,R03219,R05228,R07993,R03590,R07187,R06540,R07329,R08610,R03806,R07184,R04276,R07186,R03640,R07368,R03809,R07367,R05469,R05468,R03009,R03008,R04073,R03451,R05722,R05723,R05466,R02397,R06323,R06322,R03126,R07185,R00472,R02188,R01512,R01515,R01517,R01660,R00761,R00771,R00236,R00479,R00431,R00346,R00345,R00726,R00341,R01324,R00315,R00317,R00320,R00316,R03121,R00369,R00365,R00364,R00366,R00372,R00373,R00652,R00588,R01957,R00709,R00267,R01061,R01063,R00351,R00352,R00362,R00479,R00214,R00216,R01068,R00658,R00756,R00769,R05805,R00770,R00762,R00764,R00767,R00725,R01139,R00299,R08404,R02185,R05804,R00303,R00850
90	1.00	427	13	31	0	0	C00031->C00037:[5->2,7->1]	RP01095,RP01925,RP04290,RP05698,RP01093,RP06639,RP06593,RP01133,RP00060,RP04202,RP00301,RP01573,RP01576	R05339,R02035,R00220,R01196,R00006,R00014,R00211,R00210,R01699,R00207,R00224,R00226,R00209,R05636,R03145,R00771,R01621,R01528,R00835,R00725,R01139,R00299,R08404,R02185,R05804,R00303,R00850,R00207,R00945,R01529,R05338
91	1.00	588	22	95	0	0	C00031->C00037:[4->1,7->2]	RP06552,RP01134,RP06299,RP01077,RP04543,RP06643,RP00931,RP05915,RP01431,RP00043,RP00177,RP08742,RP06369,RP04202,RP01093,RP05694,RP05709,RP05067,RP00060,RP00109,RP05729,RP01803	R01384,R01386,R07658,R00837,R00761,R00742,R00286,R01626,R00479,R02737,R00836,R01324,R03121,R00369,R00365,R00364,R00366,R00372,R00373,R00652,R00588,R01957,R00351,R00352,R00362,R00353,R00930,R00207,R00771,R04709,R07989,R06635,R06637,R06636,R06459,R06458,R06448,R07250,R06510,R07253,R05331,R06641,R00233,R06511,R06512,R06643,R06644,R06645,R02505,R07987,R07251,R07988,R05188,R06482,R06483,R06480,R06481,R02447,R05464,R01613,R01614,R05190,R07758,R02223,R07254,R02224,R04726,R04952,R02768,R04957,R07762,R04963,R04355,R04960,R04968,R00344,R00725,R01139,R00299,R08404,R02185,R05804,R00303,R00850,R00344,R00930,R00217,R00353,R00217,R00346,R00345,R00726,R00341,R00431,R01859
92	1.00	341	18	77	0	0	C00031->C00037:[5->2,9->1]	RP00043,RP00036,RP01925,RP06172,RP00177,RP01926,RP06101,RP01093,RP00026,RP00180,RP00931,RP01133,RP00078,RP00060,RP01431,RP06299,RP05729,RP05200	R03121,R00369,R00365,R00364,R00366,R00372,R00373,R00652,R00588,R01957,R00199,R01858,R02628,R01138,R00659,R00724,R00200,R00206,R02320,R00430,R00208,R01012,R00572,R02035,R00472,R00351,R00352,R00362,R02036,R00214,R00216,R00771,R00743,R01323,R01179,R05508,R00393,R04057,R02955,R05336,R01359,R05509,R00928,R04000,R00229,R07832,R03884,R00227,R03153,R00235,R00315,R00317,R00320,R00479,R00835,R00431,R00346,R00345,R00726,R00341,R00725,R01139,R00299,R08404,R02185,R05804,R00303,R00850,R01324,R00761,R00217,R00346,R00345,R00726,R00341,R00431,R05605
93	1.00	510	11	41	0	0	C00031->C00037:[1->2,2->1]	RP01568,RP01271,RP00395,RP00036,RP00113,RP04290,RP01093,RP01033,RP00052,RP00060,RP00301	R01518,R01068,R01061,R01063,R00199,R01858,R02628,R01138,R00659,R00724,R00200,R00206,R02320,R00430,R00208,R01012,R00572,R02188,R01512,R01515,R01517,R01660,R00220,R00771,R00658,R00756,R00769,R05805,R00770,R00762,R00764,R00767,R00725,R01139,R00299,R08404,R02185,R05804,R00303,R00850,R00945
94	1.00	295	18	65	0	1	C00031->C00037:[4->1,7->1,9->2]	RP06552,RP01134,RP04232,RP04290,RP05698,RP05915,RP01093,RP00026,RP00180,RP01925,RP01133,RP06299,RP00060,RP00285,RP04543,RP03735,RP00301,RP06593	R01384,R01386,R07658,R00837,R00212,R00220,R01196,R00006,R00014,R00211,R00210,R01699,R00207,R00224,R00226,R00209,R05636,R03145,R02737,R00836,R00771,R00743,R01323,R01179,R05508,R00393,R04057,R02955,R05336,R01359,R05509,R00928,R04000,R00229,R07832,R03884,R00227,R03153,R00235,R00315,R00317,R00320,R02035,R00835,R00761,R00725,R01139,R00299,R08404,R02185,R05804,R00303,R00850,R00211,R00210,R00209,R01196,R00212,R00286,R00134,R03215,R03146,R00519,R00945,R01528
95	1.00	317	28	113	0	0	C00031->C00037:[4->1,5->2]	RP01095,RP01572,RP01134,RP04543,RP06172,RP01077,RP06299,RP00180,RP00931,RP01431,RP05915,RP00043,RP00177,RP08742,RP06369,RP01926,RP06101,RP01093,RP00026,RP05694,RP05067,RP00060,RP00109,RP05729,RP01576,RP01803,RP06552,RP05200	R05339,R01528,R00837,R00286,R00472,R00742,R00761,R00315,R00317,R00320,R00479,R01324,R02737,R00836,R03121,R00369,R00365,R00364,R00366,R00372,R00373,R00652,R00588,R01957,R00351,R00352,R00362,R00353,R00930,R02036,R00214,R00216,R00771,R00743,R01323,R01179,R05508,R00393,R04057,R02955,R05336,R01359,R05509,R00928,R04000,R00229,R07832,R03884,R00227,R03153,R00235,R04709,R07989,R06635,R06637,R06636,R06459,R06458,R06448,R07250,R06510,R07253,R05331,R06641,R00233,R06511,R06512,R06643,R06644,R06645,R02505,R07987,R07251,R07988,R05188,R06482,R06483,R06480,R06481,R02447,R05464,R01613,R01614,R05190,R07758,R02223,R07254,R02224,R00344,R00725,R01139,R00299,R08404,R02185,R05804,R00303,R00850,R00344,R00930,R00217,R00353,R00217,R00346,R00345,R00726,R00341,R00431,R05338,R01859,R01384,R01386,R07658,R05605
96	1.00	420	11	32	0	0	C00031->C00037:[4->1,9->2]	RP06552,RP01134,RP05698,RP04290,RP06299,RP01093,RP04543,RP00060,RP04202,RP00301,RP05915	R01384,R01386,R07658,R00837,R01196,R00006,R00014,R00211,R00210,R01699,R00207,R00224,R00226,R00209,R05636,R03145,R00220,R00761,R00771,R00286,R00725,R01139,R00299,R08404,R02185,R05804,R00303,R00850,R00207,R00945,R02737,R00836
97	1.00	435	14	35	0	0	C00031->C00037:[4->1,5->2]	RP01095,RP06552,RP01134,RP04543,RP04290,RP05698,RP05915,RP01093,RP06639,RP00060,RP04202,RP00301,RP01573,RP01576	R05339,R01384,R01386,R07658,R00837,R00286,R00220,R01196,R00006,R00014,R00211,R00210,R01699,R00207,R00224,R00226,R00209,R05636,R03145,R02737,R00836,R00771,R01621,R00725,R01139,R00299,R08404,R02185,R05804,R00303,R00850,R00207,R00945,R01529,R05338
98	1.00	615	26	94	0	0	C00031->C00037:[4->1,5->2]	RP06552,RP01134,RP01925,RP01077,RP02450,RP04543,RP01627,RP02961,RP00931,RP01431,RP05915,RP00043,RP01590,RP00177,RP08742,RP06369,RP01926,RP06643,RP05694,RP05709,RP05067,RP00109,RP05729,RP01629,RP01803,RP05200	R01384,R01386,R07658,R00837,R02035,R00742,R02736,R00286,R02187,R01600,R00028,R00479,R01324,R02737,R00836,R03121,R00369,R00365,R00364,R00366,R00372,R00373,R00652,R00588,R01957,R01555,R05196,R00351,R00352,R00362,R00353,R00930,R02036,R01626,R04709,R07989,R06635,R06637,R06636,R06459,R06458,R06448,R07250,R06510,R07253,R05331,R06641,R00233,R06511,R06512,R06643,R06644,R06645,R02505,R07987,R07251,R07988,R05188,R06482,R06483,R06480,R06481,R02447,R05464,R01613,R01614,R05190,R07758,R02223,R07254,R02224,R04726,R04952,R02768,R04957,R07762,R04963,R04355,R04960,R04968,R00344,R00344,R00930,R00217,R00353,R00217,R00346,R00345,R00726,R00341,R00431,R01602,R01859,R05605
99	1.00	407	21	53	0	1	C00031->C00037:[4->1,4->2,7->1,7->2]	RP06552,RP01134,RP01925,RP05698,RP06101,RP02961,RP01133,RP00285,RP05915,RP00301,RP06172,RP03735,RP01590,RP04290,RP04232,RP02450,RP00060,RP04543,RP02453,RP06593,RP00216	R01384,R01386,R07658,R00837,R02035,R01196,R00006,R00014,R00211,R00210,R01699,R00207,R00224,R00226,R00209,R05636,R03145,R00214,R00216,R00028,R00835,R00211,R00210,R00209,R01196,R00212,R02737,R00836,R00945,R00472,R00134,R03215,R03146,R00519,R01555,R05196,R00220,R00212,R02736,R00725,R01139,R00299,R08404,R02185,R05804,R00303,R00850,R00286,R02739,R01528,R01788,R02189,R01786
100	1.00	362	27	89	0	0	C00031->C00037:[4->1,5->2]	RP06552,RP01134,RP01925,RP01077,RP04543,RP01627,RP02961,RP00931,RP01431,RP05915,RP00043,RP01590,RP00177,RP08742,RP06369,RP01926,RP01803,RP05694,RP02450,RP05067,RP00109,RP05729,RP02453,RP01629,RP06593,RP00216,RP05200	R01384,R01386,R07658,R00837,R02035,R00742,R00286,R02187,R01600,R00028,R00479,R01324,R02737,R00836,R03121,R00369,R00365,R00364,R00366,R00372,R00373,R00652,R00588,R01957,R01555,R05196,R00351,R00352,R00362,R00353,R00930,R02036,R01859,R04709,R07989,R06635,R06637,R06636,R06459,R06458,R06448,R07250,R06510,R07253,R05331,R06641,R00233,R06511,R06512,R06643,R06644,R06645,R02505,R07987,R07251,R07988,R05188,R06482,R06483,R06480,R06481,R02447,R05464,R01613,R01614,R05190,R07758,R02223,R07254,R02224,R02736,R00344,R00344,R00930,R00217,R00353,R00217,R00346,R00345,R00726,R00341,R00431,R02739,R01602,R01528,R01788,R02189,R01786,R05605
101	1.00	447	13	33	0	1	C00031->C00037:[4->1,4->2]	RP06552,RP01134,RP04232,RP00300,RP04290,RP05698,RP06172,RP06101,RP06373,RP00285,RP04543,RP00301,RP05915	R01384,R01386,R07658,R00837,R00212,R00944,R00943,R00220,R01196,R00006,R00014,R00211,R00210,R01699,R00207,R00224,R00226,R00209,R05636,R03145,R00472,R00214,R00216,R00941,R00211,R00210,R00209,R01196,R00212,R00286,R00945,R02737,R00836
102	1.00	361	13	46	0	0	C00031->C00037:[4->1,9->2]	RP06552,RP00043,RP06299,RP00287,RP05698,RP05915,RP01093,RP00453,RP04543,RP00060,RP04202,RP00921,RP00343	R01384,R01386,R07658,R03121,R00369,R00365,R00364,R00366,R00372,R00373,R00652,R00588,R01957,R00761,R00214,R00216,R01196,R00006,R00014,R00211,R00210,R01699,R00207,R00224,R00226,R00209,R05636,R03145,R02737,R00836,R00771,R02727,R00010,R00286,R00725,R01139,R00299,R08404,R02185,R05804,R00303,R00850,R00207,R00472,R02778,R02780
103	1.00	326	14	55	0	0	C00031->C00037:[9->1,9->2]	RP00128,RP06299,RP06172,RP04290,RP05698,RP06101,RP01093,RP00026,RP00180,RP06427,RP06639,RP04318,RP00060,RP00301	R00710,R00711,R01019,R00326,R00761,R00472,R00220,R01196,R00006,R00014,R00211,R00210,R01699,R00207,R00224,R00226,R00209,R05636,R03145,R00214,R00216,R00771,R00743,R01323,R01179,R05508,R00393,R04057,R02955,R05336,R01359,R05509,R00928,R04000,R00229,R07832,R03884,R00227,R03153,R00235,R00315,R00317,R00320,R01067,R01621,R00224,R00725,R01139,R00299,R08404,R02185,R05804,R00303,R00850,R00945
104	1.00	589	23	96	0	0	C00031->C00037:[4->1,5->2]	RP06552,RP01134,RP01925,RP01077,RP04543,RP00931,RP01133,RP05915,RP01431,RP00043,RP00177,RP08742,RP06369,RP01926,RP06643,RP05694,RP05709,RP05067,RP00060,RP00109,RP05729,RP01803,RP05200	R01384,R01386,R07658,R00837,R02035,R00742,R00286,R00479,R00835,R02737,R00836,R01324,R03121,R00369,R00365,R00364,R00366,R00372,R00373,R00652,R00588,R01957,R00351,R00352,R00362,R00353,R00930,R02036,R01626,R04709,R07989,R06635,R06637,R06636,R06459,R06458,R06448,R07250,R06510,R07253,R05331,R06641,R00233,R06511,R06512,R06643,R06644,R06645,R02505,R07987,R07251,R07988,R05188,R06482,R06483,R06480,R06481,R02447,R05464,R01613,R01614,R05190,R07758,R02223,R07254,R02224,R04726,R04952,R02768,R04957,R07762,R04963,R04355,R04960,R04968,R00344,R00725,R01139,R00299,R08404,R02185,R05804,R00303,R00850,R00344,R00930,R00217,R00353,R00217,R00346,R00345,R00726,R00341,R00431,R01859,R05605
105	1.00	439	12	33	0	0	C00031->C00037:[4->1,9->2]	RP06552,RP01134,RP04543,RP04290,RP05698,RP01093,RP06639,RP06427,RP00060,RP04202,RP00301,RP05915	R01384,R01386,R07658,R00837,R00286,R00220,R01196,R00006,R00014,R00211,R00210,R01699,R00207,R00224,R00226,R00209,R05636,R03145,R00771,R01621,R01067,R00725,R01139,R00299,R08404,R02185,R05804,R00303,R00850,R00207,R00945,R02737,R00836
106	1.00	454	15	37	0	1	C00031->C00037:[4->1,4->2]	RP06552,RP06172,RP04232,RP00300,RP04290,RP05698,RP01134,RP00453,RP04543,RP06373,RP00285,RP05915,RP06101,RP00301,RP00343	R01384,R01386,R07658,R00472,R00212,R00944,R00943,R00220,R01196,R00006,R00014,R00211,R00210,R01699,R00207,R00224,R00226,R00209,R05636,R03145,R00837,R02727,R00010,R00286,R00941,R00211,R00210,R00209,R01196,R00212,R02737,R00836,R00214,R00216,R00945,R02778,R02780
107	1.00	381	10	33	0	0	C00031->C00037:[9->1,9->2]	RP05698,RP06172,RP04290,RP06299,RP06101,RP01093,RP00285,RP00060,RP04202,RP00301	R01196,R00006,R00014,R00211,R00210,R01699,R00207,R00224,R00226,R00209,R05636,R03145,R00472,R00220,R00761,R00214,R00216,R00771,R00211,R00210,R00209,R01196,R00212,R00725,R01139,R00299,R08404,R02185,R05804,R00303,R00850,R00207,R00945
108	1.00	429	12	35	0	0	C00031->C00037:[4->1,9->2]	RP06552,RP05698,RP04290,RP06299,RP05915,RP01093,RP00453,RP04543,RP00060,RP04202,RP00301,RP00343	R01384,R01386,R07658,R01196,R00006,R00014,R00211,R00210,R01699,R00207,R00224,R00226,R00209,R05636,R03145,R00220,R00761,R02737,R00836,R00771,R02727,R00010,R00286,R00725,R01139,R00299,R08404,R02185,R05804,R00303,R00850,R00207,R00945,R02778,R02780
109	1.00	302	12	50	0	0	C00031->C00037:[9->1,9->2]	RP06172,RP04290,RP05698,RP06101,RP01093,RP06639,RP00180,RP00026,RP06427,RP00060,RP04202,RP00301	R00472,R00220,R01196,R00006,R00014,R00211,R00210,R01699,R00207,R00224,R00226,R00209,R05636,R03145,R00214,R00216,R00771,R01621,R00315,R00317,R00320,R00743,R01323,R01179,R05508,R00393,R04057,R02955,R05336,R01359,R05509,R00928,R04000,R00229,R07832,R03884,R00227,R03153,R00235,R01067,R00725,R01139,R00299,R08404,R02185,R05804,R00303,R00850,R00207,R00945
110	1.00	299	22	84	0	0	C00031->C00037:[2->2,9->1]	RP06172,RP06299,RP01238,RP00180,RP01731,RP00931,RP00078,RP01431,RP00194,RP00043,RP01271,RP00177,RP06101,RP01093,RP00026,RP01033,RP00052,RP00060,RP00077,RP05729,RP01729,RP00374	R00472,R00761,R01015,R00315,R00317,R00320,R01752,R08571,R00479,R00431,R00346,R00345,R00726,R00341,R01324,R00850,R00847,R00841,R03121,R00369,R00365,R00364,R00366,R00372,R00373,R00652,R00588,R01957,R01068,R00351,R00352,R00362,R00214,R00216,R00771,R00743,R01323,R01179,R05508,R00393,R04057,R02955,R05336,R01359,R05509,R00928,R04000,R00229,R07832,R03884,R00227,R03153,R00235,R00658,R00756,R00769,R05805,R00770,R00762,R00764,R00767,R00725,R01139,R00299,R08404,R02185,R05804,R00303,R00850,R00844,R00846,R00848,R00849,R00842,R00217,R00346,R00345,R00726,R00341,R00431,R01748,R08572,R01036,R01041
111	1.00	338	22	89	0	0	C00031->C00037:[4->1,7->2]	RP06552,RP01134,RP06299,RP01077,RP04543,RP00453,RP00931,RP05915,RP01431,RP00043,RP05729,RP00177,RP08742,RP06369,RP04202,RP01093,RP05694,RP05067,RP00060,RP00109,RP00343,RP01803	R01384,R01386,R07658,R00837,R00761,R00742,R00286,R02727,R00010,R00479,R02737,R00836,R01324,R03121,R00369,R00365,R00364,R00366,R00372,R00373,R00652,R00588,R01957,R00217,R00346,R00345,R00726,R00341,R00431,R00351,R00352,R00362,R00353,R00930,R00207,R00771,R04709,R07989,R06635,R06637,R06636,R06459,R06458,R06448,R07250,R06510,R07253,R05331,R06641,R00233,R06511,R06512,R06643,R06644,R06645,R02505,R07987,R07251,R07988,R05188,R06482,R06483,R06480,R06481,R02447,R05464,R01613,R01614,R05190,R07758,R02223,R07254,R02224,R00344,R00725,R01139,R00299,R08404,R02185,R05804,R00303,R00850,R00344,R00930,R00217,R00353,R02778,R02780,R01859
112	1.00	403	13	52	0	0	C00031->C00037:[5->2,7->1]	RP00043,RP00036,RP01925,RP00177,RP01926,RP06593,RP00931,RP01133,RP00078,RP00060,RP01431,RP05729,RP05200	R03121,R00369,R00365,R00364,R00366,R00372,R00373,R00652,R00588,R01957,R00199,R01858,R02628,R01138,R00659,R00724,R00200,R00206,R02320,R00430,R00208,R01012,R00572,R02035,R00351,R00352,R00362,R02036,R01528,R00479,R00835,R00431,R00346,R00345,R00726,R00341,R00725,R01139,R00299,R08404,R02185,R05804,R00303,R00850,R01324,R00217,R00346,R00345,R00726,R00341,R00431,R05605
113	1.00	445	13	36	0	0	C00031->C00037:[4->1,9->2]	RP06552,RP04543,RP04290,RP05698,RP05915,RP01093,RP06639,RP00453,RP06427,RP00060,RP04202,RP00301,RP00343	R01384,R01386,R07658,R00286,R00220,R01196,R00006,R00014,R00211,R00210,R01699,R00207,R00224,R00226,R00209,R05636,R03145,R02737,R00836,R00771,R01621,R02727,R00010,R01067,R00725,R01139,R00299,R08404,R02185,R05804,R00303,R00850,R00207,R00945,R02778,R02780
114	1.00	348	23	88	0	0	C00031->C00037:[4->1,5->2,7->1]	RP06552,RP01134,RP01925,RP01077,RP01432,RP04543,RP00931,RP01133,RP05915,RP01830,RP00043,RP00177,RP08742,RP06369,RP01926,RP01803,RP05694,RP05067,RP00060,RP00109,RP05729,RP06593,RP05200	R01384,R01386,R07658,R00837,R02035,R00742,R01325,R00286,R00479,R00835,R02737,R00836,R01900,R03121,R00369,R00365,R00364,R00366,R00372,R00373,R00652,R00588,R01957,R00351,R00352,R00362,R00353,R00930,R02036,R01859,R04709,R07989,R06635,R06637,R06636,R06459,R06458,R06448,R07250,R06510,R07253,R05331,R06641,R00233,R06511,R06512,R06643,R06644,R06645,R02505,R07987,R07251,R07988,R05188,R06482,R06483,R06480,R06481,R02447,R05464,R01613,R01614,R05190,R07758,R02223,R07254,R02224,R00344,R00725,R01139,R00299,R08404,R02185,R05804,R00303,R00850,R00344,R00930,R00217,R00353,R00217,R00346,R00345,R00726,R00341,R00431,R01528,R05605
115	1.00	402	18	62	0	0	C00031->C00037:[5->2,7->2,9->1]	RP00043,RP00036,RP01925,RP06172,RP00177,RP01926,RP06101,RP01093,RP00931,RP01133,RP00285,RP00078,RP00060,RP01431,RP06299,RP05729,RP04202,RP05200	R03121,R00369,R00365,R00364,R00366,R00372,R00373,R00652,R00588,R01957,R00199,R01858,R02628,R01138,R00659,R00724,R00200,R00206,R02320,R00430,R00208,R01012,R00572,R02035,R00472,R00351,R00352,R00362,R02036,R00214,R00216,R00771,R00479,R00835,R00211,R00210,R00209,R01196,R00212,R00431,R00346,R00345,R00726,R00341,R00725,R01139,R00299,R08404,R02185,R05804,R00303,R00850,R01324,R00761,R00217,R00346,R00345,R00726,R00341,R00431,R00207,R05605
116	1.00	417	17	44	0	1	C00031->C00037:[4->1,4->2,7->1,7->2]	RP06552,RP01134,RP01925,RP00300,RP05698,RP06101,RP06373,RP01133,RP00285,RP05915,RP00301,RP06172,RP04290,RP04232,RP00060,RP04543,RP06593	R01384,R01386,R07658,R00837,R02035,R00944,R00943,R01196,R00006,R00014,R00211,R00210,R01699,R00207,R00224,R00226,R00209,R05636,R03145,R00214,R00216,R00941,R00835,R00211,R00210,R00209,R01196,R00212,R02737,R00836,R00945,R00472,R00220,R00212,R00725,R01139,R00299,R08404,R02185,R05804,R00303,R00850,R00286,R01528
117	1.00	413	19	69	0	0	C00031->C00037:[4->1,7->2]	RP06552,RP01134,RP04543,RP06299,RP00128,RP00180,RP00931,RP04318,RP00078,RP05915,RP01431,RP00043,RP00036,RP00177,RP04202,RP01093,RP00060,RP00109,RP05729	R01384,R01386,R07658,R00837,R00286,R00761,R00710,R00711,R01019,R00326,R00315,R00317,R00320,R00479,R00224,R00431,R00346,R00345,R00726,R00341,R02737,R00836,R01324,R03121,R00369,R00365,R00364,R00366,R00372,R00373,R00652,R00588,R01957,R00199,R01858,R02628,R01138,R00659,R00724,R00200,R00206,R02320,R00430,R00208,R01012,R00572,R00351,R00352,R00362,R00207,R00771,R00725,R01139,R00299,R08404,R02185,R05804,R00303,R00850,R00344,R00930,R00217,R00353,R00217,R00346,R00345,R00726,R00341,R00431
118	1.00	422	18	60	0	0	C00031->C00037:[5->2,7->1]	RP00043,RP00036,RP01925,RP01590,RP00177,RP01926,RP06593,RP02450,RP02961,RP00931,RP01133,RP00078,RP00060,RP01431,RP02453,RP05729,RP00216,RP05200	R03121,R00369,R00365,R00364,R00366,R00372,R00373,R00652,R00588,R01957,R00199,R01858,R02628,R01138,R00659,R00724,R00200,R00206,R02320,R00430,R00208,R01012,R00572,R02035,R01555,R05196,R00351,R00352,R00362,R02036,R01528,R02736,R00028,R00479,R00835,R00431,R00346,R00345,R00726,R00341,R00725,R01139,R00299,R08404,R02185,R05804,R00303,R00850,R01324,R02739,R00217,R00346,R00345,R00726,R00341,R00431,R01788,R02189,R01786,R05605
119	1.00	212	19	210	0	0	C00031->C00037:[2->1,4->2]	RP01568,RP05677,RP00015,RP00036,RP00113,RP01093,RP00931,RP00078,RP01431,RP00043,RP00305,RP00395,RP00177,RP05698,RP00930,RP01271,RP01033,RP00052,RP00060	R01518,R08549,R07997,R08082,R08050,R05036,R05037,R01412,R05857,R05229,R05228,R08611,R06551,R07185,R05301,R05302,R05097,R03812,R05320,R06539,R01252,R08081,R03737,R03376,R00474,R08610,R05419,R02444,R02445,R00265,R00621,R01879,R06338,R06335,R03218,R03219,R06336,R06337,R02486,R07366,R07996,R08165,R05039,R07993,R03590,R01700,R07187,R06540,R02160,R07329,R03806,R07184,R00272,R07186,R03640,R07368,R03809,R07367,R05469,R05468,R01197,R03009,R03008,R04073,R03451,R05722,R05723,R05466,R02397,R06323,R06322,R03126,R04276,R07997,R08082,R08050,R05036,R05037,R01412,R05857,R05229,R05039,R08611,R06551,R05301,R05302,R05097,R03812,R05320,R06539,R01252,R08081,R03737,R03376,R05419,R02444,R02445,R01879,R06338,R06335,R03218,R02160,R06336,R06337,R02486,R07366,R07996,R03219,R05228,R07993,R03590,R07187,R06540,R07329,R08610,R03806,R07184,R04276,R07186,R03640,R07368,R03809,R07367,R05469,R05468,R03009,R03008,R04073,R03451,R05722,R05723,R05466,R02397,R06323,R06322,R03126,R07185,R00199,R01858,R02628,R01138,R00659,R00724,R00200,R00206,R02320,R00430,R00208,R01012,R00572,R02188,R01512,R01515,R01517,R01660,R00771,R00479,R00431,R00346,R00345,R00726,R00341,R01324,R03121,R00369,R00365,R00364,R00366,R00372,R00373,R00652,R00588,R01957,R00709,R00267,R01061,R01063,R00351,R00352,R00362,R01196,R00006,R00014,R00211,R00210,R01699,R00207,R00224,R00226,R00209,R05636,R03145,R00479,R01068,R00658,R00756,R00769,R05805,R00770,R00762,R00764,R00767,R00725,R01139,R00299,R08404,R02185,R05804,R00303,R00850
120	1.00	309	13	51	0	0	C00031->C00037:[9->1,9->2]	RP06299,RP06172,RP04290,RP05698,RP06101,RP01093,RP06639,RP00180,RP00026,RP06427,RP00060,RP04202,RP00301	R00761,R00472,R00220,R01196,R00006,R00014,R00211,R00210,R01699,R00207,R00224,R00226,R00209,R05636,R03145,R00214,R00216,R00771,R01621,R00315,R00317,R00320,R00743,R01323,R01179,R05508,R00393,R04057,R02955,R05336,R01359,R05509,R00928,R04000,R00229,R07832,R03884,R00227,R03153,R00235,R01067,R00725,R01139,R00299,R08404,R02185,R05804,R00303,R00850,R00207,R00945
121	1.00	320	31	118	0	0	C00031->C00037:[4->1,5->2]	RP06552,RP01134,RP01925,RP06172,RP01077,RP06299,RP01627,RP00180,RP02961,RP00931,RP01431,RP05915,RP00043,RP01590,RP00177,RP08742,RP06369,RP01926,RP06101,RP01093,RP00026,RP05694,RP02450,RP05067,RP00060,RP00109,RP05729,RP05200,RP01629,RP01803,RP04543	R01384,R01386,R07658,R00837,R02035,R00472,R00742,R00761,R02187,R01600,R00315,R00317,R00320,R00028,R00479,R01324,R02737,R00836,R03121,R00369,R00365,R00364,R00366,R00372,R00373,R00652,R00588,R01957,R01555,R05196,R00351,R00352,R00362,R00353,R00930,R02036,R00214,R00216,R00771,R00743,R01323,R01179,R05508,R00393,R04057,R02955,R05336,R01359,R05509,R00928,R04000,R00229,R07832,R03884,R00227,R03153,R00235,R04709,R07989,R06635,R06637,R06636,R06459,R06458,R06448,R07250,R06510,R07253,R05331,R06641,R00233,R06511,R06512,R06643,R06644,R06645,R02505,R07987,R07251,R07988,R05188,R06482,R06483,R06480,R06481,R02447,R05464,R01613,R01614,R05190,R07758,R02223,R07254,R02224,R02736,R00344,R00725,R01139,R00299,R08404,R02185,R05804,R00303,R00850,R00344,R00930,R00217,R00353,R00217,R00346,R00345,R00726,R00341,R00431,R05605,R01602,R01859,R00286
122	1.00	173	22	210	0	0	C00031->C00037:[4->2,9->1]	RP01568,RP05677,RP00015,RP06172,RP00113,RP06299,RP01093,RP00931,RP00078,RP01431,RP00180,RP00043,RP00305,RP00395,RP00177,RP00930,RP06101,RP01271,RP00026,RP01033,RP00052,RP00060	R01518,R08549,R07997,R08082,R08050,R05036,R05037,R01412,R05857,R05229,R05228,R08611,R06551,R07185,R05301,R05302,R05097,R03812,R05320,R06539,R01252,R08081,R03737,R03376,R00474,R08610,R05419,R02444,R02445,R00265,R00621,R01879,R06338,R06335,R03218,R03219,R06336,R06337,R02486,R07366,R07996,R08165,R05039,R07993,R03590,R01700,R07187,R06540,R02160,R07329,R03806,R07184,R00272,R07186,R03640,R07368,R03809,R07367,R05469,R05468,R01197,R03009,R03008,R04073,R03451,R05722,R05723,R05466,R02397,R06323,R06322,R03126,R04276,R07997,R08082,R08050,R05036,R05037,R01412,R05857,R05229,R05039,R08611,R06551,R05301,R05302,R05097,R03812,R05320,R06539,R01252,R08081,R03737,R03376,R05419,R02444,R02445,R01879,R06338,R06335,R03218,R02160,R06336,R06337,R02486,R07366,R07996,R03219,R05228,R07993,R03590,R07187,R06540,R07329,R08610,R03806,R07184,R04276,R07186,R03640,R07368,R03809,R07367,R05469,R05468,R03009,R03008,R04073,R03451,R05722,R05723,R05466,R02397,R06323,R06322,R03126,R07185,R00472,R02188,R01512,R01515,R01517,R01660,R00761,R00771,R00479,R00431,R00346,R00345,R00726,R00341,R01324,R00315,R00317,R00320,R03121,R00369,R00365,R00364,R00366,R00372,R00373,R00652,R00588,R01957,R00709,R00267,R01061,R01063,R00351,R00352,R00362,R00479,R00214,R00216,R01068,R00743,R01323,R01179,R05508,R00393,R04057,R02955,R05336,R01359,R05509,R00928,R04000,R00229,R07832,R03884,R00227,R03153,R00235,R00658,R00756,R00769,R05805,R00770,R00762,R00764,R00767,R00725,R01139,R00299,R08404,R02185,R05804,R00303,R00850
123	1.00	274	13	63	0	0	C00031->C00037:[9->1,9->2]	RP00128,RP06299,RP06172,RP04290,RP05698,RP01093,RP00026,RP00180,RP00079,RP04318,RP00060,RP00301,RP05729	R00710,R00711,R01019,R00326,R00761,R00472,R00220,R01196,R00006,R00014,R00211,R00210,R01699,R00207,R00224,R00226,R00209,R05636,R03145,R00771,R00743,R01323,R01179,R05508,R00393,R04057,R02955,R05336,R01359,R05509,R00928,R04000,R00229,R07832,R03884,R00227,R03153,R00235,R00315,R00317,R00320,R00361,R00360,R00343,R00342,R01447,R01257,R00224,R00725,R01139,R00299,R08404,R02185,R05804,R00303,R00850,R00945,R00217,R00346,R00345,R00726,R00341,R00431
124	1.00	176	20	188	0	0	C00031->C00037:[4->2,7->1]	RP01568,RP05677,RP01925,RP00015,RP00113,RP01093,RP00931,RP01133,RP00078,RP01431,RP00043,RP00305,RP00395,RP00177,RP00930,RP01271,RP01033,RP00052,RP00060,RP06593	R01518,R08549,R07997,R08082,R08050,R05036,R05037,R01412,R05857,R05229,R05228,R08611,R06551,R07185,R05301,R05302,R05097,R03812,R05320,R06539,R01252,R08081,R03737,R03376,R00474,R08610,R05419,R02444,R02445,R00265,R00621,R01879,R06338,R06335,R03218,R03219,R06336,R06337,R02486,R07366,R07996,R08165,R05039,R07993,R03590,R01700,R07187,R06540,R02160,R07329,R03806,R07184,R00272,R07186,R03640,R07368,R03809,R07367,R05469,R05468,R01197,R03009,R03008,R04073,R03451,R05722,R05723,R05466,R02397,R06323,R06322,R03126,R04276,R02035,R07997,R08082,R08050,R05036,R05037,R01412,R05857,R05229,R05039,R08611,R06551,R05301,R05302,R05097,R03812,R05320,R06539,R01252,R08081,R03737,R03376,R05419,R02444,R02445,R01879,R06338,R06335,R03218,R02160,R06336,R06337,R02486,R07366,R07996,R03219,R05228,R07993,R03590,R07187,R06540,R07329,R08610,R03806,R07184,R04276,R07186,R03640,R07368,R03809,R07367,R05469,R05468,R03009,R03008,R04073,R03451,R05722,R05723,R05466,R02397,R06323,R06322,R03126,R07185,R02188,R01512,R01515,R01517,R01660,R00771,R00479,R00835,R00431,R00346,R00345,R00726,R00341,R01324,R03121,R00369,R00365,R00364,R00366,R00372,R00373,R00652,R00588,R01957,R00709,R00267,R01061,R01063,R00351,R00352,R00362,R00479,R01068,R00658,R00756,R00769,R05805,R00770,R00762,R00764,R00767,R00725,R01139,R00299,R08404,R02185,R05804,R00303,R00850,R01528
125	1.00	408	12	35	0	0	C00031->C00037:[9->1,9->2]	RP06299,RP06172,RP04290,RP00285,RP05698,RP06101,RP01093,RP06639,RP06427,RP00060,RP04202,RP00301	R00761,R00472,R00220,R00211,R00210,R00209,R01196,R00212,R01196,R00006,R00014,R00211,R00210,R01699,R00207,R00224,R00226,R00209,R05636,R03145,R00214,R00216,R00771,R01621,R01067,R00725,R01139,R00299,R08404,R02185,R05804,R00303,R00850,R00207,R00945
126	1.00	310	31	121	0	0	C00031->C00037:[4->1,5->2]	RP06552,RP01134,RP01925,RP06172,RP01077,RP06299,RP00180,RP05200,RP00931,RP01431,RP05915,RP00043,RP01109,RP00177,RP08742,RP06369,RP01926,RP06101,RP01093,RP00026,RP05694,RP02450,RP05067,RP00205,RP00060,RP00109,RP05729,RP02453,RP01803,RP00216,RP04543	R01384,R01386,R07658,R00837,R02035,R00472,R00742,R00761,R00315,R00317,R00320,R05605,R00479,R01324,R02737,R00836,R03121,R00369,R00365,R00364,R00366,R00372,R00373,R00652,R00588,R01957,R00802,R00351,R00352,R00362,R00353,R00930,R02036,R00214,R00216,R00771,R00743,R01323,R01179,R05508,R00393,R04057,R02955,R05336,R01359,R05509,R00928,R04000,R00229,R07832,R03884,R00227,R03153,R00235,R04709,R07989,R06635,R06637,R06636,R06459,R06458,R06448,R07250,R06510,R07253,R05331,R06641,R00233,R06511,R06512,R06643,R06644,R06645,R02505,R07987,R07251,R07988,R05188,R06482,R06483,R06480,R06481,R02447,R05464,R01613,R01614,R05190,R07758,R02223,R07254,R02224,R02736,R00344,R00801,R00015,R04194,R05140,R00725,R01139,R00299,R08404,R02185,R05804,R00303,R00850,R00344,R00930,R00217,R00353,R00217,R00346,R00345,R00726,R00341,R00431,R02739,R01859,R01788,R02189,R01786,R00286
127	1.00	187	24	195	0	0	C00031->C00037:[4->2,7->1]	RP01568,RP05677,RP01925,RP00015,RP00113,RP01093,RP02961,RP00931,RP00078,RP01590,RP01431,RP00043,RP00305,RP00395,RP00177,RP00930,RP01271,RP02450,RP01033,RP00052,RP00060,RP02453,RP06593,RP00216	R01518,R08549,R07997,R08082,R08050,R05036,R05037,R01412,R05857,R05229,R05228,R08611,R06551,R07185,R05301,R05302,R05097,R03812,R05320,R06539,R01252,R08081,R03737,R03376,R00474,R08610,R05419,R02444,R02445,R00265,R00621,R01879,R06338,R06335,R03218,R03219,R06336,R06337,R02486,R07366,R07996,R08165,R05039,R07993,R03590,R01700,R07187,R06540,R02160,R07329,R03806,R07184,R00272,R07186,R03640,R07368,R03809,R07367,R05469,R05468,R01197,R03009,R03008,R04073,R03451,R05722,R05723,R05466,R02397,R06323,R06322,R03126,R04276,R02035,R07997,R08082,R08050,R05036,R05037,R01412,R05857,R05229,R05039,R08611,R06551,R05301,R05302,R05097,R03812,R05320,R06539,R01252,R08081,R03737,R03376,R05419,R02444,R02445,R01879,R06338,R06335,R03218,R02160,R06336,R06337,R02486,R07366,R07996,R03219,R05228,R07993,R03590,R07187,R06540,R07329,R08610,R03806,R07184,R04276,R07186,R03640,R07368,R03809,R07367,R05469,R05468,R03009,R03008,R04073,R03451,R05722,R05723,R05466,R02397,R06323,R06322,R03126,R07185,R02188,R01512,R01515,R01517,R01660,R00771,R00028,R00479,R00431,R00346,R00345,R00726,R00341,R01555,R05196,R01324,R03121,R00369,R00365,R00364,R00366,R00372,R00373,R00652,R00588,R01957,R00709,R00267,R01061,R01063,R00351,R00352,R00362,R00479,R01068,R02736,R00658,R00756,R00769,R05805,R00770,R00762,R00764,R00767,R00725,R01139,R00299,R08404,R02185,R05804,R00303,R00850,R02739,R01528,R01788,R02189,R01786
128	1.00	298	17	65	0	1	C00031->C00037:[4->1,4->2,9->2]	RP06552,RP01134,RP04232,RP06172,RP04290,RP05698,RP06101,RP01093,RP00026,RP00180,RP06299,RP00060,RP00285,RP04543,RP03735,RP00301,RP05915	R01384,R01386,R07658,R00837,R00212,R00472,R00220,R01196,R00006,R00014,R00211,R00210,R01699,R00207,R00224,R00226,R00209,R05636,R03145,R00214,R00216,R00771,R00743,R01323,R01179,R05508,R00393,R04057,R02955,R05336,R01359,R05509,R00928,R04000,R00229,R07832,R03884,R00227,R03153,R00235,R00315,R00317,R00320,R00761,R00725,R01139,R00299,R08404,R02185,R05804,R00303,R00850,R00211,R00210,R00209,R01196,R00212,R00286,R00134,R03215,R03146,R00519,R00945,R02737,R00836
129	1.00	312	15	53	0	0	C00031->C00037:[9->1,9->2]	RP01095,RP06299,RP06172,RP04290,RP05698,RP06101,RP01093,RP06639,RP00180,RP00026,RP00060,RP04202,RP00301,RP01573,RP01576	R05339,R00761,R00472,R00220,R01196,R00006,R00014,R00211,R00210,R01699,R00207,R00224,R00226,R00209,R05636,R03145,R00214,R00216,R00771,R01621,R00315,R00317,R00320,R00743,R01323,R01179,R05508,R00393,R04057,R02955,R05336,R01359,R05509,R00928,R04000,R00229,R07832,R03884,R00227,R03153,R00235,R00725,R01139,R00299,R08404,R02185,R05804,R00303,R00850,R00207,R00945,R01529,R05338
130	1.00	177	23	211	0	0	C00031->C00037:[4->2,9->1]	RP01568,RP05677,RP00015,RP06172,RP00113,RP01093,RP00931,RP06639,RP00078,RP01431,RP00180,RP00043,RP00305,RP00395,RP00177,RP00930,RP06101,RP01271,RP00026,RP01033,RP00052,RP06427,RP00060	R01518,R08549,R07997,R08082,R08050,R05036,R05037,R01412,R05857,R05229,R05228,R08611,R06551,R07185,R05301,R05302,R05097,R03812,R05320,R06539,R01252,R08081,R03737,R03376,R00474,R08610,R05419,R02444,R02445,R00265,R00621,R01879,R06338,R06335,R03218,R03219,R06336,R06337,R02486,R07366,R07996,R08165,R05039,R07993,R03590,R01700,R07187,R06540,R02160,R07329,R03806,R07184,R00272,R07186,R03640,R07368,R03809,R07367,R05469,R05468,R01197,R03009,R03008,R04073,R03451,R05722,R05723,R05466,R02397,R06323,R06322,R03126,R04276,R07997,R08082,R08050,R05036,R05037,R01412,R05857,R05229,R05039,R08611,R06551,R05301,R05302,R05097,R03812,R05320,R06539,R01252,R08081,R03737,R03376,R05419,R02444,R02445,R01879,R06338,R06335,R03218,R02160,R06336,R06337,R02486,R07366,R07996,R03219,R05228,R07993,R03590,R07187,R06540,R07329,R08610,R03806,R07184,R04276,R07186,R03640,R07368,R03809,R07367,R05469,R05468,R03009,R03008,R04073,R03451,R05722,R05723,R05466,R02397,R06323,R06322,R03126,R07185,R00472,R02188,R01512,R01515,R01517,R01660,R00771,R00479,R01621,R00431,R00346,R00345,R00726,R00341,R01324,R00315,R00317,R00320,R03121,R00369,R00365,R00364,R00366,R00372,R00373,R00652,R00588,R01957,R00709,R00267,R01061,R01063,R00351,R00352,R00362,R00479,R00214,R00216,R01068,R00743,R01323,R01179,R05508,R00393,R04057,R02955,R05336,R01359,R05509,R00928,R04000,R00229,R07832,R03884,R00227,R03153,R00235,R00658,R00756,R00769,R05805,R00770,R00762,R00764,R00767,R01067,R00725,R01139,R00299,R08404,R02185,R05804,R00303,R00850
131	1.00	382	16	45	0	1	C00031->C00037:[4->1,4->2,7->1,7->2]	RP06552,RP04232,RP06172,RP01925,RP04290,RP05698,RP05915,RP01134,RP06101,RP01133,RP00060,RP00285,RP04543,RP03735,RP00301,RP06593	R01384,R01386,R07658,R00212,R00472,R02035,R00220,R01196,R00006,R00014,R00211,R00210,R01699,R00207,R00224,R00226,R00209,R05636,R03145,R02737,R00836,R00837,R00214,R00216,R00835,R00725,R01139,R00299,R08404,R02185,R05804,R00303,R00850,R00211,R00210,R00209,R01196,R00212,R00286,R00134,R03215,R03146,R00519,R00945,R01528
132	1.00	432	19	61	0	0	C00031->C00037:[5->2,9->1]	RP00043,RP00036,RP01925,RP06172,RP00177,RP01926,RP06101,RP01093,RP00180,RP08343,RP00931,RP01133,RP00078,RP00060,RP01431,RP04833,RP06299,RP05729,RP05200	R03121,R00369,R00365,R00364,R00366,R00372,R00373,R00652,R00588,R01957,R00199,R01858,R02628,R01138,R00659,R00724,R00200,R00206,R02320,R00430,R00208,R01012,R00572,R02035,R00472,R00351,R00352,R00362,R02036,R00214,R00216,R00771,R00315,R00317,R00320,R00236,R00479,R00835,R00431,R00346,R00345,R00726,R00341,R00725,R01139,R00299,R08404,R02185,R05804,R00303,R00850,R01324,R00316,R00761,R00217,R00346,R00345,R00726,R00341,R00431,R05605
133	1.00	349	23	88	0	0	C00031->C00037:[4->1,5->2]	RP01095,RP01572,RP01134,RP01077,RP04543,RP00931,RP01431,RP05915,RP00043,RP00177,RP08742,RP06369,RP01926,RP01093,RP05694,RP05067,RP00060,RP00109,RP05729,RP01576,RP01803,RP06552,RP05200	R05339,R01528,R00837,R00742,R00286,R00479,R01324,R02737,R00836,R03121,R00369,R00365,R00364,R00366,R00372,R00373,R00652,R00588,R01957,R00351,R00352,R00362,R00353,R00930,R02036,R00771,R04709,R07989,R06635,R06637,R06636,R06459,R06458,R06448,R07250,R06510,R07253,R05331,R06641,R00233,R06511,R06512,R06643,R06644,R06645,R02505,R07987,R07251,R07988,R05188,R06482,R06483,R06480,R06481,R02447,R05464,R01613,R01614,R05190,R07758,R02223,R07254,R02224,R00344,R00725,R01139,R00299,R08404,R02185,R05804,R00303,R00850,R00344,R00930,R00217,R00353,R00217,R00346,R00345,R00726,R00341,R00431,R05338,R01859,R01384,R01386,R07658,R05605
134	1.00	597	25	98	0	0	C00031->C00037:[4->1,5->2]	RP01095,RP01572,RP01134,RP01077,RP04543,RP01093,RP00931,RP01431,RP05915,RP00043,RP00177,RP08742,RP06369,RP01926,RP06643,RP05694,RP05709,RP05067,RP00060,RP00109,RP05729,RP01576,RP01803,RP06552,RP05200	R05339,R01528,R00837,R00742,R00286,R00771,R00479,R01324,R02737,R00836,R03121,R00369,R00365,R00364,R00366,R00372,R00373,R00652,R00588,R01957,R00351,R00352,R00362,R00353,R00930,R02036,R01626,R04709,R07989,R06635,R06637,R06636,R06459,R06458,R06448,R07250,R06510,R07253,R05331,R06641,R00233,R06511,R06512,R06643,R06644,R06645,R02505,R07987,R07251,R07988,R05188,R06482,R06483,R06480,R06481,R02447,R05464,R01613,R01614,R05190,R07758,R02223,R07254,R02224,R04726,R04952,R02768,R04957,R07762,R04963,R04355,R04960,R04968,R00344,R00725,R01139,R00299,R08404,R02185,R05804,R00303,R00850,R00344,R00930,R00217,R00353,R00217,R00346,R00345,R00726,R00341,R00431,R05338,R01859,R01384,R01386,R07658,R05605
135	1.00	359	24	85	0	0	C00031->C00037:[4->1,5->2]	RP06552,RP01134,RP01925,RP01077,RP04543,RP02961,RP00931,RP01431,RP05915,RP00043,RP01590,RP00177,RP08742,RP06369,RP01926,RP05694,RP02450,RP05067,RP00109,RP05729,RP02453,RP01803,RP00216,RP05200	R01384,R01386,R07658,R00837,R02035,R00742,R00286,R00028,R00479,R01324,R02737,R00836,R03121,R00369,R00365,R00364,R00366,R00372,R00373,R00652,R00588,R01957,R01555,R05196,R00351,R00352,R00362,R00353,R00930,R02036,R04709,R07989,R06635,R06637,R06636,R06459,R06458,R06448,R07250,R06510,R07253,R05331,R06641,R00233,R06511,R06512,R06643,R06644,R06645,R02505,R07987,R07251,R07988,R05188,R06482,R06483,R06480,R06481,R02447,R05464,R01613,R01614,R05190,R07758,R02223,R07254,R02224,R02736,R00344,R00344,R00930,R00217,R00353,R00217,R00346,R00345,R00726,R00341,R00431,R02739,R01859,R01788,R02189,R01786,R05605
136	1.00	306	12	53	0	0	C00031->C00037:[9->1,9->2]	RP00128,RP06299,RP06172,RP04290,RP05698,RP06101,RP01093,RP00026,RP00180,RP04318,RP00060,RP00301	R00710,R00711,R01019,R00326,R00761,R00472,R00220,R01196,R00006,R00014,R00211,R00210,R01699,R00207,R00224,R00226,R00209,R05636,R03145,R00214,R00216,R00771,R00743,R01323,R01179,R05508,R00393,R04057,R02955,R05336,R01359,R05509,R00928,R04000,R00229,R07832,R03884,R00227,R03153,R00235,R00315,R00317,R00320,R00224,R00725,R01139,R00299,R08404,R02185,R05804,R00303,R00850,R00945
137	1.00	438	18	63	0	0	C00031->C00037:[4->1,7->2]	RP06552,RP01134,RP06299,RP04543,RP00931,RP00078,RP05915,RP01431,RP00043,RP00036,RP00177,RP04202,RP01093,RP06639,RP06427,RP00060,RP00109,RP05729	R01384,R01386,R07658,R00837,R00761,R00286,R00479,R00431,R00346,R00345,R00726,R00341,R02737,R00836,R01324,R03121,R00369,R00365,R00364,R00366,R00372,R00373,R00652,R00588,R01957,R00199,R01858,R02628,R01138,R00659,R00724,R00200,R00206,R02320,R00430,R00208,R01012,R00572,R00351,R00352,R00362,R00207,R00771,R01621,R01067,R00725,R01139,R00299,R08404,R02185,R05804,R00303,R00850,R00344,R00930,R00217,R00353,R00217,R00346,R00345,R00726,R00341,R00431
138	1.00	441	13	37	0	0	C00031->C00037:[9->1,9->2]	RP00128,RP06299,RP06172,RP04290,RP05698,RP06101,RP01093,RP00180,RP08343,RP04318,RP00060,RP00301,RP04833	R00710,R00711,R01019,R00326,R00761,R00472,R00220,R01196,R00006,R00014,R00211,R00210,R01699,R00207,R00224,R00226,R00209,R05636,R03145,R00214,R00216,R00771,R00315,R00317,R00320,R00236,R00224,R00725,R01139,R00299,R08404,R02185,R05804,R00303,R00850,R00945,R00316
139	1.00	280	15	62	0	1	C00031->C00037:[4->1,9->2]	RP06552,RP01134,RP04232,RP04290,RP05698,RP01093,RP00026,RP00180,RP06299,RP00060,RP00285,RP04543,RP03735,RP00301,RP05915	R01384,R01386,R07658,R00837,R00212,R00220,R01196,R00006,R00014,R00211,R00210,R01699,R00207,R00224,R00226,R00209,R05636,R03145,R00771,R00743,R01323,R01179,R05508,R00393,R04057,R02955,R05336,R01359,R05509,R00928,R04000,R00229,R07832,R03884,R00227,R03153,R00235,R00315,R00317,R00320,R00761,R00725,R01139,R00299,R08404,R02185,R05804,R00303,R00850,R00211,R00210,R00209,R01196,R00212,R00286,R00134,R03215,R03146,R00519,R00945,R02737,R00836
140	1.00	276	14	61	0	0	C00031->C00037:[9->1,9->2]	RP06299,RP06172,RP04290,RP05698,RP01093,RP06639,RP00180,RP00079,RP00026,RP06427,RP00060,RP04202,RP00301,RP05729	R00761,R00472,R00220,R01196,R00006,R00014,R00211,R00210,R01699,R00207,R00224,R00226,R00209,R05636,R03145,R00771,R01621,R00315,R00317,R00320,R00361,R00360,R00343,R00342,R01447,R01257,R00743,R01323,R01179,R05508,R00393,R04057,R02955,R05336,R01359,R05509,R00928,R04000,R00229,R07832,R03884,R00227,R03153,R00235,R01067,R00725,R01139,R00299,R08404,R02185,R05804,R00303,R00850,R00207,R00945,R00217,R00346,R00345,R00726,R00341,R00431
141	1.00	412	21	51	0	1	C00031->C00037:[4->1,4->2]	RP06552,RP01134,RP04543,RP02918,RP00440,RP05698,RP00079,RP12734,RP04318,RP00285,RP05242,RP05915,RP02797,RP00301,RP05729,RP00291,RP06172,RP04290,RP10730,RP12733,RP04202	R01384,R01386,R07658,R00837,R00286,R00014,R03050,R00006,R01196,R00006,R00014,R00211,R00210,R01699,R00207,R00224,R00226,R00209,R05636,R03145,R00361,R00360,R00343,R00342,R01447,R01257,R00226,R00224,R00211,R00210,R00209,R01196,R00212,R05636,R02737,R00836,R03145,R00945,R00217,R00346,R00345,R00726,R00341,R00431,R00226,R04672,R00472,R00220,R01699,R00006,R00207
142	0.50	376	9	32	0	0	C00031->C00037:[9->2]	RP00128,RP05698,RP04290,RP06299,RP01093,RP00180,RP04318,RP00060,RP00301	R00710,R00711,R01019,R00326,R01196,R00006,R00014,R00211,R00210,R01699,R00207,R00224,R00226,R00209,R05636,R03145,R00220,R00761,R00771,R00315,R00317,R00320,R00224,R00725,R01139,R00299,R08404,R02185,R05804,R00303,R00850,R00945
143	1.00	453	21	46	0	0	C00031->C00037:[4->1,5->2]	RP06552,RP01134,RP01925,RP04543,RP02961,RP00931,RP01431,RP05915,RP00043,RP01590,RP00177,RP08742,RP06369,RP01926,RP02450,RP05067,RP00109,RP05729,RP02453,RP00216,RP05200	R01384,R01386,R07658,R00837,R02035,R00286,R00028,R00479,R01324,R02737,R00836,R03121,R00369,R00365,R00364,R00366,R00372,R00373,R00652,R00588,R01957,R01555,R05196,R00351,R00352,R00362,R00353,R00930,R02036,R02736,R00344,R00344,R00930,R00217,R00353,R00217,R00346,R00345,R00726,R00341,R00431,R02739,R01788,R02189,R01786,R05605
144	1.00	338	21	88	0	0	C00031->C00037:[4->1,7->2]	RP06552,RP01134,RP04543,RP00343,RP01077,RP06299,RP00453,RP00931,RP05915,RP01431,RP00043,RP00177,RP08742,RP06369,RP04202,RP01093,RP05694,RP05067,RP00060,RP00109,RP05729	R01384,R01386,R07658,R00837,R00286,R02778,R02780,R00742,R00761,R02727,R00010,R00479,R02737,R00836,R01324,R03121,R00369,R00365,R00364,R00366,R00372,R00373,R00652,R00588,R01957,R00351,R00352,R00362,R00353,R00930,R00207,R00771,R04709,R07989,R06635,R06637,R06636,R06459,R06458,R06448,R07250,R06510,R07253,R05331,R06641,R00233,R06511,R06512,R06643,R06644,R06645,R02505,R07987,R07251,R07988,R05188,R06482,R06483,R06480,R06481,R02447,R05464,R01613,R01614,R05190,R07758,R02223,R07254,R02224,R00344,R00725,R01139,R00299,R08404,R02185,R05804,R00303,R00850,R00344,R00930,R00217,R00353,R00217,R00346,R00345,R00726,R00341,R00431
145	0.50	374	13	39	0	0	C00031->C00037:[7->2]	RP00043,RP05729,RP00177,RP08742,RP06369,RP06299,RP01093,RP00931,RP05067,RP00060,RP00109,RP04202,RP01431	R03121,R00369,R00365,R00364,R00366,R00372,R00373,R00652,R00588,R01957,R00217,R00346,R00345,R00726,R00341,R00431,R00351,R00352,R00362,R00353,R00930,R00761,R00771,R00479,R00344,R00725,R01139,R00299,R08404,R02185,R05804,R00303,R00850,R00344,R00930,R00217,R00353,R00207,R01324
146	0.50	488	11	20	0	2	C00031->C00037:[4->1]	RP06552,RP01050,RP00587,RP01048,RP04543,RP00453,RP01053,RP00343,RP05841,RP00301,RP05915	R01384,R01386,R07658,R00681,R02722,R00674,R00679,R00286,R02727,R00010,R00685,R02778,R02780,R08160,R00679,R00685,R00681,R00945,R02737,R00836
147	1.00	358	27	73	0	1	C00031->C00037:[4->1,9->2]	RP06552,RP01095,RP01134,RP04543,RP02918,RP00440,RP05698,RP00180,RP12734,RP00026,RP04318,RP00285,RP05242,RP05915,RP02797,RP00301,RP01573,RP00291,RP04290,RP01093,RP06639,RP10730,RP12733,RP00060,RP04202,RP06299,RP01576	R01384,R01386,R07658,R05339,R00837,R00286,R00014,R03050,R00006,R01196,R00006,R00014,R00211,R00210,R01699,R00207,R00224,R00226,R00209,R05636,R03145,R00315,R00317,R00320,R00226,R00743,R01323,R01179,R05508,R00393,R04057,R02955,R05336,R01359,R05509,R00928,R04000,R00229,R07832,R03884,R00227,R03153,R00235,R00224,R00211,R00210,R00209,R01196,R00212,R05636,R02737,R00836,R03145,R00945,R01529,R00226,R04672,R00220,R00771,R01621,R01699,R00006,R00725,R01139,R00299,R08404,R02185,R05804,R00303,R00850,R00207,R00761,R05338
148	1.00	338	24	89	0	0	C00031->C00037:[4->1,5->2,7->1]	RP01095,RP01572,RP01134,RP01925,RP04543,RP00931,RP01133,RP01431,RP05915,RP00043,RP00177,RP08742,RP06369,RP01926,RP01093,RP05694,RP05067,RP00060,RP00109,RP05729,RP01576,RP06593,RP06552,RP05200	R05339,R01528,R00837,R02035,R00286,R00479,R00835,R01324,R02737,R00836,R03121,R00369,R00365,R00364,R00366,R00372,R00373,R00652,R00588,R01957,R00351,R00352,R00362,R00353,R00930,R02036,R00771,R04709,R07989,R06635,R06637,R06636,R06459,R06458,R06448,R07250,R06510,R07253,R05331,R06641,R00233,R06511,R06512,R06643,R06644,R06645,R02505,R07987,R07251,R07988,R05188,R06482,R06483,R06480,R06481,R02447,R05464,R01613,R01614,R05190,R07758,R02223,R07254,R02224,R00344,R00725,R01139,R00299,R08404,R02185,R05804,R00303,R00850,R00344,R00930,R00217,R00353,R00217,R00346,R00345,R00726,R00341,R00431,R05338,R01528,R01384,R01386,R07658,R05605
149	1.00	335	21	67	0	0	C00031->C00037:[5->2,9->1]	RP01925,RP06172,RP01432,RP06299,RP00180,RP00931,RP01133,RP01830,RP00043,RP00177,RP08742,RP06369,RP01926,RP06101,RP01093,RP00026,RP05067,RP00060,RP00109,RP05729,RP05200	R02035,R00472,R01325,R00761,R00315,R00317,R00320,R00479,R00835,R01900,R03121,R00369,R00365,R00364,R00366,R00372,R00373,R00652,R00588,R01957,R00351,R00352,R00362,R00353,R00930,R02036,R00214,R00216,R00771,R00743,R01323,R01179,R05508,R00393,R04057,R02955,R05336,R01359,R05509,R00928,R04000,R00229,R07832,R03884,R00227,R03153,R00235,R00344,R00725,R01139,R00299,R08404,R02185,R05804,R00303,R00850,R00344,R00930,R00217,R00353,R00217,R00346,R00345,R00726,R00341,R00431,R05605
150	1.00	174	25	197	0	2	C00031->C00037:[4->1,4->2,7->1,7->2]	RP06552,RP05677,RP12907,RP00015,RP00032,RP00924,RP04543,RP00608,RP01134,RP00931,RP01133,RP08484,RP05915,RP00043,RP00305,RP00304,RP00930,RP10771,RP06593,RP01925,RP00060,RP01012,RP01829,RP05857,RP04522	R01384,R01386,R07658,R08549,R07997,R08082,R08050,R05036,R05037,R01412,R05857,R05229,R05228,R08611,R06551,R07185,R05301,R05302,R05097,R03812,R05320,R06539,R01252,R08081,R03737,R03376,R00474,R08610,R05419,R02444,R02445,R00265,R00621,R01879,R06338,R06335,R03218,R03219,R06336,R06337,R02486,R07366,R07996,R08165,R05039,R07993,R03590,R01700,R07187,R06540,R02160,R07329,R03806,R07184,R00272,R07186,R03640,R07368,R03809,R07367,R05469,R05468,R01197,R03009,R03008,R04073,R03451,R05722,R05723,R05466,R02397,R06323,R06322,R03126,R04276,R08165,R07997,R08082,R08050,R05036,R05037,R01412,R05857,R05229,R05039,R08611,R06551,R05301,R05302,R05097,R03812,R05320,R06539,R01252,R08081,R03737,R03376,R05419,R02444,R02445,R01879,R06338,R06335,R03218,R02160,R06336,R06337,R02486,R07366,R07996,R03219,R05228,R07993,R03590,R07187,R06540,R07329,R08610,R03806,R07184,R04276,R07186,R03640,R07368,R03809,R07367,R05469,R05468,R03009,R03008,R04073,R03451,R05722,R05723,R05466,R02397,R06323,R06322,R03126,R07185,R02990,R00405,R00406,R00407,R02956,R02084,R01780,R00727,R00410,R02407,R05588,R00432,R01559,R03154,R06904,R00474,R00286,R00713,R00714,R00837,R00479,R00835,R00268,R02737,R00836,R03121,R00369,R00365,R00364,R00366,R00372,R00373,R00652,R00588,R01957,R00709,R00267,R08549,R01197,R00265,R00479,R01700,R01528,R02035,R00725,R01139,R00299,R08404,R02185,R05804,R00303,R00850,R00621,R01899,R00709,R00267,R00272
151	1.00	320	30	117	0	0	C00031->C00037:[4->1,5->2]	RP06552,RP01134,RP01925,RP06172,RP01077,RP06299,RP01627,RP00180,RP02961,RP00931,RP01431,RP05915,RP00043,RP01590,RP05729,RP00177,RP08742,RP06369,RP01926,RP06101,RP01093,RP00026,RP05694,RP02450,RP05067,RP00060,RP00109,RP04543,RP01629,RP05200	R01384,R01386,R07658,R00837,R02035,R00472,R00742,R00761,R02187,R01600,R00315,R00317,R00320,R00028,R00479,R01324,R02737,R00836,R03121,R00369,R00365,R00364,R00366,R00372,R00373,R00652,R00588,R01957,R01555,R05196,R00217,R00346,R00345,R00726,R00341,R00431,R00351,R00352,R00362,R00353,R00930,R02036,R00214,R00216,R00771,R00743,R01323,R01179,R05508,R00393,R04057,R02955,R05336,R01359,R05509,R00928,R04000,R00229,R07832,R03884,R00227,R03153,R00235,R04709,R07989,R06635,R06637,R06636,R06459,R06458,R06448,R07250,R06510,R07253,R05331,R06641,R00233,R06511,R06512,R06643,R06644,R06645,R02505,R07987,R07251,R07988,R05188,R06482,R06483,R06480,R06481,R02447,R05464,R01613,R01614,R05190,R07758,R02223,R07254,R02224,R02736,R00344,R00725,R01139,R00299,R08404,R02185,R05804,R00303,R00850,R00344,R00930,R00217,R00353,R00286,R01602,R05605
152	1.00	449	29	63	0	1	C00031->C00037:[4->1,9->2]	RP06552,RP04543,RP06727,RP00440,RP04318,RP05698,RP02454,RP00453,RP00180,RP02961,RP12734,RP02918,RP05242,RP00285,RP05915,RP02797,RP00301,RP00343,RP00291,RP01590,RP04290,RP01093,RP06639,RP10730,RP12733,RP00060,RP04202,RP06299,RP00216	R01384,R01386,R07658,R00286,R01830,R03050,R00006,R00224,R01196,R00006,R00014,R00211,R00210,R01699,R00207,R00224,R00226,R00209,R05636,R03145,R02740,R02727,R00010,R00315,R00317,R00320,R00028,R00226,R00014,R05636,R00211,R00210,R00209,R01196,R00212,R02737,R00836,R03145,R00945,R02778,R02780,R00226,R04672,R01555,R05196,R00220,R00771,R01621,R01699,R00006,R00725,R01139,R00299,R08404,R02185,R05804,R00303,R00850,R00207,R00761,R01788,R02189,R01786
153	1.00	370	29	78	0	1	C00031->C00037:[4->1,9->2]	RP06552,RP01134,RP04543,RP04318,RP00440,RP05698,RP02454,RP01590,RP00180,RP02961,RP12734,RP00026,RP06727,RP00285,RP05242,RP05915,RP02797,RP00301,RP00291,RP02918,RP04290,RP01093,RP06639,RP10730,RP12733,RP00060,RP04202,RP06299,RP00216	R01384,R01386,R07658,R00837,R00286,R00224,R03050,R00006,R01196,R00006,R00014,R00211,R00210,R01699,R00207,R00224,R00226,R00209,R05636,R03145,R02740,R01555,R05196,R00315,R00317,R00320,R00028,R00226,R00743,R01323,R01179,R05508,R00393,R04057,R02955,R05336,R01359,R05509,R00928,R04000,R00229,R07832,R03884,R00227,R03153,R00235,R01830,R00211,R00210,R00209,R01196,R00212,R05636,R02737,R00836,R03145,R00945,R00226,R04672,R00014,R00220,R00771,R01621,R01699,R00006,R00725,R01139,R00299,R08404,R02185,R05804,R00303,R00850,R00207,R00761,R01788,R02189,R01786
154	1.00	294	25	110	0	0	C00031->C00037:[4->1,5->2]	RP06552,RP01134,RP01925,RP06172,RP06299,RP00180,RP00931,RP01133,RP01431,RP05915,RP00043,RP00177,RP08742,RP06369,RP01926,RP06101,RP01093,RP00026,RP05694,RP04543,RP05067,RP00060,RP00109,RP05729,RP05200	R01384,R01386,R07658,R00837,R02035,R00472,R00761,R00315,R00317,R00320,R00479,R00835,R01324,R02737,R00836,R03121,R00369,R00365,R00364,R00366,R00372,R00373,R00652,R00588,R01957,R00351,R00352,R00362,R00353,R00930,R02036,R00214,R00216,R00771,R00743,R01323,R01179,R05508,R00393,R04057,R02955,R05336,R01359,R05509,R00928,R04000,R00229,R07832,R03884,R00227,R03153,R00235,R04709,R07989,R06635,R06637,R06636,R06459,R06458,R06448,R07250,R06510,R07253,R05331,R06641,R00233,R06511,R06512,R06643,R06644,R06645,R02505,R07987,R07251,R07988,R05188,R06482,R06483,R06480,R06481,R02447,R05464,R01613,R01614,R05190,R07758,R02223,R07254,R02224,R00286,R00344,R00725,R01139,R00299,R08404,R02185,R05804,R00303,R00850,R00344,R00930,R00217,R00353,R00217,R00346,R00345,R00726,R00341,R00431,R05605
155	1.00	359	26	75	0	1	C00031->C00037:[4->1,9->2]	RP06552,RP01134,RP05698,RP04318,RP00440,RP04543,RP00128,RP00180,RP12734,RP06639,RP02918,RP05242,RP00285,RP05915,RP02797,RP00301,RP00291,RP04290,RP01093,RP00026,RP10730,RP12733,RP06427,RP00060,RP04202,RP06299	R01384,R01386,R07658,R00837,R01196,R00006,R00014,R00211,R00210,R01699,R00207,R00224,R00226,R00209,R05636,R03145,R00224,R03050,R00006,R00286,R00710,R00711,R01019,R00326,R00315,R00317,R00320,R00226,R01621,R00014,R05636,R00211,R00210,R00209,R01196,R00212,R02737,R00836,R03145,R00945,R00226,R04672,R00220,R00771,R00743,R01323,R01179,R05508,R00393,R04057,R02955,R05336,R01359,R05509,R00928,R04000,R00229,R07832,R03884,R00227,R03153,R00235,R01699,R00006,R01067,R00725,R01139,R00299,R08404,R02185,R05804,R00303,R00850,R00207,R00761
156	1.00	172	23	190	0	2	C00031->C00037:[4->1,4->2]	RP06552,RP05677,RP12907,RP00015,RP00032,RP00924,RP04543,RP00608,RP01134,RP00453,RP00931,RP08484,RP05915,RP00043,RP00305,RP01012,RP00304,RP01829,RP00343,RP10771,RP00930,RP05857,RP04522	R01384,R01386,R07658,R08549,R07997,R08082,R08050,R05036,R05037,R01412,R05857,R05229,R05228,R08611,R06551,R07185,R05301,R05302,R05097,R03812,R05320,R06539,R01252,R08081,R03737,R03376,R00474,R08610,R05419,R02444,R02445,R00265,R00621,R01879,R06338,R06335,R03218,R03219,R06336,R06337,R02486,R07366,R07996,R08165,R05039,R07993,R03590,R01700,R07187,R06540,R02160,R07329,R03806,R07184,R00272,R07186,R03640,R07368,R03809,R07367,R05469,R05468,R01197,R03009,R03008,R04073,R03451,R05722,R05723,R05466,R02397,R06323,R06322,R03126,R04276,R08165,R07997,R08082,R08050,R05036,R05037,R01412,R05857,R05229,R05039,R08611,R06551,R05301,R05302,R05097,R03812,R05320,R06539,R01252,R08081,R03737,R03376,R05419,R02444,R02445,R01879,R06338,R06335,R03218,R02160,R06336,R06337,R02486,R07366,R07996,R03219,R05228,R07993,R03590,R07187,R06540,R07329,R08610,R03806,R07184,R04276,R07186,R03640,R07368,R03809,R07367,R05469,R05468,R03009,R03008,R04073,R03451,R05722,R05723,R05466,R02397,R06323,R06322,R03126,R07185,R02990,R00405,R00406,R00407,R02956,R02084,R01780,R00727,R00410,R02407,R05588,R00432,R01559,R03154,R06904,R00474,R00286,R00713,R00714,R00837,R02727,R00010,R00479,R00268,R02737,R00836,R03121,R00369,R00365,R00364,R00366,R00372,R00373,R00652,R00588,R01957,R00709,R00267,R00621,R08549,R01197,R00265,R01899,R02778,R02780,R01700,R00479,R00709,R00267,R00272
157	1.00	328	21	86	0	0	C00031->C00037:[4->1,5->2]	RP01095,RP01572,RP01134,RP04543,RP00931,RP01431,RP05915,RP00043,RP00177,RP08742,RP06369,RP01926,RP01093,RP05694,RP05067,RP00060,RP00109,RP05729,RP01576,RP06552,RP05200	R05339,R01528,R00837,R00286,R00479,R01324,R02737,R00836,R03121,R00369,R00365,R00364,R00366,R00372,R00373,R00652,R00588,R01957,R00351,R00352,R00362,R00353,R00930,R02036,R00771,R04709,R07989,R06635,R06637,R06636,R06459,R06458,R06448,R07250,R06510,R07253,R05331,R06641,R00233,R06511,R06512,R06643,R06644,R06645,R02505,R07987,R07251,R07988,R05188,R06482,R06483,R06480,R06481,R02447,R05464,R01613,R01614,R05190,R07758,R02223,R07254,R02224,R00344,R00725,R01139,R00299,R08404,R02185,R05804,R00303,R00850,R00344,R00930,R00217,R00353,R00217,R00346,R00345,R00726,R00341,R00431,R05338,R01384,R01386,R07658,R05605
158	1.00	349	25	90	0	0	C00031->C00037:[4->1,5->2]	RP06552,RP01134,RP01925,RP00343,RP01077,RP04543,RP00453,RP00931,RP05915,RP01431,RP00043,RP00177,RP01109,RP08742,RP06369,RP01926,RP05694,RP02450,RP05067,RP00216,RP00109,RP05729,RP02453,RP00205,RP05200	R01384,R01386,R07658,R00837,R02035,R02778,R02780,R00742,R00286,R02727,R00010,R00479,R02737,R00836,R01324,R03121,R00369,R00365,R00364,R00366,R00372,R00373,R00652,R00588,R01957,R00351,R00352,R00362,R00802,R00353,R00930,R02036,R04709,R07989,R06635,R06637,R06636,R06459,R06458,R06448,R07250,R06510,R07253,R05331,R06641,R00233,R06511,R06512,R06643,R06644,R06645,R02505,R07987,R07251,R07988,R05188,R06482,R06483,R06480,R06481,R02447,R05464,R01613,R01614,R05190,R07758,R02223,R07254,R02224,R02736,R00344,R01788,R02189,R01786,R00344,R00930,R00217,R00353,R00217,R00346,R00345,R00726,R00341,R00431,R02739,R00801,R00015,R04194,R05140,R05605
159	1.00	327	21	86	0	0	C00031->C00037:[4->1,5->2,7->1]	RP06552,RP01134,RP01925,RP01432,RP04543,RP00931,RP01133,RP05915,RP01830,RP00043,RP00177,RP08742,RP06369,RP01926,RP05694,RP05067,RP00060,RP00109,RP05729,RP06593,RP05200	R01384,R01386,R07658,R00837,R02035,R01325,R00286,R00479,R00835,R02737,R00836,R01900,R03121,R00369,R00365,R00364,R00366,R00372,R00373,R00652,R00588,R01957,R00351,R00352,R00362,R00353,R00930,R02036,R04709,R07989,R06635,R06637,R06636,R06459,R06458,R06448,R07250,R06510,R07253,R05331,R06641,R00233,R06511,R06512,R06643,R06644,R06645,R02505,R07987,R07251,R07988,R05188,R06482,R06483,R06480,R06481,R02447,R05464,R01613,R01614,R05190,R07758,R02223,R07254,R02224,R00344,R00725,R01139,R00299,R08404,R02185,R05804,R00303,R00850,R00344,R00930,R00217,R00353,R00217,R00346,R00345,R00726,R00341,R00431,R01528,R05605
160	1.00	305	21	88	0	0	C00031->C00037:[5->2,7->1]	RP01925,RP00931,RP01133,RP01431,RP00043,RP00177,RP01109,RP08742,RP06369,RP01926,RP05694,RP02450,RP05067,RP00216,RP00060,RP00109,RP05729,RP02453,RP06593,RP00205,RP05200	R02035,R00479,R00835,R01324,R03121,R00369,R00365,R00364,R00366,R00372,R00373,R00652,R00588,R01957,R00351,R00352,R00362,R00802,R00353,R00930,R02036,R04709,R07989,R06635,R06637,R06636,R06459,R06458,R06448,R07250,R06510,R07253,R05331,R06641,R00233,R06511,R06512,R06643,R06644,R06645,R02505,R07987,R07251,R07988,R05188,R06482,R06483,R06480,R06481,R02447,R05464,R01613,R01614,R05190,R07758,R02223,R07254,R02224,R02736,R00344,R01788,R02189,R01786,R00725,R01139,R00299,R08404,R02185,R05804,R00303,R00850,R00344,R00930,R00217,R00353,R00217,R00346,R00345,R00726,R00341,R00431,R02739,R01528,R00801,R00015,R04194,R05140,R05605
161	0.50	483	10	17	0	2	C00031->C00037:[4->1]	RP06552,RP01134,RP05841,RP00587,RP01048,RP01053,RP05915,RP04543,RP00301,RP01050	R01384,R01386,R07658,R00837,R08160,R00679,R00685,R00681,R02722,R00674,R00679,R00685,R02737,R00836,R00286,R00945,R00681
162	1.00	441	27	58	0	1	C00031->C00037:[4->1,9->2]	RP06552,RP01095,RP04543,RP04318,RP00440,RP00343,RP05698,RP00453,RP00180,RP12734,RP02918,RP05242,RP00285,RP05915,RP02797,RP00301,RP01573,RP00291,RP04290,RP01093,RP06639,RP10730,RP12733,RP00060,RP04202,RP06299,RP01576	R01384,R01386,R07658,R05339,R00286,R00224,R03050,R00006,R02778,R02780,R01196,R00006,R00014,R00211,R00210,R01699,R00207,R00224,R00226,R00209,R05636,R03145,R02727,R00010,R00315,R00317,R00320,R00226,R00014,R05636,R00211,R00210,R00209,R01196,R00212,R02737,R00836,R03145,R00945,R01529,R00226,R04672,R00220,R00771,R01621,R01699,R00006,R00725,R01139,R00299,R08404,R02185,R05804,R00303,R00850,R00207,R00761,R05338
163	1.00	489	22	45	0	1	C00031->C00037:[4->1,4->2]	RP06552,RP01134,RP05698,RP02918,RP00440,RP04543,RP00453,RP06101,RP12734,RP04318,RP00285,RP05242,RP05915,RP02797,RP00301,RP04202,RP00291,RP06172,RP04290,RP10730,RP12733,RP00343	R01384,R01386,R07658,R00837,R01196,R00006,R00014,R00211,R00210,R01699,R00207,R00224,R00226,R00209,R05636,R03145,R00014,R03050,R00006,R00286,R02727,R00010,R00214,R00216,R00226,R00224,R00211,R00210,R00209,R01196,R00212,R05636,R02737,R00836,R03145,R00945,R00207,R00226,R04672,R00472,R00220,R01699,R00006,R02778,R02780
164	1.00	452	24	51	0	1	C00031->C00037:[4->1,5->2]	RP06552,RP01095,RP01134,RP04543,RP02918,RP00440,RP05698,RP12734,RP04318,RP00285,RP05242,RP05915,RP02797,RP00301,RP01573,RP00291,RP04290,RP01093,RP06639,RP10730,RP12733,RP00060,RP04202,RP01576	R01384,R01386,R07658,R05339,R00837,R00286,R00014,R03050,R00006,R01196,R00006,R00014,R00211,R00210,R01699,R00207,R00224,R00226,R00209,R05636,R03145,R00226,R00224,R00211,R00210,R00209,R01196,R00212,R05636,R02737,R00836,R03145,R00945,R01529,R00226,R04672,R00220,R00771,R01621,R01699,R00006,R00725,R01139,R00299,R08404,R02185,R05804,R00303,R00850,R00207,R05338
165	1.00	599	24	97	0	0	C00031->C00037:[4->1,5->2]	RP01095,RP01572,RP01134,RP01077,RP04543,RP06643,RP00931,RP01431,RP05915,RP00043,RP00177,RP08742,RP06369,RP01926,RP01093,RP05694,RP05709,RP05067,RP00060,RP00109,RP05729,RP05200,RP06552,RP01576	R05339,R01528,R00837,R00742,R00286,R01626,R00479,R01324,R02737,R00836,R03121,R00369,R00365,R00364,R00366,R00372,R00373,R00652,R00588,R01957,R00351,R00352,R00362,R00353,R00930,R02036,R00771,R04709,R07989,R06635,R06637,R06636,R06459,R06458,R06448,R07250,R06510,R07253,R05331,R06641,R00233,R06511,R06512,R06643,R06644,R06645,R02505,R07987,R07251,R07988,R05188,R06482,R06483,R06480,R06481,R02447,R05464,R01613,R01614,R05190,R07758,R02223,R07254,R02224,R04726,R04952,R02768,R04957,R07762,R04963,R04355,R04960,R04968,R00344,R00725,R01139,R00299,R08404,R02185,R05804,R00303,R00850,R00344,R00930,R00217,R00353,R00217,R00346,R00345,R00726,R00341,R00431,R05605,R01384,R01386,R07658,R05338
166	1.00	318	21	85	0	0	C00031->C00037:[5->2,7->1]	RP01925,RP01627,RP02961,RP00931,RP01133,RP01431,RP00043,RP01590,RP00177,RP08742,RP06369,RP01926,RP05694,RP02450,RP05067,RP00060,RP00109,RP05729,RP01629,RP06593,RP05200	R02035,R02187,R01600,R00028,R00479,R00835,R01324,R03121,R00369,R00365,R00364,R00366,R00372,R00373,R00652,R00588,R01957,R01555,R05196,R00351,R00352,R00362,R00353,R00930,R02036,R04709,R07989,R06635,R06637,R06636,R06459,R06458,R06448,R07250,R06510,R07253,R05331,R06641,R00233,R06511,R06512,R06643,R06644,R06645,R02505,R07987,R07251,R07988,R05188,R06482,R06483,R06480,R06481,R02447,R05464,R01613,R01614,R05190,R07758,R02223,R07254,R02224,R02736,R00344,R00725,R01139,R00299,R08404,R02185,R05804,R00303,R00850,R00344,R00930,R00217,R00353,R00217,R00346,R00345,R00726,R00341,R00431,R01602,R01528,R05605
167	1.00	456	22	48	0	0	C00031->C00037:[4->1,5->2]	RP06552,RP01925,RP04543,RP05915,RP01627,RP00453,RP02961,RP00931,RP01431,RP00343,RP00043,RP01590,RP00177,RP08742,RP06369,RP01926,RP02450,RP05067,RP00109,RP05729,RP01629,RP05200	R01384,R01386,R07658,R02035,R00286,R02737,R00836,R02187,R01600,R02727,R00010,R00028,R00479,R01324,R02778,R02780,R03121,R00369,R00365,R00364,R00366,R00372,R00373,R00652,R00588,R01957,R01555,R05196,R00351,R00352,R00362,R00353,R00930,R02036,R02736,R00344,R00344,R00930,R00217,R00353,R00217,R00346,R00345,R00726,R00341,R00431,R01602,R05605
168	1.00	436	24	54	0	1	C00031->C00037:[4->1,9->2]	RP06552,RP01134,RP04543,RP02918,RP00440,RP05698,RP06101,RP12734,RP04318,RP00285,RP05242,RP05915,RP02797,RP00301,RP00291,RP06172,RP04290,RP01093,RP10730,RP12733,RP00060,RP04202,RP06299,RP00180	R01384,R01386,R07658,R00837,R00286,R00014,R03050,R00006,R01196,R00006,R00014,R00211,R00210,R01699,R00207,R00224,R00226,R00209,R05636,R03145,R00214,R00216,R00226,R00224,R00211,R00210,R00209,R01196,R00212,R05636,R02737,R00836,R03145,R00945,R00226,R04672,R00472,R00220,R00771,R01699,R00006,R00725,R01139,R00299,R08404,R02185,R05804,R00303,R00850,R00207,R00761,R00315,R00317,R00320
169	1.00	360	28	77	0	1	C00031->C00037:[4->1,9->2]	RP06552,RP01095,RP01134,RP05698,RP04318,RP00440,RP04543,RP00128,RP00180,RP12734,RP06639,RP02918,RP05242,RP00285,RP05915,RP02797,RP00301,RP01573,RP00291,RP04290,RP01093,RP00026,RP10730,RP12733,RP00060,RP04202,RP06299,RP01576	R01384,R01386,R07658,R05339,R00837,R01196,R00006,R00014,R00211,R00210,R01699,R00207,R00224,R00226,R00209,R05636,R03145,R00224,R03050,R00006,R00286,R00710,R00711,R01019,R00326,R00315,R00317,R00320,R00226,R01621,R00014,R05636,R00211,R00210,R00209,R01196,R00212,R02737,R00836,R03145,R00945,R01529,R00226,R04672,R00220,R00771,R00743,R01323,R01179,R05508,R00393,R04057,R02955,R05336,R01359,R05509,R00928,R04000,R00229,R07832,R03884,R00227,R03153,R00235,R01699,R00006,R00725,R01139,R00299,R08404,R02185,R05804,R00303,R00850,R00207,R00761,R05338
170	1.00	446	27	57	0	1	C00031->C00037:[4->1,7->1,9->2]	RP06552,RP01134,RP01925,RP02918,RP00440,RP05698,RP06101,RP00180,RP12734,RP01133,RP04318,RP00285,RP05242,RP05915,RP02797,RP00301,RP00291,RP06172,RP04290,RP01093,RP04543,RP10730,RP12733,RP00060,RP04202,RP06299,RP06593	R01384,R01386,R07658,R00837,R02035,R00014,R03050,R00006,R01196,R00006,R00014,R00211,R00210,R01699,R00207,R00224,R00226,R00209,R05636,R03145,R00214,R00216,R00315,R00317,R00320,R00226,R00835,R00224,R00211,R00210,R00209,R01196,R00212,R05636,R02737,R00836,R03145,R00945,R00226,R04672,R00472,R00220,R00771,R00286,R01699,R00006,R00725,R01139,R00299,R08404,R02185,R05804,R00303,R00850,R00207,R00761,R01528
171	0.50	475	19	41	0	1	C00031->C00037:[4->1]	RP06552,RP04543,RP04318,RP00440,RP04290,RP05698,RP00453,RP10730,RP12734,RP12733,RP00291,RP02918,RP05242,RP00285,RP00343,RP02797,RP00301,RP05915,RP04202	R01384,R01386,R07658,R00286,R00224,R03050,R00006,R00220,R01196,R00006,R00014,R00211,R00210,R01699,R00207,R00224,R00226,R00209,R05636,R03145,R02727,R00010,R01699,R00226,R00006,R00226,R04672,R00014,R05636,R00211,R00210,R00209,R01196,R00212,R02778,R02780,R03145,R00945,R02737,R00836,R00207
172	1.00	352	25	71	0	1	C00031->C00037:[7->1,9->2]	RP00128,RP01925,RP04318,RP00440,RP05698,RP00180,RP12734,RP01133,RP02918,RP05242,RP00285,RP02797,RP00301,RP00291,RP10730,RP04290,RP01093,RP06639,RP00026,RP12733,RP06427,RP00060,RP04202,RP06299,RP06593	R00710,R00711,R01019,R00326,R02035,R00224,R03050,R00006,R01196,R00006,R00014,R00211,R00210,R01699,R00207,R00224,R00226,R00209,R05636,R03145,R00315,R00317,R00320,R00226,R00835,R00014,R05636,R00211,R00210,R00209,R01196,R00212,R03145,R00945,R00226,R04672,R01699,R00220,R00771,R01621,R00743,R01323,R01179,R05508,R00393,R04057,R02955,R05336,R01359,R05509,R00928,R04000,R00229,R07832,R03884,R00227,R03153,R00235,R00006,R01067,R00725,R01139,R00299,R08404,R02185,R05804,R00303,R00850,R00207,R00761,R01528
173	1.00	162	22	178	0	2	C00031->C00037:[4->1,4->2,7->1,7->2]	RP06552,RP05677,RP12907,RP00015,RP00924,RP04543,RP01134,RP00931,RP01133,RP08484,RP05915,RP00043,RP00305,RP00304,RP00930,RP10771,RP06593,RP01925,RP00060,RP01012,RP01829,RP04522	R01384,R01386,R07658,R08549,R07997,R08082,R08050,R05036,R05037,R01412,R05857,R05229,R05228,R08611,R06551,R07185,R05301,R05302,R05097,R03812,R05320,R06539,R01252,R08081,R03737,R03376,R00474,R08610,R05419,R02444,R02445,R00265,R00621,R01879,R06338,R06335,R03218,R03219,R06336,R06337,R02486,R07366,R07996,R08165,R05039,R07993,R03590,R01700,R07187,R06540,R02160,R07329,R03806,R07184,R00272,R07186,R03640,R07368,R03809,R07367,R05469,R05468,R01197,R03009,R03008,R04073,R03451,R05722,R05723,R05466,R02397,R06323,R06322,R03126,R04276,R08165,R07997,R08082,R08050,R05036,R05037,R01412,R05857,R05229,R05039,R08611,R06551,R05301,R05302,R05097,R03812,R05320,R06539,R01252,R08081,R03737,R03376,R05419,R02444,R02445,R01879,R06338,R06335,R03218,R02160,R06336,R06337,R02486,R07366,R07996,R03219,R05228,R07993,R03590,R07187,R06540,R07329,R08610,R03806,R07184,R04276,R07186,R03640,R07368,R03809,R07367,R05469,R05468,R03009,R03008,R04073,R03451,R05722,R05723,R05466,R02397,R06323,R06322,R03126,R07185,R00474,R00286,R00837,R00479,R00835,R00268,R02737,R00836,R03121,R00369,R00365,R00364,R00366,R00372,R00373,R00652,R00588,R01957,R00709,R00267,R08549,R01197,R00265,R00479,R01700,R01528,R02035,R00725,R01139,R00299,R08404,R02185,R05804,R00303,R00850,R00621,R01899,R00272
174	1.00	361	18	29	0	1	C00031->C00037:[7->1,9->2]	RP01925,RP04699,RP04290,RP01404,RP06299,RP01763,RP01093,RP01941,RP05983,RP01133,RP00060,RP02234,RP01940,RP04202,RP00301,RP06593,RP02654,RP00604	R02035,R05103,R00220,R01281,R00761,R07377,R07376,R01800,R00771,R02055,R05103,R01281,R00835,R00725,R01139,R00299,R08404,R02185,R05804,R00303,R00850,R02464,R02052,R00207,R00945,R01528,R02978,R02976,R06520
175	1.00	409	13	37	0	1	C00031->C00037:[4->1,4->2]	RP06552,RP06172,RP05698,RP04290,RP04232,RP05915,RP00453,RP06101,RP00285,RP04543,RP03735,RP00301,RP00343	R01384,R01386,R07658,R00472,R01196,R00006,R00014,R00211,R00210,R01699,R00207,R00224,R00226,R00209,R05636,R03145,R00220,R00212,R02737,R00836,R02727,R00010,R00214,R00216,R00211,R00210,R00209,R01196,R00212,R00286,R00134,R03215,R03146,R00519,R00945,R02778,R02780
176	1.00	828	22	59	0	0	C00031->C00037:[4->1,5->2]	RP01095,RP01572,RP01134,RP04543,RP01093,RP00931,RP01431,RP05915,RP00043,RP00177,RP08742,RP06369,RP01926,RP06643,RP05709,RP05067,RP00060,RP00109,RP05729,RP01576,RP06552,RP05200	R05339,R01528,R00837,R00286,R00771,R00479,R01324,R02737,R00836,R03121,R00369,R00365,R00364,R00366,R00372,R00373,R00652,R00588,R01957,R00351,R00352,R00362,R00353,R00930,R02036,R01626,R04726,R04952,R02768,R04957,R07762,R04963,R04355,R04960,R04968,R00344,R00725,R01139,R00299,R08404,R02185,R05804,R00303,R00850,R00344,R00930,R00217,R00353,R00217,R00346,R00345,R00726,R00341,R00431,R05338,R01384,R01386,R07658,R05605
177	1.00	409	27	64	0	1	C00031->C00037:[4->1,7->1,9->2]	RP06552,RP01134,RP01925,RP04318,RP00440,RP05698,RP00079,RP12734,RP01133,RP02918,RP05242,RP00285,RP05915,RP02797,RP00301,RP04202,RP00291,RP06172,RP04290,RP01093,RP04543,RP10730,RP12733,RP00060,RP05729,RP06299,RP06593	R01384,R01386,R07658,R00837,R02035,R00224,R03050,R00006,R01196,R00006,R00014,R00211,R00210,R01699,R00207,R00224,R00226,R00209,R05636,R03145,R00361,R00360,R00343,R00342,R01447,R01257,R00226,R00835,R00014,R05636,R00211,R00210,R00209,R01196,R00212,R02737,R00836,R03145,R00945,R00207,R00226,R04672,R00472,R00220,R00771,R00286,R01699,R00006,R00725,R01139,R00299,R08404,R02185,R05804,R00303,R00850,R00217,R00346,R00345,R00726,R00341,R00431,R00761,R01528
178	1.00	342	23	84	0	0	C00031->C00037:[4->1,5->2]	RP06552,RP01134,RP01925,RP04543,RP02961,RP00931,RP01431,RP05915,RP00043,RP01590,RP00177,RP08742,RP06369,RP01926,RP05694,RP02450,RP05067,RP00109,RP05729,RP02453,RP06593,RP00216,RP05200	R01384,R01386,R07658,R00837,R02035,R00286,R00028,R00479,R01324,R02737,R00836,R03121,R00369,R00365,R00364,R00366,R00372,R00373,R00652,R00588,R01957,R01555,R05196,R00351,R00352,R00362,R00353,R00930,R02036,R04709,R07989,R06635,R06637,R06636,R06459,R06458,R06448,R07250,R06510,R07253,R05331,R06641,R00233,R06511,R06512,R06643,R06644,R06645,R02505,R07987,R07251,R07988,R05188,R06482,R06483,R06480,R06481,R02447,R05464,R01613,R01614,R05190,R07758,R02223,R07254,R02224,R02736,R00344,R00344,R00930,R00217,R00353,R00217,R00346,R00345,R00726,R00341,R00431,R02739,R01528,R01788,R02189,R01786,R05605
179	1.00	301	26	111	0	0	C00031->C00037:[4->1,5->2]	RP01095,RP01572,RP01134,RP04543,RP06172,RP06299,RP00180,RP00931,RP01431,RP05915,RP00043,RP00177,RP08742,RP06369,RP01926,RP06101,RP01093,RP00026,RP05694,RP05067,RP00060,RP00109,RP05729,RP01576,RP06552,RP05200	R05339,R01528,R00837,R00286,R00472,R00761,R00315,R00317,R00320,R00479,R01324,R02737,R00836,R03121,R00369,R00365,R00364,R00366,R00372,R00373,R00652,R00588,R01957,R00351,R00352,R00362,R00353,R00930,R02036,R00214,R00216,R00771,R00743,R01323,R01179,R05508,R00393,R04057,R02955,R05336,R01359,R05509,R00928,R04000,R00229,R07832,R03884,R00227,R03153,R00235,R04709,R07989,R06635,R06637,R06636,R06459,R06458,R06448,R07250,R06510,R07253,R05331,R06641,R00233,R06511,R06512,R06643,R06644,R06645,R02505,R07987,R07251,R07988,R05188,R06482,R06483,R06480,R06481,R02447,R05464,R01613,R01614,R05190,R07758,R02223,R07254,R02224,R00344,R00725,R01139,R00299,R08404,R02185,R05804,R00303,R00850,R00344,R00930,R00217,R00353,R00217,R00346,R00345,R00726,R00341,R00431,R05338,R01384,R01386,R07658,R05605
180	1.00	592	22	95	0	0	C00031->C00037:[4->1,5->2]	RP06552,RP01134,RP01925,RP01077,RP04543,RP00931,RP01133,RP05915,RP01431,RP00043,RP00177,RP08742,RP06369,RP01926,RP06643,RP05694,RP05709,RP05067,RP00060,RP00109,RP05729,RP05200	R01384,R01386,R07658,R00837,R02035,R00742,R00286,R00479,R00835,R02737,R00836,R01324,R03121,R00369,R00365,R00364,R00366,R00372,R00373,R00652,R00588,R01957,R00351,R00352,R00362,R00353,R00930,R02036,R01626,R04709,R07989,R06635,R06637,R06636,R06459,R06458,R06448,R07250,R06510,R07253,R05331,R06641,R00233,R06511,R06512,R06643,R06644,R06645,R02505,R07987,R07251,R07988,R05188,R06482,R06483,R06480,R06481,R02447,R05464,R01613,R01614,R05190,R07758,R02223,R07254,R02224,R04726,R04952,R02768,R04957,R07762,R04963,R04355,R04960,R04968,R00344,R00725,R01139,R00299,R08404,R02185,R05804,R00303,R00850,R00344,R00930,R00217,R00353,R00217,R00346,R00345,R00726,R00341,R00431,R05605
181	0.50	380	10	21	0	2	C00031->C00037:[7->1]	RP01050,RP01925,RP00587,RP01133,RP00060,RP01053,RP05841,RP00301,RP06593,RP01048	R00681,R02035,R02722,R00674,R00835,R00725,R01139,R00299,R08404,R02185,R05804,R00303,R00850,R00685,R08160,R00679,R00685,R00681,R00945,R01528,R00679
182	0.50	400	15	41	0	0	C00031->C00037:[5->2]	RP01830,RP00043,RP01925,RP00177,RP08742,RP06369,RP01432,RP01926,RP00931,RP05067,RP01133,RP00060,RP00109,RP05729,RP05200	R01900,R03121,R00369,R00365,R00364,R00366,R00372,R00373,R00652,R00588,R01957,R02035,R00351,R00352,R00362,R00353,R00930,R01325,R02036,R00479,R00344,R00835,R00725,R01139,R00299,R08404,R02185,R05804,R00303,R00850,R00344,R00930,R00217,R00353,R00217,R00346,R00345,R00726,R00341,R00431,R05605
183	1.00	356	24	91	0	0	C00031->C00037:[4->1,5->2]	RP01095,RP01572,RP01134,RP00343,RP01077,RP04543,RP00453,RP00931,RP05915,RP01431,RP00043,RP00177,RP08742,RP06369,RP01926,RP01093,RP05694,RP05067,RP00060,RP00109,RP05729,RP05200,RP06552,RP01576	R05339,R01528,R00837,R02778,R02780,R00742,R00286,R02727,R00010,R00479,R02737,R00836,R01324,R03121,R00369,R00365,R00364,R00366,R00372,R00373,R00652,R00588,R01957,R00351,R00352,R00362,R00353,R00930,R02036,R00771,R04709,R07989,R06635,R06637,R06636,R06459,R06458,R06448,R07250,R06510,R07253,R05331,R06641,R00233,R06511,R06512,R06643,R06644,R06645,R02505,R07987,R07251,R07988,R05188,R06482,R06483,R06480,R06481,R02447,R05464,R01613,R01614,R05190,R07758,R02223,R07254,R02224,R00344,R00725,R01139,R00299,R08404,R02185,R05804,R00303,R00850,R00344,R00930,R00217,R00353,R00217,R00346,R00345,R00726,R00341,R00431,R05605,R01384,R01386,R07658,R05338
184	1.00	458	23	52	0	1	C00031->C00037:[4->1,9->2]	RP06552,RP05698,RP02918,RP00440,RP04543,RP00453,RP12734,RP04318,RP00285,RP05242,RP05915,RP02797,RP00301,RP04202,RP00291,RP04290,RP01093,RP06639,RP10730,RP12733,RP06427,RP00060,RP00343	R01384,R01386,R07658,R01196,R00006,R00014,R00211,R00210,R01699,R00207,R00224,R00226,R00209,R05636,R03145,R00014,R03050,R00006,R00286,R02727,R00010,R00226,R00224,R00211,R00210,R00209,R01196,R00212,R05636,R02737,R00836,R03145,R00945,R00207,R00226,R04672,R00220,R00771,R01621,R01699,R00006,R01067,R00725,R01139,R00299,R08404,R02185,R05804,R00303,R00850,R02778,R02780
185	0.50	472	18	38	0	1	C00031->C00037:[4->1]	RP06552,RP01134,RP05698,RP04318,RP00440,RP04543,RP12734,RP02918,RP05242,RP00285,RP05915,RP02797,RP00301,RP00291,RP04290,RP10730,RP12733,RP04202	R01384,R01386,R07658,R00837,R01196,R00006,R00014,R00211,R00210,R01699,R00207,R00224,R00226,R00209,R05636,R03145,R00224,R03050,R00006,R00286,R00226,R00014,R05636,R00211,R00210,R00209,R01196,R00212,R02737,R00836,R03145,R00945,R00226,R04672,R00220,R01699,R00006,R00207
186	1.00	160	19	184	0	2	C00031->C00037:[4->1,4->2]	RP06552,RP05677,RP12907,RP00015,RP00032,RP00924,RP04543,RP00608,RP01134,RP00931,RP05915,RP00043,RP00305,RP00304,RP00930,RP10771,RP01012,RP05857,RP04522	R01384,R01386,R07658,R08549,R07997,R08082,R08050,R05036,R05037,R01412,R05857,R05229,R05228,R08611,R06551,R07185,R05301,R05302,R05097,R03812,R05320,R06539,R01252,R08081,R03737,R03376,R00474,R08610,R05419,R02444,R02445,R00265,R00621,R01879,R06338,R06335,R03218,R03219,R06336,R06337,R02486,R07366,R07996,R08165,R05039,R07993,R03590,R01700,R07187,R06540,R02160,R07329,R03806,R07184,R00272,R07186,R03640,R07368,R03809,R07367,R05469,R05468,R01197,R03009,R03008,R04073,R03451,R05722,R05723,R05466,R02397,R06323,R06322,R03126,R04276,R08165,R07997,R08082,R08050,R05036,R05037,R01412,R05857,R05229,R05039,R08611,R06551,R05301,R05302,R05097,R03812,R05320,R06539,R01252,R08081,R03737,R03376,R05419,R02444,R02445,R01879,R06338,R06335,R03218,R02160,R06336,R06337,R02486,R07366,R07996,R03219,R05228,R07993,R03590,R07187,R06540,R07329,R08610,R03806,R07184,R04276,R07186,R03640,R07368,R03809,R07367,R05469,R05468,R03009,R03008,R04073,R03451,R05722,R05723,R05466,R02397,R06323,R06322,R03126,R07185,R02990,R00405,R00406,R00407,R02956,R02084,R01780,R00727,R00410,R02407,R05588,R00432,R01559,R03154,R06904,R00474,R00286,R00713,R00714,R00837,R00479,R02737,R00836,R03121,R00369,R00365,R00364,R00366,R00372,R00373,R00652,R00588,R01957,R00709,R00267,R08549,R01197,R00265,R00479,R01700,R00621,R00709,R00267,R00272
187	1.00	342	23	86	0	0	C00031->C00037:[4->1,5->2]	RP06552,RP01134,RP01925,RP01077,RP04543,RP00931,RP01431,RP05915,RP00043,RP00177,RP01109,RP08742,RP06369,RP01926,RP05694,RP02450,RP05067,RP00216,RP00109,RP05729,RP02453,RP00205,RP05200	R01384,R01386,R07658,R00837,R02035,R00742,R00286,R00479,R01324,R02737,R00836,R03121,R00369,R00365,R00364,R00366,R00372,R00373,R00652,R00588,R01957,R00351,R00352,R00362,R00802,R00353,R00930,R02036,R04709,R07989,R06635,R06637,R06636,R06459,R06458,R06448,R07250,R06510,R07253,R05331,R06641,R00233,R06511,R06512,R06643,R06644,R06645,R02505,R07987,R07251,R07988,R05188,R06482,R06483,R06480,R06481,R02447,R05464,R01613,R01614,R05190,R07758,R02223,R07254,R02224,R02736,R00344,R01788,R02189,R01786,R00344,R00930,R00217,R00353,R00217,R00346,R00345,R00726,R00341,R00431,R02739,R00801,R00015,R04194,R05140,R05605
188	1.00	302	17	63	0	0	C00031->C00037:[7->2,9->1]	RP00043,RP06172,RP00177,RP08742,RP06369,RP06299,RP06101,RP01093,RP00026,RP00180,RP00931,RP05067,RP00060,RP01431,RP00109,RP05729,RP04202	R03121,R00369,R00365,R00364,R00366,R00372,R00373,R00652,R00588,R01957,R00472,R00351,R00352,R00362,R00353,R00930,R00761,R00214,R00216,R00771,R00743,R01323,R01179,R05508,R00393,R04057,R02955,R05336,R01359,R05509,R00928,R04000,R00229,R07832,R03884,R00227,R03153,R00235,R00315,R00317,R00320,R00479,R00344,R00725,R01139,R00299,R08404,R02185,R05804,R00303,R00850,R01324,R00344,R00930,R00217,R00353,R00217,R00346,R00345,R00726,R00341,R00431,R00207
189	1.00	596	25	96	0	0	C00031->C00037:[4->1,5->2]	RP06552,RP01134,RP01925,RP05709,RP01077,RP04543,RP00931,RP01431,RP05915,RP00043,RP00177,RP01109,RP08742,RP06369,RP01926,RP06643,RP05694,RP02450,RP05067,RP00216,RP00109,RP05729,RP02453,RP00205,RP05200	R01384,R01386,R07658,R00837,R02035,R04726,R04952,R02768,R04957,R07762,R04963,R04355,R04960,R04968,R00742,R00286,R00479,R01324,R02737,R00836,R03121,R00369,R00365,R00364,R00366,R00372,R00373,R00652,R00588,R01957,R00351,R00352,R00362,R00802,R00353,R00930,R02036,R01626,R04709,R07989,R06635,R06637,R06636,R06459,R06458,R06448,R07250,R06510,R07253,R05331,R06641,R00233,R06511,R06512,R06643,R06644,R06645,R02505,R07987,R07251,R07988,R05188,R06482,R06483,R06480,R06481,R02447,R05464,R01613,R01614,R05190,R07758,R02223,R07254,R02224,R02736,R00344,R01788,R02189,R01786,R00344,R00930,R00217,R00353,R00217,R00346,R00345,R00726,R00341,R00431,R02739,R00801,R00015,R04194,R05140,R05605
190	1.00	419	23	55	0	1	C00031->C00037:[4->1,4->2]	RP06552,RP01134,RP05698,RP02918,RP00440,RP04543,RP00453,RP00079,RP12734,RP04318,RP00285,RP05242,RP05915,RP02797,RP00301,RP04202,RP00291,RP06172,RP05729,RP04290,RP10730,RP12733,RP00343	R01384,R01386,R07658,R00837,R01196,R00006,R00014,R00211,R00210,R01699,R00207,R00224,R00226,R00209,R05636,R03145,R00014,R03050,R00006,R00286,R02727,R00010,R00361,R00360,R00343,R00342,R01447,R01257,R00226,R00224,R00211,R00210,R00209,R01196,R00212,R05636,R02737,R00836,R03145,R00945,R00207,R00226,R04672,R00472,R00217,R00346,R00345,R00726,R00341,R00431,R00220,R01699,R00006,R02778,R02780
191	0.50	252	8	21	0	1	C00031->C00037:[4->1]	RP06552,RP00043,RP01134,RP00925,RP02916,RP05915,RP04543,RP05908	R01384,R01386,R07658,R03121,R00369,R00365,R00364,R00366,R00372,R00373,R00652,R00588,R01957,R00837,R00474,R00013,R02737,R00836,R00286,R00474,R00013
192	1.00	441	13	34	0	1	C00031->C00037:[4->1,4->2]	RP06552,RP06172,RP05698,RP04290,RP01134,RP04232,RP05915,RP00453,RP06101,RP00285,RP04543,RP00301,RP00343	R01384,R01386,R07658,R00472,R01196,R00006,R00014,R00211,R00210,R01699,R00207,R00224,R00226,R00209,R05636,R03145,R00220,R00837,R00212,R02737,R00836,R02727,R00010,R00214,R00216,R00211,R00210,R00209,R01196,R00212,R00286,R00945,R02778,R02780
193	1.00	392	27	68	0	1	C00031->C00037:[4->1,9->2]	RP06552,RP01134,RP05698,RP02918,RP00440,RP04543,RP00453,RP00180,RP00079,RP12734,RP04318,RP00285,RP05242,RP05915,RP02797,RP00301,RP05729,RP00291,RP06172,RP04290,RP04202,RP01093,RP10730,RP12733,RP00060,RP00343,RP06299	R01384,R01386,R07658,R00837,R01196,R00006,R00014,R00211,R00210,R01699,R00207,R00224,R00226,R00209,R05636,R03145,R00014,R03050,R00006,R00286,R02727,R00010,R00315,R00317,R00320,R00361,R00360,R00343,R00342,R01447,R01257,R00226,R00224,R00211,R00210,R00209,R01196,R00212,R05636,R02737,R00836,R03145,R00945,R00217,R00346,R00345,R00726,R00341,R00431,R00226,R04672,R00472,R00220,R00207,R00771,R01699,R00006,R00725,R01139,R00299,R08404,R02185,R05804,R00303,R00850,R02778,R02780,R00761
194	1.00	322	25	95	0	0	C00031->C00037:[4->1,5->2,7->1]	RP06552,RP01134,RP01925,RP04543,RP00931,RP01133,RP01431,RP05915,RP00043,RP01109,RP00177,RP08742,RP06369,RP01926,RP05694,RP02450,RP05067,RP00205,RP00060,RP00109,RP05729,RP02453,RP06593,RP00216,RP05200	R01384,R01386,R07658,R00837,R02035,R00286,R00479,R00835,R01324,R02737,R00836,R03121,R00369,R00365,R00364,R00366,R00372,R00373,R00652,R00588,R01957,R00802,R00351,R00352,R00362,R00353,R00930,R02036,R04709,R07989,R06635,R06637,R06636,R06459,R06458,R06448,R07250,R06510,R07253,R05331,R06641,R00233,R06511,R06512,R06643,R06644,R06645,R02505,R07987,R07251,R07988,R05188,R06482,R06483,R06480,R06481,R02447,R05464,R01613,R01614,R05190,R07758,R02223,R07254,R02224,R02736,R00344,R00801,R00015,R04194,R05140,R00725,R01139,R00299,R08404,R02185,R05804,R00303,R00850,R00344,R00930,R00217,R00353,R00217,R00346,R00345,R00726,R00341,R00431,R02739,R01528,R01788,R02189,R01786,R05605
195	1.00	407	16	42	0	1	C00031->C00037:[7->1,7->2]	RP06172,RP01925,RP01590,RP04290,RP05698,RP04232,RP06101,RP02450,RP02961,RP01133,RP00060,RP00285,RP02453,RP00301,RP06593,RP00216	R00472,R02035,R01555,R05196,R00220,R01196,R00006,R00014,R00211,R00210,R01699,R00207,R00224,R00226,R00209,R05636,R03145,R00212,R00214,R00216,R02736,R00028,R00835,R00725,R01139,R00299,R08404,R02185,R05804,R00303,R00850,R00211,R00210,R00209,R01196,R00212,R02739,R00945,R01528,R01788,R02189,R01786
196	1.00	343	21	86	0	0	C00031->C00037:[4->1,5->2]	RP06552,RP01134,RP01925,RP01077,RP01432,RP04543,RP00931,RP01133,RP05915,RP01830,RP00043,RP00177,RP08742,RP06369,RP01926,RP05694,RP05067,RP00060,RP00109,RP05729,RP05200	R01384,R01386,R07658,R00837,R02035,R00742,R01325,R00286,R00479,R00835,R02737,R00836,R01900,R03121,R00369,R00365,R00364,R00366,R00372,R00373,R00652,R00588,R01957,R00351,R00352,R00362,R00353,R00930,R02036,R04709,R07989,R06635,R06637,R06636,R06459,R06458,R06448,R07250,R06510,R07253,R05331,R06641,R00233,R06511,R06512,R06643,R06644,R06645,R02505,R07987,R07251,R07988,R05188,R06482,R06483,R06480,R06481,R02447,R05464,R01613,R01614,R05190,R07758,R02223,R07254,R02224,R00344,R00725,R01139,R00299,R08404,R02185,R05804,R00303,R00850,R00344,R00930,R00217,R00353,R00217,R00346,R00345,R00726,R00341,R00431,R05605
197	1.00	407	18	47	0	0	C00031->C00037:[4->1,5->2]	RP06552,RP00043,RP01134,RP01925,RP00177,RP08742,RP06369,RP01926,RP05915,RP04543,RP00931,RP05067,RP01133,RP00060,RP00109,RP01431,RP05729,RP05200	R01384,R01386,R07658,R03121,R00369,R00365,R00364,R00366,R00372,R00373,R00652,R00588,R01957,R00837,R02035,R00351,R00352,R00362,R00353,R00930,R02036,R02737,R00836,R00286,R00479,R00344,R00835,R00725,R01139,R00299,R08404,R02185,R05804,R00303,R00850,R00344,R00930,R00217,R00353,R01324,R00217,R00346,R00345,R00726,R00341,R00431,R05605
198	1.00	474	25	54	0	1	C00031->C00037:[4->1,9->2]	RP06552,RP05698,RP02918,RP00440,RP02940,RP04543,RP00453,RP06727,RP12734,RP01133,RP04318,RP00285,RP05242,RP05915,RP02797,RP00301,RP04202,RP00291,RP04290,RP06639,RP10730,RP02450,RP12733,RP00060,RP00343	R01384,R01386,R07658,R01196,R00006,R00014,R00211,R00210,R01699,R00207,R00224,R00226,R00209,R05636,R03145,R00014,R03050,R00006,R03321,R00286,R02727,R00010,R01830,R00226,R00835,R00224,R00211,R00210,R00209,R01196,R00212,R05636,R02737,R00836,R03145,R00945,R00207,R00226,R04672,R00220,R01621,R01699,R02736,R00006,R00725,R01139,R00299,R08404,R02185,R05804,R00303,R00850,R02778,R02780
199	1.00	591	21	94	0	0	C00031->C00037:[4->1,7->2]	RP06552,RP01134,RP04543,RP01077,RP06299,RP01093,RP00931,RP05915,RP01431,RP00043,RP05729,RP00177,RP08742,RP06369,RP06643,RP05694,RP05709,RP05067,RP00060,RP00109,RP04202	R01384,R01386,R07658,R00837,R00286,R00742,R00761,R00771,R00479,R02737,R00836,R01324,R03121,R00369,R00365,R00364,R00366,R00372,R00373,R00652,R00588,R01957,R00217,R00346,R00345,R00726,R00341,R00431,R00351,R00352,R00362,R00353,R00930,R01626,R04709,R07989,R06635,R06637,R06636,R06459,R06458,R06448,R07250,R06510,R07253,R05331,R06641,R00233,R06511,R06512,R06643,R06644,R06645,R02505,R07987,R07251,R07988,R05188,R06482,R06483,R06480,R06481,R02447,R05464,R01613,R01614,R05190,R07758,R02223,R07254,R02224,R04726,R04952,R02768,R04957,R07762,R04963,R04355,R04960,R04968,R00344,R00725,R01139,R00299,R08404,R02185,R05804,R00303,R00850,R00344,R00930,R00217,R00353,R00207
200	1.00	164	20	186	0	2	C00031->C00037:[4->1,4->2]	RP06552,RP05677,RP04543,RP00015,RP00032,RP00924,RP12907,RP01134,RP00453,RP00931,RP05915,RP00043,RP00305,RP00304,RP00930,RP10771,RP00343,RP01012,RP05857,RP04522	R01384,R01386,R07658,R08549,R07997,R08082,R08050,R05036,R05037,R01412,R05857,R05229,R05228,R08611,R06551,R07185,R05301,R05302,R05097,R03812,R05320,R06539,R01252,R08081,R03737,R03376,R00474,R08610,R05419,R02444,R02445,R00265,R00621,R01879,R06338,R06335,R03218,R03219,R06336,R06337,R02486,R07366,R07996,R08165,R05039,R07993,R03590,R01700,R07187,R06540,R02160,R07329,R03806,R07184,R00272,R07186,R03640,R07368,R03809,R07367,R05469,R05468,R01197,R03009,R03008,R04073,R03451,R05722,R05723,R05466,R02397,R06323,R06322,R03126,R04276,R00286,R07997,R08082,R08050,R05036,R05037,R01412,R05857,R05229,R05039,R08611,R06551,R05301,R05302,R05097,R03812,R05320,R06539,R01252,R08081,R03737,R03376,R05419,R02444,R02445,R01879,R06338,R06335,R03218,R02160,R06336,R06337,R02486,R07366,R07996,R03219,R05228,R07993,R03590,R07187,R06540,R07329,R08610,R03806,R07184,R04276,R07186,R03640,R07368,R03809,R07367,R05469,R05468,R03009,R03008,R04073,R03451,R05722,R05723,R05466,R02397,R06323,R06322,R03126,R07185,R02990,R00405,R00406,R00407,R02956,R02084,R01780,R00727,R00410,R02407,R05588,R00432,R01559,R03154,R06904,R00474,R08165,R00837,R02727,R00010,R00479,R02737,R00836,R03121,R00369,R00365,R00364,R00366,R00372,R00373,R00652,R00588,R01957,R00709,R00267,R08549,R01197,R00265,R00479,R01700,R02778,R02780,R00621,R00709,R00267,R00272
201	1.00	320	21	86	0	0	C00031->C00037:[5->2,7->1]	RP01925,RP02961,RP00931,RP01133,RP01431,RP00043,RP01590,RP00177,RP08742,RP06369,RP01926,RP05694,RP02450,RP05067,RP00060,RP00109,RP05729,RP02453,RP06593,RP00216,RP05200	R02035,R00028,R00479,R00835,R01324,R03121,R00369,R00365,R00364,R00366,R00372,R00373,R00652,R00588,R01957,R01555,R05196,R00351,R00352,R00362,R00353,R00930,R02036,R04709,R07989,R06635,R06637,R06636,R06459,R06458,R06448,R07250,R06510,R07253,R05331,R06641,R00233,R06511,R06512,R06643,R06644,R06645,R02505,R07987,R07251,R07988,R05188,R06482,R06483,R06480,R06481,R02447,R05464,R01613,R01614,R05190,R07758,R02223,R07254,R02224,R02736,R00344,R00725,R01139,R00299,R08404,R02185,R05804,R00303,R00850,R00344,R00930,R00217,R00353,R00217,R00346,R00345,R00726,R00341,R00431,R02739,R01528,R01788,R02189,R01786,R05605
202	1.00	151	17	167	0	2	C00031->C00037:[4->1,4->2]	RP06552,RP00043,RP05677,RP00305,RP00015,RP01012,RP00924,RP00930,RP04543,RP12907,RP01134,RP00931,RP00304,RP05915,RP10771,RP05857,RP04522	R01384,R01386,R07658,R03121,R00369,R00365,R00364,R00366,R00372,R00373,R00652,R00588,R01957,R08549,R07997,R08082,R08050,R05036,R05037,R01412,R05857,R05229,R05228,R08611,R06551,R07185,R05301,R05302,R05097,R03812,R05320,R06539,R01252,R08081,R03737,R03376,R00474,R08610,R05419,R02444,R02445,R00265,R00621,R01879,R06338,R06335,R03218,R03219,R06336,R06337,R02486,R07366,R07996,R08165,R05039,R07993,R03590,R01700,R07187,R06540,R02160,R07329,R03806,R07184,R00272,R07186,R03640,R07368,R03809,R07367,R05469,R05468,R01197,R03009,R03008,R04073,R03451,R05722,R05723,R05466,R02397,R06323,R06322,R03126,R04276,R00709,R00267,R07997,R08082,R08050,R05036,R05037,R01412,R05857,R05229,R05039,R08611,R06551,R05301,R05302,R05097,R03812,R05320,R06539,R01252,R08081,R03737,R03376,R05419,R02444,R02445,R01879,R06338,R06335,R03218,R02160,R06336,R06337,R02486,R07366,R07996,R03219,R05228,R07993,R03590,R07187,R06540,R07329,R08610,R03806,R07184,R04276,R07186,R03640,R07368,R03809,R07367,R05469,R05468,R03009,R03008,R04073,R03451,R05722,R05723,R05466,R02397,R06323,R06322,R03126,R07185,R00621,R00474,R00479,R00286,R08165,R00837,R00479,R08549,R01197,R00265,R02737,R00836,R01700,R00709,R00267,R00272
203	1.00	329	21	88	0	0	C00031->C00037:[4->1,5->2]	RP01830,RP00043,RP01925,RP00177,RP08742,RP06369,RP01432,RP01926,RP05915,RP00453,RP05694,RP04543,RP00931,RP05067,RP01133,RP00060,RP00109,RP05729,RP00343,RP06552,RP05200	R01900,R03121,R00369,R00365,R00364,R00366,R00372,R00373,R00652,R00588,R01957,R02035,R00351,R00352,R00362,R00353,R00930,R01325,R02036,R02737,R00836,R02727,R00010,R04709,R07989,R06635,R06637,R06636,R06459,R06458,R06448,R07250,R06510,R07253,R05331,R06641,R00233,R06511,R06512,R06643,R06644,R06645,R02505,R07987,R07251,R07988,R05188,R06482,R06483,R06480,R06481,R02447,R05464,R01613,R01614,R05190,R07758,R02223,R07254,R02224,R00286,R00479,R00344,R00835,R00725,R01139,R00299,R08404,R02185,R05804,R00303,R00850,R00344,R00930,R00217,R00353,R00217,R00346,R00345,R00726,R00341,R00431,R02778,R02780,R01384,R01386,R07658,R05605
204	1.00	351	23	90	0	0	C00031->C00037:[4->1,5->2]	RP06552,RP01134,RP01925,RP01077,RP01432,RP04543,RP00453,RP00931,RP01133,RP05915,RP05729,RP01830,RP00043,RP00177,RP08742,RP06369,RP01926,RP05694,RP05067,RP00060,RP00109,RP00343,RP05200	R01384,R01386,R07658,R00837,R02035,R00742,R01325,R00286,R02727,R00010,R00479,R00835,R02737,R00836,R00217,R00346,R00345,R00726,R00341,R00431,R01900,R03121,R00369,R00365,R00364,R00366,R00372,R00373,R00652,R00588,R01957,R00351,R00352,R00362,R00353,R00930,R02036,R04709,R07989,R06635,R06637,R06636,R06459,R06458,R06448,R07250,R06510,R07253,R05331,R06641,R00233,R06511,R06512,R06643,R06644,R06645,R02505,R07987,R07251,R07988,R05188,R06482,R06483,R06480,R06481,R02447,R05464,R01613,R01614,R05190,R07758,R02223,R07254,R02224,R00344,R00725,R01139,R00299,R08404,R02185,R05804,R00303,R00850,R00344,R00930,R00217,R00353,R02778,R02780,R05605
205	1.00	339	18	86	0	0	C00031->C00037:[4->1,7->2]	RP06552,RP00043,RP01134,RP06299,RP00177,RP00060,RP04543,RP05915,RP00036,RP00026,RP01093,RP00285,RP00931,RP00078,RP00109,RP05729,RP00180,RP01431	R01384,R01386,R07658,R03121,R00369,R00365,R00364,R00366,R00372,R00373,R00652,R00588,R01957,R00837,R00761,R00351,R00352,R00362,R00725,R01139,R00299,R08404,R02185,R05804,R00303,R00850,R00286,R02737,R00836,R00199,R01858,R02628,R01138,R00659,R00724,R00200,R00206,R02320,R00430,R00208,R01012,R00572,R00743,R01323,R01179,R05508,R00393,R04057,R02955,R05336,R01359,R05509,R00928,R04000,R00229,R07832,R03884,R00227,R03153,R00235,R00771,R00211,R00210,R00209,R01196,R00212,R00479,R00431,R00346,R00345,R00726,R00341,R00344,R00930,R00217,R00353,R00217,R00346,R00345,R00726,R00341,R00431,R00315,R00317,R00320,R01324
206	1.00	291	16	65	0	1	C00031->C00037:[4->1,9->2]	RP06552,RP05698,RP04290,RP00301,RP04232,RP05915,RP01093,RP00026,RP00180,RP00453,RP00060,RP00285,RP04543,RP03735,RP06299,RP00343	R01384,R01386,R07658,R01196,R00006,R00014,R00211,R00210,R01699,R00207,R00224,R00226,R00209,R05636,R03145,R00220,R00945,R00212,R02737,R00836,R00771,R00743,R01323,R01179,R05508,R00393,R04057,R02955,R05336,R01359,R05509,R00928,R04000,R00229,R07832,R03884,R00227,R03153,R00235,R00315,R00317,R00320,R02727,R00010,R00725,R01139,R00299,R08404,R02185,R05804,R00303,R00850,R00211,R00210,R00209,R01196,R00212,R00286,R00134,R03215,R03146,R00519,R00761,R02778,R02780
207	1.00	185	29	225	0	2	C00031->C00037:[4->1,4->2]	RP06552,RP05677,RP12907,RP00015,RP06172,RP00032,RP00924,RP04543,RP00608,RP01134,RP00453,RP00931,RP05915,RP00180,RP01292,RP00043,RP00305,RP01012,RP00304,RP00930,RP01093,RP00026,RP00121,RP06299,RP00060,RP00343,RP10771,RP05857,RP04522	R01384,R01386,R07658,R08549,R07997,R08082,R08050,R05036,R05037,R01412,R05857,R05229,R05228,R08611,R06551,R07185,R05301,R05302,R05097,R03812,R05320,R06539,R01252,R08081,R03737,R03376,R00474,R08610,R05419,R02444,R02445,R00265,R00621,R01879,R06338,R06335,R03218,R03219,R06336,R06337,R02486,R07366,R07996,R08165,R05039,R07993,R03590,R01700,R07187,R06540,R02160,R07329,R03806,R07184,R00272,R07186,R03640,R07368,R03809,R07367,R05469,R05468,R01197,R03009,R03008,R04073,R03451,R05722,R05723,R05466,R02397,R06323,R06322,R03126,R04276,R08165,R07997,R08082,R08050,R05036,R05037,R01412,R05857,R05229,R05039,R08611,R06551,R05301,R05302,R05097,R03812,R05320,R06539,R01252,R08081,R03737,R03376,R05419,R02444,R02445,R01879,R06338,R06335,R03218,R02160,R06336,R06337,R02486,R07366,R07996,R03219,R05228,R07993,R03590,R07187,R06540,R07329,R08610,R03806,R07184,R04276,R07186,R03640,R07368,R03809,R07367,R05469,R05468,R03009,R03008,R04073,R03451,R05722,R05723,R05466,R02397,R06323,R06322,R03126,R07185,R00472,R02990,R00405,R00406,R00407,R02956,R02084,R01780,R00727,R00410,R02407,R05588,R00432,R01559,R03154,R06904,R00474,R00286,R00713,R00714,R00837,R02727,R00010,R00479,R02737,R00836,R00315,R00317,R00320,R01082,R03121,R00369,R00365,R00364,R00366,R00372,R00373,R00652,R00588,R01957,R00709,R00267,R00621,R08549,R01197,R00265,R00479,R00771,R00743,R01323,R01179,R05508,R00393,R04057,R02955,R05336,R01359,R05509,R00928,R04000,R00229,R07832,R03884,R00227,R03153,R00235,R00412,R00408,R02164,R00402,R00761,R00725,R01139,R00299,R08404,R02185,R05804,R00303,R00850,R02778,R02780,R01700,R00709,R00267,R00272
208	1.00	457	23	51	0	1	C00031->C00037:[4->1,9->2]	RP06552,RP01134,RP05698,RP04318,RP00440,RP04543,RP06101,RP12734,RP02918,RP05242,RP00285,RP05915,RP02797,RP00301,RP00291,RP06172,RP04290,RP01093,RP10730,RP12733,RP00060,RP04202,RP06299	R01384,R01386,R07658,R00837,R01196,R00006,R00014,R00211,R00210,R01699,R00207,R00224,R00226,R00209,R05636,R03145,R00224,R03050,R00006,R00286,R00214,R00216,R00226,R00014,R05636,R00211,R00210,R00209,R01196,R00212,R02737,R00836,R03145,R00945,R00226,R04672,R00472,R00220,R00771,R01699,R00006,R00725,R01139,R00299,R08404,R02185,R05804,R00303,R00850,R00207,R00761
209	1.00	391	16	42	0	0	C00031->C00037:[7->1,7->2]	RP00043,RP01925,RP00177,RP08742,RP06369,RP06299,RP01093,RP06593,RP00931,RP05067,RP01133,RP00060,RP01431,RP00109,RP05729,RP04202	R03121,R00369,R00365,R00364,R00366,R00372,R00373,R00652,R00588,R01957,R02035,R00351,R00352,R00362,R00353,R00930,R00761,R00771,R01528,R00479,R00344,R00835,R00725,R01139,R00299,R08404,R02185,R05804,R00303,R00850,R01324,R00344,R00930,R00217,R00353,R00217,R00346,R00345,R00726,R00341,R00431,R00207
210	1.00	295	29	119	0	0	C00031->C00037:[4->1,5->2]	RP06552,RP01134,RP01925,RP06172,RP06299,RP00180,RP00931,RP01431,RP05915,RP00043,RP01109,RP00177,RP08742,RP06369,RP01926,RP06101,RP01093,RP00026,RP05694,RP02450,RP05067,RP00205,RP04543,RP00060,RP00109,RP05729,RP02453,RP00216,RP05200	R01384,R01386,R07658,R00837,R02035,R00472,R00761,R00315,R00317,R00320,R00479,R01324,R02737,R00836,R03121,R00369,R00365,R00364,R00366,R00372,R00373,R00652,R00588,R01957,R00802,R00351,R00352,R00362,R00353,R00930,R02036,R00214,R00216,R00771,R00743,R01323,R01179,R05508,R00393,R04057,R02955,R05336,R01359,R05509,R00928,R04000,R00229,R07832,R03884,R00227,R03153,R00235,R04709,R07989,R06635,R06637,R06636,R06459,R06458,R06448,R07250,R06510,R07253,R05331,R06641,R00233,R06511,R06512,R06643,R06644,R06645,R02505,R07987,R07251,R07988,R05188,R06482,R06483,R06480,R06481,R02447,R05464,R01613,R01614,R05190,R07758,R02223,R07254,R02224,R02736,R00344,R00801,R00015,R04194,R05140,R00286,R00725,R01139,R00299,R08404,R02185,R05804,R00303,R00850,R00344,R00930,R00217,R00353,R00217,R00346,R00345,R00726,R00341,R00431,R02739,R01788,R02189,R01786,R05605
211	1.00	385	25	64	0	1	C00031->C00037:[4->1,9->2]	RP06552,RP01134,RP04543,RP02918,RP00440,RP05698,RP00180,RP00079,RP12734,RP04318,RP00285,RP05242,RP05915,RP02797,RP00301,RP05729,RP00291,RP06172,RP04290,RP01093,RP10730,RP12733,RP00060,RP04202,RP06299	R01384,R01386,R07658,R00837,R00286,R00014,R03050,R00006,R01196,R00006,R00014,R00211,R00210,R01699,R00207,R00224,R00226,R00209,R05636,R03145,R00315,R00317,R00320,R00361,R00360,R00343,R00342,R01447,R01257,R00226,R00224,R00211,R00210,R00209,R01196,R00212,R05636,R02737,R00836,R03145,R00945,R00217,R00346,R00345,R00726,R00341,R00431,R00226,R04672,R00472,R00220,R00771,R01699,R00006,R00725,R01139,R00299,R08404,R02185,R05804,R00303,R00850,R00207,R00761
212	1.00	421	20	45	0	0	C00031->C00037:[5->2,7->1]	RP01925,RP02961,RP00931,RP01431,RP00043,RP01590,RP00177,RP01109,RP08742,RP06369,RP01926,RP02450,RP05067,RP00216,RP00109,RP05729,RP02453,RP06593,RP00205,RP05200	R02035,R00028,R00479,R01324,R03121,R00369,R00365,R00364,R00366,R00372,R00373,R00652,R00588,R01957,R01555,R05196,R00351,R00352,R00362,R00802,R00353,R00930,R02036,R02736,R00344,R01788,R02189,R01786,R00344,R00930,R00217,R00353,R00217,R00346,R00345,R00726,R00341,R00431,R02739,R01528,R00801,R00015,R04194,R05140,R05605
213	1.00	439	24	53	0	1	C00031->C00037:[4->1,9->2]	RP06552,RP01134,RP05698,RP04318,RP00440,RP04543,RP00180,RP12734,RP02918,RP05242,RP00285,RP05915,RP02797,RP00301,RP00291,RP04290,RP01093,RP06639,RP10730,RP12733,RP06427,RP00060,RP04202,RP06299	R01384,R01386,R07658,R00837,R01196,R00006,R00014,R00211,R00210,R01699,R00207,R00224,R00226,R00209,R05636,R03145,R00224,R03050,R00006,R00286,R00315,R00317,R00320,R00226,R00014,R05636,R00211,R00210,R00209,R01196,R00212,R02737,R00836,R03145,R00945,R00226,R04672,R00220,R00771,R01621,R01699,R00006,R01067,R00725,R01139,R00299,R08404,R02185,R05804,R00303,R00850,R00207,R00761
214	1.00	334	22	65	0	1	C00031->C00037:[7->1,9->2]	RP01925,RP02918,RP00440,RP05698,RP00180,RP12734,RP01133,RP04318,RP00285,RP05242,RP02797,RP00301,RP00291,RP04290,RP01093,RP00026,RP10730,RP12733,RP00060,RP04202,RP06299,RP06593	R02035,R00014,R03050,R00006,R01196,R00006,R00014,R00211,R00210,R01699,R00207,R00224,R00226,R00209,R05636,R03145,R00315,R00317,R00320,R00226,R00835,R00224,R00211,R00210,R00209,R01196,R00212,R05636,R03145,R00945,R00226,R04672,R00220,R00771,R00743,R01323,R01179,R05508,R00393,R04057,R02955,R05336,R01359,R05509,R00928,R04000,R00229,R07832,R03884,R00227,R03153,R00235,R01699,R00006,R00725,R01139,R00299,R08404,R02185,R05804,R00303,R00850,R00207,R00761,R01528
215	1.00	171	24	195	0	2	C00031->C00037:[4->1,4->2,7->1,7->2]	RP06552,RP05677,RP04543,RP00015,RP00032,RP00924,RP12907,RP01134,RP00931,RP01133,RP08484,RP05915,RP00043,RP00305,RP01012,RP00304,RP00930,RP01829,RP01925,RP00060,RP10771,RP06593,RP05857,RP04522	R01384,R01386,R07658,R08549,R07997,R08082,R08050,R05036,R05037,R01412,R05857,R05229,R05228,R08611,R06551,R07185,R05301,R05302,R05097,R03812,R05320,R06539,R01252,R08081,R03737,R03376,R00474,R08610,R05419,R02444,R02445,R00265,R00621,R01879,R06338,R06335,R03218,R03219,R06336,R06337,R02486,R07366,R07996,R08165,R05039,R07993,R03590,R01700,R07187,R06540,R02160,R07329,R03806,R07184,R00272,R07186,R03640,R07368,R03809,R07367,R05469,R05468,R01197,R03009,R03008,R04073,R03451,R05722,R05723,R05466,R02397,R06323,R06322,R03126,R04276,R00286,R07997,R08082,R08050,R05036,R05037,R01412,R05857,R05229,R05039,R08611,R06551,R05301,R05302,R05097,R03812,R05320,R06539,R01252,R08081,R03737,R03376,R05419,R02444,R02445,R01879,R06338,R06335,R03218,R02160,R06336,R06337,R02486,R07366,R07996,R03219,R05228,R07993,R03590,R07187,R06540,R07329,R08610,R03806,R07184,R04276,R07186,R03640,R07368,R03809,R07367,R05469,R05468,R03009,R03008,R04073,R03451,R05722,R05723,R05466,R02397,R06323,R06322,R03126,R07185,R02990,R00405,R00406,R00407,R02956,R02084,R01780,R00727,R00410,R02407,R05588,R00432,R01559,R03154,R06904,R00474,R08165,R00837,R00479,R00835,R00268,R02737,R00836,R03121,R00369,R00365,R00364,R00366,R00372,R00373,R00652,R00588,R01957,R00709,R00267,R00621,R08549,R01197,R00265,R00479,R01899,R02035,R00725,R01139,R00299,R08404,R02185,R05804,R00303,R00850,R01700,R01528,R00709,R00267,R00272
216	1.00	366	29	80	0	1	C00031->C00037:[4->1,9->2]	RP06552,RP01095,RP00128,RP04543,RP04318,RP00440,RP00343,RP05698,RP00453,RP00180,RP12734,RP06639,RP02918,RP05242,RP00285,RP05915,RP02797,RP00301,RP01573,RP00291,RP04290,RP01093,RP00026,RP10730,RP12733,RP00060,RP04202,RP06299,RP01576	R01384,R01386,R07658,R05339,R00710,R00711,R01019,R00326,R00286,R00224,R03050,R00006,R02778,R02780,R01196,R00006,R00014,R00211,R00210,R01699,R00207,R00224,R00226,R00209,R05636,R03145,R02727,R00010,R00315,R00317,R00320,R00226,R01621,R00014,R05636,R00211,R00210,R00209,R01196,R00212,R02737,R00836,R03145,R00945,R01529,R00226,R04672,R00220,R00771,R00743,R01323,R01179,R05508,R00393,R04057,R02955,R05336,R01359,R05509,R00928,R04000,R00229,R07832,R03884,R00227,R03153,R00235,R01699,R00006,R00725,R01139,R00299,R08404,R02185,R05804,R00303,R00850,R00207,R00761,R05338
217	1.00	342	25	87	0	0	C00031->C00037:[4->1,5->2]	RP06552,RP01134,RP01925,RP04543,RP01627,RP02961,RP00931,RP01431,RP05915,RP00043,RP01590,RP00177,RP08742,RP06369,RP01926,RP05694,RP02450,RP05067,RP00109,RP05729,RP02453,RP01629,RP06593,RP00216,RP05200	R01384,R01386,R07658,R00837,R02035,R00286,R02187,R01600,R00028,R00479,R01324,R02737,R00836,R03121,R00369,R00365,R00364,R00366,R00372,R00373,R00652,R00588,R01957,R01555,R05196,R00351,R00352,R00362,R00353,R00930,R02036,R04709,R07989,R06635,R06637,R06636,R06459,R06458,R06448,R07250,R06510,R07253,R05331,R06641,R00233,R06511,R06512,R06643,R06644,R06645,R02505,R07987,R07251,R07988,R05188,R06482,R06483,R06480,R06481,R02447,R05464,R01613,R01614,R05190,R07758,R02223,R07254,R02224,R02736,R00344,R00344,R00930,R00217,R00353,R00217,R00346,R00345,R00726,R00341,R00431,R02739,R01602,R01528,R01788,R02189,R01786,R05605
218	1.00	349	22	87	0	0	C00031->C00037:[4->1,5->2]	RP01095,RP01572,RP01134,RP01077,RP04543,RP00931,RP01431,RP05915,RP00043,RP00177,RP08742,RP06369,RP01926,RP01093,RP05694,RP05067,RP00060,RP00109,RP05729,RP05200,RP06552,RP01576	R05339,R01528,R00837,R00742,R00286,R00479,R01324,R02737,R00836,R03121,R00369,R00365,R00364,R00366,R00372,R00373,R00652,R00588,R01957,R00351,R00352,R00362,R00353,R00930,R02036,R00771,R04709,R07989,R06635,R06637,R06636,R06459,R06458,R06448,R07250,R06510,R07253,R05331,R06641,R00233,R06511,R06512,R06643,R06644,R06645,R02505,R07987,R07251,R07988,R05188,R06482,R06483,R06480,R06481,R02447,R05464,R01613,R01614,R05190,R07758,R02223,R07254,R02224,R00344,R00725,R01139,R00299,R08404,R02185,R05804,R00303,R00850,R00344,R00930,R00217,R00353,R00217,R00346,R00345,R00726,R00341,R00431,R05605,R01384,R01386,R07658,R05338
219	1.00	167	21	188	0	2	C00031->C00037:[4->1,4->2]	RP06552,RP05677,RP12907,RP00015,RP00032,RP00924,RP04543,RP00608,RP01134,RP00453,RP00931,RP05915,RP00043,RP00305,RP01012,RP00304,RP00930,RP00343,RP10771,RP05857,RP04522	R01384,R01386,R07658,R08549,R07997,R08082,R08050,R05036,R05037,R01412,R05857,R05229,R05228,R08611,R06551,R07185,R05301,R05302,R05097,R03812,R05320,R06539,R01252,R08081,R03737,R03376,R00474,R08610,R05419,R02444,R02445,R00265,R00621,R01879,R06338,R06335,R03218,R03219,R06336,R06337,R02486,R07366,R07996,R08165,R05039,R07993,R03590,R01700,R07187,R06540,R02160,R07329,R03806,R07184,R00272,R07186,R03640,R07368,R03809,R07367,R05469,R05468,R01197,R03009,R03008,R04073,R03451,R05722,R05723,R05466,R02397,R06323,R06322,R03126,R04276,R08165,R07997,R08082,R08050,R05036,R05037,R01412,R05857,R05229,R05039,R08611,R06551,R05301,R05302,R05097,R03812,R05320,R06539,R01252,R08081,R03737,R03376,R05419,R02444,R02445,R01879,R06338,R06335,R03218,R02160,R06336,R06337,R02486,R07366,R07996,R03219,R05228,R07993,R03590,R07187,R06540,R07329,R08610,R03806,R07184,R04276,R07186,R03640,R07368,R03809,R07367,R05469,R05468,R03009,R03008,R04073,R03451,R05722,R05723,R05466,R02397,R06323,R06322,R03126,R07185,R02990,R00405,R00406,R00407,R02956,R02084,R01780,R00727,R00410,R02407,R05588,R00432,R01559,R03154,R06904,R00474,R00286,R00713,R00714,R00837,R02727,R00010,R00479,R02737,R00836,R03121,R00369,R00365,R00364,R00366,R00372,R00373,R00652,R00588,R01957,R00709,R00267,R00621,R08549,R01197,R00265,R00479,R02778,R02780,R01700,R00709,R00267,R00272
220	1.00	364	25	87	0	0	C00031->C00037:[4->1,5->2]	RP06552,RP01134,RP01925,RP00343,RP01077,RP04543,RP01627,RP00453,RP02961,RP00931,RP05915,RP01431,RP00043,RP01590,RP00177,RP08742,RP06369,RP01926,RP05694,RP02450,RP05067,RP00109,RP05729,RP01629,RP05200	R01384,R01386,R07658,R00837,R02035,R02778,R02780,R00742,R00286,R02187,R01600,R02727,R00010,R00028,R00479,R02737,R00836,R01324,R03121,R00369,R00365,R00364,R00366,R00372,R00373,R00652,R00588,R01957,R01555,R05196,R00351,R00352,R00362,R00353,R00930,R02036,R04709,R07989,R06635,R06637,R06636,R06459,R06458,R06448,R07250,R06510,R07253,R05331,R06641,R00233,R06511,R06512,R06643,R06644,R06645,R02505,R07987,R07251,R07988,R05188,R06482,R06483,R06480,R06481,R02447,R05464,R01613,R01614,R05190,R07758,R02223,R07254,R02224,R02736,R00344,R00344,R00930,R00217,R00353,R00217,R00346,R00345,R00726,R00341,R00431,R01602,R05605
221	1.00	321	30	118	0	0	C00031->C00037:[4->1,5->2]	RP06552,RP01134,RP01925,RP06172,RP01077,RP06299,RP00180,RP02961,RP00931,RP01431,RP05915,RP00043,RP01590,RP05729,RP00177,RP08742,RP06369,RP01926,RP06101,RP01093,RP00026,RP05694,RP02450,RP05067,RP00060,RP00109,RP04543,RP02453,RP00216,RP05200	R01384,R01386,R07658,R00837,R02035,R00472,R00742,R00761,R00315,R00317,R00320,R00028,R00479,R01324,R02737,R00836,R03121,R00369,R00365,R00364,R00366,R00372,R00373,R00652,R00588,R01957,R01555,R05196,R00217,R00346,R00345,R00726,R00341,R00431,R00351,R00352,R00362,R00353,R00930,R02036,R00214,R00216,R00771,R00743,R01323,R01179,R05508,R00393,R04057,R02955,R05336,R01359,R05509,R00928,R04000,R00229,R07832,R03884,R00227,R03153,R00235,R04709,R07989,R06635,R06637,R06636,R06459,R06458,R06448,R07250,R06510,R07253,R05331,R06641,R00233,R06511,R06512,R06643,R06644,R06645,R02505,R07987,R07251,R07988,R05188,R06482,R06483,R06480,R06481,R02447,R05464,R01613,R01614,R05190,R07758,R02223,R07254,R02224,R02736,R00344,R00725,R01139,R00299,R08404,R02185,R05804,R00303,R00850,R00344,R00930,R00217,R00353,R00286,R02739,R01788,R02189,R01786,R05605
222	1.00	299	17	79	0	0	C00031->C00037:[7->1,7->2]	RP00043,RP01925,RP00177,RP08742,RP06369,RP06299,RP01093,RP06593,RP00931,RP05067,RP01133,RP00060,RP01431,RP00109,RP05729,RP05694,RP04202	R03121,R00369,R00365,R00364,R00366,R00372,R00373,R00652,R00588,R01957,R02035,R00351,R00352,R00362,R00353,R00930,R00761,R00771,R01528,R00479,R00344,R00835,R00725,R01139,R00299,R08404,R02185,R05804,R00303,R00850,R01324,R00344,R00930,R00217,R00353,R00217,R00346,R00345,R00726,R00341,R00431,R04709,R07989,R06635,R06637,R06636,R06459,R06458,R06448,R07250,R06510,R07253,R05331,R06641,R00233,R06511,R06512,R06643,R06644,R06645,R02505,R07987,R07251,R07988,R05188,R06482,R06483,R06480,R06481,R02447,R05464,R01613,R01614,R05190,R07758,R02223,R07254,R02224,R00207
223	1.00	825	19	56	0	0	C00031->C00037:[4->1,7->2]	RP06552,RP01134,RP06299,RP04543,RP06643,RP00931,RP05915,RP01431,RP00043,RP00177,RP08742,RP06369,RP04202,RP01093,RP05709,RP05067,RP00060,RP00109,RP05729	R01384,R01386,R07658,R00837,R00761,R00286,R01626,R00479,R02737,R00836,R01324,R03121,R00369,R00365,R00364,R00366,R00372,R00373,R00652,R00588,R01957,R00351,R00352,R00362,R00353,R00930,R00207,R00771,R04726,R04952,R02768,R04957,R07762,R04963,R04355,R04960,R04968,R00344,R00725,R01139,R00299,R08404,R02185,R05804,R00303,R00850,R00344,R00930,R00217,R00353,R00217,R00346,R00345,R00726,R00341,R00431
224	1.00	304	29	116	0	0	C00031->C00037:[4->1,5->2]	RP06552,RP01134,RP01925,RP06172,RP06299,RP01627,RP00180,RP02961,RP00931,RP01431,RP05915,RP00043,RP01590,RP00177,RP08742,RP06369,RP01926,RP06101,RP01093,RP00026,RP05694,RP02450,RP05067,RP04543,RP00060,RP00109,RP05729,RP01629,RP05200	R01384,R01386,R07658,R00837,R02035,R00472,R00761,R02187,R01600,R00315,R00317,R00320,R00028,R00479,R01324,R02737,R00836,R03121,R00369,R00365,R00364,R00366,R00372,R00373,R00652,R00588,R01957,R01555,R05196,R00351,R00352,R00362,R00353,R00930,R02036,R00214,R00216,R00771,R00743,R01323,R01179,R05508,R00393,R04057,R02955,R05336,R01359,R05509,R00928,R04000,R00229,R07832,R03884,R00227,R03153,R00235,R04709,R07989,R06635,R06637,R06636,R06459,R06458,R06448,R07250,R06510,R07253,R05331,R06641,R00233,R06511,R06512,R06643,R06644,R06645,R02505,R07987,R07251,R07988,R05188,R06482,R06483,R06480,R06481,R02447,R05464,R01613,R01614,R05190,R07758,R02223,R07254,R02224,R02736,R00344,R00286,R00725,R01139,R00299,R08404,R02185,R05804,R00303,R00850,R00344,R00930,R00217,R00353,R00217,R00346,R00345,R00726,R00341,R00431,R01602,R05605
225	0.50	396	17	41	0	0	C00031->C00037:[5->2]	RP00043,RP01925,RP01109,RP00177,RP08742,RP06369,RP01926,RP02450,RP00931,RP05067,RP00205,RP00109,RP01431,RP02453,RP05729,RP00216,RP05200	R03121,R00369,R00365,R00364,R00366,R00372,R00373,R00652,R00588,R01957,R02035,R00802,R00351,R00352,R00362,R00353,R00930,R02036,R02736,R00479,R00344,R00801,R00015,R04194,R05140,R00344,R00930,R00217,R00353,R01324,R02739,R00217,R00346,R00345,R00726,R00341,R00431,R01788,R02189,R01786,R05605
226	1.00	457	25	55	0	1	C00031->C00037:[4->1,4->2,7->1,7->2]	RP06552,RP05698,RP02918,RP00440,RP04543,RP00453,RP06101,RP12734,RP01133,RP04318,RP00285,RP05242,RP05915,RP02797,RP00301,RP04202,RP00291,RP06172,RP04290,RP10730,RP12733,RP01925,RP00060,RP00343,RP06593	R01384,R01386,R07658,R01196,R00006,R00014,R00211,R00210,R01699,R00207,R00224,R00226,R00209,R05636,R03145,R00014,R03050,R00006,R00286,R02727,R00010,R00214,R00216,R00226,R00835,R00224,R00211,R00210,R00209,R01196,R00212,R05636,R02737,R00836,R03145,R00945,R00207,R00226,R04672,R00472,R00220,R01699,R00006,R02035,R00725,R01139,R00299,R08404,R02185,R05804,R00303,R00850,R02778,R02780,R01528
227	1.00	330	19	84	0	0	C00031->C00037:[4->1,7->2]	RP06552,RP01134,RP04543,RP01077,RP06299,RP00931,RP05915,RP01431,RP00043,RP05729,RP00177,RP08742,RP06369,RP01093,RP05694,RP05067,RP00060,RP00109,RP04202	R01384,R01386,R07658,R00837,R00286,R00742,R00761,R00479,R02737,R00836,R01324,R03121,R00369,R00365,R00364,R00366,R00372,R00373,R00652,R00588,R01957,R00217,R00346,R00345,R00726,R00341,R00431,R00351,R00352,R00362,R00353,R00930,R00771,R04709,R07989,R06635,R06637,R06636,R06459,R06458,R06448,R07250,R06510,R07253,R05331,R06641,R00233,R06511,R06512,R06643,R06644,R06645,R02505,R07987,R07251,R07988,R05188,R06482,R06483,R06480,R06481,R02447,R05464,R01613,R01614,R05190,R07758,R02223,R07254,R02224,R00344,R00725,R01139,R00299,R08404,R02185,R05804,R00303,R00850,R00344,R00930,R00217,R00353,R00207
228	0.50	436	17	39	0	0	C00031->C00037:[5->2]	RP00043,RP01925,RP01590,RP00177,RP08742,RP06369,RP01926,RP02450,RP02961,RP00931,RP05067,RP00109,RP01431,RP02453,RP05729,RP00216,RP05200	R03121,R00369,R00365,R00364,R00366,R00372,R00373,R00652,R00588,R01957,R02035,R01555,R05196,R00351,R00352,R00362,R00353,R00930,R02036,R02736,R00028,R00479,R00344,R00344,R00930,R00217,R00353,R01324,R02739,R00217,R00346,R00345,R00726,R00341,R00431,R01788,R02189,R01786,R05605
229	1.00	297	16	78	0	0	C00031->C00037:[5->2,7->1]	RP00043,RP01925,RP00177,RP08742,RP06369,RP01926,RP06593,RP00931,RP05067,RP01133,RP00060,RP00109,RP01431,RP05694,RP05729,RP05200	R03121,R00369,R00365,R00364,R00366,R00372,R00373,R00652,R00588,R01957,R02035,R00351,R00352,R00362,R00353,R00930,R02036,R01528,R00479,R00344,R00835,R00725,R01139,R00299,R08404,R02185,R05804,R00303,R00850,R00344,R00930,R00217,R00353,R01324,R04709,R07989,R06635,R06637,R06636,R06459,R06458,R06448,R07250,R06510,R07253,R05331,R06641,R00233,R06511,R06512,R06643,R06644,R06645,R02505,R07987,R07251,R07988,R05188,R06482,R06483,R06480,R06481,R02447,R05464,R01613,R01614,R05190,R07758,R02223,R07254,R02224,R00217,R00346,R00345,R00726,R00341,R00431,R05605
230	1.00	367	29	97	0	0	C00031->C00037:[4->1,5->2]	RP01095,RP01572,RP01134,RP01925,RP01077,RP04543,RP02961,RP05200,RP00931,RP01431,RP05915,RP00043,RP01590,RP00177,RP08742,RP06369,RP01926,RP01093,RP05694,RP02450,RP05067,RP00216,RP00060,RP00109,RP05729,RP02453,RP06593,RP06552,RP01576	R05339,R01528,R00837,R02035,R00742,R00286,R00028,R05605,R00479,R01324,R02737,R00836,R03121,R00369,R00365,R00364,R00366,R00372,R00373,R00652,R00588,R01957,R01555,R05196,R00351,R00352,R00362,R00353,R00930,R02036,R00771,R04709,R07989,R06635,R06637,R06636,R06459,R06458,R06448,R07250,R06510,R07253,R05331,R06641,R00233,R06511,R06512,R06643,R06644,R06645,R02505,R07987,R07251,R07988,R05188,R06482,R06483,R06480,R06481,R02447,R05464,R01613,R01614,R05190,R07758,R02223,R07254,R02224,R02736,R00344,R01788,R02189,R01786,R00725,R01139,R00299,R08404,R02185,R05804,R00303,R00850,R00344,R00930,R00217,R00353,R00217,R00346,R00345,R00726,R00341,R00431,R02739,R01528,R01384,R01386,R07658,R05338
231	1.00	433	25	58	0	1	C00031->C00037:[4->1,9->2]	RP06552,RP01134,RP05698,RP04318,RP00440,RP04543,RP00128,RP06101,RP12734,RP02918,RP05242,RP00285,RP05915,RP02797,RP00301,RP00291,RP06172,RP04290,RP01093,RP10730,RP12733,RP00060,RP04202,RP06299,RP00180	R01384,R01386,R07658,R00837,R01196,R00006,R00014,R00211,R00210,R01699,R00207,R00224,R00226,R00209,R05636,R03145,R00224,R03050,R00006,R00286,R00710,R00711,R01019,R00326,R00214,R00216,R00226,R00014,R05636,R00211,R00210,R00209,R01196,R00212,R02737,R00836,R03145,R00945,R00226,R04672,R00472,R00220,R00771,R01699,R00006,R00725,R01139,R00299,R08404,R02185,R05804,R00303,R00850,R00207,R00761,R00315,R00317,R00320
232	1.00	316	19	86	0	0	C00031->C00037:[4->1,7->2]	RP06552,RP00043,RP04543,RP00177,RP08742,RP06369,RP06299,RP05915,RP01093,RP00453,RP00931,RP05067,RP00343,RP00060,RP01431,RP00109,RP05729,RP05694,RP04202	R01384,R01386,R07658,R03121,R00369,R00365,R00364,R00366,R00372,R00373,R00652,R00588,R01957,R00286,R00351,R00352,R00362,R00353,R00930,R00761,R02737,R00836,R00771,R02727,R00010,R00479,R00344,R02778,R02780,R00725,R01139,R00299,R08404,R02185,R05804,R00303,R00850,R01324,R00344,R00930,R00217,R00353,R00217,R00346,R00345,R00726,R00341,R00431,R04709,R07989,R06635,R06637,R06636,R06459,R06458,R06448,R07250,R06510,R07253,R05331,R06641,R00233,R06511,R06512,R06643,R06644,R06645,R02505,R07987,R07251,R07988,R05188,R06482,R06483,R06480,R06481,R02447,R05464,R01613,R01614,R05190,R07758,R02223,R07254,R02224,R00207
233	1.00	432	23	50	0	1	C00031->C00037:[7->1,9->2]	RP00180,RP01925,RP02918,RP00440,RP05698,RP06101,RP12734,RP01133,RP04318,RP00285,RP05242,RP02797,RP00301,RP00291,RP06172,RP04290,RP01093,RP10730,RP12733,RP00060,RP04202,RP06299,RP06593	R00315,R00317,R00320,R02035,R00014,R03050,R00006,R01196,R00006,R00014,R00211,R00210,R01699,R00207,R00224,R00226,R00209,R05636,R03145,R00214,R00216,R00226,R00835,R00224,R00211,R00210,R00209,R01196,R00212,R05636,R03145,R00945,R00226,R04672,R00472,R00220,R00771,R01699,R00006,R00725,R01139,R00299,R08404,R02185,R05804,R00303,R00850,R00207,R00761,R01528
234	1.00	346	24	87	0	0	C00031->C00037:[4->1,5->2]	RP06552,RP01134,RP01925,RP04543,RP00453,RP02961,RP00931,RP05915,RP01431,RP00043,RP01590,RP05729,RP00177,RP08742,RP06369,RP01926,RP05694,RP02450,RP05067,RP00109,RP00343,RP02453,RP00216,RP05200	R01384,R01386,R07658,R00837,R02035,R00286,R02727,R00010,R00028,R00479,R02737,R00836,R01324,R03121,R00369,R00365,R00364,R00366,R00372,R00373,R00652,R00588,R01957,R01555,R05196,R00217,R00346,R00345,R00726,R00341,R00431,R00351,R00352,R00362,R00353,R00930,R02036,R04709,R07989,R06635,R06637,R06636,R06459,R06458,R06448,R07250,R06510,R07253,R05331,R06641,R00233,R06511,R06512,R06643,R06644,R06645,R02505,R07987,R07251,R07988,R05188,R06482,R06483,R06480,R06481,R02447,R05464,R01613,R01614,R05190,R07758,R02223,R07254,R02224,R02736,R00344,R00344,R00930,R00217,R00353,R02778,R02780,R02739,R01788,R02189,R01786,R05605
235	1.00	310	30	120	0	0	C00031->C00037:[4->1,5->2]	RP06552,RP01134,RP01925,RP06172,RP01077,RP06299,RP00180,RP00931,RP01431,RP05915,RP00216,RP00043,RP00177,RP01109,RP08742,RP06369,RP01926,RP06101,RP01093,RP00026,RP05694,RP02450,RP05067,RP05729,RP00060,RP00109,RP04543,RP02453,RP00205,RP05200	R01384,R01386,R07658,R00837,R02035,R00472,R00742,R00761,R00315,R00317,R00320,R00479,R01324,R02737,R00836,R01788,R02189,R01786,R03121,R00369,R00365,R00364,R00366,R00372,R00373,R00652,R00588,R01957,R00351,R00352,R00362,R00802,R00353,R00930,R02036,R00214,R00216,R00771,R00743,R01323,R01179,R05508,R00393,R04057,R02955,R05336,R01359,R05509,R00928,R04000,R00229,R07832,R03884,R00227,R03153,R00235,R04709,R07989,R06635,R06637,R06636,R06459,R06458,R06448,R07250,R06510,R07253,R05331,R06641,R00233,R06511,R06512,R06643,R06644,R06645,R02505,R07987,R07251,R07988,R05188,R06482,R06483,R06480,R06481,R02447,R05464,R01613,R01614,R05190,R07758,R02223,R07254,R02224,R02736,R00344,R00217,R00346,R00345,R00726,R00341,R00431,R00725,R01139,R00299,R08404,R02185,R05804,R00303,R00850,R00344,R00930,R00217,R00353,R00286,R02739,R00801,R00015,R04194,R05140,R05605
236	0.50	382	14	40	0	0	C00031->C00037:[5->2]	RP00043,RP01925,RP00177,RP08742,RP06369,RP01926,RP00931,RP05067,RP01133,RP00060,RP00109,RP01431,RP05729,RP05200	R03121,R00369,R00365,R00364,R00366,R00372,R00373,R00652,R00588,R01957,R02035,R00351,R00352,R00362,R00353,R00930,R02036,R00479,R00344,R00835,R00725,R01139,R00299,R08404,R02185,R05804,R00303,R00850,R00344,R00930,R00217,R00353,R01324,R00217,R00346,R00345,R00726,R00341,R00431,R05605
237	1.00	359	15	48	0	0	C00031->C00037:[4->1,7->2]	RP06552,RP00043,RP01134,RP06299,RP00177,RP00060,RP04543,RP05915,RP01093,RP00931,RP00078,RP00109,RP05729,RP01431,RP04202	R01384,R01386,R07658,R03121,R00369,R00365,R00364,R00366,R00372,R00373,R00652,R00588,R01957,R00837,R00761,R00351,R00352,R00362,R00725,R01139,R00299,R08404,R02185,R05804,R00303,R00850,R00286,R02737,R00836,R00771,R00479,R00431,R00346,R00345,R00726,R00341,R00344,R00930,R00217,R00353,R00217,R00346,R00345,R00726,R00341,R00431,R01324,R00207
238	1.00	493	25	50	0	1	C00031->C00037:[4->1,9->2]	RP06552,RP05698,RP02918,RP00440,RP04543,RP02454,RP00453,RP06727,RP02961,RP12734,RP04318,RP00285,RP05242,RP05915,RP02797,RP00301,RP04202,RP00291,RP01590,RP04290,RP06639,RP10730,RP12733,RP00343,RP00216	R01384,R01386,R07658,R01196,R00006,R00014,R00211,R00210,R01699,R00207,R00224,R00226,R00209,R05636,R03145,R00014,R03050,R00006,R00286,R02740,R02727,R00010,R01830,R00028,R00226,R00224,R00211,R00210,R00209,R01196,R00212,R05636,R02737,R00836,R03145,R00945,R00207,R00226,R04672,R01555,R05196,R00220,R01621,R01699,R00006,R02778,R02780,R01788,R02189,R01786
239	1.00	406	20	49	0	0	C00031->C00037:[7->1,7->2]	RP00043,RP01925,RP01590,RP00177,RP08742,RP06369,RP06299,RP01093,RP06593,RP02450,RP02961,RP00931,RP05067,RP00060,RP01431,RP00109,RP05729,RP02453,RP04202,RP00216	R03121,R00369,R00365,R00364,R00366,R00372,R00373,R00652,R00588,R01957,R02035,R01555,R05196,R00351,R00352,R00362,R00353,R00930,R00761,R00771,R01528,R02736,R00028,R00479,R00344,R00725,R01139,R00299,R08404,R02185,R05804,R00303,R00850,R01324,R00344,R00930,R00217,R00353,R00217,R00346,R00345,R00726,R00341,R00431,R02739,R00207,R01788,R02189,R01786
240	0.50	338	17	59	0	0	C00031->C00037:[2->2]	RP01238,RP01731,RP00931,RP00078,RP01431,RP00194,RP00043,RP01271,RP00177,RP01093,RP01033,RP00052,RP00060,RP00077,RP05729,RP01729,RP00374	R01015,R01752,R08571,R00479,R00431,R00346,R00345,R00726,R00341,R01324,R00850,R00847,R00841,R03121,R00369,R00365,R00364,R00366,R00372,R00373,R00652,R00588,R01957,R01068,R00351,R00352,R00362,R00771,R00658,R00756,R00769,R05805,R00770,R00762,R00764,R00767,R00725,R01139,R00299,R08404,R02185,R05804,R00303,R00850,R00844,R00846,R00848,R00849,R00842,R00217,R00346,R00345,R00726,R00341,R00431,R01748,R08572,R01036,R01041
241	1.00	324	17	50	0	1	C00031->C00037:[1->2,4->1]	RP06552,RP00043,RP01134,RP01271,RP00395,RP00113,RP01568,RP04543,RP01093,RP05908,RP02916,RP01729,RP00349,RP00052,RP00925,RP00060,RP05915	R01384,R01386,R07658,R03121,R00369,R00365,R00364,R00366,R00372,R00373,R00652,R00588,R01957,R00837,R01068,R01061,R01063,R02188,R01512,R01515,R01517,R01660,R01518,R00286,R00771,R00474,R00013,R00013,R01748,R08572,R01745,R01747,R00756,R00769,R05805,R00770,R00762,R00764,R00767,R00474,R00725,R01139,R00299,R08404,R02185,R05804,R00303,R00850,R02737,R00836
242	0.50	147	16	167	0	2	C00031->C00037:[4->1]	RP06552,RP00043,RP05677,RP00305,RP00015,RP10771,RP00924,RP04543,RP12907,RP00453,RP00931,RP00304,RP00343,RP01012,RP05915,RP04522	R01384,R01386,R07658,R03121,R00369,R00365,R00364,R00366,R00372,R00373,R00652,R00588,R01957,R08549,R07997,R08082,R08050,R05036,R05037,R01412,R05857,R05229,R05228,R08611,R06551,R07185,R05301,R05302,R05097,R03812,R05320,R06539,R01252,R08081,R03737,R03376,R00474,R08610,R05419,R02444,R02445,R00265,R00621,R01879,R06338,R06335,R03218,R03219,R06336,R06337,R02486,R07366,R07996,R08165,R05039,R07993,R03590,R01700,R07187,R06540,R02160,R07329,R03806,R07184,R00272,R07186,R03640,R07368,R03809,R07367,R05469,R05468,R01197,R03009,R03008,R04073,R03451,R05722,R05723,R05466,R02397,R06323,R06322,R03126,R04276,R00709,R00267,R07997,R08082,R08050,R05036,R05037,R01412,R05857,R05229,R05039,R08611,R06551,R05301,R05302,R05097,R03812,R05320,R06539,R01252,R08081,R03737,R03376,R05419,R02444,R02445,R01879,R06338,R06335,R03218,R02160,R06336,R06337,R02486,R07366,R07996,R03219,R05228,R07993,R03590,R07187,R06540,R07329,R08610,R03806,R07184,R04276,R07186,R03640,R07368,R03809,R07367,R05469,R05468,R03009,R03008,R04073,R03451,R05722,R05723,R05466,R02397,R06323,R06322,R03126,R07185,R01700,R00474,R00286,R08165,R02727,R00010,R00479,R08549,R01197,R00265,R02778,R02780,R00621,R02737,R00836,R00272
243	1.00	422	22	51	0	1	C00031->C00037:[4->1,9->2]	RP06552,RP01134,RP05698,RP04318,RP00440,RP04543,RP00180,RP12734,RP02918,RP05242,RP00285,RP05915,RP02797,RP00301,RP00291,RP04290,RP01093,RP10730,RP12733,RP00060,RP04202,RP06299	R01384,R01386,R07658,R00837,R01196,R00006,R00014,R00211,R00210,R01699,R00207,R00224,R00226,R00209,R05636,R03145,R00224,R03050,R00006,R00286,R00315,R00317,R00320,R00226,R00014,R05636,R00211,R00210,R00209,R01196,R00212,R02737,R00836,R03145,R00945,R00226,R04672,R00220,R00771,R01699,R00006,R00725,R01139,R00299,R08404,R02185,R05804,R00303,R00850,R00207,R00761
244	1.00	318	20	85	0	0	C00031->C00037:[4->1,5->2,7->1]	RP06552,RP01134,RP01925,RP04543,RP00931,RP01133,RP01431,RP05915,RP00043,RP00177,RP08742,RP06369,RP01926,RP05694,RP05067,RP00060,RP00109,RP05729,RP06593,RP05200	R01384,R01386,R07658,R00837,R02035,R00286,R00479,R00835,R01324,R02737,R00836,R03121,R00369,R00365,R00364,R00366,R00372,R00373,R00652,R00588,R01957,R00351,R00352,R00362,R00353,R00930,R02036,R04709,R07989,R06635,R06637,R06636,R06459,R06458,R06448,R07250,R06510,R07253,R05331,R06641,R00233,R06511,R06512,R06643,R06644,R06645,R02505,R07987,R07251,R07988,R05188,R06482,R06483,R06480,R06481,R02447,R05464,R01613,R01614,R05190,R07758,R02223,R07254,R02224,R00344,R00725,R01139,R00299,R08404,R02185,R05804,R00303,R00850,R00344,R00930,R00217,R00353,R00217,R00346,R00345,R00726,R00341,R00431,R01528,R05605
245	1.00	338	25	93	0	0	C00031->C00037:[4->1,5->2,7->1]	RP06552,RP01134,RP01925,RP04543,RP02961,RP00931,RP01133,RP01431,RP05915,RP00043,RP01590,RP00177,RP08742,RP06369,RP01926,RP05694,RP02450,RP05067,RP00060,RP00109,RP05729,RP02453,RP06593,RP00216,RP05200	R01384,R01386,R07658,R00837,R02035,R00286,R00028,R00479,R00835,R01324,R02737,R00836,R03121,R00369,R00365,R00364,R00366,R00372,R00373,R00652,R00588,R01957,R01555,R05196,R00351,R00352,R00362,R00353,R00930,R02036,R04709,R07989,R06635,R06637,R06636,R06459,R06458,R06448,R07250,R06510,R07253,R05331,R06641,R00233,R06511,R06512,R06643,R06644,R06645,R02505,R07987,R07251,R07988,R05188,R06482,R06483,R06480,R06481,R02447,R05464,R01613,R01614,R05190,R07758,R02223,R07254,R02224,R02736,R00344,R00725,R01139,R00299,R08404,R02185,R05804,R00303,R00850,R00344,R00930,R00217,R00353,R00217,R00346,R00345,R00726,R00341,R00431,R02739,R01528,R01788,R02189,R01786,R05605
246	1.00	449	28	60	0	1	C00031->C00037:[4->1,7->1,9->2]	RP06552,RP00180,RP05698,RP02918,RP00440,RP04543,RP00453,RP06101,RP12734,RP01133,RP04318,RP00285,RP05242,RP05915,RP02797,RP00301,RP04202,RP00291,RP06172,RP04290,RP01093,RP10730,RP12733,RP01925,RP00060,RP00343,RP06299,RP06593	R01384,R01386,R07658,R00315,R00317,R00320,R01196,R00006,R00014,R00211,R00210,R01699,R00207,R00224,R00226,R00209,R05636,R03145,R00014,R03050,R00006,R00286,R02727,R00010,R00214,R00216,R00226,R00835,R00224,R00211,R00210,R00209,R01196,R00212,R05636,R02737,R00836,R03145,R00945,R00207,R00226,R04672,R00472,R00220,R00771,R01699,R00006,R02035,R00725,R01139,R00299,R08404,R02185,R05804,R00303,R00850,R02778,R02780,R00761,R01528
247	1.00	438	20	45	0	1	C00031->C00037:[7->1,7->2]	RP01925,RP02918,RP00440,RP05698,RP06101,RP12734,RP01133,RP04318,RP00285,RP05242,RP02797,RP00301,RP00291,RP06172,RP04290,RP10730,RP12733,RP00060,RP04202,RP06593	R02035,R00014,R03050,R00006,R01196,R00006,R00014,R00211,R00210,R01699,R00207,R00224,R00226,R00209,R05636,R03145,R00214,R00216,R00226,R00835,R00224,R00211,R00210,R00209,R01196,R00212,R05636,R03145,R00945,R00226,R04672,R00472,R00220,R01699,R00006,R00725,R01139,R00299,R08404,R02185,R05804,R00303,R00850,R00207,R01528
248	1.00	317	27	112	0	0	C00031->C00037:[4->1,5->2]	RP01095,RP01572,RP01134,RP06299,RP06172,RP01077,RP04543,RP00180,RP00931,RP01431,RP05915,RP00043,RP00177,RP08742,RP06369,RP01926,RP06101,RP01093,RP00026,RP05694,RP05067,RP00060,RP00109,RP05729,RP05200,RP06552,RP01576	R05339,R01528,R00837,R00761,R00472,R00742,R00286,R00315,R00317,R00320,R00479,R01324,R02737,R00836,R03121,R00369,R00365,R00364,R00366,R00372,R00373,R00652,R00588,R01957,R00351,R00352,R00362,R00353,R00930,R02036,R00214,R00216,R00771,R00743,R01323,R01179,R05508,R00393,R04057,R02955,R05336,R01359,R05509,R00928,R04000,R00229,R07832,R03884,R00227,R03153,R00235,R04709,R07989,R06635,R06637,R06636,R06459,R06458,R06448,R07250,R06510,R07253,R05331,R06641,R00233,R06511,R06512,R06643,R06644,R06645,R02505,R07987,R07251,R07988,R05188,R06482,R06483,R06480,R06481,R02447,R05464,R01613,R01614,R05190,R07758,R02223,R07254,R02224,R00344,R00725,R01139,R00299,R08404,R02185,R05804,R00303,R00850,R00344,R00930,R00217,R00353,R00217,R00346,R00345,R00726,R00341,R00431,R05605,R01384,R01386,R07658,R05338
249	1.00	177	22	191	0	2	C00031->C00037:[4->1,4->2]	RP06552,RP05677,RP12907,RP00015,RP00032,RP00924,RP04543,RP00608,RP01134,RP06101,RP00931,RP05915,RP01292,RP00043,RP00305,RP00304,RP00930,RP10771,RP00121,RP01012,RP05857,RP04522	R01384,R01386,R07658,R08549,R07997,R08082,R08050,R05036,R05037,R01412,R05857,R05229,R05228,R08611,R06551,R07185,R05301,R05302,R05097,R03812,R05320,R06539,R01252,R08081,R03737,R03376,R00474,R08610,R05419,R02444,R02445,R00265,R00621,R01879,R06338,R06335,R03218,R03219,R06336,R06337,R02486,R07366,R07996,R08165,R05039,R07993,R03590,R01700,R07187,R06540,R02160,R07329,R03806,R07184,R00272,R07186,R03640,R07368,R03809,R07367,R05469,R05468,R01197,R03009,R03008,R04073,R03451,R05722,R05723,R05466,R02397,R06323,R06322,R03126,R04276,R08165,R07997,R08082,R08050,R05036,R05037,R01412,R05857,R05229,R05039,R08611,R06551,R05301,R05302,R05097,R03812,R05320,R06539,R01252,R08081,R03737,R03376,R05419,R02444,R02445,R01879,R06338,R06335,R03218,R02160,R06336,R06337,R02486,R07366,R07996,R03219,R05228,R07993,R03590,R07187,R06540,R07329,R08610,R03806,R07184,R04276,R07186,R03640,R07368,R03809,R07367,R05469,R05468,R03009,R03008,R04073,R03451,R05722,R05723,R05466,R02397,R06323,R06322,R03126,R07185,R02990,R00405,R00406,R00407,R02956,R02084,R01780,R00727,R00410,R02407,R05588,R00432,R01559,R03154,R06904,R00474,R00286,R00713,R00714,R00837,R00214,R00216,R00479,R02737,R00836,R01082,R03121,R00369,R00365,R00364,R00366,R00372,R00373,R00652,R00588,R01957,R00709,R00267,R08549,R01197,R00265,R00479,R01700,R00412,R00408,R02164,R00402,R00621,R00709,R00267,R00272
250	1.00	395	29	71	0	1	C00031->C00037:[4->1,7->1,9->2]	RP06552,RP01134,RP01925,RP04318,RP00440,RP05698,RP00128,RP00180,RP00079,RP12734,RP01133,RP02918,RP05242,RP00285,RP05915,RP02797,RP00301,RP04202,RP00291,RP06172,RP04290,RP01093,RP04543,RP10730,RP12733,RP00060,RP05729,RP06299,RP06593	R01384,R01386,R07658,R00837,R02035,R00224,R03050,R00006,R01196,R00006,R00014,R00211,R00210,R01699,R00207,R00224,R00226,R00209,R05636,R03145,R00710,R00711,R01019,R00326,R00315,R00317,R00320,R00361,R00360,R00343,R00342,R01447,R01257,R00226,R00835,R00014,R05636,R00211,R00210,R00209,R01196,R00212,R02737,R00836,R03145,R00945,R00207,R00226,R04672,R00472,R00220,R00771,R00286,R01699,R00006,R00725,R01139,R00299,R08404,R02185,R05804,R00303,R00850,R00217,R00346,R00345,R00726,R00341,R00431,R00761,R01528
251	1.00	453	22	47	0	1	C00031->C00037:[7->1,9->2]	RP01925,RP04318,RP00440,RP05698,RP06101,RP12734,RP01133,RP02918,RP05242,RP00285,RP02797,RP00301,RP00291,RP06172,RP04290,RP01093,RP10730,RP12733,RP00060,RP04202,RP06299,RP06593	R02035,R00224,R03050,R00006,R01196,R00006,R00014,R00211,R00210,R01699,R00207,R00224,R00226,R00209,R05636,R03145,R00214,R00216,R00226,R00835,R00014,R05636,R00211,R00210,R00209,R01196,R00212,R03145,R00945,R00226,R04672,R00472,R00220,R00771,R01699,R00006,R00725,R01139,R00299,R08404,R02185,R05804,R00303,R00850,R00207,R00761,R01528
252	1.00	355	26	93	0	0	C00031->C00037:[4->1,5->2,7->1]	RP06552,RP01134,RP01925,RP01077,RP04543,RP01627,RP02961,RP00931,RP01133,RP01431,RP05915,RP00043,RP01590,RP00177,RP08742,RP06369,RP01926,RP05694,RP02450,RP05067,RP00060,RP00109,RP05729,RP01629,RP06593,RP05200	R01384,R01386,R07658,R00837,R02035,R00742,R00286,R02187,R01600,R00028,R00479,R00835,R01324,R02737,R00836,R03121,R00369,R00365,R00364,R00366,R00372,R00373,R00652,R00588,R01957,R01555,R05196,R00351,R00352,R00362,R00353,R00930,R02036,R04709,R07989,R06635,R06637,R06636,R06459,R06458,R06448,R07250,R06510,R07253,R05331,R06641,R00233,R06511,R06512,R06643,R06644,R06645,R02505,R07987,R07251,R07988,R05188,R06482,R06483,R06480,R06481,R02447,R05464,R01613,R01614,R05190,R07758,R02223,R07254,R02224,R02736,R00344,R00725,R01139,R00299,R08404,R02185,R05804,R00303,R00850,R00344,R00930,R00217,R00353,R00217,R00346,R00345,R00726,R00341,R00431,R01602,R01528,R05605
253	1.00	192	28	206	0	2	C00031->C00037:[4->1,4->2,7->1,7->2]	RP06552,RP05677,RP12907,RP00015,RP00032,RP00924,RP04543,RP00608,RP01134,RP00453,RP00931,RP01133,RP05915,RP06101,RP01292,RP00043,RP00305,RP01012,RP00304,RP00930,RP00121,RP01925,RP00060,RP00343,RP10771,RP06593,RP05857,RP04522	R01384,R01386,R07658,R08549,R07997,R08082,R08050,R05036,R05037,R01412,R05857,R05229,R05228,R08611,R06551,R07185,R05301,R05302,R05097,R03812,R05320,R06539,R01252,R08081,R03737,R03376,R00474,R08610,R05419,R02444,R02445,R00265,R00621,R01879,R06338,R06335,R03218,R03219,R06336,R06337,R02486,R07366,R07996,R08165,R05039,R07993,R03590,R01700,R07187,R06540,R02160,R07329,R03806,R07184,R00272,R07186,R03640,R07368,R03809,R07367,R05469,R05468,R01197,R03009,R03008,R04073,R03451,R05722,R05723,R05466,R02397,R06323,R06322,R03126,R04276,R08165,R07997,R08082,R08050,R05036,R05037,R01412,R05857,R05229,R05039,R08611,R06551,R05301,R05302,R05097,R03812,R05320,R06539,R01252,R08081,R03737,R03376,R05419,R02444,R02445,R01879,R06338,R06335,R03218,R02160,R06336,R06337,R02486,R07366,R07996,R03219,R05228,R07993,R03590,R07187,R06540,R07329,R08610,R03806,R07184,R04276,R07186,R03640,R07368,R03809,R07367,R05469,R05468,R03009,R03008,R04073,R03451,R05722,R05723,R05466,R02397,R06323,R06322,R03126,R07185,R02990,R00405,R00406,R00407,R02956,R02084,R01780,R00727,R00410,R02407,R05588,R00432,R01559,R03154,R06904,R00474,R00286,R00713,R00714,R00837,R02727,R00010,R00479,R00835,R02737,R00836,R00214,R00216,R01082,R03121,R00369,R00365,R00364,R00366,R00372,R00373,R00652,R00588,R01957,R00709,R00267,R00621,R08549,R01197,R00265,R00479,R00412,R00408,R02164,R00402,R02035,R00725,R01139,R00299,R08404,R02185,R05804,R00303,R00850,R02778,R02780,R01700,R01528,R00709,R00267,R00272
254	1.00	449	24	51	0	1	C00031->C00037:[7->1,9->2]	RP06727,RP01925,RP02918,RP00440,RP05698,RP02454,RP02961,RP12734,RP01133,RP04318,RP00285,RP05242,RP02797,RP00301,RP00291,RP01590,RP04290,RP06639,RP10730,RP12733,RP00060,RP04202,RP06593,RP00216	R01830,R02035,R00014,R03050,R00006,R01196,R00006,R00014,R00211,R00210,R01699,R00207,R00224,R00226,R00209,R05636,R03145,R02740,R00028,R00226,R00835,R00224,R00211,R00210,R00209,R01196,R00212,R05636,R03145,R00945,R00226,R04672,R01555,R05196,R00220,R01621,R01699,R00006,R00725,R01139,R00299,R08404,R02185,R05804,R00303,R00850,R00207,R01528,R01788,R02189,R01786
255	0.50	422	18	42	0	1	C00031->C00037:[7->1]	RP01925,RP04318,RP00440,RP05698,RP12734,RP01133,RP02918,RP05242,RP00285,RP02797,RP00301,RP00291,RP04290,RP10730,RP12733,RP00060,RP04202,RP06593	R02035,R00224,R03050,R00006,R01196,R00006,R00014,R00211,R00210,R01699,R00207,R00224,R00226,R00209,R05636,R03145,R00226,R00835,R00014,R05636,R00211,R00210,R00209,R01196,R00212,R03145,R00945,R00226,R04672,R00220,R01699,R00006,R00725,R01139,R00299,R08404,R02185,R05804,R00303,R00850,R00207,R01528
256	1.00	418	21	48	0	0	C00031->C00037:[4->1,5->2]	RP06552,RP01134,RP01925,RP04543,RP00931,RP01431,RP05915,RP00043,RP00177,RP01109,RP08742,RP06369,RP01926,RP02450,RP05067,RP00216,RP00109,RP05729,RP02453,RP00205,RP05200	R01384,R01386,R07658,R00837,R02035,R00286,R00479,R01324,R02737,R00836,R03121,R00369,R00365,R00364,R00366,R00372,R00373,R00652,R00588,R01957,R00351,R00352,R00362,R00802,R00353,R00930,R02036,R02736,R00344,R01788,R02189,R01786,R00344,R00930,R00217,R00353,R00217,R00346,R00345,R00726,R00341,R00431,R02739,R00801,R00015,R04194,R05140,R05605
257	1.00	461	22	46	0	1	C00031->C00037:[7->1,9->2]	RP06727,RP01925,RP02918,RP00440,RP02940,RP05698,RP12734,RP01133,RP04318,RP00285,RP05242,RP02797,RP00301,RP00291,RP04290,RP06639,RP10730,RP02450,RP12733,RP00060,RP04202,RP06593	R01830,R02035,R00014,R03050,R00006,R03321,R01196,R00006,R00014,R00211,R00210,R01699,R00207,R00224,R00226,R00209,R05636,R03145,R00226,R00835,R00224,R00211,R00210,R00209,R01196,R00212,R05636,R03145,R00945,R00226,R04672,R00220,R01621,R01699,R02736,R00006,R00725,R01139,R00299,R08404,R02185,R05804,R00303,R00850,R00207,R01528
258	1.00	357	23	83	0	0	C00031->C00037:[4->1,5->2]	RP06552,RP01134,RP01925,RP01077,RP04543,RP01627,RP02961,RP00931,RP01431,RP05915,RP00043,RP01590,RP00177,RP08742,RP06369,RP01926,RP05694,RP02450,RP05067,RP00109,RP05729,RP01629,RP05200	R01384,R01386,R07658,R00837,R02035,R00742,R00286,R02187,R01600,R00028,R00479,R01324,R02737,R00836,R03121,R00369,R00365,R00364,R00366,R00372,R00373,R00652,R00588,R01957,R01555,R05196,R00351,R00352,R00362,R00353,R00930,R02036,R04709,R07989,R06635,R06637,R06636,R06459,R06458,R06448,R07250,R06510,R07253,R05331,R06641,R00233,R06511,R06512,R06643,R06644,R06645,R02505,R07987,R07251,R07988,R05188,R06482,R06483,R06480,R06481,R02447,R05464,R01613,R01614,R05190,R07758,R02223,R07254,R02224,R02736,R00344,R00344,R00930,R00217,R00353,R00217,R00346,R00345,R00726,R00341,R00431,R01602,R05605
259	1.00	379	28	74	0	1	C00031->C00037:[4->1,9->2]	RP06552,RP01134,RP04543,RP04318,RP00440,RP02940,RP05698,RP00180,RP12734,RP01133,RP06727,RP00285,RP05242,RP05915,RP02797,RP00301,RP00291,RP02918,RP04290,RP01093,RP06639,RP00026,RP10730,RP02450,RP12733,RP00060,RP04202,RP06299	R01384,R01386,R07658,R00837,R00286,R00224,R03050,R00006,R03321,R01196,R00006,R00014,R00211,R00210,R01699,R00207,R00224,R00226,R00209,R05636,R03145,R00315,R00317,R00320,R00226,R00835,R01830,R00211,R00210,R00209,R01196,R00212,R05636,R02737,R00836,R03145,R00945,R00226,R04672,R00014,R00220,R00771,R01621,R00743,R01323,R01179,R05508,R00393,R04057,R02955,R05336,R01359,R05509,R00928,R04000,R00229,R07832,R03884,R00227,R03153,R00235,R01699,R02736,R00006,R00725,R01139,R00299,R08404,R02185,R05804,R00303,R00850,R00207,R00761
260	1.00	347	22	87	0	0	C00031->C00037:[4->1,5->2,7->1]	RP06552,RP01134,RP01925,RP01077,RP01432,RP04543,RP00931,RP01133,RP05915,RP01830,RP00043,RP00177,RP08742,RP06369,RP01926,RP05694,RP05067,RP00060,RP00109,RP05729,RP06593,RP05200	R01384,R01386,R07658,R00837,R02035,R00742,R01325,R00286,R00479,R00835,R02737,R00836,R01900,R03121,R00369,R00365,R00364,R00366,R00372,R00373,R00652,R00588,R01957,R00351,R00352,R00362,R00353,R00930,R02036,R04709,R07989,R06635,R06637,R06636,R06459,R06458,R06448,R07250,R06510,R07253,R05331,R06641,R00233,R06511,R06512,R06643,R06644,R06645,R02505,R07987,R07251,R07988,R05188,R06482,R06483,R06480,R06481,R02447,R05464,R01613,R01614,R05190,R07758,R02223,R07254,R02224,R00344,R00725,R01139,R00299,R08404,R02185,R05804,R00303,R00850,R00344,R00930,R00217,R00353,R00217,R00346,R00345,R00726,R00341,R00431,R01528,R05605
261	1.00	434	21	52	0	0	C00031->C00037:[4->1,5->2]	RP01095,RP01572,RP04543,RP05915,RP00453,RP00931,RP01431,RP00343,RP00043,RP00177,RP08742,RP06369,RP01926,RP01093,RP05067,RP00060,RP00109,RP05729,RP05200,RP06552,RP01576	R05339,R01528,R00286,R02737,R00836,R02727,R00010,R00479,R01324,R02778,R02780,R03121,R00369,R00365,R00364,R00366,R00372,R00373,R00652,R00588,R01957,R00351,R00352,R00362,R00353,R00930,R02036,R00771,R00344,R00725,R01139,R00299,R08404,R02185,R05804,R00303,R00850,R00344,R00930,R00217,R00353,R00217,R00346,R00345,R00726,R00341,R00431,R05605,R01384,R01386,R07658,R05338
262	1.00	335	18	53	0	1	C00031->C00037:[1->2,4->1]	RP06552,RP00043,RP01271,RP00395,RP00113,RP01568,RP04543,RP00453,RP05908,RP02916,RP01729,RP00349,RP00052,RP01093,RP00925,RP00060,RP00343,RP05915	R01384,R01386,R07658,R03121,R00369,R00365,R00364,R00366,R00372,R00373,R00652,R00588,R01957,R01068,R01061,R01063,R02188,R01512,R01515,R01517,R01660,R01518,R00286,R02727,R00010,R00474,R00013,R00013,R01748,R08572,R01745,R01747,R00756,R00769,R05805,R00770,R00762,R00764,R00767,R00771,R00474,R00725,R01139,R00299,R08404,R02185,R05804,R00303,R00850,R02778,R02780,R02737,R00836
263	1.00	330	24	89	0	0	C00031->C00037:[4->1,5->2]	RP06552,RP01134,RP01925,RP00205,RP04543,RP00453,RP00931,RP05915,RP01431,RP00043,RP01109,RP00177,RP08742,RP06369,RP01926,RP05694,RP02450,RP05067,RP05729,RP00109,RP00343,RP02453,RP00216,RP05200	R01384,R01386,R07658,R00837,R02035,R00801,R00015,R04194,R05140,R00286,R02727,R00010,R00479,R02737,R00836,R01324,R03121,R00369,R00365,R00364,R00366,R00372,R00373,R00652,R00588,R01957,R00802,R00351,R00352,R00362,R00353,R00930,R02036,R04709,R07989,R06635,R06637,R06636,R06459,R06458,R06448,R07250,R06510,R07253,R05331,R06641,R00233,R06511,R06512,R06643,R06644,R06645,R02505,R07987,R07251,R07988,R05188,R06482,R06483,R06480,R06481,R02447,R05464,R01613,R01614,R05190,R07758,R02223,R07254,R02224,R02736,R00344,R00217,R00346,R00345,R00726,R00341,R00431,R00344,R00930,R00217,R00353,R02778,R02780,R02739,R01788,R02189,R01786,R05605
264	1.00	421	19	48	0	0	C00031->C00037:[4->1,5->2]	RP01830,RP00043,RP01134,RP01925,RP00177,RP08742,RP06369,RP01432,RP01926,RP04543,RP00931,RP05067,RP01133,RP00060,RP00109,RP05729,RP05915,RP06552,RP05200	R01900,R03121,R00369,R00365,R00364,R00366,R00372,R00373,R00652,R00588,R01957,R00837,R02035,R00351,R00352,R00362,R00353,R00930,R01325,R02036,R00286,R00479,R00344,R00835,R00725,R01139,R00299,R08404,R02185,R05804,R00303,R00850,R00344,R00930,R00217,R00353,R00217,R00346,R00345,R00726,R00341,R00431,R02737,R00836,R01384,R01386,R07658,R05605
265	1.00	352	12	38	0	1	C00031->C00037:[7->1,7->2]	RP06172,RP01925,RP04290,RP05698,RP04232,RP06101,RP01133,RP00060,RP00285,RP03735,RP00301,RP06593	R00472,R02035,R00220,R01196,R00006,R00014,R00211,R00210,R01699,R00207,R00224,R00226,R00209,R05636,R03145,R00212,R00214,R00216,R00835,R00725,R01139,R00299,R08404,R02185,R05804,R00303,R00850,R00211,R00210,R00209,R01196,R00212,R00134,R03215,R03146,R00519,R00945,R01528
266	1.00	429	20	49	0	0	C00031->C00037:[4->1,5->2]	RP01095,RP01572,RP01134,RP04543,RP00931,RP01431,RP05915,RP00043,RP00177,RP08742,RP06369,RP01926,RP01093,RP05067,RP00060,RP00109,RP05729,RP05200,RP06552,RP01576	R05339,R01528,R00837,R00286,R00479,R01324,R02737,R00836,R03121,R00369,R00365,R00364,R00366,R00372,R00373,R00652,R00588,R01957,R00351,R00352,R00362,R00353,R00930,R02036,R00771,R00344,R00725,R01139,R00299,R08404,R02185,R05804,R00303,R00850,R00344,R00930,R00217,R00353,R00217,R00346,R00345,R00726,R00341,R00431,R05605,R01384,R01386,R07658,R05338
267	1.00	334	20	85	0	0	C00031->C00037:[4->1,5->2]	RP06552,RP01134,RP01925,RP01077,RP04543,RP00931,RP01133,RP05915,RP01431,RP00043,RP00177,RP08742,RP06369,RP01926,RP05694,RP05067,RP00060,RP00109,RP05729,RP05200	R01384,R01386,R07658,R00837,R02035,R00742,R00286,R00479,R00835,R02737,R00836,R01324,R03121,R00369,R00365,R00364,R00366,R00372,R00373,R00652,R00588,R01957,R00351,R00352,R00362,R00353,R00930,R02036,R04709,R07989,R06635,R06637,R06636,R06459,R06458,R06448,R07250,R06510,R07253,R05331,R06641,R00233,R06511,R06512,R06643,R06644,R06645,R02505,R07987,R07251,R07988,R05188,R06482,R06483,R06480,R06481,R02447,R05464,R01613,R01614,R05190,R07758,R02223,R07254,R02224,R00344,R00725,R01139,R00299,R08404,R02185,R05804,R00303,R00850,R00344,R00930,R00217,R00353,R00217,R00346,R00345,R00726,R00341,R00431,R05605
268	0.50	493	9	15	0	1	C00031->C00037:[4->1]	RP06552,RP05983,RP05915,RP04699,RP01404,RP00343,RP04543,RP00301,RP00453	R01384,R01386,R07658,R05103,R01281,R02737,R00836,R05103,R01281,R02778,R02780,R00286,R00945,R02727,R00010
269	1.00	406	26	65	0	1	C00031->C00037:[4->1,9->2]	RP06552,RP01134,RP04543,RP04318,RP00440,RP00343,RP05698,RP00453,RP00079,RP12734,RP02918,RP05242,RP00285,RP05915,RP02797,RP00301,RP05729,RP00291,RP06172,RP04290,RP01093,RP10730,RP12733,RP00060,RP04202,RP06299	R01384,R01386,R07658,R00837,R00286,R00224,R03050,R00006,R02778,R02780,R01196,R00006,R00014,R00211,R00210,R01699,R00207,R00224,R00226,R00209,R05636,R03145,R02727,R00010,R00361,R00360,R00343,R00342,R01447,R01257,R00226,R00014,R05636,R00211,R00210,R00209,R01196,R00212,R02737,R00836,R03145,R00945,R00217,R00346,R00345,R00726,R00341,R00431,R00226,R04672,R00472,R00220,R00771,R01699,R00006,R00725,R01139,R00299,R08404,R02185,R05804,R00303,R00850,R00207,R00761
270	1.00	174	21	189	0	2	C00031->C00037:[4->1,4->2]	RP06552,RP05677,RP04543,RP00015,RP00032,RP00924,RP12907,RP01134,RP06101,RP00931,RP05915,RP01292,RP00043,RP00305,RP01012,RP00304,RP00930,RP00121,RP10771,RP05857,RP04522	R01384,R01386,R07658,R08549,R07997,R08082,R08050,R05036,R05037,R01412,R05857,R05229,R05228,R08611,R06551,R07185,R05301,R05302,R05097,R03812,R05320,R06539,R01252,R08081,R03737,R03376,R00474,R08610,R05419,R02444,R02445,R00265,R00621,R01879,R06338,R06335,R03218,R03219,R06336,R06337,R02486,R07366,R07996,R08165,R05039,R07993,R03590,R01700,R07187,R06540,R02160,R07329,R03806,R07184,R00272,R07186,R03640,R07368,R03809,R07367,R05469,R05468,R01197,R03009,R03008,R04073,R03451,R05722,R05723,R05466,R02397,R06323,R06322,R03126,R04276,R00286,R07997,R08082,R08050,R05036,R05037,R01412,R05857,R05229,R05039,R08611,R06551,R05301,R05302,R05097,R03812,R05320,R06539,R01252,R08081,R03737,R03376,R05419,R02444,R02445,R01879,R06338,R06335,R03218,R02160,R06336,R06337,R02486,R07366,R07996,R03219,R05228,R07993,R03590,R07187,R06540,R07329,R08610,R03806,R07184,R04276,R07186,R03640,R07368,R03809,R07367,R05469,R05468,R03009,R03008,R04073,R03451,R05722,R05723,R05466,R02397,R06323,R06322,R03126,R07185,R02990,R00405,R00406,R00407,R02956,R02084,R01780,R00727,R00410,R02407,R05588,R00432,R01559,R03154,R06904,R00474,R08165,R00837,R00214,R00216,R00479,R02737,R00836,R01082,R03121,R00369,R00365,R00364,R00366,R00372,R00373,R00652,R00588,R01957,R00709,R00267,R00621,R08549,R01197,R00265,R00479,R00412,R00408,R02164,R00402,R01700,R00709,R00267,R00272
271	1.00	447	22	51	0	1	C00031->C00037:[4->1,9->2]	RP06552,RP05698,RP02918,RP00440,RP04543,RP00453,RP12734,RP04318,RP00285,RP05242,RP05915,RP02797,RP00301,RP04202,RP00291,RP04290,RP01093,RP10730,RP12733,RP00060,RP00343,RP06299	R01384,R01386,R07658,R01196,R00006,R00014,R00211,R00210,R01699,R00207,R00224,R00226,R00209,R05636,R03145,R00014,R03050,R00006,R00286,R02727,R00010,R00226,R00224,R00211,R00210,R00209,R01196,R00212,R05636,R02737,R00836,R03145,R00945,R00207,R00226,R04672,R00220,R00771,R01699,R00006,R00725,R01139,R00299,R08404,R02185,R05804,R00303,R00850,R02778,R02780,R00761
272	1.00	176	26	219	0	2	C00031->C00037:[4->1,4->2]	RP06552,RP05677,RP04543,RP00015,RP06172,RP00032,RP00924,RP12907,RP01134,RP00180,RP00931,RP05915,RP01292,RP00043,RP00305,RP01012,RP00304,RP00930,RP01093,RP00026,RP00121,RP06299,RP00060,RP10771,RP05857,RP04522	R01384,R01386,R07658,R08549,R07997,R08082,R08050,R05036,R05037,R01412,R05857,R05229,R05228,R08611,R06551,R07185,R05301,R05302,R05097,R03812,R05320,R06539,R01252,R08081,R03737,R03376,R00474,R08610,R05419,R02444,R02445,R00265,R00621,R01879,R06338,R06335,R03218,R03219,R06336,R06337,R02486,R07366,R07996,R08165,R05039,R07993,R03590,R01700,R07187,R06540,R02160,R07329,R03806,R07184,R00272,R07186,R03640,R07368,R03809,R07367,R05469,R05468,R01197,R03009,R03008,R04073,R03451,R05722,R05723,R05466,R02397,R06323,R06322,R03126,R04276,R00286,R07997,R08082,R08050,R05036,R05037,R01412,R05857,R05229,R05039,R08611,R06551,R05301,R05302,R05097,R03812,R05320,R06539,R01252,R08081,R03737,R03376,R05419,R02444,R02445,R01879,R06338,R06335,R03218,R02160,R06336,R06337,R02486,R07366,R07996,R03219,R05228,R07993,R03590,R07187,R06540,R07329,R08610,R03806,R07184,R04276,R07186,R03640,R07368,R03809,R07367,R05469,R05468,R03009,R03008,R04073,R03451,R05722,R05723,R05466,R02397,R06323,R06322,R03126,R07185,R00472,R02990,R00405,R00406,R00407,R02956,R02084,R01780,R00727,R00410,R02407,R05588,R00432,R01559,R03154,R06904,R00474,R08165,R00837,R00315,R00317,R00320,R00479,R02737,R00836,R01082,R03121,R00369,R00365,R00364,R00366,R00372,R00373,R00652,R00588,R01957,R00709,R00267,R00621,R08549,R01197,R00265,R00479,R00771,R00743,R01323,R01179,R05508,R00393,R04057,R02955,R05336,R01359,R05509,R00928,R04000,R00229,R07832,R03884,R00227,R03153,R00235,R00412,R00408,R02164,R00402,R00761,R00725,R01139,R00299,R08404,R02185,R05804,R00303,R00850,R01700,R00709,R00267,R00272
273	1.00	161	18	171	0	2	C00031->C00037:[4->1,4->2]	RP06552,RP05677,RP12907,RP00015,RP00924,RP04543,RP01134,RP06101,RP00931,RP05915,RP01292,RP00043,RP00305,RP00304,RP10771,RP00121,RP01012,RP04522	R01384,R01386,R07658,R08549,R07997,R08082,R08050,R05036,R05037,R01412,R05857,R05229,R05228,R08611,R06551,R07185,R05301,R05302,R05097,R03812,R05320,R06539,R01252,R08081,R03737,R03376,R00474,R08610,R05419,R02444,R02445,R00265,R00621,R01879,R06338,R06335,R03218,R03219,R06336,R06337,R02486,R07366,R07996,R08165,R05039,R07993,R03590,R01700,R07187,R06540,R02160,R07329,R03806,R07184,R00272,R07186,R03640,R07368,R03809,R07367,R05469,R05468,R01197,R03009,R03008,R04073,R03451,R05722,R05723,R05466,R02397,R06323,R06322,R03126,R04276,R08165,R07997,R08082,R08050,R05036,R05037,R01412,R05857,R05229,R05039,R08611,R06551,R05301,R05302,R05097,R03812,R05320,R06539,R01252,R08081,R03737,R03376,R05419,R02444,R02445,R01879,R06338,R06335,R03218,R02160,R06336,R06337,R02486,R07366,R07996,R03219,R05228,R07993,R03590,R07187,R06540,R07329,R08610,R03806,R07184,R04276,R07186,R03640,R07368,R03809,R07367,R05469,R05468,R03009,R03008,R04073,R03451,R05722,R05723,R05466,R02397,R06323,R06322,R03126,R07185,R00474,R00286,R00837,R00214,R00216,R00479,R02737,R00836,R01082,R03121,R00369,R00365,R00364,R00366,R00372,R00373,R00652,R00588,R01957,R00709,R00267,R08549,R01197,R00265,R01700,R00412,R00408,R02164,R00402,R00621,R00272
274	0.50	140	15	164	0	2	C00031->C00037:[4->1]	RP06552,RP00043,RP05677,RP00305,RP00015,RP10771,RP00924,RP04543,RP12907,RP01134,RP00931,RP00304,RP05915,RP01012,RP04522	R01384,R01386,R07658,R03121,R00369,R00365,R00364,R00366,R00372,R00373,R00652,R00588,R01957,R08549,R07997,R08082,R08050,R05036,R05037,R01412,R05857,R05229,R05228,R08611,R06551,R07185,R05301,R05302,R05097,R03812,R05320,R06539,R01252,R08081,R03737,R03376,R00474,R08610,R05419,R02444,R02445,R00265,R00621,R01879,R06338,R06335,R03218,R03219,R06336,R06337,R02486,R07366,R07996,R08165,R05039,R07993,R03590,R01700,R07187,R06540,R02160,R07329,R03806,R07184,R00272,R07186,R03640,R07368,R03809,R07367,R05469,R05468,R01197,R03009,R03008,R04073,R03451,R05722,R05723,R05466,R02397,R06323,R06322,R03126,R04276,R00709,R00267,R07997,R08082,R08050,R05036,R05037,R01412,R05857,R05229,R05039,R08611,R06551,R05301,R05302,R05097,R03812,R05320,R06539,R01252,R08081,R03737,R03376,R05419,R02444,R02445,R01879,R06338,R06335,R03218,R02160,R06336,R06337,R02486,R07366,R07996,R03219,R05228,R07993,R03590,R07187,R06540,R07329,R08610,R03806,R07184,R04276,R07186,R03640,R07368,R03809,R07367,R05469,R05468,R03009,R03008,R04073,R03451,R05722,R05723,R05466,R02397,R06323,R06322,R03126,R07185,R01700,R00474,R00286,R08165,R00837,R00479,R08549,R01197,R00265,R02737,R00836,R00621,R00272
275	1.00	446	29	64	0	1	C00031->C00037:[4->1,7->1,9->2]	RP06552,RP00128,RP04543,RP04318,RP00440,RP05698,RP00453,RP00180,RP12734,RP01133,RP02918,RP05242,RP00285,RP05915,RP06101,RP00301,RP00343,RP00291,RP06172,RP02797,RP04290,RP01093,RP10730,RP12733,RP01925,RP00060,RP04202,RP06299,RP06593	R01384,R01386,R07658,R00710,R00711,R01019,R00326,R00286,R00224,R03050,R00006,R01196,R00006,R00014,R00211,R00210,R01699,R00207,R00224,R00226,R00209,R05636,R03145,R02727,R00010,R00315,R00317,R00320,R00226,R00835,R00014,R05636,R00211,R00210,R00209,R01196,R00212,R02737,R00836,R00214,R00216,R00945,R02778,R02780,R00226,R04672,R00472,R03145,R00220,R00771,R01699,R00006,R02035,R00725,R01139,R00299,R08404,R02185,R05804,R00303,R00850,R00207,R00761,R01528
276	1.00	333	25	93	0	0	C00031->C00037:[4->1,7->2]	RP06552,RP01134,RP01925,RP06299,RP05915,RP02961,RP00931,RP01431,RP04202,RP00043,RP01590,RP00177,RP08742,RP06369,RP01093,RP05694,RP02450,RP05067,RP00060,RP00109,RP05729,RP02453,RP06593,RP00216,RP04543	R01384,R01386,R07658,R00837,R02035,R00761,R02737,R00836,R00028,R00479,R01324,R00207,R03121,R00369,R00365,R00364,R00366,R00372,R00373,R00652,R00588,R01957,R01555,R05196,R00351,R00352,R00362,R00353,R00930,R00771,R04709,R07989,R06635,R06637,R06636,R06459,R06458,R06448,R07250,R06510,R07253,R05331,R06641,R00233,R06511,R06512,R06643,R06644,R06645,R02505,R07987,R07251,R07988,R05188,R06482,R06483,R06480,R06481,R02447,R05464,R01613,R01614,R05190,R07758,R02223,R07254,R02224,R02736,R00344,R00725,R01139,R00299,R08404,R02185,R05804,R00303,R00850,R00344,R00930,R00217,R00353,R00217,R00346,R00345,R00726,R00341,R00431,R02739,R01528,R01788,R02189,R01786,R00286
277	1.00	337	25	89	0	0	C00031->C00037:[4->1,5->2]	RP06552,RP01134,RP01925,RP04543,RP02961,RP00931,RP01431,RP05915,RP00043,RP01590,RP01109,RP00177,RP08742,RP06369,RP01926,RP05694,RP02450,RP05067,RP00205,RP00109,RP05729,RP02453,RP06593,RP00216,RP05200	R01384,R01386,R07658,R00837,R02035,R00286,R00028,R00479,R01324,R02737,R00836,R03121,R00369,R00365,R00364,R00366,R00372,R00373,R00652,R00588,R01957,R01555,R05196,R00802,R00351,R00352,R00362,R00353,R00930,R02036,R04709,R07989,R06635,R06637,R06636,R06459,R06458,R06448,R07250,R06510,R07253,R05331,R06641,R00233,R06511,R06512,R06643,R06644,R06645,R02505,R07987,R07251,R07988,R05188,R06482,R06483,R06480,R06481,R02447,R05464,R01613,R01614,R05190,R07758,R02223,R07254,R02224,R02736,R00344,R00801,R00015,R04194,R05140,R00344,R00930,R00217,R00353,R00217,R00346,R00345,R00726,R00341,R00431,R02739,R01528,R01788,R02189,R01786,R05605
278	1.00	306	29	117	0	0	C00031->C00037:[4->1,5->2]	RP06552,RP01134,RP01925,RP06172,RP06299,RP00180,RP02961,RP00931,RP01431,RP05915,RP00043,RP01590,RP00177,RP08742,RP06369,RP01926,RP06101,RP01093,RP00026,RP05694,RP02450,RP05067,RP04543,RP00060,RP00109,RP05729,RP02453,RP00216,RP05200	R01384,R01386,R07658,R00837,R02035,R00472,R00761,R00315,R00317,R00320,R00028,R00479,R01324,R02737,R00836,R03121,R00369,R00365,R00364,R00366,R00372,R00373,R00652,R00588,R01957,R01555,R05196,R00351,R00352,R00362,R00353,R00930,R02036,R00214,R00216,R00771,R00743,R01323,R01179,R05508,R00393,R04057,R02955,R05336,R01359,R05509,R00928,R04000,R00229,R07832,R03884,R00227,R03153,R00235,R04709,R07989,R06635,R06637,R06636,R06459,R06458,R06448,R07250,R06510,R07253,R05331,R06641,R00233,R06511,R06512,R06643,R06644,R06645,R02505,R07987,R07251,R07988,R05188,R06482,R06483,R06480,R06481,R02447,R05464,R01613,R01614,R05190,R07758,R02223,R07254,R02224,R02736,R00344,R00286,R00725,R01139,R00299,R08404,R02185,R05804,R00303,R00850,R00344,R00930,R00217,R00353,R00217,R00346,R00345,R00726,R00341,R00431,R02739,R01788,R02189,R01786,R05605
279	1.00	461	19	43	0	1	C00031->C00037:[4->1,4->2]	RP06552,RP06172,RP05698,RP01590,RP04290,RP04232,RP05915,RP00453,RP06101,RP02450,RP02961,RP01925,RP06593,RP00285,RP04543,RP02453,RP00301,RP00343,RP00216	R01384,R01386,R07658,R00472,R01196,R00006,R00014,R00211,R00210,R01699,R00207,R00224,R00226,R00209,R05636,R03145,R01555,R05196,R00220,R00212,R02737,R00836,R02727,R00010,R00214,R00216,R02736,R00028,R02035,R01528,R00211,R00210,R00209,R01196,R00212,R00286,R02739,R00945,R02778,R02780,R01788,R02189,R01786
280	1.00	442	27	56	0	1	C00031->C00037:[7->1,9->2]	RP01925,RP02918,RP00440,RP04318,RP05698,RP02454,RP00180,RP02961,RP12734,RP01133,RP06727,RP05242,RP00285,RP02797,RP00301,RP00291,RP01590,RP04290,RP01093,RP06639,RP10730,RP12733,RP00060,RP04202,RP06299,RP06593,RP00216	R02035,R00014,R03050,R00006,R00224,R01196,R00006,R00014,R00211,R00210,R01699,R00207,R00224,R00226,R00209,R05636,R03145,R02740,R00315,R00317,R00320,R00028,R00226,R00835,R01830,R05636,R00211,R00210,R00209,R01196,R00212,R03145,R00945,R00226,R04672,R01555,R05196,R00220,R00771,R01621,R01699,R00006,R00725,R01139,R00299,R08404,R02185,R05804,R00303,R00850,R00207,R00761,R01528,R01788,R02189,R01786
281	1.00	407	18	49	0	0	C00031->C00037:[4->1,7->2]	RP06552,RP00043,RP04543,RP00177,RP08742,RP06369,RP06299,RP05915,RP01093,RP00453,RP00931,RP05067,RP00343,RP00060,RP01431,RP00109,RP05729,RP04202	R01384,R01386,R07658,R03121,R00369,R00365,R00364,R00366,R00372,R00373,R00652,R00588,R01957,R00286,R00351,R00352,R00362,R00353,R00930,R00761,R02737,R00836,R00771,R02727,R00010,R00479,R00344,R02778,R02780,R00725,R01139,R00299,R08404,R02185,R05804,R00303,R00850,R01324,R00344,R00930,R00217,R00353,R00217,R00346,R00345,R00726,R00341,R00431,R00207
282	1.00	391	19	63	0	0	C00031->C00037:[4->1,4->2]	RP06552,RP00043,RP01134,RP01271,RP00395,RP00113,RP00177,RP01568,RP00060,RP04543,RP05915,RP01093,RP00052,RP00931,RP01033,RP00078,RP00109,RP05729,RP01431	R01384,R01386,R07658,R03121,R00369,R00365,R00364,R00366,R00372,R00373,R00652,R00588,R01957,R00837,R01068,R01061,R01063,R02188,R01512,R01515,R01517,R01660,R00351,R00352,R00362,R01518,R00725,R01139,R00299,R08404,R02185,R05804,R00303,R00850,R00286,R02737,R00836,R00771,R00756,R00769,R05805,R00770,R00762,R00764,R00767,R00479,R00658,R00431,R00346,R00345,R00726,R00341,R00344,R00930,R00217,R00353,R00217,R00346,R00345,R00726,R00341,R00431,R01324
283	1.00	342	23	85	0	0	C00031->C00037:[4->1,5->2]	RP06552,RP01925,RP04543,RP05915,RP01627,RP00453,RP02961,RP00931,RP01431,RP00343,RP00043,RP01590,RP00177,RP08742,RP06369,RP01926,RP05694,RP02450,RP05067,RP00109,RP05729,RP01629,RP05200	R01384,R01386,R07658,R02035,R00286,R02737,R00836,R02187,R01600,R02727,R00010,R00028,R00479,R01324,R02778,R02780,R03121,R00369,R00365,R00364,R00366,R00372,R00373,R00652,R00588,R01957,R01555,R05196,R00351,R00352,R00362,R00353,R00930,R02036,R04709,R07989,R06635,R06637,R06636,R06459,R06458,R06448,R07250,R06510,R07253,R05331,R06641,R00233,R06511,R06512,R06643,R06644,R06645,R02505,R07987,R07251,R07988,R05188,R06482,R06483,R06480,R06481,R02447,R05464,R01613,R01614,R05190,R07758,R02223,R07254,R02224,R02736,R00344,R00344,R00930,R00217,R00353,R00217,R00346,R00345,R00726,R00341,R00431,R01602,R05605
284	1.00	468	27	57	0	1	C00031->C00037:[4->1,7->1,9->2]	RP06552,RP04543,RP04318,RP00440,RP05698,RP00453,RP06101,RP12734,RP01133,RP02918,RP05242,RP00285,RP05915,RP02797,RP00301,RP00343,RP00291,RP06172,RP04290,RP01093,RP10730,RP12733,RP01925,RP00060,RP04202,RP06299,RP06593	R01384,R01386,R07658,R00286,R00224,R03050,R00006,R01196,R00006,R00014,R00211,R00210,R01699,R00207,R00224,R00226,R00209,R05636,R03145,R02727,R00010,R00214,R00216,R00226,R00835,R00014,R05636,R00211,R00210,R00209,R01196,R00212,R02737,R00836,R03145,R00945,R02778,R02780,R00226,R04672,R00472,R00220,R00771,R01699,R00006,R02035,R00725,R01139,R00299,R08404,R02185,R05804,R00303,R00850,R00207,R00761,R01528
285	1.00	340	24	73	0	0	C00031->C00037:[5->2,9->1]	RP01925,RP06172,RP06299,RP00180,RP02961,RP00931,RP01431,RP00043,RP01590,RP00177,RP08742,RP06369,RP01926,RP06101,RP01093,RP00026,RP02450,RP05067,RP00060,RP00109,RP05729,RP02453,RP00216,RP05200	R02035,R00472,R00761,R00315,R00317,R00320,R00028,R00479,R01324,R03121,R00369,R00365,R00364,R00366,R00372,R00373,R00652,R00588,R01957,R01555,R05196,R00351,R00352,R00362,R00353,R00930,R02036,R00214,R00216,R00771,R00743,R01323,R01179,R05508,R00393,R04057,R02955,R05336,R01359,R05509,R00928,R04000,R00229,R07832,R03884,R00227,R03153,R00235,R02736,R00344,R00725,R01139,R00299,R08404,R02185,R05804,R00303,R00850,R00344,R00930,R00217,R00353,R00217,R00346,R00345,R00726,R00341,R00431,R02739,R01788,R02189,R01786,R05605
286	1.00	489	21	44	0	1	C00031->C00037:[4->1,4->2]	RP06552,RP05698,RP02918,RP00440,RP04543,RP00453,RP06101,RP12734,RP04318,RP00285,RP05242,RP05915,RP02797,RP00301,RP04202,RP00291,RP06172,RP04290,RP10730,RP12733,RP00343	R01384,R01386,R07658,R01196,R00006,R00014,R00211,R00210,R01699,R00207,R00224,R00226,R00209,R05636,R03145,R00014,R03050,R00006,R00286,R02727,R00010,R00214,R00216,R00226,R00224,R00211,R00210,R00209,R01196,R00212,R05636,R02737,R00836,R03145,R00945,R00207,R00226,R04672,R00472,R00220,R01699,R00006,R02778,R02780
287	1.00	158	18	170	0	2	C00031->C00037:[4->1,4->2]	RP06552,RP05677,RP12907,RP00015,RP00924,RP04543,RP00453,RP00931,RP05915,RP00043,RP00305,RP01012,RP00304,RP00930,RP00343,RP10771,RP05857,RP04522	R01384,R01386,R07658,R08549,R07997,R08082,R08050,R05036,R05037,R01412,R05857,R05229,R05228,R08611,R06551,R07185,R05301,R05302,R05097,R03812,R05320,R06539,R01252,R08081,R03737,R03376,R00474,R08610,R05419,R02444,R02445,R00265,R00621,R01879,R06338,R06335,R03218,R03219,R06336,R06337,R02486,R07366,R07996,R08165,R05039,R07993,R03590,R01700,R07187,R06540,R02160,R07329,R03806,R07184,R00272,R07186,R03640,R07368,R03809,R07367,R05469,R05468,R01197,R03009,R03008,R04073,R03451,R05722,R05723,R05466,R02397,R06323,R06322,R03126,R04276,R08165,R07997,R08082,R08050,R05036,R05037,R01412,R05857,R05229,R05039,R08611,R06551,R05301,R05302,R05097,R03812,R05320,R06539,R01252,R08081,R03737,R03376,R05419,R02444,R02445,R01879,R06338,R06335,R03218,R02160,R06336,R06337,R02486,R07366,R07996,R03219,R05228,R07993,R03590,R07187,R06540,R07329,R08610,R03806,R07184,R04276,R07186,R03640,R07368,R03809,R07367,R05469,R05468,R03009,R03008,R04073,R03451,R05722,R05723,R05466,R02397,R06323,R06322,R03126,R07185,R00474,R00286,R02727,R00010,R00479,R02737,R00836,R03121,R00369,R00365,R00364,R00366,R00372,R00373,R00652,R00588,R01957,R00709,R00267,R00621,R08549,R01197,R00265,R00479,R02778,R02780,R01700,R00709,R00267,R00272
288	1.00	353	25	76	0	1	C00031->C00037:[4->1,9->2]	RP06552,RP00128,RP04543,RP04318,RP00440,RP05698,RP00453,RP00180,RP12734,RP02918,RP05242,RP00285,RP05915,RP02797,RP00301,RP00343,RP00291,RP04290,RP01093,RP00026,RP10730,RP12733,RP00060,RP04202,RP06299	R01384,R01386,R07658,R00710,R00711,R01019,R00326,R00286,R00224,R03050,R00006,R01196,R00006,R00014,R00211,R00210,R01699,R00207,R00224,R00226,R00209,R05636,R03145,R02727,R00010,R00315,R00317,R00320,R00226,R00014,R05636,R00211,R00210,R00209,R01196,R00212,R02737,R00836,R03145,R00945,R02778,R02780,R00226,R04672,R00220,R00771,R00743,R01323,R01179,R05508,R00393,R04057,R02955,R05336,R01359,R05509,R00928,R04000,R00229,R07832,R03884,R00227,R03153,R00235,R01699,R00006,R00725,R01139,R00299,R08404,R02185,R05804,R00303,R00850,R00207,R00761
289	1.00	412	16	44	0	1	C00031->C00037:[4->1,4->2,7->1,7->2]	RP06552,RP06172,RP01925,RP04290,RP05698,RP04232,RP05915,RP00453,RP06101,RP04543,RP01133,RP00060,RP00285,RP00343,RP00301,RP06593	R01384,R01386,R07658,R00472,R02035,R00220,R01196,R00006,R00014,R00211,R00210,R01699,R00207,R00224,R00226,R00209,R05636,R03145,R00212,R02737,R00836,R02727,R00010,R00214,R00216,R00286,R00835,R00725,R01139,R00299,R08404,R02185,R05804,R00303,R00850,R00211,R00210,R00209,R01196,R00212,R02778,R02780,R00945,R01528
290	1.00	453	24	52	0	1	C00031->C00037:[4->1,4->2,7->1,7->2]	RP06552,RP01134,RP01925,RP02918,RP00440,RP05698,RP06101,RP12734,RP01133,RP04318,RP00285,RP05242,RP05915,RP02797,RP00301,RP00291,RP06172,RP04290,RP04543,RP10730,RP12733,RP00060,RP04202,RP06593	R01384,R01386,R07658,R00837,R02035,R00014,R03050,R00006,R01196,R00006,R00014,R00211,R00210,R01699,R00207,R00224,R00226,R00209,R05636,R03145,R00214,R00216,R00226,R00835,R00224,R00211,R00210,R00209,R01196,R00212,R05636,R02737,R00836,R03145,R00945,R00226,R04672,R00472,R00220,R00286,R01699,R00006,R00725,R01139,R00299,R08404,R02185,R05804,R00303,R00850,R00207,R01528
291	1.00	299	15	61	0	1	C00031->C00037:[4->1,9->2]	RP06552,RP05698,RP00453,RP04290,RP00301,RP04232,RP01093,RP00026,RP00180,RP04543,RP00060,RP00285,RP00343,RP06299,RP05915	R01384,R01386,R07658,R01196,R00006,R00014,R00211,R00210,R01699,R00207,R00224,R00226,R00209,R05636,R03145,R02727,R00010,R00220,R00945,R00212,R00771,R00743,R01323,R01179,R05508,R00393,R04057,R02955,R05336,R01359,R05509,R00928,R04000,R00229,R07832,R03884,R00227,R03153,R00235,R00315,R00317,R00320,R00286,R00725,R01139,R00299,R08404,R02185,R05804,R00303,R00850,R00211,R00210,R00209,R01196,R00212,R02778,R02780,R00761,R02737,R00836
292	1.00	443	21	48	0	1	C00031->C00037:[4->1,9->2]	RP06552,RP01134,RP04543,RP02918,RP00440,RP05698,RP12734,RP04318,RP00285,RP05242,RP05915,RP02797,RP00301,RP00291,RP04290,RP01093,RP10730,RP12733,RP00060,RP04202,RP06299	R01384,R01386,R07658,R00837,R00286,R00014,R03050,R00006,R01196,R00006,R00014,R00211,R00210,R01699,R00207,R00224,R00226,R00209,R05636,R03145,R00226,R00224,R00211,R00210,R00209,R01196,R00212,R05636,R02737,R00836,R03145,R00945,R00226,R04672,R00220,R00771,R01699,R00006,R00725,R01139,R00299,R08404,R02185,R05804,R00303,R00850,R00207,R00761
293	1.00	828	21	58	0	0	C00031->C00037:[4->1,5->2]	RP06552,RP01134,RP01925,RP01432,RP04543,RP00931,RP01133,RP05915,RP01830,RP00043,RP00177,RP08742,RP06369,RP01926,RP06643,RP05709,RP05067,RP00060,RP00109,RP05729,RP05200	R01384,R01386,R07658,R00837,R02035,R01325,R00286,R00479,R00835,R02737,R00836,R01900,R03121,R00369,R00365,R00364,R00366,R00372,R00373,R00652,R00588,R01957,R00351,R00352,R00362,R00353,R00930,R02036,R01626,R04726,R04952,R02768,R04957,R07762,R04963,R04355,R04960,R04968,R00344,R00725,R01139,R00299,R08404,R02185,R05804,R00303,R00850,R00344,R00930,R00217,R00353,R00217,R00346,R00345,R00726,R00341,R00431,R05605
294	1.00	346	24	73	0	1	C00031->C00037:[4->1,9->2]	RP06552,RP01134,RP05698,RP04318,RP00440,RP04543,RP00128,RP00180,RP12734,RP02918,RP05242,RP00285,RP05915,RP02797,RP00301,RP00291,RP04290,RP01093,RP00026,RP10730,RP12733,RP00060,RP04202,RP06299	R01384,R01386,R07658,R00837,R01196,R00006,R00014,R00211,R00210,R01699,R00207,R00224,R00226,R00209,R05636,R03145,R00224,R03050,R00006,R00286,R00710,R00711,R01019,R00326,R00315,R00317,R00320,R00226,R00014,R05636,R00211,R00210,R00209,R01196,R00212,R02737,R00836,R03145,R00945,R00226,R04672,R00220,R00771,R00743,R01323,R01179,R05508,R00393,R04057,R02955,R05336,R01359,R05509,R00928,R04000,R00229,R07832,R03884,R00227,R03153,R00235,R01699,R00006,R00725,R01139,R00299,R08404,R02185,R05804,R00303,R00850,R00207,R00761
295	1.00	344	23	86	0	0	C00031->C00037:[4->1,5->2]	RP06552,RP01925,RP04543,RP05915,RP00453,RP02961,RP00931,RP01431,RP00343,RP00043,RP01590,RP00177,RP08742,RP06369,RP01926,RP05694,RP02450,RP05067,RP00109,RP05729,RP02453,RP00216,RP05200	R01384,R01386,R07658,R02035,R00286,R02737,R00836,R02727,R00010,R00028,R00479,R01324,R02778,R02780,R03121,R00369,R00365,R00364,R00366,R00372,R00373,R00652,R00588,R01957,R01555,R05196,R00351,R00352,R00362,R00353,R00930,R02036,R04709,R07989,R06635,R06637,R06636,R06459,R06458,R06448,R07250,R06510,R07253,R05331,R06641,R00233,R06511,R06512,R06643,R06644,R06645,R02505,R07987,R07251,R07988,R05188,R06482,R06483,R06480,R06481,R02447,R05464,R01613,R01614,R05190,R07758,R02223,R07254,R02224,R02736,R00344,R00344,R00930,R00217,R00353,R00217,R00346,R00345,R00726,R00341,R00431,R02739,R01788,R02189,R01786,R05605
296	1.00	168	23	181	0	2	C00031->C00037:[4->1,4->2,7->1,7->2]	RP06552,RP05677,RP12907,RP00015,RP00924,RP04543,RP00453,RP00931,RP01133,RP08484,RP05915,RP00043,RP00305,RP01012,RP00304,RP00930,RP06593,RP01925,RP00060,RP00343,RP10771,RP01829,RP04522	R01384,R01386,R07658,R08549,R07997,R08082,R08050,R05036,R05037,R01412,R05857,R05229,R05228,R08611,R06551,R07185,R05301,R05302,R05097,R03812,R05320,R06539,R01252,R08081,R03737,R03376,R00474,R08610,R05419,R02444,R02445,R00265,R00621,R01879,R06338,R06335,R03218,R03219,R06336,R06337,R02486,R07366,R07996,R08165,R05039,R07993,R03590,R01700,R07187,R06540,R02160,R07329,R03806,R07184,R00272,R07186,R03640,R07368,R03809,R07367,R05469,R05468,R01197,R03009,R03008,R04073,R03451,R05722,R05723,R05466,R02397,R06323,R06322,R03126,R04276,R08165,R07997,R08082,R08050,R05036,R05037,R01412,R05857,R05229,R05039,R08611,R06551,R05301,R05302,R05097,R03812,R05320,R06539,R01252,R08081,R03737,R03376,R05419,R02444,R02445,R01879,R06338,R06335,R03218,R02160,R06336,R06337,R02486,R07366,R07996,R03219,R05228,R07993,R03590,R07187,R06540,R07329,R08610,R03806,R07184,R04276,R07186,R03640,R07368,R03809,R07367,R05469,R05468,R03009,R03008,R04073,R03451,R05722,R05723,R05466,R02397,R06323,R06322,R03126,R07185,R00474,R00286,R02727,R00010,R00479,R00835,R00268,R02737,R00836,R03121,R00369,R00365,R00364,R00366,R00372,R00373,R00652,R00588,R01957,R00709,R00267,R00621,R08549,R01197,R00265,R00479,R01528,R02035,R00725,R01139,R00299,R08404,R02185,R05804,R00303,R00850,R02778,R02780,R01700,R01899,R00272
297	1.00	424	22	51	0	0	C00031->C00037:[4->1,5->2]	RP06552,RP01925,RP04543,RP05915,RP00453,RP00931,RP01431,RP00343,RP00043,RP00177,RP01109,RP08742,RP06369,RP01926,RP02450,RP05067,RP00216,RP00109,RP05729,RP02453,RP00205,RP05200	R01384,R01386,R07658,R02035,R00286,R02737,R00836,R02727,R00010,R00479,R01324,R02778,R02780,R03121,R00369,R00365,R00364,R00366,R00372,R00373,R00652,R00588,R01957,R00351,R00352,R00362,R00802,R00353,R00930,R02036,R02736,R00344,R01788,R02189,R01786,R00344,R00930,R00217,R00353,R00217,R00346,R00345,R00726,R00341,R00431,R02739,R00801,R00015,R04194,R05140,R05605
298	1.00	434	17	62	0	0	C00031->C00037:[4->1,7->2]	RP06552,RP00043,RP01134,RP00177,RP00060,RP04543,RP05915,RP00036,RP06639,RP01093,RP00931,RP06427,RP00078,RP00109,RP05729,RP01431,RP04202	R01384,R01386,R07658,R03121,R00369,R00365,R00364,R00366,R00372,R00373,R00652,R00588,R01957,R00837,R00351,R00352,R00362,R00725,R01139,R00299,R08404,R02185,R05804,R00303,R00850,R00286,R02737,R00836,R00199,R01858,R02628,R01138,R00659,R00724,R00200,R00206,R02320,R00430,R00208,R01012,R00572,R01621,R00771,R00479,R01067,R00431,R00346,R00345,R00726,R00341,R00344,R00930,R00217,R00353,R00217,R00346,R00345,R00726,R00341,R00431,R01324,R00207
299	1.00	363	28	74	0	1	C00031->C00037:[7->1,9->2]	RP06727,RP01925,RP04318,RP00440,RP05698,RP02454,RP00180,RP02961,RP12734,RP01133,RP02918,RP00285,RP05242,RP02797,RP00301,RP00291,RP01590,RP04290,RP01093,RP06639,RP00026,RP10730,RP12733,RP00060,RP04202,RP06299,RP06593,RP00216	R01830,R02035,R00224,R03050,R00006,R01196,R00006,R00014,R00211,R00210,R01699,R00207,R00224,R00226,R00209,R05636,R03145,R02740,R00315,R00317,R00320,R00028,R00226,R00835,R00014,R00211,R00210,R00209,R01196,R00212,R05636,R03145,R00945,R00226,R04672,R01555,R05196,R00220,R00771,R01621,R00743,R01323,R01179,R05508,R00393,R04057,R02955,R05336,R01359,R05509,R00928,R04000,R00229,R07832,R03884,R00227,R03153,R00235,R01699,R00006,R00725,R01139,R00299,R08404,R02185,R05804,R00303,R00850,R00207,R00761,R01528,R01788,R02189,R01786
300	1.00	181	23	193	0	2	C00031->C00037:[4->1,4->2]	RP06552,RP05677,RP04543,RP00015,RP00032,RP00924,RP12907,RP01134,RP00453,RP00931,RP05915,RP06101,RP01292,RP00043,RP00305,RP00304,RP00930,RP10771,RP00121,RP00343,RP01012,RP05857,RP04522	R01384,R01386,R07658,R08549,R07997,R08082,R08050,R05036,R05037,R01412,R05857,R05229,R05228,R08611,R06551,R07185,R05301,R05302,R05097,R03812,R05320,R06539,R01252,R08081,R03737,R03376,R00474,R08610,R05419,R02444,R02445,R00265,R00621,R01879,R06338,R06335,R03218,R03219,R06336,R06337,R02486,R07366,R07996,R08165,R05039,R07993,R03590,R01700,R07187,R06540,R02160,R07329,R03806,R07184,R00272,R07186,R03640,R07368,R03809,R07367,R05469,R05468,R01197,R03009,R03008,R04073,R03451,R05722,R05723,R05466,R02397,R06323,R06322,R03126,R04276,R00286,R07997,R08082,R08050,R05036,R05037,R01412,R05857,R05229,R05039,R08611,R06551,R05301,R05302,R05097,R03812,R05320,R06539,R01252,R08081,R03737,R03376,R05419,R02444,R02445,R01879,R06338,R06335,R03218,R02160,R06336,R06337,R02486,R07366,R07996,R03219,R05228,R07993,R03590,R07187,R06540,R07329,R08610,R03806,R07184,R04276,R07186,R03640,R07368,R03809,R07367,R05469,R05468,R03009,R03008,R04073,R03451,R05722,R05723,R05466,R02397,R06323,R06322,R03126,R07185,R02990,R00405,R00406,R00407,R02956,R02084,R01780,R00727,R00410,R02407,R05588,R00432,R01559,R03154,R06904,R00474,R08165,R00837,R02727,R00010,R00479,R02737,R00836,R00214,R00216,R01082,R03121,R00369,R00365,R00364,R00366,R00372,R00373,R00652,R00588,R01957,R00709,R00267,R08549,R01197,R00265,R00479,R01700,R00412,R00408,R02164,R00402,R02778,R02780,R00621,R00709,R00267,R00272
301	0.50	407	10	28	0	0	C00031->C00037:[5->2]	RP01095,RP04290,RP05698,RP01093,RP06639,RP00060,RP04202,RP00301,RP01573,RP01576	R05339,R00220,R01196,R00006,R00014,R00211,R00210,R01699,R00207,R00224,R00226,R00209,R05636,R03145,R00771,R01621,R00725,R01139,R00299,R08404,R02185,R05804,R00303,R00850,R00207,R00945,R01529,R05338
302	1.00	309	18	83	0	0	C00031->C00037:[4->1,7->2]	RP06552,RP01134,RP06299,RP04543,RP00931,RP05915,RP01431,RP00043,RP00177,RP08742,RP06369,RP04202,RP01093,RP05694,RP05067,RP00060,RP00109,RP05729	R01384,R01386,R07658,R00837,R00761,R00286,R00479,R02737,R00836,R01324,R03121,R00369,R00365,R00364,R00366,R00372,R00373,R00652,R00588,R01957,R00351,R00352,R00362,R00353,R00930,R00207,R00771,R04709,R07989,R06635,R06637,R06636,R06459,R06458,R06448,R07250,R06510,R07253,R05331,R06641,R00233,R06511,R06512,R06643,R06644,R06645,R02505,R07987,R07251,R07988,R05188,R06482,R06483,R06480,R06481,R02447,R05464,R01613,R01614,R05190,R07758,R02223,R07254,R02224,R00344,R00725,R01139,R00299,R08404,R02185,R05804,R00303,R00850,R00344,R00930,R00217,R00353,R00217,R00346,R00345,R00726,R00341,R00431
303	1.00	395	28	67	0	1	C00031->C00037:[4->1,7->1,9->2]	RP06552,RP01134,RP01925,RP02918,RP00440,RP05698,RP00180,RP00079,RP12734,RP01133,RP04318,RP00285,RP05242,RP05915,RP02797,RP00301,RP05729,RP00291,RP06172,RP04290,RP01093,RP04543,RP10730,RP12733,RP00060,RP04202,RP06299,RP06593	R01384,R01386,R07658,R00837,R02035,R00014,R03050,R00006,R01196,R00006,R00014,R00211,R00210,R01699,R00207,R00224,R00226,R00209,R05636,R03145,R00315,R00317,R00320,R00361,R00360,R00343,R00342,R01447,R01257,R00226,R00835,R00224,R00211,R00210,R00209,R01196,R00212,R05636,R02737,R00836,R03145,R00945,R00217,R00346,R00345,R00726,R00341,R00431,R00226,R04672,R00472,R00220,R00771,R00286,R01699,R00006,R00725,R01139,R00299,R08404,R02185,R05804,R00303,R00850,R00207,R00761,R01528
304	1.00	397	25	62	0	1	C00031->C00037:[4->1,4->2,7->1,7->2]	RP06552,RP01134,RP01925,RP02918,RP00440,RP05698,RP00079,RP12734,RP01133,RP04318,RP00285,RP05242,RP05915,RP02797,RP00301,RP05729,RP00291,RP06172,RP04290,RP04543,RP10730,RP12733,RP00060,RP04202,RP06593	R01384,R01386,R07658,R00837,R02035,R00014,R03050,R00006,R01196,R00006,R00014,R00211,R00210,R01699,R00207,R00224,R00226,R00209,R05636,R03145,R00361,R00360,R00343,R00342,R01447,R01257,R00226,R00835,R00224,R00211,R00210,R00209,R01196,R00212,R05636,R02737,R00836,R03145,R00945,R00217,R00346,R00345,R00726,R00341,R00431,R00226,R04672,R00472,R00220,R00286,R01699,R00006,R00725,R01139,R00299,R08404,R02185,R05804,R00303,R00850,R00207,R01528
305	1.00	472	24	51	0	1	C00031->C00037:[4->1,9->2]	RP06552,RP01134,RP04543,RP02918,RP00440,RP02940,RP05698,RP06727,RP12734,RP01133,RP04318,RP00285,RP05242,RP05915,RP02797,RP00301,RP00291,RP04290,RP06639,RP10730,RP02450,RP12733,RP00060,RP04202	R01384,R01386,R07658,R00837,R00286,R00014,R03050,R00006,R03321,R01196,R00006,R00014,R00211,R00210,R01699,R00207,R00224,R00226,R00209,R05636,R03145,R01830,R00226,R00835,R00224,R00211,R00210,R00209,R01196,R00212,R05636,R02737,R00836,R03145,R00945,R00226,R04672,R00220,R01621,R01699,R02736,R00006,R00725,R01139,R00299,R08404,R02185,R05804,R00303,R00850,R00207
306	1.00	323	20	85	0	0	C00031->C00037:[4->1,5->2]	RP06552,RP01134,RP01925,RP01432,RP04543,RP00931,RP01133,RP05915,RP01830,RP00043,RP00177,RP08742,RP06369,RP01926,RP05694,RP05067,RP00060,RP00109,RP05729,RP05200	R01384,R01386,R07658,R00837,R02035,R01325,R00286,R00479,R00835,R02737,R00836,R01900,R03121,R00369,R00365,R00364,R00366,R00372,R00373,R00652,R00588,R01957,R00351,R00352,R00362,R00353,R00930,R02036,R04709,R07989,R06635,R06637,R06636,R06459,R06458,R06448,R07250,R06510,R07253,R05331,R06641,R00233,R06511,R06512,R06643,R06644,R06645,R02505,R07987,R07251,R07988,R05188,R06482,R06483,R06480,R06481,R02447,R05464,R01613,R01614,R05190,R07758,R02223,R07254,R02224,R00344,R00725,R01139,R00299,R08404,R02185,R05804,R00303,R00850,R00344,R00930,R00217,R00353,R00217,R00346,R00345,R00726,R00341,R00431,R05605
307	1.00	310	26	111	0	0	C00031->C00037:[4->1,5->2]	RP06552,RP01134,RP01925,RP06172,RP01077,RP06299,RP00180,RP00931,RP01133,RP01431,RP05915,RP00043,RP05729,RP00177,RP08742,RP06369,RP01926,RP06101,RP01093,RP00026,RP05694,RP05067,RP00060,RP00109,RP04543,RP05200	R01384,R01386,R07658,R00837,R02035,R00472,R00742,R00761,R00315,R00317,R00320,R00479,R00835,R01324,R02737,R00836,R03121,R00369,R00365,R00364,R00366,R00372,R00373,R00652,R00588,R01957,R00217,R00346,R00345,R00726,R00341,R00431,R00351,R00352,R00362,R00353,R00930,R02036,R00214,R00216,R00771,R00743,R01323,R01179,R05508,R00393,R04057,R02955,R05336,R01359,R05509,R00928,R04000,R00229,R07832,R03884,R00227,R03153,R00235,R04709,R07989,R06635,R06637,R06636,R06459,R06458,R06448,R07250,R06510,R07253,R05331,R06641,R00233,R06511,R06512,R06643,R06644,R06645,R02505,R07987,R07251,R07988,R05188,R06482,R06483,R06480,R06481,R02447,R05464,R01613,R01614,R05190,R07758,R02223,R07254,R02224,R00344,R00725,R01139,R00299,R08404,R02185,R05804,R00303,R00850,R00344,R00930,R00217,R00353,R00286,R05605
308	1.00	178	26	199	0	2	C00031->C00037:[4->1,4->2,7->1,7->2]	RP06552,RP05677,RP04543,RP00015,RP00032,RP00924,RP01134,RP12907,RP00453,RP00931,RP01133,RP08484,RP05915,RP00043,RP00305,RP00304,RP00930,RP10771,RP01829,RP01925,RP00060,RP00343,RP01012,RP06593,RP05857,RP04522	R01384,R01386,R07658,R08549,R07997,R08082,R08050,R05036,R05037,R01412,R05857,R05229,R05228,R08611,R06551,R07185,R05301,R05302,R05097,R03812,R05320,R06539,R01252,R08081,R03737,R03376,R00474,R08610,R05419,R02444,R02445,R00265,R00621,R01879,R06338,R06335,R03218,R03219,R06336,R06337,R02486,R07366,R07996,R08165,R05039,R07993,R03590,R01700,R07187,R06540,R02160,R07329,R03806,R07184,R00272,R07186,R03640,R07368,R03809,R07367,R05469,R05468,R01197,R03009,R03008,R04073,R03451,R05722,R05723,R05466,R02397,R06323,R06322,R03126,R04276,R00286,R07997,R08082,R08050,R05036,R05037,R01412,R05857,R05229,R05039,R08611,R06551,R05301,R05302,R05097,R03812,R05320,R06539,R01252,R08081,R03737,R03376,R05419,R02444,R02445,R01879,R06338,R06335,R03218,R02160,R06336,R06337,R02486,R07366,R07996,R03219,R05228,R07993,R03590,R07187,R06540,R07329,R08610,R03806,R07184,R04276,R07186,R03640,R07368,R03809,R07367,R05469,R05468,R03009,R03008,R04073,R03451,R05722,R05723,R05466,R02397,R06323,R06322,R03126,R07185,R02990,R00405,R00406,R00407,R02956,R02084,R01780,R00727,R00410,R02407,R05588,R00432,R01559,R03154,R06904,R00474,R00837,R08165,R02727,R00010,R00479,R00835,R00268,R02737,R00836,R03121,R00369,R00365,R00364,R00366,R00372,R00373,R00652,R00588,R01957,R00709,R00267,R08549,R01197,R00265,R00479,R01700,R01899,R02035,R00725,R01139,R00299,R08404,R02185,R05804,R00303,R00850,R02778,R02780,R00621,R01528,R00709,R00267,R00272
309	1.00	385	30	81	0	1	C00031->C00037:[4->1,9->2]	RP06552,RP00128,RP04543,RP06727,RP00440,RP02940,RP05698,RP00453,RP00180,RP12734,RP01133,RP04318,RP05242,RP00285,RP05915,RP02797,RP00301,RP00343,RP00291,RP02918,RP10730,RP04290,RP01093,RP06639,RP00026,RP02450,RP12733,RP00060,RP04202,RP06299	R01384,R01386,R07658,R00710,R00711,R01019,R00326,R00286,R01830,R03050,R00006,R03321,R01196,R00006,R00014,R00211,R00210,R01699,R00207,R00224,R00226,R00209,R05636,R03145,R02727,R00010,R00315,R00317,R00320,R00226,R00835,R00224,R05636,R00211,R00210,R00209,R01196,R00212,R02737,R00836,R03145,R00945,R02778,R02780,R00226,R04672,R00014,R01699,R00220,R00771,R01621,R00743,R01323,R01179,R05508,R00393,R04057,R02955,R05336,R01359,R05509,R00928,R04000,R00229,R07832,R03884,R00227,R03153,R00235,R02736,R00006,R00725,R01139,R00299,R08404,R02185,R05804,R00303,R00850,R00207,R00761
310	1.00	363	24	85	0	0	C00031->C00037:[4->1,5->2]	RP06552,RP01134,RP01925,RP01077,RP04543,RP02961,RP00931,RP01431,RP05915,RP00043,RP01590,RP00177,RP08742,RP06369,RP01926,RP05694,RP02450,RP05067,RP00109,RP05729,RP02453,RP06593,RP00216,RP05200	R01384,R01386,R07658,R00837,R02035,R00742,R00286,R00028,R00479,R01324,R02737,R00836,R03121,R00369,R00365,R00364,R00366,R00372,R00373,R00652,R00588,R01957,R01555,R05196,R00351,R00352,R00362,R00353,R00930,R02036,R04709,R07989,R06635,R06637,R06636,R06459,R06458,R06448,R07250,R06510,R07253,R05331,R06641,R00233,R06511,R06512,R06643,R06644,R06645,R02505,R07987,R07251,R07988,R05188,R06482,R06483,R06480,R06481,R02447,R05464,R01613,R01614,R05190,R07758,R02223,R07254,R02224,R02736,R00344,R00344,R00930,R00217,R00353,R00217,R00346,R00345,R00726,R00341,R00431,R02739,R01528,R01788,R02189,R01786,R05605
311	1.00	365	26	69	0	1	C00031->C00037:[7->1,9->2]	RP06727,RP01925,RP04318,RP00440,RP02940,RP05698,RP00180,RP12734,RP01133,RP02918,RP00285,RP05242,RP02797,RP00301,RP00291,RP04290,RP01093,RP06639,RP00026,RP10730,RP02450,RP12733,RP00060,RP04202,RP06299,RP06593	R01830,R02035,R00224,R03050,R00006,R03321,R01196,R00006,R00014,R00211,R00210,R01699,R00207,R00224,R00226,R00209,R05636,R03145,R00315,R00317,R00320,R00226,R00835,R00014,R00211,R00210,R00209,R01196,R00212,R05636,R03145,R00945,R00226,R04672,R00220,R00771,R01621,R00743,R01323,R01179,R05508,R00393,R04057,R02955,R05336,R01359,R05509,R00928,R04000,R00229,R07832,R03884,R00227,R03153,R00235,R01699,R02736,R00006,R00725,R01139,R00299,R08404,R02185,R05804,R00303,R00850,R00207,R00761,R01528
312	1.00	443	25	56	0	1	C00031->C00037:[4->1,9->2]	RP06552,RP04543,RP04318,RP00440,RP05698,RP00453,RP00180,RP12734,RP02918,RP05242,RP00285,RP05915,RP02797,RP00301,RP00343,RP00291,RP04290,RP01093,RP06639,RP10730,RP12733,RP06427,RP00060,RP04202,RP06299	R01384,R01386,R07658,R00286,R00224,R03050,R00006,R01196,R00006,R00014,R00211,R00210,R01699,R00207,R00224,R00226,R00209,R05636,R03145,R02727,R00010,R00315,R00317,R00320,R00226,R00014,R05636,R00211,R00210,R00209,R01196,R00212,R02737,R00836,R03145,R00945,R02778,R02780,R00226,R04672,R00220,R00771,R01621,R01699,R00006,R01067,R00725,R01139,R00299,R08404,R02185,R05804,R00303,R00850,R00207,R00761
313	1.00	189	27	204	0	2	C00031->C00037:[4->1,4->2,7->1,7->2]	RP06552,RP05677,RP04543,RP00015,RP00032,RP00924,RP01134,RP12907,RP00453,RP06101,RP00931,RP01133,RP05915,RP01292,RP00043,RP00305,RP00304,RP00930,RP10771,RP00121,RP01925,RP00060,RP00343,RP01012,RP06593,RP05857,RP04522	R01384,R01386,R07658,R08549,R07997,R08082,R08050,R05036,R05037,R01412,R05857,R05229,R05228,R08611,R06551,R07185,R05301,R05302,R05097,R03812,R05320,R06539,R01252,R08081,R03737,R03376,R00474,R08610,R05419,R02444,R02445,R00265,R00621,R01879,R06338,R06335,R03218,R03219,R06336,R06337,R02486,R07366,R07996,R08165,R05039,R07993,R03590,R01700,R07187,R06540,R02160,R07329,R03806,R07184,R00272,R07186,R03640,R07368,R03809,R07367,R05469,R05468,R01197,R03009,R03008,R04073,R03451,R05722,R05723,R05466,R02397,R06323,R06322,R03126,R04276,R00286,R07997,R08082,R08050,R05036,R05037,R01412,R05857,R05229,R05039,R08611,R06551,R05301,R05302,R05097,R03812,R05320,R06539,R01252,R08081,R03737,R03376,R05419,R02444,R02445,R01879,R06338,R06335,R03218,R02160,R06336,R06337,R02486,R07366,R07996,R03219,R05228,R07993,R03590,R07187,R06540,R07329,R08610,R03806,R07184,R04276,R07186,R03640,R07368,R03809,R07367,R05469,R05468,R03009,R03008,R04073,R03451,R05722,R05723,R05466,R02397,R06323,R06322,R03126,R07185,R02990,R00405,R00406,R00407,R02956,R02084,R01780,R00727,R00410,R02407,R05588,R00432,R01559,R03154,R06904,R00474,R00837,R08165,R02727,R00010,R00214,R00216,R00479,R00835,R02737,R00836,R01082,R03121,R00369,R00365,R00364,R00366,R00372,R00373,R00652,R00588,R01957,R00709,R00267,R08549,R01197,R00265,R00479,R01700,R00412,R00408,R02164,R00402,R02035,R00725,R01139,R00299,R08404,R02185,R05804,R00303,R00850,R02778,R02780,R00621,R01528,R00709,R00267,R00272
314	1.00	371	30	82	0	1	C00031->C00037:[4->1,9->2]	RP06552,RP01134,RP05698,RP06727,RP00440,RP04543,RP02454,RP00128,RP00180,RP02961,RP12734,RP06639,RP04318,RP05242,RP00285,RP05915,RP02797,RP00301,RP00291,RP01590,RP10730,RP04290,RP01093,RP00026,RP02918,RP12733,RP00060,RP04202,RP06299,RP00216	R01384,R01386,R07658,R00837,R01196,R00006,R00014,R00211,R00210,R01699,R00207,R00224,R00226,R00209,R05636,R03145,R01830,R03050,R00006,R00286,R02740,R00710,R00711,R01019,R00326,R00315,R00317,R00320,R00028,R00226,R01621,R00224,R05636,R00211,R00210,R00209,R01196,R00212,R02737,R00836,R03145,R00945,R00226,R04672,R01555,R05196,R01699,R00220,R00771,R00743,R01323,R01179,R05508,R00393,R04057,R02955,R05336,R01359,R05509,R00928,R04000,R00229,R07832,R03884,R00227,R03153,R00235,R00014,R00006,R00725,R01139,R00299,R08404,R02185,R05804,R00303,R00850,R00207,R00761,R01788,R02189,R01786
315	1.00	313	19	84	0	0	C00031->C00037:[4->1,5->2]	RP06552,RP01134,RP01925,RP04543,RP00931,RP01133,RP05915,RP01431,RP00043,RP00177,RP08742,RP06369,RP01926,RP05694,RP05067,RP00060,RP00109,RP05729,RP05200	R01384,R01386,R07658,R00837,R02035,R00286,R00479,R00835,R02737,R00836,R01324,R03121,R00369,R00365,R00364,R00366,R00372,R00373,R00652,R00588,R01957,R00351,R00352,R00362,R00353,R00930,R02036,R04709,R07989,R06635,R06637,R06636,R06459,R06458,R06448,R07250,R06510,R07253,R05331,R06641,R00233,R06511,R06512,R06643,R06644,R06645,R02505,R07987,R07251,R07988,R05188,R06482,R06483,R06480,R06481,R02447,R05464,R01613,R01614,R05190,R07758,R02223,R07254,R02224,R00344,R00725,R01139,R00299,R08404,R02185,R05804,R00303,R00850,R00344,R00930,R00217,R00353,R00217,R00346,R00345,R00726,R00341,R00431,R05605
316	1.00	160	20	171	0	2	C00031->C00037:[4->1,4->2]	RP06552,RP05677,RP12907,RP00015,RP00924,RP01134,RP04543,RP00453,RP00931,RP08484,RP05915,RP00043,RP00305,RP01012,RP00304,RP01829,RP00343,RP10771,RP00930,RP04522	R01384,R01386,R07658,R08549,R07997,R08082,R08050,R05036,R05037,R01412,R05857,R05229,R05228,R08611,R06551,R07185,R05301,R05302,R05097,R03812,R05320,R06539,R01252,R08081,R03737,R03376,R00474,R08610,R05419,R02444,R02445,R00265,R00621,R01879,R06338,R06335,R03218,R03219,R06336,R06337,R02486,R07366,R07996,R08165,R05039,R07993,R03590,R01700,R07187,R06540,R02160,R07329,R03806,R07184,R00272,R07186,R03640,R07368,R03809,R07367,R05469,R05468,R01197,R03009,R03008,R04073,R03451,R05722,R05723,R05466,R02397,R06323,R06322,R03126,R04276,R08165,R07997,R08082,R08050,R05036,R05037,R01412,R05857,R05229,R05039,R08611,R06551,R05301,R05302,R05097,R03812,R05320,R06539,R01252,R08081,R03737,R03376,R05419,R02444,R02445,R01879,R06338,R06335,R03218,R02160,R06336,R06337,R02486,R07366,R07996,R03219,R05228,R07993,R03590,R07187,R06540,R07329,R08610,R03806,R07184,R04276,R07186,R03640,R07368,R03809,R07367,R05469,R05468,R03009,R03008,R04073,R03451,R05722,R05723,R05466,R02397,R06323,R06322,R03126,R07185,R00474,R00837,R00286,R02727,R00010,R00479,R00268,R02737,R00836,R03121,R00369,R00365,R00364,R00366,R00372,R00373,R00652,R00588,R01957,R00709,R00267,R00621,R08549,R01197,R00265,R01899,R02778,R02780,R01700,R00479,R00272
317	1.00	455	22	49	0	1	C00031->C00037:[4->1,9->2]	RP06552,RP01134,RP04543,RP02918,RP00440,RP05698,RP12734,RP04318,RP00285,RP05242,RP05915,RP02797,RP00301,RP00291,RP04290,RP01093,RP06639,RP10730,RP12733,RP06427,RP00060,RP04202	R01384,R01386,R07658,R00837,R00286,R00014,R03050,R00006,R01196,R00006,R00014,R00211,R00210,R01699,R00207,R00224,R00226,R00209,R05636,R03145,R00226,R00224,R00211,R00210,R00209,R01196,R00212,R05636,R02737,R00836,R03145,R00945,R00226,R04672,R00220,R00771,R01621,R01699,R00006,R01067,R00725,R01139,R00299,R08404,R02185,R05804,R00303,R00850,R00207
318	1.00	318	20	87	0	0	C00031->C00037:[4->1,7->2]	RP06552,RP01134,RP06299,RP04543,RP00453,RP00931,RP05915,RP01431,RP00043,RP05729,RP00177,RP08742,RP06369,RP04202,RP01093,RP05694,RP05067,RP00060,RP00109,RP00343	R01384,R01386,R07658,R00837,R00761,R00286,R02727,R00010,R00479,R02737,R00836,R01324,R03121,R00369,R00365,R00364,R00366,R00372,R00373,R00652,R00588,R01957,R00217,R00346,R00345,R00726,R00341,R00431,R00351,R00352,R00362,R00353,R00930,R00207,R00771,R04709,R07989,R06635,R06637,R06636,R06459,R06458,R06448,R07250,R06510,R07253,R05331,R06641,R00233,R06511,R06512,R06643,R06644,R06645,R02505,R07987,R07251,R07988,R05188,R06482,R06483,R06480,R06481,R02447,R05464,R01613,R01614,R05190,R07758,R02223,R07254,R02224,R00344,R00725,R01139,R00299,R08404,R02185,R05804,R00303,R00850,R00344,R00930,R00217,R00353,R02778,R02780
319	1.00	350	26	69	0	1	C00031->C00037:[7->1,9->2]	RP01095,RP01925,RP02918,RP00440,RP05698,RP00180,RP12734,RP01133,RP04318,RP00285,RP05242,RP02797,RP00301,RP01573,RP00291,RP04290,RP01093,RP06639,RP00026,RP10730,RP12733,RP00060,RP04202,RP06299,RP06593,RP01576	R05339,R02035,R00014,R03050,R00006,R01196,R00006,R00014,R00211,R00210,R01699,R00207,R00224,R00226,R00209,R05636,R03145,R00315,R00317,R00320,R00226,R00835,R00224,R00211,R00210,R00209,R01196,R00212,R05636,R03145,R00945,R01529,R00226,R04672,R00220,R00771,R01621,R00743,R01323,R01179,R05508,R00393,R04057,R02955,R05336,R01359,R05509,R00928,R04000,R00229,R07832,R03884,R00227,R03153,R00235,R01699,R00006,R00725,R01139,R00299,R08404,R02185,R05804,R00303,R00850,R00207,R00761,R01528,R05338
320	1.00	448	23	47	0	1	C00031->C00037:[5->2,7->1]	RP01095,RP01925,RP02918,RP00440,RP05698,RP12734,RP01133,RP04318,RP00285,RP05242,RP02797,RP00301,RP01573,RP00291,RP04290,RP01093,RP06639,RP10730,RP12733,RP00060,RP04202,RP06593,RP01576	R05339,R02035,R00014,R03050,R00006,R01196,R00006,R00014,R00211,R00210,R01699,R00207,R00224,R00226,R00209,R05636,R03145,R00226,R00835,R00224,R00211,R00210,R00209,R01196,R00212,R05636,R03145,R00945,R01529,R00226,R04672,R00220,R00771,R01621,R01699,R00006,R00725,R01139,R00299,R08404,R02185,R05804,R00303,R00850,R00207,R01528,R05338
321	1.00	179	27	221	0	2	C00031->C00037:[4->1,4->2]	RP06552,RP05677,RP12907,RP00015,RP06172,RP00032,RP00924,RP04543,RP00608,RP01134,RP00180,RP00931,RP05915,RP01292,RP00043,RP00305,RP00304,RP00930,RP10771,RP01093,RP00026,RP00121,RP06299,RP00060,RP01012,RP05857,RP04522	R01384,R01386,R07658,R08549,R07997,R08082,R08050,R05036,R05037,R01412,R05857,R05229,R05228,R08611,R06551,R07185,R05301,R05302,R05097,R03812,R05320,R06539,R01252,R08081,R03737,R03376,R00474,R08610,R05419,R02444,R02445,R00265,R00621,R01879,R06338,R06335,R03218,R03219,R06336,R06337,R02486,R07366,R07996,R08165,R05039,R07993,R03590,R01700,R07187,R06540,R02160,R07329,R03806,R07184,R00272,R07186,R03640,R07368,R03809,R07367,R05469,R05468,R01197,R03009,R03008,R04073,R03451,R05722,R05723,R05466,R02397,R06323,R06322,R03126,R04276,R08165,R07997,R08082,R08050,R05036,R05037,R01412,R05857,R05229,R05039,R08611,R06551,R05301,R05302,R05097,R03812,R05320,R06539,R01252,R08081,R03737,R03376,R05419,R02444,R02445,R01879,R06338,R06335,R03218,R02160,R06336,R06337,R02486,R07366,R07996,R03219,R05228,R07993,R03590,R07187,R06540,R07329,R08610,R03806,R07184,R04276,R07186,R03640,R07368,R03809,R07367,R05469,R05468,R03009,R03008,R04073,R03451,R05722,R05723,R05466,R02397,R06323,R06322,R03126,R07185,R00472,R02990,R00405,R00406,R00407,R02956,R02084,R01780,R00727,R00410,R02407,R05588,R00432,R01559,R03154,R06904,R00474,R00286,R00713,R00714,R00837,R00315,R00317,R00320,R00479,R02737,R00836,R01082,R03121,R00369,R00365,R00364,R00366,R00372,R00373,R00652,R00588,R01957,R00709,R00267,R08549,R01197,R00265,R00479,R01700,R00771,R00743,R01323,R01179,R05508,R00393,R04057,R02955,R05336,R01359,R05509,R00928,R04000,R00229,R07832,R03884,R00227,R03153,R00235,R00412,R00408,R02164,R00402,R00761,R00725,R01139,R00299,R08404,R02185,R05804,R00303,R00850,R00621,R00709,R00267,R00272
322	1.00	352	27	73	0	1	C00031->C00037:[7->1,9->2]	RP01095,RP00128,RP01925,RP04318,RP00440,RP05698,RP00180,RP12734,RP01133,RP02918,RP05242,RP00285,RP02797,RP00301,RP01573,RP00291,RP10730,RP04290,RP01093,RP06639,RP00026,RP12733,RP00060,RP04202,RP06299,RP06593,RP01576	R05339,R00710,R00711,R01019,R00326,R02035,R00224,R03050,R00006,R01196,R00006,R00014,R00211,R00210,R01699,R00207,R00224,R00226,R00209,R05636,R03145,R00315,R00317,R00320,R00226,R00835,R00014,R05636,R00211,R00210,R00209,R01196,R00212,R03145,R00945,R01529,R00226,R04672,R01699,R00220,R00771,R01621,R00743,R01323,R01179,R05508,R00393,R04057,R02955,R05336,R01359,R05509,R00928,R04000,R00229,R07832,R03884,R00227,R03153,R00235,R00006,R00725,R01139,R00299,R08404,R02185,R05804,R00303,R00850,R00207,R00761,R01528,R05338
323	1.00	165	21	186	0	2	C00031->C00037:[4->1,4->2]	RP06552,RP05677,RP12907,RP00015,RP00032,RP00924,RP04543,RP00608,RP01134,RP00931,RP08484,RP05915,RP00043,RP00305,RP00304,RP01829,RP10771,RP01012,RP00930,RP05857,RP04522	R01384,R01386,R07658,R08549,R07997,R08082,R08050,R05036,R05037,R01412,R05857,R05229,R05228,R08611,R06551,R07185,R05301,R05302,R05097,R03812,R05320,R06539,R01252,R08081,R03737,R03376,R00474,R08610,R05419,R02444,R02445,R00265,R00621,R01879,R06338,R06335,R03218,R03219,R06336,R06337,R02486,R07366,R07996,R08165,R05039,R07993,R03590,R01700,R07187,R06540,R02160,R07329,R03806,R07184,R00272,R07186,R03640,R07368,R03809,R07367,R05469,R05468,R01197,R03009,R03008,R04073,R03451,R05722,R05723,R05466,R02397,R06323,R06322,R03126,R04276,R08165,R07997,R08082,R08050,R05036,R05037,R01412,R05857,R05229,R05039,R08611,R06551,R05301,R05302,R05097,R03812,R05320,R06539,R01252,R08081,R03737,R03376,R05419,R02444,R02445,R01879,R06338,R06335,R03218,R02160,R06336,R06337,R02486,R07366,R07996,R03219,R05228,R07993,R03590,R07187,R06540,R07329,R08610,R03806,R07184,R04276,R07186,R03640,R07368,R03809,R07367,R05469,R05468,R03009,R03008,R04073,R03451,R05722,R05723,R05466,R02397,R06323,R06322,R03126,R07185,R02990,R00405,R00406,R00407,R02956,R02084,R01780,R00727,R00410,R02407,R05588,R00432,R01559,R03154,R06904,R00474,R00286,R00713,R00714,R00837,R00479,R00268,R02737,R00836,R03121,R00369,R00365,R00364,R00366,R00372,R00373,R00652,R00588,R01957,R00709,R00267,R08549,R01197,R00265,R01899,R01700,R00621,R00479,R00709,R00267,R00272
324	1.00	335	22	89	0	0	C00031->C00037:[4->1,5->2]	RP01095,RP01572,RP04543,RP05915,RP00453,RP00931,RP01431,RP00343,RP00043,RP00177,RP08742,RP06369,RP01926,RP01093,RP05694,RP05067,RP00060,RP00109,RP05729,RP05200,RP06552,RP01576	R05339,R01528,R00286,R02737,R00836,R02727,R00010,R00479,R01324,R02778,R02780,R03121,R00369,R00365,R00364,R00366,R00372,R00373,R00652,R00588,R01957,R00351,R00352,R00362,R00353,R00930,R02036,R00771,R04709,R07989,R06635,R06637,R06636,R06459,R06458,R06448,R07250,R06510,R07253,R05331,R06641,R00233,R06511,R06512,R06643,R06644,R06645,R02505,R07987,R07251,R07988,R05188,R06482,R06483,R06480,R06481,R02447,R05464,R01613,R01614,R05190,R07758,R02223,R07254,R02224,R00344,R00725,R01139,R00299,R08404,R02185,R05804,R00303,R00850,R00344,R00930,R00217,R00353,R00217,R00346,R00345,R00726,R00341,R00431,R05605,R01384,R01386,R07658,R05338
325	1.00	385	29	77	0	1	C00031->C00037:[4->1,9->2]	RP06552,RP05698,RP04318,RP00440,RP02940,RP04543,RP00453,RP00180,RP12734,RP01133,RP06727,RP00285,RP05242,RP05915,RP02797,RP00301,RP04202,RP00291,RP02918,RP04290,RP01093,RP06639,RP00026,RP10730,RP02450,RP12733,RP00060,RP00343,RP06299	R01384,R01386,R07658,R01196,R00006,R00014,R00211,R00210,R01699,R00207,R00224,R00226,R00209,R05636,R03145,R00224,R03050,R00006,R03321,R00286,R02727,R00010,R00315,R00317,R00320,R00226,R00835,R01830,R00211,R00210,R00209,R01196,R00212,R05636,R02737,R00836,R03145,R00945,R00207,R00226,R04672,R00014,R00220,R00771,R01621,R00743,R01323,R01179,R05508,R00393,R04057,R02955,R05336,R01359,R05509,R00928,R04000,R00229,R07832,R03884,R00227,R03153,R00235,R01699,R02736,R00006,R00725,R01139,R00299,R08404,R02185,R05804,R00303,R00850,R02778,R02780,R00761
326	1.00	321	22	85	0	0	C00031->C00037:[4->1,5->2]	RP06552,RP01134,RP01925,RP04543,RP00931,RP01431,RP05915,RP00043,RP01109,RP00177,RP08742,RP06369,RP01926,RP05694,RP02450,RP05067,RP00205,RP00109,RP05729,RP02453,RP00216,RP05200	R01384,R01386,R07658,R00837,R02035,R00286,R00479,R01324,R02737,R00836,R03121,R00369,R00365,R00364,R00366,R00372,R00373,R00652,R00588,R01957,R00802,R00351,R00352,R00362,R00353,R00930,R02036,R04709,R07989,R06635,R06637,R06636,R06459,R06458,R06448,R07250,R06510,R07253,R05331,R06641,R00233,R06511,R06512,R06643,R06644,R06645,R02505,R07987,R07251,R07988,R05188,R06482,R06483,R06480,R06481,R02447,R05464,R01613,R01614,R05190,R07758,R02223,R07254,R02224,R02736,R00344,R00801,R00015,R04194,R05140,R00344,R00930,R00217,R00353,R00217,R00346,R00345,R00726,R00341,R00431,R02739,R01788,R02189,R01786,R05605
327	1.00	364	27	95	0	0	C00031->C00037:[4->1,5->2,7->1]	RP06552,RP01134,RP01925,RP01077,RP01432,RP04543,RP02961,RP00931,RP01133,RP05915,RP01830,RP00043,RP01590,RP00177,RP08742,RP06369,RP01926,RP05694,RP02450,RP05067,RP00060,RP00109,RP05729,RP02453,RP06593,RP00216,RP05200	R01384,R01386,R07658,R00837,R02035,R00742,R01325,R00286,R00028,R00479,R00835,R02737,R00836,R01900,R03121,R00369,R00365,R00364,R00366,R00372,R00373,R00652,R00588,R01957,R01555,R05196,R00351,R00352,R00362,R00353,R00930,R02036,R04709,R07989,R06635,R06637,R06636,R06459,R06458,R06448,R07250,R06510,R07253,R05331,R06641,R00233,R06511,R06512,R06643,R06644,R06645,R02505,R07987,R07251,R07988,R05188,R06482,R06483,R06480,R06481,R02447,R05464,R01613,R01614,R05190,R07758,R02223,R07254,R02224,R02736,R00344,R00725,R01139,R00299,R08404,R02185,R05804,R00303,R00850,R00344,R00930,R00217,R00353,R00217,R00346,R00345,R00726,R00341,R00431,R02739,R01528,R01788,R02189,R01786,R05605
328	1.00	460	25	55	0	1	C00031->C00037:[4->1,9->2]	RP06552,RP01134,RP04543,RP04318,RP00440,RP05698,RP00453,RP06101,RP12734,RP02918,RP05242,RP00285,RP05915,RP02797,RP00301,RP00343,RP00291,RP06172,RP04290,RP01093,RP10730,RP12733,RP00060,RP04202,RP06299	R01384,R01386,R07658,R00837,R00286,R00224,R03050,R00006,R01196,R00006,R00014,R00211,R00210,R01699,R00207,R00224,R00226,R00209,R05636,R03145,R02727,R00010,R00214,R00216,R00226,R00014,R05636,R00211,R00210,R00209,R01196,R00212,R02737,R00836,R03145,R00945,R02778,R02780,R00226,R04672,R00472,R00220,R00771,R01699,R00006,R00725,R01139,R00299,R08404,R02185,R05804,R00303,R00850,R00207,R00761
329	1.00	373	16	49	0	0	C00031->C00037:[4->1,7->2]	RP06552,RP00043,RP01134,RP00177,RP00060,RP04543,RP05915,RP01093,RP06639,RP00931,RP06427,RP00078,RP00109,RP05729,RP01431,RP04202	R01384,R01386,R07658,R03121,R00369,R00365,R00364,R00366,R00372,R00373,R00652,R00588,R01957,R00837,R00351,R00352,R00362,R00725,R01139,R00299,R08404,R02185,R05804,R00303,R00850,R00286,R02737,R00836,R00771,R01621,R00479,R01067,R00431,R00346,R00345,R00726,R00341,R00344,R00930,R00217,R00353,R00217,R00346,R00345,R00726,R00341,R00431,R01324,R00207
330	0.50	168	17	185	0	0	C00031->C00037:[4->2]	RP01568,RP05677,RP00015,RP00113,RP00931,RP00078,RP00305,RP01431,RP00043,RP01271,RP00395,RP00177,RP00930,RP01093,RP01033,RP00052,RP00060	R01518,R08549,R07997,R08082,R08050,R05036,R05037,R01412,R05857,R05229,R05228,R08611,R06551,R07185,R05301,R05302,R05097,R03812,R05320,R06539,R01252,R08081,R03737,R03376,R00474,R08610,R05419,R02444,R02445,R00265,R00621,R01879,R06338,R06335,R03218,R03219,R06336,R06337,R02486,R07366,R07996,R08165,R05039,R07993,R03590,R01700,R07187,R06540,R02160,R07329,R03806,R07184,R00272,R07186,R03640,R07368,R03809,R07367,R05469,R05468,R01197,R03009,R03008,R04073,R03451,R05722,R05723,R05466,R02397,R06323,R06322,R03126,R04276,R07997,R08082,R08050,R05036,R05037,R01412,R05857,R05229,R05039,R08611,R06551,R05301,R05302,R05097,R03812,R05320,R06539,R01252,R08081,R03737,R03376,R05419,R02444,R02445,R01879,R06338,R06335,R03218,R02160,R06336,R06337,R02486,R07366,R07996,R03219,R05228,R07993,R03590,R07187,R06540,R07329,R08610,R03806,R07184,R04276,R07186,R03640,R07368,R03809,R07367,R05469,R05468,R03009,R03008,R04073,R03451,R05722,R05723,R05466,R02397,R06323,R06322,R03126,R07185,R02188,R01512,R01515,R01517,R01660,R00479,R00431,R00346,R00345,R00726,R00341,R00709,R00267,R01324,R03121,R00369,R00365,R00364,R00366,R00372,R00373,R00652,R00588,R01957,R01068,R01061,R01063,R00351,R00352,R00362,R00479,R00771,R00658,R00756,R00769,R05805,R00770,R00762,R00764,R00767,R00725,R01139,R00299,R08404,R02185,R05804,R00303,R00850
331	1.00	616	25	94	0	0	C00031->C00037:[4->1,5->2]	RP06552,RP01134,RP01925,RP05709,RP01077,RP04543,RP02961,RP00931,RP01431,RP05915,RP00043,RP01590,RP00177,RP08742,RP06369,RP01926,RP06643,RP05694,RP02450,RP05067,RP00109,RP05729,RP02453,RP00216,RP05200	R01384,R01386,R07658,R00837,R02035,R04726,R04952,R02768,R04957,R07762,R04963,R04355,R04960,R04968,R00742,R00286,R00028,R00479,R01324,R02737,R00836,R03121,R00369,R00365,R00364,R00366,R00372,R00373,R00652,R00588,R01957,R01555,R05196,R00351,R00352,R00362,R00353,R00930,R02036,R01626,R04709,R07989,R06635,R06637,R06636,R06459,R06458,R06448,R07250,R06510,R07253,R05331,R06641,R00233,R06511,R06512,R06643,R06644,R06645,R02505,R07987,R07251,R07988,R05188,R06482,R06483,R06480,R06481,R02447,R05464,R01613,R01614,R05190,R07758,R02223,R07254,R02224,R02736,R00344,R00344,R00930,R00217,R00353,R00217,R00346,R00345,R00726,R00341,R00431,R02739,R01788,R02189,R01786,R05605
332	1.00	346	26	94	0	0	C00031->C00037:[4->1,5->2,7->1]	RP06552,RP01134,RP01925,RP01432,RP04543,RP02961,RP00931,RP01133,RP05915,RP01830,RP00043,RP01590,RP00177,RP08742,RP06369,RP01926,RP05694,RP02450,RP05067,RP00060,RP00109,RP05729,RP02453,RP06593,RP00216,RP05200	R01384,R01386,R07658,R00837,R02035,R01325,R00286,R00028,R00479,R00835,R02737,R00836,R01900,R03121,R00369,R00365,R00364,R00366,R00372,R00373,R00652,R00588,R01957,R01555,R05196,R00351,R00352,R00362,R00353,R00930,R02036,R04709,R07989,R06635,R06637,R06636,R06459,R06458,R06448,R07250,R06510,R07253,R05331,R06641,R00233,R06511,R06512,R06643,R06644,R06645,R02505,R07987,R07251,R07988,R05188,R06482,R06483,R06480,R06481,R02447,R05464,R01613,R01614,R05190,R07758,R02223,R07254,R02224,R02736,R00344,R00725,R01139,R00299,R08404,R02185,R05804,R00303,R00850,R00344,R00930,R00217,R00353,R00217,R00346,R00345,R00726,R00341,R00431,R02739,R01528,R01788,R02189,R01786,R05605
333	1.00	435	20	43	0	0	C00031->C00037:[5->2,7->1]	RP01925,RP01627,RP02961,RP00931,RP01431,RP00043,RP01590,RP00177,RP08742,RP06369,RP01926,RP02450,RP05067,RP00109,RP05729,RP02453,RP01629,RP06593,RP00216,RP05200	R02035,R02187,R01600,R00028,R00479,R01324,R03121,R00369,R00365,R00364,R00366,R00372,R00373,R00652,R00588,R01957,R01555,R05196,R00351,R00352,R00362,R00353,R00930,R02036,R02736,R00344,R00344,R00930,R00217,R00353,R00217,R00346,R00345,R00726,R00341,R00431,R02739,R01602,R01528,R01788,R02189,R01786,R05605
334	1.00	320	20	87	0	0	C00031->C00037:[4->1,5->2]	RP06552,RP00043,RP01925,RP00177,RP08742,RP06369,RP01926,RP05915,RP00453,RP05694,RP04543,RP00343,RP00931,RP05067,RP01133,RP00060,RP00109,RP01431,RP05729,RP05200	R01384,R01386,R07658,R03121,R00369,R00365,R00364,R00366,R00372,R00373,R00652,R00588,R01957,R02035,R00351,R00352,R00362,R00353,R00930,R02036,R02737,R00836,R02727,R00010,R04709,R07989,R06635,R06637,R06636,R06459,R06458,R06448,R07250,R06510,R07253,R05331,R06641,R00233,R06511,R06512,R06643,R06644,R06645,R02505,R07987,R07251,R07988,R05188,R06482,R06483,R06480,R06481,R02447,R05464,R01613,R01614,R05190,R07758,R02223,R07254,R02224,R00286,R02778,R02780,R00479,R00344,R00835,R00725,R01139,R00299,R08404,R02185,R05804,R00303,R00850,R00344,R00930,R00217,R00353,R01324,R00217,R00346,R00345,R00726,R00341,R00431,R05605
335	1.00	298	17	61	0	1	C00031->C00037:[7->1,9->2]	RP05698,RP01590,RP04290,RP00301,RP04232,RP01093,RP00026,RP00180,RP02450,RP02961,RP01925,RP00060,RP00285,RP02453,RP06299,RP06593,RP00216	R01196,R00006,R00014,R00211,R00210,R01699,R00207,R00224,R00226,R00209,R05636,R03145,R01555,R05196,R00220,R00945,R00212,R00771,R00743,R01323,R01179,R05508,R00393,R04057,R02955,R05336,R01359,R05509,R00928,R04000,R00229,R07832,R03884,R00227,R03153,R00235,R00315,R00317,R00320,R02736,R00028,R02035,R00725,R01139,R00299,R08404,R02185,R05804,R00303,R00850,R00211,R00210,R00209,R01196,R00212,R02739,R00761,R01528,R01788,R02189,R01786
336	1.00	176	25	199	0	2	C00031->C00037:[4->1,4->2,7->1,7->2]	RP06552,RP05677,RP12907,RP00015,RP00032,RP00924,RP04543,RP00608,RP01134,RP00453,RP00931,RP01133,RP05915,RP00043,RP00305,RP01012,RP00304,RP00930,RP01925,RP00060,RP00343,RP10771,RP06593,RP05857,RP04522	R01384,R01386,R07658,R08549,R07997,R08082,R08050,R05036,R05037,R01412,R05857,R05229,R05228,R08611,R06551,R07185,R05301,R05302,R05097,R03812,R05320,R06539,R01252,R08081,R03737,R03376,R00474,R08610,R05419,R02444,R02445,R00265,R00621,R01879,R06338,R06335,R03218,R03219,R06336,R06337,R02486,R07366,R07996,R08165,R05039,R07993,R03590,R01700,R07187,R06540,R02160,R07329,R03806,R07184,R00272,R07186,R03640,R07368,R03809,R07367,R05469,R05468,R01197,R03009,R03008,R04073,R03451,R05722,R05723,R05466,R02397,R06323,R06322,R03126,R04276,R08165,R07997,R08082,R08050,R05036,R05037,R01412,R05857,R05229,R05039,R08611,R06551,R05301,R05302,R05097,R03812,R05320,R06539,R01252,R08081,R03737,R03376,R05419,R02444,R02445,R01879,R06338,R06335,R03218,R02160,R06336,R06337,R02486,R07366,R07996,R03219,R05228,R07993,R03590,R07187,R06540,R07329,R08610,R03806,R07184,R04276,R07186,R03640,R07368,R03809,R07367,R05469,R05468,R03009,R03008,R04073,R03451,R05722,R05723,R05466,R02397,R06323,R06322,R03126,R07185,R02990,R00405,R00406,R00407,R02956,R02084,R01780,R00727,R00410,R02407,R05588,R00432,R01559,R03154,R06904,R00474,R00286,R00713,R00714,R00837,R02727,R00010,R00479,R00835,R02737,R00836,R03121,R00369,R00365,R00364,R00366,R00372,R00373,R00652,R00588,R01957,R00709,R00267,R00621,R08549,R01197,R00265,R00479,R02035,R00725,R01139,R00299,R08404,R02185,R05804,R00303,R00850,R02778,R02780,R01700,R01528,R00709,R00267,R00272
337	1.00	350	24	67	0	1	C00031->C00037:[7->1,9->2]	RP01925,RP02918,RP00440,RP05698,RP00180,RP12734,RP01133,RP04318,RP00285,RP05242,RP02797,RP00301,RP00291,RP04290,RP01093,RP06639,RP00026,RP10730,RP12733,RP06427,RP00060,RP04202,RP06299,RP06593	R02035,R00014,R03050,R00006,R01196,R00006,R00014,R00211,R00210,R01699,R00207,R00224,R00226,R00209,R05636,R03145,R00315,R00317,R00320,R00226,R00835,R00224,R00211,R00210,R00209,R01196,R00212,R05636,R03145,R00945,R00226,R04672,R00220,R00771,R01621,R00743,R01323,R01179,R05508,R00393,R04057,R02955,R05336,R01359,R05509,R00928,R04000,R00229,R07832,R03884,R00227,R03153,R00235,R01699,R00006,R01067,R00725,R01139,R00299,R08404,R02185,R05804,R00303,R00850,R00207,R00761,R01528
338	1.00	440	12	33	0	1	C00031->C00037:[4->1,4->2]	RP06552,RP06172,RP05698,RP04290,RP04232,RP05915,RP00453,RP06101,RP00285,RP04543,RP00301,RP00343	R01384,R01386,R07658,R00472,R01196,R00006,R00014,R00211,R00210,R01699,R00207,R00224,R00226,R00209,R05636,R03145,R00220,R00212,R02737,R00836,R02727,R00010,R00214,R00216,R00211,R00210,R00209,R01196,R00212,R00286,R00945,R02778,R02780
339	1.00	869	23	56	0	0	C00031->C00037:[4->1,5->2]	RP06552,RP01134,RP01925,RP02450,RP04543,RP02961,RP00931,RP01431,RP05915,RP00043,RP01590,RP00177,RP08742,RP06369,RP01926,RP06643,RP05709,RP05067,RP00109,RP05729,RP02453,RP00216,RP05200	R01384,R01386,R07658,R00837,R02035,R02736,R00286,R00028,R00479,R01324,R02737,R00836,R03121,R00369,R00365,R00364,R00366,R00372,R00373,R00652,R00588,R01957,R01555,R05196,R00351,R00352,R00362,R00353,R00930,R02036,R01626,R04726,R04952,R02768,R04957,R07762,R04963,R04355,R04960,R04968,R00344,R00344,R00930,R00217,R00353,R00217,R00346,R00345,R00726,R00341,R00431,R02739,R01788,R02189,R01786,R05605
340	1.00	432	11	30	0	1	C00031->C00037:[4->1,4->2]	RP06552,RP01134,RP05698,RP04290,RP04232,RP06172,RP06101,RP00285,RP04543,RP00301,RP05915	R01384,R01386,R07658,R00837,R01196,R00006,R00014,R00211,R00210,R01699,R00207,R00224,R00226,R00209,R05636,R03145,R00220,R00212,R00472,R00214,R00216,R00211,R00210,R00209,R01196,R00212,R00286,R00945,R02737,R00836
341	1.00	356	26	94	0	0	C00031->C00037:[4->1,5->2,7->1]	RP06552,RP01134,RP01925,RP01077,RP04543,RP02961,RP00931,RP01133,RP01431,RP05915,RP00043,RP01590,RP00177,RP08742,RP06369,RP01926,RP05694,RP02450,RP05067,RP00060,RP00109,RP05729,RP02453,RP06593,RP00216,RP05200	R01384,R01386,R07658,R00837,R02035,R00742,R00286,R00028,R00479,R00835,R01324,R02737,R00836,R03121,R00369,R00365,R00364,R00366,R00372,R00373,R00652,R00588,R01957,R01555,R05196,R00351,R00352,R00362,R00353,R00930,R02036,R04709,R07989,R06635,R06637,R06636,R06459,R06458,R06448,R07250,R06510,R07253,R05331,R06641,R00233,R06511,R06512,R06643,R06644,R06645,R02505,R07987,R07251,R07988,R05188,R06482,R06483,R06480,R06481,R02447,R05464,R01613,R01614,R05190,R07758,R02223,R07254,R02224,R02736,R00344,R00725,R01139,R00299,R08404,R02185,R05804,R00303,R00850,R00344,R00930,R00217,R00353,R00217,R00346,R00345,R00726,R00341,R00431,R02739,R01528,R01788,R02189,R01786,R05605
342	0.50	409	8	26	0	0	C00031->C00037:[9->2]	RP06427,RP00060,RP04290,RP04202,RP05698,RP00301,RP01093,RP06639	R01067,R00725,R01139,R00299,R08404,R02185,R05804,R00303,R00850,R00220,R00207,R01196,R00006,R00014,R00211,R00210,R01699,R00207,R00224,R00226,R00209,R05636,R03145,R00945,R00771,R01621
343	1.00	597	23	96	0	0	C00031->C00037:[4->1,5->2]	RP06552,RP01134,RP01925,RP01077,RP01432,RP04543,RP00931,RP01133,RP05915,RP01830,RP00043,RP00177,RP08742,RP06369,RP01926,RP06643,RP05694,RP05709,RP05067,RP00060,RP00109,RP05729,RP05200	R01384,R01386,R07658,R00837,R02035,R00742,R01325,R00286,R00479,R00835,R02737,R00836,R01900,R03121,R00369,R00365,R00364,R00366,R00372,R00373,R00652,R00588,R01957,R00351,R00352,R00362,R00353,R00930,R02036,R01626,R04709,R07989,R06635,R06637,R06636,R06459,R06458,R06448,R07250,R06510,R07253,R05331,R06641,R00233,R06511,R06512,R06643,R06644,R06645,R02505,R07987,R07251,R07988,R05188,R06482,R06483,R06480,R06481,R02447,R05464,R01613,R01614,R05190,R07758,R02223,R07254,R02224,R04726,R04952,R02768,R04957,R07762,R04963,R04355,R04960,R04968,R00344,R00725,R01139,R00299,R08404,R02185,R05804,R00303,R00850,R00344,R00930,R00217,R00353,R00217,R00346,R00345,R00726,R00341,R00431,R05605
344	1.00	376	31	85	0	1	C00031->C00037:[4->1,9->2]	RP06552,RP00128,RP04543,RP06727,RP00440,RP05698,RP02454,RP00453,RP00180,RP02961,RP12734,RP06639,RP04318,RP05242,RP00285,RP05915,RP02797,RP00301,RP00343,RP00291,RP02918,RP04290,RP01093,RP00026,RP10730,RP12733,RP01590,RP00060,RP04202,RP06299,RP00216	R01384,R01386,R07658,R00710,R00711,R01019,R00326,R00286,R01830,R03050,R00006,R01196,R00006,R00014,R00211,R00210,R01699,R00207,R00224,R00226,R00209,R05636,R03145,R02740,R02727,R00010,R00315,R00317,R00320,R00028,R00226,R01621,R00224,R05636,R00211,R00210,R00209,R01196,R00212,R02737,R00836,R03145,R00945,R02778,R02780,R00226,R04672,R00014,R00220,R00771,R00743,R01323,R01179,R05508,R00393,R04057,R02955,R05336,R01359,R05509,R00928,R04000,R00229,R07832,R03884,R00227,R03153,R00235,R01699,R00006,R01555,R05196,R00725,R01139,R00299,R08404,R02185,R05804,R00303,R00850,R00207,R00761,R01788,R02189,R01786
345	1.00	331	22	89	0	0	C00031->C00037:[4->1,5->2]	RP06552,RP01134,RP01925,RP01432,RP04543,RP00453,RP00931,RP01133,RP05915,RP00343,RP01830,RP00043,RP00177,RP08742,RP06369,RP01926,RP05694,RP05067,RP00060,RP00109,RP05729,RP05200	R01384,R01386,R07658,R00837,R02035,R01325,R00286,R02727,R00010,R00479,R00835,R02737,R00836,R02778,R02780,R01900,R03121,R00369,R00365,R00364,R00366,R00372,R00373,R00652,R00588,R01957,R00351,R00352,R00362,R00353,R00930,R02036,R04709,R07989,R06635,R06637,R06636,R06459,R06458,R06448,R07250,R06510,R07253,R05331,R06641,R00233,R06511,R06512,R06643,R06644,R06645,R02505,R07987,R07251,R07988,R05188,R06482,R06483,R06480,R06481,R02447,R05464,R01613,R01614,R05190,R07758,R02223,R07254,R02224,R00344,R00725,R01139,R00299,R08404,R02185,R05804,R00303,R00850,R00344,R00930,R00217,R00353,R00217,R00346,R00345,R00726,R00341,R00431,R05605
346	1.00	320	20	82	0	0	C00031->C00037:[5->2,7->1]	RP01095,RP01572,RP01925,RP00931,RP01133,RP01431,RP00043,RP00177,RP08742,RP06369,RP01926,RP01093,RP05694,RP05067,RP00060,RP00109,RP05729,RP05200,RP06593,RP01576	R05339,R01528,R02035,R00479,R00835,R01324,R03121,R00369,R00365,R00364,R00366,R00372,R00373,R00652,R00588,R01957,R00351,R00352,R00362,R00353,R00930,R02036,R00771,R04709,R07989,R06635,R06637,R06636,R06459,R06458,R06448,R07250,R06510,R07253,R05331,R06641,R00233,R06511,R06512,R06643,R06644,R06645,R02505,R07987,R07251,R07988,R05188,R06482,R06483,R06480,R06481,R02447,R05464,R01613,R01614,R05190,R07758,R02223,R07254,R02224,R00344,R00725,R01139,R00299,R08404,R02185,R05804,R00303,R00850,R00344,R00930,R00217,R00353,R00217,R00346,R00345,R00726,R00341,R00431,R05605,R01528,R05338
347	1.00	437	26	55	0	1	C00031->C00037:[4->1,9->2]	RP06552,RP01095,RP01134,RP05698,RP04318,RP00440,RP04543,RP00180,RP12734,RP02918,RP05242,RP00285,RP05915,RP02797,RP00301,RP01573,RP00291,RP04290,RP01093,RP06639,RP10730,RP12733,RP00060,RP04202,RP06299,RP01576	R01384,R01386,R07658,R05339,R00837,R01196,R00006,R00014,R00211,R00210,R01699,R00207,R00224,R00226,R00209,R05636,R03145,R00224,R03050,R00006,R00286,R00315,R00317,R00320,R00226,R00014,R05636,R00211,R00210,R00209,R01196,R00212,R02737,R00836,R03145,R00945,R01529,R00226,R04672,R00220,R00771,R01621,R01699,R00006,R00725,R01139,R00299,R08404,R02185,R05804,R00303,R00850,R00207,R00761,R05338
348	1.00	826	23	58	0	0	C00031->C00037:[4->1,5->2]	RP06552,RP01134,RP01925,RP02450,RP04543,RP00931,RP01431,RP05915,RP00043,RP01109,RP00177,RP08742,RP06369,RP01926,RP06643,RP05709,RP05067,RP00205,RP00109,RP05729,RP02453,RP00216,RP05200	R01384,R01386,R07658,R00837,R02035,R02736,R00286,R00479,R01324,R02737,R00836,R03121,R00369,R00365,R00364,R00366,R00372,R00373,R00652,R00588,R01957,R00802,R00351,R00352,R00362,R00353,R00930,R02036,R01626,R04726,R04952,R02768,R04957,R07762,R04963,R04355,R04960,R04968,R00344,R00801,R00015,R04194,R05140,R00344,R00930,R00217,R00353,R00217,R00346,R00345,R00726,R00341,R00431,R02739,R01788,R02189,R01786,R05605
349	1.00	428	23	54	0	1	C00031->C00037:[4->1,9->2]	RP06552,RP04543,RP04318,RP00440,RP05698,RP00453,RP00180,RP12734,RP02918,RP05242,RP00285,RP05915,RP02797,RP00301,RP00343,RP00291,RP04290,RP01093,RP10730,RP12733,RP00060,RP04202,RP06299	R01384,R01386,R07658,R00286,R00224,R03050,R00006,R01196,R00006,R00014,R00211,R00210,R01699,R00207,R00224,R00226,R00209,R05636,R03145,R02727,R00010,R00315,R00317,R00320,R00226,R00014,R05636,R00211,R00210,R00209,R01196,R00212,R02737,R00836,R03145,R00945,R02778,R02780,R00226,R04672,R00220,R00771,R01699,R00006,R00725,R01139,R00299,R08404,R02185,R05804,R00303,R00850,R00207,R00761
350	1.00	344	24	86	0	0	C00031->C00037:[4->1,5->2]	RP06552,RP01134,RP01925,RP04543,RP01627,RP00453,RP02961,RP00931,RP05915,RP01431,RP00043,RP01590,RP05729,RP00177,RP08742,RP06369,RP01926,RP05694,RP02450,RP05067,RP00109,RP00343,RP01629,RP05200	R01384,R01386,R07658,R00837,R02035,R00286,R02187,R01600,R02727,R00010,R00028,R00479,R02737,R00836,R01324,R03121,R00369,R00365,R00364,R00366,R00372,R00373,R00652,R00588,R01957,R01555,R05196,R00217,R00346,R00345,R00726,R00341,R00431,R00351,R00352,R00362,R00353,R00930,R02036,R04709,R07989,R06635,R06637,R06636,R06459,R06458,R06448,R07250,R06510,R07253,R05331,R06641,R00233,R06511,R06512,R06643,R06644,R06645,R02505,R07987,R07251,R07988,R05188,R06482,R06483,R06480,R06481,R02447,R05464,R01613,R01614,R05190,R07758,R02223,R07254,R02224,R02736,R00344,R00344,R00930,R00217,R00353,R02778,R02780,R01602,R05605
351	1.00	338	22	83	0	0	C00031->C00037:[4->1,5->2]	RP06552,RP01134,RP01925,RP04543,RP02961,RP00931,RP01431,RP05915,RP00043,RP01590,RP00177,RP08742,RP06369,RP01926,RP05694,RP02450,RP05067,RP00109,RP05729,RP02453,RP00216,RP05200	R01384,R01386,R07658,R00837,R02035,R00286,R00028,R00479,R01324,R02737,R00836,R03121,R00369,R00365,R00364,R00366,R00372,R00373,R00652,R00588,R01957,R01555,R05196,R00351,R00352,R00362,R00353,R00930,R02036,R04709,R07989,R06635,R06637,R06636,R06459,R06458,R06448,R07250,R06510,R07253,R05331,R06641,R00233,R06511,R06512,R06643,R06644,R06645,R02505,R07987,R07251,R07988,R05188,R06482,R06483,R06480,R06481,R02447,R05464,R01613,R01614,R05190,R07758,R02223,R07254,R02224,R02736,R00344,R00344,R00930,R00217,R00353,R00217,R00346,R00345,R00726,R00341,R00431,R02739,R01788,R02189,R01786,R05605
352	1.00	280	17	73	0	0	C00031->C00037:[4->1,7->2]	RP06552,RP00043,RP01134,RP06299,RP00177,RP00060,RP04543,RP05915,RP01093,RP00026,RP00180,RP00285,RP00931,RP00078,RP00109,RP05729,RP01431	R01384,R01386,R07658,R03121,R00369,R00365,R00364,R00366,R00372,R00373,R00652,R00588,R01957,R00837,R00761,R00351,R00352,R00362,R00725,R01139,R00299,R08404,R02185,R05804,R00303,R00850,R00286,R02737,R00836,R00771,R00743,R01323,R01179,R05508,R00393,R04057,R02955,R05336,R01359,R05509,R00928,R04000,R00229,R07832,R03884,R00227,R03153,R00235,R00315,R00317,R00320,R00211,R00210,R00209,R01196,R00212,R00479,R00431,R00346,R00345,R00726,R00341,R00344,R00930,R00217,R00353,R00217,R00346,R00345,R00726,R00341,R00431,R01324
353	1.00	337	23	69	0	1	C00031->C00037:[7->1,9->2]	RP00128,RP01925,RP04318,RP00440,RP05698,RP00180,RP12734,RP01133,RP02918,RP05242,RP00285,RP02797,RP00301,RP00291,RP04290,RP01093,RP00026,RP10730,RP12733,RP00060,RP04202,RP06299,RP06593	R00710,R00711,R01019,R00326,R02035,R00224,R03050,R00006,R01196,R00006,R00014,R00211,R00210,R01699,R00207,R00224,R00226,R00209,R05636,R03145,R00315,R00317,R00320,R00226,R00835,R00014,R05636,R00211,R00210,R00209,R01196,R00212,R03145,R00945,R00226,R04672,R00220,R00771,R00743,R01323,R01179,R05508,R00393,R04057,R02955,R05336,R01359,R05509,R00928,R04000,R00229,R07832,R03884,R00227,R03153,R00235,R01699,R00006,R00725,R01139,R00299,R08404,R02185,R05804,R00303,R00850,R00207,R00761,R01528
354	0.50	252	10	51	0	1	C00031->C00037:[9->2]	RP04232,RP05698,RP04290,RP06299,RP01093,RP00026,RP00180,RP00060,RP00285,RP00301	R00212,R01196,R00006,R00014,R00211,R00210,R01699,R00207,R00224,R00226,R00209,R05636,R03145,R00220,R00761,R00771,R00743,R01323,R01179,R05508,R00393,R04057,R02955,R05336,R01359,R05509,R00928,R04000,R00229,R07832,R03884,R00227,R03153,R00235,R00315,R00317,R00320,R00725,R01139,R00299,R08404,R02185,R05804,R00303,R00850,R00211,R00210,R00209,R01196,R00212,R00945
355	1.00	389	20	36	0	1	C00031->C00037:[4->1,9->2]	RP06552,RP06299,RP04699,RP04290,RP01404,RP04543,RP01763,RP00453,RP01093,RP05983,RP02654,RP01941,RP00060,RP02234,RP01940,RP05915,RP00301,RP00343,RP04202,RP00604	R01384,R01386,R07658,R00761,R05103,R00220,R01281,R00286,R07377,R07376,R01800,R02727,R00010,R00771,R05103,R01281,R02978,R02055,R00725,R01139,R00299,R08404,R02185,R05804,R00303,R00850,R02464,R02052,R02737,R00836,R00945,R02778,R02780,R00207,R02976,R06520
356	1.00	465	26	54	0	1	C00031->C00037:[4->1,7->1,9->2]	RP06552,RP01134,RP01925,RP04318,RP00440,RP05698,RP06101,RP12734,RP01133,RP02918,RP05242,RP00285,RP05915,RP02797,RP00301,RP04202,RP00291,RP06172,RP04290,RP01093,RP10730,RP12733,RP00060,RP04543,RP06299,RP06593	R01384,R01386,R07658,R00837,R02035,R00224,R03050,R00006,R01196,R00006,R00014,R00211,R00210,R01699,R00207,R00224,R00226,R00209,R05636,R03145,R00214,R00216,R00226,R00835,R00014,R05636,R00211,R00210,R00209,R01196,R00212,R02737,R00836,R03145,R00945,R00207,R00226,R04672,R00472,R00220,R00771,R01699,R00006,R00725,R01139,R00299,R08404,R02185,R05804,R00303,R00850,R00286,R00761,R01528
357	1.00	414	20	48	0	0	C00031->C00037:[5->2,7->1]	RP01925,RP01627,RP02961,RP00931,RP01133,RP01431,RP00043,RP01590,RP00177,RP08742,RP06369,RP01926,RP02450,RP05067,RP00060,RP00109,RP05729,RP01629,RP06593,RP05200	R02035,R02187,R01600,R00028,R00479,R00835,R01324,R03121,R00369,R00365,R00364,R00366,R00372,R00373,R00652,R00588,R01957,R01555,R05196,R00351,R00352,R00362,R00353,R00930,R02036,R02736,R00344,R00725,R01139,R00299,R08404,R02185,R05804,R00303,R00850,R00344,R00930,R00217,R00353,R00217,R00346,R00345,R00726,R00341,R00431,R01602,R01528,R05605
358	1.00	365	28	76	0	1	C00031->C00037:[4->1,9->2]	RP06552,RP01095,RP05698,RP02918,RP00440,RP04543,RP00453,RP00180,RP12734,RP00026,RP04318,RP00285,RP05242,RP05915,RP02797,RP00301,RP01573,RP00291,RP04290,RP04202,RP01093,RP06639,RP10730,RP12733,RP00060,RP00343,RP06299,RP01576	R01384,R01386,R07658,R05339,R01196,R00006,R00014,R00211,R00210,R01699,R00207,R00224,R00226,R00209,R05636,R03145,R00014,R03050,R00006,R00286,R02727,R00010,R00315,R00317,R00320,R00226,R00743,R01323,R01179,R05508,R00393,R04057,R02955,R05336,R01359,R05509,R00928,R04000,R00229,R07832,R03884,R00227,R03153,R00235,R00224,R00211,R00210,R00209,R01196,R00212,R05636,R02737,R00836,R03145,R00945,R01529,R00226,R04672,R00220,R00207,R00771,R01621,R01699,R00006,R00725,R01139,R00299,R08404,R02185,R05804,R00303,R00850,R02778,R02780,R00761,R05338
359	1.00	336	22	82	0	0	C00031->C00037:[4->1,5->2]	RP06552,RP01134,RP01925,RP04543,RP01627,RP02961,RP00931,RP01431,RP05915,RP00043,RP01590,RP00177,RP08742,RP06369,RP01926,RP05694,RP02450,RP05067,RP00109,RP05729,RP01629,RP05200	R01384,R01386,R07658,R00837,R02035,R00286,R02187,R01600,R00028,R00479,R01324,R02737,R00836,R03121,R00369,R00365,R00364,R00366,R00372,R00373,R00652,R00588,R01957,R01555,R05196,R00351,R00352,R00362,R00353,R00930,R02036,R04709,R07989,R06635,R06637,R06636,R06459,R06458,R06448,R07250,R06510,R07253,R05331,R06641,R00233,R06511,R06512,R06643,R06644,R06645,R02505,R07987,R07251,R07988,R05188,R06482,R06483,R06480,R06481,R02447,R05464,R01613,R01614,R05190,R07758,R02223,R07254,R02224,R02736,R00344,R00344,R00930,R00217,R00353,R00217,R00346,R00345,R00726,R00341,R00431,R01602,R05605
360	1.00	451	21	45	0	1	C00031->C00037:[7->1,9->2]	RP01925,RP02918,RP00440,RP05698,RP12734,RP01133,RP04318,RP00285,RP05242,RP02797,RP00301,RP00291,RP04290,RP01093,RP06639,RP10730,RP12733,RP06427,RP00060,RP04202,RP06593	R02035,R00014,R03050,R00006,R01196,R00006,R00014,R00211,R00210,R01699,R00207,R00224,R00226,R00209,R05636,R03145,R00226,R00835,R00224,R00211,R00210,R00209,R01196,R00212,R05636,R03145,R00945,R00226,R04672,R00220,R00771,R01621,R01699,R00006,R01067,R00725,R01139,R00299,R08404,R02185,R05804,R00303,R00850,R00207,R01528
361	1.00	492	24	47	0	1	C00031->C00037:[4->1,9->2]	RP06552,RP01134,RP04543,RP02918,RP00440,RP05698,RP02454,RP06727,RP02961,RP12734,RP04318,RP00285,RP05242,RP05915,RP02797,RP00301,RP00291,RP01590,RP04290,RP06639,RP10730,RP12733,RP04202,RP00216	R01384,R01386,R07658,R00837,R00286,R00014,R03050,R00006,R01196,R00006,R00014,R00211,R00210,R01699,R00207,R00224,R00226,R00209,R05636,R03145,R02740,R01830,R00028,R00226,R00224,R00211,R00210,R00209,R01196,R00212,R05636,R02737,R00836,R03145,R00945,R00226,R04672,R01555,R05196,R00220,R01621,R01699,R00006,R00207,R01788,R02189,R01786
362	1.00	358	25	71	0	1	C00031->C00037:[4->1,9->2]	RP06552,RP01134,RP04543,RP02918,RP00440,RP05698,RP00180,RP12734,RP00026,RP04318,RP00285,RP05242,RP05915,RP02797,RP00301,RP00291,RP04290,RP01093,RP06639,RP10730,RP12733,RP06427,RP00060,RP04202,RP06299	R01384,R01386,R07658,R00837,R00286,R00014,R03050,R00006,R01196,R00006,R00014,R00211,R00210,R01699,R00207,R00224,R00226,R00209,R05636,R03145,R00315,R00317,R00320,R00226,R00743,R01323,R01179,R05508,R00393,R04057,R02955,R05336,R01359,R05509,R00928,R04000,R00229,R07832,R03884,R00227,R03153,R00235,R00224,R00211,R00210,R00209,R01196,R00212,R05636,R02737,R00836,R03145,R00945,R00226,R04672,R00220,R00771,R01621,R01699,R00006,R01067,R00725,R01139,R00299,R08404,R02185,R05804,R00303,R00850,R00207,R00761
363	1.00	349	28	96	0	0	C00031->C00037:[4->1,5->2]	RP01095,RP01572,RP01134,RP01925,RP04543,RP02961,RP00931,RP06552,RP01431,RP01576,RP05915,RP00043,RP01590,RP00177,RP08742,RP06369,RP01926,RP01093,RP05694,RP02450,RP05067,RP00060,RP00109,RP05729,RP02453,RP06593,RP00216,RP05200	R05339,R01528,R00837,R02035,R00286,R00028,R00479,R01384,R01386,R07658,R01324,R05338,R02737,R00836,R03121,R00369,R00365,R00364,R00366,R00372,R00373,R00652,R00588,R01957,R01555,R05196,R00351,R00352,R00362,R00353,R00930,R02036,R00771,R04709,R07989,R06635,R06637,R06636,R06459,R06458,R06448,R07250,R06510,R07253,R05331,R06641,R00233,R06511,R06512,R06643,R06644,R06645,R02505,R07987,R07251,R07988,R05188,R06482,R06483,R06480,R06481,R02447,R05464,R01613,R01614,R05190,R07758,R02223,R07254,R02224,R02736,R00344,R00725,R01139,R00299,R08404,R02185,R05804,R00303,R00850,R00344,R00930,R00217,R00353,R00217,R00346,R00345,R00726,R00341,R00431,R02739,R01528,R01788,R02189,R01786,R05605
364	1.00	362	26	88	0	0	C00031->C00037:[4->1,5->2]	RP06552,RP01134,RP01925,RP01077,RP04543,RP01627,RP02961,RP00931,RP01431,RP05915,RP00043,RP01590,RP00177,RP08742,RP06369,RP01926,RP05694,RP02450,RP05067,RP00109,RP05729,RP02453,RP01629,RP06593,RP00216,RP05200	R01384,R01386,R07658,R00837,R02035,R00742,R00286,R02187,R01600,R00028,R00479,R01324,R02737,R00836,R03121,R00369,R00365,R00364,R00366,R00372,R00373,R00652,R00588,R01957,R01555,R05196,R00351,R00352,R00362,R00353,R00930,R02036,R04709,R07989,R06635,R06637,R06636,R06459,R06458,R06448,R07250,R06510,R07253,R05331,R06641,R00233,R06511,R06512,R06643,R06644,R06645,R02505,R07987,R07251,R07988,R05188,R06482,R06483,R06480,R06481,R02447,R05464,R01613,R01614,R05190,R07758,R02223,R07254,R02224,R02736,R00344,R00344,R00930,R00217,R00353,R00217,R00346,R00345,R00726,R00341,R00431,R02739,R01602,R01528,R01788,R02189,R01786,R05605
365	1.00	333	21	67	0	0	C00031->C00037:[5->2,9->1]	RP01095,RP01572,RP06172,RP06299,RP00180,RP00931,RP01431,RP00043,RP00177,RP08742,RP06369,RP01926,RP06101,RP01093,RP00026,RP05067,RP00060,RP00109,RP05729,RP05200,RP01576	R05339,R01528,R00472,R00761,R00315,R00317,R00320,R00479,R01324,R03121,R00369,R00365,R00364,R00366,R00372,R00373,R00652,R00588,R01957,R00351,R00352,R00362,R00353,R00930,R02036,R00214,R00216,R00771,R00743,R01323,R01179,R05508,R00393,R04057,R02955,R05336,R01359,R05509,R00928,R04000,R00229,R07832,R03884,R00227,R03153,R00235,R00344,R00725,R01139,R00299,R08404,R02185,R05804,R00303,R00850,R00344,R00930,R00217,R00353,R00217,R00346,R00345,R00726,R00341,R00431,R05605,R05338
366	1.00	487	20	41	0	1	C00031->C00037:[4->1,4->2]	RP06552,RP01134,RP04543,RP02918,RP00440,RP05698,RP06101,RP12734,RP04318,RP00285,RP05242,RP05915,RP02797,RP00301,RP00291,RP06172,RP04290,RP10730,RP12733,RP04202	R01384,R01386,R07658,R00837,R00286,R00014,R03050,R00006,R01196,R00006,R00014,R00211,R00210,R01699,R00207,R00224,R00226,R00209,R05636,R03145,R00214,R00216,R00226,R00224,R00211,R00210,R00209,R01196,R00212,R05636,R02737,R00836,R03145,R00945,R00226,R04672,R00472,R00220,R01699,R00006,R00207
367	1.00	276	12	54	0	1	C00031->C00037:[9->1,9->2]	RP05698,RP06172,RP04290,RP00301,RP04232,RP06101,RP01093,RP00026,RP00180,RP00060,RP00285,RP06299	R01196,R00006,R00014,R00211,R00210,R01699,R00207,R00224,R00226,R00209,R05636,R03145,R00472,R00220,R00945,R00212,R00214,R00216,R00771,R00743,R01323,R01179,R05508,R00393,R04057,R02955,R05336,R01359,R05509,R00928,R04000,R00229,R07832,R03884,R00227,R03153,R00235,R00315,R00317,R00320,R00725,R01139,R00299,R08404,R02185,R05804,R00303,R00850,R00211,R00210,R00209,R01196,R00212,R00761
368	1.00	365	29	78	0	1	C00031->C00037:[7->1,9->2]	RP00128,RP01925,RP04318,RP00440,RP05698,RP02454,RP01590,RP00180,RP02961,RP12734,RP01133,RP06727,RP05242,RP00285,RP02797,RP00301,RP00291,RP02918,RP10730,RP04290,RP01093,RP06639,RP00026,RP12733,RP00060,RP04202,RP06299,RP06593,RP00216	R00710,R00711,R01019,R00326,R02035,R00224,R03050,R00006,R01196,R00006,R00014,R00211,R00210,R01699,R00207,R00224,R00226,R00209,R05636,R03145,R02740,R01555,R05196,R00315,R00317,R00320,R00028,R00226,R00835,R01830,R05636,R00211,R00210,R00209,R01196,R00212,R03145,R00945,R00226,R04672,R00014,R01699,R00220,R00771,R01621,R00743,R01323,R01179,R05508,R00393,R04057,R02955,R05336,R01359,R05509,R00928,R04000,R00229,R07832,R03884,R00227,R03153,R00235,R00006,R00725,R01139,R00299,R08404,R02185,R05804,R00303,R00850,R00207,R00761,R01528,R01788,R02189,R01786
369	1.00	337	24	72	0	0	C00031->C00037:[5->2,9->1]	RP01925,RP06172,RP06299,RP01627,RP00180,RP02961,RP00931,RP01431,RP00043,RP01590,RP00177,RP08742,RP06369,RP01926,RP06101,RP01093,RP00026,RP02450,RP05067,RP00060,RP00109,RP05729,RP01629,RP05200	R02035,R00472,R00761,R02187,R01600,R00315,R00317,R00320,R00028,R00479,R01324,R03121,R00369,R00365,R00364,R00366,R00372,R00373,R00652,R00588,R01957,R01555,R05196,R00351,R00352,R00362,R00353,R00930,R02036,R00214,R00216,R00771,R00743,R01323,R01179,R05508,R00393,R04057,R02955,R05336,R01359,R05509,R00928,R04000,R00229,R07832,R03884,R00227,R03153,R00235,R02736,R00344,R00725,R01139,R00299,R08404,R02185,R05804,R00303,R00850,R00344,R00930,R00217,R00353,R00217,R00346,R00345,R00726,R00341,R00431,R01602,R05605
370	1.00	437	26	61	0	1	C00031->C00037:[4->1,9->2]	RP06552,RP00128,RP04543,RP04318,RP00440,RP05698,RP00453,RP06101,RP12734,RP02918,RP05242,RP00285,RP05915,RP02797,RP00301,RP00343,RP00291,RP06172,RP04290,RP01093,RP10730,RP12733,RP00060,RP04202,RP06299,RP00180	R01384,R01386,R07658,R00710,R00711,R01019,R00326,R00286,R00224,R03050,R00006,R01196,R00006,R00014,R00211,R00210,R01699,R00207,R00224,R00226,R00209,R05636,R03145,R02727,R00010,R00214,R00216,R00226,R00014,R05636,R00211,R00210,R00209,R01196,R00212,R02737,R00836,R03145,R00945,R02778,R02780,R00226,R04672,R00472,R00220,R00771,R01699,R00006,R00725,R01139,R00299,R08404,R02185,R05804,R00303,R00850,R00207,R00761,R00315,R00317,R00320
371	1.00	339	21	86	0	0	C00031->C00037:[4->1,5->2,7->1]	RP06552,RP01134,RP01925,RP01077,RP04543,RP00931,RP01133,RP01431,RP05915,RP00043,RP00177,RP08742,RP06369,RP01926,RP05694,RP05067,RP00060,RP00109,RP05729,RP06593,RP05200	R01384,R01386,R07658,R00837,R02035,R00742,R00286,R00479,R00835,R01324,R02737,R00836,R03121,R00369,R00365,R00364,R00366,R00372,R00373,R00652,R00588,R01957,R00351,R00352,R00362,R00353,R00930,R02036,R04709,R07989,R06635,R06637,R06636,R06459,R06458,R06448,R07250,R06510,R07253,R05331,R06641,R00233,R06511,R06512,R06643,R06644,R06645,R02505,R07987,R07251,R07988,R05188,R06482,R06483,R06480,R06481,R02447,R05464,R01613,R01614,R05190,R07758,R02223,R07254,R02224,R00344,R00725,R01139,R00299,R08404,R02185,R05804,R00303,R00850,R00344,R00930,R00217,R00353,R00217,R00346,R00345,R00726,R00341,R00431,R01528,R05605
372	1.00	366	27	73	0	1	C00031->C00037:[7->1,9->2]	RP00128,RP01925,RP04318,RP00440,RP02940,RP05698,RP00180,RP12734,RP01133,RP06727,RP05242,RP00285,RP02797,RP00301,RP00291,RP02918,RP10730,RP04290,RP01093,RP06639,RP00026,RP02450,RP12733,RP00060,RP04202,RP06299,RP06593	R00710,R00711,R01019,R00326,R02035,R00224,R03050,R00006,R03321,R01196,R00006,R00014,R00211,R00210,R01699,R00207,R00224,R00226,R00209,R05636,R03145,R00315,R00317,R00320,R00226,R00835,R01830,R05636,R00211,R00210,R00209,R01196,R00212,R03145,R00945,R00226,R04672,R00014,R01699,R00220,R00771,R01621,R00743,R01323,R01179,R05508,R00393,R04057,R02955,R05336,R01359,R05509,R00928,R04000,R00229,R07832,R03884,R00227,R03153,R00235,R02736,R00006,R00725,R01139,R00299,R08404,R02185,R05804,R00303,R00850,R00207,R00761,R01528
373	0.50	351	8	16	0	1	C00031->C00037:[7->1]	RP01925,RP05983,RP01133,RP04699,RP00060,RP01404,RP00301,RP06593	R02035,R05103,R01281,R00835,R05103,R00725,R01139,R00299,R08404,R02185,R05804,R00303,R00850,R01281,R00945,R01528
374	1.00	171	15	108	0	2	C00031->C00037:[4->1,4->2,7->1,7->2]	RP06552,RP00043,RP05677,RP01925,RP00924,RP04543,RP00453,RP05908,RP02916,RP01133,RP00925,RP00060,RP00343,RP06593,RP05915	R01384,R01386,R07658,R03121,R00369,R00365,R00364,R00366,R00372,R00373,R00652,R00588,R01957,R08549,R07997,R08082,R08050,R05036,R05037,R01412,R05857,R05229,R05228,R08611,R06551,R07185,R05301,R05302,R05097,R03812,R05320,R06539,R01252,R08081,R03737,R03376,R00474,R08610,R05419,R02444,R02445,R00265,R00621,R01879,R06338,R06335,R03218,R03219,R06336,R06337,R02486,R07366,R07996,R08165,R05039,R07993,R03590,R01700,R07187,R06540,R02160,R07329,R03806,R07184,R00272,R07186,R03640,R07368,R03809,R07367,R05469,R05468,R01197,R03009,R03008,R04073,R03451,R05722,R05723,R05466,R02397,R06323,R06322,R03126,R04276,R02035,R00474,R00286,R02727,R00010,R00474,R00013,R00013,R00835,R00474,R00725,R01139,R00299,R08404,R02185,R05804,R00303,R00850,R02778,R02780,R01528,R02737,R00836
375	1.00	438	27	62	0	1	C00031->C00037:[4->1,9->2]	RP06552,RP01134,RP04543,RP04318,RP00440,RP05698,RP00453,RP06101,RP12734,RP02918,RP05242,RP00285,RP05915,RP02797,RP00301,RP00343,RP00291,RP06172,RP04290,RP00128,RP01093,RP10730,RP12733,RP00060,RP04202,RP06299,RP00180	R01384,R01386,R07658,R00837,R00286,R00224,R03050,R00006,R01196,R00006,R00014,R00211,R00210,R01699,R00207,R00224,R00226,R00209,R05636,R03145,R02727,R00010,R00214,R00216,R00226,R00014,R05636,R00211,R00210,R00209,R01196,R00212,R02737,R00836,R03145,R00945,R02778,R02780,R00226,R04672,R00472,R00220,R00710,R00711,R01019,R00326,R00771,R01699,R00006,R00725,R01139,R00299,R08404,R02185,R05804,R00303,R00850,R00207,R00761,R00315,R00317,R00320
376	1.00	823	20	57	0	0	C00031->C00037:[4->1,5->2]	RP06552,RP01134,RP01925,RP04543,RP00931,RP01133,RP05915,RP01431,RP00043,RP00177,RP08742,RP06369,RP01926,RP06643,RP05709,RP05067,RP00060,RP00109,RP05729,RP05200	R01384,R01386,R07658,R00837,R02035,R00286,R00479,R00835,R02737,R00836,R01324,R03121,R00369,R00365,R00364,R00366,R00372,R00373,R00652,R00588,R01957,R00351,R00352,R00362,R00353,R00930,R02036,R01626,R04726,R04952,R02768,R04957,R07762,R04963,R04355,R04960,R04968,R00344,R00725,R01139,R00299,R08404,R02185,R05804,R00303,R00850,R00344,R00930,R00217,R00353,R00217,R00346,R00345,R00726,R00341,R00431,R05605
377	1.00	170	24	204	0	2	C00031->C00037:[4->1,9->2]	RP06552,RP05677,RP12907,RP00015,RP06172,RP00924,RP04543,RP00453,RP00180,RP00931,RP05915,RP01292,RP00043,RP00305,RP01012,RP00304,RP01093,RP00026,RP00121,RP06299,RP00060,RP00343,RP10771,RP04522	R01384,R01386,R07658,R08549,R07997,R08082,R08050,R05036,R05037,R01412,R05857,R05229,R05228,R08611,R06551,R07185,R05301,R05302,R05097,R03812,R05320,R06539,R01252,R08081,R03737,R03376,R00474,R08610,R05419,R02444,R02445,R00265,R00621,R01879,R06338,R06335,R03218,R03219,R06336,R06337,R02486,R07366,R07996,R08165,R05039,R07993,R03590,R01700,R07187,R06540,R02160,R07329,R03806,R07184,R00272,R07186,R03640,R07368,R03809,R07367,R05469,R05468,R01197,R03009,R03008,R04073,R03451,R05722,R05723,R05466,R02397,R06323,R06322,R03126,R04276,R08165,R07997,R08082,R08050,R05036,R05037,R01412,R05857,R05229,R05039,R08611,R06551,R05301,R05302,R05097,R03812,R05320,R06539,R01252,R08081,R03737,R03376,R05419,R02444,R02445,R01879,R06338,R06335,R03218,R02160,R06336,R06337,R02486,R07366,R07996,R03219,R05228,R07993,R03590,R07187,R06540,R07329,R08610,R03806,R07184,R04276,R07186,R03640,R07368,R03809,R07367,R05469,R05468,R03009,R03008,R04073,R03451,R05722,R05723,R05466,R02397,R06323,R06322,R03126,R07185,R00472,R00474,R00286,R02727,R00010,R00315,R00317,R00320,R00479,R02737,R00836,R01082,R03121,R00369,R00365,R00364,R00366,R00372,R00373,R00652,R00588,R01957,R00709,R00267,R00621,R08549,R01197,R00265,R00771,R00743,R01323,R01179,R05508,R00393,R04057,R02955,R05336,R01359,R05509,R00928,R04000,R00229,R07832,R03884,R00227,R03153,R00235,R00412,R00408,R02164,R00402,R00761,R00725,R01139,R00299,R08404,R02185,R05804,R00303,R00850,R02778,R02780,R01700,R00272
378	0.50	285	9	24	0	1	C00031->C00037:[4->1]	RP06552,RP00043,RP00925,RP02916,RP00343,RP04543,RP05915,RP00453,RP05908	R01384,R01386,R07658,R03121,R00369,R00365,R00364,R00366,R00372,R00373,R00652,R00588,R01957,R00474,R00013,R02778,R02780,R00286,R02737,R00836,R02727,R00010,R00474,R00013
379	1.00	364	26	74	0	1	C00031->C00037:[4->1,9->2]	RP06552,RP05698,RP02918,RP00440,RP04543,RP00453,RP00180,RP12734,RP00026,RP04318,RP00285,RP05242,RP05915,RP02797,RP00301,RP04202,RP00291,RP04290,RP01093,RP06639,RP10730,RP12733,RP06427,RP00060,RP00343,RP06299	R01384,R01386,R07658,R01196,R00006,R00014,R00211,R00210,R01699,R00207,R00224,R00226,R00209,R05636,R03145,R00014,R03050,R00006,R00286,R02727,R00010,R00315,R00317,R00320,R00226,R00743,R01323,R01179,R05508,R00393,R04057,R02955,R05336,R01359,R05509,R00928,R04000,R00229,R07832,R03884,R00227,R03153,R00235,R00224,R00211,R00210,R00209,R01196,R00212,R05636,R02737,R00836,R03145,R00945,R00207,R00226,R04672,R00220,R00771,R01621,R01699,R00006,R01067,R00725,R01139,R00299,R08404,R02185,R05804,R00303,R00850,R02778,R02780,R00761
380	1.00	376	30	81	0	1	C00031->C00037:[4->1,9->2]	RP06552,RP05698,RP04318,RP00440,RP04543,RP02454,RP00453,RP00180,RP02961,RP12734,RP00026,RP06727,RP00285,RP05242,RP05915,RP02797,RP00301,RP04202,RP00291,RP02918,RP04290,RP01093,RP06639,RP10730,RP12733,RP01590,RP00060,RP00343,RP06299,RP00216	R01384,R01386,R07658,R01196,R00006,R00014,R00211,R00210,R01699,R00207,R00224,R00226,R00209,R05636,R03145,R00224,R03050,R00006,R00286,R02740,R02727,R00010,R00315,R00317,R00320,R00028,R00226,R00743,R01323,R01179,R05508,R00393,R04057,R02955,R05336,R01359,R05509,R00928,R04000,R00229,R07832,R03884,R00227,R03153,R00235,R01830,R00211,R00210,R00209,R01196,R00212,R05636,R02737,R00836,R03145,R00945,R00207,R00226,R04672,R00014,R00220,R00771,R01621,R01699,R00006,R01555,R05196,R00725,R01139,R00299,R08404,R02185,R05804,R00303,R00850,R02778,R02780,R00761,R01788,R02189,R01786
381	1.00	169	20	175	0	2	C00031->C00037:[4->1,4->2]	RP06552,RP05677,RP12907,RP00015,RP00924,RP01134,RP04543,RP00453,RP06101,RP00931,RP05915,RP01292,RP00043,RP00305,RP01012,RP00304,RP00121,RP00343,RP10771,RP04522	R01384,R01386,R07658,R08549,R07997,R08082,R08050,R05036,R05037,R01412,R05857,R05229,R05228,R08611,R06551,R07185,R05301,R05302,R05097,R03812,R05320,R06539,R01252,R08081,R03737,R03376,R00474,R08610,R05419,R02444,R02445,R00265,R00621,R01879,R06338,R06335,R03218,R03219,R06336,R06337,R02486,R07366,R07996,R08165,R05039,R07993,R03590,R01700,R07187,R06540,R02160,R07329,R03806,R07184,R00272,R07186,R03640,R07368,R03809,R07367,R05469,R05468,R01197,R03009,R03008,R04073,R03451,R05722,R05723,R05466,R02397,R06323,R06322,R03126,R04276,R08165,R07997,R08082,R08050,R05036,R05037,R01412,R05857,R05229,R05039,R08611,R06551,R05301,R05302,R05097,R03812,R05320,R06539,R01252,R08081,R03737,R03376,R05419,R02444,R02445,R01879,R06338,R06335,R03218,R02160,R06336,R06337,R02486,R07366,R07996,R03219,R05228,R07993,R03590,R07187,R06540,R07329,R08610,R03806,R07184,R04276,R07186,R03640,R07368,R03809,R07367,R05469,R05468,R03009,R03008,R04073,R03451,R05722,R05723,R05466,R02397,R06323,R06322,R03126,R07185,R00474,R00837,R00286,R02727,R00010,R00214,R00216,R00479,R02737,R00836,R01082,R03121,R00369,R00365,R00364,R00366,R00372,R00373,R00652,R00588,R01957,R00709,R00267,R00621,R08549,R01197,R00265,R00412,R00408,R02164,R00402,R02778,R02780,R01700,R00272
382	1.00	428	24	54	0	1	C00031->C00037:[7->1,9->2]	RP00128,RP01925,RP04318,RP00440,RP05698,RP00180,RP12734,RP01133,RP02918,RP05242,RP00285,RP06101,RP00301,RP00291,RP06172,RP02797,RP04290,RP01093,RP10730,RP12733,RP00060,RP04202,RP06299,RP06593	R00710,R00711,R01019,R00326,R02035,R00224,R03050,R00006,R01196,R00006,R00014,R00211,R00210,R01699,R00207,R00224,R00226,R00209,R05636,R03145,R00315,R00317,R00320,R00226,R00835,R00014,R05636,R00211,R00210,R00209,R01196,R00212,R00214,R00216,R00945,R00226,R04672,R00472,R03145,R00220,R00771,R01699,R00006,R00725,R01139,R00299,R08404,R02185,R05804,R00303,R00850,R00207,R00761,R01528
383	1.00	184	24	195	0	2	C00031->C00037:[4->1,4->2]	RP06552,RP05677,RP12907,RP00015,RP00032,RP00924,RP04543,RP00608,RP01134,RP00453,RP00931,RP05915,RP06101,RP01292,RP00043,RP00305,RP01012,RP00304,RP00930,RP00121,RP00343,RP10771,RP05857,RP04522	R01384,R01386,R07658,R08549,R07997,R08082,R08050,R05036,R05037,R01412,R05857,R05229,R05228,R08611,R06551,R07185,R05301,R05302,R05097,R03812,R05320,R06539,R01252,R08081,R03737,R03376,R00474,R08610,R05419,R02444,R02445,R00265,R00621,R01879,R06338,R06335,R03218,R03219,R06336,R06337,R02486,R07366,R07996,R08165,R05039,R07993,R03590,R01700,R07187,R06540,R02160,R07329,R03806,R07184,R00272,R07186,R03640,R07368,R03809,R07367,R05469,R05468,R01197,R03009,R03008,R04073,R03451,R05722,R05723,R05466,R02397,R06323,R06322,R03126,R04276,R08165,R07997,R08082,R08050,R05036,R05037,R01412,R05857,R05229,R05039,R08611,R06551,R05301,R05302,R05097,R03812,R05320,R06539,R01252,R08081,R03737,R03376,R05419,R02444,R02445,R01879,R06338,R06335,R03218,R02160,R06336,R06337,R02486,R07366,R07996,R03219,R05228,R07993,R03590,R07187,R06540,R07329,R08610,R03806,R07184,R04276,R07186,R03640,R07368,R03809,R07367,R05469,R05468,R03009,R03008,R04073,R03451,R05722,R05723,R05466,R02397,R06323,R06322,R03126,R07185,R02990,R00405,R00406,R00407,R02956,R02084,R01780,R00727,R00410,R02407,R05588,R00432,R01559,R03154,R06904,R00474,R00286,R00713,R00714,R00837,R02727,R00010,R00479,R02737,R00836,R00214,R00216,R01082,R03121,R00369,R00365,R00364,R00366,R00372,R00373,R00652,R00588,R01957,R00709,R00267,R00621,R08549,R01197,R00265,R00479,R00412,R00408,R02164,R00402,R02778,R02780,R01700,R00709,R00267,R00272
384	1.00	385	26	68	0	1	C00031->C00037:[4->1,9->2]	RP06552,RP01134,RP05698,RP04318,RP00440,RP04543,RP00128,RP00180,RP00079,RP12734,RP02918,RP05242,RP00285,RP05915,RP02797,RP00301,RP04202,RP00291,RP06172,RP04290,RP01093,RP10730,RP12733,RP00060,RP05729,RP06299	R01384,R01386,R07658,R00837,R01196,R00006,R00014,R00211,R00210,R01699,R00207,R00224,R00226,R00209,R05636,R03145,R00224,R03050,R00006,R00286,R00710,R00711,R01019,R00326,R00315,R00317,R00320,R00361,R00360,R00343,R00342,R01447,R01257,R00226,R00014,R05636,R00211,R00210,R00209,R01196,R00212,R02737,R00836,R03145,R00945,R00207,R00226,R04672,R00472,R00220,R00771,R01699,R00006,R00725,R01139,R00299,R08404,R02185,R05804,R00303,R00850,R00217,R00346,R00345,R00726,R00341,R00431,R00761
385	1.00	171	23	196	0	2	C00031->C00037:[4->1,4->2,7->1,7->2]	RP06552,RP05677,RP12907,RP00015,RP00032,RP00924,RP04543,RP00453,RP00931,RP01133,RP05915,RP00043,RP00305,RP01012,RP00304,RP00930,RP01925,RP00060,RP00343,RP10771,RP06593,RP05857,RP04522	R01384,R01386,R07658,R08549,R07997,R08082,R08050,R05036,R05037,R01412,R05857,R05229,R05228,R08611,R06551,R07185,R05301,R05302,R05097,R03812,R05320,R06539,R01252,R08081,R03737,R03376,R00474,R08610,R05419,R02444,R02445,R00265,R00621,R01879,R06338,R06335,R03218,R03219,R06336,R06337,R02486,R07366,R07996,R08165,R05039,R07993,R03590,R01700,R07187,R06540,R02160,R07329,R03806,R07184,R00272,R07186,R03640,R07368,R03809,R07367,R05469,R05468,R01197,R03009,R03008,R04073,R03451,R05722,R05723,R05466,R02397,R06323,R06322,R03126,R04276,R08165,R07997,R08082,R08050,R05036,R05037,R01412,R05857,R05229,R05039,R08611,R06551,R05301,R05302,R05097,R03812,R05320,R06539,R01252,R08081,R03737,R03376,R05419,R02444,R02445,R01879,R06338,R06335,R03218,R02160,R06336,R06337,R02486,R07366,R07996,R03219,R05228,R07993,R03590,R07187,R06540,R07329,R08610,R03806,R07184,R04276,R07186,R03640,R07368,R03809,R07367,R05469,R05468,R03009,R03008,R04073,R03451,R05722,R05723,R05466,R02397,R06323,R06322,R03126,R07185,R02990,R00405,R00406,R00407,R02956,R02084,R01780,R00727,R00410,R02407,R05588,R00432,R01559,R03154,R06904,R00474,R00286,R02727,R00010,R00479,R00835,R02737,R00836,R03121,R00369,R00365,R00364,R00366,R00372,R00373,R00652,R00588,R01957,R00709,R00267,R00621,R08549,R01197,R00265,R00479,R02035,R00725,R01139,R00299,R08404,R02185,R05804,R00303,R00850,R02778,R02780,R01700,R01528,R00709,R00267,R00272
386	1.00	169	23	195	0	2	C00031->C00037:[4->1,4->2,7->1,7->2]	RP06552,RP05677,RP12907,RP00015,RP00032,RP00924,RP04543,RP00608,RP01134,RP00931,RP01133,RP05915,RP00043,RP00305,RP00304,RP00930,RP10771,RP01925,RP00060,RP01012,RP06593,RP05857,RP04522	R01384,R01386,R07658,R08549,R07997,R08082,R08050,R05036,R05037,R01412,R05857,R05229,R05228,R08611,R06551,R07185,R05301,R05302,R05097,R03812,R05320,R06539,R01252,R08081,R03737,R03376,R00474,R08610,R05419,R02444,R02445,R00265,R00621,R01879,R06338,R06335,R03218,R03219,R06336,R06337,R02486,R07366,R07996,R08165,R05039,R07993,R03590,R01700,R07187,R06540,R02160,R07329,R03806,R07184,R00272,R07186,R03640,R07368,R03809,R07367,R05469,R05468,R01197,R03009,R03008,R04073,R03451,R05722,R05723,R05466,R02397,R06323,R06322,R03126,R04276,R08165,R07997,R08082,R08050,R05036,R05037,R01412,R05857,R05229,R05039,R08611,R06551,R05301,R05302,R05097,R03812,R05320,R06539,R01252,R08081,R03737,R03376,R05419,R02444,R02445,R01879,R06338,R06335,R03218,R02160,R06336,R06337,R02486,R07366,R07996,R03219,R05228,R07993,R03590,R07187,R06540,R07329,R08610,R03806,R07184,R04276,R07186,R03640,R07368,R03809,R07367,R05469,R05468,R03009,R03008,R04073,R03451,R05722,R05723,R05466,R02397,R06323,R06322,R03126,R07185,R02990,R00405,R00406,R00407,R02956,R02084,R01780,R00727,R00410,R02407,R05588,R00432,R01559,R03154,R06904,R00474,R00286,R00713,R00714,R00837,R00479,R00835,R02737,R00836,R03121,R00369,R00365,R00364,R00366,R00372,R00373,R00652,R00588,R01957,R00709,R00267,R08549,R01197,R00265,R00479,R01700,R02035,R00725,R01139,R00299,R08404,R02185,R05804,R00303,R00850,R00621,R01528,R00709,R00267,R00272
387	1.00	168	22	181	0	2	C00031->C00037:[4->1,4->2,7->1,7->2]	RP06552,RP05677,RP12907,RP00015,RP00924,RP04543,RP00453,RP00931,RP01133,RP05915,RP00043,RP00305,RP01012,RP00304,RP00930,RP01925,RP00060,RP00343,RP10771,RP06593,RP05857,RP04522	R01384,R01386,R07658,R08549,R07997,R08082,R08050,R05036,R05037,R01412,R05857,R05229,R05228,R08611,R06551,R07185,R05301,R05302,R05097,R03812,R05320,R06539,R01252,R08081,R03737,R03376,R00474,R08610,R05419,R02444,R02445,R00265,R00621,R01879,R06338,R06335,R03218,R03219,R06336,R06337,R02486,R07366,R07996,R08165,R05039,R07993,R03590,R01700,R07187,R06540,R02160,R07329,R03806,R07184,R00272,R07186,R03640,R07368,R03809,R07367,R05469,R05468,R01197,R03009,R03008,R04073,R03451,R05722,R05723,R05466,R02397,R06323,R06322,R03126,R04276,R08165,R07997,R08082,R08050,R05036,R05037,R01412,R05857,R05229,R05039,R08611,R06551,R05301,R05302,R05097,R03812,R05320,R06539,R01252,R08081,R03737,R03376,R05419,R02444,R02445,R01879,R06338,R06335,R03218,R02160,R06336,R06337,R02486,R07366,R07996,R03219,R05228,R07993,R03590,R07187,R06540,R07329,R08610,R03806,R07184,R04276,R07186,R03640,R07368,R03809,R07367,R05469,R05468,R03009,R03008,R04073,R03451,R05722,R05723,R05466,R02397,R06323,R06322,R03126,R07185,R00474,R00286,R02727,R00010,R00479,R00835,R02737,R00836,R03121,R00369,R00365,R00364,R00366,R00372,R00373,R00652,R00588,R01957,R00709,R00267,R00621,R08549,R01197,R00265,R00479,R02035,R00725,R01139,R00299,R08404,R02185,R05804,R00303,R00850,R02778,R02780,R01700,R01528,R00709,R00267,R00272
388	1.00	288	14	58	0	1	C00031->C00037:[4->1,9->2]	RP06552,RP01134,RP05698,RP04290,RP00301,RP04232,RP01093,RP00026,RP00180,RP00060,RP00285,RP04543,RP06299,RP05915	R01384,R01386,R07658,R00837,R01196,R00006,R00014,R00211,R00210,R01699,R00207,R00224,R00226,R00209,R05636,R03145,R00220,R00945,R00212,R00771,R00743,R01323,R01179,R05508,R00393,R04057,R02955,R05336,R01359,R05509,R00928,R04000,R00229,R07832,R03884,R00227,R03153,R00235,R00315,R00317,R00320,R00725,R01139,R00299,R08404,R02185,R05804,R00303,R00850,R00211,R00210,R00209,R01196,R00212,R00286,R00761,R02737,R00836
389	1.00	173	24	197	0	2	C00031->C00037:[4->1,4->2,7->1,7->2]	RP06552,RP05677,RP04543,RP00015,RP00032,RP00924,RP01134,RP12907,RP00453,RP00931,RP01133,RP05915,RP00043,RP00305,RP00304,RP00930,RP10771,RP01925,RP00060,RP00343,RP01012,RP06593,RP05857,RP04522	R01384,R01386,R07658,R08549,R07997,R08082,R08050,R05036,R05037,R01412,R05857,R05229,R05228,R08611,R06551,R07185,R05301,R05302,R05097,R03812,R05320,R06539,R01252,R08081,R03737,R03376,R00474,R08610,R05419,R02444,R02445,R00265,R00621,R01879,R06338,R06335,R03218,R03219,R06336,R06337,R02486,R07366,R07996,R08165,R05039,R07993,R03590,R01700,R07187,R06540,R02160,R07329,R03806,R07184,R00272,R07186,R03640,R07368,R03809,R07367,R05469,R05468,R01197,R03009,R03008,R04073,R03451,R05722,R05723,R05466,R02397,R06323,R06322,R03126,R04276,R00286,R07997,R08082,R08050,R05036,R05037,R01412,R05857,R05229,R05039,R08611,R06551,R05301,R05302,R05097,R03812,R05320,R06539,R01252,R08081,R03737,R03376,R05419,R02444,R02445,R01879,R06338,R06335,R03218,R02160,R06336,R06337,R02486,R07366,R07996,R03219,R05228,R07993,R03590,R07187,R06540,R07329,R08610,R03806,R07184,R04276,R07186,R03640,R07368,R03809,R07367,R05469,R05468,R03009,R03008,R04073,R03451,R05722,R05723,R05466,R02397,R06323,R06322,R03126,R07185,R02990,R00405,R00406,R00407,R02956,R02084,R01780,R00727,R00410,R02407,R05588,R00432,R01559,R03154,R06904,R00474,R00837,R08165,R02727,R00010,R00479,R00835,R02737,R00836,R03121,R00369,R00365,R00364,R00366,R00372,R00373,R00652,R00588,R01957,R00709,R00267,R08549,R01197,R00265,R00479,R01700,R02035,R00725,R01139,R00299,R08404,R02185,R05804,R00303,R00850,R02778,R02780,R00621,R01528,R00709,R00267,R00272
390	1.00	404	15	41	0	1	C00031->C00037:[4->1,4->2,7->1,7->2]	RP06552,RP06172,RP01925,RP04290,RP05698,RP04232,RP05915,RP01134,RP06101,RP01133,RP00060,RP00285,RP04543,RP00301,RP06593	R01384,R01386,R07658,R00472,R02035,R00220,R01196,R00006,R00014,R00211,R00210,R01699,R00207,R00224,R00226,R00209,R05636,R03145,R00212,R02737,R00836,R00837,R00214,R00216,R00835,R00725,R01139,R00299,R08404,R02185,R05804,R00303,R00850,R00211,R00210,R00209,R01196,R00212,R00286,R00945,R01528
391	1.00	457	22	49	0	0	C00031->C00037:[4->1,5->2]	RP06552,RP01925,RP04543,RP05915,RP00453,RP02961,RP00931,RP01431,RP00343,RP00043,RP01590,RP00177,RP08742,RP06369,RP01926,RP02450,RP05067,RP00109,RP05729,RP02453,RP00216,RP05200	R01384,R01386,R07658,R02035,R00286,R02737,R00836,R02727,R00010,R00028,R00479,R01324,R02778,R02780,R03121,R00369,R00365,R00364,R00366,R00372,R00373,R00652,R00588,R01957,R01555,R05196,R00351,R00352,R00362,R00353,R00930,R02036,R02736,R00344,R00344,R00930,R00217,R00353,R00217,R00346,R00345,R00726,R00341,R00431,R02739,R01788,R02189,R01786,R05605
392	1.00	186	26	202	0	2	C00031->C00037:[4->1,4->2,7->1,7->2]	RP06552,RP05677,RP12907,RP00015,RP00032,RP00924,RP04543,RP00608,RP01134,RP06101,RP00931,RP01133,RP05915,RP01292,RP00043,RP00305,RP00304,RP00930,RP10771,RP00121,RP01925,RP00060,RP01012,RP06593,RP05857,RP04522	R01384,R01386,R07658,R08549,R07997,R08082,R08050,R05036,R05037,R01412,R05857,R05229,R05228,R08611,R06551,R07185,R05301,R05302,R05097,R03812,R05320,R06539,R01252,R08081,R03737,R03376,R00474,R08610,R05419,R02444,R02445,R00265,R00621,R01879,R06338,R06335,R03218,R03219,R06336,R06337,R02486,R07366,R07996,R08165,R05039,R07993,R03590,R01700,R07187,R06540,R02160,R07329,R03806,R07184,R00272,R07186,R03640,R07368,R03809,R07367,R05469,R05468,R01197,R03009,R03008,R04073,R03451,R05722,R05723,R05466,R02397,R06323,R06322,R03126,R04276,R08165,R07997,R08082,R08050,R05036,R05037,R01412,R05857,R05229,R05039,R08611,R06551,R05301,R05302,R05097,R03812,R05320,R06539,R01252,R08081,R03737,R03376,R05419,R02444,R02445,R01879,R06338,R06335,R03218,R02160,R06336,R06337,R02486,R07366,R07996,R03219,R05228,R07993,R03590,R07187,R06540,R07329,R08610,R03806,R07184,R04276,R07186,R03640,R07368,R03809,R07367,R05469,R05468,R03009,R03008,R04073,R03451,R05722,R05723,R05466,R02397,R06323,R06322,R03126,R07185,R02990,R00405,R00406,R00407,R02956,R02084,R01780,R00727,R00410,R02407,R05588,R00432,R01559,R03154,R06904,R00474,R00286,R00713,R00714,R00837,R00214,R00216,R00479,R00835,R02737,R00836,R01082,R03121,R00369,R00365,R00364,R00366,R00372,R00373,R00652,R00588,R01957,R00709,R00267,R08549,R01197,R00265,R00479,R01700,R00412,R00408,R02164,R00402,R02035,R00725,R01139,R00299,R08404,R02185,R05804,R00303,R00850,R00621,R01528,R00709,R00267,R00272
393	1.00	319	21	86	0	0	C00031->C00037:[4->1,7->1,7->2]	RP06552,RP01134,RP01925,RP06299,RP05915,RP00931,RP01133,RP01431,RP04202,RP00043,RP00177,RP08742,RP06369,RP01093,RP05694,RP04543,RP05067,RP00060,RP00109,RP05729,RP06593	R01384,R01386,R07658,R00837,R02035,R00761,R02737,R00836,R00479,R00835,R01324,R00207,R03121,R00369,R00365,R00364,R00366,R00372,R00373,R00652,R00588,R01957,R00351,R00352,R00362,R00353,R00930,R00771,R04709,R07989,R06635,R06637,R06636,R06459,R06458,R06448,R07250,R06510,R07253,R05331,R06641,R00233,R06511,R06512,R06643,R06644,R06645,R02505,R07987,R07251,R07988,R05188,R06482,R06483,R06480,R06481,R02447,R05464,R01613,R01614,R05190,R07758,R02223,R07254,R02224,R00286,R00344,R00725,R01139,R00299,R08404,R02185,R05804,R00303,R00850,R00344,R00930,R00217,R00353,R00217,R00346,R00345,R00726,R00341,R00431,R01528
394	1.00	455	25	54	0	1	C00031->C00037:[4->1,5->2]	RP06552,RP01095,RP05698,RP02918,RP00440,RP04543,RP00453,RP12734,RP04318,RP00285,RP05242,RP05915,RP02797,RP00301,RP04202,RP00291,RP04290,RP01093,RP06639,RP01573,RP10730,RP12733,RP00060,RP00343,RP01576	R01384,R01386,R07658,R05339,R01196,R00006,R00014,R00211,R00210,R01699,R00207,R00224,R00226,R00209,R05636,R03145,R00014,R03050,R00006,R00286,R02727,R00010,R00226,R00224,R00211,R00210,R00209,R01196,R00212,R05636,R02737,R00836,R03145,R00945,R00207,R00226,R04672,R00220,R00771,R01621,R01529,R01699,R00006,R00725,R01139,R00299,R08404,R02185,R05804,R00303,R00850,R02778,R02780,R05338
395	1.00	336	25	92	0	0	C00031->C00037:[4->1,5->2,7->1]	RP06552,RP01134,RP01925,RP04543,RP01627,RP02961,RP00931,RP01133,RP01431,RP05915,RP00043,RP01590,RP00177,RP08742,RP06369,RP01926,RP05694,RP02450,RP05067,RP00060,RP00109,RP05729,RP01629,RP06593,RP05200	R01384,R01386,R07658,R00837,R02035,R00286,R02187,R01600,R00028,R00479,R00835,R01324,R02737,R00836,R03121,R00369,R00365,R00364,R00366,R00372,R00373,R00652,R00588,R01957,R01555,R05196,R00351,R00352,R00362,R00353,R00930,R02036,R04709,R07989,R06635,R06637,R06636,R06459,R06458,R06448,R07250,R06510,R07253,R05331,R06641,R00233,R06511,R06512,R06643,R06644,R06645,R02505,R07987,R07251,R07988,R05188,R06482,R06483,R06480,R06481,R02447,R05464,R01613,R01614,R05190,R07758,R02223,R07254,R02224,R02736,R00344,R00725,R01139,R00299,R08404,R02185,R05804,R00303,R00850,R00344,R00930,R00217,R00353,R00217,R00346,R00345,R00726,R00341,R00431,R01602,R01528,R05605
396	1.00	414	19	50	0	0	C00031->C00037:[4->1,5->2]	RP06552,RP00043,RP01925,RP00177,RP08742,RP06369,RP01926,RP05915,RP00453,RP04543,RP00343,RP00931,RP05067,RP01133,RP00060,RP00109,RP01431,RP05729,RP05200	R01384,R01386,R07658,R03121,R00369,R00365,R00364,R00366,R00372,R00373,R00652,R00588,R01957,R02035,R00351,R00352,R00362,R00353,R00930,R02036,R02737,R00836,R02727,R00010,R00286,R02778,R02780,R00479,R00344,R00835,R00725,R01139,R00299,R08404,R02185,R05804,R00303,R00850,R00344,R00930,R00217,R00353,R01324,R00217,R00346,R00345,R00726,R00341,R00431,R05605
397	1.00	265	14	58	0	1	C00031->C00037:[7->1,9->2]	RP05698,RP04290,RP00301,RP04232,RP01093,RP00026,RP00180,RP01925,RP01133,RP00060,RP00285,RP03735,RP06299,RP06593	R01196,R00006,R00014,R00211,R00210,R01699,R00207,R00224,R00226,R00209,R05636,R03145,R00220,R00945,R00212,R00771,R00743,R01323,R01179,R05508,R00393,R04057,R02955,R05336,R01359,R05509,R00928,R04000,R00229,R07832,R03884,R00227,R03153,R00235,R00315,R00317,R00320,R02035,R00835,R00725,R01139,R00299,R08404,R02185,R05804,R00303,R00850,R00211,R00210,R00209,R01196,R00212,R00134,R03215,R03146,R00519,R00761,R01528
398	1.00	358	17	55	0	0	C00031->C00037:[4->1,7->2]	RP06552,RP00043,RP01134,RP06299,RP00177,RP00060,RP04543,RP05915,RP00128,RP01093,RP00931,RP04318,RP00078,RP00109,RP05729,RP00180,RP01431	R01384,R01386,R07658,R03121,R00369,R00365,R00364,R00366,R00372,R00373,R00652,R00588,R01957,R00837,R00761,R00351,R00352,R00362,R00725,R01139,R00299,R08404,R02185,R05804,R00303,R00850,R00286,R02737,R00836,R00710,R00711,R01019,R00326,R00771,R00479,R00224,R00431,R00346,R00345,R00726,R00341,R00344,R00930,R00217,R00353,R00217,R00346,R00345,R00726,R00341,R00431,R00315,R00317,R00320,R01324
399	1.00	273	13	54	0	1	C00031->C00037:[7->1,9->2]	RP05698,RP04290,RP00301,RP04232,RP01093,RP00026,RP00180,RP01925,RP01133,RP00060,RP00285,RP06299,RP06593	R01196,R00006,R00014,R00211,R00210,R01699,R00207,R00224,R00226,R00209,R05636,R03145,R00220,R00945,R00212,R00771,R00743,R01323,R01179,R05508,R00393,R04057,R02955,R05336,R01359,R05509,R00928,R04000,R00229,R07832,R03884,R00227,R03153,R00235,R00315,R00317,R00320,R02035,R00835,R00725,R01139,R00299,R08404,R02185,R05804,R00303,R00850,R00211,R00210,R00209,R01196,R00212,R00761,R01528
400	1.00	181	27	201	0	2	C00031->C00037:[4->1,4->2,7->1,7->2]	RP06552,RP05677,RP12907,RP00015,RP00032,RP00924,RP04543,RP00608,RP01134,RP00453,RP00931,RP01133,RP08484,RP05915,RP00043,RP00305,RP01012,RP00304,RP00930,RP06593,RP01925,RP00060,RP00343,RP10771,RP01829,RP05857,RP04522	R01384,R01386,R07658,R08549,R07997,R08082,R08050,R05036,R05037,R01412,R05857,R05229,R05228,R08611,R06551,R07185,R05301,R05302,R05097,R03812,R05320,R06539,R01252,R08081,R03737,R03376,R00474,R08610,R05419,R02444,R02445,R00265,R00621,R01879,R06338,R06335,R03218,R03219,R06336,R06337,R02486,R07366,R07996,R08165,R05039,R07993,R03590,R01700,R07187,R06540,R02160,R07329,R03806,R07184,R00272,R07186,R03640,R07368,R03809,R07367,R05469,R05468,R01197,R03009,R03008,R04073,R03451,R05722,R05723,R05466,R02397,R06323,R06322,R03126,R04276,R08165,R07997,R08082,R08050,R05036,R05037,R01412,R05857,R05229,R05039,R08611,R06551,R05301,R05302,R05097,R03812,R05320,R06539,R01252,R08081,R03737,R03376,R05419,R02444,R02445,R01879,R06338,R06335,R03218,R02160,R06336,R06337,R02486,R07366,R07996,R03219,R05228,R07993,R03590,R07187,R06540,R07329,R08610,R03806,R07184,R04276,R07186,R03640,R07368,R03809,R07367,R05469,R05468,R03009,R03008,R04073,R03451,R05722,R05723,R05466,R02397,R06323,R06322,R03126,R07185,R02990,R00405,R00406,R00407,R02956,R02084,R01780,R00727,R00410,R02407,R05588,R00432,R01559,R03154,R06904,R00474,R00286,R00713,R00714,R00837,R02727,R00010,R00479,R00835,R00268,R02737,R00836,R03121,R00369,R00365,R00364,R00366,R00372,R00373,R00652,R00588,R01957,R00709,R00267,R00621,R08549,R01197,R00265,R00479,R01528,R02035,R00725,R01139,R00299,R08404,R02185,R05804,R00303,R00850,R02778,R02780,R01700,R01899,R00709,R00267,R00272
401	1.00	326	18	55	0	1	C00031->C00037:[4->1,9->2]	RP06552,RP00043,RP04543,RP00453,RP01270,RP05908,RP02916,RP01731,RP00349,RP00052,RP01093,RP00925,RP00077,RP00060,RP00343,RP00194,RP05915,RP00374	R01384,R01386,R07658,R03121,R00369,R00365,R00364,R00366,R00372,R00373,R00652,R00588,R01957,R00286,R02727,R00010,R01068,R00474,R00013,R00013,R01752,R08571,R01745,R01747,R00756,R00769,R05805,R00770,R00762,R00764,R00767,R00771,R00474,R00844,R00846,R00848,R00849,R00842,R00725,R01139,R00299,R08404,R02185,R05804,R00303,R00850,R02778,R02780,R00850,R00847,R00841,R02737,R00836,R01036,R01041
402	1.00	153	11	97	0	2	C00031->C00037:[4->1,4->2]	RP06552,RP00043,RP05677,RP00924,RP04543,RP00453,RP05908,RP02916,RP00925,RP00343,RP05915	R01384,R01386,R07658,R03121,R00369,R00365,R00364,R00366,R00372,R00373,R00652,R00588,R01957,R08549,R07997,R08082,R08050,R05036,R05037,R01412,R05857,R05229,R05228,R08611,R06551,R07185,R05301,R05302,R05097,R03812,R05320,R06539,R01252,R08081,R03737,R03376,R00474,R08610,R05419,R02444,R02445,R00265,R00621,R01879,R06338,R06335,R03218,R03219,R06336,R06337,R02486,R07366,R07996,R08165,R05039,R07993,R03590,R01700,R07187,R06540,R02160,R07329,R03806,R07184,R00272,R07186,R03640,R07368,R03809,R07367,R05469,R05468,R01197,R03009,R03008,R04073,R03451,R05722,R05723,R05466,R02397,R06323,R06322,R03126,R04276,R00474,R00286,R02727,R00010,R00474,R00013,R00013,R00474,R02778,R02780,R02737,R00836
403	0.50	397	12	51	0	0	C00031->C00037:[5->2]	RP00043,RP00036,RP01925,RP00177,RP01926,RP00931,RP01133,RP00078,RP00060,RP01431,RP05729,RP05200	R03121,R00369,R00365,R00364,R00366,R00372,R00373,R00652,R00588,R01957,R00199,R01858,R02628,R01138,R00659,R00724,R00200,R00206,R02320,R00430,R00208,R01012,R00572,R02035,R00351,R00352,R00362,R02036,R00479,R00835,R00431,R00346,R00345,R00726,R00341,R00725,R01139,R00299,R08404,R02185,R05804,R00303,R00850,R01324,R00217,R00346,R00345,R00726,R00341,R00431,R05605
404	1.00	618	25	93	0	0	C00031->C00037:[4->1,5->2]	RP06552,RP01134,RP01925,RP05709,RP01077,RP04543,RP01627,RP02961,RP00931,RP01431,RP05915,RP00043,RP01590,RP00177,RP08742,RP06369,RP01926,RP06643,RP05694,RP02450,RP05067,RP00109,RP05729,RP01629,RP05200	R01384,R01386,R07658,R00837,R02035,R04726,R04952,R02768,R04957,R07762,R04963,R04355,R04960,R04968,R00742,R00286,R02187,R01600,R00028,R00479,R01324,R02737,R00836,R03121,R00369,R00365,R00364,R00366,R00372,R00373,R00652,R00588,R01957,R01555,R05196,R00351,R00352,R00362,R00353,R00930,R02036,R01626,R04709,R07989,R06635,R06637,R06636,R06459,R06458,R06448,R07250,R06510,R07253,R05331,R06641,R00233,R06511,R06512,R06643,R06644,R06645,R02505,R07987,R07251,R07988,R05188,R06482,R06483,R06480,R06481,R02447,R05464,R01613,R01614,R05190,R07758,R02223,R07254,R02224,R02736,R00344,R00344,R00930,R00217,R00353,R00217,R00346,R00345,R00726,R00341,R00431,R01602,R05605
405	1.00	380	29	78	0	1	C00031->C00037:[4->1,9->2]	RP06552,RP01134,RP05698,RP06727,RP00440,RP02940,RP04543,RP00128,RP00180,RP12734,RP01133,RP04318,RP05242,RP00285,RP05915,RP02797,RP00301,RP00291,RP02918,RP10730,RP04290,RP01093,RP06639,RP00026,RP02450,RP12733,RP00060,RP04202,RP06299	R01384,R01386,R07658,R00837,R01196,R00006,R00014,R00211,R00210,R01699,R00207,R00224,R00226,R00209,R05636,R03145,R01830,R03050,R00006,R03321,R00286,R00710,R00711,R01019,R00326,R00315,R00317,R00320,R00226,R00835,R00224,R05636,R00211,R00210,R00209,R01196,R00212,R02737,R00836,R03145,R00945,R00226,R04672,R00014,R01699,R00220,R00771,R01621,R00743,R01323,R01179,R05508,R00393,R04057,R02955,R05336,R01359,R05509,R00928,R04000,R00229,R07832,R03884,R00227,R03153,R00235,R02736,R00006,R00725,R01139,R00299,R08404,R02185,R05804,R00303,R00850,R00207,R00761
406	1.00	151	18	167	0	2	C00031->C00037:[4->1,4->2]	RP06552,RP05677,RP12907,RP00015,RP00924,RP04543,RP01134,RP00931,RP08484,RP05915,RP00043,RP00305,RP00304,RP01829,RP10771,RP01012,RP00930,RP04522	R01384,R01386,R07658,R08549,R07997,R08082,R08050,R05036,R05037,R01412,R05857,R05229,R05228,R08611,R06551,R07185,R05301,R05302,R05097,R03812,R05320,R06539,R01252,R08081,R03737,R03376,R00474,R08610,R05419,R02444,R02445,R00265,R00621,R01879,R06338,R06335,R03218,R03219,R06336,R06337,R02486,R07366,R07996,R08165,R05039,R07993,R03590,R01700,R07187,R06540,R02160,R07329,R03806,R07184,R00272,R07186,R03640,R07368,R03809,R07367,R05469,R05468,R01197,R03009,R03008,R04073,R03451,R05722,R05723,R05466,R02397,R06323,R06322,R03126,R04276,R08165,R07997,R08082,R08050,R05036,R05037,R01412,R05857,R05229,R05039,R08611,R06551,R05301,R05302,R05097,R03812,R05320,R06539,R01252,R08081,R03737,R03376,R05419,R02444,R02445,R01879,R06338,R06335,R03218,R02160,R06336,R06337,R02486,R07366,R07996,R03219,R05228,R07993,R03590,R07187,R06540,R07329,R08610,R03806,R07184,R04276,R07186,R03640,R07368,R03809,R07367,R05469,R05468,R03009,R03008,R04073,R03451,R05722,R05723,R05466,R02397,R06323,R06322,R03126,R07185,R00474,R00286,R00837,R00479,R00268,R02737,R00836,R03121,R00369,R00365,R00364,R00366,R00372,R00373,R00652,R00588,R01957,R00709,R00267,R08549,R01197,R00265,R01899,R01700,R00621,R00479,R00272
407	1.00	445	28	60	0	1	C00031->C00037:[4->1,9->2]	RP06552,RP01134,RP05698,RP06727,RP00440,RP04318,RP04543,RP02454,RP00180,RP02961,RP12734,RP02918,RP05242,RP00285,RP05915,RP02797,RP00301,RP00291,RP01590,RP04290,RP01093,RP06639,RP10730,RP12733,RP00060,RP04202,RP06299,RP00216	R01384,R01386,R07658,R00837,R01196,R00006,R00014,R00211,R00210,R01699,R00207,R00224,R00226,R00209,R05636,R03145,R01830,R03050,R00006,R00224,R00286,R02740,R00315,R00317,R00320,R00028,R00226,R00014,R05636,R00211,R00210,R00209,R01196,R00212,R02737,R00836,R03145,R00945,R00226,R04672,R01555,R05196,R00220,R00771,R01621,R01699,R00006,R00725,R01139,R00299,R08404,R02185,R05804,R00303,R00850,R00207,R00761,R01788,R02189,R01786
408	1.00	427	20	51	0	0	C00031->C00037:[4->1,5->2]	RP01830,RP00043,RP01925,RP00177,RP08742,RP06369,RP01432,RP01926,RP05915,RP00453,RP04543,RP00931,RP05067,RP01133,RP00060,RP00109,RP05729,RP00343,RP06552,RP05200	R01900,R03121,R00369,R00365,R00364,R00366,R00372,R00373,R00652,R00588,R01957,R02035,R00351,R00352,R00362,R00353,R00930,R01325,R02036,R02737,R00836,R02727,R00010,R00286,R00479,R00344,R00835,R00725,R01139,R00299,R08404,R02185,R05804,R00303,R00850,R00344,R00930,R00217,R00353,R00217,R00346,R00345,R00726,R00341,R00431,R02778,R02780,R01384,R01386,R07658,R05605
409	1.00	322	21	88	0	0	C00031->C00037:[4->1,5->2]	RP06552,RP01134,RP01925,RP04543,RP00453,RP00931,RP01133,RP05915,RP01431,RP00043,RP05729,RP00177,RP08742,RP06369,RP01926,RP05694,RP05067,RP00060,RP00109,RP00343,RP05200	R01384,R01386,R07658,R00837,R02035,R00286,R02727,R00010,R00479,R00835,R02737,R00836,R01324,R03121,R00369,R00365,R00364,R00366,R00372,R00373,R00652,R00588,R01957,R00217,R00346,R00345,R00726,R00341,R00431,R00351,R00352,R00362,R00353,R00930,R02036,R04709,R07989,R06635,R06637,R06636,R06459,R06458,R06448,R07250,R06510,R07253,R05331,R06641,R00233,R06511,R06512,R06643,R06644,R06645,R02505,R07987,R07251,R07988,R05188,R06482,R06483,R06480,R06481,R02447,R05464,R01613,R01614,R05190,R07758,R02223,R07254,R02224,R00344,R00725,R01139,R00299,R08404,R02185,R05804,R00303,R00850,R00344,R00930,R00217,R00353,R02778,R02780,R05605
410	1.00	441	25	57	0	1	C00031->C00037:[4->1,9->2]	RP06552,RP05698,RP02918,RP00440,RP04543,RP00453,RP06101,RP12734,RP04318,RP00285,RP05242,RP05915,RP02797,RP00301,RP04202,RP00291,RP06172,RP04290,RP01093,RP10730,RP12733,RP00060,RP00343,RP06299,RP00180	R01384,R01386,R07658,R01196,R00006,R00014,R00211,R00210,R01699,R00207,R00224,R00226,R00209,R05636,R03145,R00014,R03050,R00006,R00286,R02727,R00010,R00214,R00216,R00226,R00224,R00211,R00210,R00209,R01196,R00212,R05636,R02737,R00836,R03145,R00945,R00207,R00226,R04672,R00472,R00220,R00771,R01699,R00006,R00725,R01139,R00299,R08404,R02185,R05804,R00303,R00850,R02778,R02780,R00761,R00315,R00317,R00320
411	1.00	165	23	201	0	2	C00031->C00037:[4->1,9->2]	RP06552,RP05677,RP12907,RP00015,RP06172,RP00924,RP04543,RP01134,RP00180,RP00931,RP05915,RP01292,RP00043,RP00305,RP00304,RP10771,RP01093,RP00026,RP00121,RP06299,RP00060,RP01012,RP04522	R01384,R01386,R07658,R08549,R07997,R08082,R08050,R05036,R05037,R01412,R05857,R05229,R05228,R08611,R06551,R07185,R05301,R05302,R05097,R03812,R05320,R06539,R01252,R08081,R03737,R03376,R00474,R08610,R05419,R02444,R02445,R00265,R00621,R01879,R06338,R06335,R03218,R03219,R06336,R06337,R02486,R07366,R07996,R08165,R05039,R07993,R03590,R01700,R07187,R06540,R02160,R07329,R03806,R07184,R00272,R07186,R03640,R07368,R03809,R07367,R05469,R05468,R01197,R03009,R03008,R04073,R03451,R05722,R05723,R05466,R02397,R06323,R06322,R03126,R04276,R08165,R07997,R08082,R08050,R05036,R05037,R01412,R05857,R05229,R05039,R08611,R06551,R05301,R05302,R05097,R03812,R05320,R06539,R01252,R08081,R03737,R03376,R05419,R02444,R02445,R01879,R06338,R06335,R03218,R02160,R06336,R06337,R02486,R07366,R07996,R03219,R05228,R07993,R03590,R07187,R06540,R07329,R08610,R03806,R07184,R04276,R07186,R03640,R07368,R03809,R07367,R05469,R05468,R03009,R03008,R04073,R03451,R05722,R05723,R05466,R02397,R06323,R06322,R03126,R07185,R00472,R00474,R00286,R00837,R00315,R00317,R00320,R00479,R02737,R00836,R01082,R03121,R00369,R00365,R00364,R00366,R00372,R00373,R00652,R00588,R01957,R00709,R00267,R08549,R01197,R00265,R01700,R00771,R00743,R01323,R01179,R05508,R00393,R04057,R02955,R05336,R01359,R05509,R00928,R04000,R00229,R07832,R03884,R00227,R03153,R00235,R00412,R00408,R02164,R00402,R00761,R00725,R01139,R00299,R08404,R02185,R05804,R00303,R00850,R00621,R00272
412	1.00	171	22	182	0	2	C00031->C00037:[4->1,4->2,7->1,7->2]	RP06552,RP05677,RP12907,RP00015,RP00924,RP04543,RP01134,RP06101,RP00931,RP01133,RP05915,RP01292,RP00043,RP00305,RP00304,RP10771,RP00121,RP01925,RP00060,RP01012,RP06593,RP04522	R01384,R01386,R07658,R08549,R07997,R08082,R08050,R05036,R05037,R01412,R05857,R05229,R05228,R08611,R06551,R07185,R05301,R05302,R05097,R03812,R05320,R06539,R01252,R08081,R03737,R03376,R00474,R08610,R05419,R02444,R02445,R00265,R00621,R01879,R06338,R06335,R03218,R03219,R06336,R06337,R02486,R07366,R07996,R08165,R05039,R07993,R03590,R01700,R07187,R06540,R02160,R07329,R03806,R07184,R00272,R07186,R03640,R07368,R03809,R07367,R05469,R05468,R01197,R03009,R03008,R04073,R03451,R05722,R05723,R05466,R02397,R06323,R06322,R03126,R04276,R08165,R07997,R08082,R08050,R05036,R05037,R01412,R05857,R05229,R05039,R08611,R06551,R05301,R05302,R05097,R03812,R05320,R06539,R01252,R08081,R03737,R03376,R05419,R02444,R02445,R01879,R06338,R06335,R03218,R02160,R06336,R06337,R02486,R07366,R07996,R03219,R05228,R07993,R03590,R07187,R06540,R07329,R08610,R03806,R07184,R04276,R07186,R03640,R07368,R03809,R07367,R05469,R05468,R03009,R03008,R04073,R03451,R05722,R05723,R05466,R02397,R06323,R06322,R03126,R07185,R00474,R00286,R00837,R00214,R00216,R00479,R00835,R02737,R00836,R01082,R03121,R00369,R00365,R00364,R00366,R00372,R00373,R00652,R00588,R01957,R00709,R00267,R08549,R01197,R00265,R01700,R00412,R00408,R02164,R00402,R02035,R00725,R01139,R00299,R08404,R02185,R05804,R00303,R00850,R00621,R01528,R00272
413	1.00	177	23	185	0	2	C00031->C00037:[4->1,4->2,7->1,7->2]	RP06552,RP05677,RP12907,RP00015,RP00924,RP04543,RP00453,RP06101,RP00931,RP01133,RP05915,RP01292,RP00043,RP00305,RP01012,RP00304,RP00121,RP01925,RP00060,RP00343,RP10771,RP06593,RP04522	R01384,R01386,R07658,R08549,R07997,R08082,R08050,R05036,R05037,R01412,R05857,R05229,R05228,R08611,R06551,R07185,R05301,R05302,R05097,R03812,R05320,R06539,R01252,R08081,R03737,R03376,R00474,R08610,R05419,R02444,R02445,R00265,R00621,R01879,R06338,R06335,R03218,R03219,R06336,R06337,R02486,R07366,R07996,R08165,R05039,R07993,R03590,R01700,R07187,R06540,R02160,R07329,R03806,R07184,R00272,R07186,R03640,R07368,R03809,R07367,R05469,R05468,R01197,R03009,R03008,R04073,R03451,R05722,R05723,R05466,R02397,R06323,R06322,R03126,R04276,R08165,R07997,R08082,R08050,R05036,R05037,R01412,R05857,R05229,R05039,R08611,R06551,R05301,R05302,R05097,R03812,R05320,R06539,R01252,R08081,R03737,R03376,R05419,R02444,R02445,R01879,R06338,R06335,R03218,R02160,R06336,R06337,R02486,R07366,R07996,R03219,R05228,R07993,R03590,R07187,R06540,R07329,R08610,R03806,R07184,R04276,R07186,R03640,R07368,R03809,R07367,R05469,R05468,R03009,R03008,R04073,R03451,R05722,R05723,R05466,R02397,R06323,R06322,R03126,R07185,R00474,R00286,R02727,R00010,R00214,R00216,R00479,R00835,R02737,R00836,R01082,R03121,R00369,R00365,R00364,R00366,R00372,R00373,R00652,R00588,R01957,R00709,R00267,R00621,R08549,R01197,R00265,R00412,R00408,R02164,R00402,R02035,R00725,R01139,R00299,R08404,R02185,R05804,R00303,R00850,R02778,R02780,R01700,R01528,R00272
414	1.00	315	17	52	0	1	C00031->C00037:[4->1,9->2]	RP06552,RP00043,RP01134,RP04543,RP01093,RP05908,RP02916,RP01731,RP00349,RP00052,RP00925,RP00077,RP00060,RP05915,RP00194,RP01270,RP00374	R01384,R01386,R07658,R03121,R00369,R00365,R00364,R00366,R00372,R00373,R00652,R00588,R01957,R00837,R00286,R00771,R00474,R00013,R00013,R01752,R08571,R01745,R01747,R00756,R00769,R05805,R00770,R00762,R00764,R00767,R00474,R00844,R00846,R00848,R00849,R00842,R00725,R01139,R00299,R08404,R02185,R05804,R00303,R00850,R02737,R00836,R00850,R00847,R00841,R01068,R01036,R01041
415	1.00	374	11	34	0	1	C00031->C00037:[7->1,7->2]	RP06172,RP01925,RP04290,RP05698,RP04232,RP06101,RP01133,RP00060,RP00285,RP00301,RP06593	R00472,R02035,R00220,R01196,R00006,R00014,R00211,R00210,R01699,R00207,R00224,R00226,R00209,R05636,R03145,R00212,R00214,R00216,R00835,R00725,R01139,R00299,R08404,R02185,R05804,R00303,R00850,R00211,R00210,R00209,R01196,R00212,R00945,R01528
416	1.00	162	21	178	0	2	C00031->C00037:[4->1,4->2,7->1,7->2]	RP06552,RP00043,RP05677,RP00305,RP00015,RP01012,RP00924,RP00930,RP04543,RP12907,RP01134,RP00931,RP01133,RP01925,RP00304,RP00060,RP05915,RP10771,RP06593,RP05857,RP04522	R01384,R01386,R07658,R03121,R00369,R00365,R00364,R00366,R00372,R00373,R00652,R00588,R01957,R08549,R07997,R08082,R08050,R05036,R05037,R01412,R05857,R05229,R05228,R08611,R06551,R07185,R05301,R05302,R05097,R03812,R05320,R06539,R01252,R08081,R03737,R03376,R00474,R08610,R05419,R02444,R02445,R00265,R00621,R01879,R06338,R06335,R03218,R03219,R06336,R06337,R02486,R07366,R07996,R08165,R05039,R07993,R03590,R01700,R07187,R06540,R02160,R07329,R03806,R07184,R00272,R07186,R03640,R07368,R03809,R07367,R05469,R05468,R01197,R03009,R03008,R04073,R03451,R05722,R05723,R05466,R02397,R06323,R06322,R03126,R04276,R00709,R00267,R07997,R08082,R08050,R05036,R05037,R01412,R05857,R05229,R05039,R08611,R06551,R05301,R05302,R05097,R03812,R05320,R06539,R01252,R08081,R03737,R03376,R05419,R02444,R02445,R01879,R06338,R06335,R03218,R02160,R06336,R06337,R02486,R07366,R07996,R03219,R05228,R07993,R03590,R07187,R06540,R07329,R08610,R03806,R07184,R04276,R07186,R03640,R07368,R03809,R07367,R05469,R05468,R03009,R03008,R04073,R03451,R05722,R05723,R05466,R02397,R06323,R06322,R03126,R07185,R00621,R00474,R00479,R00286,R08165,R00837,R00479,R00835,R02035,R08549,R01197,R00265,R00725,R01139,R00299,R08404,R02185,R05804,R00303,R00850,R02737,R00836,R01700,R01528,R00709,R00267,R00272
417	1.00	161	14	105	0	2	C00031->C00037:[4->1,4->2,7->1,7->2]	RP06552,RP00043,RP01134,RP01925,RP00924,RP04543,RP05677,RP05908,RP02916,RP01133,RP00925,RP00060,RP05915,RP06593	R01384,R01386,R07658,R03121,R00369,R00365,R00364,R00366,R00372,R00373,R00652,R00588,R01957,R00837,R02035,R00474,R00286,R08549,R07997,R08082,R08050,R05036,R05037,R01412,R05857,R05229,R05228,R08611,R06551,R07185,R05301,R05302,R05097,R03812,R05320,R06539,R01252,R08081,R03737,R03376,R00474,R08610,R05419,R02444,R02445,R00265,R00621,R01879,R06338,R06335,R03218,R03219,R06336,R06337,R02486,R07366,R07996,R08165,R05039,R07993,R03590,R01700,R07187,R06540,R02160,R07329,R03806,R07184,R00272,R07186,R03640,R07368,R03809,R07367,R05469,R05468,R01197,R03009,R03008,R04073,R03451,R05722,R05723,R05466,R02397,R06323,R06322,R03126,R04276,R00474,R00013,R00013,R00835,R00474,R00725,R01139,R00299,R08404,R02185,R05804,R00303,R00850,R02737,R00836,R01528
418	0.50	372	11	37	0	0	C00031->C00037:[4->1]	RP06552,RP00043,RP01134,RP05729,RP00177,RP04543,RP00931,RP00078,RP00109,RP01431,RP05915	R01384,R01386,R07658,R03121,R00369,R00365,R00364,R00366,R00372,R00373,R00652,R00588,R01957,R00837,R00217,R00346,R00345,R00726,R00341,R00431,R00351,R00352,R00362,R00286,R00479,R00431,R00346,R00345,R00726,R00341,R00344,R00930,R00217,R00353,R01324,R02737,R00836
419	1.00	157	12	98	0	2	C00031->C00037:[4->1,4->2]	RP06552,RP00043,RP05677,RP00924,RP01134,RP04543,RP00453,RP05908,RP02916,RP00925,RP00343,RP05915	R01384,R01386,R07658,R03121,R00369,R00365,R00364,R00366,R00372,R00373,R00652,R00588,R01957,R08549,R07997,R08082,R08050,R05036,R05037,R01412,R05857,R05229,R05228,R08611,R06551,R07185,R05301,R05302,R05097,R03812,R05320,R06539,R01252,R08081,R03737,R03376,R00474,R08610,R05419,R02444,R02445,R00265,R00621,R01879,R06338,R06335,R03218,R03219,R06336,R06337,R02486,R07366,R07996,R08165,R05039,R07993,R03590,R01700,R07187,R06540,R02160,R07329,R03806,R07184,R00272,R07186,R03640,R07368,R03809,R07367,R05469,R05468,R01197,R03009,R03008,R04073,R03451,R05722,R05723,R05466,R02397,R06323,R06322,R03126,R04276,R00474,R00837,R00286,R02727,R00010,R00474,R00013,R00013,R00474,R02778,R02780,R02737,R00836
420	1.00	298	23	108	0	0	C00031->C00037:[4->1,7->2]	RP06552,RP01134,RP06299,RP06172,RP01077,RP04543,RP00180,RP00931,RP05915,RP01431,RP00043,RP05729,RP00177,RP08742,RP06369,RP06101,RP01093,RP00026,RP05694,RP05067,RP00060,RP00109,RP04202	R01384,R01386,R07658,R00837,R00761,R00472,R00742,R00286,R00315,R00317,R00320,R00479,R02737,R00836,R01324,R03121,R00369,R00365,R00364,R00366,R00372,R00373,R00652,R00588,R01957,R00217,R00346,R00345,R00726,R00341,R00431,R00351,R00352,R00362,R00353,R00930,R00214,R00216,R00771,R00743,R01323,R01179,R05508,R00393,R04057,R02955,R05336,R01359,R05509,R00928,R04000,R00229,R07832,R03884,R00227,R03153,R00235,R04709,R07989,R06635,R06637,R06636,R06459,R06458,R06448,R07250,R06510,R07253,R05331,R06641,R00233,R06511,R06512,R06643,R06644,R06645,R02505,R07987,R07251,R07988,R05188,R06482,R06483,R06480,R06481,R02447,R05464,R01613,R01614,R05190,R07758,R02223,R07254,R02224,R00344,R00725,R01139,R00299,R08404,R02185,R05804,R00303,R00850,R00344,R00930,R00217,R00353,R00207
421	1.00	443	18	40	0	0	C00031->C00037:[5->2,7->1]	RP01925,RP02961,RP00931,RP01431,RP00043,RP01590,RP00177,RP08742,RP06369,RP01926,RP02450,RP05067,RP00109,RP05729,RP02453,RP06593,RP00216,RP05200	R02035,R00028,R00479,R01324,R03121,R00369,R00365,R00364,R00366,R00372,R00373,R00652,R00588,R01957,R01555,R05196,R00351,R00352,R00362,R00353,R00930,R02036,R02736,R00344,R00344,R00930,R00217,R00353,R00217,R00346,R00345,R00726,R00341,R00431,R02739,R01528,R01788,R02189,R01786,R05605
422	1.00	367	16	49	0	0	C00031->C00037:[4->1,5->2]	RP06552,RP00043,RP01134,RP01926,RP00177,RP00060,RP04543,RP05915,RP00931,RP01133,RP01925,RP00078,RP00109,RP05729,RP01431,RP05200	R01384,R01386,R07658,R03121,R00369,R00365,R00364,R00366,R00372,R00373,R00652,R00588,R01957,R00837,R02036,R00351,R00352,R00362,R00725,R01139,R00299,R08404,R02185,R05804,R00303,R00850,R00286,R02737,R00836,R00479,R00835,R02035,R00431,R00346,R00345,R00726,R00341,R00344,R00930,R00217,R00353,R00217,R00346,R00345,R00726,R00341,R00431,R01324,R05605
423	1.00	356	26	90	0	0	C00031->C00037:[4->1,5->2]	RP06552,RP01134,RP01925,RP01077,RP04543,RP02961,RP00931,RP01431,RP05915,RP00043,RP01590,RP00177,RP01109,RP08742,RP06369,RP01926,RP05694,RP02450,RP05067,RP00216,RP00109,RP05729,RP02453,RP06593,RP00205,RP05200	R01384,R01386,R07658,R00837,R02035,R00742,R00286,R00028,R00479,R01324,R02737,R00836,R03121,R00369,R00365,R00364,R00366,R00372,R00373,R00652,R00588,R01957,R01555,R05196,R00351,R00352,R00362,R00802,R00353,R00930,R02036,R04709,R07989,R06635,R06637,R06636,R06459,R06458,R06448,R07250,R06510,R07253,R05331,R06641,R00233,R06511,R06512,R06643,R06644,R06645,R02505,R07987,R07251,R07988,R05188,R06482,R06483,R06480,R06481,R02447,R05464,R01613,R01614,R05190,R07758,R02223,R07254,R02224,R02736,R00344,R01788,R02189,R01786,R00344,R00930,R00217,R00353,R00217,R00346,R00345,R00726,R00341,R00431,R02739,R01528,R00801,R00015,R04194,R05140,R05605
424	1.00	400	17	46	0	0	C00031->C00037:[4->1,7->2]	RP06552,RP00043,RP01134,RP04543,RP00177,RP08742,RP06369,RP06299,RP05915,RP01093,RP00931,RP05067,RP00060,RP01431,RP00109,RP05729,RP04202	R01384,R01386,R07658,R03121,R00369,R00365,R00364,R00366,R00372,R00373,R00652,R00588,R01957,R00837,R00286,R00351,R00352,R00362,R00353,R00930,R00761,R02737,R00836,R00771,R00479,R00344,R00725,R01139,R00299,R08404,R02185,R05804,R00303,R00850,R01324,R00344,R00930,R00217,R00353,R00217,R00346,R00345,R00726,R00341,R00431,R00207
425	1.00	142	10	94	0	2	C00031->C00037:[4->1,4->2]	RP06552,RP00043,RP01134,RP00924,RP04543,RP05677,RP05908,RP02916,RP00925,RP05915	R01384,R01386,R07658,R03121,R00369,R00365,R00364,R00366,R00372,R00373,R00652,R00588,R01957,R00837,R00474,R00286,R08549,R07997,R08082,R08050,R05036,R05037,R01412,R05857,R05229,R05228,R08611,R06551,R07185,R05301,R05302,R05097,R03812,R05320,R06539,R01252,R08081,R03737,R03376,R00474,R08610,R05419,R02444,R02445,R00265,R00621,R01879,R06338,R06335,R03218,R03219,R06336,R06337,R02486,R07366,R07996,R08165,R05039,R07993,R03590,R01700,R07187,R06540,R02160,R07329,R03806,R07184,R00272,R07186,R03640,R07368,R03809,R07367,R05469,R05468,R01197,R03009,R03008,R04073,R03451,R05722,R05723,R05466,R02397,R06323,R06322,R03126,R04276,R00474,R00013,R00013,R00474,R02737,R00836
426	1.00	343	23	69	0	1	C00031->C00037:[4->1,9->2]	RP06552,RP01134,RP04543,RP02918,RP00440,RP05698,RP00180,RP12734,RP04318,RP00285,RP05242,RP05915,RP02797,RP00301,RP00291,RP04290,RP01093,RP00026,RP10730,RP12733,RP00060,RP04202,RP06299	R01384,R01386,R07658,R00837,R00286,R00014,R03050,R00006,R01196,R00006,R00014,R00211,R00210,R01699,R00207,R00224,R00226,R00209,R05636,R03145,R00315,R00317,R00320,R00226,R00224,R00211,R00210,R00209,R01196,R00212,R05636,R02737,R00836,R03145,R00945,R00226,R04672,R00220,R00771,R00743,R01323,R01179,R05508,R00393,R04057,R02955,R05336,R01359,R05509,R00928,R04000,R00229,R07832,R03884,R00227,R03153,R00235,R01699,R00006,R00725,R01139,R00299,R08404,R02185,R05804,R00303,R00850,R00207,R00761
427	1.00	434	23	49	0	1	C00031->C00037:[7->1,9->2]	RP01925,RP04318,RP00440,RP05698,RP00180,RP12734,RP01133,RP02918,RP05242,RP00285,RP02797,RP00301,RP00291,RP04290,RP01093,RP06639,RP10730,RP12733,RP06427,RP00060,RP04202,RP06299,RP06593	R02035,R00224,R03050,R00006,R01196,R00006,R00014,R00211,R00210,R01699,R00207,R00224,R00226,R00209,R05636,R03145,R00315,R00317,R00320,R00226,R00835,R00014,R05636,R00211,R00210,R00209,R01196,R00212,R03145,R00945,R00226,R04672,R00220,R00771,R01621,R01699,R00006,R01067,R00725,R01139,R00299,R08404,R02185,R05804,R00303,R00850,R00207,R00761,R01528
428	1.00	341	26	96	0	0	C00031->C00037:[4->1,5->2,7->1]	RP06552,RP01134,RP01925,RP01077,RP04543,RP00931,RP01133,RP01431,RP05915,RP00043,RP00177,RP01109,RP08742,RP06369,RP01926,RP05694,RP02450,RP05067,RP00216,RP00060,RP00109,RP05729,RP02453,RP06593,RP00205,RP05200	R01384,R01386,R07658,R00837,R02035,R00742,R00286,R00479,R00835,R01324,R02737,R00836,R03121,R00369,R00365,R00364,R00366,R00372,R00373,R00652,R00588,R01957,R00351,R00352,R00362,R00802,R00353,R00930,R02036,R04709,R07989,R06635,R06637,R06636,R06459,R06458,R06448,R07250,R06510,R07253,R05331,R06641,R00233,R06511,R06512,R06643,R06644,R06645,R02505,R07987,R07251,R07988,R05188,R06482,R06483,R06480,R06481,R02447,R05464,R01613,R01614,R05190,R07758,R02223,R07254,R02224,R02736,R00344,R01788,R02189,R01786,R00725,R01139,R00299,R08404,R02185,R05804,R00303,R00850,R00344,R00930,R00217,R00353,R00217,R00346,R00345,R00726,R00341,R00431,R02739,R01528,R00801,R00015,R04194,R05140,R05605
429	1.00	384	20	51	0	0	C00031->C00037:[5->2,7->1]	RP01925,RP00931,RP01133,RP01431,RP00043,RP00177,RP01109,RP08742,RP06369,RP01926,RP02450,RP05067,RP00216,RP00060,RP00109,RP05729,RP02453,RP06593,RP00205,RP05200	R02035,R00479,R00835,R01324,R03121,R00369,R00365,R00364,R00366,R00372,R00373,R00652,R00588,R01957,R00351,R00352,R00362,R00802,R00353,R00930,R02036,R02736,R00344,R01788,R02189,R01786,R00725,R01139,R00299,R08404,R02185,R05804,R00303,R00850,R00344,R00930,R00217,R00353,R00217,R00346,R00345,R00726,R00341,R00431,R02739,R01528,R00801,R00015,R04194,R05140,R05605
430	1.00	407	16	42	0	0	C00031->C00037:[5->2,7->1]	RP01830,RP00043,RP01925,RP00177,RP08742,RP06369,RP01432,RP01926,RP00931,RP05067,RP01133,RP00060,RP00109,RP05729,RP06593,RP05200	R01900,R03121,R00369,R00365,R00364,R00366,R00372,R00373,R00652,R00588,R01957,R02035,R00351,R00352,R00362,R00353,R00930,R01325,R02036,R00479,R00344,R00835,R00725,R01139,R00299,R08404,R02185,R05804,R00303,R00850,R00344,R00930,R00217,R00353,R00217,R00346,R00345,R00726,R00341,R00431,R01528,R05605
431	1.00	323	20	66	0	0	C00031->C00037:[5->2,9->1]	RP00043,RP01925,RP06172,RP00177,RP08742,RP06369,RP01926,RP06101,RP01093,RP00026,RP00180,RP00931,RP05067,RP01133,RP00060,RP00109,RP01431,RP06299,RP05729,RP05200	R03121,R00369,R00365,R00364,R00366,R00372,R00373,R00652,R00588,R01957,R02035,R00472,R00351,R00352,R00362,R00353,R00930,R02036,R00214,R00216,R00771,R00743,R01323,R01179,R05508,R00393,R04057,R02955,R05336,R01359,R05509,R00928,R04000,R00229,R07832,R03884,R00227,R03153,R00235,R00315,R00317,R00320,R00479,R00344,R00835,R00725,R01139,R00299,R08404,R02185,R05804,R00303,R00850,R00344,R00930,R00217,R00353,R01324,R00761,R00217,R00346,R00345,R00726,R00341,R00431,R05605
432	1.00	340	22	87	0	0	C00031->C00037:[4->1,7->1,7->2]	RP06552,RP01134,RP01925,RP01077,RP06299,RP00931,RP01133,RP05915,RP01431,RP00043,RP05729,RP00177,RP08742,RP06369,RP01093,RP05694,RP04543,RP05067,RP00060,RP00109,RP04202,RP06593	R01384,R01386,R07658,R00837,R02035,R00742,R00761,R00479,R00835,R02737,R00836,R01324,R03121,R00369,R00365,R00364,R00366,R00372,R00373,R00652,R00588,R01957,R00217,R00346,R00345,R00726,R00341,R00431,R00351,R00352,R00362,R00353,R00930,R00771,R04709,R07989,R06635,R06637,R06636,R06459,R06458,R06448,R07250,R06510,R07253,R05331,R06641,R00233,R06511,R06512,R06643,R06644,R06645,R02505,R07987,R07251,R07988,R05188,R06482,R06483,R06480,R06481,R02447,R05464,R01613,R01614,R05190,R07758,R02223,R07254,R02224,R00286,R00344,R00725,R01139,R00299,R08404,R02185,R05804,R00303,R00850,R00344,R00930,R00217,R00353,R00207,R01528
433	1.00	466	28	59	0	1	C00031->C00037:[4->1,9->2]	RP06552,RP04543,RP06727,RP00440,RP04318,RP02940,RP05698,RP00453,RP00180,RP12734,RP01133,RP02918,RP05242,RP00285,RP05915,RP02797,RP00301,RP00343,RP00291,RP04290,RP01093,RP06639,RP10730,RP02450,RP12733,RP00060,RP04202,RP06299	R01384,R01386,R07658,R00286,R01830,R03050,R00006,R00224,R03321,R01196,R00006,R00014,R00211,R00210,R01699,R00207,R00224,R00226,R00209,R05636,R03145,R02727,R00010,R00315,R00317,R00320,R00226,R00835,R00014,R05636,R00211,R00210,R00209,R01196,R00212,R02737,R00836,R03145,R00945,R02778,R02780,R00226,R04672,R00220,R00771,R01621,R01699,R02736,R00006,R00725,R01139,R00299,R08404,R02185,R05804,R00303,R00850,R00207,R00761
434	0.50	385	7	25	0	0	C00031->C00037:[9->2]	RP05698,RP00060,RP04290,RP04202,RP06299,RP00301,RP01093	R01196,R00006,R00014,R00211,R00210,R01699,R00207,R00224,R00226,R00209,R05636,R03145,R00725,R01139,R00299,R08404,R02185,R05804,R00303,R00850,R00220,R00207,R00761,R00945,R00771
435	1.00	366	27	78	0	1	C00031->C00037:[4->1,9->2]	RP06552,RP00128,RP04543,RP04318,RP00440,RP05698,RP00453,RP00180,RP12734,RP06639,RP02918,RP05242,RP00285,RP05915,RP02797,RP00301,RP00343,RP00291,RP04290,RP01093,RP00026,RP10730,RP12733,RP06427,RP00060,RP04202,RP06299	R01384,R01386,R07658,R00710,R00711,R01019,R00326,R00286,R00224,R03050,R00006,R01196,R00006,R00014,R00211,R00210,R01699,R00207,R00224,R00226,R00209,R05636,R03145,R02727,R00010,R00315,R00317,R00320,R00226,R01621,R00014,R05636,R00211,R00210,R00209,R01196,R00212,R02737,R00836,R03145,R00945,R02778,R02780,R00226,R04672,R00220,R00771,R00743,R01323,R01179,R05508,R00393,R04057,R02955,R05336,R01359,R05509,R00928,R04000,R00229,R07832,R03884,R00227,R03153,R00235,R01699,R00006,R01067,R00725,R01139,R00299,R08404,R02185,R05804,R00303,R00850,R00207,R00761
436	0.50	487	8	12	0	1	C00031->C00037:[4->1]	RP06552,RP01134,RP05983,RP04699,RP01404,RP05915,RP04543,RP00301	R01384,R01386,R07658,R00837,R05103,R01281,R05103,R01281,R02737,R00836,R00286,R00945
437	1.00	876	23	55	0	0	C00031->C00037:[4->1,5->2]	RP06552,RP01134,RP01925,RP02450,RP04543,RP01627,RP02961,RP00931,RP01431,RP05915,RP00043,RP01590,RP00177,RP08742,RP06369,RP01926,RP06643,RP05709,RP05067,RP00109,RP05729,RP01629,RP05200	R01384,R01386,R07658,R00837,R02035,R02736,R00286,R02187,R01600,R00028,R00479,R01324,R02737,R00836,R03121,R00369,R00365,R00364,R00366,R00372,R00373,R00652,R00588,R01957,R01555,R05196,R00351,R00352,R00362,R00353,R00930,R02036,R01626,R04726,R04952,R02768,R04957,R07762,R04963,R04355,R04960,R04968,R00344,R00344,R00930,R00217,R00353,R00217,R00346,R00345,R00726,R00341,R00431,R01602,R05605
438	1.00	169	22	188	0	2	C00031->C00037:[4->1,4->2]	RP06552,RP05677,RP04543,RP00015,RP00032,RP00924,RP12907,RP01134,RP00453,RP00931,RP08484,RP05915,RP00043,RP00305,RP00304,RP01829,RP10771,RP00343,RP01012,RP00930,RP05857,RP04522	R01384,R01386,R07658,R08549,R07997,R08082,R08050,R05036,R05037,R01412,R05857,R05229,R05228,R08611,R06551,R07185,R05301,R05302,R05097,R03812,R05320,R06539,R01252,R08081,R03737,R03376,R00474,R08610,R05419,R02444,R02445,R00265,R00621,R01879,R06338,R06335,R03218,R03219,R06336,R06337,R02486,R07366,R07996,R08165,R05039,R07993,R03590,R01700,R07187,R06540,R02160,R07329,R03806,R07184,R00272,R07186,R03640,R07368,R03809,R07367,R05469,R05468,R01197,R03009,R03008,R04073,R03451,R05722,R05723,R05466,R02397,R06323,R06322,R03126,R04276,R00286,R07997,R08082,R08050,R05036,R05037,R01412,R05857,R05229,R05039,R08611,R06551,R05301,R05302,R05097,R03812,R05320,R06539,R01252,R08081,R03737,R03376,R05419,R02444,R02445,R01879,R06338,R06335,R03218,R02160,R06336,R06337,R02486,R07366,R07996,R03219,R05228,R07993,R03590,R07187,R06540,R07329,R08610,R03806,R07184,R04276,R07186,R03640,R07368,R03809,R07367,R05469,R05468,R03009,R03008,R04073,R03451,R05722,R05723,R05466,R02397,R06323,R06322,R03126,R07185,R02990,R00405,R00406,R00407,R02956,R02084,R01780,R00727,R00410,R02407,R05588,R00432,R01559,R03154,R06904,R00474,R08165,R00837,R02727,R00010,R00479,R00268,R02737,R00836,R03121,R00369,R00365,R00364,R00366,R00372,R00373,R00652,R00588,R01957,R00709,R00267,R08549,R01197,R00265,R01899,R01700,R02778,R02780,R00621,R00479,R00709,R00267,R00272
439	1.00	429	21	50	0	0	C00031->C00037:[5->2,7->1]	RP01925,RP01432,RP02961,RP00931,RP01133,RP01830,RP00043,RP01590,RP00177,RP08742,RP06369,RP01926,RP02450,RP05067,RP00060,RP00109,RP05729,RP02453,RP06593,RP00216,RP05200	R02035,R01325,R00028,R00479,R00835,R01900,R03121,R00369,R00365,R00364,R00366,R00372,R00373,R00652,R00588,R01957,R01555,R05196,R00351,R00352,R00362,R00353,R00930,R02036,R02736,R00344,R00725,R01139,R00299,R08404,R02185,R05804,R00303,R00850,R00344,R00930,R00217,R00353,R00217,R00346,R00345,R00726,R00341,R00431,R02739,R01528,R01788,R02189,R01786,R05605
440	1.00	452	21	45	0	0	C00031->C00037:[4->1,5->2]	RP06552,RP01134,RP01925,RP04543,RP01627,RP02961,RP00931,RP01431,RP05915,RP00043,RP01590,RP00177,RP08742,RP06369,RP01926,RP02450,RP05067,RP00109,RP05729,RP01629,RP05200	R01384,R01386,R07658,R00837,R02035,R00286,R02187,R01600,R00028,R00479,R01324,R02737,R00836,R03121,R00369,R00365,R00364,R00366,R00372,R00373,R00652,R00588,R01957,R01555,R05196,R00351,R00352,R00362,R00353,R00930,R02036,R02736,R00344,R00344,R00930,R00217,R00353,R00217,R00346,R00345,R00726,R00341,R00431,R01602,R05605
441	1.00	166	22	193	0	2	C00031->C00037:[4->1,4->2,7->1,7->2]	RP06552,RP05677,RP04543,RP00015,RP00032,RP00924,RP12907,RP01134,RP00931,RP01133,RP05915,RP00043,RP00305,RP01012,RP00304,RP00930,RP01925,RP00060,RP10771,RP06593,RP05857,RP04522	R01384,R01386,R07658,R08549,R07997,R08082,R08050,R05036,R05037,R01412,R05857,R05229,R05228,R08611,R06551,R07185,R05301,R05302,R05097,R03812,R05320,R06539,R01252,R08081,R03737,R03376,R00474,R08610,R05419,R02444,R02445,R00265,R00621,R01879,R06338,R06335,R03218,R03219,R06336,R06337,R02486,R07366,R07996,R08165,R05039,R07993,R03590,R01700,R07187,R06540,R02160,R07329,R03806,R07184,R00272,R07186,R03640,R07368,R03809,R07367,R05469,R05468,R01197,R03009,R03008,R04073,R03451,R05722,R05723,R05466,R02397,R06323,R06322,R03126,R04276,R00286,R07997,R08082,R08050,R05036,R05037,R01412,R05857,R05229,R05039,R08611,R06551,R05301,R05302,R05097,R03812,R05320,R06539,R01252,R08081,R03737,R03376,R05419,R02444,R02445,R01879,R06338,R06335,R03218,R02160,R06336,R06337,R02486,R07366,R07996,R03219,R05228,R07993,R03590,R07187,R06540,R07329,R08610,R03806,R07184,R04276,R07186,R03640,R07368,R03809,R07367,R05469,R05468,R03009,R03008,R04073,R03451,R05722,R05723,R05466,R02397,R06323,R06322,R03126,R07185,R02990,R00405,R00406,R00407,R02956,R02084,R01780,R00727,R00410,R02407,R05588,R00432,R01559,R03154,R06904,R00474,R08165,R00837,R00479,R00835,R02737,R00836,R03121,R00369,R00365,R00364,R00366,R00372,R00373,R00652,R00588,R01957,R00709,R00267,R00621,R08549,R01197,R00265,R00479,R02035,R00725,R01139,R00299,R08404,R02185,R05804,R00303,R00850,R01700,R01528,R00709,R00267,R00272
442	1.00	463	27	56	0	1	C00031->C00037:[4->1,9->2]	RP06552,RP01134,RP05698,RP06727,RP00440,RP04318,RP02940,RP04543,RP00180,RP12734,RP01133,RP02918,RP05242,RP00285,RP05915,RP02797,RP00301,RP00291,RP04290,RP01093,RP06639,RP10730,RP02450,RP12733,RP00060,RP04202,RP06299	R01384,R01386,R07658,R00837,R01196,R00006,R00014,R00211,R00210,R01699,R00207,R00224,R00226,R00209,R05636,R03145,R01830,R03050,R00006,R00224,R03321,R00286,R00315,R00317,R00320,R00226,R00835,R00014,R05636,R00211,R00210,R00209,R01196,R00212,R02737,R00836,R03145,R00945,R00226,R04672,R00220,R00771,R01621,R01699,R02736,R00006,R00725,R01139,R00299,R08404,R02185,R05804,R00303,R00850,R00207,R00761
443	1.00	308	17	79	0	0	C00031->C00037:[5->2,7->1]	RP01830,RP00043,RP01925,RP00177,RP08742,RP06369,RP01432,RP01926,RP05694,RP00931,RP05067,RP01133,RP00060,RP00109,RP05729,RP06593,RP05200	R01900,R03121,R00369,R00365,R00364,R00366,R00372,R00373,R00652,R00588,R01957,R02035,R00351,R00352,R00362,R00353,R00930,R01325,R02036,R04709,R07989,R06635,R06637,R06636,R06459,R06458,R06448,R07250,R06510,R07253,R05331,R06641,R00233,R06511,R06512,R06643,R06644,R06645,R02505,R07987,R07251,R07988,R05188,R06482,R06483,R06480,R06481,R02447,R05464,R01613,R01614,R05190,R07758,R02223,R07254,R02224,R00479,R00344,R00835,R00725,R01139,R00299,R08404,R02185,R05804,R00303,R00850,R00344,R00930,R00217,R00353,R00217,R00346,R00345,R00726,R00341,R00431,R01528,R05605
444	1.00	328	23	88	0	0	C00031->C00037:[4->1,5->2]	RP06552,RP01925,RP04543,RP05915,RP00453,RP00931,RP01431,RP00343,RP00043,RP00177,RP01109,RP08742,RP06369,RP01926,RP05694,RP02450,RP05067,RP00216,RP00109,RP05729,RP02453,RP00205,RP05200	R01384,R01386,R07658,R02035,R00286,R02737,R00836,R02727,R00010,R00479,R01324,R02778,R02780,R03121,R00369,R00365,R00364,R00366,R00372,R00373,R00652,R00588,R01957,R00351,R00352,R00362,R00802,R00353,R00930,R02036,R04709,R07989,R06635,R06637,R06636,R06459,R06458,R06448,R07250,R06510,R07253,R05331,R06641,R00233,R06511,R06512,R06643,R06644,R06645,R02505,R07987,R07251,R07988,R05188,R06482,R06483,R06480,R06481,R02447,R05464,R01613,R01614,R05190,R07758,R02223,R07254,R02224,R02736,R00344,R01788,R02189,R01786,R00344,R00930,R00217,R00353,R00217,R00346,R00345,R00726,R00341,R00431,R02739,R00801,R00015,R04194,R05140,R05605
445	1.00	392	28	72	0	1	C00031->C00037:[4->1,9->2]	RP06552,RP01134,RP04543,RP04318,RP00440,RP00343,RP05698,RP00453,RP00180,RP00079,RP12734,RP02918,RP05242,RP00285,RP05915,RP02797,RP00301,RP04202,RP00291,RP06172,RP04290,RP00128,RP01093,RP10730,RP12733,RP00060,RP05729,RP06299	R01384,R01386,R07658,R00837,R00286,R00224,R03050,R00006,R02778,R02780,R01196,R00006,R00014,R00211,R00210,R01699,R00207,R00224,R00226,R00209,R05636,R03145,R02727,R00010,R00315,R00317,R00320,R00361,R00360,R00343,R00342,R01447,R01257,R00226,R00014,R05636,R00211,R00210,R00209,R01196,R00212,R02737,R00836,R03145,R00945,R00207,R00226,R04672,R00472,R00220,R00710,R00711,R01019,R00326,R00771,R01699,R00006,R00725,R01139,R00299,R08404,R02185,R05804,R00303,R00850,R00217,R00346,R00345,R00726,R00341,R00431,R00761
446	1.00	378	19	33	0	1	C00031->C00037:[4->1,9->2]	RP06552,RP01134,RP06299,RP04699,RP04290,RP01404,RP04543,RP01763,RP01093,RP01941,RP05983,RP00060,RP02234,RP01940,RP05915,RP00301,RP04202,RP02654,RP00604	R01384,R01386,R07658,R00837,R00761,R05103,R00220,R01281,R00286,R07377,R07376,R01800,R00771,R02055,R05103,R01281,R00725,R01139,R00299,R08404,R02185,R05804,R00303,R00850,R02464,R02052,R02737,R00836,R00945,R00207,R02978,R02976,R06520
447	1.00	156	18	182	0	2	C00031->C00037:[4->1,4->2]	RP06552,RP05677,RP04543,RP00015,RP00032,RP00924,RP12907,RP01134,RP00931,RP05915,RP00043,RP00305,RP01012,RP00304,RP00930,RP10771,RP05857,RP04522	R01384,R01386,R07658,R08549,R07997,R08082,R08050,R05036,R05037,R01412,R05857,R05229,R05228,R08611,R06551,R07185,R05301,R05302,R05097,R03812,R05320,R06539,R01252,R08081,R03737,R03376,R00474,R08610,R05419,R02444,R02445,R00265,R00621,R01879,R06338,R06335,R03218,R03219,R06336,R06337,R02486,R07366,R07996,R08165,R05039,R07993,R03590,R01700,R07187,R06540,R02160,R07329,R03806,R07184,R00272,R07186,R03640,R07368,R03809,R07367,R05469,R05468,R01197,R03009,R03008,R04073,R03451,R05722,R05723,R05466,R02397,R06323,R06322,R03126,R04276,R00286,R07997,R08082,R08050,R05036,R05037,R01412,R05857,R05229,R05039,R08611,R06551,R05301,R05302,R05097,R03812,R05320,R06539,R01252,R08081,R03737,R03376,R05419,R02444,R02445,R01879,R06338,R06335,R03218,R02160,R06336,R06337,R02486,R07366,R07996,R03219,R05228,R07993,R03590,R07187,R06540,R07329,R08610,R03806,R07184,R04276,R07186,R03640,R07368,R03809,R07367,R05469,R05468,R03009,R03008,R04073,R03451,R05722,R05723,R05466,R02397,R06323,R06322,R03126,R07185,R02990,R00405,R00406,R00407,R02956,R02084,R01780,R00727,R00410,R02407,R05588,R00432,R01559,R03154,R06904,R00474,R08165,R00837,R00479,R02737,R00836,R03121,R00369,R00365,R00364,R00366,R00372,R00373,R00652,R00588,R01957,R00709,R00267,R00621,R08549,R01197,R00265,R00479,R01700,R00709,R00267,R00272
448	1.00	331	13	96	0	2	C00031->C00037:[4->1,4->2]	RP06552,RP00043,RP01134,RP00924,RP00014,RP04543,RP00453,RP08483,RP05908,RP02916,RP00925,RP00343,RP05915	R01384,R01386,R07658,R03121,R00369,R00365,R00364,R00366,R00372,R00373,R00652,R00588,R01957,R00837,R00474,R07659,R04467,R04234,R00093,R01161,R06423,R00250,R07276,R03053,R01214,R07275,R04338,R05052,R04475,R04438,R02283,R02772,R02773,R02619,R00684,R00668,R00243,R00114,R00248,R04269,R06977,R01939,R07277,R04029,R01956,R03243,R01155,R01648,R05507,R01339,R04529,R07396,R04028,R04171,R03207,R00667,R05085,R02433,R04188,R00895,R04173,R01684,R06426,R01090,R02199,R04217,R02077,R00258,R07613,R00021,R00694,R03248,R00372,R00355,R04051,R02274,R00734,R03952,R02700,R00457,R00908,R03120,R06844,R03266,R00286,R02727,R00010,R00261,R00474,R00013,R00013,R00474,R02778,R02780,R02737,R00836
449	1.00	317	27	112	0	0	C00031->C00037:[4->1,5->2]	RP06552,RP01134,RP01925,RP06172,RP01077,RP01432,RP06299,RP00180,RP00931,RP01133,RP05915,RP05729,RP01830,RP00043,RP00177,RP08742,RP06369,RP01926,RP06101,RP01093,RP00026,RP05694,RP05067,RP00060,RP00109,RP04543,RP05200	R01384,R01386,R07658,R00837,R02035,R00472,R00742,R01325,R00761,R00315,R00317,R00320,R00479,R00835,R02737,R00836,R00217,R00346,R00345,R00726,R00341,R00431,R01900,R03121,R00369,R00365,R00364,R00366,R00372,R00373,R00652,R00588,R01957,R00351,R00352,R00362,R00353,R00930,R02036,R00214,R00216,R00771,R00743,R01323,R01179,R05508,R00393,R04057,R02955,R05336,R01359,R05509,R00928,R04000,R00229,R07832,R03884,R00227,R03153,R00235,R04709,R07989,R06635,R06637,R06636,R06459,R06458,R06448,R07250,R06510,R07253,R05331,R06641,R00233,R06511,R06512,R06643,R06644,R06645,R02505,R07987,R07251,R07988,R05188,R06482,R06483,R06480,R06481,R02447,R05464,R01613,R01614,R05190,R07758,R02223,R07254,R02224,R00344,R00725,R01139,R00299,R08404,R02185,R05804,R00303,R00850,R00344,R00930,R00217,R00353,R00286,R05605
450	0.50	312	8	36	0	0	C00031->C00037:[9->2]	RP00043,RP05698,RP00060,RP00287,RP04202,RP06299,RP00921,RP01093	R03121,R00369,R00365,R00364,R00366,R00372,R00373,R00652,R00588,R01957,R01196,R00006,R00014,R00211,R00210,R01699,R00207,R00224,R00226,R00209,R05636,R03145,R00725,R01139,R00299,R08404,R02185,R05804,R00303,R00850,R00214,R00216,R00207,R00761,R00472,R00771
451	1.00	460	24	54	0	1	C00031->C00037:[4->1,9->2]	RP06552,RP04543,RP04318,RP00440,RP05698,RP00453,RP06101,RP12734,RP02918,RP05242,RP00285,RP05915,RP02797,RP00301,RP00343,RP00291,RP06172,RP04290,RP01093,RP10730,RP12733,RP00060,RP04202,RP06299	R01384,R01386,R07658,R00286,R00224,R03050,R00006,R01196,R00006,R00014,R00211,R00210,R01699,R00207,R00224,R00226,R00209,R05636,R03145,R02727,R00010,R00214,R00216,R00226,R00014,R05636,R00211,R00210,R00209,R01196,R00212,R02737,R00836,R03145,R00945,R02778,R02780,R00226,R04672,R00472,R00220,R00771,R01699,R00006,R00725,R01139,R00299,R08404,R02185,R05804,R00303,R00850,R00207,R00761
452	0.50	409	16	42	0	0	C00031->C00037:[5->2]	RP01095,RP01572,RP00177,RP00043,RP06369,RP08742,RP01926,RP01093,RP00931,RP05067,RP00060,RP00109,RP01431,RP01576,RP05729,RP05200	R05339,R01528,R00351,R00352,R00362,R03121,R00369,R00365,R00364,R00366,R00372,R00373,R00652,R00588,R01957,R00930,R00353,R02036,R00771,R00479,R00344,R00725,R01139,R00299,R08404,R02185,R05804,R00303,R00850,R00344,R00930,R00217,R00353,R01324,R05338,R00217,R00346,R00345,R00726,R00341,R00431,R05605
453	1.00	366	25	88	0	0	C00031->C00037:[4->1,5->2]	RP06552,RP01134,RP01925,RP00343,RP01077,RP04543,RP00453,RP02961,RP00931,RP05915,RP01431,RP00043,RP01590,RP00177,RP08742,RP06369,RP01926,RP05694,RP02450,RP05067,RP00109,RP05729,RP02453,RP00216,RP05200	R01384,R01386,R07658,R00837,R02035,R02778,R02780,R00742,R00286,R02727,R00010,R00028,R00479,R02737,R00836,R01324,R03121,R00369,R00365,R00364,R00366,R00372,R00373,R00652,R00588,R01957,R01555,R05196,R00351,R00352,R00362,R00353,R00930,R02036,R04709,R07989,R06635,R06637,R06636,R06459,R06458,R06448,R07250,R06510,R07253,R05331,R06641,R00233,R06511,R06512,R06643,R06644,R06645,R02505,R07987,R07251,R07988,R05188,R06482,R06483,R06480,R06481,R02447,R05464,R01613,R01614,R05190,R07758,R02223,R07254,R02224,R02736,R00344,R00344,R00930,R00217,R00353,R00217,R00346,R00345,R00726,R00341,R00431,R02739,R01788,R02189,R01786,R05605
454	1.00	182	25	200	0	2	C00031->C00037:[4->1,4->2,7->1,7->2]	RP06552,RP05677,RP04543,RP00015,RP00032,RP00924,RP12907,RP01134,RP06101,RP00931,RP01133,RP05915,RP01292,RP00043,RP00305,RP01012,RP00304,RP00930,RP00121,RP01925,RP00060,RP10771,RP06593,RP05857,RP04522	R01384,R01386,R07658,R08549,R07997,R08082,R08050,R05036,R05037,R01412,R05857,R05229,R05228,R08611,R06551,R07185,R05301,R05302,R05097,R03812,R05320,R06539,R01252,R08081,R03737,R03376,R00474,R08610,R05419,R02444,R02445,R00265,R00621,R01879,R06338,R06335,R03218,R03219,R06336,R06337,R02486,R07366,R07996,R08165,R05039,R07993,R03590,R01700,R07187,R06540,R02160,R07329,R03806,R07184,R00272,R07186,R03640,R07368,R03809,R07367,R05469,R05468,R01197,R03009,R03008,R04073,R03451,R05722,R05723,R05466,R02397,R06323,R06322,R03126,R04276,R00286,R07997,R08082,R08050,R05036,R05037,R01412,R05857,R05229,R05039,R08611,R06551,R05301,R05302,R05097,R03812,R05320,R06539,R01252,R08081,R03737,R03376,R05419,R02444,R02445,R01879,R06338,R06335,R03218,R02160,R06336,R06337,R02486,R07366,R07996,R03219,R05228,R07993,R03590,R07187,R06540,R07329,R08610,R03806,R07184,R04276,R07186,R03640,R07368,R03809,R07367,R05469,R05468,R03009,R03008,R04073,R03451,R05722,R05723,R05466,R02397,R06323,R06322,R03126,R07185,R02990,R00405,R00406,R00407,R02956,R02084,R01780,R00727,R00410,R02407,R05588,R00432,R01559,R03154,R06904,R00474,R08165,R00837,R00214,R00216,R00479,R00835,R02737,R00836,R01082,R03121,R00369,R00365,R00364,R00366,R00372,R00373,R00652,R00588,R01957,R00709,R00267,R00621,R08549,R01197,R00265,R00479,R00412,R00408,R02164,R00402,R02035,R00725,R01139,R00299,R08404,R02185,R05804,R00303,R00850,R01700,R01528,R00709,R00267,R00272
455	1.00	359	23	84	0	0	C00031->C00037:[4->1,5->2]	RP06552,RP01134,RP01925,RP01077,RP04543,RP02961,RP00931,RP01431,RP05915,RP00043,RP01590,RP00177,RP08742,RP06369,RP01926,RP05694,RP02450,RP05067,RP00109,RP05729,RP02453,RP00216,RP05200	R01384,R01386,R07658,R00837,R02035,R00742,R00286,R00028,R00479,R01324,R02737,R00836,R03121,R00369,R00365,R00364,R00366,R00372,R00373,R00652,R00588,R01957,R01555,R05196,R00351,R00352,R00362,R00353,R00930,R02036,R04709,R07989,R06635,R06637,R06636,R06459,R06458,R06448,R07250,R06510,R07253,R05331,R06641,R00233,R06511,R06512,R06643,R06644,R06645,R02505,R07987,R07251,R07988,R05188,R06482,R06483,R06480,R06481,R02447,R05464,R01613,R01614,R05190,R07758,R02223,R07254,R02224,R02736,R00344,R00344,R00930,R00217,R00353,R00217,R00346,R00345,R00726,R00341,R00431,R02739,R01788,R02189,R01786,R05605
456	1.00	162	20	184	0	2	C00031->C00037:[4->1,4->2]	RP06552,RP05677,RP04543,RP00015,RP00032,RP00924,RP12907,RP01134,RP00931,RP08484,RP05915,RP00043,RP00305,RP01012,RP00304,RP01829,RP10771,RP00930,RP05857,RP04522	R01384,R01386,R07658,R08549,R07997,R08082,R08050,R05036,R05037,R01412,R05857,R05229,R05228,R08611,R06551,R07185,R05301,R05302,R05097,R03812,R05320,R06539,R01252,R08081,R03737,R03376,R00474,R08610,R05419,R02444,R02445,R00265,R00621,R01879,R06338,R06335,R03218,R03219,R06336,R06337,R02486,R07366,R07996,R08165,R05039,R07993,R03590,R01700,R07187,R06540,R02160,R07329,R03806,R07184,R00272,R07186,R03640,R07368,R03809,R07367,R05469,R05468,R01197,R03009,R03008,R04073,R03451,R05722,R05723,R05466,R02397,R06323,R06322,R03126,R04276,R00286,R07997,R08082,R08050,R05036,R05037,R01412,R05857,R05229,R05039,R08611,R06551,R05301,R05302,R05097,R03812,R05320,R06539,R01252,R08081,R03737,R03376,R05419,R02444,R02445,R01879,R06338,R06335,R03218,R02160,R06336,R06337,R02486,R07366,R07996,R03219,R05228,R07993,R03590,R07187,R06540,R07329,R08610,R03806,R07184,R04276,R07186,R03640,R07368,R03809,R07367,R05469,R05468,R03009,R03008,R04073,R03451,R05722,R05723,R05466,R02397,R06323,R06322,R03126,R07185,R02990,R00405,R00406,R00407,R02956,R02084,R01780,R00727,R00410,R02407,R05588,R00432,R01559,R03154,R06904,R00474,R08165,R00837,R00479,R00268,R02737,R00836,R03121,R00369,R00365,R00364,R00366,R00372,R00373,R00652,R00588,R01957,R00709,R00267,R00621,R08549,R01197,R00265,R01899,R01700,R00479,R00709,R00267,R00272
457	1.00	441	26	58	0	1	C00031->C00037:[4->1,9->2]	RP06552,RP01134,RP05698,RP02918,RP00440,RP04543,RP00453,RP06101,RP12734,RP04318,RP00285,RP05242,RP05915,RP02797,RP00301,RP04202,RP00291,RP06172,RP04290,RP01093,RP10730,RP12733,RP00060,RP00343,RP06299,RP00180	R01384,R01386,R07658,R00837,R01196,R00006,R00014,R00211,R00210,R01699,R00207,R00224,R00226,R00209,R05636,R03145,R00014,R03050,R00006,R00286,R02727,R00010,R00214,R00216,R00226,R00224,R00211,R00210,R00209,R01196,R00212,R05636,R02737,R00836,R03145,R00945,R00207,R00226,R04672,R00472,R00220,R00771,R01699,R00006,R00725,R01139,R00299,R08404,R02185,R05804,R00303,R00850,R02778,R02780,R00761,R00315,R00317,R00320
458	1.00	351	26	94	0	0	C00031->C00037:[4->1,7->2]	RP06552,RP01134,RP01925,RP01077,RP06299,RP02961,RP00931,RP05915,RP01431,RP00043,RP01590,RP05729,RP00177,RP08742,RP06369,RP01093,RP05694,RP02450,RP05067,RP00060,RP00109,RP04202,RP02453,RP06593,RP00216,RP04543	R01384,R01386,R07658,R00837,R02035,R00742,R00761,R00028,R00479,R02737,R00836,R01324,R03121,R00369,R00365,R00364,R00366,R00372,R00373,R00652,R00588,R01957,R01555,R05196,R00217,R00346,R00345,R00726,R00341,R00431,R00351,R00352,R00362,R00353,R00930,R00771,R04709,R07989,R06635,R06637,R06636,R06459,R06458,R06448,R07250,R06510,R07253,R05331,R06641,R00233,R06511,R06512,R06643,R06644,R06645,R02505,R07987,R07251,R07988,R05188,R06482,R06483,R06480,R06481,R02447,R05464,R01613,R01614,R05190,R07758,R02223,R07254,R02224,R02736,R00344,R00725,R01139,R00299,R08404,R02185,R05804,R00303,R00850,R00344,R00930,R00217,R00353,R00207,R02739,R01528,R01788,R02189,R01786,R00286
459	1.00	442	28	61	0	1	C00031->C00037:[4->1,7->1,9->2]	RP06552,RP01134,RP01925,RP04318,RP00440,RP05698,RP00128,RP06101,RP12734,RP01133,RP02918,RP05242,RP00285,RP05915,RP00180,RP00301,RP04202,RP00291,RP06172,RP02797,RP04290,RP01093,RP10730,RP12733,RP00060,RP04543,RP06299,RP06593	R01384,R01386,R07658,R00837,R02035,R00224,R03050,R00006,R01196,R00006,R00014,R00211,R00210,R01699,R00207,R00224,R00226,R00209,R05636,R03145,R00710,R00711,R01019,R00326,R00214,R00216,R00226,R00835,R00014,R05636,R00211,R00210,R00209,R01196,R00212,R02737,R00836,R00315,R00317,R00320,R00945,R00207,R00226,R04672,R00472,R03145,R00220,R00771,R01699,R00006,R00725,R01139,R00299,R08404,R02185,R05804,R00303,R00850,R00286,R00761,R01528
460	1.00	415	20	49	0	0	C00031->C00037:[5->2,7->1]	RP01925,RP02961,RP00931,RP01133,RP01431,RP00043,RP01590,RP00177,RP08742,RP06369,RP01926,RP02450,RP05067,RP00060,RP00109,RP05729,RP02453,RP06593,RP00216,RP05200	R02035,R00028,R00479,R00835,R01324,R03121,R00369,R00365,R00364,R00366,R00372,R00373,R00652,R00588,R01957,R01555,R05196,R00351,R00352,R00362,R00353,R00930,R02036,R02736,R00344,R00725,R01139,R00299,R08404,R02185,R05804,R00303,R00850,R00344,R00930,R00217,R00353,R00217,R00346,R00345,R00726,R00341,R00431,R02739,R01528,R01788,R02189,R01786,R05605
461	1.00	351	24	72	0	1	C00031->C00037:[4->1,9->2]	RP06552,RP05698,RP02918,RP00440,RP04543,RP00453,RP00180,RP12734,RP04318,RP00285,RP05242,RP05915,RP02797,RP00301,RP04202,RP00291,RP04290,RP01093,RP00026,RP10730,RP12733,RP00060,RP00343,RP06299	R01384,R01386,R07658,R01196,R00006,R00014,R00211,R00210,R01699,R00207,R00224,R00226,R00209,R05636,R03145,R00014,R03050,R00006,R00286,R02727,R00010,R00315,R00317,R00320,R00226,R00224,R00211,R00210,R00209,R01196,R00212,R05636,R02737,R00836,R03145,R00945,R00207,R00226,R04672,R00220,R00771,R00743,R01323,R01179,R05508,R00393,R04057,R02955,R05336,R01359,R05509,R00928,R04000,R00229,R07832,R03884,R00227,R03153,R00235,R01699,R00006,R00725,R01139,R00299,R08404,R02185,R05804,R00303,R00850,R02778,R02780,R00761
462	1.00	281	22	107	0	0	C00031->C00037:[4->1,7->2]	RP06552,RP01134,RP04543,RP06172,RP06299,RP05915,RP00180,RP00931,RP01431,RP04202,RP00043,RP00177,RP08742,RP06369,RP06101,RP01093,RP00026,RP05694,RP05067,RP00060,RP00109,RP05729	R01384,R01386,R07658,R00837,R00286,R00472,R00761,R02737,R00836,R00315,R00317,R00320,R00479,R01324,R00207,R03121,R00369,R00365,R00364,R00366,R00372,R00373,R00652,R00588,R01957,R00351,R00352,R00362,R00353,R00930,R00214,R00216,R00771,R00743,R01323,R01179,R05508,R00393,R04057,R02955,R05336,R01359,R05509,R00928,R04000,R00229,R07832,R03884,R00227,R03153,R00235,R04709,R07989,R06635,R06637,R06636,R06459,R06458,R06448,R07250,R06510,R07253,R05331,R06641,R00233,R06511,R06512,R06643,R06644,R06645,R02505,R07987,R07251,R07988,R05188,R06482,R06483,R06480,R06481,R02447,R05464,R01613,R01614,R05190,R07758,R02223,R07254,R02224,R00344,R00725,R01139,R00299,R08404,R02185,R05804,R00303,R00850,R00344,R00930,R00217,R00353,R00217,R00346,R00345,R00726,R00341,R00431
463	1.00	323	11	92	0	2	C00031->C00037:[4->1,4->2]	RP06552,RP00043,RP01134,RP00924,RP00014,RP04543,RP08483,RP05908,RP02916,RP00925,RP05915	R01384,R01386,R07658,R03121,R00369,R00365,R00364,R00366,R00372,R00373,R00652,R00588,R01957,R00837,R00474,R07659,R04467,R04234,R00093,R01161,R06423,R00250,R07276,R03053,R01214,R07275,R04338,R05052,R04475,R04438,R02283,R02772,R02773,R02619,R00684,R00668,R00243,R00114,R00248,R04269,R06977,R01939,R07277,R04029,R01956,R03243,R01155,R01648,R05507,R01339,R04529,R07396,R04028,R04171,R03207,R00667,R05085,R02433,R04188,R00895,R04173,R01684,R06426,R01090,R02199,R04217,R02077,R00258,R07613,R00021,R00694,R03248,R00372,R00355,R04051,R02274,R00734,R03952,R02700,R00457,R00908,R03120,R06844,R03266,R00286,R00261,R00474,R00013,R00013,R00474,R02737,R00836
464	1.00	301	26	111	0	0	C00031->C00037:[4->1,5->2]	RP06552,RP01134,RP01925,RP06172,RP01432,RP06299,RP00180,RP00931,RP01133,RP05915,RP01830,RP00043,RP00177,RP08742,RP06369,RP01926,RP06101,RP01093,RP00026,RP05694,RP04543,RP05067,RP00060,RP00109,RP05729,RP05200	R01384,R01386,R07658,R00837,R02035,R00472,R01325,R00761,R00315,R00317,R00320,R00479,R00835,R02737,R00836,R01900,R03121,R00369,R00365,R00364,R00366,R00372,R00373,R00652,R00588,R01957,R00351,R00352,R00362,R00353,R00930,R02036,R00214,R00216,R00771,R00743,R01323,R01179,R05508,R00393,R04057,R02955,R05336,R01359,R05509,R00928,R04000,R00229,R07832,R03884,R00227,R03153,R00235,R04709,R07989,R06635,R06637,R06636,R06459,R06458,R06448,R07250,R06510,R07253,R05331,R06641,R00233,R06511,R06512,R06643,R06644,R06645,R02505,R07987,R07251,R07988,R05188,R06482,R06483,R06480,R06481,R02447,R05464,R01613,R01614,R05190,R07758,R02223,R07254,R02224,R00286,R00344,R00725,R01139,R00299,R08404,R02185,R05804,R00303,R00850,R00344,R00930,R00217,R00353,R00217,R00346,R00345,R00726,R00341,R00431,R05605
465	1.00	452	25	51	0	1	C00031->C00037:[7->1,9->2]	RP01925,RP02918,RP00440,RP04318,RP02940,RP05698,RP00180,RP12734,RP01133,RP06727,RP05242,RP00285,RP02797,RP00301,RP00291,RP04290,RP01093,RP06639,RP10730,RP02450,RP12733,RP00060,RP04202,RP06299,RP06593	R02035,R00014,R03050,R00006,R00224,R03321,R01196,R00006,R00014,R00211,R00210,R01699,R00207,R00224,R00226,R00209,R05636,R03145,R00315,R00317,R00320,R00226,R00835,R01830,R05636,R00211,R00210,R00209,R01196,R00212,R03145,R00945,R00226,R04672,R00220,R00771,R01621,R01699,R02736,R00006,R00725,R01139,R00299,R08404,R02185,R05804,R00303,R00850,R00207,R00761,R01528
466	1.00	342	22	89	0	0	C00031->C00037:[4->1,5->2]	RP06552,RP01134,RP01925,RP00343,RP01077,RP04543,RP00453,RP00931,RP01133,RP05915,RP01431,RP00043,RP00177,RP08742,RP06369,RP01926,RP05694,RP05067,RP00060,RP00109,RP05729,RP05200	R01384,R01386,R07658,R00837,R02035,R02778,R02780,R00742,R00286,R02727,R00010,R00479,R00835,R02737,R00836,R01324,R03121,R00369,R00365,R00364,R00366,R00372,R00373,R00652,R00588,R01957,R00351,R00352,R00362,R00353,R00930,R02036,R04709,R07989,R06635,R06637,R06636,R06459,R06458,R06448,R07250,R06510,R07253,R05331,R06641,R00233,R06511,R06512,R06643,R06644,R06645,R02505,R07987,R07251,R07988,R05188,R06482,R06483,R06480,R06481,R02447,R05464,R01613,R01614,R05190,R07758,R02223,R07254,R02224,R00344,R00725,R01139,R00299,R08404,R02185,R05804,R00303,R00850,R00344,R00930,R00217,R00353,R00217,R00346,R00345,R00726,R00341,R00431,R05605
467	1.00	399	24	61	0	1	C00031->C00037:[4->1,9->2]	RP06552,RP01134,RP05698,RP04318,RP00440,RP04543,RP00079,RP12734,RP02918,RP05242,RP00285,RP05915,RP02797,RP00301,RP04202,RP00291,RP06172,RP04290,RP01093,RP10730,RP12733,RP00060,RP05729,RP06299	R01384,R01386,R07658,R00837,R01196,R00006,R00014,R00211,R00210,R01699,R00207,R00224,R00226,R00209,R05636,R03145,R00224,R03050,R00006,R00286,R00361,R00360,R00343,R00342,R01447,R01257,R00226,R00014,R05636,R00211,R00210,R00209,R01196,R00212,R02737,R00836,R03145,R00945,R00207,R00226,R04672,R00472,R00220,R00771,R01699,R00006,R00725,R01139,R00299,R08404,R02185,R05804,R00303,R00850,R00217,R00346,R00345,R00726,R00341,R00431,R00761
468	1.00	391	17	48	0	1	C00031->C00037:[4->1,4->2,7->1,7->2]	RP06552,RP06172,RP01925,RP00343,RP04290,RP05698,RP04232,RP05915,RP00453,RP06101,RP01133,RP00060,RP00285,RP04543,RP03735,RP00301,RP06593	R01384,R01386,R07658,R00472,R02035,R02778,R02780,R00220,R01196,R00006,R00014,R00211,R00210,R01699,R00207,R00224,R00226,R00209,R05636,R03145,R00212,R02737,R00836,R02727,R00010,R00214,R00216,R00835,R00725,R01139,R00299,R08404,R02185,R05804,R00303,R00850,R00211,R00210,R00209,R01196,R00212,R00286,R00134,R03215,R03146,R00519,R00945,R01528
469	1.00	433	23	52	0	0	C00031->C00037:[5->2,7->1]	RP01095,RP01572,RP01925,RP02961,RP00931,RP01431,RP00043,RP02453,RP01590,RP00177,RP08742,RP06369,RP01926,RP01093,RP02450,RP05067,RP00060,RP00109,RP05729,RP05200,RP06593,RP00216,RP01576	R05339,R01528,R02035,R00028,R00479,R01324,R03121,R00369,R00365,R00364,R00366,R00372,R00373,R00652,R00588,R01957,R02739,R01555,R05196,R00351,R00352,R00362,R00353,R00930,R02036,R00771,R02736,R00344,R00725,R01139,R00299,R08404,R02185,R05804,R00303,R00850,R00344,R00930,R00217,R00353,R00217,R00346,R00345,R00726,R00341,R00431,R05605,R01528,R01788,R02189,R01786,R05338
470	1.00	416	21	47	0	1	C00031->C00037:[7->1,9->2]	RP01925,RP04318,RP00440,RP05698,RP00180,RP12734,RP01133,RP02918,RP05242,RP00285,RP02797,RP00301,RP00291,RP04290,RP01093,RP10730,RP12733,RP00060,RP04202,RP06299,RP06593	R02035,R00224,R03050,R00006,R01196,R00006,R00014,R00211,R00210,R01699,R00207,R00224,R00226,R00209,R05636,R03145,R00315,R00317,R00320,R00226,R00835,R00014,R05636,R00211,R00210,R00209,R01196,R00212,R03145,R00945,R00226,R04672,R00220,R00771,R01699,R00006,R00725,R01139,R00299,R08404,R02185,R05804,R00303,R00850,R00207,R00761,R01528
471	1.00	438	20	44	0	1	C00031->C00037:[7->1,9->2]	RP01925,RP02918,RP00440,RP05698,RP12734,RP01133,RP04318,RP00285,RP05242,RP02797,RP00301,RP00291,RP04290,RP01093,RP10730,RP12733,RP00060,RP04202,RP06299,RP06593	R02035,R00014,R03050,R00006,R01196,R00006,R00014,R00211,R00210,R01699,R00207,R00224,R00226,R00209,R05636,R03145,R00226,R00835,R00224,R00211,R00210,R00209,R01196,R00212,R05636,R03145,R00945,R00226,R04672,R00220,R00771,R01699,R00006,R00725,R01139,R00299,R08404,R02185,R05804,R00303,R00850,R00207,R00761,R01528
472	1.00	457	18	40	0	1	C00031->C00037:[4->1,4->2]	RP06552,RP01134,RP05698,RP01590,RP04290,RP04232,RP06172,RP06101,RP02450,RP02961,RP01925,RP06593,RP00285,RP04543,RP02453,RP00301,RP05915,RP00216	R01384,R01386,R07658,R00837,R01196,R00006,R00014,R00211,R00210,R01699,R00207,R00224,R00226,R00209,R05636,R03145,R01555,R05196,R00220,R00212,R00472,R00214,R00216,R02736,R00028,R02035,R01528,R00211,R00210,R00209,R01196,R00212,R00286,R02739,R00945,R02737,R00836,R01788,R02189,R01786
473	1.00	423	19	45	0	0	C00031->C00037:[5->2,7->1]	RP01095,RP01572,RP01925,RP00931,RP01133,RP01431,RP00043,RP00177,RP08742,RP06369,RP01926,RP01093,RP05067,RP00060,RP00109,RP05729,RP05200,RP06593,RP01576	R05339,R01528,R02035,R00479,R00835,R01324,R03121,R00369,R00365,R00364,R00366,R00372,R00373,R00652,R00588,R01957,R00351,R00352,R00362,R00353,R00930,R02036,R00771,R00344,R00725,R01139,R00299,R08404,R02185,R05804,R00303,R00850,R00344,R00930,R00217,R00353,R00217,R00346,R00345,R00726,R00341,R00431,R05605,R01528,R05338
474	1.00	357	25	90	0	0	C00031->C00037:[4->1,5->2,7->1]	RP01095,RP01572,RP01134,RP01925,RP01077,RP04543,RP00931,RP01133,RP01431,RP05915,RP00043,RP00177,RP08742,RP06369,RP01926,RP01093,RP05694,RP05067,RP00060,RP00109,RP05729,RP05200,RP06593,RP06552,RP01576	R05339,R01528,R00837,R02035,R00742,R00286,R00479,R00835,R01324,R02737,R00836,R03121,R00369,R00365,R00364,R00366,R00372,R00373,R00652,R00588,R01957,R00351,R00352,R00362,R00353,R00930,R02036,R00771,R04709,R07989,R06635,R06637,R06636,R06459,R06458,R06448,R07250,R06510,R07253,R05331,R06641,R00233,R06511,R06512,R06643,R06644,R06645,R02505,R07987,R07251,R07988,R05188,R06482,R06483,R06480,R06481,R02447,R05464,R01613,R01614,R05190,R07758,R02223,R07254,R02224,R00344,R00725,R01139,R00299,R08404,R02185,R05804,R00303,R00850,R00344,R00930,R00217,R00353,R00217,R00346,R00345,R00726,R00341,R00431,R05605,R01528,R01384,R01386,R07658,R05338
475	1.00	390	15	41	0	0	C00031->C00037:[5->2,7->1]	RP00043,RP01925,RP00177,RP08742,RP06369,RP01926,RP06593,RP00931,RP05067,RP01133,RP00060,RP00109,RP01431,RP05729,RP05200	R03121,R00369,R00365,R00364,R00366,R00372,R00373,R00652,R00588,R01957,R02035,R00351,R00352,R00362,R00353,R00930,R02036,R01528,R00479,R00344,R00835,R00725,R01139,R00299,R08404,R02185,R05804,R00303,R00850,R00344,R00930,R00217,R00353,R01324,R00217,R00346,R00345,R00726,R00341,R00431,R05605
476	1.00	432	25	51	0	1	C00031->C00037:[7->1,9->2]	RP01095,RP01925,RP04318,RP00440,RP05698,RP00180,RP12734,RP01133,RP02918,RP05242,RP00285,RP02797,RP00301,RP01573,RP00291,RP04290,RP01093,RP06639,RP10730,RP12733,RP00060,RP04202,RP06299,RP06593,RP01576	R05339,R02035,R00224,R03050,R00006,R01196,R00006,R00014,R00211,R00210,R01699,R00207,R00224,R00226,R00209,R05636,R03145,R00315,R00317,R00320,R00226,R00835,R00014,R05636,R00211,R00210,R00209,R01196,R00212,R03145,R00945,R01529,R00226,R04672,R00220,R00771,R01621,R01699,R00006,R00725,R01139,R00299,R08404,R02185,R05804,R00303,R00850,R00207,R00761,R01528,R05338
477	1.00	336	23	90	0	0	C00031->C00037:[4->1,5->2]	RP01095,RP01572,RP01134,RP04543,RP00453,RP00931,RP05915,RP01431,RP00043,RP05729,RP00177,RP08742,RP06369,RP01926,RP01093,RP05694,RP05067,RP00060,RP00109,RP00343,RP01576,RP06552,RP05200	R05339,R01528,R00837,R00286,R02727,R00010,R00479,R02737,R00836,R01324,R03121,R00369,R00365,R00364,R00366,R00372,R00373,R00652,R00588,R01957,R00217,R00346,R00345,R00726,R00341,R00431,R00351,R00352,R00362,R00353,R00930,R02036,R00771,R04709,R07989,R06635,R06637,R06636,R06459,R06458,R06448,R07250,R06510,R07253,R05331,R06641,R00233,R06511,R06512,R06643,R06644,R06645,R02505,R07987,R07251,R07988,R05188,R06482,R06483,R06480,R06481,R02447,R05464,R01613,R01614,R05190,R07758,R02223,R07254,R02224,R00344,R00725,R01139,R00299,R08404,R02185,R05804,R00303,R00850,R00344,R00930,R00217,R00353,R02778,R02780,R05338,R01384,R01386,R07658,R05605
478	1.00	320	24	75	0	0	C00031->C00037:[5->2,9->1]	RP01925,RP06172,RP06299,RP00180,RP00931,RP01431,RP00043,RP00177,RP01109,RP08742,RP06369,RP01926,RP06101,RP01093,RP00026,RP02450,RP05067,RP00216,RP00060,RP00109,RP05729,RP02453,RP00205,RP05200	R02035,R00472,R00761,R00315,R00317,R00320,R00479,R01324,R03121,R00369,R00365,R00364,R00366,R00372,R00373,R00652,R00588,R01957,R00351,R00352,R00362,R00802,R00353,R00930,R02036,R00214,R00216,R00771,R00743,R01323,R01179,R05508,R00393,R04057,R02955,R05336,R01359,R05509,R00928,R04000,R00229,R07832,R03884,R00227,R03153,R00235,R02736,R00344,R01788,R02189,R01786,R00725,R01139,R00299,R08404,R02185,R05804,R00303,R00850,R00344,R00930,R00217,R00353,R00217,R00346,R00345,R00726,R00341,R00431,R02739,R00801,R00015,R04194,R05140,R05605
479	1.00	182	28	223	0	2	C00031->C00037:[4->1,4->2]	RP06552,RP05677,RP04543,RP00015,RP06172,RP00032,RP00924,RP01134,RP12907,RP00453,RP00180,RP00931,RP05915,RP01292,RP00043,RP00305,RP00304,RP00930,RP10771,RP01093,RP00026,RP00121,RP06299,RP00060,RP00343,RP01012,RP05857,RP04522	R01384,R01386,R07658,R08549,R07997,R08082,R08050,R05036,R05037,R01412,R05857,R05229,R05228,R08611,R06551,R07185,R05301,R05302,R05097,R03812,R05320,R06539,R01252,R08081,R03737,R03376,R00474,R08610,R05419,R02444,R02445,R00265,R00621,R01879,R06338,R06335,R03218,R03219,R06336,R06337,R02486,R07366,R07996,R08165,R05039,R07993,R03590,R01700,R07187,R06540,R02160,R07329,R03806,R07184,R00272,R07186,R03640,R07368,R03809,R07367,R05469,R05468,R01197,R03009,R03008,R04073,R03451,R05722,R05723,R05466,R02397,R06323,R06322,R03126,R04276,R00286,R07997,R08082,R08050,R05036,R05037,R01412,R05857,R05229,R05039,R08611,R06551,R05301,R05302,R05097,R03812,R05320,R06539,R01252,R08081,R03737,R03376,R05419,R02444,R02445,R01879,R06338,R06335,R03218,R02160,R06336,R06337,R02486,R07366,R07996,R03219,R05228,R07993,R03590,R07187,R06540,R07329,R08610,R03806,R07184,R04276,R07186,R03640,R07368,R03809,R07367,R05469,R05468,R03009,R03008,R04073,R03451,R05722,R05723,R05466,R02397,R06323,R06322,R03126,R07185,R00472,R02990,R00405,R00406,R00407,R02956,R02084,R01780,R00727,R00410,R02407,R05588,R00432,R01559,R03154,R06904,R00474,R00837,R08165,R02727,R00010,R00315,R00317,R00320,R00479,R02737,R00836,R01082,R03121,R00369,R00365,R00364,R00366,R00372,R00373,R00652,R00588,R01957,R00709,R00267,R08549,R01197,R00265,R00479,R01700,R00771,R00743,R01323,R01179,R05508,R00393,R04057,R02955,R05336,R01359,R05509,R00928,R04000,R00229,R07832,R03884,R00227,R03153,R00235,R00412,R00408,R02164,R00402,R00761,R00725,R01139,R00299,R08404,R02185,R05804,R00303,R00850,R02778,R02780,R00621,R00709,R00267,R00272
480	0.50	434	17	38	0	0	C00031->C00037:[5->2]	RP00043,RP01925,RP01590,RP00177,RP08742,RP06369,RP01926,RP01627,RP02450,RP02961,RP00931,RP05067,RP00109,RP01431,RP01629,RP05729,RP05200	R03121,R00369,R00365,R00364,R00366,R00372,R00373,R00652,R00588,R01957,R02035,R01555,R05196,R00351,R00352,R00362,R00353,R00930,R02036,R02187,R01600,R02736,R00028,R00479,R00344,R00344,R00930,R00217,R00353,R01324,R01602,R00217,R00346,R00345,R00726,R00341,R00431,R05605
481	1.00	160	19	171	0	2	C00031->C00037:[4->1,4->2]	RP06552,RP05677,RP12907,RP00015,RP00924,RP01134,RP04543,RP00453,RP00931,RP05915,RP00043,RP00305,RP01012,RP00304,RP00930,RP00343,RP10771,RP05857,RP04522	R01384,R01386,R07658,R08549,R07997,R08082,R08050,R05036,R05037,R01412,R05857,R05229,R05228,R08611,R06551,R07185,R05301,R05302,R05097,R03812,R05320,R06539,R01252,R08081,R03737,R03376,R00474,R08610,R05419,R02444,R02445,R00265,R00621,R01879,R06338,R06335,R03218,R03219,R06336,R06337,R02486,R07366,R07996,R08165,R05039,R07993,R03590,R01700,R07187,R06540,R02160,R07329,R03806,R07184,R00272,R07186,R03640,R07368,R03809,R07367,R05469,R05468,R01197,R03009,R03008,R04073,R03451,R05722,R05723,R05466,R02397,R06323,R06322,R03126,R04276,R08165,R07997,R08082,R08050,R05036,R05037,R01412,R05857,R05229,R05039,R08611,R06551,R05301,R05302,R05097,R03812,R05320,R06539,R01252,R08081,R03737,R03376,R05419,R02444,R02445,R01879,R06338,R06335,R03218,R02160,R06336,R06337,R02486,R07366,R07996,R03219,R05228,R07993,R03590,R07187,R06540,R07329,R08610,R03806,R07184,R04276,R07186,R03640,R07368,R03809,R07367,R05469,R05468,R03009,R03008,R04073,R03451,R05722,R05723,R05466,R02397,R06323,R06322,R03126,R07185,R00474,R00837,R00286,R02727,R00010,R00479,R02737,R00836,R03121,R00369,R00365,R00364,R00366,R00372,R00373,R00652,R00588,R01957,R00709,R00267,R00621,R08549,R01197,R00265,R00479,R02778,R02780,R01700,R00709,R00267,R00272
