# Supplementary material for: 13C-metabolic flux ratio and novel carbon path analyses confirmed that Trichoderma reesei uses primarily the respirative pathway also on the preferred carbon source glucose
Source: BMC Syst Biol. 2009 Oct 29;3:104. doi: 10.1186/1752-0509-3-104 (PMC2776023; doi:10.1186/1752-0509-3-104)
Supplement: Additional file 1 — Pathways discovered in ReTrace carbon path analysis. Graphical and tabular representations of amino acid synthesis pathways discovered in ReTrace carbon path analysis [21]. Self-contained web site: unpack zip archive and open index.html with a web browser. [file 1752-0509-3-104-S1.zip › AF1-treesei/pathways-C00036-to-C00188.txt]

# Pathways from Oxaloacetate; (C00036) to L-Threonine; (C00188)
# CPU time, time/path:	0.560299145299
# CPU time, total:	262.22
# Computation time, time/path:	0:00:00.560743
# Computation time, total:	0:04:22.427952
# Database (-d):	/home/group/icomic/data/kegg/ligand/2009.03.30
# GreedyFinish (-g):	False
# KDiminish (-n):	('list', [50, 10, 1])
# MaxDepth (-m):	6
# NumPaths (-k):	10
# PathwayAvgLen:	12.4536082474
# PathwayLenStdDev:	2.89336467551
# Pathways (complete) found:	126
# Pathways (incomplete) found:	342
# Pathways found:	468
# PruneToSize (-p):	None
# Scores (-c):	treesei.reaction_max_scores_kegg
# Sources:	C00036
# StorePartials (-i):	True
# Target dir (-o):	/fs-1/2/epitkane/public_html/pub/retrace/run090623-scores_maps_images
# Targets:	C00188
# UseDijkstra (-q):	False
#PathIndex ZoScore AvgReactionScore NumRpairs NumReactions ZeroScores ScoresUnderThr CompositeMap Rpairs Reactions
1	1.00	527	12	44	0	0	C00036->C00188:[1->1,2->5,3->2,3->3]	RP06172,RP00036,RP00287,RP06101,RP04290,RP01528,RP00078,RP05698,RP00109,RP05324,RP00301,RP08936	R00472,R00199,R01858,R02628,R01138,R00659,R00724,R00200,R00206,R02320,R00430,R00208,R01012,R00572,R00214,R00216,R00214,R00216,R00220,R01465,R00431,R00346,R00345,R00726,R00341,R01196,R00006,R00014,R00211,R00210,R01699,R00207,R00224,R00226,R00209,R05636,R03145,R00344,R00930,R00217,R00353,R00371,R00945,R00371
2	1.00	549	13	38	0	0	C00036->C00188:[1->1,1->5,3->2,3->3]	RP00036,RP04290,RP00930,RP05880,RP00079,RP01528,RP00078,RP05324,RP00121,RP01292,RP00301,RP01431,RP08936	R00199,R01858,R02628,R01138,R00659,R00724,R00200,R00206,R02320,R00430,R00208,R01012,R00572,R00220,R00479,R00351,R00352,R00361,R00360,R00343,R00342,R01447,R01257,R01465,R00431,R00346,R00345,R00726,R00341,R00371,R00412,R00408,R02164,R00402,R01082,R00945,R01324,R00371
3	1.00	483	9	30	0	0	C00036->C00188:[1->1,2->5,3->3,5->2]	RP00079,RP01528,RP00078,RP00036,RP05324,RP04290,RP00301,RP06172,RP08936	R00361,R00360,R00343,R00342,R01447,R01257,R01465,R00431,R00346,R00345,R00726,R00341,R00199,R01858,R02628,R01138,R00659,R00724,R00200,R00206,R02320,R00430,R00208,R01012,R00572,R00371,R00220,R00945,R00472,R00371
4	1.00	466	7	14	0	0	C00036->C00188:[1->1,1->2,2->5,3->3]	RP01528,RP00285,RP00109,RP05324,RP04290,RP00301,RP08936	R01465,R00211,R00210,R00209,R01196,R00212,R00344,R00930,R00217,R00353,R00371,R00220,R00945,R00371
5	1.00	503	10	20	0	0	C00036->C00188:[1->1,2->5,3->3,5->2]	RP06172,RP04290,RP06101,RP00287,RP01528,RP00109,RP05324,RP00301,RP05729,RP08936	R00472,R00220,R00214,R00216,R00214,R00216,R01465,R00344,R00930,R00217,R00353,R00371,R00945,R00217,R00346,R00345,R00726,R00341,R00431,R00371
6	1.00	312	12	40	0	1	C00036->C00188:[2->5,5->1,5->2,5->3]	RP06172,RP04232,RP04290,RP05698,RP00079,RP01528,RP05324,RP00285,RP03735,RP00301,RP05729,RP08936	R00472,R00212,R00220,R01196,R00006,R00014,R00211,R00210,R01699,R00207,R00224,R00226,R00209,R05636,R03145,R00361,R00360,R00343,R00342,R01447,R01257,R01465,R00371,R00211,R00210,R00209,R01196,R00212,R00134,R03215,R03146,R00519,R00945,R00217,R00346,R00345,R00726,R00341,R00431,R00371
7	1.00	569	12	24	0	0	C00036->C00188:[1->1,1->5,3->2,3->3]	RP04290,RP00930,RP05880,RP00079,RP01528,RP00121,RP00109,RP05324,RP01292,RP00301,RP01431,RP08936	R00220,R00479,R00351,R00352,R00361,R00360,R00343,R00342,R01447,R01257,R01465,R00412,R00408,R02164,R00402,R00344,R00930,R00217,R00353,R00371,R01082,R00945,R01324,R00371
8	1.00	646	12	20	0	0	C00036->C00188:[1->1,2->5,3->2,3->3]	RP05857,RP06172,RP00177,RP00287,RP06101,RP04290,RP01528,RP00109,RP05324,RP01431,RP00301,RP08936	R00709,R00267,R00472,R00351,R00352,R00362,R00214,R00216,R00214,R00216,R00220,R01465,R00344,R00930,R00217,R00353,R00371,R01324,R00945,R00371
9	1.00	358	15	48	0	1	C00036->C00188:[1->1,1->2,2->5,3->3,5->2]	RP06172,RP05698,RP00287,RP04232,RP04290,RP06101,RP00079,RP01528,RP00109,RP05324,RP00285,RP03735,RP00301,RP05729,RP08936	R00472,R01196,R00006,R00014,R00211,R00210,R01699,R00207,R00224,R00226,R00209,R05636,R03145,R00214,R00216,R00212,R00220,R00214,R00216,R00361,R00360,R00343,R00342,R01447,R01257,R01465,R00344,R00930,R00217,R00353,R00371,R00211,R00210,R00209,R01196,R00212,R00134,R03215,R03146,R00519,R00945,R00217,R00346,R00345,R00726,R00341,R00431,R00371
10	1.00	522	12	38	0	0	C00036->C00188:[1->1,2->5,3->3,5->2]	RP06172,RP00036,RP00287,RP06101,RP04290,RP01528,RP00078,RP00109,RP05324,RP00301,RP05729,RP08936	R00472,R00199,R01858,R02628,R01138,R00659,R00724,R00200,R00206,R02320,R00430,R00208,R01012,R00572,R00214,R00216,R00214,R00216,R00220,R01465,R00431,R00346,R00345,R00726,R00341,R00344,R00930,R00217,R00353,R00371,R00945,R00217,R00346,R00345,R00726,R00341,R00431,R00371
11	1.00	597	14	38	0	0	C00036->C00188:[1->1,2->5,3->2,3->3]	RP05857,RP06172,RP00036,RP00177,RP00287,RP06101,RP04290,RP01528,RP00078,RP00109,RP05324,RP01431,RP00301,RP08936	R00709,R00267,R00472,R00199,R01858,R02628,R01138,R00659,R00724,R00200,R00206,R02320,R00430,R00208,R01012,R00572,R00351,R00352,R00362,R00214,R00216,R00214,R00216,R00220,R01465,R00431,R00346,R00345,R00726,R00341,R00344,R00930,R00217,R00353,R00371,R01324,R00945,R00371
12	1.00	397	18	54	0	1	C00036->C00188:[1->1,1->2,2->5,3->3,5->2]	RP00287,RP05698,RP06101,RP00079,RP01528,RP00109,RP05324,RP00285,RP01431,RP00301,RP05729,RP08936,RP05857,RP06172,RP00177,RP04290,RP04232,RP03735	R00214,R00216,R01196,R00006,R00014,R00211,R00210,R01699,R00207,R00224,R00226,R00209,R05636,R03145,R00214,R00216,R00361,R00360,R00343,R00342,R01447,R01257,R01465,R00344,R00930,R00217,R00353,R00371,R00211,R00210,R00209,R01196,R00212,R01324,R00945,R00217,R00346,R00345,R00726,R00341,R00431,R00371,R00709,R00267,R00472,R00351,R00352,R00362,R00220,R00212,R00134,R03215,R03146,R00519
13	1.00	426	12	28	0	0	C00036->C00188:[2->1,2->5,5->2,5->3]	RP07515,RP06172,RP06374,RP04290,RP00109,RP07922,RP00079,RP01528,RP05769,RP05324,RP05729,RP08936	R03425,R00472,R00945,R00220,R00344,R00930,R00217,R00353,R04125,R00361,R00360,R00343,R00342,R01447,R01257,R01465,R05704,R00830,R01221,R03425,R00371,R00217,R00346,R00345,R00726,R00341,R00431,R00371
14	1.00	329	9	25	0	0	C00036->C00188:[2->1,2->5,5->2,5->3]	RP00043,RP06172,RP00177,RP00079,RP01528,RP00931,RP05324,RP01431,RP08936	R03121,R00369,R00365,R00364,R00366,R00372,R00373,R00652,R00588,R01957,R00472,R00351,R00352,R00362,R00361,R00360,R00343,R00342,R01447,R01257,R01465,R00479,R00371,R01324,R00371
15	1.00	509	9	32	0	0	C00036->C00188:[1->1,1->2,2->5,3->3]	RP01528,RP00078,RP00036,RP00285,RP05324,RP04290,RP00301,RP00109,RP08936	R01465,R00431,R00346,R00345,R00726,R00341,R00199,R01858,R02628,R01138,R00659,R00724,R00200,R00206,R02320,R00430,R00208,R01012,R00572,R00211,R00210,R00209,R01196,R00212,R00371,R00220,R00945,R00344,R00930,R00217,R00353,R00371
16	1.00	455	8	16	0	0	C00036->C00188:[1->1,2->5,3->3,5->2]	RP00079,RP01528,RP00109,RP05324,RP04290,RP00301,RP06172,RP08936	R00361,R00360,R00343,R00342,R01447,R01257,R01465,R00344,R00930,R00217,R00353,R00371,R00220,R00945,R00472,R00371
17	1.00	516	10	26	0	0	C00036->C00188:[1->1,2->5,3->2,3->3]	RP06172,RP00287,RP06101,RP04290,RP01528,RP05698,RP00109,RP05324,RP00301,RP08936	R00472,R00214,R00216,R00214,R00216,R00220,R01465,R01196,R00006,R00014,R00211,R00210,R01699,R00207,R00224,R00226,R00209,R05636,R03145,R00344,R00930,R00217,R00353,R00371,R00945,R00371
18	1.00	358	10	26	0	0	C00036->C00188:[2->1,2->5,5->2,5->3]	RP01830,RP00043,RP06172,RP00177,RP01432,RP00079,RP01528,RP00931,RP05324,RP08936	R01900,R03121,R00369,R00365,R00364,R00366,R00372,R00373,R00652,R00588,R01957,R00472,R00351,R00352,R00362,R01325,R00361,R00360,R00343,R00342,R01447,R01257,R01465,R00479,R00371,R00371
19	0.75	405	16	84	0	1	C00036->C00188:[2->5,3->2,3->3,5->2,5->3]	RP07515,RP06172,RP00036,RP01128,RP00287,RP05067,RP01077,RP05694,RP05304,RP06101,RP05698,RP01528,RP00078,RP05769,RP05324,RP08936	R03425,R00472,R00199,R01858,R02628,R01138,R00659,R00724,R00200,R00206,R02320,R00430,R00208,R01012,R00572,R00830,R00214,R00216,R00344,R00742,R04709,R07989,R06635,R06637,R06636,R06459,R06458,R06448,R07250,R06510,R07253,R05331,R06641,R00233,R06511,R06512,R06643,R06644,R06645,R02505,R07987,R07251,R07988,R05188,R06482,R06483,R06480,R06481,R02447,R05464,R01613,R01614,R05190,R07758,R02223,R07254,R02224,R05704,R00214,R00216,R01196,R00006,R00014,R00211,R00210,R01699,R00207,R00224,R00226,R00209,R05636,R03145,R01465,R00431,R00346,R00345,R00726,R00341,R05704,R00830,R01221,R03425,R00371,R00371
20	0.50	586	11	32	0	0	C00036->C00188:[2->5,3->2]	RP05857,RP06172,RP00036,RP00177,RP00287,RP06101,RP01528,RP00078,RP05324,RP01431,RP08936	R00709,R00267,R00472,R00199,R01858,R02628,R01138,R00659,R00724,R00200,R00206,R02320,R00430,R00208,R01012,R00572,R00351,R00352,R00362,R00214,R00216,R00214,R00216,R01465,R00431,R00346,R00345,R00726,R00341,R00371,R01324,R00371
21	0.25	642	9	14	0	0	C00036->C00188:[3->2]	RP05857,RP06172,RP00177,RP05324,RP00287,RP01431,RP08936,RP01528,RP06101	R00709,R00267,R00472,R00351,R00352,R00362,R00371,R00214,R00216,R01324,R00371,R01465,R00214,R00216
22	0.50	654	14	25	0	1	C00036->C00188:[5->2,5->3]	RP07515,RP06172,RP01128,RP00287,RP05067,RP05304,RP06101,RP06023,RP01528,RP05769,RP05324,RP10992,RP05729,RP08936	R03425,R00472,R00830,R00214,R00216,R00344,R05704,R00214,R00216,R00149,R00150,R01465,R05704,R00830,R01221,R03425,R00371,R07641,R00217,R00346,R00345,R00726,R00341,R00431,R00371
23	0.75	490	12	23	0	1	C00036->C00188:[2->5,3->3,5->2]	RP07515,RP05857,RP06172,RP01128,RP00177,RP05304,RP00079,RP01528,RP05769,RP05324,RP01431,RP08936	R03425,R00709,R00267,R00472,R00830,R00351,R00352,R00362,R05704,R00361,R00360,R00343,R00342,R01447,R01257,R01465,R05704,R00830,R01221,R03425,R00371,R01324,R00371
24	0.50	642	10	18	0	0	C00036->C00188:[2->5,3->2]	RP05857,RP06172,RP00177,RP00287,RP06101,RP01528,RP00109,RP05324,RP01431,RP08936	R00709,R00267,R00472,R00351,R00352,R00362,R00214,R00216,R00214,R00216,R01465,R00344,R00930,R00217,R00353,R00371,R01324,R00371
25	0.50	621	6	9	0	0	C00036->C00188:[1->1,3->3]	RP04290,RP01528,RP00109,RP05324,RP00301,RP08936	R00220,R01465,R00344,R00930,R00217,R00353,R00371,R00945,R00371
26	0.75	477	14	51	0	1	C00036->C00188:[2->5,5->2,5->3]	RP07515,RP06172,RP00036,RP01128,RP00287,RP05304,RP06101,RP05698,RP01528,RP00078,RP05769,RP05324,RP05729,RP08936	R03425,R00472,R00199,R01858,R02628,R01138,R00659,R00724,R00200,R00206,R02320,R00430,R00208,R01012,R00572,R00830,R00214,R00216,R05704,R00214,R00216,R01196,R00006,R00014,R00211,R00210,R01699,R00207,R00224,R00226,R00209,R05636,R03145,R01465,R00431,R00346,R00345,R00726,R00341,R05704,R00830,R01221,R03425,R00371,R00217,R00346,R00345,R00726,R00341,R00431,R00371
27	0.75	463	13	37	0	1	C00036->C00188:[2->5,3->2,3->3,5->2,5->3]	RP07515,RP06172,RP00109,RP01128,RP00287,RP05304,RP06101,RP05698,RP01528,RP05769,RP05324,RP05729,RP08936	R03425,R00472,R00344,R00930,R00217,R00353,R00830,R00214,R00216,R05704,R00214,R00216,R01196,R00006,R00014,R00211,R00210,R01699,R00207,R00224,R00226,R00209,R05636,R03145,R01465,R05704,R00830,R01221,R03425,R00371,R00217,R00346,R00345,R00726,R00341,R00431,R00371
28	0.75	366	10	23	0	1	C00036->C00188:[2->5,5->2,5->3]	RP07515,RP00079,RP06172,RP01128,RP05769,RP05324,RP05304,RP05729,RP01528,RP08936	R03425,R00361,R00360,R00343,R00342,R01447,R01257,R00472,R00830,R05704,R00830,R01221,R03425,R00371,R05704,R00217,R00346,R00345,R00726,R00341,R00431,R01465,R00371
29	0.50	502	8	24	0	0	C00036->C00188:[2->5,3->2]	RP06172,RP00287,RP06101,RP05698,RP01528,RP00109,RP05324,RP08936	R00472,R00214,R00216,R00214,R00216,R01196,R00006,R00014,R00211,R00210,R01699,R00207,R00224,R00226,R00209,R05636,R03145,R01465,R00344,R00930,R00217,R00353,R00371,R00371
30	0.75	529	16	45	0	1	C00036->C00188:[2->5,5->2,5->3]	RP07515,RP05857,RP06172,RP00036,RP00177,RP00287,RP05304,RP06101,RP01128,RP01528,RP00078,RP05769,RP05324,RP01431,RP05729,RP08936	R03425,R00709,R00267,R00472,R00199,R01858,R02628,R01138,R00659,R00724,R00200,R00206,R02320,R00430,R00208,R01012,R00572,R00351,R00352,R00362,R00214,R00216,R05704,R00214,R00216,R00830,R01465,R00431,R00346,R00345,R00726,R00341,R05704,R00830,R01221,R03425,R00371,R01324,R00217,R00346,R00345,R00726,R00341,R00431,R00371
31	0.75	508	16	55	0	1	C00036->C00188:[1->5,3->2,3->3]	RP07515,RP00036,RP01128,RP05698,RP05304,RP00930,RP00079,RP01528,RP00078,RP05880,RP05769,RP05324,RP00121,RP01292,RP01431,RP08936	R03425,R00199,R01858,R02628,R01138,R00659,R00724,R00200,R00206,R02320,R00430,R00208,R01012,R00572,R00830,R01196,R00006,R00014,R00211,R00210,R01699,R00207,R00224,R00226,R00209,R05636,R03145,R05704,R00479,R00361,R00360,R00343,R00342,R01447,R01257,R01465,R00431,R00346,R00345,R00726,R00341,R00351,R00352,R05704,R00830,R01221,R03425,R00371,R00412,R00408,R02164,R00402,R01082,R01324,R00371
32	0.50	396	16	60	0	1	C00036->C00188:[3->2,3->3,5->2,5->3]	RP07515,RP05857,RP06172,RP01128,RP00177,RP00287,RP05067,RP01077,RP05694,RP05304,RP06101,RP01528,RP05769,RP05324,RP01431,RP08936	R03425,R00709,R00267,R00472,R00830,R00351,R00352,R00362,R00214,R00216,R00344,R00742,R04709,R07989,R06635,R06637,R06636,R06459,R06458,R06448,R07250,R06510,R07253,R05331,R06641,R00233,R06511,R06512,R06643,R06644,R06645,R02505,R07987,R07251,R07988,R05188,R06482,R06483,R06480,R06481,R02447,R05464,R01613,R01614,R05190,R07758,R02223,R07254,R02224,R05704,R00214,R00216,R01465,R05704,R00830,R01221,R03425,R00371,R01324,R00371
33	0.50	520	10	42	0	0	C00036->C00188:[2->5,3->2]	RP06172,RP00036,RP00287,RP06101,RP05698,RP01528,RP00078,RP00109,RP05324,RP08936	R00472,R00199,R01858,R02628,R01138,R00659,R00724,R00200,R00206,R02320,R00430,R00208,R01012,R00572,R00214,R00216,R00214,R00216,R01196,R00006,R00014,R00211,R00210,R01699,R00207,R00224,R00226,R00209,R05636,R03145,R01465,R00431,R00346,R00345,R00726,R00341,R00344,R00930,R00217,R00353,R00371,R00371
34	1.00	383	14	43	0	1	C00036->C00188:[1->2,2->5,3->1,3->3,5->1,5->3]	RP07515,RP01488,RP05769,RP01128,RP05698,RP00285,RP05304,RP01528,RP00109,RP05324,RP03735,RP00955,RP05729,RP08936	R03425,R01408,R05704,R00830,R01221,R03425,R00830,R01196,R00006,R00014,R00211,R00210,R01699,R00207,R00224,R00226,R00209,R05636,R03145,R00211,R00210,R00209,R01196,R00212,R05704,R01465,R00344,R00930,R00217,R00353,R00371,R00134,R03215,R03146,R00519,R00524,R00217,R00346,R00345,R00726,R00341,R00431,R00371
35	1.00	441	16	44	0	1	C00036->C00188:[1->1,1->2,2->5,3->3,5->2]	RP05857,RP06172,RP05698,RP00177,RP00287,RP04232,RP04290,RP06101,RP00079,RP01528,RP00109,RP05324,RP00285,RP01431,RP00301,RP08936	R00709,R00267,R00472,R01196,R00006,R00014,R00211,R00210,R01699,R00207,R00224,R00226,R00209,R05636,R03145,R00351,R00352,R00362,R00214,R00216,R00212,R00220,R00214,R00216,R00361,R00360,R00343,R00342,R01447,R01257,R01465,R00344,R00930,R00217,R00353,R00371,R00211,R00210,R00209,R01196,R00212,R01324,R00945,R00371
36	0.75	477	12	49	0	1	C00036->C00188:[1->2,2->5,3->3]	RP07515,RP00109,RP00036,RP01128,RP05698,RP00285,RP05304,RP01528,RP00078,RP05769,RP05324,RP08936	R03425,R00344,R00930,R00217,R00353,R00199,R01858,R02628,R01138,R00659,R00724,R00200,R00206,R02320,R00430,R00208,R01012,R00572,R00830,R01196,R00006,R00014,R00211,R00210,R01699,R00207,R00224,R00226,R00209,R05636,R03145,R00211,R00210,R00209,R01196,R00212,R05704,R01465,R00431,R00346,R00345,R00726,R00341,R05704,R00830,R01221,R03425,R00371,R00371
37	0.75	605	17	53	0	1	C00036->C00188:[2->5,3->2,3->3]	RP07515,RP00109,RP00036,RP01128,RP00287,RP05324,RP06101,RP01528,RP05769,RP05067,RP10992,RP08936,RP06172,RP05698,RP06023,RP05304,RP00078	R03425,R00344,R00930,R00217,R00353,R00199,R01858,R02628,R01138,R00659,R00724,R00200,R00206,R02320,R00430,R00208,R01012,R00572,R00830,R00214,R00216,R00371,R00214,R00216,R01465,R05704,R00830,R01221,R03425,R00344,R07641,R00371,R00472,R01196,R00006,R00014,R00211,R00210,R01699,R00207,R00224,R00226,R00209,R05636,R03145,R00149,R00150,R05704,R00431,R00346,R00345,R00726,R00341
38	0.25	496	10	40	0	1	C00036->C00188:[3->3]	RP07515,RP01128,RP01528,RP00078,RP00036,RP05769,RP05324,RP05698,RP05304,RP08936	R03425,R00830,R01465,R00431,R00346,R00345,R00726,R00341,R00199,R01858,R02628,R01138,R00659,R00724,R00200,R00206,R02320,R00430,R00208,R01012,R00572,R05704,R00830,R01221,R03425,R00371,R01196,R00006,R00014,R00211,R00210,R01699,R00207,R00224,R00226,R00209,R05636,R03145,R05704,R00371
39	0.75	602	16	49	0	1	C00036->C00188:[2->5,3->2,3->3,5->2,5->3]	RP07515,RP06172,RP00036,RP01128,RP06023,RP00287,RP05067,RP05304,RP06101,RP05698,RP01528,RP00078,RP05769,RP05324,RP10992,RP08936	R03425,R00472,R00199,R01858,R02628,R01138,R00659,R00724,R00200,R00206,R02320,R00430,R00208,R01012,R00572,R00830,R00149,R00150,R00214,R00216,R00344,R05704,R00214,R00216,R01196,R00006,R00014,R00211,R00210,R01699,R00207,R00224,R00226,R00209,R05636,R03145,R01465,R00431,R00346,R00345,R00726,R00341,R05704,R00830,R01221,R03425,R00371,R07641,R00371
40	0.75	646	12	21	0	1	C00036->C00188:[2->5,5->2,5->3]	RP07515,RP06172,RP01128,RP06023,RP05067,RP05304,RP00079,RP01528,RP05769,RP05324,RP10992,RP08936	R03425,R00472,R00830,R00149,R00150,R00344,R05704,R00361,R00360,R00343,R00342,R01447,R01257,R01465,R05704,R00830,R01221,R03425,R00371,R07641,R00371
41	0.75	479	11	22	0	0	C00036->C00188:[2->1,2->5,5->2]	RP07515,RP06172,RP06374,RP04290,RP07922,RP00079,RP01528,RP05769,RP00109,RP05324,RP08936	R03425,R00472,R00945,R00220,R04125,R00361,R00360,R00343,R00342,R01447,R01257,R01465,R05704,R00830,R01221,R03425,R00344,R00930,R00217,R00353,R00371,R00371
42	0.75	383	15	70	0	1	C00036->C00188:[2->5,3->2,3->3]	RP07515,RP06172,RP00109,RP01128,RP00287,RP05324,RP01077,RP05694,RP01528,RP06101,RP05698,RP05304,RP05769,RP05067,RP08936	R03425,R00472,R00344,R00930,R00217,R00353,R00830,R00214,R00216,R00371,R00742,R04709,R07989,R06635,R06637,R06636,R06459,R06458,R06448,R07250,R06510,R07253,R05331,R06641,R00233,R06511,R06512,R06643,R06644,R06645,R02505,R07987,R07251,R07988,R05188,R06482,R06483,R06480,R06481,R02447,R05464,R01613,R01614,R05190,R07758,R02223,R07254,R02224,R01465,R00214,R00216,R01196,R00006,R00014,R00211,R00210,R01699,R00207,R00224,R00226,R00209,R05636,R03145,R05704,R05704,R00830,R01221,R03425,R00344,R00371
43	0.50	520	14	27	0	1	C00036->C00188:[5->2,5->3]	RP07515,RP05857,RP06172,RP01128,RP00177,RP00287,RP05304,RP06101,RP01528,RP05769,RP05324,RP01431,RP05729,RP08936	R03425,R00709,R00267,R00472,R00830,R00351,R00352,R00362,R00214,R00216,R05704,R00214,R00216,R01465,R05704,R00830,R01221,R03425,R00371,R01324,R00217,R00346,R00345,R00726,R00341,R00431,R00371
44	0.75	751	17	29	0	1	C00036->C00188:[2->5,3->2,3->3,5->2,5->3]	RP07515,RP00109,RP01128,RP00287,RP05324,RP06101,RP01528,RP05769,RP05067,RP01431,RP10992,RP08936,RP05857,RP06172,RP00177,RP06023,RP05304	R03425,R00344,R00930,R00217,R00353,R00830,R00214,R00216,R00371,R00214,R00216,R01465,R05704,R00830,R01221,R03425,R00344,R01324,R07641,R00371,R00709,R00267,R00472,R00351,R00352,R00362,R00149,R00150,R05704
45	1.00	430	16	61	0	1	C00036->C00188:[1->2,2->5,3->1,3->3,5->1,5->3]	RP07515,RP01488,RP00036,RP01128,RP05698,RP00285,RP00109,RP01528,RP05304,RP00078,RP05769,RP05324,RP03735,RP00955,RP05729,RP08936	R03425,R01408,R00199,R01858,R02628,R01138,R00659,R00724,R00200,R00206,R02320,R00430,R00208,R01012,R00572,R00830,R01196,R00006,R00014,R00211,R00210,R01699,R00207,R00224,R00226,R00209,R05636,R03145,R00211,R00210,R00209,R01196,R00212,R00344,R00930,R00217,R00353,R01465,R05704,R00431,R00346,R00345,R00726,R00341,R05704,R00830,R01221,R03425,R00371,R00134,R03215,R03146,R00519,R00524,R00217,R00346,R00345,R00726,R00341,R00431,R00371
46	0.75	349	10	30	0	1	C00036->C00188:[2->5,5->1,5->2]	RP06172,RP04232,RP04290,RP05698,RP00079,RP01528,RP05324,RP00285,RP00301,RP08936	R00472,R00212,R00220,R01196,R00006,R00014,R00211,R00210,R01699,R00207,R00224,R00226,R00209,R05636,R03145,R00361,R00360,R00343,R00342,R01447,R01257,R01465,R00371,R00211,R00210,R00209,R01196,R00212,R00945,R00371
47	0.25	486	9	26	0	1	C00036->C00188:[3->3]	RP07515,RP05769,RP01128,RP05698,RP05304,RP01528,RP00109,RP05324,RP08936	R03425,R05704,R00830,R01221,R03425,R00830,R01196,R00006,R00014,R00211,R00210,R01699,R00207,R00224,R00226,R00209,R05636,R03145,R05704,R01465,R00344,R00930,R00217,R00353,R00371,R00371
48	0.75	502	13	39	0	1	C00036->C00188:[2->5,5->2,5->3]	RP07515,RP06172,RP00036,RP01128,RP00287,RP05304,RP06101,RP01528,RP00078,RP05769,RP05324,RP05729,RP08936	R03425,R00472,R00199,R01858,R02628,R01138,R00659,R00724,R00200,R00206,R02320,R00430,R00208,R01012,R00572,R00830,R00214,R00216,R05704,R00214,R00216,R01465,R00431,R00346,R00345,R00726,R00341,R05704,R00830,R01221,R03425,R00371,R00217,R00346,R00345,R00726,R00341,R00431,R00371
49	0.25	420	8	16	0	1	C00036->C00188:[5->3]	RP07515,RP01128,RP01528,RP05304,RP05769,RP05324,RP05729,RP08936	R03425,R00830,R01465,R05704,R05704,R00830,R01221,R03425,R00371,R00217,R00346,R00345,R00726,R00341,R00431,R00371
50	0.50	483	8	18	0	0	C00036->C00188:[2->5,5->2]	RP06172,RP00109,RP05324,RP00287,RP05729,RP08936,RP01528,RP06101	R00472,R00344,R00930,R00217,R00353,R00371,R00214,R00216,R00217,R00346,R00345,R00726,R00341,R00431,R00371,R01465,R00214,R00216
51	1.00	329	11	36	0	1	C00036->C00188:[2->5,5->1,5->2,5->3]	RP06172,RP05698,RP04290,RP04232,RP00079,RP01528,RP05324,RP00285,RP00301,RP05729,RP08936	R00472,R01196,R00006,R00014,R00211,R00210,R01699,R00207,R00224,R00226,R00209,R05636,R03145,R00220,R00212,R00361,R00360,R00343,R00342,R01447,R01257,R01465,R00371,R00211,R00210,R00209,R01196,R00212,R00945,R00217,R00346,R00345,R00726,R00341,R00431,R00371
52	1.00	432	16	37	0	1	C00036->C00188:[1->2,2->5,5->1,5->3]	RP07515,RP05857,RP01488,RP00177,RP01128,RP00285,RP00109,RP01528,RP05304,RP05769,RP05324,RP01431,RP03735,RP00955,RP05729,RP08936	R03425,R00709,R00267,R01408,R00351,R00352,R00362,R00830,R00211,R00210,R00209,R01196,R00212,R00344,R00930,R00217,R00353,R01465,R05704,R05704,R00830,R01221,R03425,R00371,R01324,R00134,R03215,R03146,R00519,R00524,R00217,R00346,R00345,R00726,R00341,R00431,R00371
53	0.25	599	10	16	0	1	C00036->C00188:[3->3]	RP07515,RP05857,RP01528,RP05769,RP00177,RP05324,RP01128,RP01431,RP05304,RP08936	R03425,R00709,R00267,R01465,R05704,R00830,R01221,R03425,R00351,R00352,R00362,R00371,R00830,R01324,R05704,R00371
54	1.00	421	15	40	0	1	C00036->C00188:[1->1,1->2,2->5,3->3,5->2]	RP05857,RP06172,RP04232,RP00177,RP00079,RP00287,RP05698,RP06101,RP04290,RP01528,RP05324,RP00285,RP01431,RP00301,RP08936	R00709,R00267,R00472,R00212,R00351,R00352,R00362,R00361,R00360,R00343,R00342,R01447,R01257,R00214,R00216,R01196,R00006,R00014,R00211,R00210,R01699,R00207,R00224,R00226,R00209,R05636,R03145,R00214,R00216,R00220,R01465,R00371,R00211,R00210,R00209,R01196,R00212,R01324,R00945,R00371
55	0.50	446	14	28	0	1	C00036->C00188:[5->1,5->3]	RP07515,RP05857,RP01488,RP01128,RP00177,RP05304,RP01528,RP05769,RP05324,RP01431,RP03735,RP00955,RP05729,RP08936	R03425,R00709,R00267,R01408,R00830,R00351,R00352,R00362,R05704,R01465,R05704,R00830,R01221,R03425,R00371,R01324,R00134,R03215,R03146,R00519,R00524,R00217,R00346,R00345,R00726,R00341,R00431,R00371
56	1.00	416	17	50	0	1	C00036->C00188:[1->1,1->2,2->5,3->3,5->2]	RP00287,RP05698,RP06101,RP00079,RP01528,RP00109,RP05324,RP00285,RP01431,RP00301,RP05729,RP08936,RP05857,RP06172,RP00177,RP04290,RP04232	R00214,R00216,R01196,R00006,R00014,R00211,R00210,R01699,R00207,R00224,R00226,R00209,R05636,R03145,R00214,R00216,R00361,R00360,R00343,R00342,R01447,R01257,R01465,R00344,R00930,R00217,R00353,R00371,R00211,R00210,R00209,R01196,R00212,R01324,R00945,R00217,R00346,R00345,R00726,R00341,R00431,R00371,R00709,R00267,R00472,R00351,R00352,R00362,R00220,R00212
57	0.75	409	10	25	0	1	C00036->C00188:[1->2,2->5,5->3]	RP07515,RP00109,RP00285,RP01128,RP05304,RP01528,RP05769,RP05324,RP05729,RP08936	R03425,R00344,R00930,R00217,R00353,R00211,R00210,R00209,R01196,R00212,R00830,R05704,R01465,R05704,R00830,R01221,R03425,R00371,R00217,R00346,R00345,R00726,R00341,R00431,R00371
58	0.50	768	16	25	0	1	C00036->C00188:[3->2,3->3,5->2,5->3]	RP07515,RP05857,RP06172,RP01128,RP00177,RP00287,RP05067,RP05304,RP06101,RP06023,RP01528,RP05769,RP05324,RP01431,RP10992,RP08936	R03425,R00709,R00267,R00472,R00830,R00351,R00352,R00362,R00214,R00216,R00344,R05704,R00214,R00216,R00149,R00150,R01465,R05704,R00830,R01221,R03425,R00371,R01324,R07641,R00371
59	0.50	507	9	38	0	0	C00036->C00188:[2->5,3->2]	RP06172,RP00036,RP00287,RP06101,RP05698,RP01528,RP00078,RP05324,RP08936	R00472,R00199,R01858,R02628,R01138,R00659,R00724,R00200,R00206,R02320,R00430,R00208,R01012,R00572,R00214,R00216,R00214,R00216,R01196,R00006,R00014,R00211,R00210,R01699,R00207,R00224,R00226,R00209,R05636,R03145,R01465,R00431,R00346,R00345,R00726,R00341,R00371,R00371
60	1.00	592	13	34	0	0	C00036->C00188:[1->1,2->5,3->2,3->3]	RP05857,RP06172,RP00036,RP00177,RP00287,RP06101,RP04290,RP01528,RP00078,RP05324,RP01431,RP00301,RP08936	R00709,R00267,R00472,R00199,R01858,R02628,R01138,R00659,R00724,R00200,R00206,R02320,R00430,R00208,R01012,R00572,R00351,R00352,R00362,R00214,R00216,R00214,R00216,R00220,R01465,R00431,R00346,R00345,R00726,R00341,R00371,R01324,R00945,R00371
61	0.75	416	17	88	0	1	C00036->C00188:[2->5,3->2,3->3]	RP07515,RP00109,RP00036,RP01128,RP00287,RP05324,RP05694,RP06101,RP01528,RP05769,RP05067,RP08936,RP06172,RP05698,RP01077,RP05304,RP00078	R03425,R00344,R00930,R00217,R00353,R00199,R01858,R02628,R01138,R00659,R00724,R00200,R00206,R02320,R00430,R00208,R01012,R00572,R00830,R00214,R00216,R00371,R04709,R07989,R06635,R06637,R06636,R06459,R06458,R06448,R07250,R06510,R07253,R05331,R06641,R00233,R06511,R06512,R06643,R06644,R06645,R02505,R07987,R07251,R07988,R05188,R06482,R06483,R06480,R06481,R02447,R05464,R01613,R01614,R05190,R07758,R02223,R07254,R02224,R00214,R00216,R01465,R05704,R00830,R01221,R03425,R00344,R00371,R00472,R01196,R00006,R00014,R00211,R00210,R01699,R00207,R00224,R00226,R00209,R05636,R03145,R00742,R05704,R00431,R00346,R00345,R00726,R00341
62	0.50	374	11	22	0	1	C00036->C00188:[5->1,5->3]	RP07515,RP01488,RP01128,RP05304,RP01528,RP05769,RP05324,RP03735,RP00955,RP05729,RP08936	R03425,R01408,R00830,R05704,R01465,R05704,R00830,R01221,R03425,R00371,R00134,R03215,R03146,R00519,R00524,R00217,R00346,R00345,R00726,R00341,R00431,R00371
63	0.75	367	15	64	0	1	C00036->C00188:[2->5,5->2,5->3]	RP07515,RP06172,RP00109,RP01128,RP00287,RP05324,RP01077,RP05694,RP01528,RP06101,RP05304,RP05769,RP05067,RP05729,RP08936	R03425,R00472,R00344,R00930,R00217,R00353,R00830,R00214,R00216,R00371,R00742,R04709,R07989,R06635,R06637,R06636,R06459,R06458,R06448,R07250,R06510,R07253,R05331,R06641,R00233,R06511,R06512,R06643,R06644,R06645,R02505,R07987,R07251,R07988,R05188,R06482,R06483,R06480,R06481,R02447,R05464,R01613,R01614,R05190,R07758,R02223,R07254,R02224,R01465,R00214,R00216,R05704,R05704,R00830,R01221,R03425,R00344,R00217,R00346,R00345,R00726,R00341,R00431,R00371
64	0.50	409	13	38	0	1	C00036->C00188:[3->1,3->3,5->1,5->3]	RP07515,RP01488,RP00109,RP01128,RP05698,RP01528,RP05304,RP05769,RP05324,RP03735,RP00955,RP05729,RP08936	R03425,R01408,R00344,R00930,R00217,R00353,R00830,R01196,R00006,R00014,R00211,R00210,R01699,R00207,R00224,R00226,R00209,R05636,R03145,R01465,R05704,R05704,R00830,R01221,R03425,R00371,R00134,R03215,R03146,R00519,R00524,R00217,R00346,R00345,R00726,R00341,R00431,R00371
65	1.00	378	13	31	0	1	C00036->C00188:[1->2,2->5,5->1,5->3]	RP07515,RP01488,RP00285,RP01128,RP00109,RP01528,RP05304,RP05769,RP05324,RP03735,RP00955,RP05729,RP08936	R03425,R01408,R00211,R00210,R00209,R01196,R00212,R00830,R00344,R00930,R00217,R00353,R01465,R05704,R05704,R00830,R01221,R03425,R00371,R00134,R03215,R03146,R00519,R00524,R00217,R00346,R00345,R00726,R00341,R00431,R00371
66	0.75	523	12	25	0	1	C00036->C00188:[1->2,2->5,3->3]	RP07515,RP05857,RP00109,RP01128,RP00177,RP00285,RP05304,RP01528,RP05769,RP05324,RP01431,RP08936	R03425,R00709,R00267,R00344,R00930,R00217,R00353,R00830,R00351,R00352,R00362,R00211,R00210,R00209,R01196,R00212,R05704,R01465,R05704,R00830,R01221,R03425,R00371,R01324,R00371
67	1.00	508	11	34	0	0	C00036->C00188:[1->1,2->5,3->3,5->2]	RP00036,RP00287,RP06101,RP01528,RP05324,RP00301,RP05729,RP08936,RP06172,RP04290,RP00078	R00199,R01858,R02628,R01138,R00659,R00724,R00200,R00206,R02320,R00430,R00208,R01012,R00572,R00214,R00216,R00214,R00216,R01465,R00371,R00945,R00217,R00346,R00345,R00726,R00341,R00431,R00371,R00472,R00220,R00431,R00346,R00345,R00726,R00341
68	1.00	376	14	44	0	1	C00036->C00188:[1->1,1->2,2->5,3->3,5->2]	RP06172,RP04232,RP00079,RP00287,RP05698,RP06101,RP04290,RP01528,RP00109,RP05324,RP00285,RP00301,RP05729,RP08936	R00472,R00212,R00361,R00360,R00343,R00342,R01447,R01257,R00214,R00216,R01196,R00006,R00014,R00211,R00210,R01699,R00207,R00224,R00226,R00209,R05636,R03145,R00214,R00216,R00220,R01465,R00344,R00930,R00217,R00353,R00371,R00211,R00210,R00209,R01196,R00212,R00945,R00217,R00346,R00345,R00726,R00341,R00431,R00371
69	0.25	438	7	14	0	0	C00036->C00188:[5->2]	RP06172,RP00287,RP06101,RP01528,RP05324,RP05729,RP08936	R00472,R00214,R00216,R00214,R00216,R01465,R00371,R00217,R00346,R00345,R00726,R00341,R00431,R00371
70	0.75	636	15	35	0	1	C00036->C00188:[2->5,3->2,3->3]	RP07515,RP06172,RP00109,RP01128,RP00287,RP05324,RP01528,RP06101,RP06023,RP05304,RP05698,RP05769,RP05067,RP10992,RP08936	R03425,R00472,R00344,R00930,R00217,R00353,R00830,R00214,R00216,R00371,R01465,R00214,R00216,R00149,R00150,R05704,R01196,R00006,R00014,R00211,R00210,R01699,R00207,R00224,R00226,R00209,R05636,R03145,R05704,R00830,R01221,R03425,R00344,R07641,R00371
71	0.75	494	12	25	0	1	C00036->C00188:[2->5,5->2,5->3]	RP07515,RP06172,RP00109,RP01128,RP00287,RP05304,RP06101,RP01528,RP05769,RP05324,RP05729,RP08936	R03425,R00472,R00344,R00930,R00217,R00353,R00830,R00214,R00216,R05704,R00214,R00216,R01465,R05704,R00830,R01221,R03425,R00371,R00217,R00346,R00345,R00726,R00341,R00431,R00371
72	0.50	438	14	52	0	1	C00036->C00188:[5->1,5->3]	RP07515,RP01488,RP00036,RP01128,RP05698,RP05304,RP01528,RP00078,RP05769,RP05324,RP03735,RP00955,RP05729,RP08936	R03425,R01408,R00199,R01858,R02628,R01138,R00659,R00724,R00200,R00206,R02320,R00430,R00208,R01012,R00572,R00830,R01196,R00006,R00014,R00211,R00210,R01699,R00207,R00224,R00226,R00209,R05636,R03145,R05704,R01465,R00431,R00346,R00345,R00726,R00341,R05704,R00830,R01221,R03425,R00371,R00134,R03215,R03146,R00519,R00524,R00217,R00346,R00345,R00726,R00341,R00431,R00371
73	0.75	536	15	31	0	1	C00036->C00188:[2->5,5->2,5->3]	RP07515,RP05857,RP06172,RP00177,RP01128,RP00287,RP00109,RP01528,RP06101,RP05304,RP05769,RP05324,RP01431,RP05729,RP08936	R03425,R00709,R00267,R00472,R00351,R00352,R00362,R00830,R00214,R00216,R00344,R00930,R00217,R00353,R01465,R00214,R00216,R05704,R05704,R00830,R01221,R03425,R00371,R01324,R00217,R00346,R00345,R00726,R00341,R00431,R00371
74	0.75	324	12	56	0	1	C00036->C00188:[2->5,5->2,5->3]	RP07515,RP06172,RP01128,RP05067,RP01077,RP05694,RP05304,RP00079,RP01528,RP05769,RP05324,RP08936	R03425,R00472,R00830,R00344,R00742,R04709,R07989,R06635,R06637,R06636,R06459,R06458,R06448,R07250,R06510,R07253,R05331,R06641,R00233,R06511,R06512,R06643,R06644,R06645,R02505,R07987,R07251,R07988,R05188,R06482,R06483,R06480,R06481,R02447,R05464,R01613,R01614,R05190,R07758,R02223,R07254,R02224,R05704,R00361,R00360,R00343,R00342,R01447,R01257,R01465,R05704,R00830,R01221,R03425,R00371,R00371
75	0.50	497	9	32	0	0	C00036->C00188:[2->5,5->2]	RP06172,RP00078,RP00036,RP05324,RP00287,RP05729,RP08936,RP01528,RP06101	R00472,R00431,R00346,R00345,R00726,R00341,R00199,R01858,R02628,R01138,R00659,R00724,R00200,R00206,R02320,R00430,R00208,R01012,R00572,R00371,R00214,R00216,R00217,R00346,R00345,R00726,R00341,R00431,R00371,R01465,R00214,R00216
76	0.75	489	15	55	0	1	C00036->C00188:[2->5,3->2,3->3,5->2,5->3]	RP07515,RP06172,RP00036,RP01128,RP00287,RP00109,RP01528,RP06101,RP05698,RP05304,RP00078,RP05769,RP05324,RP05729,RP08936	R03425,R00472,R00199,R01858,R02628,R01138,R00659,R00724,R00200,R00206,R02320,R00430,R00208,R01012,R00572,R00830,R00214,R00216,R00344,R00930,R00217,R00353,R01465,R00214,R00216,R01196,R00006,R00014,R00211,R00210,R01699,R00207,R00224,R00226,R00209,R05636,R03145,R05704,R00431,R00346,R00345,R00726,R00341,R05704,R00830,R01221,R03425,R00371,R00217,R00346,R00345,R00726,R00341,R00431,R00371
77	0.75	507	12	31	0	1	C00036->C00188:[2->5,3->2,3->3]	RP07515,RP06172,RP00109,RP01128,RP00287,RP01528,RP06101,RP05698,RP05304,RP05769,RP05324,RP08936	R03425,R00472,R00344,R00930,R00217,R00353,R00830,R00214,R00216,R01465,R00214,R00216,R01196,R00006,R00014,R00211,R00210,R01699,R00207,R00224,R00226,R00209,R05636,R03145,R05704,R05704,R00830,R01221,R03425,R00371,R00371
78	0.75	459	12	47	0	1	C00036->C00188:[2->5,3->3,5->2]	RP07515,RP06172,RP00036,RP01128,RP05698,RP05304,RP00079,RP01528,RP00078,RP05769,RP05324,RP08936	R03425,R00472,R00199,R01858,R02628,R01138,R00659,R00724,R00200,R00206,R02320,R00430,R00208,R01012,R00572,R00830,R01196,R00006,R00014,R00211,R00210,R01699,R00207,R00224,R00226,R00209,R05636,R03145,R05704,R00361,R00360,R00343,R00342,R01447,R01257,R01465,R00431,R00346,R00345,R00726,R00341,R05704,R00830,R01221,R03425,R00371,R00371
79	0.50	557	7	23	0	0	C00036->C00188:[1->1,3->3]	RP01528,RP00078,RP00036,RP05324,RP04290,RP00301,RP08936	R01465,R00431,R00346,R00345,R00726,R00341,R00199,R01858,R02628,R01138,R00659,R00724,R00200,R00206,R02320,R00430,R00208,R01012,R00572,R00371,R00220,R00945,R00371
80	0.75	652	15	29	0	1	C00036->C00188:[2->5,5->2,5->3]	RP07515,RP06172,RP00109,RP01128,RP00287,RP05324,RP01528,RP06101,RP06023,RP05304,RP05769,RP05067,RP10992,RP05729,RP08936	R03425,R00472,R00344,R00930,R00217,R00353,R00830,R00214,R00216,R00371,R01465,R00214,R00216,R00149,R00150,R05704,R05704,R00830,R01221,R03425,R00344,R07641,R00217,R00346,R00345,R00726,R00341,R00431,R00371
81	0.75	435	11	33	0	1	C00036->C00188:[2->5,3->3,5->2]	RP07515,RP06172,RP00109,RP01128,RP05698,RP05304,RP00079,RP01528,RP05769,RP05324,RP08936	R03425,R00472,R00344,R00930,R00217,R00353,R00830,R01196,R00006,R00014,R00211,R00210,R01699,R00207,R00224,R00226,R00209,R05636,R03145,R05704,R00361,R00360,R00343,R00342,R01447,R01257,R01465,R05704,R00830,R01221,R03425,R00371,R00371
82	0.50	336	5	10	0	0	C00036->C00188:[2->5,5->2]	RP00079,RP06172,RP05324,RP01528,RP08936	R00361,R00360,R00343,R00342,R01447,R01257,R00472,R00371,R01465,R00371
83	1.00	516	11	40	0	0	C00036->C00188:[1->1,2->5,3->2,3->3]	RP06172,RP00036,RP00287,RP04290,RP06101,RP05698,RP01528,RP00078,RP05324,RP00301,RP08936	R00472,R00199,R01858,R02628,R01138,R00659,R00724,R00200,R00206,R02320,R00430,R00208,R01012,R00572,R00214,R00216,R00220,R00214,R00216,R01196,R00006,R00014,R00211,R00210,R01699,R00207,R00224,R00226,R00209,R05636,R03145,R01465,R00431,R00346,R00345,R00726,R00341,R00371,R00945,R00371
84	0.75	608	14	25	0	1	C00036->C00188:[2->5,3->2,3->3]	RP07515,RP05857,RP06172,RP00177,RP01128,RP00287,RP00109,RP01528,RP06101,RP05304,RP05769,RP05324,RP01431,RP08936	R03425,R00709,R00267,R00472,R00351,R00352,R00362,R00830,R00214,R00216,R00344,R00930,R00217,R00353,R01465,R00214,R00216,R05704,R05704,R00830,R01221,R03425,R00371,R01324,R00371
85	0.75	505	15	41	0	1	C00036->C00188:[1->5,3->2,3->3]	RP07515,RP00109,RP01128,RP05698,RP01528,RP00930,RP00079,RP05304,RP00121,RP05880,RP05769,RP05324,RP01292,RP01431,RP08936	R03425,R00344,R00930,R00217,R00353,R00830,R01196,R00006,R00014,R00211,R00210,R01699,R00207,R00224,R00226,R00209,R05636,R03145,R01465,R00479,R00361,R00360,R00343,R00342,R01447,R01257,R05704,R00412,R00408,R02164,R00402,R00351,R00352,R05704,R00830,R01221,R03425,R00371,R01082,R01324,R00371
86	0.75	411	17	64	0	1	C00036->C00188:[2->5,3->2,3->3,5->2,5->3]	RP07515,RP00109,RP01128,RP00287,RP05324,RP05694,RP06101,RP01528,RP05769,RP05067,RP01431,RP08936,RP05857,RP06172,RP00177,RP01077,RP05304	R03425,R00344,R00930,R00217,R00353,R00830,R00214,R00216,R00371,R04709,R07989,R06635,R06637,R06636,R06459,R06458,R06448,R07250,R06510,R07253,R05331,R06641,R00233,R06511,R06512,R06643,R06644,R06645,R02505,R07987,R07251,R07988,R05188,R06482,R06483,R06480,R06481,R02447,R05464,R01613,R01614,R05190,R07758,R02223,R07254,R02224,R00214,R00216,R01465,R05704,R00830,R01221,R03425,R00344,R01324,R00371,R00709,R00267,R00472,R00351,R00352,R00362,R00742,R05704
87	0.75	438	10	31	0	1	C00036->C00188:[1->2,2->5,3->3]	RP07515,RP00109,RP01128,RP05698,RP00285,RP01528,RP05304,RP05769,RP05324,RP08936	R03425,R00344,R00930,R00217,R00353,R00830,R01196,R00006,R00014,R00211,R00210,R01699,R00207,R00224,R00226,R00209,R05636,R03145,R00211,R00210,R00209,R01196,R00212,R01465,R05704,R05704,R00830,R01221,R03425,R00371,R00371
88	0.75	541	17	55	0	1	C00036->C00188:[2->5,3->2,3->3]	RP07515,RP00109,RP00036,RP01128,RP00287,RP06101,RP01528,RP05769,RP05324,RP01431,RP08936,RP05857,RP06172,RP00177,RP05698,RP05304,RP00078	R03425,R00344,R00930,R00217,R00353,R00199,R01858,R02628,R01138,R00659,R00724,R00200,R00206,R02320,R00430,R00208,R01012,R00572,R00830,R00214,R00216,R00214,R00216,R01465,R05704,R00830,R01221,R03425,R00371,R01324,R00371,R00709,R00267,R00472,R00351,R00352,R00362,R01196,R00006,R00014,R00211,R00210,R01699,R00207,R00224,R00226,R00209,R05636,R03145,R05704,R00431,R00346,R00345,R00726,R00341
89	0.75	520	14	49	0	1	C00036->C00188:[2->5,3->2,3->3]	RP07515,RP06172,RP00036,RP01128,RP00287,RP01528,RP06101,RP05698,RP05304,RP05769,RP00078,RP00109,RP05324,RP08936	R03425,R00472,R00199,R01858,R02628,R01138,R00659,R00724,R00200,R00206,R02320,R00430,R00208,R01012,R00572,R00830,R00214,R00216,R01465,R00214,R00216,R01196,R00006,R00014,R00211,R00210,R01699,R00207,R00224,R00226,R00209,R05636,R03145,R05704,R05704,R00830,R01221,R03425,R00431,R00346,R00345,R00726,R00341,R00344,R00930,R00217,R00353,R00371,R00371
90	0.50	466	11	21	0	1	C00036->C00188:[5->2,5->3]	RP07515,RP01128,RP00287,RP06101,RP01528,RP05769,RP05324,RP05729,RP08936,RP06172,RP05304	R03425,R00830,R00214,R00216,R00214,R00216,R01465,R05704,R00830,R01221,R03425,R00371,R00217,R00346,R00345,R00726,R00341,R00431,R00371,R00472,R05704
91	0.50	349	14	60	0	1	C00036->C00188:[5->2,5->3]	RP07515,RP06172,RP01128,RP00287,RP05067,RP01077,RP05694,RP05304,RP06101,RP01528,RP05769,RP05324,RP05729,RP08936	R03425,R00472,R00830,R00214,R00216,R00344,R00742,R04709,R07989,R06635,R06637,R06636,R06459,R06458,R06448,R07250,R06510,R07253,R05331,R06641,R00233,R06511,R06512,R06643,R06644,R06645,R02505,R07987,R07251,R07988,R05188,R06482,R06483,R06480,R06481,R02447,R05464,R01613,R01614,R05190,R07758,R02223,R07254,R02224,R05704,R00214,R00216,R01465,R05704,R00830,R01221,R03425,R00371,R00217,R00346,R00345,R00726,R00341,R00431,R00371
92	0.50	603	13	21	0	1	C00036->C00188:[3->2,3->3]	RP07515,RP05857,RP06172,RP01128,RP00177,RP00287,RP05304,RP06101,RP01528,RP05769,RP05324,RP01431,RP08936	R03425,R00709,R00267,R00472,R00830,R00351,R00352,R00362,R00214,R00216,R05704,R00214,R00216,R01465,R05704,R00830,R01221,R03425,R00371,R01324,R00371
93	0.75	477	14	31	0	1	C00036->C00188:[1->5,3->2,5->3]	RP07515,RP01128,RP01431,RP05304,RP00930,RP00079,RP01528,RP00121,RP05880,RP05769,RP05324,RP01292,RP05729,RP08936	R03425,R00830,R01324,R05704,R00479,R00361,R00360,R00343,R00342,R01447,R01257,R01465,R00412,R00408,R02164,R00402,R00351,R00352,R05704,R00830,R01221,R03425,R00371,R01082,R00217,R00346,R00345,R00726,R00341,R00431,R00371
94	0.75	540	15	37	0	1	C00036->C00188:[2->5,3->2,3->3]	RP07515,RP05857,RP06172,RP05769,RP00177,RP00287,RP01528,RP06101,RP05698,RP05304,RP00109,RP05324,RP01431,RP01128,RP08936	R03425,R00709,R00267,R00472,R05704,R00830,R01221,R03425,R00351,R00352,R00362,R00214,R00216,R01465,R00214,R00216,R01196,R00006,R00014,R00211,R00210,R01699,R00207,R00224,R00226,R00209,R05636,R03145,R05704,R00344,R00930,R00217,R00353,R00371,R01324,R00830,R00371
95	0.75	510	13	45	0	1	C00036->C00188:[2->5,3->2,3->3]	RP07515,RP06172,RP00036,RP01128,RP05698,RP05304,RP06101,RP00287,RP01528,RP00078,RP05769,RP05324,RP08936	R03425,R00472,R00199,R01858,R02628,R01138,R00659,R00724,R00200,R00206,R02320,R00430,R00208,R01012,R00572,R00830,R01196,R00006,R00014,R00211,R00210,R01699,R00207,R00224,R00226,R00209,R05636,R03145,R05704,R00214,R00216,R00214,R00216,R01465,R00431,R00346,R00345,R00726,R00341,R05704,R00830,R01221,R03425,R00371,R00371
96	1.00	349	13	40	0	1	C00036->C00188:[1->1,1->2,2->5,3->3,5->2,5->3]	RP06172,RP04232,RP00079,RP00287,RP05698,RP06101,RP04290,RP01528,RP05324,RP00285,RP00301,RP05729,RP08936	R00472,R00212,R00361,R00360,R00343,R00342,R01447,R01257,R00214,R00216,R01196,R00006,R00014,R00211,R00210,R01699,R00207,R00224,R00226,R00209,R05636,R03145,R00214,R00216,R00220,R01465,R00371,R00211,R00210,R00209,R01196,R00212,R00945,R00217,R00346,R00345,R00726,R00341,R00431,R00371
97	0.75	533	16	51	0	1	C00036->C00188:[2->5,3->2,3->3]	RP07515,RP05857,RP06172,RP01128,RP00177,RP05698,RP05304,RP06101,RP00287,RP01528,RP00078,RP05769,RP05324,RP01431,RP00036,RP08936	R03425,R00709,R00267,R00472,R00830,R00351,R00352,R00362,R01196,R00006,R00014,R00211,R00210,R01699,R00207,R00224,R00226,R00209,R05636,R03145,R05704,R00214,R00216,R00214,R00216,R01465,R00431,R00346,R00345,R00726,R00341,R05704,R00830,R01221,R03425,R00371,R01324,R00199,R01858,R02628,R01138,R00659,R00724,R00200,R00206,R02320,R00430,R00208,R01012,R00572,R00371
