# Supplementary material for: 13C-metabolic flux ratio and novel carbon path analyses confirmed that Trichoderma reesei uses primarily the respirative pathway also on the preferred carbon source glucose
Source: BMC Syst Biol. 2009 Oct 29;3:104. doi: 10.1186/1752-0509-3-104 (PMC2776023; doi:10.1186/1752-0509-3-104)
Supplement: Additional file 1 — Pathways discovered in ReTrace carbon path analysis. Graphical and tabular representations of amino acid synthesis pathways discovered in ReTrace carbon path analysis [21]. Self-contained web site: unpack zip archive and open index.html with a web browser. [file 1752-0509-3-104-S1.zip › AF1-treesei/pathways-C00065-to-C00037.txt]

# Pathways from L-Serine; (C00065) to Glycine; (C00037)
# CPU time, time/path:	1.12974554707
# CPU time, total:	443.99
# Computation time, time/path:	0:00:01.130991
# Computation time, total:	0:07:24.479670
# Database (-d):	/home/group/icomic/data/kegg/ligand/2009.03.30
# GreedyFinish (-g):	False
# KDiminish (-n):	('list', [50, 10, 1])
# MaxDepth (-m):	6
# NumPaths (-k):	10
# PathwayAvgLen:	16.1038461538
# PathwayLenStdDev:	3.83315302723
# Pathways (complete) found:	92
# Pathways (incomplete) found:	301
# Pathways found:	393
# PruneToSize (-p):	None
# Scores (-c):	treesei.reaction_max_scores_kegg
# Sources:	C00065
# StorePartials (-i):	True
# Target dir (-o):	/fs-1/2/epitkane/public_html/pub/retrace/run090623-scores_maps_images
# Targets:	C00037
# UseDijkstra (-q):	False
#PathIndex ZoScore AvgReactionScore NumRpairs NumReactions ZeroScores ScoresUnderThr CompositeMap Rpairs Reactions
1	1.00	288	19	86	0	0	C00065->C00037:[2->1,3->2]	RP00109,RP06172,RP01077,RP04290,RP01298,RP01870,RP00043,RP08742,RP06369,RP06101,RP01803,RP05694,RP05983,RP00285,RP00059,RP05067,RP05729,RP00921,RP01292	R00344,R00930,R00217,R00353,R00472,R00742,R00220,R01086,R01954,R03121,R00369,R00365,R00364,R00366,R00372,R00373,R00652,R00588,R01957,R00353,R00930,R00214,R00216,R01859,R04709,R07989,R06635,R06637,R06636,R06459,R06458,R06448,R07250,R06510,R07253,R05331,R06641,R00233,R06511,R06512,R06643,R06644,R06645,R02505,R07987,R07251,R07988,R05188,R06482,R06483,R06480,R06481,R02447,R05464,R01613,R01614,R05190,R07758,R02223,R07254,R02224,R05103,R01281,R00211,R00210,R00209,R01196,R00212,R00400,R00695,R01731,R00355,R00373,R01713,R07164,R07165,R00357,R00344,R00217,R00346,R00345,R00726,R00341,R00431,R00472,R01082
2	1.00	325	15	82	0	0	C00065->C00037:[2->1,3->2]	RP00043,RP00177,RP08742,RP06369,RP04290,RP01803,RP05694,RP01077,RP00931,RP05067,RP05698,RP05983,RP00109,RP01431,RP05729	R03121,R00369,R00365,R00364,R00366,R00372,R00373,R00652,R00588,R01957,R00351,R00352,R00362,R00353,R00930,R00220,R01859,R04709,R07989,R06635,R06637,R06636,R06459,R06458,R06448,R07250,R06510,R07253,R05331,R06641,R00233,R06511,R06512,R06643,R06644,R06645,R02505,R07987,R07251,R07988,R05188,R06482,R06483,R06480,R06481,R02447,R05464,R01613,R01614,R05190,R07758,R02223,R07254,R02224,R00742,R00479,R00344,R01196,R00006,R00014,R00211,R00210,R01699,R00207,R00224,R00226,R00209,R05636,R03145,R05103,R01281,R00344,R00930,R00217,R00353,R01324,R00217,R00346,R00345,R00726,R00341,R00431
3	1.00	399	10	44	0	0	C00065->C00037:[2->1,3->2]	RP00043,RP00036,RP00177,RP05983,RP00762,RP00931,RP01103,RP00078,RP01431,RP05729	R03121,R00369,R00365,R00364,R00366,R00372,R00373,R00652,R00588,R01957,R00199,R01858,R02628,R01138,R00659,R00724,R00200,R00206,R02320,R00430,R00208,R01012,R00572,R00351,R00352,R00362,R05103,R01281,R03923,R00891,R00479,R00782,R00431,R00346,R00345,R00726,R00341,R01324,R00217,R00346,R00345,R00726,R00341,R00431
4	1.00	465	13	46	0	0	C00065->C00037:[3->1,3->2]	RP01830,RP00043,RP00036,RP06374,RP00177,RP01432,RP00568,RP04290,RP01670,RP00931,RP06373,RP00078,RP05729	R01900,R03121,R00369,R00365,R00364,R00366,R00372,R00373,R00652,R00588,R01957,R00199,R01858,R02628,R01138,R00659,R00724,R00200,R00206,R02320,R00430,R00208,R01012,R00572,R00945,R00351,R00352,R00362,R01325,R01218,R01220,R00220,R01655,R00479,R00941,R00431,R00346,R00345,R00726,R00341,R00217,R00346,R00345,R00726,R00341,R00431
5	1.00	611	17	82	0	0	C00065->C00037:[2->1,3->2]	RP01077,RP00762,RP00931,RP05983,RP01431,RP00043,RP00177,RP08742,RP06369,RP06643,RP05694,RP05709,RP01103,RP05067,RP00109,RP05729,RP01803	R00742,R03923,R00891,R00479,R05103,R01281,R01324,R03121,R00369,R00365,R00364,R00366,R00372,R00373,R00652,R00588,R01957,R00351,R00352,R00362,R00353,R00930,R01626,R04709,R07989,R06635,R06637,R06636,R06459,R06458,R06448,R07250,R06510,R07253,R05331,R06641,R00233,R06511,R06512,R06643,R06644,R06645,R02505,R07987,R07251,R07988,R05188,R06482,R06483,R06480,R06481,R02447,R05464,R01613,R01614,R05190,R07758,R02223,R07254,R02224,R04726,R04952,R02768,R04957,R07762,R04963,R04355,R04960,R04968,R00782,R00344,R00344,R00930,R00217,R00353,R00217,R00346,R00345,R00726,R00341,R00431,R01859
6	1.00	307	20	83	0	0	C00065->C00037:[2->1,3->2]	RP05067,RP01077,RP00568,RP04290,RP01670,RP01298,RP01870,RP00043,RP06374,RP08742,RP06369,RP01803,RP05694,RP05983,RP06373,RP00059,RP00109,RP05729,RP00921,RP01292	R00344,R00742,R01218,R01220,R00220,R01655,R01086,R01954,R03121,R00369,R00365,R00364,R00366,R00372,R00373,R00652,R00588,R01957,R00945,R00353,R00930,R01859,R04709,R07989,R06635,R06637,R06636,R06459,R06458,R06448,R07250,R06510,R07253,R05331,R06641,R00233,R06511,R06512,R06643,R06644,R06645,R02505,R07987,R07251,R07988,R05188,R06482,R06483,R06480,R06481,R02447,R05464,R01613,R01614,R05190,R07758,R02223,R07254,R02224,R05103,R01281,R00941,R00400,R00695,R01731,R00355,R00373,R01713,R07164,R07165,R00357,R00344,R00930,R00217,R00353,R00217,R00346,R00345,R00726,R00341,R00431,R00472,R01082
7	1.00	287	8	28	0	0	C00065->C00037:[1->1,3->2]	RP00043,RP06172,RP00177,RP04290,RP00079,RP00931,RP00285,RP01431	R03121,R00369,R00365,R00364,R00366,R00372,R00373,R00652,R00588,R01957,R00472,R00351,R00352,R00362,R00220,R00361,R00360,R00343,R00342,R01447,R01257,R00479,R00211,R00210,R00209,R01196,R00212,R01324
8	1.00	682	20	77	0	0	C00065->C00037:[1->2,2->1]	RP01077,RP00762,RP00931,RP05983,RP01431,RP00301,RP00921,RP00177,RP08742,RP04290,RP00287,RP06643,RP05694,RP05709,RP06369,RP01103,RP05067,RP00109,RP05729,RP01803	R00742,R03923,R00891,R00479,R05103,R01281,R01324,R00945,R00472,R00351,R00352,R00362,R00353,R00220,R00214,R00216,R01626,R04709,R07989,R06635,R06637,R06636,R06459,R06458,R06448,R07250,R06510,R07253,R05331,R06641,R00233,R06511,R06512,R06643,R06644,R06645,R02505,R07987,R07251,R07988,R05188,R06482,R06483,R06480,R06481,R02447,R05464,R01613,R01614,R05190,R07758,R02223,R07254,R02224,R04726,R04952,R02768,R04957,R07762,R04963,R04355,R04960,R04968,R00930,R00782,R00344,R00344,R00930,R00217,R00353,R00217,R00346,R00345,R00726,R00341,R00431,R01859
9	1.00	398	12	50	0	0	C00065->C00037:[1->1,3->2]	RP00043,RP00036,RP06172,RP00177,RP00285,RP06101,RP00762,RP00931,RP01103,RP00078,RP01431,RP05729	R03121,R00369,R00365,R00364,R00366,R00372,R00373,R00652,R00588,R01957,R00199,R01858,R02628,R01138,R00659,R00724,R00200,R00206,R02320,R00430,R00208,R01012,R00572,R00472,R00351,R00352,R00362,R00211,R00210,R00209,R01196,R00212,R00214,R00216,R03923,R00891,R00479,R00782,R00431,R00346,R00345,R00726,R00341,R01324,R00217,R00346,R00345,R00726,R00341,R00431
10	1.00	320	19	80	0	0	C00065->C00037:[2->1,3->2]	RP06172,RP01077,RP04290,RP01407,RP00931,RP05983,RP01431,RP00043,RP00177,RP08742,RP06369,RP06101,RP01410,RP05694,RP05067,RP00285,RP00109,RP05729,RP01803	R00472,R00742,R00220,R01285,R00479,R05103,R01281,R01324,R03121,R00369,R00365,R00364,R00366,R00372,R00373,R00652,R00588,R01957,R00351,R00352,R00362,R00353,R00930,R00214,R00216,R01289,R04709,R07989,R06635,R06637,R06636,R06459,R06458,R06448,R07250,R06510,R07253,R05331,R06641,R00233,R06511,R06512,R06643,R06644,R06645,R02505,R07987,R07251,R07988,R05188,R06482,R06483,R06480,R06481,R02447,R05464,R01613,R01614,R05190,R07758,R02223,R07254,R02224,R00344,R00211,R00210,R00209,R01196,R00212,R00344,R00930,R00217,R00353,R00217,R00346,R00345,R00726,R00341,R00431,R01859
11	1.00	279	16	78	0	0	C00065->C00037:[2->1,3->2]	RP00043,RP05067,RP08742,RP06369,RP04290,RP00059,RP01803,RP05694,RP01298,RP01077,RP01870,RP05983,RP00109,RP05729,RP00921,RP01292	R03121,R00369,R00365,R00364,R00366,R00372,R00373,R00652,R00588,R01957,R00344,R00353,R00930,R00220,R00400,R00695,R01731,R00355,R00373,R01713,R07164,R07165,R00357,R01859,R04709,R07989,R06635,R06637,R06636,R06459,R06458,R06448,R07250,R06510,R07253,R05331,R06641,R00233,R06511,R06512,R06643,R06644,R06645,R02505,R07987,R07251,R07988,R05188,R06482,R06483,R06480,R06481,R02447,R05464,R01613,R01614,R05190,R07758,R02223,R07254,R02224,R01086,R00742,R01954,R05103,R01281,R00344,R00930,R00217,R00353,R00217,R00346,R00345,R00726,R00341,R00431,R00472,R01082
12	1.00	320	16	73	0	0	C00065->C00037:[2->1,3->2]	RP01830,RP00043,RP00177,RP08742,RP06369,RP01432,RP05694,RP01077,RP00762,RP00931,RP05067,RP01103,RP05983,RP00109,RP05729,RP01803	R01900,R03121,R00369,R00365,R00364,R00366,R00372,R00373,R00652,R00588,R01957,R00351,R00352,R00362,R00353,R00930,R01325,R04709,R07989,R06635,R06637,R06636,R06459,R06458,R06448,R07250,R06510,R07253,R05331,R06641,R00233,R06511,R06512,R06643,R06644,R06645,R02505,R07987,R07251,R07988,R05188,R06482,R06483,R06480,R06481,R02447,R05464,R01613,R01614,R05190,R07758,R02223,R07254,R02224,R00742,R03923,R00891,R00479,R00344,R00782,R05103,R01281,R00344,R00930,R00217,R00353,R00217,R00346,R00345,R00726,R00341,R00431,R01859
13	1.00	621	16	80	0	0	C00065->C00037:[2->1,3->2]	RP00043,RP00177,RP08742,RP06369,RP04290,RP01803,RP06643,RP05694,RP05709,RP01077,RP00931,RP05067,RP05983,RP00109,RP01431,RP05729	R03121,R00369,R00365,R00364,R00366,R00372,R00373,R00652,R00588,R01957,R00351,R00352,R00362,R00353,R00930,R00220,R01859,R01626,R04709,R07989,R06635,R06637,R06636,R06459,R06458,R06448,R07250,R06510,R07253,R05331,R06641,R00233,R06511,R06512,R06643,R06644,R06645,R02505,R07987,R07251,R07988,R05188,R06482,R06483,R06480,R06481,R02447,R05464,R01613,R01614,R05190,R07758,R02223,R07254,R02224,R04726,R04952,R02768,R04957,R07762,R04963,R04355,R04960,R04968,R00742,R00479,R00344,R05103,R01281,R00344,R00930,R00217,R00353,R01324,R00217,R00346,R00345,R00726,R00341,R00431
14	1.00	390	23	77	0	0	C00065->C00037:[1->2,2->1]	RP00300,RP01077,RP00568,RP01670,RP00762,RP00931,RP05983,RP03735,RP01431,RP00301,RP00921,RP06374,RP00177,RP08742,RP04290,RP00287,RP05694,RP06369,RP01103,RP05067,RP00109,RP05729,RP01803	R00944,R00943,R00742,R01218,R01220,R01655,R03923,R00891,R00479,R05103,R01281,R00134,R03215,R03146,R00519,R01324,R00945,R00472,R00945,R00351,R00352,R00362,R00353,R00220,R00214,R00216,R04709,R07989,R06635,R06637,R06636,R06459,R06458,R06448,R07250,R06510,R07253,R05331,R06641,R00233,R06511,R06512,R06643,R06644,R06645,R02505,R07987,R07251,R07988,R05188,R06482,R06483,R06480,R06481,R02447,R05464,R01613,R01614,R05190,R07758,R02223,R07254,R02224,R00930,R00782,R00344,R00344,R00930,R00217,R00353,R00217,R00346,R00345,R00726,R00341,R00431,R01859
15	1.00	316	9	28	0	0	C00065->C00037:[2->1,3->2]	RP00043,RP00177,RP00287,RP04290,RP00079,RP06101,RP00931,RP05983,RP01431	R03121,R00369,R00365,R00364,R00366,R00372,R00373,R00652,R00588,R01957,R00351,R00352,R00362,R00214,R00216,R00220,R00361,R00360,R00343,R00342,R01447,R01257,R00214,R00216,R00479,R05103,R01281,R01324
16	1.00	333	18	86	0	0	C00065->C00037:[2->1,3->2]	RP01077,RP01432,RP04290,RP00762,RP00931,RP05983,RP01830,RP00043,RP00177,RP08742,RP06369,RP05694,RP05698,RP01103,RP05067,RP00109,RP05729,RP01803	R00742,R01325,R00220,R03923,R00891,R00479,R05103,R01281,R01900,R03121,R00369,R00365,R00364,R00366,R00372,R00373,R00652,R00588,R01957,R00351,R00352,R00362,R00353,R00930,R04709,R07989,R06635,R06637,R06636,R06459,R06458,R06448,R07250,R06510,R07253,R05331,R06641,R00233,R06511,R06512,R06643,R06644,R06645,R02505,R07987,R07251,R07988,R05188,R06482,R06483,R06480,R06481,R02447,R05464,R01613,R01614,R05190,R07758,R02223,R07254,R02224,R01196,R00006,R00014,R00211,R00210,R01699,R00207,R00224,R00226,R00209,R05636,R03145,R00782,R00344,R00344,R00930,R00217,R00353,R00217,R00346,R00345,R00726,R00341,R00431,R01859
17	1.00	324	15	71	0	0	C00065->C00037:[2->1,3->2]	RP01830,RP00043,RP00177,RP08742,RP06369,RP01432,RP04290,RP05694,RP01077,RP00931,RP05067,RP05983,RP00109,RP05729,RP01803	R01900,R03121,R00369,R00365,R00364,R00366,R00372,R00373,R00652,R00588,R01957,R00351,R00352,R00362,R00353,R00930,R01325,R00220,R04709,R07989,R06635,R06637,R06636,R06459,R06458,R06448,R07250,R06510,R07253,R05331,R06641,R00233,R06511,R06512,R06643,R06644,R06645,R02505,R07987,R07251,R07988,R05188,R06482,R06483,R06480,R06481,R02447,R05464,R01613,R01614,R05190,R07758,R02223,R07254,R02224,R00742,R00479,R00344,R05103,R01281,R00344,R00930,R00217,R00353,R00217,R00346,R00345,R00726,R00341,R00431,R01859
18	1.00	627	17	81	0	0	C00065->C00037:[2->1,3->2]	RP01077,RP01432,RP04290,RP00931,RP05983,RP01830,RP00043,RP00177,RP08742,RP06369,RP06643,RP05694,RP05709,RP05067,RP00109,RP05729,RP01803	R00742,R01325,R00220,R00479,R05103,R01281,R01900,R03121,R00369,R00365,R00364,R00366,R00372,R00373,R00652,R00588,R01957,R00351,R00352,R00362,R00353,R00930,R01626,R04709,R07989,R06635,R06637,R06636,R06459,R06458,R06448,R07250,R06510,R07253,R05331,R06641,R00233,R06511,R06512,R06643,R06644,R06645,R02505,R07987,R07251,R07988,R05188,R06482,R06483,R06480,R06481,R02447,R05464,R01613,R01614,R05190,R07758,R02223,R07254,R02224,R04726,R04952,R02768,R04957,R07762,R04963,R04355,R04960,R04968,R00344,R00344,R00930,R00217,R00353,R00217,R00346,R00345,R00726,R00341,R00431,R01859
19	1.00	394	22	72	0	0	C00065->C00037:[1->2,2->1]	RP01077,RP00568,RP01670,RP00762,RP00931,RP05983,RP01431,RP00301,RP00921,RP06374,RP00177,RP08742,RP04290,RP00287,RP05694,RP06369,RP01103,RP05067,RP06373,RP00109,RP05729,RP01803	R00742,R01218,R01220,R01655,R03923,R00891,R00479,R05103,R01281,R01324,R00945,R00472,R00945,R00351,R00352,R00362,R00353,R00220,R00214,R00216,R04709,R07989,R06635,R06637,R06636,R06459,R06458,R06448,R07250,R06510,R07253,R05331,R06641,R00233,R06511,R06512,R06643,R06644,R06645,R02505,R07987,R07251,R07988,R05188,R06482,R06483,R06480,R06481,R02447,R05464,R01613,R01614,R05190,R07758,R02223,R07254,R02224,R00930,R00782,R00344,R00941,R00344,R00930,R00217,R00353,R00217,R00346,R00345,R00726,R00341,R00431,R01859
20	1.00	413	9	26	0	0	C00065->C00037:[1->1,3->2]	RP00043,RP05880,RP04290,RP00930,RP00285,RP00121,RP01431,RP00921,RP01292	R03121,R00369,R00365,R00364,R00366,R00372,R00373,R00652,R00588,R01957,R00351,R00352,R00220,R00479,R00211,R00210,R00209,R01196,R00212,R00412,R00408,R02164,R00402,R01324,R00472,R01082
21	1.00	304	11	38	0	0	C00065->C00037:[1->1,3->2]	RP00043,RP06172,RP00177,RP00287,RP04290,RP00079,RP06101,RP00931,RP00285,RP01431,RP05729	R03121,R00369,R00365,R00364,R00366,R00372,R00373,R00652,R00588,R01957,R00472,R00351,R00352,R00362,R00214,R00216,R00220,R00361,R00360,R00343,R00342,R01447,R01257,R00214,R00216,R00479,R00211,R00210,R00209,R01196,R00212,R01324,R00217,R00346,R00345,R00726,R00341,R00431
22	1.00	336	20	82	0	0	C00065->C00037:[2->1,3->2]	RP00300,RP01077,RP00568,RP01670,RP00762,RP00931,RP05983,RP03735,RP01431,RP00043,RP06374,RP00177,RP08742,RP06369,RP05694,RP01103,RP05067,RP00109,RP05729,RP01803	R00944,R00943,R00742,R01218,R01220,R01655,R03923,R00891,R00479,R05103,R01281,R00134,R03215,R03146,R00519,R01324,R03121,R00369,R00365,R00364,R00366,R00372,R00373,R00652,R00588,R01957,R00945,R00351,R00352,R00362,R00353,R00930,R04709,R07989,R06635,R06637,R06636,R06459,R06458,R06448,R07250,R06510,R07253,R05331,R06641,R00233,R06511,R06512,R06643,R06644,R06645,R02505,R07987,R07251,R07988,R05188,R06482,R06483,R06480,R06481,R02447,R05464,R01613,R01614,R05190,R07758,R02223,R07254,R02224,R00782,R00344,R00344,R00930,R00217,R00353,R00217,R00346,R00345,R00726,R00341,R00431,R01859
23	1.00	617	17	81	0	0	C00065->C00037:[2->1,3->2]	RP01077,RP06643,RP01407,RP00931,RP05983,RP01431,RP00043,RP00177,RP08742,RP06369,RP01410,RP05694,RP05709,RP05067,RP00109,RP05729,RP01803	R00742,R01626,R01285,R00479,R05103,R01281,R01324,R03121,R00369,R00365,R00364,R00366,R00372,R00373,R00652,R00588,R01957,R00351,R00352,R00362,R00353,R00930,R01289,R04709,R07989,R06635,R06637,R06636,R06459,R06458,R06448,R07250,R06510,R07253,R05331,R06641,R00233,R06511,R06512,R06643,R06644,R06645,R02505,R07987,R07251,R07988,R05188,R06482,R06483,R06480,R06481,R02447,R05464,R01613,R01614,R05190,R07758,R02223,R07254,R02224,R04726,R04952,R02768,R04957,R07762,R04963,R04355,R04960,R04968,R00344,R00344,R00930,R00217,R00353,R00217,R00346,R00345,R00726,R00341,R00431,R01859
24	1.00	312	15	71	0	0	C00065->C00037:[2->1,3->2]	RP00043,RP00177,RP08742,RP06369,RP01803,RP01410,RP05694,RP01077,RP01407,RP00931,RP05067,RP05983,RP00109,RP01431,RP05729	R03121,R00369,R00365,R00364,R00366,R00372,R00373,R00652,R00588,R01957,R00351,R00352,R00362,R00353,R00930,R01859,R01289,R04709,R07989,R06635,R06637,R06636,R06459,R06458,R06448,R07250,R06510,R07253,R05331,R06641,R00233,R06511,R06512,R06643,R06644,R06645,R02505,R07987,R07251,R07988,R05188,R06482,R06483,R06480,R06481,R02447,R05464,R01613,R01614,R05190,R07758,R02223,R07254,R02224,R00742,R01285,R00479,R00344,R05103,R01281,R00344,R00930,R00217,R00353,R01324,R00217,R00346,R00345,R00726,R00341,R00431
25	1.00	564	18	88	0	0	C00065->C00037:[2->1,3->2]	RP01077,RP04290,RP01298,RP01870,RP05983,RP00043,RP08742,RP06369,RP01803,RP06643,RP05694,RP05709,RP05067,RP00059,RP00109,RP05729,RP00921,RP01292	R00742,R00220,R01086,R01954,R05103,R01281,R03121,R00369,R00365,R00364,R00366,R00372,R00373,R00652,R00588,R01957,R00353,R00930,R01859,R01626,R04709,R07989,R06635,R06637,R06636,R06459,R06458,R06448,R07250,R06510,R07253,R05331,R06641,R00233,R06511,R06512,R06643,R06644,R06645,R02505,R07987,R07251,R07988,R05188,R06482,R06483,R06480,R06481,R02447,R05464,R01613,R01614,R05190,R07758,R02223,R07254,R02224,R04726,R04952,R02768,R04957,R07762,R04963,R04355,R04960,R04968,R00344,R00400,R00695,R01731,R00355,R00373,R01713,R07164,R07165,R00357,R00344,R00930,R00217,R00353,R00217,R00346,R00345,R00726,R00341,R00431,R00472,R01082
26	1.00	319	17	78	0	0	C00065->C00037:[2->1,3->2]	RP06172,RP01077,RP04290,RP00931,RP05983,RP01431,RP00043,RP00177,RP08742,RP06369,RP06101,RP05694,RP05067,RP00285,RP00109,RP05729,RP01803	R00472,R00742,R00220,R00479,R05103,R01281,R01324,R03121,R00369,R00365,R00364,R00366,R00372,R00373,R00652,R00588,R01957,R00351,R00352,R00362,R00353,R00930,R00214,R00216,R04709,R07989,R06635,R06637,R06636,R06459,R06458,R06448,R07250,R06510,R07253,R05331,R06641,R00233,R06511,R06512,R06643,R06644,R06645,R02505,R07987,R07251,R07988,R05188,R06482,R06483,R06480,R06481,R02447,R05464,R01613,R01614,R05190,R07758,R02223,R07254,R02224,R00344,R00211,R00210,R00209,R01196,R00212,R00344,R00930,R00217,R00353,R00217,R00346,R00345,R00726,R00341,R00431,R01859
27	1.00	327	17	84	0	0	C00065->C00037:[2->1,3->2]	RP01077,RP04290,RP01407,RP00931,RP05983,RP01431,RP00043,RP00177,RP08742,RP06369,RP01410,RP05694,RP05698,RP05067,RP00109,RP05729,RP01803	R00742,R00220,R01285,R00479,R05103,R01281,R01324,R03121,R00369,R00365,R00364,R00366,R00372,R00373,R00652,R00588,R01957,R00351,R00352,R00362,R00353,R00930,R01289,R04709,R07989,R06635,R06637,R06636,R06459,R06458,R06448,R07250,R06510,R07253,R05331,R06641,R00233,R06511,R06512,R06643,R06644,R06645,R02505,R07987,R07251,R07988,R05188,R06482,R06483,R06480,R06481,R02447,R05464,R01613,R01614,R05190,R07758,R02223,R07254,R02224,R01196,R00006,R00014,R00211,R00210,R01699,R00207,R00224,R00226,R00209,R05636,R03145,R00344,R00344,R00930,R00217,R00353,R00217,R00346,R00345,R00726,R00341,R00431,R01859
28	1.00	351	19	76	0	0	C00065->C00037:[2->1,3->2]	RP01077,RP01432,RP00568,RP04290,RP01670,RP00931,RP05983,RP01830,RP00043,RP06374,RP00177,RP08742,RP06369,RP05694,RP05067,RP06373,RP00109,RP05729,RP01803	R00742,R01325,R01218,R01220,R00220,R01655,R00479,R05103,R01281,R01900,R03121,R00369,R00365,R00364,R00366,R00372,R00373,R00652,R00588,R01957,R00945,R00351,R00352,R00362,R00353,R00930,R04709,R07989,R06635,R06637,R06636,R06459,R06458,R06448,R07250,R06510,R07253,R05331,R06641,R00233,R06511,R06512,R06643,R06644,R06645,R02505,R07987,R07251,R07988,R05188,R06482,R06483,R06480,R06481,R02447,R05464,R01613,R01614,R05190,R07758,R02223,R07254,R02224,R00344,R00941,R00344,R00930,R00217,R00353,R00217,R00346,R00345,R00726,R00341,R00431,R01859
29	1.00	407	11	48	0	0	C00065->C00037:[1->1,3->2]	RP00043,RP00036,RP06172,RP00177,RP04290,RP06101,RP00931,RP00285,RP00078,RP01431,RP05729	R03121,R00369,R00365,R00364,R00366,R00372,R00373,R00652,R00588,R01957,R00199,R01858,R02628,R01138,R00659,R00724,R00200,R00206,R02320,R00430,R00208,R01012,R00572,R00472,R00351,R00352,R00362,R00220,R00214,R00216,R00479,R00211,R00210,R00209,R01196,R00212,R00431,R00346,R00345,R00726,R00341,R01324,R00217,R00346,R00345,R00726,R00341,R00431
30	1.00	421	12	49	0	0	C00065->C00037:[1->1,3->2]	RP01830,RP00043,RP00036,RP06172,RP00177,RP01432,RP04290,RP06101,RP00931,RP00285,RP00078,RP05729	R01900,R03121,R00369,R00365,R00364,R00366,R00372,R00373,R00652,R00588,R01957,R00199,R01858,R02628,R01138,R00659,R00724,R00200,R00206,R02320,R00430,R00208,R01012,R00572,R00472,R00351,R00352,R00362,R01325,R00220,R00214,R00216,R00479,R00211,R00210,R00209,R01196,R00212,R00431,R00346,R00345,R00726,R00341,R00217,R00346,R00345,R00726,R00341,R00431
31	1.00	348	15	69	0	0	C00065->C00037:[1->1,3->2]	RP00043,RP00036,RP00128,RP00177,RP04290,RP06101,RP00026,RP00762,RP00931,RP01103,RP00078,RP04318,RP01431,RP05729,RP06172	R03121,R00369,R00365,R00364,R00366,R00372,R00373,R00652,R00588,R01957,R00199,R01858,R02628,R01138,R00659,R00724,R00200,R00206,R02320,R00430,R00208,R01012,R00572,R00710,R00711,R01019,R00326,R00351,R00352,R00362,R00220,R00214,R00216,R00743,R01323,R01179,R05508,R00393,R04057,R02955,R05336,R01359,R05509,R00928,R04000,R00229,R07832,R03884,R00227,R03153,R00235,R03923,R00891,R00479,R00782,R00431,R00346,R00345,R00726,R00341,R00224,R01324,R00217,R00346,R00345,R00726,R00341,R00431,R00472
32	1.00	617	18	83	0	0	C00065->C00037:[2->1,3->2]	RP01077,RP01432,RP00762,RP00931,RP05983,RP01830,RP00043,RP00177,RP08742,RP06369,RP06643,RP05694,RP05709,RP01103,RP05067,RP00109,RP05729,RP01803	R00742,R01325,R03923,R00891,R00479,R05103,R01281,R01900,R03121,R00369,R00365,R00364,R00366,R00372,R00373,R00652,R00588,R01957,R00351,R00352,R00362,R00353,R00930,R01626,R04709,R07989,R06635,R06637,R06636,R06459,R06458,R06448,R07250,R06510,R07253,R05331,R06641,R00233,R06511,R06512,R06643,R06644,R06645,R02505,R07987,R07251,R07988,R05188,R06482,R06483,R06480,R06481,R02447,R05464,R01613,R01614,R05190,R07758,R02223,R07254,R02224,R04726,R04952,R02768,R04957,R07762,R04963,R04355,R04960,R04968,R00782,R00344,R00344,R00930,R00217,R00353,R00217,R00346,R00345,R00726,R00341,R00431,R01859
33	1.00	347	20	78	0	0	C00065->C00037:[2->1,3->2]	RP01077,RP01432,RP00568,RP01670,RP00762,RP00931,RP05983,RP01830,RP00043,RP06374,RP00177,RP08742,RP06369,RP05694,RP01103,RP05067,RP06373,RP00109,RP05729,RP01803	R00742,R01325,R01218,R01220,R01655,R03923,R00891,R00479,R05103,R01281,R01900,R03121,R00369,R00365,R00364,R00366,R00372,R00373,R00652,R00588,R01957,R00945,R00351,R00352,R00362,R00353,R00930,R04709,R07989,R06635,R06637,R06636,R06459,R06458,R06448,R07250,R06510,R07253,R05331,R06641,R00233,R06511,R06512,R06643,R06644,R06645,R02505,R07987,R07251,R07988,R05188,R06482,R06483,R06480,R06481,R02447,R05464,R01613,R01614,R05190,R07758,R02223,R07254,R02224,R00782,R00344,R00941,R00344,R00930,R00217,R00353,R00217,R00346,R00345,R00726,R00341,R00431,R01859
34	1.00	376	13	36	0	0	C00065->C00037:[3->1,3->2]	RP00043,RP06374,RP00177,RP00287,RP00568,RP04290,RP00079,RP06101,RP00931,RP01670,RP03735,RP01431,RP00300	R03121,R00369,R00365,R00364,R00366,R00372,R00373,R00652,R00588,R01957,R00945,R00351,R00352,R00362,R00214,R00216,R01218,R01220,R00220,R00361,R00360,R00343,R00342,R01447,R01257,R00214,R00216,R00479,R01655,R00134,R03215,R03146,R00519,R01324,R00944,R00943
35	1.00	341	18	75	0	0	C00065->C00037:[2->1,3->2]	RP01077,RP00568,RP04290,RP01670,RP00931,RP05983,RP01431,RP00043,RP06374,RP00177,RP08742,RP06369,RP05694,RP05067,RP06373,RP00109,RP05729,RP01803	R00742,R01218,R01220,R00220,R01655,R00479,R05103,R01281,R01324,R03121,R00369,R00365,R00364,R00366,R00372,R00373,R00652,R00588,R01957,R00945,R00351,R00352,R00362,R00353,R00930,R04709,R07989,R06635,R06637,R06636,R06459,R06458,R06448,R07250,R06510,R07253,R05331,R06641,R00233,R06511,R06512,R06643,R06644,R06645,R02505,R07987,R07251,R07988,R05188,R06482,R06483,R06480,R06481,R02447,R05464,R01613,R01614,R05190,R07758,R02223,R07254,R02224,R00344,R00941,R00344,R00930,R00217,R00353,R00217,R00346,R00345,R00726,R00341,R00431,R01859
36	1.00	334	16	83	0	0	C00065->C00037:[2->1,3->2]	RP01830,RP00043,RP00177,RP08742,RP06369,RP01432,RP04290,RP01803,RP05694,RP05698,RP00931,RP05067,RP05983,RP00109,RP05729,RP01077	R01900,R03121,R00369,R00365,R00364,R00366,R00372,R00373,R00652,R00588,R01957,R00351,R00352,R00362,R00353,R00930,R01325,R00220,R01859,R04709,R07989,R06635,R06637,R06636,R06459,R06458,R06448,R07250,R06510,R07253,R05331,R06641,R00233,R06511,R06512,R06643,R06644,R06645,R02505,R07987,R07251,R07988,R05188,R06482,R06483,R06480,R06481,R02447,R05464,R01613,R01614,R05190,R07758,R02223,R07254,R02224,R01196,R00006,R00014,R00211,R00210,R01699,R00207,R00224,R00226,R00209,R05636,R03145,R00479,R00344,R05103,R01281,R00344,R00930,R00217,R00353,R00217,R00346,R00345,R00726,R00341,R00431,R00742
37	1.00	309	15	72	0	0	C00065->C00037:[2->1,3->2]	RP00043,RP00177,RP08742,RP06369,RP01803,RP05694,RP01077,RP00762,RP00931,RP05067,RP01103,RP05983,RP00109,RP01431,RP05729	R03121,R00369,R00365,R00364,R00366,R00372,R00373,R00652,R00588,R01957,R00351,R00352,R00362,R00353,R00930,R01859,R04709,R07989,R06635,R06637,R06636,R06459,R06458,R06448,R07250,R06510,R07253,R05331,R06641,R00233,R06511,R06512,R06643,R06644,R06645,R02505,R07987,R07251,R07988,R05188,R06482,R06483,R06480,R06481,R02447,R05464,R01613,R01614,R05190,R07758,R02223,R07254,R02224,R00742,R03923,R00891,R00479,R00344,R00782,R05103,R01281,R00344,R00930,R00217,R00353,R01324,R00217,R00346,R00345,R00726,R00341,R00431
38	1.00	324	17	85	0	0	C00065->C00037:[2->1,3->2]	RP01077,RP04290,RP00762,RP00931,RP05983,RP01431,RP00043,RP00177,RP08742,RP06369,RP05694,RP05698,RP01103,RP05067,RP00109,RP05729,RP01803	R00742,R00220,R03923,R00891,R00479,R05103,R01281,R01324,R03121,R00369,R00365,R00364,R00366,R00372,R00373,R00652,R00588,R01957,R00351,R00352,R00362,R00353,R00930,R04709,R07989,R06635,R06637,R06636,R06459,R06458,R06448,R07250,R06510,R07253,R05331,R06641,R00233,R06511,R06512,R06643,R06644,R06645,R02505,R07987,R07251,R07988,R05188,R06482,R06483,R06480,R06481,R02447,R05464,R01613,R01614,R05190,R07758,R02223,R07254,R02224,R01196,R00006,R00014,R00211,R00210,R01699,R00207,R00224,R00226,R00209,R05636,R03145,R00782,R00344,R00344,R00930,R00217,R00353,R00217,R00346,R00345,R00726,R00341,R00431,R01859
39	1.00	405	11	55	0	0	C00065->C00037:[2->1,3->2]	RP00043,RP00036,RP00177,RP05698,RP04290,RP00762,RP00931,RP01103,RP00078,RP01431,RP05729	R03121,R00369,R00365,R00364,R00366,R00372,R00373,R00652,R00588,R01957,R00199,R01858,R02628,R01138,R00659,R00724,R00200,R00206,R02320,R00430,R00208,R01012,R00572,R00351,R00352,R00362,R01196,R00006,R00014,R00211,R00210,R01699,R00207,R00224,R00226,R00209,R05636,R03145,R00220,R03923,R00891,R00479,R00782,R00431,R00346,R00345,R00726,R00341,R01324,R00217,R00346,R00345,R00726,R00341,R00431
40	1.00	360	14	67	0	0	C00065->C00037:[1->1,3->2]	RP01830,RP00043,RP00036,RP00128,RP00177,RP01432,RP04290,RP06101,RP00026,RP00931,RP00078,RP04318,RP05729,RP06172	R01900,R03121,R00369,R00365,R00364,R00366,R00372,R00373,R00652,R00588,R01957,R00199,R01858,R02628,R01138,R00659,R00724,R00200,R00206,R02320,R00430,R00208,R01012,R00572,R00710,R00711,R01019,R00326,R00351,R00352,R00362,R01325,R00220,R00214,R00216,R00743,R01323,R01179,R05508,R00393,R04057,R02955,R05336,R01359,R05509,R00928,R04000,R00229,R07832,R03884,R00227,R03153,R00235,R00479,R00431,R00346,R00345,R00726,R00341,R00224,R00217,R00346,R00345,R00726,R00341,R00431,R00472
41	1.00	423	10	53	0	0	C00065->C00037:[2->1,3->2]	RP01830,RP00043,RP00036,RP00177,RP05698,RP01432,RP04290,RP00931,RP00078,RP05729	R01900,R03121,R00369,R00365,R00364,R00366,R00372,R00373,R00652,R00588,R01957,R00199,R01858,R02628,R01138,R00659,R00724,R00200,R00206,R02320,R00430,R00208,R01012,R00572,R00351,R00352,R00362,R01196,R00006,R00014,R00211,R00210,R01699,R00207,R00224,R00226,R00209,R05636,R03145,R01325,R00220,R00479,R00431,R00346,R00345,R00726,R00341,R00217,R00346,R00345,R00726,R00341,R00431
42	1.00	328	20	82	0	0	C00065->C00037:[2->1,3->2]	RP06172,RP01077,RP01432,RP04290,RP00762,RP00931,RP05983,RP01830,RP00043,RP00177,RP08742,RP06369,RP06101,RP05694,RP01103,RP05067,RP00285,RP00109,RP05729,RP01803	R00472,R00742,R01325,R00220,R03923,R00891,R00479,R05103,R01281,R01900,R03121,R00369,R00365,R00364,R00366,R00372,R00373,R00652,R00588,R01957,R00351,R00352,R00362,R00353,R00930,R00214,R00216,R04709,R07989,R06635,R06637,R06636,R06459,R06458,R06448,R07250,R06510,R07253,R05331,R06641,R00233,R06511,R06512,R06643,R06644,R06645,R02505,R07987,R07251,R07988,R05188,R06482,R06483,R06480,R06481,R02447,R05464,R01613,R01614,R05190,R07758,R02223,R07254,R02224,R00782,R00344,R00211,R00210,R00209,R01196,R00212,R00344,R00930,R00217,R00353,R00217,R00346,R00345,R00726,R00341,R00431,R01859
43	1.00	397	10	28	0	0	C00065->C00037:[1->1,3->2]	RP00043,RP05880,RP00762,RP01103,RP00930,RP00285,RP00121,RP01431,RP00921,RP01292	R03121,R00369,R00365,R00364,R00366,R00372,R00373,R00652,R00588,R01957,R00351,R00352,R03923,R00891,R00782,R00479,R00211,R00210,R00209,R01196,R00212,R00412,R00408,R02164,R00402,R01324,R00472,R01082
44	1.00	349	13	66	0	0	C00065->C00037:[1->1,3->2]	RP00043,RP00036,RP00128,RP00177,RP04290,RP06101,RP00026,RP00931,RP00078,RP04318,RP01431,RP05729,RP06172	R03121,R00369,R00365,R00364,R00366,R00372,R00373,R00652,R00588,R01957,R00199,R01858,R02628,R01138,R00659,R00724,R00200,R00206,R02320,R00430,R00208,R01012,R00572,R00710,R00711,R01019,R00326,R00351,R00352,R00362,R00220,R00214,R00216,R00743,R01323,R01179,R05508,R00393,R04057,R02955,R05336,R01359,R05509,R00928,R04000,R00229,R07832,R03884,R00227,R03153,R00235,R00479,R00431,R00346,R00345,R00726,R00341,R00224,R01324,R00217,R00346,R00345,R00726,R00341,R00431,R00472
45	1.00	295	17	90	0	0	C00065->C00037:[2->1,3->2]	RP05067,RP01077,RP04290,RP01298,RP01870,RP00043,RP08742,RP06369,RP01803,RP05694,RP05698,RP05983,RP00059,RP00109,RP05729,RP00921,RP01292	R00344,R00742,R00220,R01086,R01954,R03121,R00369,R00365,R00364,R00366,R00372,R00373,R00652,R00588,R01957,R00353,R00930,R01859,R04709,R07989,R06635,R06637,R06636,R06459,R06458,R06448,R07250,R06510,R07253,R05331,R06641,R00233,R06511,R06512,R06643,R06644,R06645,R02505,R07987,R07251,R07988,R05188,R06482,R06483,R06480,R06481,R02447,R05464,R01613,R01614,R05190,R07758,R02223,R07254,R02224,R01196,R00006,R00014,R00211,R00210,R01699,R00207,R00224,R00226,R00209,R05636,R03145,R05103,R01281,R00400,R00695,R01731,R00355,R00373,R01713,R07164,R07165,R00357,R00344,R00930,R00217,R00353,R00217,R00346,R00345,R00726,R00341,R00431,R00472,R01082
46	1.00	425	10	43	0	0	C00065->C00037:[2->1,3->2]	RP01830,RP00043,RP00036,RP00177,RP01432,RP04290,RP00931,RP05983,RP00078,RP05729	R01900,R03121,R00369,R00365,R00364,R00366,R00372,R00373,R00652,R00588,R01957,R00199,R01858,R02628,R01138,R00659,R00724,R00200,R00206,R02320,R00430,R00208,R01012,R00572,R00351,R00352,R00362,R01325,R00220,R00479,R05103,R01281,R00431,R00346,R00345,R00726,R00341,R00217,R00346,R00345,R00726,R00341,R00431
47	1.00	328	18	79	0	0	C00065->C00037:[2->1,3->2]	RP06172,RP01077,RP01432,RP04290,RP00931,RP05983,RP01830,RP00043,RP00177,RP08742,RP06369,RP06101,RP05694,RP05067,RP00285,RP00109,RP05729,RP01803	R00472,R00742,R01325,R00220,R00479,R05103,R01281,R01900,R03121,R00369,R00365,R00364,R00366,R00372,R00373,R00652,R00588,R01957,R00351,R00352,R00362,R00353,R00930,R00214,R00216,R04709,R07989,R06635,R06637,R06636,R06459,R06458,R06448,R07250,R06510,R07253,R05331,R06641,R00233,R06511,R06512,R06643,R06644,R06645,R02505,R07987,R07251,R07988,R05188,R06482,R06483,R06480,R06481,R02447,R05464,R01613,R01614,R05190,R07758,R02223,R07254,R02224,R00344,R00211,R00210,R00209,R01196,R00212,R00344,R00930,R00217,R00353,R00217,R00346,R00345,R00726,R00341,R00431,R01859
48	1.00	451	12	45	0	0	C00065->C00037:[3->1,3->2]	RP00043,RP00036,RP06374,RP00177,RP00568,RP04290,RP01670,RP00931,RP06373,RP00078,RP01431,RP05729	R03121,R00369,R00365,R00364,R00366,R00372,R00373,R00652,R00588,R01957,R00199,R01858,R02628,R01138,R00659,R00724,R00200,R00206,R02320,R00430,R00208,R01012,R00572,R00945,R00351,R00352,R00362,R01218,R01220,R00220,R01655,R00479,R00941,R00431,R00346,R00345,R00726,R00341,R01324,R00217,R00346,R00345,R00726,R00341,R00431
49	1.00	342	9	38	0	0	C00065->C00037:[2->1,3->2]	RP00043,RP00177,RP00287,RP04290,RP00079,RP06101,RP05698,RP00931,RP01431	R03121,R00369,R00365,R00364,R00366,R00372,R00373,R00652,R00588,R01957,R00351,R00352,R00362,R00214,R00216,R00220,R00361,R00360,R00343,R00342,R01447,R01257,R00214,R00216,R01196,R00006,R00014,R00211,R00210,R01699,R00207,R00224,R00226,R00209,R05636,R03145,R00479,R01324
50	1.00	439	13	47	0	0	C00065->C00037:[3->1,3->2]	RP00043,RP00036,RP06374,RP00177,RP00568,RP01670,RP00762,RP00931,RP06373,RP01103,RP00078,RP01431,RP05729	R03121,R00369,R00365,R00364,R00366,R00372,R00373,R00652,R00588,R01957,R00199,R01858,R02628,R01138,R00659,R00724,R00200,R00206,R02320,R00430,R00208,R01012,R00572,R00945,R00351,R00352,R00362,R01218,R01220,R01655,R03923,R00891,R00479,R00941,R00782,R00431,R00346,R00345,R00726,R00341,R01324,R00217,R00346,R00345,R00726,R00341,R00431
51	1.00	415	14	52	0	0	C00065->C00037:[1->1,3->2]	RP01830,RP00043,RP00036,RP06172,RP00177,RP00285,RP01432,RP04290,RP06101,RP00762,RP00931,RP01103,RP00078,RP05729	R01900,R03121,R00369,R00365,R00364,R00366,R00372,R00373,R00652,R00588,R01957,R00199,R01858,R02628,R01138,R00659,R00724,R00200,R00206,R02320,R00430,R00208,R01012,R00572,R00472,R00351,R00352,R00362,R00211,R00210,R00209,R01196,R00212,R01325,R00220,R00214,R00216,R03923,R00891,R00479,R00782,R00431,R00346,R00345,R00726,R00341,R00217,R00346,R00345,R00726,R00341,R00431
52	1.00	339	20	81	0	0	C00065->C00037:[2->1,3->2]	RP00300,RP01077,RP00568,RP01670,RP01407,RP00931,RP05983,RP03735,RP01431,RP00043,RP06374,RP00177,RP08742,RP06369,RP01410,RP05694,RP05067,RP00109,RP05729,RP01803	R00944,R00943,R00742,R01218,R01220,R01655,R01285,R00479,R05103,R01281,R00134,R03215,R03146,R00519,R01324,R03121,R00369,R00365,R00364,R00366,R00372,R00373,R00652,R00588,R01957,R00945,R00351,R00352,R00362,R00353,R00930,R01289,R04709,R07989,R06635,R06637,R06636,R06459,R06458,R06448,R07250,R06510,R07253,R05331,R06641,R00233,R06511,R06512,R06643,R06644,R06645,R02505,R07987,R07251,R07988,R05188,R06482,R06483,R06480,R06481,R02447,R05464,R01613,R01614,R05190,R07758,R02223,R07254,R02224,R00344,R00344,R00930,R00217,R00353,R00217,R00346,R00345,R00726,R00341,R00431,R01859
53	1.00	409	9	42	0	0	C00065->C00037:[2->1,3->2]	RP00043,RP00036,RP00177,RP04290,RP00931,RP05983,RP00078,RP01431,RP05729	R03121,R00369,R00365,R00364,R00366,R00372,R00373,R00652,R00588,R01957,R00199,R01858,R02628,R01138,R00659,R00724,R00200,R00206,R02320,R00430,R00208,R01012,R00572,R00351,R00352,R00362,R00220,R00479,R05103,R01281,R00431,R00346,R00345,R00726,R00341,R01324,R00217,R00346,R00345,R00726,R00341,R00431
54	1.00	318	19	81	0	0	C00065->C00037:[2->1,3->2]	RP06172,RP01077,RP04290,RP00762,RP00931,RP05983,RP01431,RP00043,RP00177,RP08742,RP06369,RP06101,RP05694,RP01103,RP05067,RP00285,RP00109,RP05729,RP01803	R00472,R00742,R00220,R03923,R00891,R00479,R05103,R01281,R01324,R03121,R00369,R00365,R00364,R00366,R00372,R00373,R00652,R00588,R01957,R00351,R00352,R00362,R00353,R00930,R00214,R00216,R04709,R07989,R06635,R06637,R06636,R06459,R06458,R06448,R07250,R06510,R07253,R05331,R06641,R00233,R06511,R06512,R06643,R06644,R06645,R02505,R07987,R07251,R07988,R05188,R06482,R06483,R06480,R06481,R02447,R05464,R01613,R01614,R05190,R07758,R02223,R07254,R02224,R00782,R00344,R00211,R00210,R00209,R01196,R00212,R00344,R00930,R00217,R00353,R00217,R00346,R00345,R00726,R00341,R00431,R01859
55	1.00	345	21	83	0	0	C00065->C00037:[2->1,3->2]	RP00300,RP01077,RP01432,RP00568,RP01670,RP00762,RP00931,RP05983,RP03735,RP01830,RP00043,RP06374,RP00177,RP08742,RP06369,RP05694,RP01103,RP05067,RP00109,RP05729,RP01803	R00944,R00943,R00742,R01325,R01218,R01220,R01655,R03923,R00891,R00479,R05103,R01281,R00134,R03215,R03146,R00519,R01900,R03121,R00369,R00365,R00364,R00366,R00372,R00373,R00652,R00588,R01957,R00945,R00351,R00352,R00362,R00353,R00930,R04709,R07989,R06635,R06637,R06636,R06459,R06458,R06448,R07250,R06510,R07253,R05331,R06641,R00233,R06511,R06512,R06643,R06644,R06645,R02505,R07987,R07251,R07988,R05188,R06482,R06483,R06480,R06481,R02447,R05464,R01613,R01614,R05190,R07758,R02223,R07254,R02224,R00782,R00344,R00344,R00930,R00217,R00353,R00217,R00346,R00345,R00726,R00341,R00431,R01859
56	1.00	308	21	88	0	0	C00065->C00037:[2->1,3->2]	RP05067,RP00300,RP01077,RP00568,RP04290,RP01670,RP01298,RP01870,RP03735,RP00043,RP06374,RP08742,RP06369,RP01803,RP05694,RP05983,RP00059,RP00109,RP05729,RP00921,RP01292	R00344,R00944,R00943,R00742,R01218,R01220,R00220,R01655,R01086,R01954,R00134,R03215,R03146,R00519,R03121,R00369,R00365,R00364,R00366,R00372,R00373,R00652,R00588,R01957,R00945,R00353,R00930,R01859,R04709,R07989,R06635,R06637,R06636,R06459,R06458,R06448,R07250,R06510,R07253,R05331,R06641,R00233,R06511,R06512,R06643,R06644,R06645,R02505,R07987,R07251,R07988,R05188,R06482,R06483,R06480,R06481,R02447,R05464,R01613,R01614,R05190,R07758,R02223,R07254,R02224,R05103,R01281,R00400,R00695,R01731,R00355,R00373,R01713,R07164,R07165,R00357,R00344,R00930,R00217,R00353,R00217,R00346,R00345,R00726,R00341,R00431,R00472,R01082
57	1.00	337	19	77	0	0	C00065->C00037:[2->1,3->2]	RP01077,RP00568,RP01670,RP00762,RP00931,RP05983,RP01431,RP00043,RP06374,RP00177,RP08742,RP06369,RP05694,RP01103,RP05067,RP06373,RP00109,RP05729,RP01803	R00742,R01218,R01220,R01655,R03923,R00891,R00479,R05103,R01281,R01324,R03121,R00369,R00365,R00364,R00366,R00372,R00373,R00652,R00588,R01957,R00945,R00351,R00352,R00362,R00353,R00930,R04709,R07989,R06635,R06637,R06636,R06459,R06458,R06448,R07250,R06510,R07253,R05331,R06641,R00233,R06511,R06512,R06643,R06644,R06645,R02505,R07987,R07251,R07988,R05188,R06482,R06483,R06480,R06481,R02447,R05464,R01613,R01614,R05190,R07758,R02223,R07254,R02224,R00782,R00344,R00941,R00344,R00930,R00217,R00353,R00217,R00346,R00345,R00726,R00341,R00431,R01859
58	1.00	369	18	67	0	0	C00065->C00037:[1->2,2->1]	RP01077,RP00762,RP00931,RP05983,RP01431,RP00301,RP00921,RP00177,RP08742,RP04290,RP00287,RP05694,RP06369,RP01103,RP05067,RP00109,RP05729,RP01803	R00742,R03923,R00891,R00479,R05103,R01281,R01324,R00945,R00472,R00351,R00352,R00362,R00353,R00220,R00214,R00216,R04709,R07989,R06635,R06637,R06636,R06459,R06458,R06448,R07250,R06510,R07253,R05331,R06641,R00233,R06511,R06512,R06643,R06644,R06645,R02505,R07987,R07251,R07988,R05188,R06482,R06483,R06480,R06481,R02447,R05464,R01613,R01614,R05190,R07758,R02223,R07254,R02224,R00930,R00782,R00344,R00344,R00930,R00217,R00353,R00217,R00346,R00345,R00726,R00341,R00431,R01859
59	1.00	349	20	81	0	0	C00065->C00037:[2->1,3->2]	RP00300,RP01077,RP01432,RP00568,RP04290,RP01670,RP00931,RP05983,RP03735,RP01830,RP00043,RP06374,RP00177,RP08742,RP06369,RP05694,RP05067,RP00109,RP05729,RP01803	R00944,R00943,R00742,R01325,R01218,R01220,R00220,R01655,R00479,R05103,R01281,R00134,R03215,R03146,R00519,R01900,R03121,R00369,R00365,R00364,R00366,R00372,R00373,R00652,R00588,R01957,R00945,R00351,R00352,R00362,R00353,R00930,R04709,R07989,R06635,R06637,R06636,R06459,R06458,R06448,R07250,R06510,R07253,R05331,R06641,R00233,R06511,R06512,R06643,R06644,R06645,R02505,R07987,R07251,R07988,R05188,R06482,R06483,R06480,R06481,R02447,R05464,R01613,R01614,R05190,R07758,R02223,R07254,R02224,R00344,R00344,R00930,R00217,R00353,R00217,R00346,R00345,R00726,R00341,R00431,R01859
60	1.00	819	1	1	0	0	C00065->C00037:[1->2,2->1]	RP00301	R00945
61	1.00	340	19	80	0	0	C00065->C00037:[2->1,3->2]	RP00300,RP01077,RP00568,RP04290,RP01670,RP00931,RP05983,RP03735,RP01431,RP00043,RP06374,RP00177,RP08742,RP06369,RP05694,RP05067,RP00109,RP05729,RP01803	R00944,R00943,R00742,R01218,R01220,R00220,R01655,R00479,R05103,R01281,R00134,R03215,R03146,R00519,R01324,R03121,R00369,R00365,R00364,R00366,R00372,R00373,R00652,R00588,R01957,R00945,R00351,R00352,R00362,R00353,R00930,R04709,R07989,R06635,R06637,R06636,R06459,R06458,R06448,R07250,R06510,R07253,R05331,R06641,R00233,R06511,R06512,R06643,R06644,R06645,R02505,R07987,R07251,R07988,R05188,R06482,R06483,R06480,R06481,R02447,R05464,R01613,R01614,R05190,R07758,R02223,R07254,R02224,R00344,R00344,R00930,R00217,R00353,R00217,R00346,R00345,R00726,R00341,R00431,R01859
62	1.00	340	19	76	0	0	C00065->C00037:[2->1,3->2]	RP01077,RP00568,RP01670,RP01407,RP00931,RP05983,RP01431,RP00043,RP06374,RP00177,RP08742,RP06369,RP01410,RP05694,RP05067,RP06373,RP00109,RP05729,RP01803	R00742,R01218,R01220,R01655,R01285,R00479,R05103,R01281,R01324,R03121,R00369,R00365,R00364,R00366,R00372,R00373,R00652,R00588,R01957,R00945,R00351,R00352,R00362,R00353,R00930,R01289,R04709,R07989,R06635,R06637,R06636,R06459,R06458,R06448,R07250,R06510,R07253,R05331,R06641,R00233,R06511,R06512,R06643,R06644,R06645,R02505,R07987,R07251,R07988,R05188,R06482,R06483,R06480,R06481,R02447,R05464,R01613,R01614,R05190,R07758,R02223,R07254,R02224,R00344,R00941,R00344,R00930,R00217,R00353,R00217,R00346,R00345,R00726,R00341,R00431,R01859
63	1.00	401	13	51	0	0	C00065->C00037:[1->1,3->2]	RP00043,RP00036,RP06172,RP00177,RP00285,RP04290,RP06101,RP00762,RP00931,RP01103,RP00078,RP01431,RP05729	R03121,R00369,R00365,R00364,R00366,R00372,R00373,R00652,R00588,R01957,R00199,R01858,R02628,R01138,R00659,R00724,R00200,R00206,R02320,R00430,R00208,R01012,R00572,R00472,R00351,R00352,R00362,R00211,R00210,R00209,R01196,R00212,R00220,R00214,R00216,R03923,R00891,R00479,R00782,R00431,R00346,R00345,R00726,R00341,R01324,R00217,R00346,R00345,R00726,R00341,R00431
64	1.00	385	12	31	0	0	C00065->C00037:[3->1,3->2]	RP00043,RP06374,RP00177,RP00287,RP00568,RP04290,RP00079,RP06101,RP00931,RP01670,RP01431,RP06373	R03121,R00369,R00365,R00364,R00366,R00372,R00373,R00652,R00588,R01957,R00945,R00351,R00352,R00362,R00214,R00216,R01218,R01220,R00220,R00361,R00360,R00343,R00342,R01447,R01257,R00214,R00216,R00479,R01655,R01324,R00941
65	1.00	313	14	70	0	0	C00065->C00037:[2->1,3->2]	RP00043,RP00177,RP08742,RP06369,RP04290,RP01803,RP05694,RP01077,RP00931,RP05067,RP05983,RP00109,RP01431,RP05729	R03121,R00369,R00365,R00364,R00366,R00372,R00373,R00652,R00588,R01957,R00351,R00352,R00362,R00353,R00930,R00220,R01859,R04709,R07989,R06635,R06637,R06636,R06459,R06458,R06448,R07250,R06510,R07253,R05331,R06641,R00233,R06511,R06512,R06643,R06644,R06645,R02505,R07987,R07251,R07988,R05188,R06482,R06483,R06480,R06481,R02447,R05464,R01613,R01614,R05190,R07758,R02223,R07254,R02224,R00742,R00479,R00344,R05103,R01281,R00344,R00930,R00217,R00353,R01324,R00217,R00346,R00345,R00726,R00341,R00431
66	1.00	437	13	50	0	0	C00065->C00037:[3->1,3->2]	RP00043,RP00036,RP06374,RP00177,RP00568,RP04290,RP01670,RP00931,RP00078,RP03735,RP01431,RP05729,RP00300	R03121,R00369,R00365,R00364,R00366,R00372,R00373,R00652,R00588,R01957,R00199,R01858,R02628,R01138,R00659,R00724,R00200,R00206,R02320,R00430,R00208,R01012,R00572,R00945,R00351,R00352,R00362,R01218,R01220,R00220,R01655,R00479,R00431,R00346,R00345,R00726,R00341,R00134,R03215,R03146,R00519,R01324,R00217,R00346,R00345,R00726,R00341,R00431,R00944,R00943
67	1.00	410	9	52	0	0	C00065->C00037:[2->1,3->2]	RP00043,RP00036,RP00177,RP05698,RP04290,RP00931,RP00078,RP01431,RP05729	R03121,R00369,R00365,R00364,R00366,R00372,R00373,R00652,R00588,R01957,R00199,R01858,R02628,R01138,R00659,R00724,R00200,R00206,R02320,R00430,R00208,R01012,R00572,R00351,R00352,R00362,R01196,R00006,R00014,R00211,R00210,R01699,R00207,R00224,R00226,R00209,R05636,R03145,R00220,R00479,R00431,R00346,R00345,R00726,R00341,R01324,R00217,R00346,R00345,R00726,R00341,R00431
68	1.00	450	14	51	0	0	C00065->C00037:[3->1,3->2]	RP01830,RP00043,RP00036,RP06374,RP00177,RP01432,RP00568,RP04290,RP01670,RP00931,RP00078,RP03735,RP05729,RP00300	R01900,R03121,R00369,R00365,R00364,R00366,R00372,R00373,R00652,R00588,R01957,R00199,R01858,R02628,R01138,R00659,R00724,R00200,R00206,R02320,R00430,R00208,R01012,R00572,R00945,R00351,R00352,R00362,R01325,R01218,R01220,R00220,R01655,R00479,R00431,R00346,R00345,R00726,R00341,R00134,R03215,R03146,R00519,R00217,R00346,R00345,R00726,R00341,R00431,R00944,R00943
69	1.00	428	14	52	0	0	C00065->C00037:[3->1,3->2]	RP00043,RP00036,RP06374,RP00177,RP00568,RP01670,RP00762,RP00931,RP01103,RP00078,RP03735,RP01431,RP05729,RP00300	R03121,R00369,R00365,R00364,R00366,R00372,R00373,R00652,R00588,R01957,R00199,R01858,R02628,R01138,R00659,R00724,R00200,R00206,R02320,R00430,R00208,R01012,R00572,R00945,R00351,R00352,R00362,R01218,R01220,R01655,R03923,R00891,R00479,R00782,R00431,R00346,R00345,R00726,R00341,R00134,R03215,R03146,R00519,R01324,R00217,R00346,R00345,R00726,R00341,R00431,R00944,R00943
70	1.00	326	16	83	0	0	C00065->C00037:[2->1,3->2]	RP00043,RP01077,RP00177,RP08742,RP06369,RP04290,RP01410,RP05694,RP05698,RP01407,RP00931,RP05067,RP05983,RP00109,RP01431,RP05729	R03121,R00369,R00365,R00364,R00366,R00372,R00373,R00652,R00588,R01957,R00742,R00351,R00352,R00362,R00353,R00930,R00220,R01289,R04709,R07989,R06635,R06637,R06636,R06459,R06458,R06448,R07250,R06510,R07253,R05331,R06641,R00233,R06511,R06512,R06643,R06644,R06645,R02505,R07987,R07251,R07988,R05188,R06482,R06483,R06480,R06481,R02447,R05464,R01613,R01614,R05190,R07758,R02223,R07254,R02224,R01196,R00006,R00014,R00211,R00210,R01699,R00207,R00224,R00226,R00209,R05636,R03145,R01285,R00479,R00344,R05103,R01281,R00344,R00930,R00217,R00353,R01324,R00217,R00346,R00345,R00726,R00341,R00431
71	1.00	614	16	81	0	0	C00065->C00037:[2->1,3->2]	RP00043,RP00177,RP08742,RP06369,RP06643,RP05694,RP05709,RP01077,RP00762,RP00931,RP05067,RP01103,RP05983,RP00109,RP01431,RP05729	R03121,R00369,R00365,R00364,R00366,R00372,R00373,R00652,R00588,R01957,R00351,R00352,R00362,R00353,R00930,R01626,R04709,R07989,R06635,R06637,R06636,R06459,R06458,R06448,R07250,R06510,R07253,R05331,R06641,R00233,R06511,R06512,R06643,R06644,R06645,R02505,R07987,R07251,R07988,R05188,R06482,R06483,R06480,R06481,R02447,R05464,R01613,R01614,R05190,R07758,R02223,R07254,R02224,R04726,R04952,R02768,R04957,R07762,R04963,R04355,R04960,R04968,R00742,R03923,R00891,R00479,R00344,R00782,R05103,R01281,R00344,R00930,R00217,R00353,R01324,R00217,R00346,R00345,R00726,R00341,R00431
72	1.00	341	17	74	0	0	C00065->C00037:[2->1,3->2]	RP01077,RP00568,RP04290,RP01670,RP00931,RP05983,RP01431,RP00043,RP06374,RP00177,RP08742,RP06369,RP05694,RP05067,RP06373,RP00109,RP05729	R00742,R01218,R01220,R00220,R01655,R00479,R05103,R01281,R01324,R03121,R00369,R00365,R00364,R00366,R00372,R00373,R00652,R00588,R01957,R00945,R00351,R00352,R00362,R00353,R00930,R04709,R07989,R06635,R06637,R06636,R06459,R06458,R06448,R07250,R06510,R07253,R05331,R06641,R00233,R06511,R06512,R06643,R06644,R06645,R02505,R07987,R07251,R07988,R05188,R06482,R06483,R06480,R06481,R02447,R05464,R01613,R01614,R05190,R07758,R02223,R07254,R02224,R00344,R00941,R00344,R00930,R00217,R00353,R00217,R00346,R00345,R00726,R00341,R00431
73	1.00	325	17	74	0	0	C00065->C00037:[3->1,3->2]	RP01830,RP00043,RP06374,RP00177,RP08742,RP06369,RP01432,RP00568,RP01670,RP05694,RP00762,RP00931,RP05067,RP06373,RP01103,RP00109,RP05729	R01900,R03121,R00369,R00365,R00364,R00366,R00372,R00373,R00652,R00588,R01957,R00945,R00351,R00352,R00362,R00353,R00930,R01325,R01218,R01220,R01655,R04709,R07989,R06635,R06637,R06636,R06459,R06458,R06448,R07250,R06510,R07253,R05331,R06641,R00233,R06511,R06512,R06643,R06644,R06645,R02505,R07987,R07251,R07988,R05188,R06482,R06483,R06480,R06481,R02447,R05464,R01613,R01614,R05190,R07758,R02223,R07254,R02224,R03923,R00891,R00479,R00344,R00941,R00782,R00344,R00930,R00217,R00353,R00217,R00346,R00345,R00726,R00341,R00431
74	1.00	438	17	42	0	0	C00065->C00037:[3->1,3->2]	RP01830,RP00043,RP06374,RP00177,RP08742,RP06369,RP01432,RP00568,RP01670,RP00762,RP00931,RP05067,RP01103,RP03735,RP00109,RP05729,RP00300	R01900,R03121,R00369,R00365,R00364,R00366,R00372,R00373,R00652,R00588,R01957,R00945,R00351,R00352,R00362,R00353,R00930,R01325,R01218,R01220,R01655,R03923,R00891,R00479,R00344,R00782,R00134,R03215,R03146,R00519,R00344,R00930,R00217,R00353,R00217,R00346,R00345,R00726,R00341,R00431,R00944,R00943
75	1.00	470	15	35	0	0	C00065->C00037:[3->1,3->2]	RP01830,RP00043,RP06374,RP00177,RP08742,RP06369,RP01432,RP00568,RP04290,RP01670,RP00931,RP05067,RP06373,RP00109,RP05729	R01900,R03121,R00369,R00365,R00364,R00366,R00372,R00373,R00652,R00588,R01957,R00945,R00351,R00352,R00362,R00353,R00930,R01325,R01218,R01220,R00220,R01655,R00479,R00344,R00941,R00344,R00930,R00217,R00353,R00217,R00346,R00345,R00726,R00341,R00431
76	1.00	395	13	37	0	0	C00065->C00037:[1->1,3->2]	RP00043,RP06172,RP00177,RP08742,RP06369,RP04290,RP06101,RP00931,RP05067,RP00285,RP00109,RP01431,RP05729	R03121,R00369,R00365,R00364,R00366,R00372,R00373,R00652,R00588,R01957,R00472,R00351,R00352,R00362,R00353,R00930,R00220,R00214,R00216,R00479,R00344,R00211,R00210,R00209,R01196,R00212,R00344,R00930,R00217,R00353,R01324,R00217,R00346,R00345,R00726,R00341,R00431
77	1.00	324	16	84	0	0	C00065->C00037:[2->1,3->2]	RP00043,RP00177,RP08742,RP06369,RP04290,RP01077,RP05694,RP05698,RP00762,RP00931,RP05067,RP01103,RP05983,RP00109,RP01431,RP05729	R03121,R00369,R00365,R00364,R00366,R00372,R00373,R00652,R00588,R01957,R00351,R00352,R00362,R00353,R00930,R00220,R00742,R04709,R07989,R06635,R06637,R06636,R06459,R06458,R06448,R07250,R06510,R07253,R05331,R06641,R00233,R06511,R06512,R06643,R06644,R06645,R02505,R07987,R07251,R07988,R05188,R06482,R06483,R06480,R06481,R02447,R05464,R01613,R01614,R05190,R07758,R02223,R07254,R02224,R01196,R00006,R00014,R00211,R00210,R01699,R00207,R00224,R00226,R00209,R05636,R03145,R03923,R00891,R00479,R00344,R00782,R05103,R01281,R00344,R00930,R00217,R00353,R01324,R00217,R00346,R00345,R00726,R00341,R00431
78	1.00	314	16	73	0	0	C00065->C00037:[3->1,3->2]	RP00043,RP06374,RP00177,RP08742,RP06369,RP00568,RP01670,RP05694,RP00762,RP00931,RP05067,RP06373,RP01103,RP00109,RP01431,RP05729	R03121,R00369,R00365,R00364,R00366,R00372,R00373,R00652,R00588,R01957,R00945,R00351,R00352,R00362,R00353,R00930,R01218,R01220,R01655,R04709,R07989,R06635,R06637,R06636,R06459,R06458,R06448,R07250,R06510,R07253,R05331,R06641,R00233,R06511,R06512,R06643,R06644,R06645,R02505,R07987,R07251,R07988,R05188,R06482,R06483,R06480,R06481,R02447,R05464,R01613,R01614,R05190,R07758,R02223,R07254,R02224,R03923,R00891,R00479,R00344,R00941,R00782,R00344,R00930,R00217,R00353,R01324,R00217,R00346,R00345,R00726,R00341,R00431
79	1.00	323	14	70	0	0	C00065->C00037:[2->1,3->2]	RP01830,RP00043,RP00177,RP08742,RP06369,RP01432,RP04290,RP05694,RP01077,RP00931,RP05067,RP05983,RP00109,RP05729	R01900,R03121,R00369,R00365,R00364,R00366,R00372,R00373,R00652,R00588,R01957,R00351,R00352,R00362,R00353,R00930,R01325,R00220,R04709,R07989,R06635,R06637,R06636,R06459,R06458,R06448,R07250,R06510,R07253,R05331,R06641,R00233,R06511,R06512,R06643,R06644,R06645,R02505,R07987,R07251,R07988,R05188,R06482,R06483,R06480,R06481,R02447,R05464,R01613,R01614,R05190,R07758,R02223,R07254,R02224,R00742,R00479,R00344,R05103,R01281,R00344,R00930,R00217,R00353,R00217,R00346,R00345,R00726,R00341,R00431
80	1.00	339	15	25	0	1	C00065->C00037:[1->2,2->1]	RP01940,RP06172,RP04699,RP01404,RP06101,RP00762,RP01103,RP05983,RP00285,RP00604,RP02234,RP01763,RP00301,RP01941,RP02654	R02052,R00472,R05103,R01281,R00214,R00216,R03923,R00891,R00782,R05103,R01281,R00211,R00210,R00209,R01196,R00212,R02976,R06520,R02464,R07377,R07376,R01800,R00945,R02055,R02978
81	1.00	316	16	72	0	0	C00065->C00037:[3->1,3->2]	RP00043,RP06374,RP00177,RP08742,RP06369,RP00568,RP01410,RP01670,RP05694,RP01407,RP00931,RP05067,RP06373,RP00109,RP01431,RP05729	R03121,R00369,R00365,R00364,R00366,R00372,R00373,R00652,R00588,R01957,R00945,R00351,R00352,R00362,R00353,R00930,R01218,R01220,R01289,R01655,R04709,R07989,R06635,R06637,R06636,R06459,R06458,R06448,R07250,R06510,R07253,R05331,R06641,R00233,R06511,R06512,R06643,R06644,R06645,R02505,R07987,R07251,R07988,R05188,R06482,R06483,R06480,R06481,R02447,R05464,R01613,R01614,R05190,R07758,R02223,R07254,R02224,R01285,R00479,R00344,R00941,R00344,R00930,R00217,R00353,R01324,R00217,R00346,R00345,R00726,R00341,R00431
82	1.00	686	19	76	0	0	C00065->C00037:[1->2,2->1]	RP01077,RP00762,RP00931,RP05983,RP01431,RP00301,RP00921,RP00177,RP08742,RP04290,RP00287,RP06643,RP05694,RP05709,RP06369,RP01103,RP05067,RP00109,RP05729	R00742,R03923,R00891,R00479,R05103,R01281,R01324,R00945,R00472,R00351,R00352,R00362,R00353,R00220,R00214,R00216,R01626,R04709,R07989,R06635,R06637,R06636,R06459,R06458,R06448,R07250,R06510,R07253,R05331,R06641,R00233,R06511,R06512,R06643,R06644,R06645,R02505,R07987,R07251,R07988,R05188,R06482,R06483,R06480,R06481,R02447,R05464,R01613,R01614,R05190,R07758,R02223,R07254,R02224,R04726,R04952,R02768,R04957,R07762,R04963,R04355,R04960,R04968,R00930,R00782,R00344,R00344,R00930,R00217,R00353,R00217,R00346,R00345,R00726,R00341,R00431
83	1.00	473	19	41	0	1	C00065->C00037:[1->2,2->1]	RP06374,RP00440,RP04290,RP00568,RP05698,RP04318,RP01670,RP10730,RP12734,RP12733,RP02918,RP05242,RP03735,RP00285,RP04202,RP02797,RP00301,RP00291,RP00300	R00945,R03050,R00006,R00220,R01218,R01220,R01196,R00006,R00014,R00211,R00210,R01699,R00207,R00224,R00226,R00209,R05636,R03145,R00224,R01655,R01699,R00226,R00006,R00014,R05636,R00134,R03215,R03146,R00519,R00211,R00210,R00209,R01196,R00212,R00207,R03145,R00945,R00226,R04672,R00944,R00943
84	1.00	296	18	45	0	1	C00065->C00037:[1->2,2->1]	RP00128,RP04699,RP01938,RP01404,RP04290,RP06101,RP01763,RP00026,RP11092,RP11005,RP05983,RP00604,RP02234,RP04318,RP00301,RP01941,RP02654,RP06172	R00710,R00711,R01019,R00326,R05103,R02051,R07376,R01281,R00220,R00214,R00216,R07377,R07376,R01800,R00743,R01323,R01179,R05508,R00393,R04057,R02955,R05336,R01359,R05509,R00928,R04000,R00229,R07832,R03884,R00227,R03153,R00235,R07381,R07386,R07385,R05103,R01281,R02976,R06520,R02464,R00224,R00945,R02055,R02978,R00472
85	1.00	327	19	81	0	0	C00065->C00037:[2->1,3->2]	RP06172,RP01077,RP01432,RP04290,RP00762,RP00931,RP05983,RP01830,RP00043,RP00177,RP08742,RP06369,RP06101,RP05694,RP01103,RP05067,RP00285,RP00109,RP05729	R00472,R00742,R01325,R00220,R03923,R00891,R00479,R05103,R01281,R01900,R03121,R00369,R00365,R00364,R00366,R00372,R00373,R00652,R00588,R01957,R00351,R00352,R00362,R00353,R00930,R00214,R00216,R04709,R07989,R06635,R06637,R06636,R06459,R06458,R06448,R07250,R06510,R07253,R05331,R06641,R00233,R06511,R06512,R06643,R06644,R06645,R02505,R07987,R07251,R07988,R05188,R06482,R06483,R06480,R06481,R02447,R05464,R01613,R01614,R05190,R07758,R02223,R07254,R02224,R00782,R00344,R00211,R00210,R00209,R01196,R00212,R00344,R00930,R00217,R00353,R00217,R00346,R00345,R00726,R00341,R00431
86	1.00	412	23	56	0	1	C00065->C00037:[1->2,2->1]	RP02918,RP00440,RP00568,RP05698,RP01670,RP00079,RP12734,RP04318,RP00285,RP03735,RP05242,RP02797,RP00301,RP05729,RP00291,RP00300,RP06172,RP06374,RP04290,RP05983,RP10730,RP12733,RP04202	R00014,R03050,R00006,R01218,R01220,R01196,R00006,R00014,R00211,R00210,R01699,R00207,R00224,R00226,R00209,R05636,R03145,R01655,R00361,R00360,R00343,R00342,R01447,R01257,R00226,R00224,R00211,R00210,R00209,R01196,R00212,R00134,R03215,R03146,R00519,R05636,R03145,R00945,R00217,R00346,R00345,R00726,R00341,R00431,R00226,R04672,R00944,R00943,R00472,R00945,R00220,R05103,R01281,R01699,R00006,R00207
87	1.00	371	20	70	0	0	C00065->C00037:[1->2,2->1]	RP00568,RP01670,RP00762,RP00931,RP05983,RP01431,RP00301,RP00921,RP06374,RP00177,RP08742,RP04290,RP00287,RP05694,RP06369,RP01103,RP05067,RP06373,RP00109,RP05729	R01218,R01220,R01655,R03923,R00891,R00479,R05103,R01281,R01324,R00945,R00472,R00945,R00351,R00352,R00362,R00353,R00220,R00214,R00216,R04709,R07989,R06635,R06637,R06636,R06459,R06458,R06448,R07250,R06510,R07253,R05331,R06641,R00233,R06511,R06512,R06643,R06644,R06645,R02505,R07987,R07251,R07988,R05188,R06482,R06483,R06480,R06481,R02447,R05464,R01613,R01614,R05190,R07758,R02223,R07254,R02224,R00930,R00782,R00344,R00941,R00344,R00930,R00217,R00353,R00217,R00346,R00345,R00726,R00341,R00431
88	0.50	396	11	30	0	0	C00065->C00037:[3->2]	RP01407,RP00931,RP01431,RP00043,RP00177,RP08742,RP06369,RP01410,RP05067,RP00109,RP05729	R01285,R00479,R01324,R03121,R00369,R00365,R00364,R00366,R00372,R00373,R00652,R00588,R01957,R00351,R00352,R00362,R00353,R00930,R01289,R00344,R00344,R00930,R00217,R00353,R00217,R00346,R00345,R00726,R00341,R00431
89	1.00	340	18	75	0	0	C00065->C00037:[2->1,3->2]	RP01077,RP00568,RP01670,RP01407,RP00931,RP05983,RP01431,RP00043,RP06374,RP00177,RP08742,RP06369,RP01410,RP05694,RP05067,RP06373,RP00109,RP05729	R00742,R01218,R01220,R01655,R01285,R00479,R05103,R01281,R01324,R03121,R00369,R00365,R00364,R00366,R00372,R00373,R00652,R00588,R01957,R00945,R00351,R00352,R00362,R00353,R00930,R01289,R04709,R07989,R06635,R06637,R06636,R06459,R06458,R06448,R07250,R06510,R07253,R05331,R06641,R00233,R06511,R06512,R06643,R06644,R06645,R02505,R07987,R07251,R07988,R05188,R06482,R06483,R06480,R06481,R02447,R05464,R01613,R01614,R05190,R07758,R02223,R07254,R02224,R00344,R00941,R00344,R00930,R00217,R00353,R00217,R00346,R00345,R00726,R00341,R00431
90	1.00	163	20	187	0	2	C00065->C00037:[2->1,2->2]	RP05677,RP00015,RP00300,RP00032,RP00924,RP00568,RP12907,RP01670,RP00931,RP05983,RP03735,RP00043,RP00305,RP06374,RP00304,RP00930,RP10771,RP01012,RP05857,RP04522	R08549,R07997,R08082,R08050,R05036,R05037,R01412,R05857,R05229,R05228,R08611,R06551,R07185,R05301,R05302,R05097,R03812,R05320,R06539,R01252,R08081,R03737,R03376,R00474,R08610,R05419,R02444,R02445,R00265,R00621,R01879,R06338,R06335,R03218,R03219,R06336,R06337,R02486,R07366,R07996,R08165,R05039,R07993,R03590,R01700,R07187,R06540,R02160,R07329,R03806,R07184,R00272,R07186,R03640,R07368,R03809,R07367,R05469,R05468,R01197,R03009,R03008,R04073,R03451,R05722,R05723,R05466,R02397,R06323,R06322,R03126,R04276,R07997,R08082,R08050,R05036,R05037,R01412,R05857,R05229,R05039,R08611,R06551,R05301,R05302,R05097,R03812,R05320,R06539,R01252,R08081,R03737,R03376,R05419,R02444,R02445,R01879,R06338,R06335,R03218,R02160,R06336,R06337,R02486,R07366,R07996,R03219,R05228,R07993,R03590,R07187,R06540,R07329,R08610,R03806,R07184,R04276,R07186,R03640,R07368,R03809,R07367,R05469,R05468,R03009,R03008,R04073,R03451,R05722,R05723,R05466,R02397,R06323,R06322,R03126,R07185,R00944,R00943,R02990,R00405,R00406,R00407,R02956,R02084,R01780,R00727,R00410,R02407,R05588,R00432,R01559,R03154,R06904,R00474,R01218,R01220,R08165,R01655,R00479,R05103,R01281,R00134,R03215,R03146,R00519,R03121,R00369,R00365,R00364,R00366,R00372,R00373,R00652,R00588,R01957,R00709,R00267,R00945,R08549,R01197,R00265,R00479,R01700,R00621,R00709,R00267,R00272
91	1.00	278	15	33	0	1	C00065->C00037:[1->2,2->1]	RP06172,RP04699,RP01404,RP04290,RP01763,RP00079,RP01941,RP05983,RP00285,RP00604,RP02234,RP01940,RP00301,RP05729,RP02654	R00472,R05103,R01281,R00220,R07377,R07376,R01800,R00361,R00360,R00343,R00342,R01447,R01257,R02055,R05103,R01281,R00211,R00210,R00209,R01196,R00212,R02976,R06520,R02464,R02052,R00945,R00217,R00346,R00345,R00726,R00341,R00431,R02978
92	1.00	383	22	59	0	1	C00065->C00037:[1->2,2->1]	RP02918,RP00440,RP00568,RP05698,RP01670,RP06101,RP00026,RP12734,RP04318,RP00285,RP05242,RP02797,RP00301,RP00291,RP06172,RP06374,RP04290,RP05983,RP10730,RP12733,RP06373,RP04202	R00014,R03050,R00006,R01218,R01220,R01196,R00006,R00014,R00211,R00210,R01699,R00207,R00224,R00226,R00209,R05636,R03145,R01655,R00214,R00216,R00743,R01323,R01179,R05508,R00393,R04057,R02955,R05336,R01359,R05509,R00928,R04000,R00229,R07832,R03884,R00227,R03153,R00235,R00226,R00224,R00211,R00210,R00209,R01196,R00212,R05636,R03145,R00945,R00226,R04672,R00472,R00945,R00220,R05103,R01281,R01699,R00006,R00941,R00207
93	0.50	431	9	41	0	0	C00065->C00037:[3->2]	RP01830,RP00043,RP00036,RP00177,RP01432,RP04290,RP00931,RP00078,RP05729	R01900,R03121,R00369,R00365,R00364,R00366,R00372,R00373,R00652,R00588,R01957,R00199,R01858,R02628,R01138,R00659,R00724,R00200,R00206,R02320,R00430,R00208,R01012,R00572,R00351,R00352,R00362,R01325,R00220,R00479,R00431,R00346,R00345,R00726,R00341,R00217,R00346,R00345,R00726,R00341,R00431
94	1.00	537	15	28	0	0	C00065->C00037:[1->2,2->1]	RP00177,RP08742,RP04290,RP00287,RP06369,RP00762,RP00931,RP05067,RP01103,RP05983,RP00109,RP01431,RP00301,RP05729,RP00921	R00351,R00352,R00362,R00353,R00220,R00214,R00216,R00930,R03923,R00891,R00479,R00344,R00782,R05103,R01281,R00344,R00930,R00217,R00353,R01324,R00945,R00217,R00346,R00345,R00726,R00341,R00431,R00472
95	1.00	311	14	70	0	0	C00065->C00037:[2->1,3->2]	RP00043,RP00177,RP08742,RP06369,RP01410,RP05694,RP01077,RP01407,RP00931,RP05067,RP05983,RP00109,RP01431,RP05729	R03121,R00369,R00365,R00364,R00366,R00372,R00373,R00652,R00588,R01957,R00351,R00352,R00362,R00353,R00930,R01289,R04709,R07989,R06635,R06637,R06636,R06459,R06458,R06448,R07250,R06510,R07253,R05331,R06641,R00233,R06511,R06512,R06643,R06644,R06645,R02505,R07987,R07251,R07988,R05188,R06482,R06483,R06480,R06481,R02447,R05464,R01613,R01614,R05190,R07758,R02223,R07254,R02224,R00742,R01285,R00479,R00344,R05103,R01281,R00344,R00930,R00217,R00353,R01324,R00217,R00346,R00345,R00726,R00341,R00431
96	1.00	373	19	68	0	0	C00065->C00037:[1->2,2->1]	RP06374,RP00177,RP08742,RP04290,RP00568,RP00287,RP01670,RP05694,RP06369,RP00762,RP00931,RP05067,RP06373,RP01103,RP00109,RP01431,RP00301,RP05729,RP00921	R00945,R00351,R00352,R00362,R00353,R00220,R01218,R01220,R00214,R00216,R01655,R04709,R07989,R06635,R06637,R06636,R06459,R06458,R06448,R07250,R06510,R07253,R05331,R06641,R00233,R06511,R06512,R06643,R06644,R06645,R02505,R07987,R07251,R07988,R05188,R06482,R06483,R06480,R06481,R02447,R05464,R01613,R01614,R05190,R07758,R02223,R07254,R02224,R00930,R03923,R00891,R00479,R00344,R00941,R00782,R00344,R00930,R00217,R00353,R01324,R00945,R00217,R00346,R00345,R00726,R00341,R00431,R00472
97	1.00	417	12	42	0	0	C00065->C00037:[2->1,3->2]	RP01830,RP00043,RP00177,RP08742,RP06369,RP01432,RP04290,RP05698,RP00931,RP05067,RP00109,RP05729	R01900,R03121,R00369,R00365,R00364,R00366,R00372,R00373,R00652,R00588,R01957,R00351,R00352,R00362,R00353,R00930,R01325,R00220,R01196,R00006,R00014,R00211,R00210,R01699,R00207,R00224,R00226,R00209,R05636,R03145,R00479,R00344,R00344,R00930,R00217,R00353,R00217,R00346,R00345,R00726,R00341,R00431
98	0.50	414	8	40	0	0	C00065->C00037:[3->2]	RP00043,RP00036,RP00931,RP00177,RP00078,RP01431,RP04290,RP05729	R03121,R00369,R00365,R00364,R00366,R00372,R00373,R00652,R00588,R01957,R00199,R01858,R02628,R01138,R00659,R00724,R00200,R00206,R02320,R00430,R00208,R01012,R00572,R00479,R00351,R00352,R00362,R00431,R00346,R00345,R00726,R00341,R01324,R00220,R00217,R00346,R00345,R00726,R00341,R00431
99	0.50	410	12	32	0	0	C00065->C00037:[3->2]	RP01830,RP00043,RP00177,RP08742,RP06369,RP01432,RP00762,RP00931,RP05067,RP01103,RP00109,RP05729	R01900,R03121,R00369,R00365,R00364,R00366,R00372,R00373,R00652,R00588,R01957,R00351,R00352,R00362,R00353,R00930,R01325,R03923,R00891,R00479,R00344,R00782,R00344,R00930,R00217,R00353,R00217,R00346,R00345,R00726,R00341,R00431
100	0.50	401	10	29	0	0	C00065->C00037:[3->2]	RP00043,RP00931,RP05067,RP00177,RP08742,RP06369,RP00109,RP01431,RP04290,RP05729	R03121,R00369,R00365,R00364,R00366,R00372,R00373,R00652,R00588,R01957,R00479,R00344,R00351,R00352,R00362,R00353,R00930,R00344,R00930,R00217,R00353,R01324,R00220,R00217,R00346,R00345,R00726,R00341,R00431
101	1.00	324	18	76	0	0	C00065->C00037:[2->1,3->2]	RP01432,RP00568,RP01670,RP00762,RP00931,RP05983,RP01830,RP00043,RP06374,RP00177,RP08742,RP06369,RP05694,RP01103,RP05067,RP06373,RP00109,RP05729	R01325,R01218,R01220,R01655,R03923,R00891,R00479,R05103,R01281,R01900,R03121,R00369,R00365,R00364,R00366,R00372,R00373,R00652,R00588,R01957,R00945,R00351,R00352,R00362,R00353,R00930,R04709,R07989,R06635,R06637,R06636,R06459,R06458,R06448,R07250,R06510,R07253,R05331,R06641,R00233,R06511,R06512,R06643,R06644,R06645,R02505,R07987,R07251,R07988,R05188,R06482,R06483,R06480,R06481,R02447,R05464,R01613,R01614,R05190,R07758,R02223,R07254,R02224,R00782,R00344,R00941,R00344,R00930,R00217,R00353,R00217,R00346,R00345,R00726,R00341,R00431
102	1.00	305	15	82	0	0	C00065->C00037:[2->1,3->2]	RP00043,RP00177,RP08742,RP06369,RP04290,RP01410,RP05694,RP05698,RP01407,RP00931,RP05067,RP05983,RP00109,RP01431,RP05729	R03121,R00369,R00365,R00364,R00366,R00372,R00373,R00652,R00588,R01957,R00351,R00352,R00362,R00353,R00930,R00220,R01289,R04709,R07989,R06635,R06637,R06636,R06459,R06458,R06448,R07250,R06510,R07253,R05331,R06641,R00233,R06511,R06512,R06643,R06644,R06645,R02505,R07987,R07251,R07988,R05188,R06482,R06483,R06480,R06481,R02447,R05464,R01613,R01614,R05190,R07758,R02223,R07254,R02224,R01196,R00006,R00014,R00211,R00210,R01699,R00207,R00224,R00226,R00209,R05636,R03145,R01285,R00479,R00344,R05103,R01281,R00344,R00930,R00217,R00353,R01324,R00217,R00346,R00345,R00726,R00341,R00431
103	1.00	294	16	89	0	0	C00065->C00037:[2->1,3->2]	RP00043,RP00109,RP01077,RP08742,RP06369,RP04290,RP00059,RP05694,RP01298,RP05698,RP01870,RP05983,RP05067,RP05729,RP00921,RP01292	R03121,R00369,R00365,R00364,R00366,R00372,R00373,R00652,R00588,R01957,R00344,R00930,R00217,R00353,R00742,R00353,R00930,R00220,R00400,R00695,R01731,R00355,R00373,R01713,R07164,R07165,R00357,R04709,R07989,R06635,R06637,R06636,R06459,R06458,R06448,R07250,R06510,R07253,R05331,R06641,R00233,R06511,R06512,R06643,R06644,R06645,R02505,R07987,R07251,R07988,R05188,R06482,R06483,R06480,R06481,R02447,R05464,R01613,R01614,R05190,R07758,R02223,R07254,R02224,R01086,R01196,R00006,R00014,R00211,R00210,R01699,R00207,R00224,R00226,R00209,R05636,R03145,R01954,R05103,R01281,R00344,R00217,R00346,R00345,R00726,R00341,R00431,R00472,R01082
104	1.00	182	25	196	0	2	C00065->C00037:[2->1,2->2]	RP05677,RP12907,RP00015,RP06172,RP00032,RP00924,RP00568,RP04290,RP00608,RP01670,RP01012,RP00931,RP05983,RP01292,RP00043,RP00305,RP06374,RP00304,RP00930,RP00121,RP06373,RP00285,RP10771,RP05857,RP04522	R08549,R07997,R08082,R08050,R05036,R05037,R01412,R05857,R05229,R05228,R08611,R06551,R07185,R05301,R05302,R05097,R03812,R05320,R06539,R01252,R08081,R03737,R03376,R00474,R08610,R05419,R02444,R02445,R00265,R00621,R01879,R06338,R06335,R03218,R03219,R06336,R06337,R02486,R07366,R07996,R08165,R05039,R07993,R03590,R01700,R07187,R06540,R02160,R07329,R03806,R07184,R00272,R07186,R03640,R07368,R03809,R07367,R05469,R05468,R01197,R03009,R03008,R04073,R03451,R05722,R05723,R05466,R02397,R06323,R06322,R03126,R04276,R08165,R07997,R08082,R08050,R05036,R05037,R01412,R05857,R05229,R05039,R08611,R06551,R05301,R05302,R05097,R03812,R05320,R06539,R01252,R08081,R03737,R03376,R05419,R02444,R02445,R01879,R06338,R06335,R03218,R02160,R06336,R06337,R02486,R07366,R07996,R03219,R05228,R07993,R03590,R07187,R06540,R07329,R08610,R03806,R07184,R04276,R07186,R03640,R07368,R03809,R07367,R05469,R05468,R03009,R03008,R04073,R03451,R05722,R05723,R05466,R02397,R06323,R06322,R03126,R07185,R00472,R02990,R00405,R00406,R00407,R02956,R02084,R01780,R00727,R00410,R02407,R05588,R00432,R01559,R03154,R06904,R00474,R01218,R01220,R00220,R00713,R00714,R01655,R00621,R00479,R05103,R01281,R01082,R03121,R00369,R00365,R00364,R00366,R00372,R00373,R00652,R00588,R01957,R00709,R00267,R00945,R08549,R01197,R00265,R00479,R00412,R00408,R02164,R00402,R00941,R00211,R00210,R00209,R01196,R00212,R01700,R00709,R00267,R00272
105	1.00	340	18	79	0	0	C00065->C00037:[2->1,3->2]	RP00300,RP01077,RP00568,RP04290,RP01670,RP00931,RP05983,RP03735,RP01431,RP00043,RP06374,RP00177,RP08742,RP06369,RP05694,RP05067,RP00109,RP05729	R00944,R00943,R00742,R01218,R01220,R00220,R01655,R00479,R05103,R01281,R00134,R03215,R03146,R00519,R01324,R03121,R00369,R00365,R00364,R00366,R00372,R00373,R00652,R00588,R01957,R00945,R00351,R00352,R00362,R00353,R00930,R04709,R07989,R06635,R06637,R06636,R06459,R06458,R06448,R07250,R06510,R07253,R05331,R06641,R00233,R06511,R06512,R06643,R06644,R06645,R02505,R07987,R07251,R07988,R05188,R06482,R06483,R06480,R06481,R02447,R05464,R01613,R01614,R05190,R07758,R02223,R07254,R02224,R00344,R00344,R00930,R00217,R00353,R00217,R00346,R00345,R00726,R00341,R00431
106	1.00	334	15	82	0	0	C00065->C00037:[2->1,3->2]	RP01830,RP00043,RP00177,RP08742,RP06369,RP01432,RP04290,RP05694,RP05698,RP00931,RP05067,RP05983,RP00109,RP05729,RP01077	R01900,R03121,R00369,R00365,R00364,R00366,R00372,R00373,R00652,R00588,R01957,R00351,R00352,R00362,R00353,R00930,R01325,R00220,R04709,R07989,R06635,R06637,R06636,R06459,R06458,R06448,R07250,R06510,R07253,R05331,R06641,R00233,R06511,R06512,R06643,R06644,R06645,R02505,R07987,R07251,R07988,R05188,R06482,R06483,R06480,R06481,R02447,R05464,R01613,R01614,R05190,R07758,R02223,R07254,R02224,R01196,R00006,R00014,R00211,R00210,R01699,R00207,R00224,R00226,R00209,R05636,R03145,R00479,R00344,R05103,R01281,R00344,R00930,R00217,R00353,R00217,R00346,R00345,R00726,R00341,R00431,R00742
107	1.00	508	20	39	0	1	C00065->C00037:[1->2,2->1]	RP02918,RP00440,RP00568,RP05698,RP01670,RP06101,RP12734,RP04318,RP00285,RP05242,RP02797,RP00301,RP00291,RP06172,RP06374,RP04290,RP10730,RP12733,RP06373,RP04202	R00014,R03050,R00006,R01218,R01220,R01196,R00006,R00014,R00211,R00210,R01699,R00207,R00224,R00226,R00209,R05636,R03145,R01655,R00214,R00216,R00226,R00224,R00211,R00210,R00209,R01196,R00212,R05636,R03145,R00945,R00226,R04672,R00472,R00945,R00220,R01699,R00006,R00941,R00207
108	1.00	303	15	83	0	0	C00065->C00037:[2->1,3->2]	RP00043,RP00177,RP08742,RP06369,RP04290,RP05694,RP05698,RP00762,RP00931,RP05067,RP01103,RP05983,RP00109,RP01431,RP05729	R03121,R00369,R00365,R00364,R00366,R00372,R00373,R00652,R00588,R01957,R00351,R00352,R00362,R00353,R00930,R00220,R04709,R07989,R06635,R06637,R06636,R06459,R06458,R06448,R07250,R06510,R07253,R05331,R06641,R00233,R06511,R06512,R06643,R06644,R06645,R02505,R07987,R07251,R07988,R05188,R06482,R06483,R06480,R06481,R02447,R05464,R01613,R01614,R05190,R07758,R02223,R07254,R02224,R01196,R00006,R00014,R00211,R00210,R01699,R00207,R00224,R00226,R00209,R05636,R03145,R03923,R00891,R00479,R00344,R00782,R05103,R01281,R00344,R00930,R00217,R00353,R01324,R00217,R00346,R00345,R00726,R00341,R00431
109	1.00	438	16	26	0	1	C00065->C00037:[1->2,2->1]	RP06374,RP04699,RP01404,RP00568,RP01763,RP01670,RP00503,RP00814,RP05983,RP03735,RP01940,RP02655,RP00301,RP01941,RP02654,RP00300	R00945,R05103,R01281,R01218,R01220,R07377,R07376,R01800,R01655,R06521,R01926,R06516,R05104,R05103,R01281,R00134,R03215,R03146,R00519,R02052,R02979,R00945,R02055,R02978,R00944,R00943
110	1.00	631	16	80	0	0	C00065->C00037:[2->1,3->2]	RP01830,RP00043,RP00177,RP08742,RP06369,RP01432,RP04290,RP06643,RP05694,RP05709,RP01077,RP00931,RP05067,RP05983,RP00109,RP05729	R01900,R03121,R00369,R00365,R00364,R00366,R00372,R00373,R00652,R00588,R01957,R00351,R00352,R00362,R00353,R00930,R01325,R00220,R01626,R04709,R07989,R06635,R06637,R06636,R06459,R06458,R06448,R07250,R06510,R07253,R05331,R06641,R00233,R06511,R06512,R06643,R06644,R06645,R02505,R07987,R07251,R07988,R05188,R06482,R06483,R06480,R06481,R02447,R05464,R01613,R01614,R05190,R07758,R02223,R07254,R02224,R04726,R04952,R02768,R04957,R07762,R04963,R04355,R04960,R04968,R00742,R00479,R00344,R05103,R01281,R00344,R00930,R00217,R00353,R00217,R00346,R00345,R00726,R00341,R00431
111	1.00	265	17	84	0	0	C00065->C00037:[2->1,3->2]	RP00043,RP06172,RP08742,RP06369,RP04290,RP06101,RP05694,RP01298,RP05983,RP01870,RP05067,RP00285,RP00059,RP00109,RP05729,RP00921,RP01292	R03121,R00369,R00365,R00364,R00366,R00372,R00373,R00652,R00588,R01957,R00472,R00353,R00930,R00220,R00214,R00216,R04709,R07989,R06635,R06637,R06636,R06459,R06458,R06448,R07250,R06510,R07253,R05331,R06641,R00233,R06511,R06512,R06643,R06644,R06645,R02505,R07987,R07251,R07988,R05188,R06482,R06483,R06480,R06481,R02447,R05464,R01613,R01614,R05190,R07758,R02223,R07254,R02224,R01086,R05103,R01281,R01954,R00344,R00211,R00210,R00209,R01196,R00212,R00400,R00695,R01731,R00355,R00373,R01713,R07164,R07165,R00357,R00344,R00930,R00217,R00353,R00217,R00346,R00345,R00726,R00341,R00431,R00472,R01082
112	1.00	437	15	36	0	0	C00065->C00037:[3->1,3->2]	RP00043,RP06374,RP00177,RP08742,RP06369,RP00568,RP01670,RP00762,RP00931,RP05067,RP06373,RP01103,RP00109,RP01431,RP05729	R03121,R00369,R00365,R00364,R00366,R00372,R00373,R00652,R00588,R01957,R00945,R00351,R00352,R00362,R00353,R00930,R01218,R01220,R01655,R03923,R00891,R00479,R00344,R00941,R00782,R00344,R00930,R00217,R00353,R01324,R00217,R00346,R00345,R00726,R00341,R00431
113	1.00	314	18	80	0	0	C00065->C00037:[2->1,3->2]	RP00300,RP00568,RP01670,RP00762,RP00931,RP05983,RP03735,RP01431,RP00043,RP06374,RP00177,RP08742,RP06369,RP05694,RP01103,RP05067,RP00109,RP05729	R00944,R00943,R01218,R01220,R01655,R03923,R00891,R00479,R05103,R01281,R00134,R03215,R03146,R00519,R01324,R03121,R00369,R00365,R00364,R00366,R00372,R00373,R00652,R00588,R01957,R00945,R00351,R00352,R00362,R00353,R00930,R04709,R07989,R06635,R06637,R06636,R06459,R06458,R06448,R07250,R06510,R07253,R05331,R06641,R00233,R06511,R06512,R06643,R06644,R06645,R02505,R07987,R07251,R07988,R05188,R06482,R06483,R06480,R06481,R02447,R05464,R01613,R01614,R05190,R07758,R02223,R07254,R02224,R00782,R00344,R00344,R00930,R00217,R00353,R00217,R00346,R00345,R00726,R00341,R00431
114	1.00	358	17	47	0	0	C00065->C00037:[3->1,3->2]	RP00043,RP06374,RP08742,RP06369,RP00568,RP04290,RP01670,RP00059,RP01298,RP05067,RP01870,RP03735,RP00109,RP05729,RP00921,RP01292,RP00300	R03121,R00369,R00365,R00364,R00366,R00372,R00373,R00652,R00588,R01957,R00945,R00353,R00930,R01218,R01220,R00220,R01655,R00400,R00695,R01731,R00355,R00373,R01713,R07164,R07165,R00357,R01086,R00344,R01954,R00134,R03215,R03146,R00519,R00344,R00930,R00217,R00353,R00217,R00346,R00345,R00726,R00341,R00431,R00472,R01082,R00944,R00943
115	1.00	434	15	39	0	0	C00065->C00037:[3->1,3->2]	RP00043,RP06374,RP00177,RP08742,RP06369,RP00568,RP04290,RP01670,RP00931,RP05067,RP03735,RP00109,RP01431,RP05729,RP00300	R03121,R00369,R00365,R00364,R00366,R00372,R00373,R00652,R00588,R01957,R00945,R00351,R00352,R00362,R00353,R00930,R01218,R01220,R00220,R01655,R00479,R00344,R00134,R03215,R03146,R00519,R00344,R00930,R00217,R00353,R01324,R00217,R00346,R00345,R00726,R00341,R00431,R00944,R00943
116	1.00	395	15	39	0	0	C00065->C00037:[1->1,3->2]	RP00043,RP06172,RP00177,RP08742,RP06369,RP04290,RP06101,RP01410,RP01407,RP00931,RP05067,RP00285,RP00109,RP01431,RP05729	R03121,R00369,R00365,R00364,R00366,R00372,R00373,R00652,R00588,R01957,R00472,R00351,R00352,R00362,R00353,R00930,R00220,R00214,R00216,R01289,R01285,R00479,R00344,R00211,R00210,R00209,R01196,R00212,R00344,R00930,R00217,R00353,R01324,R00217,R00346,R00345,R00726,R00341,R00431
117	1.00	324	19	81	0	0	C00065->C00037:[2->1,3->2]	RP00300,RP01432,RP00568,RP01670,RP00762,RP00931,RP05983,RP03735,RP01830,RP00043,RP06374,RP00177,RP08742,RP06369,RP05694,RP01103,RP05067,RP00109,RP05729	R00944,R00943,R01325,R01218,R01220,R01655,R03923,R00891,R00479,R05103,R01281,R00134,R03215,R03146,R00519,R01900,R03121,R00369,R00365,R00364,R00366,R00372,R00373,R00652,R00588,R01957,R00945,R00351,R00352,R00362,R00353,R00930,R04709,R07989,R06635,R06637,R06636,R06459,R06458,R06448,R07250,R06510,R07253,R05331,R06641,R00233,R06511,R06512,R06643,R06644,R06645,R02505,R07987,R07251,R07988,R05188,R06482,R06483,R06480,R06481,R02447,R05464,R01613,R01614,R05190,R07758,R02223,R07254,R02224,R00782,R00344,R00344,R00930,R00217,R00353,R00217,R00346,R00345,R00726,R00341,R00431
118	1.00	164	19	171	0	2	C00065->C00037:[2->1,2->2]	RP00043,RP05677,RP00305,RP00015,RP06374,RP00924,RP00568,RP12907,RP05983,RP01670,RP06101,RP01012,RP00931,RP00121,RP06373,RP00304,RP01292,RP10771,RP04522	R03121,R00369,R00365,R00364,R00366,R00372,R00373,R00652,R00588,R01957,R08549,R07997,R08082,R08050,R05036,R05037,R01412,R05857,R05229,R05228,R08611,R06551,R07185,R05301,R05302,R05097,R03812,R05320,R06539,R01252,R08081,R03737,R03376,R00474,R08610,R05419,R02444,R02445,R00265,R00621,R01879,R06338,R06335,R03218,R03219,R06336,R06337,R02486,R07366,R07996,R08165,R05039,R07993,R03590,R01700,R07187,R06540,R02160,R07329,R03806,R07184,R00272,R07186,R03640,R07368,R03809,R07367,R05469,R05468,R01197,R03009,R03008,R04073,R03451,R05722,R05723,R05466,R02397,R06323,R06322,R03126,R04276,R00709,R00267,R07997,R08082,R08050,R05036,R05037,R01412,R05857,R05229,R05039,R08611,R06551,R05301,R05302,R05097,R03812,R05320,R06539,R01252,R08081,R03737,R03376,R05419,R02444,R02445,R01879,R06338,R06335,R03218,R02160,R06336,R06337,R02486,R07366,R07996,R03219,R05228,R07993,R03590,R07187,R06540,R07329,R08610,R03806,R07184,R04276,R07186,R03640,R07368,R03809,R07367,R05469,R05468,R03009,R03008,R04073,R03451,R05722,R05723,R05466,R02397,R06323,R06322,R03126,R07185,R00945,R00474,R01218,R01220,R08165,R05103,R01281,R01655,R00214,R00216,R00621,R00479,R00412,R00408,R02164,R00402,R00941,R08549,R01197,R00265,R01082,R01700,R00272
119	1.00	186	24	193	0	2	C00065->C00037:[2->1,2->2,3->2]	RP05677,RP12907,RP00015,RP00032,RP00924,RP00568,RP04290,RP00608,RP01670,RP01012,RP00931,RP05983,RP01431,RP00043,RP00305,RP06374,RP00177,RP00304,RP00930,RP06373,RP00109,RP10771,RP05857,RP04522	R08549,R07997,R08082,R08050,R05036,R05037,R01412,R05857,R05229,R05228,R08611,R06551,R07185,R05301,R05302,R05097,R03812,R05320,R06539,R01252,R08081,R03737,R03376,R00474,R08610,R05419,R02444,R02445,R00265,R00621,R01879,R06338,R06335,R03218,R03219,R06336,R06337,R02486,R07366,R07996,R08165,R05039,R07993,R03590,R01700,R07187,R06540,R02160,R07329,R03806,R07184,R00272,R07186,R03640,R07368,R03809,R07367,R05469,R05468,R01197,R03009,R03008,R04073,R03451,R05722,R05723,R05466,R02397,R06323,R06322,R03126,R04276,R08165,R07997,R08082,R08050,R05036,R05037,R01412,R05857,R05229,R05039,R08611,R06551,R05301,R05302,R05097,R03812,R05320,R06539,R01252,R08081,R03737,R03376,R05419,R02444,R02445,R01879,R06338,R06335,R03218,R02160,R06336,R06337,R02486,R07366,R07996,R03219,R05228,R07993,R03590,R07187,R06540,R07329,R08610,R03806,R07184,R04276,R07186,R03640,R07368,R03809,R07367,R05469,R05468,R03009,R03008,R04073,R03451,R05722,R05723,R05466,R02397,R06323,R06322,R03126,R07185,R02990,R00405,R00406,R00407,R02956,R02084,R01780,R00727,R00410,R02407,R05588,R00432,R01559,R03154,R06904,R00474,R01218,R01220,R00220,R00713,R00714,R01655,R00621,R00479,R05103,R01281,R01324,R03121,R00369,R00365,R00364,R00366,R00372,R00373,R00652,R00588,R01957,R00709,R00267,R00945,R00351,R00352,R00362,R08549,R01197,R00265,R00479,R00941,R00344,R00930,R00217,R00353,R01700,R00709,R00267,R00272
120	0.50	404	9	42	0	0	C00065->C00037:[3->2]	RP00043,RP00036,RP00177,RP00762,RP00931,RP01103,RP00078,RP01431,RP05729	R03121,R00369,R00365,R00364,R00366,R00372,R00373,R00652,R00588,R01957,R00199,R01858,R02628,R01138,R00659,R00724,R00200,R00206,R02320,R00430,R00208,R01012,R00572,R00351,R00352,R00362,R03923,R00891,R00479,R00782,R00431,R00346,R00345,R00726,R00341,R01324,R00217,R00346,R00345,R00726,R00341,R00431
121	1.00	297	17	78	0	0	C00065->C00037:[2->1,3->2]	RP00043,RP06172,RP00177,RP08742,RP06369,RP04290,RP06101,RP01410,RP05694,RP01407,RP00931,RP05067,RP00285,RP05983,RP00109,RP01431,RP05729	R03121,R00369,R00365,R00364,R00366,R00372,R00373,R00652,R00588,R01957,R00472,R00351,R00352,R00362,R00353,R00930,R00220,R00214,R00216,R01289,R04709,R07989,R06635,R06637,R06636,R06459,R06458,R06448,R07250,R06510,R07253,R05331,R06641,R00233,R06511,R06512,R06643,R06644,R06645,R02505,R07987,R07251,R07988,R05188,R06482,R06483,R06480,R06481,R02447,R05464,R01613,R01614,R05190,R07758,R02223,R07254,R02224,R01285,R00479,R00344,R00211,R00210,R00209,R01196,R00212,R05103,R01281,R00344,R00930,R00217,R00353,R01324,R00217,R00346,R00345,R00726,R00341,R00431
122	1.00	336	19	81	0	0	C00065->C00037:[2->1,3->2]	RP00300,RP01077,RP00568,RP01670,RP00762,RP00931,RP05983,RP03735,RP01431,RP00043,RP06374,RP00177,RP08742,RP06369,RP05694,RP01103,RP05067,RP00109,RP05729	R00944,R00943,R00742,R01218,R01220,R01655,R03923,R00891,R00479,R05103,R01281,R00134,R03215,R03146,R00519,R01324,R03121,R00369,R00365,R00364,R00366,R00372,R00373,R00652,R00588,R01957,R00945,R00351,R00352,R00362,R00353,R00930,R04709,R07989,R06635,R06637,R06636,R06459,R06458,R06448,R07250,R06510,R07253,R05331,R06641,R00233,R06511,R06512,R06643,R06644,R06645,R02505,R07987,R07251,R07988,R05188,R06482,R06483,R06480,R06481,R02447,R05464,R01613,R01614,R05190,R07758,R02223,R07254,R02224,R00782,R00344,R00344,R00930,R00217,R00353,R00217,R00346,R00345,R00726,R00341,R00431
123	1.00	274	9	24	0	1	C00065->C00037:[1->2,2->1]	RP05983,RP06172,RP00285,RP04699,RP01404,RP04290,RP00301,RP05729,RP00079	R05103,R01281,R00472,R00211,R00210,R00209,R01196,R00212,R05103,R01281,R00220,R00945,R00217,R00346,R00345,R00726,R00341,R00431,R00361,R00360,R00343,R00342,R01447,R01257
124	1.00	384	15	25	0	1	C00065->C00037:[1->2,2->1]	RP01940,RP06172,RP04699,RP01404,RP04290,RP06101,RP00503,RP00814,RP05983,RP00285,RP01763,RP02655,RP00301,RP01941,RP02654	R02052,R00472,R05103,R01281,R00220,R00214,R00216,R06521,R01926,R06516,R05104,R05103,R01281,R00211,R00210,R00209,R01196,R00212,R07377,R07376,R01800,R02979,R00945,R02055,R02978
125	1.00	307	20	87	0	0	C00065->C00037:[2->1,3->2]	RP00109,RP00300,RP01077,RP00568,RP04290,RP01670,RP01298,RP01870,RP03735,RP00043,RP06374,RP08742,RP06369,RP05694,RP05983,RP00059,RP05067,RP05729,RP00921,RP01292	R00344,R00930,R00217,R00353,R00944,R00943,R00742,R01218,R01220,R00220,R01655,R01086,R01954,R00134,R03215,R03146,R00519,R03121,R00369,R00365,R00364,R00366,R00372,R00373,R00652,R00588,R01957,R00945,R00353,R00930,R04709,R07989,R06635,R06637,R06636,R06459,R06458,R06448,R07250,R06510,R07253,R05331,R06641,R00233,R06511,R06512,R06643,R06644,R06645,R02505,R07987,R07251,R07988,R05188,R06482,R06483,R06480,R06481,R02447,R05464,R01613,R01614,R05190,R07758,R02223,R07254,R02224,R05103,R01281,R00400,R00695,R01731,R00355,R00373,R01713,R07164,R07165,R00357,R00344,R00217,R00346,R00345,R00726,R00341,R00431,R00472,R01082
126	1.00	312	13	69	0	0	C00065->C00037:[2->1,3->2]	RP00043,RP00177,RP08742,RP06369,RP04290,RP05694,RP01077,RP00931,RP05067,RP05983,RP00109,RP01431,RP05729	R03121,R00369,R00365,R00364,R00366,R00372,R00373,R00652,R00588,R01957,R00351,R00352,R00362,R00353,R00930,R00220,R04709,R07989,R06635,R06637,R06636,R06459,R06458,R06448,R07250,R06510,R07253,R05331,R06641,R00233,R06511,R06512,R06643,R06644,R06645,R02505,R07987,R07251,R07988,R05188,R06482,R06483,R06480,R06481,R02447,R05464,R01613,R01614,R05190,R07758,R02223,R07254,R02224,R00742,R00479,R00344,R05103,R01281,R00344,R00930,R00217,R00353,R01324,R00217,R00346,R00345,R00726,R00341,R00431
127	1.00	167	21	189	0	2	C00065->C00037:[2->1,2->2]	RP05677,RP00608,RP00015,RP00300,RP00032,RP00924,RP00568,RP12907,RP01670,RP01012,RP00931,RP05983,RP03735,RP00043,RP00305,RP06374,RP00304,RP00930,RP10771,RP05857,RP04522	R08549,R07997,R08082,R08050,R05036,R05037,R01412,R05857,R05229,R05228,R08611,R06551,R07185,R05301,R05302,R05097,R03812,R05320,R06539,R01252,R08081,R03737,R03376,R00474,R08610,R05419,R02444,R02445,R00265,R00621,R01879,R06338,R06335,R03218,R03219,R06336,R06337,R02486,R07366,R07996,R08165,R05039,R07993,R03590,R01700,R07187,R06540,R02160,R07329,R03806,R07184,R00272,R07186,R03640,R07368,R03809,R07367,R05469,R05468,R01197,R03009,R03008,R04073,R03451,R05722,R05723,R05466,R02397,R06323,R06322,R03126,R04276,R00713,R00714,R07997,R08082,R08050,R05036,R05037,R01412,R05857,R05229,R05039,R08611,R06551,R05301,R05302,R05097,R03812,R05320,R06539,R01252,R08081,R03737,R03376,R05419,R02444,R02445,R01879,R06338,R06335,R03218,R02160,R06336,R06337,R02486,R07366,R07996,R03219,R05228,R07993,R03590,R07187,R06540,R07329,R08610,R03806,R07184,R04276,R07186,R03640,R07368,R03809,R07367,R05469,R05468,R03009,R03008,R04073,R03451,R05722,R05723,R05466,R02397,R06323,R06322,R03126,R07185,R00944,R00943,R02990,R00405,R00406,R00407,R02956,R02084,R01780,R00727,R00410,R02407,R05588,R00432,R01559,R03154,R06904,R00474,R01218,R01220,R08165,R01655,R00621,R00479,R05103,R01281,R00134,R03215,R03146,R00519,R03121,R00369,R00365,R00364,R00366,R00372,R00373,R00652,R00588,R01957,R00709,R00267,R00945,R08549,R01197,R00265,R00479,R01700,R00709,R00267,R00272
128	1.00	367	21	75	0	0	C00065->C00037:[1->2,2->1]	RP00300,RP00568,RP01670,RP00762,RP00931,RP05983,RP03735,RP01431,RP00301,RP00921,RP06374,RP00177,RP08742,RP04290,RP00287,RP05694,RP06369,RP01103,RP05067,RP00109,RP05729	R00944,R00943,R01218,R01220,R01655,R03923,R00891,R00479,R05103,R01281,R00134,R03215,R03146,R00519,R01324,R00945,R00472,R00945,R00351,R00352,R00362,R00353,R00220,R00214,R00216,R04709,R07989,R06635,R06637,R06636,R06459,R06458,R06448,R07250,R06510,R07253,R05331,R06641,R00233,R06511,R06512,R06643,R06644,R06645,R02505,R07987,R07251,R07988,R05188,R06482,R06483,R06480,R06481,R02447,R05464,R01613,R01614,R05190,R07758,R02223,R07254,R02224,R00930,R00782,R00344,R00344,R00930,R00217,R00353,R00217,R00346,R00345,R00726,R00341,R00431
129	1.00	487	9	15	0	1	C00065->C00037:[1->2,2->1]	RP05983,RP06374,RP04699,RP03735,RP01404,RP00568,RP00301,RP01670,RP00300	R05103,R01281,R00945,R05103,R00134,R03215,R03146,R00519,R01281,R01218,R01220,R00945,R01655,R00944,R00943
130	1.00	413	17	28	0	1	C00065->C00037:[1->2,2->1]	RP06374,RP04699,RP01404,RP00568,RP01763,RP11092,RP01670,RP02234,RP11005,RP05983,RP01938,RP03735,RP00604,RP00301,RP01941,RP02654,RP00300	R00945,R05103,R01281,R01218,R01220,R07377,R07376,R01800,R07381,R01655,R02464,R07386,R07385,R05103,R01281,R02051,R07376,R00134,R03215,R03146,R00519,R02976,R06520,R00945,R02055,R02978,R00944,R00943
131	1.00	295	17	79	0	0	C00065->C00037:[2->1,3->2]	RP00043,RP06172,RP00177,RP08742,RP06369,RP04290,RP06101,RP05694,RP00762,RP00931,RP05067,RP00285,RP05983,RP00109,RP01431,RP05729,RP01103	R03121,R00369,R00365,R00364,R00366,R00372,R00373,R00652,R00588,R01957,R00472,R00351,R00352,R00362,R00353,R00930,R00220,R00214,R00216,R04709,R07989,R06635,R06637,R06636,R06459,R06458,R06448,R07250,R06510,R07253,R05331,R06641,R00233,R06511,R06512,R06643,R06644,R06645,R02505,R07987,R07251,R07988,R05188,R06482,R06483,R06480,R06481,R02447,R05464,R01613,R01614,R05190,R07758,R02223,R07254,R02224,R03923,R00891,R00479,R00344,R00211,R00210,R00209,R01196,R00212,R05103,R01281,R00344,R00930,R00217,R00353,R01324,R00217,R00346,R00345,R00726,R00341,R00431,R00782
132	0.50	141	15	162	0	2	C00065->C00037:[3->1]	RP00043,RP05677,RP00305,RP00015,RP06374,RP10771,RP00924,RP00568,RP12907,RP01670,RP00931,RP06373,RP00304,RP01012,RP04522	R03121,R00369,R00365,R00364,R00366,R00372,R00373,R00652,R00588,R01957,R08549,R07997,R08082,R08050,R05036,R05037,R01412,R05857,R05229,R05228,R08611,R06551,R07185,R05301,R05302,R05097,R03812,R05320,R06539,R01252,R08081,R03737,R03376,R00474,R08610,R05419,R02444,R02445,R00265,R00621,R01879,R06338,R06335,R03218,R03219,R06336,R06337,R02486,R07366,R07996,R08165,R05039,R07993,R03590,R01700,R07187,R06540,R02160,R07329,R03806,R07184,R00272,R07186,R03640,R07368,R03809,R07367,R05469,R05468,R01197,R03009,R03008,R04073,R03451,R05722,R05723,R05466,R02397,R06323,R06322,R03126,R04276,R00709,R00267,R07997,R08082,R08050,R05036,R05037,R01412,R05857,R05229,R05039,R08611,R06551,R05301,R05302,R05097,R03812,R05320,R06539,R01252,R08081,R03737,R03376,R05419,R02444,R02445,R01879,R06338,R06335,R03218,R02160,R06336,R06337,R02486,R07366,R07996,R03219,R05228,R07993,R03590,R07187,R06540,R07329,R08610,R03806,R07184,R04276,R07186,R03640,R07368,R03809,R07367,R05469,R05468,R03009,R03008,R04073,R03451,R05722,R05723,R05466,R02397,R06323,R06322,R03126,R07185,R00945,R01700,R00474,R01218,R01220,R08165,R01655,R00479,R00941,R08549,R01197,R00265,R00621,R00272
133	1.00	451	14	34	0	0	C00065->C00037:[3->1,3->2]	RP00043,RP06374,RP00177,RP08742,RP06369,RP00568,RP04290,RP01670,RP00931,RP05067,RP06373,RP00109,RP01431,RP05729	R03121,R00369,R00365,R00364,R00366,R00372,R00373,R00652,R00588,R01957,R00945,R00351,R00352,R00362,R00353,R00930,R01218,R01220,R00220,R01655,R00479,R00344,R00941,R00344,R00930,R00217,R00353,R01324,R00217,R00346,R00345,R00726,R00341,R00431
134	1.00	466	15	21	0	1	C00065->C00037:[1->2,2->1]	RP06374,RP04699,RP01404,RP00568,RP01763,RP01670,RP00503,RP00814,RP05983,RP06373,RP01940,RP02655,RP00301,RP01941,RP02654	R00945,R05103,R01281,R01218,R01220,R07377,R07376,R01800,R01655,R06521,R01926,R06516,R05104,R05103,R01281,R00941,R02052,R02979,R00945,R02055,R02978
135	1.00	347	19	77	0	0	C00065->C00037:[2->1,3->2]	RP01077,RP01432,RP00568,RP01670,RP00762,RP00931,RP05983,RP01830,RP00043,RP06374,RP00177,RP08742,RP06369,RP05694,RP01103,RP05067,RP06373,RP00109,RP05729	R00742,R01325,R01218,R01220,R01655,R03923,R00891,R00479,R05103,R01281,R01900,R03121,R00369,R00365,R00364,R00366,R00372,R00373,R00652,R00588,R01957,R00945,R00351,R00352,R00362,R00353,R00930,R04709,R07989,R06635,R06637,R06636,R06459,R06458,R06448,R07250,R06510,R07253,R05331,R06641,R00233,R06511,R06512,R06643,R06644,R06645,R02505,R07987,R07251,R07988,R05188,R06482,R06483,R06480,R06481,R02447,R05464,R01613,R01614,R05190,R07758,R02223,R07254,R02224,R00782,R00344,R00941,R00344,R00930,R00217,R00353,R00217,R00346,R00345,R00726,R00341,R00431
136	1.00	274	15	88	0	0	C00065->C00037:[2->1,3->2]	RP00043,RP08742,RP06369,RP04290,RP05983,RP05694,RP01298,RP05698,RP01870,RP05067,RP00059,RP00109,RP05729,RP00921,RP01292	R03121,R00369,R00365,R00364,R00366,R00372,R00373,R00652,R00588,R01957,R00353,R00930,R00220,R05103,R01281,R04709,R07989,R06635,R06637,R06636,R06459,R06458,R06448,R07250,R06510,R07253,R05331,R06641,R00233,R06511,R06512,R06643,R06644,R06645,R02505,R07987,R07251,R07988,R05188,R06482,R06483,R06480,R06481,R02447,R05464,R01613,R01614,R05190,R07758,R02223,R07254,R02224,R01086,R01196,R00006,R00014,R00211,R00210,R01699,R00207,R00224,R00226,R00209,R05636,R03145,R01954,R00344,R00400,R00695,R01731,R00355,R00373,R01713,R07164,R07165,R00357,R00344,R00930,R00217,R00353,R00217,R00346,R00345,R00726,R00341,R00431,R00472,R01082
137	1.00	585	18	31	0	0	C00065->C00037:[1->2,2->1]	RP06374,RP00177,RP08742,RP04290,RP00568,RP00287,RP01670,RP06369,RP00762,RP00931,RP05067,RP06373,RP01103,RP00109,RP01431,RP00301,RP05729,RP00921	R00945,R00351,R00352,R00362,R00353,R00220,R01218,R01220,R00214,R00216,R01655,R00930,R03923,R00891,R00479,R00344,R00941,R00782,R00344,R00930,R00217,R00353,R01324,R00945,R00217,R00346,R00345,R00726,R00341,R00431,R00472
138	1.00	317	17	78	0	0	C00065->C00037:[2->1,3->2]	RP00043,RP06374,RP00177,RP08742,RP06369,RP00568,RP04290,RP01670,RP05694,RP00931,RP05067,RP05983,RP03735,RP00109,RP01431,RP05729,RP00300	R03121,R00369,R00365,R00364,R00366,R00372,R00373,R00652,R00588,R01957,R00945,R00351,R00352,R00362,R00353,R00930,R01218,R01220,R00220,R01655,R04709,R07989,R06635,R06637,R06636,R06459,R06458,R06448,R07250,R06510,R07253,R05331,R06641,R00233,R06511,R06512,R06643,R06644,R06645,R02505,R07987,R07251,R07988,R05188,R06482,R06483,R06480,R06481,R02447,R05464,R01613,R01614,R05190,R07758,R02223,R07254,R02224,R00479,R00344,R05103,R01281,R00134,R03215,R03146,R00519,R00344,R00930,R00217,R00353,R01324,R00217,R00346,R00345,R00726,R00341,R00431,R00944,R00943
139	1.00	318	16	77	0	0	C00065->C00037:[2->1,3->2]	RP00043,RP06172,RP00177,RP08742,RP06369,RP04290,RP06101,RP05694,RP01077,RP00931,RP05067,RP00285,RP05983,RP00109,RP01431,RP05729	R03121,R00369,R00365,R00364,R00366,R00372,R00373,R00652,R00588,R01957,R00472,R00351,R00352,R00362,R00353,R00930,R00220,R00214,R00216,R04709,R07989,R06635,R06637,R06636,R06459,R06458,R06448,R07250,R06510,R07253,R05331,R06641,R00233,R06511,R06512,R06643,R06644,R06645,R02505,R07987,R07251,R07988,R05188,R06482,R06483,R06480,R06481,R02447,R05464,R01613,R01614,R05190,R07758,R02223,R07254,R02224,R00742,R00479,R00344,R00211,R00210,R00209,R01196,R00212,R05103,R01281,R00344,R00930,R00217,R00353,R01324,R00217,R00346,R00345,R00726,R00341,R00431
140	1.00	388	15	40	0	0	C00065->C00037:[1->1,3->2]	RP00043,RP06172,RP00177,RP08742,RP06369,RP00285,RP04290,RP06101,RP00762,RP00931,RP05067,RP01103,RP00109,RP01431,RP05729	R03121,R00369,R00365,R00364,R00366,R00372,R00373,R00652,R00588,R01957,R00472,R00351,R00352,R00362,R00353,R00930,R00211,R00210,R00209,R01196,R00212,R00220,R00214,R00216,R03923,R00891,R00479,R00344,R00782,R00344,R00930,R00217,R00353,R01324,R00217,R00346,R00345,R00726,R00341,R00431
141	1.00	625	15	79	0	0	C00065->C00037:[2->1,3->2]	RP00043,RP00177,RP08742,RP06369,RP04290,RP06643,RP05694,RP05709,RP01077,RP00931,RP05067,RP05983,RP00109,RP01431,RP05729	R03121,R00369,R00365,R00364,R00366,R00372,R00373,R00652,R00588,R01957,R00351,R00352,R00362,R00353,R00930,R00220,R01626,R04709,R07989,R06635,R06637,R06636,R06459,R06458,R06448,R07250,R06510,R07253,R05331,R06641,R00233,R06511,R06512,R06643,R06644,R06645,R02505,R07987,R07251,R07988,R05188,R06482,R06483,R06480,R06481,R02447,R05464,R01613,R01614,R05190,R07758,R02223,R07254,R02224,R04726,R04952,R02768,R04957,R07762,R04963,R04355,R04960,R04968,R00742,R00479,R00344,R05103,R01281,R00344,R00930,R00217,R00353,R01324,R00217,R00346,R00345,R00726,R00341,R00431
142	1.00	283	16	41	0	1	C00065->C00037:[1->2,2->1]	RP01940,RP00128,RP04699,RP01404,RP04290,RP06101,RP01763,RP00026,RP05983,RP00604,RP02234,RP04318,RP00301,RP01941,RP02654,RP06172	R02052,R00710,R00711,R01019,R00326,R05103,R01281,R00220,R00214,R00216,R07377,R07376,R01800,R00743,R01323,R01179,R05508,R00393,R04057,R02955,R05336,R01359,R05509,R00928,R04000,R00229,R07832,R03884,R00227,R03153,R00235,R05103,R01281,R02976,R06520,R02464,R00224,R00945,R02055,R02978,R00472
143	1.00	328	17	78	0	0	C00065->C00037:[2->1,3->2]	RP06172,RP01077,RP01432,RP04290,RP00931,RP05983,RP01830,RP00043,RP00177,RP08742,RP06369,RP06101,RP05694,RP05067,RP00285,RP00109,RP05729	R00472,R00742,R01325,R00220,R00479,R05103,R01281,R01900,R03121,R00369,R00365,R00364,R00366,R00372,R00373,R00652,R00588,R01957,R00351,R00352,R00362,R00353,R00930,R00214,R00216,R04709,R07989,R06635,R06637,R06636,R06459,R06458,R06448,R07250,R06510,R07253,R05331,R06641,R00233,R06511,R06512,R06643,R06644,R06645,R02505,R07987,R07251,R07988,R05188,R06482,R06483,R06480,R06481,R02447,R05464,R01613,R01614,R05190,R07758,R02223,R07254,R02224,R00344,R00211,R00210,R00209,R01196,R00212,R00344,R00930,R00217,R00353,R00217,R00346,R00345,R00726,R00341,R00431
144	1.00	295	15	76	0	0	C00065->C00037:[2->1,3->2]	RP00043,RP06172,RP00177,RP08742,RP06369,RP04290,RP06101,RP05694,RP00931,RP05067,RP00285,RP05983,RP00109,RP01431,RP05729	R03121,R00369,R00365,R00364,R00366,R00372,R00373,R00652,R00588,R01957,R00472,R00351,R00352,R00362,R00353,R00930,R00220,R00214,R00216,R04709,R07989,R06635,R06637,R06636,R06459,R06458,R06448,R07250,R06510,R07253,R05331,R06641,R00233,R06511,R06512,R06643,R06644,R06645,R02505,R07987,R07251,R07988,R05188,R06482,R06483,R06480,R06481,R02447,R05464,R01613,R01614,R05190,R07758,R02223,R07254,R02224,R00479,R00344,R00211,R00210,R00209,R01196,R00212,R05103,R01281,R00344,R00930,R00217,R00353,R01324,R00217,R00346,R00345,R00726,R00341,R00431
145	1.00	320	18	79	0	0	C00065->C00037:[2->1,3->2]	RP06172,RP01077,RP04290,RP01407,RP00931,RP05983,RP01431,RP00043,RP00177,RP08742,RP06369,RP06101,RP01410,RP05694,RP05067,RP00285,RP00109,RP05729	R00472,R00742,R00220,R01285,R00479,R05103,R01281,R01324,R03121,R00369,R00365,R00364,R00366,R00372,R00373,R00652,R00588,R01957,R00351,R00352,R00362,R00353,R00930,R00214,R00216,R01289,R04709,R07989,R06635,R06637,R06636,R06459,R06458,R06448,R07250,R06510,R07253,R05331,R06641,R00233,R06511,R06512,R06643,R06644,R06645,R02505,R07987,R07251,R07988,R05188,R06482,R06483,R06480,R06481,R02447,R05464,R01613,R01614,R05190,R07758,R02223,R07254,R02224,R00344,R00211,R00210,R00209,R01196,R00212,R00344,R00930,R00217,R00353,R00217,R00346,R00345,R00726,R00341,R00431
146	1.00	620	16	80	0	0	C00065->C00037:[2->1,3->2]	RP00043,RP00177,RP08742,RP06369,RP01410,RP06643,RP05709,RP01077,RP01407,RP00931,RP05067,RP05983,RP00109,RP01431,RP05694,RP05729	R03121,R00369,R00365,R00364,R00366,R00372,R00373,R00652,R00588,R01957,R00351,R00352,R00362,R00353,R00930,R01289,R01626,R04726,R04952,R02768,R04957,R07762,R04963,R04355,R04960,R04968,R00742,R01285,R00479,R00344,R05103,R01281,R00344,R00930,R00217,R00353,R01324,R04709,R07989,R06635,R06637,R06636,R06459,R06458,R06448,R07250,R06510,R07253,R05331,R06641,R00233,R06511,R06512,R06643,R06644,R06645,R02505,R07987,R07251,R07988,R05188,R06482,R06483,R06480,R06481,R02447,R05464,R01613,R01614,R05190,R07758,R02223,R07254,R02224,R00217,R00346,R00345,R00726,R00341,R00431
147	0.50	317	8	26	0	0	C00065->C00037:[3->2]	RP00043,RP00931,RP00177,RP00287,RP01431,RP04290,RP00079,RP06101	R03121,R00369,R00365,R00364,R00366,R00372,R00373,R00652,R00588,R01957,R00479,R00351,R00352,R00362,R00214,R00216,R01324,R00220,R00361,R00360,R00343,R00342,R01447,R01257,R00214,R00216
148	1.00	395	11	31	0	0	C00065->C00037:[2->1,3->2]	RP00043,RP00177,RP08742,RP06369,RP04290,RP00931,RP05067,RP05983,RP00109,RP01431,RP05729	R03121,R00369,R00365,R00364,R00366,R00372,R00373,R00652,R00588,R01957,R00351,R00352,R00362,R00353,R00930,R00220,R00479,R00344,R05103,R01281,R00344,R00930,R00217,R00353,R01324,R00217,R00346,R00345,R00726,R00341,R00431
149	1.00	183	24	196	0	2	C00065->C00037:[2->1,2->2]	RP05677,RP00608,RP00015,RP00300,RP00032,RP00924,RP00568,RP12907,RP01670,RP06101,RP01012,RP00931,RP05983,RP03735,RP01292,RP00043,RP00305,RP06374,RP00304,RP00930,RP00121,RP10771,RP05857,RP04522	R08549,R07997,R08082,R08050,R05036,R05037,R01412,R05857,R05229,R05228,R08611,R06551,R07185,R05301,R05302,R05097,R03812,R05320,R06539,R01252,R08081,R03737,R03376,R00474,R08610,R05419,R02444,R02445,R00265,R00621,R01879,R06338,R06335,R03218,R03219,R06336,R06337,R02486,R07366,R07996,R08165,R05039,R07993,R03590,R01700,R07187,R06540,R02160,R07329,R03806,R07184,R00272,R07186,R03640,R07368,R03809,R07367,R05469,R05468,R01197,R03009,R03008,R04073,R03451,R05722,R05723,R05466,R02397,R06323,R06322,R03126,R04276,R00713,R00714,R07997,R08082,R08050,R05036,R05037,R01412,R05857,R05229,R05039,R08611,R06551,R05301,R05302,R05097,R03812,R05320,R06539,R01252,R08081,R03737,R03376,R05419,R02444,R02445,R01879,R06338,R06335,R03218,R02160,R06336,R06337,R02486,R07366,R07996,R03219,R05228,R07993,R03590,R07187,R06540,R07329,R08610,R03806,R07184,R04276,R07186,R03640,R07368,R03809,R07367,R05469,R05468,R03009,R03008,R04073,R03451,R05722,R05723,R05466,R02397,R06323,R06322,R03126,R07185,R00944,R00943,R02990,R00405,R00406,R00407,R02956,R02084,R01780,R00727,R00410,R02407,R05588,R00432,R01559,R03154,R06904,R00474,R01218,R01220,R08165,R01655,R00214,R00216,R00621,R00479,R05103,R01281,R00134,R03215,R03146,R00519,R01082,R03121,R00369,R00365,R00364,R00366,R00372,R00373,R00652,R00588,R01957,R00709,R00267,R00945,R08549,R01197,R00265,R00479,R00412,R00408,R02164,R00402,R01700,R00709,R00267,R00272
150	1.00	363	16	42	0	0	C00065->C00037:[3->1,3->2]	RP00043,RP06374,RP08742,RP06369,RP00568,RP04290,RP01670,RP00059,RP01298,RP05067,RP06373,RP01870,RP00109,RP05729,RP00921,RP01292	R03121,R00369,R00365,R00364,R00366,R00372,R00373,R00652,R00588,R01957,R00945,R00353,R00930,R01218,R01220,R00220,R01655,R00400,R00695,R01731,R00355,R00373,R01713,R07164,R07165,R00357,R01086,R00344,R00941,R01954,R00344,R00930,R00217,R00353,R00217,R00346,R00345,R00726,R00341,R00431,R00472,R01082
151	1.00	318	15	71	0	0	C00065->C00037:[3->1,3->2]	RP00043,RP06374,RP00177,RP08742,RP06369,RP00568,RP04290,RP01670,RP05694,RP00931,RP05067,RP06373,RP00109,RP01431,RP05729	R03121,R00369,R00365,R00364,R00366,R00372,R00373,R00652,R00588,R01957,R00945,R00351,R00352,R00362,R00353,R00930,R01218,R01220,R00220,R01655,R04709,R07989,R06635,R06637,R06636,R06459,R06458,R06448,R07250,R06510,R07253,R05331,R06641,R00233,R06511,R06512,R06643,R06644,R06645,R02505,R07987,R07251,R07988,R05188,R06482,R06483,R06480,R06481,R02447,R05464,R01613,R01614,R05190,R07758,R02223,R07254,R02224,R00479,R00344,R00941,R00344,R00930,R00217,R00353,R01324,R00217,R00346,R00345,R00726,R00341,R00431
152	1.00	977	13	41	0	0	C00065->C00037:[2->1,3->2]	RP00043,RP00177,RP08742,RP06369,RP04290,RP06643,RP05709,RP00931,RP05067,RP05983,RP00109,RP01431,RP05729	R03121,R00369,R00365,R00364,R00366,R00372,R00373,R00652,R00588,R01957,R00351,R00352,R00362,R00353,R00930,R00220,R01626,R04726,R04952,R02768,R04957,R07762,R04963,R04355,R04960,R04968,R00479,R00344,R05103,R01281,R00344,R00930,R00217,R00353,R01324,R00217,R00346,R00345,R00726,R00341,R00431
153	1.00	345	20	82	0	0	C00065->C00037:[2->1,3->2]	RP00300,RP01077,RP01432,RP00568,RP01670,RP00762,RP00931,RP05983,RP03735,RP01830,RP00043,RP06374,RP00177,RP08742,RP06369,RP05694,RP01103,RP05067,RP00109,RP05729	R00944,R00943,R00742,R01325,R01218,R01220,R01655,R03923,R00891,R00479,R05103,R01281,R00134,R03215,R03146,R00519,R01900,R03121,R00369,R00365,R00364,R00366,R00372,R00373,R00652,R00588,R01957,R00945,R00351,R00352,R00362,R00353,R00930,R04709,R07989,R06635,R06637,R06636,R06459,R06458,R06448,R07250,R06510,R07253,R05331,R06641,R00233,R06511,R06512,R06643,R06644,R06645,R02505,R07987,R07251,R07988,R05188,R06482,R06483,R06480,R06481,R02447,R05464,R01613,R01614,R05190,R07758,R02223,R07254,R02224,R00782,R00344,R00344,R00930,R00217,R00353,R00217,R00346,R00345,R00726,R00341,R00431
154	1.00	382	12	33	0	0	C00065->C00037:[2->1,3->2]	RP00043,RP00177,RP08742,RP06369,RP00762,RP00931,RP05067,RP01103,RP05983,RP00109,RP01431,RP05729	R03121,R00369,R00365,R00364,R00366,R00372,R00373,R00652,R00588,R01957,R00351,R00352,R00362,R00353,R00930,R03923,R00891,R00479,R00344,R00782,R05103,R01281,R00344,R00930,R00217,R00353,R01324,R00217,R00346,R00345,R00726,R00341,R00431
155	1.00	154	18	167	0	2	C00065->C00037:[2->1,2->2]	RP00043,RP05677,RP00305,RP00015,RP06374,RP00924,RP00568,RP12907,RP01670,RP01012,RP00931,RP05983,RP06373,RP00304,RP10771,RP00930,RP05857,RP04522	R03121,R00369,R00365,R00364,R00366,R00372,R00373,R00652,R00588,R01957,R08549,R07997,R08082,R08050,R05036,R05037,R01412,R05857,R05229,R05228,R08611,R06551,R07185,R05301,R05302,R05097,R03812,R05320,R06539,R01252,R08081,R03737,R03376,R00474,R08610,R05419,R02444,R02445,R00265,R00621,R01879,R06338,R06335,R03218,R03219,R06336,R06337,R02486,R07366,R07996,R08165,R05039,R07993,R03590,R01700,R07187,R06540,R02160,R07329,R03806,R07184,R00272,R07186,R03640,R07368,R03809,R07367,R05469,R05468,R01197,R03009,R03008,R04073,R03451,R05722,R05723,R05466,R02397,R06323,R06322,R03126,R04276,R00709,R00267,R07997,R08082,R08050,R05036,R05037,R01412,R05857,R05229,R05039,R08611,R06551,R05301,R05302,R05097,R03812,R05320,R06539,R01252,R08081,R03737,R03376,R05419,R02444,R02445,R01879,R06338,R06335,R03218,R02160,R06336,R06337,R02486,R07366,R07996,R03219,R05228,R07993,R03590,R07187,R06540,R07329,R08610,R03806,R07184,R04276,R07186,R03640,R07368,R03809,R07367,R05469,R05468,R03009,R03008,R04073,R03451,R05722,R05723,R05466,R02397,R06323,R06322,R03126,R07185,R00945,R00474,R01218,R01220,R08165,R01655,R00621,R00479,R05103,R01281,R00941,R08549,R01197,R00265,R01700,R00479,R00709,R00267,R00272
156	1.00	368	9	16	0	1	C00065->C00037:[1->2,2->1]	RP00762,RP01103,RP05983,RP06172,RP00285,RP01404,RP00301,RP04699,RP06101	R03923,R00891,R00782,R05103,R01281,R00472,R00211,R00210,R00209,R01196,R00212,R01281,R00945,R05103,R00214,R00216
157	1.00	434	16	23	0	1	C00065->C00037:[1->2,2->1]	RP06374,RP04699,RP01404,RP00568,RP01763,RP11092,RP01670,RP11005,RP05983,RP06373,RP01938,RP02234,RP00604,RP00301,RP01941,RP02654	R00945,R05103,R01281,R01218,R01220,R07377,R07376,R01800,R07381,R01655,R07386,R07385,R05103,R01281,R00941,R02051,R07376,R02464,R02976,R06520,R00945,R02055,R02978
158	1.00	394	8	14	0	1	C00065->C00037:[1->2,2->1]	RP01404,RP05983,RP06172,RP00285,RP04699,RP00301,RP04290,RP06101	R01281,R05103,R01281,R00472,R00211,R00210,R00209,R01196,R00212,R05103,R00945,R00220,R00214,R00216
159	1.00	349	19	80	0	0	C00065->C00037:[2->1,3->2]	RP00300,RP01077,RP01432,RP00568,RP04290,RP01670,RP00931,RP05983,RP03735,RP01830,RP00043,RP06374,RP00177,RP08742,RP06369,RP05694,RP05067,RP00109,RP05729	R00944,R00943,R00742,R01325,R01218,R01220,R00220,R01655,R00479,R05103,R01281,R00134,R03215,R03146,R00519,R01900,R03121,R00369,R00365,R00364,R00366,R00372,R00373,R00652,R00588,R01957,R00945,R00351,R00352,R00362,R00353,R00930,R04709,R07989,R06635,R06637,R06636,R06459,R06458,R06448,R07250,R06510,R07253,R05331,R06641,R00233,R06511,R06512,R06643,R06644,R06645,R02505,R07987,R07251,R07988,R05188,R06482,R06483,R06480,R06481,R02447,R05464,R01613,R01614,R05190,R07758,R02223,R07254,R02224,R00344,R00344,R00930,R00217,R00353,R00217,R00346,R00345,R00726,R00341,R00431
160	1.00	180	23	191	0	2	C00065->C00037:[2->1,2->2]	RP05677,RP00608,RP00015,RP00032,RP00924,RP00568,RP12907,RP01670,RP06101,RP01012,RP00931,RP05983,RP01292,RP00043,RP00305,RP06374,RP00304,RP00930,RP00121,RP06373,RP10771,RP05857,RP04522	R08549,R07997,R08082,R08050,R05036,R05037,R01412,R05857,R05229,R05228,R08611,R06551,R07185,R05301,R05302,R05097,R03812,R05320,R06539,R01252,R08081,R03737,R03376,R00474,R08610,R05419,R02444,R02445,R00265,R00621,R01879,R06338,R06335,R03218,R03219,R06336,R06337,R02486,R07366,R07996,R08165,R05039,R07993,R03590,R01700,R07187,R06540,R02160,R07329,R03806,R07184,R00272,R07186,R03640,R07368,R03809,R07367,R05469,R05468,R01197,R03009,R03008,R04073,R03451,R05722,R05723,R05466,R02397,R06323,R06322,R03126,R04276,R00713,R00714,R07997,R08082,R08050,R05036,R05037,R01412,R05857,R05229,R05039,R08611,R06551,R05301,R05302,R05097,R03812,R05320,R06539,R01252,R08081,R03737,R03376,R05419,R02444,R02445,R01879,R06338,R06335,R03218,R02160,R06336,R06337,R02486,R07366,R07996,R03219,R05228,R07993,R03590,R07187,R06540,R07329,R08610,R03806,R07184,R04276,R07186,R03640,R07368,R03809,R07367,R05469,R05468,R03009,R03008,R04073,R03451,R05722,R05723,R05466,R02397,R06323,R06322,R03126,R07185,R02990,R00405,R00406,R00407,R02956,R02084,R01780,R00727,R00410,R02407,R05588,R00432,R01559,R03154,R06904,R00474,R01218,R01220,R08165,R01655,R00214,R00216,R00621,R00479,R05103,R01281,R01082,R03121,R00369,R00365,R00364,R00366,R00372,R00373,R00652,R00588,R01957,R00709,R00267,R00945,R08549,R01197,R00265,R00479,R00412,R00408,R02164,R00402,R00941,R01700,R00709,R00267,R00272
161	1.00	405	16	41	0	0	C00065->C00037:[1->1,3->2]	RP01830,RP00043,RP06172,RP00177,RP08742,RP06369,RP01432,RP00285,RP04290,RP06101,RP00762,RP00931,RP05067,RP01103,RP00109,RP05729	R01900,R03121,R00369,R00365,R00364,R00366,R00372,R00373,R00652,R00588,R01957,R00472,R00351,R00352,R00362,R00353,R00930,R01325,R00211,R00210,R00209,R01196,R00212,R00220,R00214,R00216,R03923,R00891,R00479,R00344,R00782,R00344,R00930,R00217,R00353,R00217,R00346,R00345,R00726,R00341,R00431
162	1.00	1128	17	38	0	0	C00065->C00037:[1->2,2->1]	RP00762,RP00931,RP05983,RP01431,RP00301,RP00921,RP00177,RP08742,RP04290,RP00287,RP06643,RP05709,RP06369,RP01103,RP05067,RP00109,RP05729	R03923,R00891,R00479,R05103,R01281,R01324,R00945,R00472,R00351,R00352,R00362,R00353,R00220,R00214,R00216,R01626,R04726,R04952,R02768,R04957,R07762,R04963,R04355,R04960,R04968,R00930,R00782,R00344,R00344,R00930,R00217,R00353,R00217,R00346,R00345,R00726,R00341,R00431
163	1.00	298	13	69	0	0	C00065->C00037:[2->1,3->2]	RP01830,RP00043,RP00177,RP08742,RP06369,RP01432,RP04290,RP05694,RP00931,RP05067,RP05983,RP00109,RP05729	R01900,R03121,R00369,R00365,R00364,R00366,R00372,R00373,R00652,R00588,R01957,R00351,R00352,R00362,R00353,R00930,R01325,R00220,R04709,R07989,R06635,R06637,R06636,R06459,R06458,R06448,R07250,R06510,R07253,R05331,R06641,R00233,R06511,R06512,R06643,R06644,R06645,R02505,R07987,R07251,R07988,R05188,R06482,R06483,R06480,R06481,R02447,R05464,R01613,R01614,R05190,R07758,R02223,R07254,R02224,R00479,R00344,R05103,R01281,R00344,R00930,R00217,R00353,R00217,R00346,R00345,R00726,R00341,R00431
164	1.00	333	17	85	0	0	C00065->C00037:[2->1,3->2]	RP01077,RP01432,RP04290,RP00762,RP00931,RP05983,RP01830,RP00043,RP00177,RP08742,RP06369,RP05694,RP05698,RP01103,RP05067,RP00109,RP05729	R00742,R01325,R00220,R03923,R00891,R00479,R05103,R01281,R01900,R03121,R00369,R00365,R00364,R00366,R00372,R00373,R00652,R00588,R01957,R00351,R00352,R00362,R00353,R00930,R04709,R07989,R06635,R06637,R06636,R06459,R06458,R06448,R07250,R06510,R07253,R05331,R06641,R00233,R06511,R06512,R06643,R06644,R06645,R02505,R07987,R07251,R07988,R05188,R06482,R06483,R06480,R06481,R02447,R05464,R01613,R01614,R05190,R07758,R02223,R07254,R02224,R01196,R00006,R00014,R00211,R00210,R01699,R00207,R00224,R00226,R00209,R05636,R03145,R00782,R00344,R00344,R00930,R00217,R00353,R00217,R00346,R00345,R00726,R00341,R00431
165	1.00	454	16	37	0	0	C00065->C00037:[3->1,3->2]	RP01830,RP00043,RP06374,RP00177,RP08742,RP06369,RP01432,RP00568,RP01670,RP00762,RP00931,RP05067,RP06373,RP01103,RP00109,RP05729	R01900,R03121,R00369,R00365,R00364,R00366,R00372,R00373,R00652,R00588,R01957,R00945,R00351,R00352,R00362,R00353,R00930,R01325,R01218,R01220,R01655,R03923,R00891,R00479,R00344,R00941,R00782,R00344,R00930,R00217,R00353,R00217,R00346,R00345,R00726,R00341,R00431
166	1.00	318	18	80	0	0	C00065->C00037:[2->1,3->2]	RP06172,RP01077,RP04290,RP00762,RP00931,RP05983,RP01431,RP00043,RP00177,RP08742,RP06369,RP06101,RP05694,RP01103,RP05067,RP00285,RP00109,RP05729	R00472,R00742,R00220,R03923,R00891,R00479,R05103,R01281,R01324,R03121,R00369,R00365,R00364,R00366,R00372,R00373,R00652,R00588,R01957,R00351,R00352,R00362,R00353,R00930,R00214,R00216,R04709,R07989,R06635,R06637,R06636,R06459,R06458,R06448,R07250,R06510,R07253,R05331,R06641,R00233,R06511,R06512,R06643,R06644,R06645,R02505,R07987,R07251,R07988,R05188,R06482,R06483,R06480,R06481,R02447,R05464,R01613,R01614,R05190,R07758,R02223,R07254,R02224,R00782,R00344,R00211,R00210,R00209,R01196,R00212,R00344,R00930,R00217,R00353,R00217,R00346,R00345,R00726,R00341,R00431
167	1.00	412	15	24	0	1	C00065->C00037:[1->2,2->1]	RP06374,RP04699,RP01404,RP00568,RP01763,RP01670,RP02234,RP05983,RP00604,RP03735,RP01940,RP00301,RP01941,RP02654,RP00300	R00945,R05103,R01281,R01218,R01220,R07377,R07376,R01800,R01655,R02464,R05103,R01281,R02976,R06520,R00134,R03215,R03146,R00519,R02052,R00945,R02055,R02978,R00944,R00943
168	1.00	284	18	81	0	0	C00065->C00037:[2->1,3->2]	RP00568,RP04290,RP01670,RP01298,RP01870,RP00043,RP06374,RP08742,RP06369,RP05983,RP05694,RP05067,RP06373,RP00059,RP00109,RP05729,RP00921,RP01292	R01218,R01220,R00220,R01655,R01086,R01954,R03121,R00369,R00365,R00364,R00366,R00372,R00373,R00652,R00588,R01957,R00945,R00353,R00930,R05103,R01281,R04709,R07989,R06635,R06637,R06636,R06459,R06458,R06448,R07250,R06510,R07253,R05331,R06641,R00233,R06511,R06512,R06643,R06644,R06645,R02505,R07987,R07251,R07988,R05188,R06482,R06483,R06480,R06481,R02447,R05464,R01613,R01614,R05190,R07758,R02223,R07254,R02224,R00344,R00941,R00400,R00695,R01731,R00355,R00373,R01713,R07164,R07165,R00357,R00344,R00930,R00217,R00353,R00217,R00346,R00345,R00726,R00341,R00431,R00472,R01082
169	1.00	566	17	87	0	0	C00065->C00037:[2->1,3->2]	RP00043,RP00109,RP05709,RP08742,RP06369,RP04290,RP05983,RP06643,RP05694,RP01298,RP01077,RP01870,RP00059,RP05067,RP05729,RP00921,RP01292	R03121,R00369,R00365,R00364,R00366,R00372,R00373,R00652,R00588,R01957,R00344,R00930,R00217,R00353,R04726,R04952,R02768,R04957,R07762,R04963,R04355,R04960,R04968,R00353,R00930,R00220,R05103,R01281,R01626,R04709,R07989,R06635,R06637,R06636,R06459,R06458,R06448,R07250,R06510,R07253,R05331,R06641,R00233,R06511,R06512,R06643,R06644,R06645,R02505,R07987,R07251,R07988,R05188,R06482,R06483,R06480,R06481,R02447,R05464,R01613,R01614,R05190,R07758,R02223,R07254,R02224,R01086,R00742,R01954,R00400,R00695,R01731,R00355,R00373,R01713,R07164,R07165,R00357,R00344,R00217,R00346,R00345,R00726,R00341,R00431,R00472,R01082
170	1.00	305	16	77	0	0	C00065->C00037:[2->1,3->2]	RP01830,RP00043,RP06172,RP00177,RP08742,RP06369,RP01432,RP04290,RP06101,RP05694,RP00931,RP05067,RP00285,RP05983,RP00109,RP05729	R01900,R03121,R00369,R00365,R00364,R00366,R00372,R00373,R00652,R00588,R01957,R00472,R00351,R00352,R00362,R00353,R00930,R01325,R00220,R00214,R00216,R04709,R07989,R06635,R06637,R06636,R06459,R06458,R06448,R07250,R06510,R07253,R05331,R06641,R00233,R06511,R06512,R06643,R06644,R06645,R02505,R07987,R07251,R07988,R05188,R06482,R06483,R06480,R06481,R02447,R05464,R01613,R01614,R05190,R07758,R02223,R07254,R02224,R00479,R00344,R00211,R00210,R00209,R01196,R00212,R05103,R01281,R00344,R00930,R00217,R00353,R00217,R00346,R00345,R00726,R00341,R00431
171	1.00	548	19	36	0	0	C00065->C00037:[1->2,2->1]	RP00300,RP06374,RP00177,RP08742,RP04290,RP00568,RP00287,RP01670,RP06369,RP00762,RP00931,RP05067,RP01103,RP03735,RP00109,RP01431,RP00301,RP05729,RP00921	R00944,R00943,R00945,R00351,R00352,R00362,R00353,R00220,R01218,R01220,R00214,R00216,R01655,R00930,R03923,R00891,R00479,R00344,R00782,R00134,R03215,R03146,R00519,R00344,R00930,R00217,R00353,R01324,R00945,R00217,R00346,R00345,R00726,R00341,R00431,R00472
172	1.00	403	13	34	0	0	C00065->C00037:[2->1,3->2]	RP01830,RP00043,RP00177,RP08742,RP06369,RP01432,RP00762,RP00931,RP05067,RP01103,RP05983,RP00109,RP05729	R01900,R03121,R00369,R00365,R00364,R00366,R00372,R00373,R00652,R00588,R01957,R00351,R00352,R00362,R00353,R00930,R01325,R03923,R00891,R00479,R00344,R00782,R05103,R01281,R00344,R00930,R00217,R00353,R00217,R00346,R00345,R00726,R00341,R00431
173	1.00	352	14	23	0	1	C00065->C00037:[1->2,2->1]	RP01940,RP06172,RP04699,RP01404,RP04290,RP06101,RP05983,RP00285,RP00604,RP02234,RP01763,RP00301,RP01941,RP02654	R02052,R00472,R05103,R01281,R00220,R00214,R00216,R05103,R01281,R00211,R00210,R00209,R01196,R00212,R02976,R06520,R02464,R07377,R07376,R01800,R00945,R02055,R02978
174	1.00	429	16	40	0	0	C00065->C00037:[3->1,3->2]	RP00043,RP06374,RP00177,RP08742,RP06369,RP00568,RP01410,RP01670,RP01407,RP00931,RP05067,RP03735,RP00109,RP01431,RP05729,RP00300	R03121,R00369,R00365,R00364,R00366,R00372,R00373,R00652,R00588,R01957,R00945,R00351,R00352,R00362,R00353,R00930,R01218,R01220,R01289,R01655,R01285,R00479,R00344,R00134,R03215,R03146,R00519,R00344,R00930,R00217,R00353,R01324,R00217,R00346,R00345,R00726,R00341,R00431,R00944,R00943
175	1.00	278	15	77	0	0	C00065->C00037:[2->1,3->2]	RP00043,RP00109,RP08742,RP06369,RP04290,RP05983,RP05694,RP01298,RP01077,RP01870,RP00059,RP05067,RP05729,RP00921,RP01292	R03121,R00369,R00365,R00364,R00366,R00372,R00373,R00652,R00588,R01957,R00344,R00930,R00217,R00353,R00353,R00930,R00220,R05103,R01281,R04709,R07989,R06635,R06637,R06636,R06459,R06458,R06448,R07250,R06510,R07253,R05331,R06641,R00233,R06511,R06512,R06643,R06644,R06645,R02505,R07987,R07251,R07988,R05188,R06482,R06483,R06480,R06481,R02447,R05464,R01613,R01614,R05190,R07758,R02223,R07254,R02224,R01086,R00742,R01954,R00400,R00695,R01731,R00355,R00373,R01713,R07164,R07165,R00357,R00344,R00217,R00346,R00345,R00726,R00341,R00431,R00472,R01082
176	1.00	394	13	44	0	0	C00065->C00037:[2->1,3->2]	RP00043,RP00177,RP08742,RP06369,RP04290,RP05698,RP00762,RP00931,RP05067,RP01103,RP00109,RP01431,RP05729	R03121,R00369,R00365,R00364,R00366,R00372,R00373,R00652,R00588,R01957,R00351,R00352,R00362,R00353,R00930,R00220,R01196,R00006,R00014,R00211,R00210,R01699,R00207,R00224,R00226,R00209,R05636,R03145,R03923,R00891,R00479,R00344,R00782,R00344,R00930,R00217,R00353,R01324,R00217,R00346,R00345,R00726,R00341,R00431
177	1.00	350	17	29	0	1	C00065->C00037:[1->2,2->1]	RP06172,RP04699,RP01938,RP01404,RP06101,RP11005,RP11092,RP00762,RP01103,RP05983,RP00285,RP00604,RP02234,RP01763,RP00301,RP01941,RP02654	R00472,R05103,R02051,R07376,R01281,R00214,R00216,R07386,R07385,R07381,R03923,R00891,R00782,R05103,R01281,R00211,R00210,R00209,R01196,R00212,R02976,R06520,R02464,R07377,R07376,R01800,R00945,R02055,R02978
178	1.00	316	18	79	0	0	C00065->C00037:[2->1,3->2]	RP00300,RP00568,RP01670,RP01407,RP00931,RP05983,RP03735,RP01431,RP00043,RP06374,RP00177,RP08742,RP06369,RP01410,RP05694,RP05067,RP00109,RP05729	R00944,R00943,R01218,R01220,R01655,R01285,R00479,R05103,R01281,R00134,R03215,R03146,R00519,R01324,R03121,R00369,R00365,R00364,R00366,R00372,R00373,R00652,R00588,R01957,R00945,R00351,R00352,R00362,R00353,R00930,R01289,R04709,R07989,R06635,R06637,R06636,R06459,R06458,R06448,R07250,R06510,R07253,R05331,R06641,R00233,R06511,R06512,R06643,R06644,R06645,R02505,R07987,R07251,R07988,R05188,R06482,R06483,R06480,R06481,R02447,R05464,R01613,R01614,R05190,R07758,R02223,R07254,R02224,R00344,R00344,R00930,R00217,R00353,R00217,R00346,R00345,R00726,R00341,R00431
179	1.00	293	17	37	0	1	C00065->C00037:[1->2,2->1]	RP06172,RP04699,RP01404,RP04290,RP01763,RP11092,RP00079,RP01941,RP11005,RP05983,RP00285,RP01938,RP02234,RP00604,RP00301,RP05729,RP02654	R00472,R05103,R01281,R00220,R07377,R07376,R01800,R07381,R00361,R00360,R00343,R00342,R01447,R01257,R02055,R07386,R07385,R05103,R01281,R00211,R00210,R00209,R01196,R00212,R02051,R07376,R02464,R02976,R06520,R00945,R00217,R00346,R00345,R00726,R00341,R00431,R02978
180	1.00	325	14	81	0	0	C00065->C00037:[2->1,3->2]	RP00043,RP00177,RP08742,RP06369,RP04290,RP01077,RP05694,RP05698,RP00931,RP05067,RP05983,RP00109,RP01431,RP05729	R03121,R00369,R00365,R00364,R00366,R00372,R00373,R00652,R00588,R01957,R00351,R00352,R00362,R00353,R00930,R00220,R00742,R04709,R07989,R06635,R06637,R06636,R06459,R06458,R06448,R07250,R06510,R07253,R05331,R06641,R00233,R06511,R06512,R06643,R06644,R06645,R02505,R07987,R07251,R07988,R05188,R06482,R06483,R06480,R06481,R02447,R05464,R01613,R01614,R05190,R07758,R02223,R07254,R02224,R01196,R00006,R00014,R00211,R00210,R01699,R00207,R00224,R00226,R00209,R05636,R03145,R00479,R00344,R05103,R01281,R00344,R00930,R00217,R00353,R01324,R00217,R00346,R00345,R00726,R00341,R00431
181	1.00	571	8	10	0	1	C00065->C00037:[1->2,2->1]	RP05983,RP06374,RP04699,RP01404,RP00568,RP00301,RP01670,RP06373	R05103,R01281,R00945,R05103,R01281,R01218,R01220,R00945,R01655,R00941
182	1.00	284	17	79	0	0	C00065->C00037:[3->1,3->2]	RP00043,RP06374,RP08742,RP06369,RP00568,RP04290,RP01670,RP00059,RP01298,RP05067,RP06373,RP01870,RP00109,RP05729,RP05694,RP00921,RP01292	R03121,R00369,R00365,R00364,R00366,R00372,R00373,R00652,R00588,R01957,R00945,R00353,R00930,R01218,R01220,R00220,R01655,R00400,R00695,R01731,R00355,R00373,R01713,R07164,R07165,R00357,R01086,R00344,R00941,R01954,R00344,R00930,R00217,R00353,R00217,R00346,R00345,R00726,R00341,R00431,R04709,R07989,R06635,R06637,R06636,R06459,R06458,R06448,R07250,R06510,R07253,R05331,R06641,R00233,R06511,R06512,R06643,R06644,R06645,R02505,R07987,R07251,R07988,R05188,R06482,R06483,R06480,R06481,R02447,R05464,R01613,R01614,R05190,R07758,R02223,R07254,R02224,R00472,R01082
183	1.00	283	13	70	0	0	C00065->C00037:[2->1,3->2]	RP00043,RP00177,RP08742,RP06369,RP05694,RP00762,RP00931,RP05067,RP01103,RP05983,RP00109,RP01431,RP05729	R03121,R00369,R00365,R00364,R00366,R00372,R00373,R00652,R00588,R01957,R00351,R00352,R00362,R00353,R00930,R04709,R07989,R06635,R06637,R06636,R06459,R06458,R06448,R07250,R06510,R07253,R05331,R06641,R00233,R06511,R06512,R06643,R06644,R06645,R02505,R07987,R07251,R07988,R05188,R06482,R06483,R06480,R06481,R02447,R05464,R01613,R01614,R05190,R07758,R02223,R07254,R02224,R03923,R00891,R00479,R00344,R00782,R05103,R01281,R00344,R00930,R00217,R00353,R01324,R00217,R00346,R00345,R00726,R00341,R00431
184	1.00	327	18	79	0	0	C00065->C00037:[2->1,3->2]	RP00300,RP01432,RP00568,RP04290,RP01670,RP00931,RP05983,RP03735,RP01830,RP00043,RP06374,RP00177,RP08742,RP06369,RP05694,RP05067,RP00109,RP05729	R00944,R00943,R01325,R01218,R01220,R00220,R01655,R00479,R05103,R01281,R00134,R03215,R03146,R00519,R01900,R03121,R00369,R00365,R00364,R00366,R00372,R00373,R00652,R00588,R01957,R00945,R00351,R00352,R00362,R00353,R00930,R04709,R07989,R06635,R06637,R06636,R06459,R06458,R06448,R07250,R06510,R07253,R05331,R06641,R00233,R06511,R06512,R06643,R06644,R06645,R02505,R07987,R07251,R07988,R05188,R06482,R06483,R06480,R06481,R02447,R05464,R01613,R01614,R05190,R07758,R02223,R07254,R02224,R00344,R00344,R00930,R00217,R00353,R00217,R00346,R00345,R00726,R00341,R00431
185	1.00	314	17	75	0	0	C00065->C00037:[2->1,3->2]	RP00568,RP01670,RP00762,RP00931,RP05983,RP01431,RP00043,RP06374,RP00177,RP08742,RP06369,RP05694,RP01103,RP05067,RP06373,RP00109,RP05729	R01218,R01220,R01655,R03923,R00891,R00479,R05103,R01281,R01324,R03121,R00369,R00365,R00364,R00366,R00372,R00373,R00652,R00588,R01957,R00945,R00351,R00352,R00362,R00353,R00930,R04709,R07989,R06635,R06637,R06636,R06459,R06458,R06448,R07250,R06510,R07253,R05331,R06641,R00233,R06511,R06512,R06643,R06644,R06645,R02505,R07987,R07251,R07988,R05188,R06482,R06483,R06480,R06481,R02447,R05464,R01613,R01614,R05190,R07758,R02223,R07254,R02224,R00782,R00344,R00941,R00344,R00930,R00217,R00353,R00217,R00346,R00345,R00726,R00341,R00431
186	1.00	320	15	72	0	0	C00065->C00037:[2->1,3->2]	RP01830,RP00043,RP00177,RP08742,RP06369,RP01432,RP05694,RP01077,RP00762,RP00931,RP05067,RP01103,RP05983,RP00109,RP05729	R01900,R03121,R00369,R00365,R00364,R00366,R00372,R00373,R00652,R00588,R01957,R00351,R00352,R00362,R00353,R00930,R01325,R04709,R07989,R06635,R06637,R06636,R06459,R06458,R06448,R07250,R06510,R07253,R05331,R06641,R00233,R06511,R06512,R06643,R06644,R06645,R02505,R07987,R07251,R07988,R05188,R06482,R06483,R06480,R06481,R02447,R05464,R01613,R01614,R05190,R07758,R02223,R07254,R02224,R00742,R03923,R00891,R00479,R00344,R00782,R05103,R01281,R00344,R00930,R00217,R00353,R00217,R00346,R00345,R00726,R00341,R00431
187	1.00	309	14	71	0	0	C00065->C00037:[2->1,3->2]	RP00043,RP00177,RP08742,RP06369,RP05694,RP01077,RP00762,RP00931,RP05067,RP01103,RP05983,RP00109,RP01431,RP05729	R03121,R00369,R00365,R00364,R00366,R00372,R00373,R00652,R00588,R01957,R00351,R00352,R00362,R00353,R00930,R04709,R07989,R06635,R06637,R06636,R06459,R06458,R06448,R07250,R06510,R07253,R05331,R06641,R00233,R06511,R06512,R06643,R06644,R06645,R02505,R07987,R07251,R07988,R05188,R06482,R06483,R06480,R06481,R02447,R05464,R01613,R01614,R05190,R07758,R02223,R07254,R02224,R00742,R03923,R00891,R00479,R00344,R00782,R05103,R01281,R00344,R00930,R00217,R00353,R01324,R00217,R00346,R00345,R00726,R00341,R00431
188	1.00	305	16	35	0	1	C00065->C00037:[1->2,2->1]	RP06172,RP04699,RP01404,RP04290,RP01763,RP00079,RP01941,RP00503,RP00814,RP05983,RP00285,RP01940,RP02655,RP00301,RP05729,RP02654	R00472,R05103,R01281,R00220,R07377,R07376,R01800,R00361,R00360,R00343,R00342,R01447,R01257,R02055,R06521,R01926,R06516,R05104,R05103,R01281,R00211,R00210,R00209,R01196,R00212,R02052,R02979,R00945,R00217,R00346,R00345,R00726,R00341,R00431,R02978
189	1.00	413	14	38	0	0	C00065->C00037:[1->1,3->2]	RP01830,RP00043,RP06172,RP00177,RP08742,RP06369,RP01432,RP04290,RP06101,RP00931,RP05067,RP00285,RP00109,RP05729	R01900,R03121,R00369,R00365,R00364,R00366,R00372,R00373,R00652,R00588,R01957,R00472,R00351,R00352,R00362,R00353,R00930,R01325,R00220,R00214,R00216,R00479,R00344,R00211,R00210,R00209,R01196,R00212,R00344,R00930,R00217,R00353,R00217,R00346,R00345,R00726,R00341,R00431
190	1.00	556	14	26	0	0	C00065->C00037:[1->2,2->1]	RP00177,RP08742,RP04290,RP00287,RP06369,RP00762,RP00931,RP05067,RP01103,RP00109,RP01431,RP00301,RP05729,RP00921	R00351,R00352,R00362,R00353,R00220,R00214,R00216,R00930,R03923,R00891,R00479,R00344,R00782,R00344,R00930,R00217,R00353,R01324,R00945,R00217,R00346,R00345,R00726,R00341,R00431,R00472
191	1.00	437	14	19	0	1	C00065->C00037:[1->2,2->1]	RP06374,RP04699,RP01404,RP00568,RP01763,RP01670,RP05983,RP06373,RP00604,RP02234,RP01940,RP00301,RP01941,RP02654	R00945,R05103,R01281,R01218,R01220,R07377,R07376,R01800,R01655,R05103,R01281,R00941,R02976,R06520,R02464,R02052,R00945,R02055,R02978
192	1.00	159	19	172	0	2	C00065->C00037:[2->1,2->2]	RP05677,RP00015,RP00300,RP00924,RP00568,RP12907,RP01670,RP01012,RP00931,RP05983,RP03735,RP00043,RP00305,RP06374,RP00304,RP00930,RP10771,RP05857,RP04522	R08549,R07997,R08082,R08050,R05036,R05037,R01412,R05857,R05229,R05228,R08611,R06551,R07185,R05301,R05302,R05097,R03812,R05320,R06539,R01252,R08081,R03737,R03376,R00474,R08610,R05419,R02444,R02445,R00265,R00621,R01879,R06338,R06335,R03218,R03219,R06336,R06337,R02486,R07366,R07996,R08165,R05039,R07993,R03590,R01700,R07187,R06540,R02160,R07329,R03806,R07184,R00272,R07186,R03640,R07368,R03809,R07367,R05469,R05468,R01197,R03009,R03008,R04073,R03451,R05722,R05723,R05466,R02397,R06323,R06322,R03126,R04276,R07997,R08082,R08050,R05036,R05037,R01412,R05857,R05229,R05039,R08611,R06551,R05301,R05302,R05097,R03812,R05320,R06539,R01252,R08081,R03737,R03376,R05419,R02444,R02445,R01879,R06338,R06335,R03218,R02160,R06336,R06337,R02486,R07366,R07996,R03219,R05228,R07993,R03590,R07187,R06540,R07329,R08610,R03806,R07184,R04276,R07186,R03640,R07368,R03809,R07367,R05469,R05468,R03009,R03008,R04073,R03451,R05722,R05723,R05466,R02397,R06323,R06322,R03126,R07185,R00944,R00943,R00474,R01218,R01220,R08165,R01655,R00621,R00479,R05103,R01281,R00134,R03215,R03146,R00519,R03121,R00369,R00365,R00364,R00366,R00372,R00373,R00652,R00588,R01957,R00709,R00267,R00945,R08549,R01197,R00265,R00479,R01700,R00709,R00267,R00272
193	1.00	495	18	36	0	1	C00065->C00037:[1->2,2->1]	RP04318,RP00440,RP00568,RP05698,RP01670,RP12734,RP02918,RP05242,RP00285,RP02797,RP00301,RP00291,RP06374,RP04290,RP10730,RP12733,RP06373,RP04202	R00224,R03050,R00006,R01218,R01220,R01196,R00006,R00014,R00211,R00210,R01699,R00207,R00224,R00226,R00209,R05636,R03145,R01655,R00226,R00014,R05636,R00211,R00210,R00209,R01196,R00212,R03145,R00945,R00226,R04672,R00945,R00220,R01699,R00006,R00941,R00207
194	1.00	342	16	65	0	0	C00065->C00037:[1->2,2->1]	RP00762,RP00931,RP05983,RP01431,RP00301,RP00921,RP00177,RP08742,RP04290,RP00287,RP05694,RP06369,RP01103,RP05067,RP00109,RP05729	R03923,R00891,R00479,R05103,R01281,R01324,R00945,R00472,R00351,R00352,R00362,R00353,R00220,R00214,R00216,R04709,R07989,R06635,R06637,R06636,R06459,R06458,R06448,R07250,R06510,R07253,R05331,R06641,R00233,R06511,R06512,R06643,R06644,R06645,R02505,R07987,R07251,R07988,R05188,R06482,R06483,R06480,R06481,R02447,R05464,R01613,R01614,R05190,R07758,R02223,R07254,R02224,R00930,R00782,R00344,R00344,R00930,R00217,R00353,R00217,R00346,R00345,R00726,R00341,R00431
195	1.00	400	11	41	0	0	C00065->C00037:[2->1,3->2]	RP00043,RP00177,RP08742,RP06369,RP04290,RP05698,RP00931,RP05067,RP00109,RP01431,RP05729	R03121,R00369,R00365,R00364,R00366,R00372,R00373,R00652,R00588,R01957,R00351,R00352,R00362,R00353,R00930,R00220,R01196,R00006,R00014,R00211,R00210,R01699,R00207,R00224,R00226,R00209,R05636,R03145,R00479,R00344,R00344,R00930,R00217,R00353,R01324,R00217,R00346,R00345,R00726,R00341,R00431
196	1.00	286	19	86	0	0	C00065->C00037:[2->1,3->2]	RP00300,RP00568,RP04290,RP01670,RP01298,RP01870,RP03735,RP00043,RP06374,RP08742,RP06369,RP05983,RP05694,RP05067,RP00059,RP00109,RP05729,RP00921,RP01292	R00944,R00943,R01218,R01220,R00220,R01655,R01086,R01954,R00134,R03215,R03146,R00519,R03121,R00369,R00365,R00364,R00366,R00372,R00373,R00652,R00588,R01957,R00945,R00353,R00930,R05103,R01281,R04709,R07989,R06635,R06637,R06636,R06459,R06458,R06448,R07250,R06510,R07253,R05331,R06641,R00233,R06511,R06512,R06643,R06644,R06645,R02505,R07987,R07251,R07988,R05188,R06482,R06483,R06480,R06481,R02447,R05464,R01613,R01614,R05190,R07758,R02223,R07254,R02224,R00344,R00400,R00695,R01731,R00355,R00373,R01713,R07164,R07165,R00357,R00344,R00930,R00217,R00353,R00217,R00346,R00345,R00726,R00341,R00431,R00472,R01082
197	1.00	333	13	49	0	0	C00065->C00037:[2->1,3->2]	RP00043,RP08742,RP06369,RP04290,RP00059,RP01298,RP05698,RP05067,RP01870,RP00109,RP05729,RP00921,RP01292	R03121,R00369,R00365,R00364,R00366,R00372,R00373,R00652,R00588,R01957,R00353,R00930,R00220,R00400,R00695,R01731,R00355,R00373,R01713,R07164,R07165,R00357,R01086,R01196,R00006,R00014,R00211,R00210,R01699,R00207,R00224,R00226,R00209,R05636,R03145,R00344,R01954,R00344,R00930,R00217,R00353,R00217,R00346,R00345,R00726,R00341,R00431,R00472,R01082
198	1.00	187	24	196	0	2	C00065->C00037:[2->1,2->2,3->2]	RP05677,RP12907,RP00015,RP00300,RP00032,RP00924,RP00568,RP04290,RP01670,RP00931,RP05983,RP03735,RP01431,RP00043,RP00305,RP06374,RP00177,RP00304,RP00930,RP10771,RP00109,RP01012,RP05857,RP04522	R08549,R07997,R08082,R08050,R05036,R05037,R01412,R05857,R05229,R05228,R08611,R06551,R07185,R05301,R05302,R05097,R03812,R05320,R06539,R01252,R08081,R03737,R03376,R00474,R08610,R05419,R02444,R02445,R00265,R00621,R01879,R06338,R06335,R03218,R03219,R06336,R06337,R02486,R07366,R07996,R08165,R05039,R07993,R03590,R01700,R07187,R06540,R02160,R07329,R03806,R07184,R00272,R07186,R03640,R07368,R03809,R07367,R05469,R05468,R01197,R03009,R03008,R04073,R03451,R05722,R05723,R05466,R02397,R06323,R06322,R03126,R04276,R08165,R07997,R08082,R08050,R05036,R05037,R01412,R05857,R05229,R05039,R08611,R06551,R05301,R05302,R05097,R03812,R05320,R06539,R01252,R08081,R03737,R03376,R05419,R02444,R02445,R01879,R06338,R06335,R03218,R02160,R06336,R06337,R02486,R07366,R07996,R03219,R05228,R07993,R03590,R07187,R06540,R07329,R08610,R03806,R07184,R04276,R07186,R03640,R07368,R03809,R07367,R05469,R05468,R03009,R03008,R04073,R03451,R05722,R05723,R05466,R02397,R06323,R06322,R03126,R07185,R00944,R00943,R02990,R00405,R00406,R00407,R02956,R02084,R01780,R00727,R00410,R02407,R05588,R00432,R01559,R03154,R06904,R00474,R01218,R01220,R00220,R01655,R00479,R05103,R01281,R00134,R03215,R03146,R00519,R01324,R03121,R00369,R00365,R00364,R00366,R00372,R00373,R00652,R00588,R01957,R00709,R00267,R00945,R00351,R00352,R00362,R08549,R01197,R00265,R00479,R01700,R00344,R00930,R00217,R00353,R00621,R00709,R00267,R00272
199	1.00	190	25	198	0	2	C00065->C00037:[2->1,2->2,3->2]	RP05677,RP04290,RP00015,RP00300,RP00032,RP00924,RP00568,RP12907,RP00608,RP01670,RP01012,RP00931,RP05983,RP03735,RP01431,RP00043,RP00305,RP06374,RP00177,RP00304,RP00930,RP00109,RP10771,RP05857,RP04522	R08549,R07997,R08082,R08050,R05036,R05037,R01412,R05857,R05229,R05228,R08611,R06551,R07185,R05301,R05302,R05097,R03812,R05320,R06539,R01252,R08081,R03737,R03376,R00474,R08610,R05419,R02444,R02445,R00265,R00621,R01879,R06338,R06335,R03218,R03219,R06336,R06337,R02486,R07366,R07996,R08165,R05039,R07993,R03590,R01700,R07187,R06540,R02160,R07329,R03806,R07184,R00272,R07186,R03640,R07368,R03809,R07367,R05469,R05468,R01197,R03009,R03008,R04073,R03451,R05722,R05723,R05466,R02397,R06323,R06322,R03126,R04276,R00220,R07997,R08082,R08050,R05036,R05037,R01412,R05857,R05229,R05039,R08611,R06551,R05301,R05302,R05097,R03812,R05320,R06539,R01252,R08081,R03737,R03376,R05419,R02444,R02445,R01879,R06338,R06335,R03218,R02160,R06336,R06337,R02486,R07366,R07996,R03219,R05228,R07993,R03590,R07187,R06540,R07329,R08610,R03806,R07184,R04276,R07186,R03640,R07368,R03809,R07367,R05469,R05468,R03009,R03008,R04073,R03451,R05722,R05723,R05466,R02397,R06323,R06322,R03126,R07185,R00944,R00943,R02990,R00405,R00406,R00407,R02956,R02084,R01780,R00727,R00410,R02407,R05588,R00432,R01559,R03154,R06904,R00474,R01218,R01220,R08165,R00713,R00714,R01655,R00621,R00479,R05103,R01281,R00134,R03215,R03146,R00519,R01324,R03121,R00369,R00365,R00364,R00366,R00372,R00373,R00652,R00588,R01957,R00709,R00267,R00945,R00351,R00352,R00362,R08549,R01197,R00265,R00479,R00344,R00930,R00217,R00353,R01700,R00709,R00267,R00272
200	1.00	170	21	179	0	2	C00065->C00037:[1->2,3->1]	RP05677,RP04290,RP00015,RP00300,RP00924,RP00568,RP12907,RP01670,RP01012,RP00931,RP03735,RP01292,RP06172,RP00043,RP00305,RP06374,RP00304,RP00121,RP00285,RP10771,RP04522	R08549,R07997,R08082,R08050,R05036,R05037,R01412,R05857,R05229,R05228,R08611,R06551,R07185,R05301,R05302,R05097,R03812,R05320,R06539,R01252,R08081,R03737,R03376,R00474,R08610,R05419,R02444,R02445,R00265,R00621,R01879,R06338,R06335,R03218,R03219,R06336,R06337,R02486,R07366,R07996,R08165,R05039,R07993,R03590,R01700,R07187,R06540,R02160,R07329,R03806,R07184,R00272,R07186,R03640,R07368,R03809,R07367,R05469,R05468,R01197,R03009,R03008,R04073,R03451,R05722,R05723,R05466,R02397,R06323,R06322,R03126,R04276,R00220,R07997,R08082,R08050,R05036,R05037,R01412,R05857,R05229,R05039,R08611,R06551,R05301,R05302,R05097,R03812,R05320,R06539,R01252,R08081,R03737,R03376,R05419,R02444,R02445,R01879,R06338,R06335,R03218,R02160,R06336,R06337,R02486,R07366,R07996,R03219,R05228,R07993,R03590,R07187,R06540,R07329,R08610,R03806,R07184,R04276,R07186,R03640,R07368,R03809,R07367,R05469,R05468,R03009,R03008,R04073,R03451,R05722,R05723,R05466,R02397,R06323,R06322,R03126,R07185,R00944,R00943,R00474,R01218,R01220,R08165,R01655,R00621,R00479,R00134,R03215,R03146,R00519,R01082,R00472,R03121,R00369,R00365,R00364,R00366,R00372,R00373,R00652,R00588,R01957,R00709,R00267,R00945,R08549,R01197,R00265,R00412,R00408,R02164,R00402,R00211,R00210,R00209,R01196,R00212,R01700,R00272
201	1.00	498	21	41	0	1	C00065->C00037:[1->2,2->1]	RP02918,RP00440,RP00568,RP05698,RP01670,RP06101,RP12734,RP04318,RP00285,RP05242,RP02797,RP00301,RP00291,RP06172,RP06374,RP04290,RP05983,RP10730,RP12733,RP06373,RP04202	R00014,R03050,R00006,R01218,R01220,R01196,R00006,R00014,R00211,R00210,R01699,R00207,R00224,R00226,R00209,R05636,R03145,R01655,R00214,R00216,R00226,R00224,R00211,R00210,R00209,R01196,R00212,R05636,R03145,R00945,R00226,R04672,R00472,R00945,R00220,R05103,R01281,R01699,R00006,R00941,R00207
202	1.00	390	22	76	0	0	C00065->C00037:[1->2,2->1]	RP00300,RP01077,RP00568,RP01670,RP00762,RP00931,RP05983,RP03735,RP01431,RP00301,RP00921,RP06374,RP00177,RP08742,RP04290,RP00287,RP05694,RP06369,RP01103,RP05067,RP00109,RP05729	R00944,R00943,R00742,R01218,R01220,R01655,R03923,R00891,R00479,R05103,R01281,R00134,R03215,R03146,R00519,R01324,R00945,R00472,R00945,R00351,R00352,R00362,R00353,R00220,R00214,R00216,R04709,R07989,R06635,R06637,R06636,R06459,R06458,R06448,R07250,R06510,R07253,R05331,R06641,R00233,R06511,R06512,R06643,R06644,R06645,R02505,R07987,R07251,R07988,R05188,R06482,R06483,R06480,R06481,R02447,R05464,R01613,R01614,R05190,R07758,R02223,R07254,R02224,R00930,R00782,R00344,R00344,R00930,R00217,R00353,R00217,R00346,R00345,R00726,R00341,R00431
203	1.00	421	22	51	0	1	C00065->C00037:[1->2,2->1]	RP02918,RP00440,RP00568,RP05698,RP01670,RP00079,RP12734,RP04318,RP00285,RP05242,RP02797,RP00301,RP05729,RP00291,RP06172,RP06374,RP04290,RP05983,RP10730,RP12733,RP06373,RP04202	R00014,R03050,R00006,R01218,R01220,R01196,R00006,R00014,R00211,R00210,R01699,R00207,R00224,R00226,R00209,R05636,R03145,R01655,R00361,R00360,R00343,R00342,R01447,R01257,R00226,R00224,R00211,R00210,R00209,R01196,R00212,R05636,R03145,R00945,R00217,R00346,R00345,R00726,R00341,R00431,R00226,R04672,R00472,R00945,R00220,R05103,R01281,R01699,R00006,R00941,R00207
204	1.00	479	22	46	0	1	C00065->C00037:[1->2,2->1]	RP02918,RP00440,RP00568,RP05698,RP01670,RP06101,RP12734,RP04318,RP00285,RP03735,RP05242,RP02797,RP00301,RP00291,RP00300,RP06172,RP06374,RP04290,RP05983,RP10730,RP12733,RP04202	R00014,R03050,R00006,R01218,R01220,R01196,R00006,R00014,R00211,R00210,R01699,R00207,R00224,R00226,R00209,R05636,R03145,R01655,R00214,R00216,R00226,R00224,R00211,R00210,R00209,R01196,R00212,R00134,R03215,R03146,R00519,R05636,R03145,R00945,R00226,R04672,R00944,R00943,R00472,R00945,R00220,R05103,R01281,R01699,R00006,R00207
205	1.00	307	19	82	0	0	C00065->C00037:[2->1,3->2]	RP00109,RP01077,RP00568,RP04290,RP01670,RP01298,RP01870,RP00043,RP06374,RP08742,RP06369,RP05694,RP05983,RP06373,RP00059,RP05067,RP05729,RP00921,RP01292	R00344,R00930,R00217,R00353,R00742,R01218,R01220,R00220,R01655,R01086,R01954,R03121,R00369,R00365,R00364,R00366,R00372,R00373,R00652,R00588,R01957,R00945,R00353,R00930,R04709,R07989,R06635,R06637,R06636,R06459,R06458,R06448,R07250,R06510,R07253,R05331,R06641,R00233,R06511,R06512,R06643,R06644,R06645,R02505,R07987,R07251,R07988,R05188,R06482,R06483,R06480,R06481,R02447,R05464,R01613,R01614,R05190,R07758,R02223,R07254,R02224,R05103,R01281,R00941,R00400,R00695,R01731,R00355,R00373,R01713,R07164,R07165,R00357,R00344,R00217,R00346,R00345,R00726,R00341,R00431,R00472,R01082
206	1.00	328	17	74	0	0	C00065->C00037:[2->1,3->2]	RP01432,RP00568,RP04290,RP01670,RP00931,RP05983,RP01830,RP00043,RP06374,RP00177,RP08742,RP06369,RP05694,RP05067,RP06373,RP00109,RP05729	R01325,R01218,R01220,R00220,R01655,R00479,R05103,R01281,R01900,R03121,R00369,R00365,R00364,R00366,R00372,R00373,R00652,R00588,R01957,R00945,R00351,R00352,R00362,R00353,R00930,R04709,R07989,R06635,R06637,R06636,R06459,R06458,R06448,R07250,R06510,R07253,R05331,R06641,R00233,R06511,R06512,R06643,R06644,R06645,R02505,R07987,R07251,R07988,R05188,R06482,R06483,R06480,R06481,R02447,R05464,R01613,R01614,R05190,R07758,R02223,R07254,R02224,R00344,R00941,R00344,R00930,R00217,R00353,R00217,R00346,R00345,R00726,R00341,R00431
207	1.00	312	14	81	0	0	C00065->C00037:[2->1,3->2]	RP01830,RP00043,RP00177,RP08742,RP06369,RP01432,RP04290,RP05694,RP05698,RP00931,RP05067,RP05983,RP00109,RP05729	R01900,R03121,R00369,R00365,R00364,R00366,R00372,R00373,R00652,R00588,R01957,R00351,R00352,R00362,R00353,R00930,R01325,R00220,R04709,R07989,R06635,R06637,R06636,R06459,R06458,R06448,R07250,R06510,R07253,R05331,R06641,R00233,R06511,R06512,R06643,R06644,R06645,R02505,R07987,R07251,R07988,R05188,R06482,R06483,R06480,R06481,R02447,R05464,R01613,R01614,R05190,R07758,R02223,R07254,R02224,R01196,R00006,R00014,R00211,R00210,R01699,R00207,R00224,R00226,R00209,R05636,R03145,R00479,R00344,R05103,R01281,R00344,R00930,R00217,R00353,R00217,R00346,R00345,R00726,R00341,R00431
208	1.00	178	21	177	0	2	C00065->C00037:[3->1,3->2]	RP05677,RP04290,RP00015,RP00300,RP00924,RP00568,RP12907,RP01670,RP01012,RP00931,RP03735,RP01431,RP00043,RP00305,RP06374,RP00177,RP00304,RP00930,RP00109,RP10771,RP04522	R08549,R07997,R08082,R08050,R05036,R05037,R01412,R05857,R05229,R05228,R08611,R06551,R07185,R05301,R05302,R05097,R03812,R05320,R06539,R01252,R08081,R03737,R03376,R00474,R08610,R05419,R02444,R02445,R00265,R00621,R01879,R06338,R06335,R03218,R03219,R06336,R06337,R02486,R07366,R07996,R08165,R05039,R07993,R03590,R01700,R07187,R06540,R02160,R07329,R03806,R07184,R00272,R07186,R03640,R07368,R03809,R07367,R05469,R05468,R01197,R03009,R03008,R04073,R03451,R05722,R05723,R05466,R02397,R06323,R06322,R03126,R04276,R00220,R07997,R08082,R08050,R05036,R05037,R01412,R05857,R05229,R05039,R08611,R06551,R05301,R05302,R05097,R03812,R05320,R06539,R01252,R08081,R03737,R03376,R05419,R02444,R02445,R01879,R06338,R06335,R03218,R02160,R06336,R06337,R02486,R07366,R07996,R03219,R05228,R07993,R03590,R07187,R06540,R07329,R08610,R03806,R07184,R04276,R07186,R03640,R07368,R03809,R07367,R05469,R05468,R03009,R03008,R04073,R03451,R05722,R05723,R05466,R02397,R06323,R06322,R03126,R07185,R00944,R00943,R00474,R01218,R01220,R08165,R01655,R00621,R00479,R00134,R03215,R03146,R00519,R01324,R03121,R00369,R00365,R00364,R00366,R00372,R00373,R00652,R00588,R01957,R00709,R00267,R00945,R00351,R00352,R00362,R08549,R01197,R00265,R00479,R00344,R00930,R00217,R00353,R01700,R00272
209	1.00	311	13	39	0	0	C00065->C00037:[2->1,3->2]	RP00043,RP08742,RP06369,RP04290,RP05983,RP00059,RP01298,RP05067,RP01870,RP00109,RP05729,RP00921,RP01292	R03121,R00369,R00365,R00364,R00366,R00372,R00373,R00652,R00588,R01957,R00353,R00930,R00220,R05103,R01281,R00400,R00695,R01731,R00355,R00373,R01713,R07164,R07165,R00357,R01086,R00344,R01954,R00344,R00930,R00217,R00353,R00217,R00346,R00345,R00726,R00341,R00431,R00472,R01082
210	1.00	285	13	69	0	0	C00065->C00037:[2->1,3->2]	RP00043,RP00177,RP08742,RP06369,RP01410,RP05694,RP01407,RP00931,RP05067,RP05983,RP00109,RP01431,RP05729	R03121,R00369,R00365,R00364,R00366,R00372,R00373,R00652,R00588,R01957,R00351,R00352,R00362,R00353,R00930,R01289,R04709,R07989,R06635,R06637,R06636,R06459,R06458,R06448,R07250,R06510,R07253,R05331,R06641,R00233,R06511,R06512,R06643,R06644,R06645,R02505,R07987,R07251,R07988,R05188,R06482,R06483,R06480,R06481,R02447,R05464,R01613,R01614,R05190,R07758,R02223,R07254,R02224,R01285,R00479,R00344,R05103,R01281,R00344,R00930,R00217,R00353,R01324,R00217,R00346,R00345,R00726,R00341,R00431
211	1.00	815	15	49	0	0	C00065->C00037:[2->1,3->2]	RP01298,RP00043,RP08742,RP06369,RP04290,RP06643,RP00059,RP05709,RP01870,RP05067,RP05983,RP00109,RP05729,RP00921,RP01292	R01086,R03121,R00369,R00365,R00364,R00366,R00372,R00373,R00652,R00588,R01957,R00353,R00930,R00220,R01626,R00400,R00695,R01731,R00355,R00373,R01713,R07164,R07165,R00357,R04726,R04952,R02768,R04957,R07762,R04963,R04355,R04960,R04968,R01954,R00344,R05103,R01281,R00344,R00930,R00217,R00353,R00217,R00346,R00345,R00726,R00341,R00431,R00472,R01082
212	1.00	369	17	66	0	0	C00065->C00037:[1->2,2->1]	RP01077,RP00762,RP00931,RP05983,RP01431,RP00301,RP00921,RP00177,RP08742,RP04290,RP00287,RP05694,RP06369,RP01103,RP05067,RP00109,RP05729	R00742,R03923,R00891,R00479,R05103,R01281,R01324,R00945,R00472,R00351,R00352,R00362,R00353,R00220,R00214,R00216,R04709,R07989,R06635,R06637,R06636,R06459,R06458,R06448,R07250,R06510,R07253,R05331,R06641,R00233,R06511,R06512,R06643,R06644,R06645,R02505,R07987,R07251,R07988,R05188,R06482,R06483,R06480,R06481,R02447,R05464,R01613,R01614,R05190,R07758,R02223,R07254,R02224,R00930,R00782,R00344,R00344,R00930,R00217,R00353,R00217,R00346,R00345,R00726,R00341,R00431
213	1.00	337	18	76	0	0	C00065->C00037:[2->1,3->2]	RP01077,RP00568,RP01670,RP00762,RP00931,RP05983,RP01431,RP00043,RP06374,RP00177,RP08742,RP06369,RP05694,RP01103,RP05067,RP06373,RP00109,RP05729	R00742,R01218,R01220,R01655,R03923,R00891,R00479,R05103,R01281,R01324,R03121,R00369,R00365,R00364,R00366,R00372,R00373,R00652,R00588,R01957,R00945,R00351,R00352,R00362,R00353,R00930,R04709,R07989,R06635,R06637,R06636,R06459,R06458,R06448,R07250,R06510,R07253,R05331,R06641,R00233,R06511,R06512,R06643,R06644,R06645,R02505,R07987,R07251,R07988,R05188,R06482,R06483,R06480,R06481,R02447,R05464,R01613,R01614,R05190,R07758,R02223,R07254,R02224,R00782,R00344,R00941,R00344,R00930,R00217,R00353,R00217,R00346,R00345,R00726,R00341,R00431
214	1.00	159	19	182	0	2	C00065->C00037:[2->1,2->2]	RP05677,RP00015,RP00032,RP00924,RP00568,RP12907,RP01670,RP00931,RP05983,RP00043,RP00305,RP06374,RP00304,RP00930,RP10771,RP06373,RP01012,RP05857,RP04522	R08549,R07997,R08082,R08050,R05036,R05037,R01412,R05857,R05229,R05228,R08611,R06551,R07185,R05301,R05302,R05097,R03812,R05320,R06539,R01252,R08081,R03737,R03376,R00474,R08610,R05419,R02444,R02445,R00265,R00621,R01879,R06338,R06335,R03218,R03219,R06336,R06337,R02486,R07366,R07996,R08165,R05039,R07993,R03590,R01700,R07187,R06540,R02160,R07329,R03806,R07184,R00272,R07186,R03640,R07368,R03809,R07367,R05469,R05468,R01197,R03009,R03008,R04073,R03451,R05722,R05723,R05466,R02397,R06323,R06322,R03126,R04276,R07997,R08082,R08050,R05036,R05037,R01412,R05857,R05229,R05039,R08611,R06551,R05301,R05302,R05097,R03812,R05320,R06539,R01252,R08081,R03737,R03376,R05419,R02444,R02445,R01879,R06338,R06335,R03218,R02160,R06336,R06337,R02486,R07366,R07996,R03219,R05228,R07993,R03590,R07187,R06540,R07329,R08610,R03806,R07184,R04276,R07186,R03640,R07368,R03809,R07367,R05469,R05468,R03009,R03008,R04073,R03451,R05722,R05723,R05466,R02397,R06323,R06322,R03126,R07185,R02990,R00405,R00406,R00407,R02956,R02084,R01780,R00727,R00410,R02407,R05588,R00432,R01559,R03154,R06904,R00474,R01218,R01220,R08165,R01655,R00479,R05103,R01281,R03121,R00369,R00365,R00364,R00366,R00372,R00373,R00652,R00588,R01957,R00709,R00267,R00945,R08549,R01197,R00265,R00479,R01700,R00941,R00621,R00709,R00267,R00272
215	1.00	940	14	43	0	0	C00065->C00037:[2->1,3->2]	RP00043,RP00177,RP08742,RP06369,RP06643,RP05709,RP00762,RP00931,RP05067,RP01103,RP05983,RP00109,RP01431,RP05729	R03121,R00369,R00365,R00364,R00366,R00372,R00373,R00652,R00588,R01957,R00351,R00352,R00362,R00353,R00930,R01626,R04726,R04952,R02768,R04957,R07762,R04963,R04355,R04960,R04968,R03923,R00891,R00479,R00344,R00782,R05103,R01281,R00344,R00930,R00217,R00353,R01324,R00217,R00346,R00345,R00726,R00341,R00431
216	1.00	254	14	76	0	0	C00065->C00037:[2->1,3->2]	RP00043,RP08742,RP06369,RP04290,RP00059,RP01298,RP01870,RP05067,RP05983,RP00109,RP05729,RP05694,RP00921,RP01292	R03121,R00369,R00365,R00364,R00366,R00372,R00373,R00652,R00588,R01957,R00353,R00930,R00220,R00400,R00695,R01731,R00355,R00373,R01713,R07164,R07165,R00357,R01086,R01954,R00344,R05103,R01281,R00344,R00930,R00217,R00353,R00217,R00346,R00345,R00726,R00341,R00431,R04709,R07989,R06635,R06637,R06636,R06459,R06458,R06448,R07250,R06510,R07253,R05331,R06641,R00233,R06511,R06512,R06643,R06644,R06645,R02505,R07987,R07251,R07988,R05188,R06482,R06483,R06480,R06481,R02447,R05464,R01613,R01614,R05190,R07758,R02223,R07254,R02224,R00472,R01082
217	1.00	417	12	32	0	0	C00065->C00037:[2->1,3->2]	RP01830,RP00043,RP00177,RP08742,RP06369,RP01432,RP04290,RP00931,RP05067,RP05983,RP00109,RP05729	R01900,R03121,R00369,R00365,R00364,R00366,R00372,R00373,R00652,R00588,R01957,R00351,R00352,R00362,R00353,R00930,R01325,R00220,R00479,R00344,R05103,R01281,R00344,R00930,R00217,R00353,R00217,R00346,R00345,R00726,R00341,R00431
218	1.00	183	23	191	0	2	C00065->C00037:[2->1,2->2,3->2]	RP05677,RP04290,RP00015,RP00032,RP00924,RP00568,RP12907,RP01670,RP00931,RP05983,RP01431,RP00043,RP00305,RP06374,RP00177,RP00304,RP00930,RP10771,RP06373,RP00109,RP01012,RP05857,RP04522	R08549,R07997,R08082,R08050,R05036,R05037,R01412,R05857,R05229,R05228,R08611,R06551,R07185,R05301,R05302,R05097,R03812,R05320,R06539,R01252,R08081,R03737,R03376,R00474,R08610,R05419,R02444,R02445,R00265,R00621,R01879,R06338,R06335,R03218,R03219,R06336,R06337,R02486,R07366,R07996,R08165,R05039,R07993,R03590,R01700,R07187,R06540,R02160,R07329,R03806,R07184,R00272,R07186,R03640,R07368,R03809,R07367,R05469,R05468,R01197,R03009,R03008,R04073,R03451,R05722,R05723,R05466,R02397,R06323,R06322,R03126,R04276,R00220,R07997,R08082,R08050,R05036,R05037,R01412,R05857,R05229,R05039,R08611,R06551,R05301,R05302,R05097,R03812,R05320,R06539,R01252,R08081,R03737,R03376,R05419,R02444,R02445,R01879,R06338,R06335,R03218,R02160,R06336,R06337,R02486,R07366,R07996,R03219,R05228,R07993,R03590,R07187,R06540,R07329,R08610,R03806,R07184,R04276,R07186,R03640,R07368,R03809,R07367,R05469,R05468,R03009,R03008,R04073,R03451,R05722,R05723,R05466,R02397,R06323,R06322,R03126,R07185,R02990,R00405,R00406,R00407,R02956,R02084,R01780,R00727,R00410,R02407,R05588,R00432,R01559,R03154,R06904,R00474,R01218,R01220,R08165,R01655,R00479,R05103,R01281,R01324,R03121,R00369,R00365,R00364,R00366,R00372,R00373,R00652,R00588,R01957,R00709,R00267,R00945,R00351,R00352,R00362,R08549,R01197,R00265,R00479,R01700,R00941,R00344,R00930,R00217,R00353,R00621,R00709,R00267,R00272
219	1.00	959	14	42	0	0	C00065->C00037:[2->1,3->2]	RP00043,RP00177,RP08742,RP06369,RP01410,RP06643,RP05709,RP01407,RP00931,RP05067,RP05983,RP00109,RP01431,RP05729	R03121,R00369,R00365,R00364,R00366,R00372,R00373,R00652,R00588,R01957,R00351,R00352,R00362,R00353,R00930,R01289,R01626,R04726,R04952,R02768,R04957,R07762,R04963,R04355,R04960,R04968,R01285,R00479,R00344,R05103,R01281,R00344,R00930,R00217,R00353,R01324,R00217,R00346,R00345,R00726,R00341,R00431
220	1.00	180	23	194	0	2	C00065->C00037:[2->1,2->2]	RP05677,RP00015,RP00300,RP00032,RP00924,RP00568,RP12907,RP01670,RP06101,RP00931,RP05983,RP03735,RP01292,RP00043,RP00305,RP06374,RP00304,RP00930,RP10771,RP00121,RP01012,RP05857,RP04522	R08549,R07997,R08082,R08050,R05036,R05037,R01412,R05857,R05229,R05228,R08611,R06551,R07185,R05301,R05302,R05097,R03812,R05320,R06539,R01252,R08081,R03737,R03376,R00474,R08610,R05419,R02444,R02445,R00265,R00621,R01879,R06338,R06335,R03218,R03219,R06336,R06337,R02486,R07366,R07996,R08165,R05039,R07993,R03590,R01700,R07187,R06540,R02160,R07329,R03806,R07184,R00272,R07186,R03640,R07368,R03809,R07367,R05469,R05468,R01197,R03009,R03008,R04073,R03451,R05722,R05723,R05466,R02397,R06323,R06322,R03126,R04276,R07997,R08082,R08050,R05036,R05037,R01412,R05857,R05229,R05039,R08611,R06551,R05301,R05302,R05097,R03812,R05320,R06539,R01252,R08081,R03737,R03376,R05419,R02444,R02445,R01879,R06338,R06335,R03218,R02160,R06336,R06337,R02486,R07366,R07996,R03219,R05228,R07993,R03590,R07187,R06540,R07329,R08610,R03806,R07184,R04276,R07186,R03640,R07368,R03809,R07367,R05469,R05468,R03009,R03008,R04073,R03451,R05722,R05723,R05466,R02397,R06323,R06322,R03126,R07185,R00944,R00943,R02990,R00405,R00406,R00407,R02956,R02084,R01780,R00727,R00410,R02407,R05588,R00432,R01559,R03154,R06904,R00474,R01218,R01220,R08165,R01655,R00214,R00216,R00479,R05103,R01281,R00134,R03215,R03146,R00519,R01082,R03121,R00369,R00365,R00364,R00366,R00372,R00373,R00652,R00588,R01957,R00709,R00267,R00945,R08549,R01197,R00265,R00479,R01700,R00412,R00408,R02164,R00402,R00621,R00709,R00267,R00272
221	1.00	338	19	80	0	0	C00065->C00037:[2->1,3->2]	RP00300,RP01077,RP00568,RP01670,RP01407,RP00931,RP05983,RP03735,RP01431,RP00043,RP06374,RP00177,RP08742,RP06369,RP01410,RP05694,RP05067,RP00109,RP05729	R00944,R00943,R00742,R01218,R01220,R01655,R01285,R00479,R05103,R01281,R00134,R03215,R03146,R00519,R01324,R03121,R00369,R00365,R00364,R00366,R00372,R00373,R00652,R00588,R01957,R00945,R00351,R00352,R00362,R00353,R00930,R01289,R04709,R07989,R06635,R06637,R06636,R06459,R06458,R06448,R07250,R06510,R07253,R05331,R06641,R00233,R06511,R06512,R06643,R06644,R06645,R02505,R07987,R07251,R07988,R05188,R06482,R06483,R06480,R06481,R02447,R05464,R01613,R01614,R05190,R07758,R02223,R07254,R02224,R00344,R00344,R00930,R00217,R00353,R00217,R00346,R00345,R00726,R00341,R00431
222	1.00	369	16	27	0	1	C00065->C00037:[1->2,2->1]	RP01940,RP06172,RP04699,RP01404,RP06101,RP00814,RP00503,RP00762,RP01103,RP05983,RP00285,RP01763,RP02655,RP00301,RP01941,RP02654	R02052,R00472,R05103,R01281,R00214,R00216,R06516,R05104,R06521,R01926,R03923,R00891,R00782,R05103,R01281,R00211,R00210,R00209,R01196,R00212,R07377,R07376,R01800,R02979,R00945,R02055,R02978
223	1.00	305	18	80	0	0	C00065->C00037:[2->1,3->2]	RP06172,RP01432,RP04290,RP00762,RP00931,RP05983,RP01830,RP00043,RP00177,RP08742,RP06369,RP06101,RP05694,RP01103,RP05067,RP00285,RP00109,RP05729	R00472,R01325,R00220,R03923,R00891,R00479,R05103,R01281,R01900,R03121,R00369,R00365,R00364,R00366,R00372,R00373,R00652,R00588,R01957,R00351,R00352,R00362,R00353,R00930,R00214,R00216,R04709,R07989,R06635,R06637,R06636,R06459,R06458,R06448,R07250,R06510,R07253,R05331,R06641,R00233,R06511,R06512,R06643,R06644,R06645,R02505,R07987,R07251,R07988,R05188,R06482,R06483,R06480,R06481,R02447,R05464,R01613,R01614,R05190,R07758,R02223,R07254,R02224,R00782,R00344,R00211,R00210,R00209,R01196,R00212,R00344,R00930,R00217,R00353,R00217,R00346,R00345,R00726,R00341,R00431
224	1.00	395	21	71	0	0	C00065->C00037:[1->2,2->1]	RP01077,RP00568,RP01670,RP00762,RP00931,RP05983,RP01431,RP00301,RP00921,RP06374,RP00177,RP08742,RP04290,RP00287,RP05694,RP06369,RP01103,RP05067,RP06373,RP00109,RP05729	R00742,R01218,R01220,R01655,R03923,R00891,R00479,R05103,R01281,R01324,R00945,R00472,R00945,R00351,R00352,R00362,R00353,R00220,R00214,R00216,R04709,R07989,R06635,R06637,R06636,R06459,R06458,R06448,R07250,R06510,R07253,R05331,R06641,R00233,R06511,R06512,R06643,R06644,R06645,R02505,R07987,R07251,R07988,R05188,R06482,R06483,R06480,R06481,R02447,R05464,R01613,R01614,R05190,R07758,R02223,R07254,R02224,R00930,R00782,R00344,R00941,R00344,R00930,R00217,R00353,R00217,R00346,R00345,R00726,R00341,R00431
225	0.50	425	11	30	0	0	C00065->C00037:[3->2]	RP01432,RP04290,RP00931,RP01830,RP00043,RP00177,RP08742,RP06369,RP05067,RP00109,RP05729	R01325,R00220,R00479,R01900,R03121,R00369,R00365,R00364,R00366,R00372,R00373,R00652,R00588,R01957,R00351,R00352,R00362,R00353,R00930,R00344,R00344,R00930,R00217,R00353,R00217,R00346,R00345,R00726,R00341,R00431
226	1.00	177	22	189	0	2	C00065->C00037:[2->1,2->2]	RP05677,RP00015,RP00032,RP00924,RP00568,RP12907,RP01670,RP06101,RP00931,RP05983,RP01292,RP00043,RP00305,RP06374,RP00304,RP00930,RP10771,RP00121,RP06373,RP01012,RP05857,RP04522	R08549,R07997,R08082,R08050,R05036,R05037,R01412,R05857,R05229,R05228,R08611,R06551,R07185,R05301,R05302,R05097,R03812,R05320,R06539,R01252,R08081,R03737,R03376,R00474,R08610,R05419,R02444,R02445,R00265,R00621,R01879,R06338,R06335,R03218,R03219,R06336,R06337,R02486,R07366,R07996,R08165,R05039,R07993,R03590,R01700,R07187,R06540,R02160,R07329,R03806,R07184,R00272,R07186,R03640,R07368,R03809,R07367,R05469,R05468,R01197,R03009,R03008,R04073,R03451,R05722,R05723,R05466,R02397,R06323,R06322,R03126,R04276,R07997,R08082,R08050,R05036,R05037,R01412,R05857,R05229,R05039,R08611,R06551,R05301,R05302,R05097,R03812,R05320,R06539,R01252,R08081,R03737,R03376,R05419,R02444,R02445,R01879,R06338,R06335,R03218,R02160,R06336,R06337,R02486,R07366,R07996,R03219,R05228,R07993,R03590,R07187,R06540,R07329,R08610,R03806,R07184,R04276,R07186,R03640,R07368,R03809,R07367,R05469,R05468,R03009,R03008,R04073,R03451,R05722,R05723,R05466,R02397,R06323,R06322,R03126,R07185,R02990,R00405,R00406,R00407,R02956,R02084,R01780,R00727,R00410,R02407,R05588,R00432,R01559,R03154,R06904,R00474,R01218,R01220,R08165,R01655,R00214,R00216,R00479,R05103,R01281,R01082,R03121,R00369,R00365,R00364,R00366,R00372,R00373,R00652,R00588,R01957,R00709,R00267,R00945,R08549,R01197,R00265,R00479,R01700,R00412,R00408,R02164,R00402,R00941,R00621,R00709,R00267,R00272
227	1.00	316	17	74	0	0	C00065->C00037:[2->1,3->2]	RP00568,RP01670,RP01407,RP00931,RP05983,RP01431,RP00043,RP06374,RP00177,RP08742,RP06369,RP01410,RP05694,RP05067,RP06373,RP00109,RP05729	R01218,R01220,R01655,R01285,R00479,R05103,R01281,R01324,R03121,R00369,R00365,R00364,R00366,R00372,R00373,R00652,R00588,R01957,R00945,R00351,R00352,R00362,R00353,R00930,R01289,R04709,R07989,R06635,R06637,R06636,R06459,R06458,R06448,R07250,R06510,R07253,R05331,R06641,R00233,R06511,R06512,R06643,R06644,R06645,R02505,R07987,R07251,R07988,R05188,R06482,R06483,R06480,R06481,R02447,R05464,R01613,R01614,R05190,R07758,R02223,R07254,R02224,R00344,R00941,R00344,R00930,R00217,R00353,R00217,R00346,R00345,R00726,R00341,R00431
228	1.00	286	12	68	0	0	C00065->C00037:[2->1,3->2]	RP00043,RP00177,RP08742,RP06369,RP04290,RP05694,RP00931,RP05067,RP05983,RP00109,RP01431,RP05729	R03121,R00369,R00365,R00364,R00366,R00372,R00373,R00652,R00588,R01957,R00351,R00352,R00362,R00353,R00930,R00220,R04709,R07989,R06635,R06637,R06636,R06459,R06458,R06448,R07250,R06510,R07253,R05331,R06641,R00233,R06511,R06512,R06643,R06644,R06645,R02505,R07987,R07251,R07988,R05188,R06482,R06483,R06480,R06481,R02447,R05464,R01613,R01614,R05190,R07758,R02223,R07254,R02224,R00479,R00344,R05103,R01281,R00344,R00930,R00217,R00353,R01324,R00217,R00346,R00345,R00726,R00341,R00431
229	0.50	312	12	37	0	0	C00065->C00037:[3->2]	RP00043,RP05067,RP08742,RP06369,RP04290,RP01298,RP01870,RP00059,RP00109,RP05729,RP00921,RP01292	R03121,R00369,R00365,R00364,R00366,R00372,R00373,R00652,R00588,R01957,R00344,R00353,R00930,R00220,R01086,R01954,R00400,R00695,R01731,R00355,R00373,R01713,R07164,R07165,R00357,R00344,R00930,R00217,R00353,R00217,R00346,R00345,R00726,R00341,R00431,R00472,R01082
230	0.50	388	11	31	0	0	C00065->C00037:[3->2]	RP00762,RP00931,RP01431,RP00043,RP00177,RP08742,RP06369,RP01103,RP05067,RP00109,RP05729	R03923,R00891,R00479,R01324,R03121,R00369,R00365,R00364,R00366,R00372,R00373,R00652,R00588,R01957,R00351,R00352,R00362,R00353,R00930,R00782,R00344,R00344,R00930,R00217,R00353,R00217,R00346,R00345,R00726,R00341,R00431
231	1.00	317	16	73	0	0	C00065->C00037:[2->1,3->2]	RP00043,RP06374,RP00177,RP08742,RP06369,RP00568,RP04290,RP01670,RP05694,RP00931,RP05067,RP06373,RP05983,RP00109,RP01431,RP05729	R03121,R00369,R00365,R00364,R00366,R00372,R00373,R00652,R00588,R01957,R00945,R00351,R00352,R00362,R00353,R00930,R01218,R01220,R00220,R01655,R04709,R07989,R06635,R06637,R06636,R06459,R06458,R06448,R07250,R06510,R07253,R05331,R06641,R00233,R06511,R06512,R06643,R06644,R06645,R02505,R07987,R07251,R07988,R05188,R06482,R06483,R06480,R06481,R02447,R05464,R01613,R01614,R05190,R07758,R02223,R07254,R02224,R00479,R00344,R00941,R05103,R01281,R00344,R00930,R00217,R00353,R01324,R00217,R00346,R00345,R00726,R00341,R00431
232	1.00	400	13	43	0	0	C00065->C00037:[2->1,3->2]	RP00043,RP00177,RP08742,RP06369,RP04290,RP01410,RP05698,RP01407,RP00931,RP05067,RP00109,RP01431,RP05729	R03121,R00369,R00365,R00364,R00366,R00372,R00373,R00652,R00588,R01957,R00351,R00352,R00362,R00353,R00930,R00220,R01289,R01196,R00006,R00014,R00211,R00210,R01699,R00207,R00224,R00226,R00209,R05636,R03145,R01285,R00479,R00344,R00344,R00930,R00217,R00353,R01324,R00217,R00346,R00345,R00726,R00341,R00431
233	1.00	409	14	45	0	0	C00065->C00037:[2->1,3->2]	RP01830,RP00043,RP00177,RP08742,RP06369,RP01432,RP04290,RP05698,RP00762,RP00931,RP05067,RP01103,RP00109,RP05729	R01900,R03121,R00369,R00365,R00364,R00366,R00372,R00373,R00652,R00588,R01957,R00351,R00352,R00362,R00353,R00930,R01325,R00220,R01196,R00006,R00014,R00211,R00210,R01699,R00207,R00224,R00226,R00209,R05636,R03145,R03923,R00891,R00479,R00344,R00782,R00344,R00930,R00217,R00353,R00217,R00346,R00345,R00726,R00341,R00431
234	1.00	445	15	35	0	0	C00065->C00037:[3->1,3->2]	RP00043,RP06374,RP00177,RP08742,RP06369,RP00568,RP01410,RP01670,RP01407,RP00931,RP05067,RP06373,RP00109,RP01431,RP05729	R03121,R00369,R00365,R00364,R00366,R00372,R00373,R00652,R00588,R01957,R00945,R00351,R00352,R00362,R00353,R00930,R01218,R01220,R01289,R01655,R01285,R00479,R00344,R00941,R00344,R00930,R00217,R00353,R01324,R00217,R00346,R00345,R00726,R00341,R00431
235	1.00	168	20	176	0	2	C00065->C00037:[2->1,2->2]	RP05677,RP00015,RP00300,RP00924,RP00568,RP12907,RP01670,RP06101,RP01012,RP00931,RP05983,RP03735,RP01292,RP00043,RP00305,RP06374,RP00304,RP00121,RP10771,RP04522	R08549,R07997,R08082,R08050,R05036,R05037,R01412,R05857,R05229,R05228,R08611,R06551,R07185,R05301,R05302,R05097,R03812,R05320,R06539,R01252,R08081,R03737,R03376,R00474,R08610,R05419,R02444,R02445,R00265,R00621,R01879,R06338,R06335,R03218,R03219,R06336,R06337,R02486,R07366,R07996,R08165,R05039,R07993,R03590,R01700,R07187,R06540,R02160,R07329,R03806,R07184,R00272,R07186,R03640,R07368,R03809,R07367,R05469,R05468,R01197,R03009,R03008,R04073,R03451,R05722,R05723,R05466,R02397,R06323,R06322,R03126,R04276,R07997,R08082,R08050,R05036,R05037,R01412,R05857,R05229,R05039,R08611,R06551,R05301,R05302,R05097,R03812,R05320,R06539,R01252,R08081,R03737,R03376,R05419,R02444,R02445,R01879,R06338,R06335,R03218,R02160,R06336,R06337,R02486,R07366,R07996,R03219,R05228,R07993,R03590,R07187,R06540,R07329,R08610,R03806,R07184,R04276,R07186,R03640,R07368,R03809,R07367,R05469,R05468,R03009,R03008,R04073,R03451,R05722,R05723,R05466,R02397,R06323,R06322,R03126,R07185,R00944,R00943,R00474,R01218,R01220,R08165,R01655,R00214,R00216,R00621,R00479,R05103,R01281,R00134,R03215,R03146,R00519,R01082,R03121,R00369,R00365,R00364,R00366,R00372,R00373,R00652,R00588,R01957,R00709,R00267,R00945,R08549,R01197,R00265,R00412,R00408,R02164,R00402,R01700,R00272
236	1.00	303	13	80	0	0	C00065->C00037:[2->1,3->2]	RP00043,RP00177,RP08742,RP06369,RP04290,RP05694,RP05698,RP00931,RP05067,RP05983,RP00109,RP01431,RP05729	R03121,R00369,R00365,R00364,R00366,R00372,R00373,R00652,R00588,R01957,R00351,R00352,R00362,R00353,R00930,R00220,R04709,R07989,R06635,R06637,R06636,R06459,R06458,R06448,R07250,R06510,R07253,R05331,R06641,R00233,R06511,R06512,R06643,R06644,R06645,R02505,R07987,R07251,R07988,R05188,R06482,R06483,R06480,R06481,R02447,R05464,R01613,R01614,R05190,R07758,R02223,R07254,R02224,R01196,R00006,R00014,R00211,R00210,R01699,R00207,R00224,R00226,R00209,R05636,R03145,R00479,R00344,R05103,R01281,R00344,R00930,R00217,R00353,R01324,R00217,R00346,R00345,R00726,R00341,R00431
237	1.00	287	18	85	0	0	C00065->C00037:[2->1,3->2]	RP06172,RP01077,RP04290,RP01298,RP01870,RP05983,RP00043,RP08742,RP06369,RP06101,RP05694,RP05067,RP00285,RP00059,RP00109,RP05729,RP00921,RP01292	R00472,R00742,R00220,R01086,R01954,R05103,R01281,R03121,R00369,R00365,R00364,R00366,R00372,R00373,R00652,R00588,R01957,R00353,R00930,R00214,R00216,R04709,R07989,R06635,R06637,R06636,R06459,R06458,R06448,R07250,R06510,R07253,R05331,R06641,R00233,R06511,R06512,R06643,R06644,R06645,R02505,R07987,R07251,R07988,R05188,R06482,R06483,R06480,R06481,R02447,R05464,R01613,R01614,R05190,R07758,R02223,R07254,R02224,R00344,R00211,R00210,R00209,R01196,R00212,R00400,R00695,R01731,R00355,R00373,R01713,R07164,R07165,R00357,R00344,R00930,R00217,R00353,R00217,R00346,R00345,R00726,R00341,R00431,R00472,R01082
238	1.00	165	20	174	0	2	C00065->C00037:[1->2,3->1]	RP00043,RP05677,RP00305,RP00015,RP06374,RP00924,RP00568,RP12907,RP04290,RP01670,RP06172,RP01012,RP00931,RP00121,RP06373,RP00285,RP00304,RP01292,RP10771,RP04522	R03121,R00369,R00365,R00364,R00366,R00372,R00373,R00652,R00588,R01957,R08549,R07997,R08082,R08050,R05036,R05037,R01412,R05857,R05229,R05228,R08611,R06551,R07185,R05301,R05302,R05097,R03812,R05320,R06539,R01252,R08081,R03737,R03376,R00474,R08610,R05419,R02444,R02445,R00265,R00621,R01879,R06338,R06335,R03218,R03219,R06336,R06337,R02486,R07366,R07996,R08165,R05039,R07993,R03590,R01700,R07187,R06540,R02160,R07329,R03806,R07184,R00272,R07186,R03640,R07368,R03809,R07367,R05469,R05468,R01197,R03009,R03008,R04073,R03451,R05722,R05723,R05466,R02397,R06323,R06322,R03126,R04276,R00709,R00267,R07997,R08082,R08050,R05036,R05037,R01412,R05857,R05229,R05039,R08611,R06551,R05301,R05302,R05097,R03812,R05320,R06539,R01252,R08081,R03737,R03376,R05419,R02444,R02445,R01879,R06338,R06335,R03218,R02160,R06336,R06337,R02486,R07366,R07996,R03219,R05228,R07993,R03590,R07187,R06540,R07329,R08610,R03806,R07184,R04276,R07186,R03640,R07368,R03809,R07367,R05469,R05468,R03009,R03008,R04073,R03451,R05722,R05723,R05466,R02397,R06323,R06322,R03126,R07185,R00945,R00474,R01218,R01220,R08165,R00220,R01655,R00472,R00621,R00479,R00412,R00408,R02164,R00402,R00941,R00211,R00210,R00209,R01196,R00212,R08549,R01197,R00265,R01082,R01700,R00272
239	1.00	451	16	40	0	0	C00065->C00037:[3->1,3->2]	RP01830,RP00043,RP06374,RP00177,RP08742,RP06369,RP01432,RP00568,RP04290,RP01670,RP00931,RP05067,RP03735,RP00109,RP05729,RP00300	R01900,R03121,R00369,R00365,R00364,R00366,R00372,R00373,R00652,R00588,R01957,R00945,R00351,R00352,R00362,R00353,R00930,R01325,R01218,R01220,R00220,R01655,R00479,R00344,R00134,R03215,R03146,R00519,R00344,R00930,R00217,R00353,R00217,R00346,R00345,R00726,R00341,R00431,R00944,R00943
240	1.00	322	15	45	0	0	C00065->C00037:[1->1,3->2]	RP00043,RP06172,RP08742,RP06369,RP04290,RP06101,RP00059,RP01298,RP05067,RP00285,RP01870,RP00109,RP05729,RP00921,RP01292	R03121,R00369,R00365,R00364,R00366,R00372,R00373,R00652,R00588,R01957,R00472,R00353,R00930,R00220,R00214,R00216,R00400,R00695,R01731,R00355,R00373,R01713,R07164,R07165,R00357,R01086,R00344,R00211,R00210,R00209,R01196,R00212,R01954,R00344,R00930,R00217,R00353,R00217,R00346,R00345,R00726,R00341,R00431,R00472,R01082
241	1.00	378	23	64	0	1	C00065->C00037:[1->2,2->1]	RP02918,RP00440,RP00568,RP05698,RP01670,RP06101,RP00026,RP12734,RP04318,RP00285,RP03735,RP05242,RP02797,RP00301,RP00291,RP00300,RP06172,RP06374,RP04290,RP05983,RP10730,RP12733,RP04202	R00014,R03050,R00006,R01218,R01220,R01196,R00006,R00014,R00211,R00210,R01699,R00207,R00224,R00226,R00209,R05636,R03145,R01655,R00214,R00216,R00743,R01323,R01179,R05508,R00393,R04057,R02955,R05336,R01359,R05509,R00928,R04000,R00229,R07832,R03884,R00227,R03153,R00235,R00226,R00224,R00211,R00210,R00209,R01196,R00212,R00134,R03215,R03146,R00519,R05636,R03145,R00945,R00226,R04672,R00944,R00943,R00472,R00945,R00220,R05103,R01281,R01699,R00006,R00207
242	1.00	162	20	184	0	2	C00065->C00037:[2->1,2->2]	RP05677,RP00608,RP00015,RP00032,RP00924,RP00568,RP12907,RP01670,RP01012,RP00931,RP05983,RP00043,RP00305,RP06374,RP00304,RP00930,RP06373,RP10771,RP05857,RP04522	R08549,R07997,R08082,R08050,R05036,R05037,R01412,R05857,R05229,R05228,R08611,R06551,R07185,R05301,R05302,R05097,R03812,R05320,R06539,R01252,R08081,R03737,R03376,R00474,R08610,R05419,R02444,R02445,R00265,R00621,R01879,R06338,R06335,R03218,R03219,R06336,R06337,R02486,R07366,R07996,R08165,R05039,R07993,R03590,R01700,R07187,R06540,R02160,R07329,R03806,R07184,R00272,R07186,R03640,R07368,R03809,R07367,R05469,R05468,R01197,R03009,R03008,R04073,R03451,R05722,R05723,R05466,R02397,R06323,R06322,R03126,R04276,R00713,R00714,R07997,R08082,R08050,R05036,R05037,R01412,R05857,R05229,R05039,R08611,R06551,R05301,R05302,R05097,R03812,R05320,R06539,R01252,R08081,R03737,R03376,R05419,R02444,R02445,R01879,R06338,R06335,R03218,R02160,R06336,R06337,R02486,R07366,R07996,R03219,R05228,R07993,R03590,R07187,R06540,R07329,R08610,R03806,R07184,R04276,R07186,R03640,R07368,R03809,R07367,R05469,R05468,R03009,R03008,R04073,R03451,R05722,R05723,R05466,R02397,R06323,R06322,R03126,R07185,R02990,R00405,R00406,R00407,R02956,R02084,R01780,R00727,R00410,R02407,R05588,R00432,R01559,R03154,R06904,R00474,R01218,R01220,R08165,R01655,R00621,R00479,R05103,R01281,R03121,R00369,R00365,R00364,R00366,R00372,R00373,R00652,R00588,R01957,R00709,R00267,R00945,R08549,R01197,R00265,R00479,R00941,R01700,R00709,R00267,R00272
243	1.00	980	14	42	0	0	C00065->C00037:[2->1,3->2]	RP01830,RP00043,RP00177,RP08742,RP06369,RP01432,RP04290,RP06643,RP05709,RP00931,RP05067,RP05983,RP00109,RP05729	R01900,R03121,R00369,R00365,R00364,R00366,R00372,R00373,R00652,R00588,R01957,R00351,R00352,R00362,R00353,R00930,R01325,R00220,R01626,R04726,R04952,R02768,R04957,R07762,R04963,R04355,R04960,R04968,R00479,R00344,R05103,R01281,R00344,R00930,R00217,R00353,R00217,R00346,R00345,R00726,R00341,R00431
244	1.00	179	24	194	0	2	C00065->C00037:[2->1,2->2]	RP05677,RP04290,RP00015,RP06172,RP00032,RP00924,RP00568,RP12907,RP01670,RP00931,RP05983,RP01292,RP00043,RP00305,RP06374,RP00304,RP00930,RP10771,RP00121,RP06373,RP00285,RP01012,RP05857,RP04522	R08549,R07997,R08082,R08050,R05036,R05037,R01412,R05857,R05229,R05228,R08611,R06551,R07185,R05301,R05302,R05097,R03812,R05320,R06539,R01252,R08081,R03737,R03376,R00474,R08610,R05419,R02444,R02445,R00265,R00621,R01879,R06338,R06335,R03218,R03219,R06336,R06337,R02486,R07366,R07996,R08165,R05039,R07993,R03590,R01700,R07187,R06540,R02160,R07329,R03806,R07184,R00272,R07186,R03640,R07368,R03809,R07367,R05469,R05468,R01197,R03009,R03008,R04073,R03451,R05722,R05723,R05466,R02397,R06323,R06322,R03126,R04276,R00220,R07997,R08082,R08050,R05036,R05037,R01412,R05857,R05229,R05039,R08611,R06551,R05301,R05302,R05097,R03812,R05320,R06539,R01252,R08081,R03737,R03376,R05419,R02444,R02445,R01879,R06338,R06335,R03218,R02160,R06336,R06337,R02486,R07366,R07996,R03219,R05228,R07993,R03590,R07187,R06540,R07329,R08610,R03806,R07184,R04276,R07186,R03640,R07368,R03809,R07367,R05469,R05468,R03009,R03008,R04073,R03451,R05722,R05723,R05466,R02397,R06323,R06322,R03126,R07185,R00472,R02990,R00405,R00406,R00407,R02956,R02084,R01780,R00727,R00410,R02407,R05588,R00432,R01559,R03154,R06904,R00474,R01218,R01220,R08165,R01655,R00479,R05103,R01281,R01082,R03121,R00369,R00365,R00364,R00366,R00372,R00373,R00652,R00588,R01957,R00709,R00267,R00945,R08549,R01197,R00265,R00479,R01700,R00412,R00408,R02164,R00402,R00941,R00211,R00210,R00209,R01196,R00212,R00621,R00709,R00267,R00272
245	1.00	328	16	72	0	0	C00065->C00037:[3->1,3->2]	RP01830,RP00043,RP06374,RP00177,RP08742,RP06369,RP01432,RP00568,RP04290,RP01670,RP05694,RP00931,RP05067,RP06373,RP00109,RP05729	R01900,R03121,R00369,R00365,R00364,R00366,R00372,R00373,R00652,R00588,R01957,R00945,R00351,R00352,R00362,R00353,R00930,R01325,R01218,R01220,R00220,R01655,R04709,R07989,R06635,R06637,R06636,R06459,R06458,R06448,R07250,R06510,R07253,R05331,R06641,R00233,R06511,R06512,R06643,R06644,R06645,R02505,R07987,R07251,R07988,R05188,R06482,R06483,R06480,R06481,R02447,R05464,R01613,R01614,R05190,R07758,R02223,R07254,R02224,R00479,R00344,R00941,R00344,R00930,R00217,R00353,R00217,R00346,R00345,R00726,R00341,R00431
246	1.00	305	17	43	0	1	C00065->C00037:[1->2,2->1]	RP01940,RP00128,RP04699,RP01404,RP04290,RP06101,RP01763,RP00026,RP00503,RP00814,RP05983,RP04318,RP02655,RP00301,RP01941,RP02654,RP06172	R02052,R00710,R00711,R01019,R00326,R05103,R01281,R00220,R00214,R00216,R07377,R07376,R01800,R00743,R01323,R01179,R05508,R00393,R04057,R02955,R05336,R01359,R05509,R00928,R04000,R00229,R07832,R03884,R00227,R03153,R00235,R06521,R01926,R06516,R05104,R05103,R01281,R00224,R02979,R00945,R02055,R02978,R00472
247	1.00	282	10	32	0	1	C00065->C00037:[1->2,2->1]	RP00128,RP04699,RP01404,RP04290,RP06101,RP00026,RP05983,RP04318,RP00301,RP06172	R00710,R00711,R01019,R00326,R05103,R01281,R00220,R00214,R00216,R00743,R01323,R01179,R05508,R00393,R04057,R02955,R05336,R01359,R05509,R00928,R04000,R00229,R07832,R03884,R00227,R03153,R00235,R05103,R01281,R00224,R00945,R00472
248	1.00	422	16	41	0	0	C00065->C00037:[3->1,3->2]	RP00043,RP06374,RP00177,RP08742,RP06369,RP00568,RP01670,RP00762,RP00931,RP05067,RP01103,RP03735,RP00109,RP01431,RP05729,RP00300	R03121,R00369,R00365,R00364,R00366,R00372,R00373,R00652,R00588,R01957,R00945,R00351,R00352,R00362,R00353,R00930,R01218,R01220,R01655,R03923,R00891,R00479,R00344,R00782,R00134,R03215,R03146,R00519,R00344,R00930,R00217,R00353,R01324,R00217,R00346,R00345,R00726,R00341,R00431,R00944,R00943
249	1.00	363	16	27	0	1	C00065->C00037:[1->2,2->1]	RP06172,RP04699,RP01938,RP01404,RP04290,RP06101,RP11092,RP11005,RP05983,RP00285,RP00604,RP02234,RP01763,RP00301,RP01941,RP02654	R00472,R05103,R02051,R07376,R01281,R00220,R00214,R00216,R07381,R07386,R07385,R05103,R01281,R00211,R00210,R00209,R01196,R00212,R02976,R06520,R02464,R07377,R07376,R01800,R00945,R02055,R02978
250	1.00	390	12	32	0	0	C00065->C00037:[2->1,3->2]	RP00043,RP00177,RP08742,RP06369,RP01410,RP01407,RP00931,RP05067,RP05983,RP00109,RP01431,RP05729	R03121,R00369,R00365,R00364,R00366,R00372,R00373,R00652,R00588,R01957,R00351,R00352,R00362,R00353,R00930,R01289,R01285,R00479,R00344,R05103,R01281,R00344,R00930,R00217,R00353,R01324,R00217,R00346,R00345,R00726,R00341,R00431
251	1.00	183	25	199	0	2	C00065->C00037:[2->1,2->2]	RP05677,RP12907,RP00015,RP00300,RP00032,RP00924,RP00568,RP04290,RP01670,RP00931,RP05983,RP03735,RP01292,RP06172,RP00043,RP00305,RP06374,RP00304,RP00930,RP10771,RP00121,RP00285,RP01012,RP05857,RP04522	R08549,R07997,R08082,R08050,R05036,R05037,R01412,R05857,R05229,R05228,R08611,R06551,R07185,R05301,R05302,R05097,R03812,R05320,R06539,R01252,R08081,R03737,R03376,R00474,R08610,R05419,R02444,R02445,R00265,R00621,R01879,R06338,R06335,R03218,R03219,R06336,R06337,R02486,R07366,R07996,R08165,R05039,R07993,R03590,R01700,R07187,R06540,R02160,R07329,R03806,R07184,R00272,R07186,R03640,R07368,R03809,R07367,R05469,R05468,R01197,R03009,R03008,R04073,R03451,R05722,R05723,R05466,R02397,R06323,R06322,R03126,R04276,R08165,R07997,R08082,R08050,R05036,R05037,R01412,R05857,R05229,R05039,R08611,R06551,R05301,R05302,R05097,R03812,R05320,R06539,R01252,R08081,R03737,R03376,R05419,R02444,R02445,R01879,R06338,R06335,R03218,R02160,R06336,R06337,R02486,R07366,R07996,R03219,R05228,R07993,R03590,R07187,R06540,R07329,R08610,R03806,R07184,R04276,R07186,R03640,R07368,R03809,R07367,R05469,R05468,R03009,R03008,R04073,R03451,R05722,R05723,R05466,R02397,R06323,R06322,R03126,R07185,R00944,R00943,R02990,R00405,R00406,R00407,R02956,R02084,R01780,R00727,R00410,R02407,R05588,R00432,R01559,R03154,R06904,R00474,R01218,R01220,R00220,R01655,R00479,R05103,R01281,R00134,R03215,R03146,R00519,R01082,R00472,R03121,R00369,R00365,R00364,R00366,R00372,R00373,R00652,R00588,R01957,R00709,R00267,R00945,R08549,R01197,R00265,R00479,R01700,R00412,R00408,R02164,R00402,R00211,R00210,R00209,R01196,R00212,R00621,R00709,R00267,R00272
252	1.00	485	22	45	0	1	C00065->C00037:[1->2,2->1]	RP02918,RP00440,RP00568,RP05698,RP01670,RP06101,RP12734,RP04318,RP00285,RP03735,RP05242,RP02797,RP00301,RP00291,RP00300,RP06172,RP06374,RP04290,RP10730,RP12733,RP06373,RP04202	R00014,R03050,R00006,R01218,R01220,R01196,R00006,R00014,R00211,R00210,R01699,R00207,R00224,R00226,R00209,R05636,R03145,R01655,R00214,R00216,R00226,R00224,R00211,R00210,R00209,R01196,R00212,R00134,R03215,R03146,R00519,R05636,R03145,R00945,R00226,R04672,R00944,R00943,R00472,R00945,R00220,R01699,R00006,R00941,R00207
253	1.00	312	16	84	0	0	C00065->C00037:[2->1,3->2]	RP01830,RP00043,RP00177,RP08742,RP06369,RP01432,RP04290,RP05694,RP05698,RP00762,RP00931,RP05067,RP01103,RP05983,RP00109,RP05729	R01900,R03121,R00369,R00365,R00364,R00366,R00372,R00373,R00652,R00588,R01957,R00351,R00352,R00362,R00353,R00930,R01325,R00220,R04709,R07989,R06635,R06637,R06636,R06459,R06458,R06448,R07250,R06510,R07253,R05331,R06641,R00233,R06511,R06512,R06643,R06644,R06645,R02505,R07987,R07251,R07988,R05188,R06482,R06483,R06480,R06481,R02447,R05464,R01613,R01614,R05190,R07758,R02223,R07254,R02224,R01196,R00006,R00014,R00211,R00210,R01699,R00207,R00224,R00226,R00209,R05636,R03145,R03923,R00891,R00479,R00344,R00782,R05103,R01281,R00344,R00930,R00217,R00353,R00217,R00346,R00345,R00726,R00341,R00431
254	1.00	174	20	172	0	2	C00065->C00037:[3->1,3->2]	RP00043,RP05677,RP00305,RP00015,RP06374,RP00177,RP00924,RP00568,RP12907,RP04290,RP01670,RP01012,RP00931,RP06373,RP00304,RP00109,RP01431,RP10771,RP00930,RP04522	R03121,R00369,R00365,R00364,R00366,R00372,R00373,R00652,R00588,R01957,R08549,R07997,R08082,R08050,R05036,R05037,R01412,R05857,R05229,R05228,R08611,R06551,R07185,R05301,R05302,R05097,R03812,R05320,R06539,R01252,R08081,R03737,R03376,R00474,R08610,R05419,R02444,R02445,R00265,R00621,R01879,R06338,R06335,R03218,R03219,R06336,R06337,R02486,R07366,R07996,R08165,R05039,R07993,R03590,R01700,R07187,R06540,R02160,R07329,R03806,R07184,R00272,R07186,R03640,R07368,R03809,R07367,R05469,R05468,R01197,R03009,R03008,R04073,R03451,R05722,R05723,R05466,R02397,R06323,R06322,R03126,R04276,R00709,R00267,R07997,R08082,R08050,R05036,R05037,R01412,R05857,R05229,R05039,R08611,R06551,R05301,R05302,R05097,R03812,R05320,R06539,R01252,R08081,R03737,R03376,R05419,R02444,R02445,R01879,R06338,R06335,R03218,R02160,R06336,R06337,R02486,R07366,R07996,R03219,R05228,R07993,R03590,R07187,R06540,R07329,R08610,R03806,R07184,R04276,R07186,R03640,R07368,R03809,R07367,R05469,R05468,R03009,R03008,R04073,R03451,R05722,R05723,R05466,R02397,R06323,R06322,R03126,R07185,R00945,R00351,R00352,R00362,R00474,R01218,R01220,R08165,R00220,R01655,R00621,R00479,R00941,R08549,R01197,R00265,R00344,R00930,R00217,R00353,R01324,R01700,R00479,R00272
255	1.00	295	14	71	0	0	C00065->C00037:[2->1,3->2]	RP01830,RP00043,RP00177,RP08742,RP06369,RP01432,RP05694,RP00762,RP00931,RP05067,RP01103,RP05983,RP00109,RP05729	R01900,R03121,R00369,R00365,R00364,R00366,R00372,R00373,R00652,R00588,R01957,R00351,R00352,R00362,R00353,R00930,R01325,R04709,R07989,R06635,R06637,R06636,R06459,R06458,R06448,R07250,R06510,R07253,R05331,R06641,R00233,R06511,R06512,R06643,R06644,R06645,R02505,R07987,R07251,R07988,R05188,R06482,R06483,R06480,R06481,R02447,R05464,R01613,R01614,R05190,R07758,R02223,R07254,R02224,R03923,R00891,R00479,R00344,R00782,R05103,R01281,R00344,R00930,R00217,R00353,R00217,R00346,R00345,R00726,R00341,R00431
256	1.00	944	15	44	0	0	C00065->C00037:[2->1,3->2]	RP01830,RP00043,RP00177,RP08742,RP06369,RP01432,RP06643,RP05709,RP00762,RP00931,RP05067,RP01103,RP05983,RP00109,RP05729	R01900,R03121,R00369,R00365,R00364,R00366,R00372,R00373,R00652,R00588,R01957,R00351,R00352,R00362,R00353,R00930,R01325,R01626,R04726,R04952,R02768,R04957,R07762,R04963,R04355,R04960,R04968,R03923,R00891,R00479,R00344,R00782,R05103,R01281,R00344,R00930,R00217,R00353,R00217,R00346,R00345,R00726,R00341,R00431
257	1.00	351	18	75	0	0	C00065->C00037:[2->1,3->2]	RP01077,RP01432,RP00568,RP04290,RP01670,RP00931,RP05983,RP01830,RP00043,RP06374,RP00177,RP08742,RP06369,RP05694,RP05067,RP06373,RP00109,RP05729	R00742,R01325,R01218,R01220,R00220,R01655,R00479,R05103,R01281,R01900,R03121,R00369,R00365,R00364,R00366,R00372,R00373,R00652,R00588,R01957,R00945,R00351,R00352,R00362,R00353,R00930,R04709,R07989,R06635,R06637,R06636,R06459,R06458,R06448,R07250,R06510,R07253,R05331,R06641,R00233,R06511,R06512,R06643,R06644,R06645,R02505,R07987,R07251,R07988,R05188,R06482,R06483,R06480,R06481,R02447,R05464,R01613,R01614,R05190,R07758,R02223,R07254,R02224,R00344,R00941,R00344,R00930,R00217,R00353,R00217,R00346,R00345,R00726,R00341,R00431
258	0.50	147	16	167	0	2	C00065->C00037:[3->1]	RP00043,RP05677,RP00305,RP00015,RP06374,RP10771,RP00924,RP00568,RP12907,RP01670,RP00931,RP00304,RP03735,RP04522,RP01012,RP00300	R03121,R00369,R00365,R00364,R00366,R00372,R00373,R00652,R00588,R01957,R08549,R07997,R08082,R08050,R05036,R05037,R01412,R05857,R05229,R05228,R08611,R06551,R07185,R05301,R05302,R05097,R03812,R05320,R06539,R01252,R08081,R03737,R03376,R00474,R08610,R05419,R02444,R02445,R00265,R00621,R01879,R06338,R06335,R03218,R03219,R06336,R06337,R02486,R07366,R07996,R08165,R05039,R07993,R03590,R01700,R07187,R06540,R02160,R07329,R03806,R07184,R00272,R07186,R03640,R07368,R03809,R07367,R05469,R05468,R01197,R03009,R03008,R04073,R03451,R05722,R05723,R05466,R02397,R06323,R06322,R03126,R04276,R00709,R00267,R07997,R08082,R08050,R05036,R05037,R01412,R05857,R05229,R05039,R08611,R06551,R05301,R05302,R05097,R03812,R05320,R06539,R01252,R08081,R03737,R03376,R05419,R02444,R02445,R01879,R06338,R06335,R03218,R02160,R06336,R06337,R02486,R07366,R07996,R03219,R05228,R07993,R03590,R07187,R06540,R07329,R08610,R03806,R07184,R04276,R07186,R03640,R07368,R03809,R07367,R05469,R05468,R03009,R03008,R04073,R03451,R05722,R05723,R05466,R02397,R06323,R06322,R03126,R07185,R00945,R01700,R00474,R01218,R01220,R08165,R01655,R00479,R08549,R01197,R00265,R00134,R03215,R03146,R00519,R00272,R00621,R00944,R00943
259	1.00	186	26	201	0	2	C00065->C00037:[2->1,2->2]	RP05677,RP04290,RP00015,RP00300,RP00032,RP00924,RP00568,RP12907,RP00608,RP01670,RP01012,RP00931,RP05983,RP03735,RP01292,RP06172,RP00043,RP00305,RP06374,RP00304,RP00930,RP00121,RP00285,RP10771,RP05857,RP04522	R08549,R07997,R08082,R08050,R05036,R05037,R01412,R05857,R05229,R05228,R08611,R06551,R07185,R05301,R05302,R05097,R03812,R05320,R06539,R01252,R08081,R03737,R03376,R00474,R08610,R05419,R02444,R02445,R00265,R00621,R01879,R06338,R06335,R03218,R03219,R06336,R06337,R02486,R07366,R07996,R08165,R05039,R07993,R03590,R01700,R07187,R06540,R02160,R07329,R03806,R07184,R00272,R07186,R03640,R07368,R03809,R07367,R05469,R05468,R01197,R03009,R03008,R04073,R03451,R05722,R05723,R05466,R02397,R06323,R06322,R03126,R04276,R00220,R07997,R08082,R08050,R05036,R05037,R01412,R05857,R05229,R05039,R08611,R06551,R05301,R05302,R05097,R03812,R05320,R06539,R01252,R08081,R03737,R03376,R05419,R02444,R02445,R01879,R06338,R06335,R03218,R02160,R06336,R06337,R02486,R07366,R07996,R03219,R05228,R07993,R03590,R07187,R06540,R07329,R08610,R03806,R07184,R04276,R07186,R03640,R07368,R03809,R07367,R05469,R05468,R03009,R03008,R04073,R03451,R05722,R05723,R05466,R02397,R06323,R06322,R03126,R07185,R00944,R00943,R02990,R00405,R00406,R00407,R02956,R02084,R01780,R00727,R00410,R02407,R05588,R00432,R01559,R03154,R06904,R00474,R01218,R01220,R08165,R00713,R00714,R01655,R00621,R00479,R05103,R01281,R00134,R03215,R03146,R00519,R01082,R00472,R03121,R00369,R00365,R00364,R00366,R00372,R00373,R00652,R00588,R01957,R00709,R00267,R00945,R08549,R01197,R00265,R00479,R00412,R00408,R02164,R00402,R00211,R00210,R00209,R01196,R00212,R01700,R00709,R00267,R00272
260	1.00	620	17	82	0	0	C00065->C00037:[2->1,3->2]	RP01830,RP00043,RP00177,RP08742,RP06369,RP01432,RP06643,RP05694,RP05709,RP01077,RP00762,RP00931,RP05067,RP01103,RP05983,RP00109,RP05729	R01900,R03121,R00369,R00365,R00364,R00366,R00372,R00373,R00652,R00588,R01957,R00351,R00352,R00362,R00353,R00930,R01325,R01626,R04709,R07989,R06635,R06637,R06636,R06459,R06458,R06448,R07250,R06510,R07253,R05331,R06641,R00233,R06511,R06512,R06643,R06644,R06645,R02505,R07987,R07251,R07988,R05188,R06482,R06483,R06480,R06481,R02447,R05464,R01613,R01614,R05190,R07758,R02223,R07254,R02224,R04726,R04952,R02768,R04957,R07762,R04963,R04355,R04960,R04968,R00742,R03923,R00891,R00479,R00344,R00782,R05103,R01281,R00344,R00930,R00217,R00353,R00217,R00346,R00345,R00726,R00341,R00431
