# Supplementary material for: 13C-metabolic flux ratio and novel carbon path analyses confirmed that Trichoderma reesei uses primarily the respirative pathway also on the preferred carbon source glucose
Source: BMC Syst Biol. 2009 Oct 29;3:104. doi: 10.1186/1752-0509-3-104 (PMC2776023; doi:10.1186/1752-0509-3-104)
Supplement: Additional file 1 — Pathways discovered in ReTrace carbon path analysis. Graphical and tabular representations of amino acid synthesis pathways discovered in ReTrace carbon path analysis [21]. Self-contained web site: unpack zip archive and open index.html with a web browser. [file 1752-0509-3-104-S1.zip › AF1-treesei/pathways-C00031-to-C00152.txt]

# Pathways from D-Glucose; (C00031) to L-Asparagine; (C00152)
# CPU time, time/path:	1.19188630491
# CPU time, total:	922.52
# Computation time, time/path:	0:00:01.192479
# Computation time, total:	0:15:22.978795
# Database (-d):	/home/group/icomic/data/kegg/ligand/2009.03.30
# GreedyFinish (-g):	False
# KDiminish (-n):	('list', [50, 10, 1])
# MaxDepth (-m):	6
# NumPaths (-k):	10
# PathwayAvgLen:	22.2971576227
# PathwayLenStdDev:	5.31436230429
# Pathways (complete) found:	204
# Pathways (incomplete) found:	570
# Pathways found:	774
# PruneToSize (-p):	None
# Scores (-c):	treesei_scores_kegg.txt
# Sources:	C00031
# StorePartials (-i):	True
# Target dir (-o):	/fs-1/2/epitkane/public_html/pub/retrace/run090623-scores_maps_images
# Targets:	C00152
# UseDijkstra (-q):	False
#PathIndex ZoScore AvgReactionScore NumRpairs NumReactions ZeroScores ScoresUnderThr CompositeMap Rpairs Reactions
1	1.00	381	14	75	0	0	C00031->C00152:[1->1,2->3,2->5,4->2]	RP01568,RP00036,RP00113,RP00060,RP01033,RP00078,RP01271,RP00395,RP00116,RP05698,RP01093,RP00052,RP00059,RP05729	R01518,R00199,R01858,R02628,R01138,R00659,R00724,R00200,R00206,R02320,R00430,R00208,R01012,R00572,R02188,R01512,R01515,R01517,R01660,R00725,R01139,R00299,R08404,R02185,R05804,R00303,R00850,R00658,R00431,R00346,R00345,R00726,R00341,R01068,R01061,R01063,R00485,R00578,R00482,R00483,R01196,R00006,R00014,R00211,R00210,R01699,R00207,R00224,R00226,R00209,R05636,R03145,R00771,R00756,R00769,R05805,R00770,R00762,R00764,R00767,R00400,R00695,R01731,R00355,R00373,R01713,R07164,R07165,R00357,R00217,R00346,R00345,R00726,R00341,R00431
2	1.00	320	17	60	0	0	C00031->C00152:[1->1,2->3,4->2,9->5]	RP01568,RP01271,RP00395,RP00116,RP00113,RP00078,RP06101,RP01093,RP01033,RP00052,RP00285,RP00059,RP00060,RP05729,RP06299,RP04202,RP06172	R01518,R01068,R01061,R01063,R00485,R00578,R00482,R00483,R02188,R01512,R01515,R01517,R01660,R00431,R00346,R00345,R00726,R00341,R00214,R00216,R00771,R00658,R00756,R00769,R05805,R00770,R00762,R00764,R00767,R00211,R00210,R00209,R01196,R00212,R00400,R00695,R01731,R00355,R00373,R01713,R07164,R07165,R00357,R00725,R01139,R00299,R08404,R02185,R05804,R00303,R00850,R00217,R00346,R00345,R00726,R00341,R00431,R00761,R00207,R00472
3	1.00	310	19	56	0	0	C00031->C00152:[1->1,2->3,4->2,9->5]	RP01568,RP06299,RP00395,RP13340,RP00113,RP02940,RP00078,RP06101,RP01093,RP06172,RP02450,RP01033,RP01133,RP00285,RP00059,RP00060,RP05729,RP04202,RP00116	R01518,R00761,R01061,R01063,R01827,R02188,R01512,R01515,R01517,R01660,R03321,R00431,R00346,R00345,R00726,R00341,R00214,R00216,R00771,R00472,R02736,R00658,R00835,R00211,R00210,R00209,R01196,R00212,R00400,R00695,R01731,R00355,R00373,R01713,R07164,R07165,R00357,R00725,R01139,R00299,R08404,R02185,R05804,R00303,R00850,R00217,R00346,R00345,R00726,R00341,R00431,R00207,R00485,R00578,R00482,R00483
4	1.00	325	21	101	0	1	C00031->C00152:[4->3,4->5,7->2,9->1]	RP06552,RP00060,RP01134,RP04543,RP01077,RP05698,RP06101,RP00285,RP05915,RP06172,RP00116,RP04232,RP01093,RP05694,RP00287,RP05067,RP00059,RP00109,RP04202,RP03735,RP06299	R01384,R01386,R07658,R00725,R01139,R00299,R08404,R02185,R05804,R00303,R00850,R00837,R00286,R00742,R01196,R00006,R00014,R00211,R00210,R01699,R00207,R00224,R00226,R00209,R05636,R03145,R00214,R00216,R00211,R00210,R00209,R01196,R00212,R02737,R00836,R00472,R00485,R00578,R00482,R00483,R00212,R00771,R04709,R07989,R06635,R06637,R06636,R06459,R06458,R06448,R07250,R06510,R07253,R05331,R06641,R00233,R06511,R06512,R06643,R06644,R06645,R02505,R07987,R07251,R07988,R05188,R06482,R06483,R06480,R06481,R02447,R05464,R01613,R01614,R05190,R07758,R02223,R07254,R02224,R00214,R00216,R00344,R00400,R00695,R01731,R00355,R00373,R01713,R07164,R07165,R00357,R00344,R00930,R00217,R00353,R00207,R00134,R03215,R03146,R00519,R00761
5	1.00	348	29	137	0	0	C00031->C00152:[4->5,5->3,7->2,9->1]	RP06552,RP01568,RP01134,RP04543,RP00036,RP00113,RP01077,RP06299,RP00180,RP01033,RP00060,RP05915,RP01270,RP06172,RP00395,RP00116,RP08742,RP06369,RP06101,RP01093,RP00026,RP05694,RP01238,RP00052,RP05067,RP00059,RP00109,RP05729,RP01803	R01384,R01386,R07658,R01518,R00837,R00286,R00199,R01858,R02628,R01138,R00659,R00724,R00200,R00206,R02320,R00430,R00208,R01012,R00572,R02188,R01512,R01515,R01517,R01660,R00742,R00761,R00315,R00317,R00320,R00658,R00725,R01139,R00299,R08404,R02185,R05804,R00303,R00850,R02737,R00836,R01068,R00472,R01061,R01063,R00485,R00578,R00482,R00483,R00353,R00930,R00214,R00216,R00771,R00743,R01323,R01179,R05508,R00393,R04057,R02955,R05336,R01359,R05509,R00928,R04000,R00229,R07832,R03884,R00227,R03153,R00235,R04709,R07989,R06635,R06637,R06636,R06459,R06458,R06448,R07250,R06510,R07253,R05331,R06641,R00233,R06511,R06512,R06643,R06644,R06645,R02505,R07987,R07251,R07988,R05188,R06482,R06483,R06480,R06481,R02447,R05464,R01613,R01614,R05190,R07758,R02223,R07254,R02224,R01015,R00756,R00769,R05805,R00770,R00762,R00764,R00767,R00344,R00400,R00695,R01731,R00355,R00373,R01713,R07164,R07165,R00357,R00344,R00930,R00217,R00353,R00217,R00346,R00345,R00726,R00341,R00431,R01859
6	1.00	427	24	69	0	1	C00031->C00152:[4->3,4->5,7->2,7->3,7->5,9->1]	RP06552,RP00060,RP01134,RP01925,RP00287,RP05698,RP06023,RP06101,RP01133,RP00285,RP05915,RP04202,RP06172,RP00116,RP04232,RP01093,RP05067,RP00059,RP10992,RP00109,RP04543,RP03735,RP06299,RP06593	R01384,R01386,R07658,R00725,R01139,R00299,R08404,R02185,R05804,R00303,R00850,R00837,R02035,R00214,R00216,R01196,R00006,R00014,R00211,R00210,R01699,R00207,R00224,R00226,R00209,R05636,R03145,R00149,R00150,R00214,R00216,R00835,R00211,R00210,R00209,R01196,R00212,R02737,R00836,R00207,R00472,R00485,R00578,R00482,R00483,R00212,R00771,R00344,R00400,R00695,R01731,R00355,R00373,R01713,R07164,R07165,R00357,R07641,R00344,R00930,R00217,R00353,R00286,R00134,R03215,R03146,R00519,R00761,R01528
7	1.00	315	22	64	0	0	C00031->C00152:[5->3,7->2,9->1,9->5]	RP01568,RP06172,RP00113,RP00060,RP06299,RP02454,RP02961,RP01033,RP01274,RP00078,RP00395,RP00191,RP04202,RP01590,RP00116,RP06101,RP01093,RP01238,RP00285,RP00059,RP05729,RP00216	R01518,R00472,R02188,R01512,R01515,R01517,R01660,R00725,R01139,R00299,R08404,R02185,R05804,R00303,R00850,R00761,R02740,R00028,R00658,R01070,R00431,R00346,R00345,R00726,R00341,R01061,R01063,R02073,R04780,R04779,R00207,R01555,R05196,R00485,R00578,R00482,R00483,R00214,R00216,R00771,R01015,R00211,R00210,R00209,R01196,R00212,R00400,R00695,R01731,R00355,R00373,R01713,R07164,R07165,R00357,R00217,R00346,R00345,R00726,R00341,R00431,R01788,R02189,R01786
8	1.00	308	18	55	0	0	C00031->C00152:[1->1,2->3,4->2,7->5]	RP01568,RP01925,RP01590,RP00116,RP00113,RP00060,RP00059,RP02454,RP06593,RP02961,RP01033,RP01133,RP00078,RP00395,RP00191,RP05729,RP00216,RP01275	R01518,R02035,R01555,R05196,R00485,R00578,R00482,R00483,R02188,R01512,R01515,R01517,R01660,R00725,R01139,R00299,R08404,R02185,R05804,R00303,R00850,R00400,R00695,R01731,R00355,R00373,R01713,R07164,R07165,R00357,R02740,R01528,R00028,R00658,R00835,R00431,R00346,R00345,R00726,R00341,R01061,R01063,R02073,R04780,R04779,R00217,R00346,R00345,R00726,R00341,R00431,R01788,R02189,R01786,R01070
9	1.00	325	21	69	0	0	C00031->C00152:[1->1,2->3,4->2,5->5]	RP01568,RP00164,RP00395,RP13340,RP00113,RP00528,RP00060,RP00059,RP02454,RP01093,RP00357,RP02961,RP01033,RP00052,RP00078,RP03735,RP01590,RP05729,RP01270,RP00216,RP00116	R01518,R01010,R01011,R01012,R01061,R01063,R01827,R02188,R01512,R01515,R01517,R01660,R00604,R02479,R00725,R01139,R00299,R08404,R02185,R05804,R00303,R00850,R00400,R00695,R01731,R00355,R00373,R01713,R07164,R07165,R00357,R02740,R00771,R06862,R01440,R00028,R00658,R00756,R00769,R05805,R00770,R00762,R00764,R00767,R00431,R00346,R00345,R00726,R00341,R00134,R03215,R03146,R00519,R01555,R05196,R00217,R00346,R00345,R00726,R00341,R00431,R01068,R01788,R02189,R01786,R00485,R00578,R00482,R00483
10	1.00	305	14	84	0	0	C00031->C00152:[7->2,9->1,9->3,9->5]	RP00036,RP06299,RP00116,RP05698,RP06101,RP01093,RP00026,RP00059,RP00078,RP00060,RP04202,RP00180,RP05729,RP06172	R00199,R01858,R02628,R01138,R00659,R00724,R00200,R00206,R02320,R00430,R00208,R01012,R00572,R00761,R00485,R00578,R00482,R00483,R01196,R00006,R00014,R00211,R00210,R01699,R00207,R00224,R00226,R00209,R05636,R03145,R00214,R00216,R00771,R00743,R01323,R01179,R05508,R00393,R04057,R02955,R05336,R01359,R05509,R00928,R04000,R00229,R07832,R03884,R00227,R03153,R00235,R00400,R00695,R01731,R00355,R00373,R01713,R07164,R07165,R00357,R00431,R00346,R00345,R00726,R00341,R00725,R01139,R00299,R08404,R02185,R05804,R00303,R00850,R00207,R00315,R00317,R00320,R00217,R00346,R00345,R00726,R00341,R00431,R00472
11	1.00	385	27	115	0	0	C00031->C00152:[4->5,5->3,7->2,7->5,9->1]	RP06552,RP01568,RP01134,RP01925,RP00036,RP00113,RP01077,RP04543,RP01033,RP01133,RP00060,RP05915,RP01270,RP00395,RP00116,RP08742,RP06369,RP01803,RP01093,RP05694,RP01238,RP00052,RP05067,RP00059,RP00109,RP05729,RP06593	R01384,R01386,R07658,R01518,R00837,R02035,R00199,R01858,R02628,R01138,R00659,R00724,R00200,R00206,R02320,R00430,R00208,R01012,R00572,R02188,R01512,R01515,R01517,R01660,R00742,R00286,R00658,R00835,R00725,R01139,R00299,R08404,R02185,R05804,R00303,R00850,R02737,R00836,R01068,R01061,R01063,R00485,R00578,R00482,R00483,R00353,R00930,R01859,R00771,R04709,R07989,R06635,R06637,R06636,R06459,R06458,R06448,R07250,R06510,R07253,R05331,R06641,R00233,R06511,R06512,R06643,R06644,R06645,R02505,R07987,R07251,R07988,R05188,R06482,R06483,R06480,R06481,R02447,R05464,R01613,R01614,R05190,R07758,R02223,R07254,R02224,R01015,R00756,R00769,R05805,R00770,R00762,R00764,R00767,R00344,R00400,R00695,R01731,R00355,R00373,R01713,R07164,R07165,R00357,R00344,R00930,R00217,R00353,R00217,R00346,R00345,R00726,R00341,R00431,R01528
12	1.00	331	23	106	0	0	C00031->C00152:[4->3,4->5,7->2,9->1]	RP06552,RP00128,RP05698,RP01077,RP06299,RP01134,RP00453,RP04318,RP00109,RP05915,RP00180,RP00343,RP00116,RP08742,RP06369,RP01093,RP05694,RP04543,RP05067,RP00060,RP00059,RP05729,RP01803	R01384,R01386,R07658,R00710,R00711,R01019,R00326,R01196,R00006,R00014,R00211,R00210,R01699,R00207,R00224,R00226,R00209,R05636,R03145,R00742,R00761,R00837,R02727,R00010,R00224,R00344,R00930,R00217,R00353,R02737,R00836,R00315,R00317,R00320,R02778,R02780,R00485,R00578,R00482,R00483,R00353,R00930,R00771,R04709,R07989,R06635,R06637,R06636,R06459,R06458,R06448,R07250,R06510,R07253,R05331,R06641,R00233,R06511,R06512,R06643,R06644,R06645,R02505,R07987,R07251,R07988,R05188,R06482,R06483,R06480,R06481,R02447,R05464,R01613,R01614,R05190,R07758,R02223,R07254,R02224,R00286,R00344,R00725,R01139,R00299,R08404,R02185,R05804,R00303,R00850,R00400,R00695,R01731,R00355,R00373,R01713,R07164,R07165,R00357,R00217,R00346,R00345,R00726,R00341,R00431,R01859
13	1.00	320	14	48	0	0	C00031->C00152:[1->1,2->3,4->2,7->5]	RP01568,RP01271,RP00116,RP00078,RP01093,RP01033,RP00052,RP01925,RP01264,RP00059,RP00060,RP05729,RP06593,RP01133	R01518,R01068,R00485,R00578,R00482,R00483,R00431,R00346,R00345,R00726,R00341,R00771,R00658,R00756,R00769,R05805,R00770,R00762,R00764,R00767,R02035,R07159,R01058,R00400,R00695,R01731,R00355,R00373,R01713,R07164,R07165,R00357,R00725,R01139,R00299,R08404,R02185,R05804,R00303,R00850,R00217,R00346,R00345,R00726,R00341,R00431,R01528,R00835
14	1.00	557	22	106	0	0	C00031->C00152:[4->3,4->5,7->2,9->1]	RP06552,RP01134,RP05698,RP01077,RP04543,RP06643,RP00060,RP05915,RP05729,RP00116,RP08742,RP06369,RP01093,RP06639,RP05694,RP05709,RP05067,RP06427,RP00059,RP00109,RP04202,RP01803	R01384,R01386,R07658,R00837,R01196,R00006,R00014,R00211,R00210,R01699,R00207,R00224,R00226,R00209,R05636,R03145,R00742,R00286,R01626,R00725,R01139,R00299,R08404,R02185,R05804,R00303,R00850,R02737,R00836,R00217,R00346,R00345,R00726,R00341,R00431,R00485,R00578,R00482,R00483,R00353,R00930,R00771,R01621,R04709,R07989,R06635,R06637,R06636,R06459,R06458,R06448,R07250,R06510,R07253,R05331,R06641,R00233,R06511,R06512,R06643,R06644,R06645,R02505,R07987,R07251,R07988,R05188,R06482,R06483,R06480,R06481,R02447,R05464,R01613,R01614,R05190,R07758,R02223,R07254,R02224,R04726,R04952,R02768,R04957,R07762,R04963,R04355,R04960,R04968,R00344,R01067,R00400,R00695,R01731,R00355,R00373,R01713,R07164,R07165,R00357,R00344,R00930,R00217,R00353,R00207,R01859
15	1.00	338	18	56	0	0	C00031->C00152:[1->1,2->3,4->2,4->5]	RP06552,RP01568,RP04543,RP00395,RP13340,RP01790,RP00113,RP00649,RP00078,RP05915,RP01093,RP00453,RP01033,RP00059,RP00060,RP05729,RP00343,RP00116	R01384,R01386,R07658,R01518,R00286,R01061,R01063,R01827,R01830,R02188,R01512,R01515,R01517,R01660,R00761,R01067,R00431,R00346,R00345,R00726,R00341,R02737,R00836,R00771,R02727,R00010,R00658,R00400,R00695,R01731,R00355,R00373,R01713,R07164,R07165,R00357,R00725,R01139,R00299,R08404,R02185,R05804,R00303,R00850,R00217,R00346,R00345,R00726,R00341,R00431,R02778,R02780,R00485,R00578,R00482,R00483
16	1.00	269	17	71	0	0	C00031->C00152:[5->3,7->2,9->1,9->5]	RP01568,RP06299,RP00116,RP00078,RP06101,RP01093,RP00026,RP00180,RP01238,RP01033,RP00052,RP01264,RP00059,RP00060,RP01270,RP05729,RP06172	R01518,R00761,R00485,R00578,R00482,R00483,R00431,R00346,R00345,R00726,R00341,R00214,R00216,R00771,R00743,R01323,R01179,R05508,R00393,R04057,R02955,R05336,R01359,R05509,R00928,R04000,R00229,R07832,R03884,R00227,R03153,R00235,R00315,R00317,R00320,R01015,R00658,R00756,R00769,R05805,R00770,R00762,R00764,R00767,R07159,R01058,R00400,R00695,R01731,R00355,R00373,R01713,R07164,R07165,R00357,R00725,R01139,R00299,R08404,R02185,R05804,R00303,R00850,R01068,R00217,R00346,R00345,R00726,R00341,R00431,R00472
17	1.00	273	20	72	0	0	C00031->C00152:[1->1,2->3,4->2,9->5]	RP01568,RP06639,RP00395,RP13340,RP00113,RP02940,RP00078,RP06101,RP01093,RP00026,RP00180,RP06172,RP02450,RP01033,RP01133,RP06427,RP00059,RP00060,RP05729,RP00116	R01518,R01621,R01061,R01063,R01827,R02188,R01512,R01515,R01517,R01660,R03321,R00431,R00346,R00345,R00726,R00341,R00214,R00216,R00771,R00743,R01323,R01179,R05508,R00393,R04057,R02955,R05336,R01359,R05509,R00928,R04000,R00229,R07832,R03884,R00227,R03153,R00235,R00315,R00317,R00320,R00472,R02736,R00658,R00835,R01067,R00400,R00695,R01731,R00355,R00373,R01713,R07164,R07165,R00357,R00725,R01139,R00299,R08404,R02185,R05804,R00303,R00850,R00217,R00346,R00345,R00726,R00341,R00431,R00485,R00578,R00482,R00483
18	1.00	344	16	55	0	0	C00031->C00152:[1->1,2->3,4->2,4->5]	RP06552,RP01568,RP01271,RP00116,RP00078,RP05915,RP01093,RP00453,RP04543,RP01033,RP00052,RP01264,RP00059,RP00060,RP05729,RP00343	R01384,R01386,R07658,R01518,R01068,R00485,R00578,R00482,R00483,R00431,R00346,R00345,R00726,R00341,R02737,R00836,R00771,R02727,R00010,R00286,R00658,R00756,R00769,R05805,R00770,R00762,R00764,R00767,R07159,R01058,R00400,R00695,R01731,R00355,R00373,R01713,R07164,R07165,R00357,R00725,R01139,R00299,R08404,R02185,R05804,R00303,R00850,R00217,R00346,R00345,R00726,R00341,R00431,R02778,R02780
19	1.00	575	25	121	0	0	C00031->C00152:[1->1,2->3,4->2,4->5]	RP06552,RP01568,RP01134,RP00036,RP00113,RP01077,RP04543,RP01093,RP01033,RP00060,RP05915,RP01271,RP00395,RP00116,RP08742,RP06369,RP06643,RP05694,RP05709,RP00052,RP05067,RP00059,RP00109,RP05729,RP01803	R01384,R01386,R07658,R01518,R00837,R00199,R01858,R02628,R01138,R00659,R00724,R00200,R00206,R02320,R00430,R00208,R01012,R00572,R02188,R01512,R01515,R01517,R01660,R00742,R00286,R00771,R00658,R00725,R01139,R00299,R08404,R02185,R05804,R00303,R00850,R02737,R00836,R01068,R01061,R01063,R00485,R00578,R00482,R00483,R00353,R00930,R01626,R04709,R07989,R06635,R06637,R06636,R06459,R06458,R06448,R07250,R06510,R07253,R05331,R06641,R00233,R06511,R06512,R06643,R06644,R06645,R02505,R07987,R07251,R07988,R05188,R06482,R06483,R06480,R06481,R02447,R05464,R01613,R01614,R05190,R07758,R02223,R07254,R02224,R04726,R04952,R02768,R04957,R07762,R04963,R04355,R04960,R04968,R00756,R00769,R05805,R00770,R00762,R00764,R00767,R00344,R00400,R00695,R01731,R00355,R00373,R01713,R07164,R07165,R00357,R00344,R00930,R00217,R00353,R00217,R00346,R00345,R00726,R00341,R00431,R01859
20	1.00	354	22	59	0	0	C00031->C00152:[5->3,7->2,9->1,9->5]	RP01568,RP06299,RP06172,RP00113,RP02940,RP00060,RP00180,RP08343,RP02450,RP01133,RP01274,RP00078,RP00191,RP04833,RP00395,RP00116,RP06101,RP01093,RP01238,RP01033,RP00059,RP05729	R01518,R00761,R00472,R02188,R01512,R01515,R01517,R01660,R03321,R00725,R01139,R00299,R08404,R02185,R05804,R00303,R00850,R00315,R00317,R00320,R00236,R02736,R00835,R01070,R00431,R00346,R00345,R00726,R00341,R02073,R04780,R04779,R00316,R01061,R01063,R00485,R00578,R00482,R00483,R00214,R00216,R00771,R01015,R00658,R00400,R00695,R01731,R00355,R00373,R01713,R07164,R07165,R00357,R00217,R00346,R00345,R00726,R00341,R00431
