# Supplementary material for: 13C-metabolic flux ratio and novel carbon path analyses confirmed that Trichoderma reesei uses primarily the respirative pathway also on the preferred carbon source glucose
Source: BMC Syst Biol. 2009 Oct 29;3:104. doi: 10.1186/1752-0509-3-104 (PMC2776023; doi:10.1186/1752-0509-3-104)
Supplement: Additional file 1 — Pathways discovered in ReTrace carbon path analysis. Graphical and tabular representations of amino acid synthesis pathways discovered in ReTrace carbon path analysis [21]. Self-contained web site: unpack zip archive and open index.html with a web browser. [file 1752-0509-3-104-S1.zip › AF1-treesei/pathways-C00031-to-C00025.txt]

# Pathways from D-Glucose; (C00031) to L-Glutamate; (C00025)
# CPU time, time/path:	3.81139784946
# CPU time, total:	708.92
# Computation time, time/path:	0:00:00.813668
# Computation time, total:	0:11:49.518961
# Database (-d):	/home/group/icomic/data/kegg/ligand/2009.03.30
# GreedyFinish (-g):	False
# KDiminish (-n):	('list', [50, 10, 1])
# MaxDepth (-m):	6
# NumPaths (-k):	10
# PathwayAvgLen:	22.7889908257
# PathwayLenStdDev:	4.97253630758
# Pathways found:	872
# PruneToSize (-p):	None
# Scores (-c):	treesei.reaction_max_scores_kegg
# Sources:	C00031
# StorePartials (-i):	True
# Target dir (-o):	/fs-1/2/epitkane/public_html/pub/retrace/run090623-scores_maps_images
# Targets:	C00025
# UseDijkstra (-q):	False
#PathIndex ZoScore AvgReactionScore NumRpairs NumReactions ZeroScores ScoresUnderThr CompositeMap Rpairs Reactions
1	1.00	407	18	128	0	0	C00031->C00025:[4->3,7->1,7->5,9->2,9->8]	RP00305,RP06552,RP01134,RP04543,RP05880,RP06299,RP01093,RP00078,RP01431,RP05915,RP00036,RP05729,RP00177,RP00014,RP00285,RP00060,RP00109,RP04202	R00709,R00267,R01384,R01386,R07658,R00837,R00286,R00351,R00352,R00761,R00771,R00431,R00346,R00345,R00726,R00341,R01324,R02737,R00836,R00199,R01858,R02628,R01138,R00659,R00724,R00200,R00206,R02320,R00430,R00208,R01012,R00572,R00217,R00346,R00345,R00726,R00341,R00431,R00351,R00352,R00362,R07659,R04467,R04234,R00093,R01161,R06423,R00250,R07276,R03053,R01214,R07275,R04338,R05052,R04475,R04438,R02283,R02772,R02773,R02619,R00684,R00668,R00243,R00114,R00248,R04269,R06977,R01939,R07277,R04029,R01956,R03243,R01155,R01648,R05507,R01339,R04529,R07396,R04028,R04171,R03207,R00667,R05085,R02433,R04188,R00895,R04173,R01684,R06426,R01090,R02199,R04217,R02077,R00258,R07613,R00021,R00694,R03248,R00372,R00355,R04051,R02274,R00734,R03952,R02700,R00457,R00908,R03120,R06844,R03266,R00211,R00210,R00209,R01196,R00212,R00725,R01139,R00299,R08404,R02185,R05804,R00303,R00850,R00344,R00930,R00217,R00353,R00207
2	1.00	353	25	142	0	0	C00031->C00025:[1->2,4->1,4->3,7->5,9->8]	RP00305,RP01568,RP06299,RP00113,RP02940,RP04543,RP00453,RP00180,RP02450,RP01133,RP00078,RP05915,RP01431,RP00395,RP13340,RP00177,RP01093,RP00014,RP00026,RP01033,RP05729,RP00060,RP00343,RP05880,RP06552	R00709,R00267,R01518,R00761,R02188,R01512,R01515,R01517,R01660,R03321,R00286,R02727,R00010,R00315,R00317,R00320,R02736,R00835,R00431,R00346,R00345,R00726,R00341,R02737,R00836,R01324,R01061,R01063,R01827,R00351,R00352,R00362,R00771,R07659,R04467,R04234,R00093,R01161,R06423,R00250,R07276,R03053,R01214,R07275,R04338,R05052,R04475,R04438,R02283,R02772,R02773,R02619,R00684,R00668,R00243,R00114,R00248,R04269,R06977,R01939,R07277,R04029,R01956,R03243,R01155,R01648,R05507,R01339,R04529,R07396,R04028,R04171,R03207,R00667,R05085,R02433,R04188,R00895,R04173,R01684,R06426,R01090,R02199,R04217,R02077,R00258,R07613,R00021,R00694,R03248,R00372,R00355,R04051,R02274,R00734,R03952,R02700,R00457,R00908,R03120,R06844,R03266,R00743,R01323,R01179,R05508,R00393,R04057,R02955,R05336,R01359,R05509,R00928,R04000,R00229,R07832,R03884,R00227,R03153,R00235,R00658,R00217,R00346,R00345,R00726,R00341,R00431,R00725,R01139,R00299,R08404,R02185,R05804,R00303,R00850,R02778,R02780,R00351,R00352,R01384,R01386,R07658
3	1.00	384	29	134	0	0	C00031->C00025:[1->2,4->1,4->3,4->8,7->5]	RP00305,RP01568,RP01134,RP06299,RP00113,RP00287,RP05880,RP04543,RP02454,RP00453,RP06101,RP01033,RP00343,RP06552,RP00078,RP05915,RP01431,RP01109,RP06172,RP00395,RP13340,RP00177,RP01093,RP04202,RP00014,RP00216,RP00060,RP05729,RP00205	R00709,R00267,R01518,R00837,R00761,R02188,R01512,R01515,R01517,R01660,R00214,R00216,R00351,R00352,R00286,R02740,R02727,R00010,R00214,R00216,R00658,R02778,R02780,R01384,R01386,R07658,R00431,R00346,R00345,R00726,R00341,R02737,R00836,R01324,R00802,R00472,R01061,R01063,R01827,R00351,R00352,R00362,R00771,R00207,R07659,R04467,R04234,R00093,R01161,R06423,R00250,R07276,R03053,R01214,R07275,R04338,R05052,R04475,R04438,R02283,R02772,R02773,R02619,R00684,R00668,R00243,R00114,R00248,R04269,R06977,R01939,R07277,R04029,R01956,R03243,R01155,R01648,R05507,R01339,R04529,R07396,R04028,R04171,R03207,R00667,R05085,R02433,R04188,R00895,R04173,R01684,R06426,R01090,R02199,R04217,R02077,R00258,R07613,R00021,R00694,R03248,R00372,R00355,R04051,R02274,R00734,R03952,R02700,R00457,R00908,R03120,R06844,R03266,R01788,R02189,R01786,R00725,R01139,R00299,R08404,R02185,R05804,R00303,R00850,R00217,R00346,R00345,R00726,R00341,R00431,R00801,R00015,R04194,R05140
4	1.00	387	26	157	0	0	C00031->C00025:[7->1,7->3,7->5,9->2,9->8]	RP00305,RP01925,RP05880,RP06299,RP02454,RP01238,RP00180,RP02961,RP00014,RP01133,RP00052,RP01431,RP01270,RP00036,RP01590,RP13340,RP00177,RP00078,RP01093,RP00026,RP05729,RP00060,RP00109,RP04202,RP06593,RP00216	R00709,R00267,R02035,R00351,R00352,R00761,R02740,R01015,R00315,R00317,R00320,R00028,R07659,R04467,R04234,R00093,R01161,R06423,R00250,R07276,R03053,R01214,R07275,R04338,R05052,R04475,R04438,R02283,R02772,R02773,R02619,R00684,R00668,R00243,R00114,R00248,R04269,R06977,R01939,R07277,R04029,R01956,R03243,R01155,R01648,R05507,R01339,R04529,R07396,R04028,R04171,R03207,R00667,R05085,R02433,R04188,R00895,R04173,R01684,R06426,R01090,R02199,R04217,R02077,R00258,R07613,R00021,R00694,R03248,R00372,R00355,R04051,R02274,R00734,R03952,R02700,R00457,R00908,R03120,R06844,R03266,R00835,R00756,R00769,R05805,R00770,R00762,R00764,R00767,R01324,R01068,R00199,R01858,R02628,R01138,R00659,R00724,R00200,R00206,R02320,R00430,R00208,R01012,R00572,R01555,R05196,R01827,R00351,R00352,R00362,R00431,R00346,R00345,R00726,R00341,R00771,R00743,R01323,R01179,R05508,R00393,R04057,R02955,R05336,R01359,R05509,R00928,R04000,R00229,R07832,R03884,R00227,R03153,R00235,R00217,R00346,R00345,R00726,R00341,R00431,R00725,R01139,R00299,R08404,R02185,R05804,R00303,R00850,R00344,R00930,R00217,R00353,R00207,R01528,R01788,R02189,R01786
5	1.00	394	31	137	0	0	C00031->C00025:[1->2,4->1,4->3,4->8,7->5]	RP00305,RP01568,RP01134,RP06299,RP00113,RP00287,RP05880,RP04543,RP02454,RP06101,RP02961,RP01033,RP01093,RP06552,RP00078,RP01590,RP01431,RP01197,RP05915,RP01109,RP06172,RP00395,RP13340,RP00177,RP04202,RP00014,RP00216,RP00060,RP05729,RP00196,RP00205	R00709,R00267,R01518,R00837,R00761,R02188,R01512,R01515,R01517,R01660,R00214,R00216,R00351,R00352,R00286,R02740,R00214,R00216,R00028,R00658,R00771,R01384,R01386,R07658,R00431,R00346,R00345,R00726,R00341,R01555,R05196,R01324,R00959,R02737,R00836,R00802,R00472,R01061,R01063,R01827,R00351,R00352,R00362,R00207,R07659,R04467,R04234,R00093,R01161,R06423,R00250,R07276,R03053,R01214,R07275,R04338,R05052,R04475,R04438,R02283,R02772,R02773,R02619,R00684,R00668,R00243,R00114,R00248,R04269,R06977,R01939,R07277,R04029,R01956,R03243,R01155,R01648,R05507,R01339,R04529,R07396,R04028,R04171,R03207,R00667,R05085,R02433,R04188,R00895,R04173,R01684,R06426,R01090,R02199,R04217,R02077,R00258,R07613,R00021,R00694,R03248,R00372,R00355,R04051,R02274,R00734,R03952,R02700,R00457,R00908,R03120,R06844,R03266,R01788,R02189,R01786,R00725,R01139,R00299,R08404,R02185,R05804,R00303,R00850,R00217,R00346,R00345,R00726,R00341,R00431,R00289,R00287,R00955,R00801,R00015,R04194,R05140
6	1.00	401	23	123	0	0	C00031->C00025:[1->2,4->1,4->3,4->8,7->5]	RP00305,RP01568,RP01134,RP06299,RP00287,RP05880,RP04543,RP06101,RP01033,RP01093,RP00078,RP05915,RP01431,RP06172,RP01271,RP00177,RP04202,RP00014,RP00052,RP01264,RP00060,RP05729,RP06552	R00709,R00267,R01518,R00837,R00761,R00214,R00216,R00351,R00352,R00286,R00214,R00216,R00658,R00771,R00431,R00346,R00345,R00726,R00341,R02737,R00836,R01324,R00472,R01068,R00351,R00352,R00362,R00207,R07659,R04467,R04234,R00093,R01161,R06423,R00250,R07276,R03053,R01214,R07275,R04338,R05052,R04475,R04438,R02283,R02772,R02773,R02619,R00684,R00668,R00243,R00114,R00248,R04269,R06977,R01939,R07277,R04029,R01956,R03243,R01155,R01648,R05507,R01339,R04529,R07396,R04028,R04171,R03207,R00667,R05085,R02433,R04188,R00895,R04173,R01684,R06426,R01090,R02199,R04217,R02077,R00258,R07613,R00021,R00694,R03248,R00372,R00355,R04051,R02274,R00734,R03952,R02700,R00457,R00908,R03120,R06844,R03266,R00756,R00769,R05805,R00770,R00762,R00764,R00767,R07159,R01058,R00725,R01139,R00299,R08404,R02185,R05804,R00303,R00850,R00217,R00346,R00345,R00726,R00341,R00431,R01384,R01386,R07658
7	1.00	346	22	140	0	0	C00031->C00025:[1->2,4->1,7->3,7->5,9->8]	RP01568,RP01925,RP00113,RP05880,RP06299,RP01829,RP00014,RP01033,RP01133,RP00078,RP01431,RP00180,RP01271,RP00395,RP00177,RP01093,RP00026,RP00052,RP04494,RP00060,RP05729,RP06593	R01518,R02035,R02188,R01512,R01515,R01517,R01660,R00351,R00352,R00761,R01899,R07659,R04467,R04234,R00093,R01161,R06423,R00250,R07276,R03053,R01214,R07275,R04338,R05052,R04475,R04438,R02283,R02772,R02773,R02619,R00684,R00668,R00243,R00114,R00248,R04269,R06977,R01939,R07277,R04029,R01956,R03243,R01155,R01648,R05507,R01339,R04529,R07396,R04028,R04171,R03207,R00667,R05085,R02433,R04188,R00895,R04173,R01684,R06426,R01090,R02199,R04217,R02077,R00258,R07613,R00021,R00694,R03248,R00372,R00355,R04051,R02274,R00734,R03952,R02700,R00457,R00908,R03120,R06844,R03266,R00658,R00835,R00431,R00346,R00345,R00726,R00341,R01324,R00315,R00317,R00320,R01068,R01061,R01063,R00351,R00352,R00362,R00771,R00743,R01323,R01179,R05508,R00393,R04057,R02955,R05336,R01359,R05509,R00928,R04000,R00229,R07832,R03884,R00227,R03153,R00235,R00756,R00769,R05805,R00770,R00762,R00764,R00767,R00268,R08201,R00725,R01139,R00299,R08404,R02185,R05804,R00303,R00850,R00217,R00346,R00345,R00726,R00341,R00431,R01528
8	1.00	407	31	134	0	0	C00031->C00025:[1->2,4->1,4->3,4->8,7->5]	RP00305,RP01568,RP01134,RP06299,RP00113,RP00287,RP02940,RP04543,RP06101,RP02961,RP02450,RP01133,RP00078,RP01590,RP01431,RP01197,RP05915,RP00196,RP06172,RP00395,RP13340,RP00177,RP01093,RP04202,RP00014,RP01033,RP00216,RP00060,RP05729,RP05880,RP06552	R00709,R00267,R01518,R00837,R00761,R02188,R01512,R01515,R01517,R01660,R00214,R00216,R03321,R00286,R00214,R00216,R00028,R02736,R00835,R00431,R00346,R00345,R00726,R00341,R01555,R05196,R01324,R00959,R02737,R00836,R00289,R00287,R00955,R00472,R01061,R01063,R01827,R00351,R00352,R00362,R00771,R00207,R07659,R04467,R04234,R00093,R01161,R06423,R00250,R07276,R03053,R01214,R07275,R04338,R05052,R04475,R04438,R02283,R02772,R02773,R02619,R00684,R00668,R00243,R00114,R00248,R04269,R06977,R01939,R07277,R04029,R01956,R03243,R01155,R01648,R05507,R01339,R04529,R07396,R04028,R04171,R03207,R00667,R05085,R02433,R04188,R00895,R04173,R01684,R06426,R01090,R02199,R04217,R02077,R00258,R07613,R00021,R00694,R03248,R00372,R00355,R04051,R02274,R00734,R03952,R02700,R00457,R00908,R03120,R06844,R03266,R00658,R01788,R02189,R01786,R00725,R01139,R00299,R08404,R02185,R05804,R00303,R00850,R00217,R00346,R00345,R00726,R00341,R00431,R00351,R00352,R01384,R01386,R07658
9	1.00	402	28	130	0	0	C00031->C00025:[1->2,4->1,4->3,4->8,7->5]	RP00305,RP01568,RP01134,RP06299,RP00113,RP00287,RP05880,RP04543,RP02454,RP00453,RP06101,RP01033,RP00343,RP00078,RP05915,RP01431,RP06172,RP00395,RP13340,RP00177,RP01093,RP04202,RP00014,RP00196,RP00060,RP05729,RP06552,RP01197	R00709,R00267,R01518,R00837,R00761,R02188,R01512,R01515,R01517,R01660,R00214,R00216,R00351,R00352,R00286,R02740,R02727,R00010,R00214,R00216,R00658,R02778,R02780,R00431,R00346,R00345,R00726,R00341,R02737,R00836,R01324,R00472,R01061,R01063,R01827,R00351,R00352,R00362,R00771,R00207,R07659,R04467,R04234,R00093,R01161,R06423,R00250,R07276,R03053,R01214,R07275,R04338,R05052,R04475,R04438,R02283,R02772,R02773,R02619,R00684,R00668,R00243,R00114,R00248,R04269,R06977,R01939,R07277,R04029,R01956,R03243,R01155,R01648,R05507,R01339,R04529,R07396,R04028,R04171,R03207,R00667,R05085,R02433,R04188,R00895,R04173,R01684,R06426,R01090,R02199,R04217,R02077,R00258,R07613,R00021,R00694,R03248,R00372,R00355,R04051,R02274,R00734,R03952,R02700,R00457,R00908,R03120,R06844,R03266,R00289,R00287,R00955,R00725,R01139,R00299,R08404,R02185,R05804,R00303,R00850,R00217,R00346,R00345,R00726,R00341,R00431,R01384,R01386,R07658,R00959
10	1.00	403	30	135	0	0	C00031->C00025:[1->2,4->1,4->3,4->8,7->5]	RP00305,RP01568,RP01134,RP06299,RP00113,RP00287,RP05880,RP04543,RP02454,RP06101,RP02961,RP01033,RP01093,RP06552,RP00078,RP01431,RP00395,RP05915,RP01197,RP00191,RP06172,RP01590,RP00177,RP04202,RP00014,RP00060,RP05729,RP00196,RP00216,RP01275	R00709,R00267,R01518,R00837,R00761,R02188,R01512,R01515,R01517,R01660,R00214,R00216,R00351,R00352,R00286,R02740,R00214,R00216,R00028,R00658,R00771,R01384,R01386,R07658,R00431,R00346,R00345,R00726,R00341,R01324,R01061,R01063,R02737,R00836,R00959,R02073,R04780,R04779,R00472,R01555,R05196,R00351,R00352,R00362,R00207,R07659,R04467,R04234,R00093,R01161,R06423,R00250,R07276,R03053,R01214,R07275,R04338,R05052,R04475,R04438,R02283,R02772,R02773,R02619,R00684,R00668,R00243,R00114,R00248,R04269,R06977,R01939,R07277,R04029,R01956,R03243,R01155,R01648,R05507,R01339,R04529,R07396,R04028,R04171,R03207,R00667,R05085,R02433,R04188,R00895,R04173,R01684,R06426,R01090,R02199,R04217,R02077,R00258,R07613,R00021,R00694,R03248,R00372,R00355,R04051,R02274,R00734,R03952,R02700,R00457,R00908,R03120,R06844,R03266,R00725,R01139,R00299,R08404,R02185,R05804,R00303,R00850,R00217,R00346,R00345,R00726,R00341,R00431,R00289,R00287,R00955,R01788,R02189,R01786,R01070
11	1.00	397	28	127	0	0	C00031->C00025:[1->2,4->1,4->3,4->8,7->5]	RP00305,RP01568,RP01134,RP06299,RP00343,RP00287,RP05880,RP04543,RP02454,RP00453,RP06101,RP02961,RP01033,RP01093,RP06552,RP00078,RP05915,RP01431,RP06172,RP01590,RP13340,RP00177,RP04202,RP00014,RP01264,RP00060,RP05729,RP00216	R00709,R00267,R01518,R00837,R00761,R02778,R02780,R00214,R00216,R00351,R00352,R00286,R02740,R02727,R00010,R00214,R00216,R00028,R00658,R00771,R01384,R01386,R07658,R00431,R00346,R00345,R00726,R00341,R02737,R00836,R01324,R00472,R01555,R05196,R01827,R00351,R00352,R00362,R00207,R07659,R04467,R04234,R00093,R01161,R06423,R00250,R07276,R03053,R01214,R07275,R04338,R05052,R04475,R04438,R02283,R02772,R02773,R02619,R00684,R00668,R00243,R00114,R00248,R04269,R06977,R01939,R07277,R04029,R01956,R03243,R01155,R01648,R05507,R01339,R04529,R07396,R04028,R04171,R03207,R00667,R05085,R02433,R04188,R00895,R04173,R01684,R06426,R01090,R02199,R04217,R02077,R00258,R07613,R00021,R00694,R03248,R00372,R00355,R04051,R02274,R00734,R03952,R02700,R00457,R00908,R03120,R06844,R03266,R07159,R01058,R00725,R01139,R00299,R08404,R02185,R05804,R00303,R00850,R00217,R00346,R00345,R00726,R00341,R00431,R01788,R02189,R01786
12	1.00	345	25	142	0	0	C00031->C00025:[1->2,4->1,7->3,7->5,9->8]	RP00305,RP01568,RP01925,RP00113,RP05880,RP06299,RP02454,RP00180,RP02961,RP01033,RP01133,RP00078,RP01590,RP00191,RP01431,RP00395,RP00177,RP01093,RP00014,RP00026,RP00060,RP05729,RP06593,RP00216,RP01275	R00709,R00267,R01518,R02035,R02188,R01512,R01515,R01517,R01660,R00351,R00352,R00761,R02740,R00315,R00317,R00320,R00028,R00658,R00835,R00431,R00346,R00345,R00726,R00341,R01555,R05196,R02073,R04780,R04779,R01324,R01061,R01063,R00351,R00352,R00362,R00771,R07659,R04467,R04234,R00093,R01161,R06423,R00250,R07276,R03053,R01214,R07275,R04338,R05052,R04475,R04438,R02283,R02772,R02773,R02619,R00684,R00668,R00243,R00114,R00248,R04269,R06977,R01939,R07277,R04029,R01956,R03243,R01155,R01648,R05507,R01339,R04529,R07396,R04028,R04171,R03207,R00667,R05085,R02433,R04188,R00895,R04173,R01684,R06426,R01090,R02199,R04217,R02077,R00258,R07613,R00021,R00694,R03248,R00372,R00355,R04051,R02274,R00734,R03952,R02700,R00457,R00908,R03120,R06844,R03266,R00743,R01323,R01179,R05508,R00393,R04057,R02955,R05336,R01359,R05509,R00928,R04000,R00229,R07832,R03884,R00227,R03153,R00235,R00725,R01139,R00299,R08404,R02185,R05804,R00303,R00850,R00217,R00346,R00345,R00726,R00341,R00431,R01528,R01788,R02189,R01786,R01070
13	1.00	375	20	142	0	0	C00031->C00025:[7->1,7->3,7->5,9->2,9->8]	RP00305,RP01925,RP05880,RP06299,RP00180,RP01093,RP00078,RP01431,RP05729,RP00036,RP00177,RP00014,RP06639,RP00026,RP06427,RP00060,RP00109,RP04202,RP06593,RP01133	R00709,R00267,R02035,R00351,R00352,R00761,R00315,R00317,R00320,R00771,R00431,R00346,R00345,R00726,R00341,R01324,R00217,R00346,R00345,R00726,R00341,R00431,R00199,R01858,R02628,R01138,R00659,R00724,R00200,R00206,R02320,R00430,R00208,R01012,R00572,R00351,R00352,R00362,R07659,R04467,R04234,R00093,R01161,R06423,R00250,R07276,R03053,R01214,R07275,R04338,R05052,R04475,R04438,R02283,R02772,R02773,R02619,R00684,R00668,R00243,R00114,R00248,R04269,R06977,R01939,R07277,R04029,R01956,R03243,R01155,R01648,R05507,R01339,R04529,R07396,R04028,R04171,R03207,R00667,R05085,R02433,R04188,R00895,R04173,R01684,R06426,R01090,R02199,R04217,R02077,R00258,R07613,R00021,R00694,R03248,R00372,R00355,R04051,R02274,R00734,R03952,R02700,R00457,R00908,R03120,R06844,R03266,R01621,R00743,R01323,R01179,R05508,R00393,R04057,R02955,R05336,R01359,R05509,R00928,R04000,R00229,R07832,R03884,R00227,R03153,R00235,R01067,R00725,R01139,R00299,R08404,R02185,R05804,R00303,R00850,R00344,R00930,R00217,R00353,R00207,R01528,R00835
14	1.00	401	27	133	0	0	C00031->C00025:[1->2,4->1,4->3,4->8,7->5]	RP06552,RP01568,RP01134,RP06299,RP00113,RP00287,RP05880,RP04543,RP00014,RP01829,RP06101,RP01033,RP00343,RP00078,RP05915,RP01431,RP06172,RP01271,RP00395,RP00177,RP04202,RP01093,RP00453,RP00052,RP04494,RP00060,RP05729	R01384,R01386,R07658,R01518,R00837,R00761,R02188,R01512,R01515,R01517,R01660,R00214,R00216,R00351,R00352,R00286,R07659,R04467,R04234,R00093,R01161,R06423,R00250,R07276,R03053,R01214,R07275,R04338,R05052,R04475,R04438,R02283,R02772,R02773,R02619,R00684,R00668,R00243,R00114,R00248,R04269,R06977,R01939,R07277,R04029,R01956,R03243,R01155,R01648,R05507,R01339,R04529,R07396,R04028,R04171,R03207,R00667,R05085,R02433,R04188,R00895,R04173,R01684,R06426,R01090,R02199,R04217,R02077,R00258,R07613,R00021,R00694,R03248,R00372,R00355,R04051,R02274,R00734,R03952,R02700,R00457,R00908,R03120,R06844,R03266,R01899,R00214,R00216,R00658,R02778,R02780,R00431,R00346,R00345,R00726,R00341,R02737,R00836,R01324,R00472,R01068,R01061,R01063,R00351,R00352,R00362,R00207,R00771,R02727,R00010,R00756,R00769,R05805,R00770,R00762,R00764,R00767,R00268,R08201,R00725,R01139,R00299,R08404,R02185,R05804,R00303,R00850,R00217,R00346,R00345,R00726,R00341,R00431
15	1.00	399	30	135	0	0	C00031->C00025:[1->2,4->1,4->3,4->8,7->5]	RP00305,RP01568,RP01134,RP06299,RP00113,RP00287,RP05880,RP04543,RP02454,RP00453,RP06101,RP02961,RP01033,RP00343,RP06552,RP00078,RP00191,RP01431,RP05915,RP06172,RP01590,RP00177,RP01093,RP04202,RP00014,RP00395,RP00060,RP05729,RP00216,RP01275	R00709,R00267,R01518,R00837,R00761,R02188,R01512,R01515,R01517,R01660,R00214,R00216,R00351,R00352,R00286,R02740,R02727,R00010,R00214,R00216,R00028,R00658,R02778,R02780,R01384,R01386,R07658,R00431,R00346,R00345,R00726,R00341,R02073,R04780,R04779,R01324,R02737,R00836,R00472,R01555,R05196,R00351,R00352,R00362,R00771,R00207,R07659,R04467,R04234,R00093,R01161,R06423,R00250,R07276,R03053,R01214,R07275,R04338,R05052,R04475,R04438,R02283,R02772,R02773,R02619,R00684,R00668,R00243,R00114,R00248,R04269,R06977,R01939,R07277,R04029,R01956,R03243,R01155,R01648,R05507,R01339,R04529,R07396,R04028,R04171,R03207,R00667,R05085,R02433,R04188,R00895,R04173,R01684,R06426,R01090,R02199,R04217,R02077,R00258,R07613,R00021,R00694,R03248,R00372,R00355,R04051,R02274,R00734,R03952,R02700,R00457,R00908,R03120,R06844,R03266,R01061,R01063,R00725,R01139,R00299,R08404,R02185,R05804,R00303,R00850,R00217,R00346,R00345,R00726,R00341,R00431,R01788,R02189,R01786,R01070
16	1.00	381	22	145	0	0	C00031->C00025:[4->3,7->1,7->5,9->2,9->8]	RP00305,RP06552,RP01134,RP06299,RP01077,RP05880,RP04543,RP00180,RP08343,RP00014,RP01431,RP05915,RP04833,RP00177,RP01093,RP06639,RP05694,RP05067,RP06427,RP00060,RP00109,RP04202	R00709,R00267,R01384,R01386,R07658,R00837,R00761,R00742,R00351,R00352,R00286,R00315,R00317,R00320,R00236,R07659,R04467,R04234,R00093,R01161,R06423,R00250,R07276,R03053,R01214,R07275,R04338,R05052,R04475,R04438,R02283,R02772,R02773,R02619,R00684,R00668,R00243,R00114,R00248,R04269,R06977,R01939,R07277,R04029,R01956,R03243,R01155,R01648,R05507,R01339,R04529,R07396,R04028,R04171,R03207,R00667,R05085,R02433,R04188,R00895,R04173,R01684,R06426,R01090,R02199,R04217,R02077,R00258,R07613,R00021,R00694,R03248,R00372,R00355,R04051,R02274,R00734,R03952,R02700,R00457,R00908,R03120,R06844,R03266,R01324,R02737,R00836,R00316,R00351,R00352,R00362,R00771,R01621,R04709,R07989,R06635,R06637,R06636,R06459,R06458,R06448,R07250,R06510,R07253,R05331,R06641,R00233,R06511,R06512,R06643,R06644,R06645,R02505,R07987,R07251,R07988,R05188,R06482,R06483,R06480,R06481,R02447,R05464,R01613,R01614,R05190,R07758,R02223,R07254,R02224,R00344,R01067,R00725,R01139,R00299,R08404,R02185,R05804,R00303,R00850,R00344,R00930,R00217,R00353,R00207
17	1.00	422	28	71	0	0	C00031->C00025:[4->1,4->3,7->5,9->2,9->8]	RP06552,RP00305,RP00608,RP01043,RP05880,RP04543,RP00453,RP06265,RP00180,RP04494,RP08484,RP05915,RP00327,RP01431,RP00578,RP00177,RP00486,RP01829,RP04202,RP01093,RP00026,RP00060,RP01662,RP00109,RP00343,RP06299,RP00930,RP04453	R01384,R01386,R07658,R00709,R00267,R00713,R00714,R00670,R00351,R00352,R00286,R02727,R00010,R00670,R00315,R00317,R00320,R00268,R08201,R00268,R02737,R00836,R01986,R02549,R01324,R01343,R00667,R00351,R00352,R00362,R01151,R01155,R01899,R00207,R00771,R00743,R01323,R01179,R05508,R00393,R04057,R02955,R05336,R01359,R05509,R00928,R04000,R00229,R07832,R03884,R00227,R03153,R00235,R00725,R01139,R00299,R08404,R02185,R05804,R00303,R00850,R01648,R00344,R00930,R00217,R00353,R02778,R02780,R00761,R00479,R00245
18	1.00	345	25	143	0	0	C00031->C00025:[1->2,4->1,4->3,7->5,9->8]	RP00305,RP01568,RP01134,RP04543,RP00113,RP05880,RP06299,RP02454,RP00180,RP02961,RP01033,RP06552,RP00078,RP00395,RP01431,RP05915,RP01590,RP13340,RP00177,RP01093,RP00026,RP00014,RP00060,RP05729,RP00216	R00709,R00267,R01518,R00837,R00286,R02188,R01512,R01515,R01517,R01660,R00351,R00352,R00761,R02740,R00315,R00317,R00320,R00028,R00658,R01384,R01386,R07658,R00431,R00346,R00345,R00726,R00341,R01061,R01063,R01324,R02737,R00836,R01555,R05196,R01827,R00351,R00352,R00362,R00771,R00743,R01323,R01179,R05508,R00393,R04057,R02955,R05336,R01359,R05509,R00928,R04000,R00229,R07832,R03884,R00227,R03153,R00235,R07659,R04467,R04234,R00093,R01161,R06423,R00250,R07276,R03053,R01214,R07275,R04338,R05052,R04475,R04438,R02283,R02772,R02773,R02619,R00684,R00668,R00243,R00114,R00248,R04269,R06977,R01939,R07277,R04029,R01956,R03243,R01155,R01648,R05507,R01339,R04529,R07396,R04028,R04171,R03207,R00667,R05085,R02433,R04188,R00895,R04173,R01684,R06426,R01090,R02199,R04217,R02077,R00258,R07613,R00021,R00694,R03248,R00372,R00355,R04051,R02274,R00734,R03952,R02700,R00457,R00908,R03120,R06844,R03266,R00725,R01139,R00299,R08404,R02185,R05804,R00303,R00850,R00217,R00346,R00345,R00726,R00341,R00431,R01788,R02189,R01786
19	1.00	406	30	139	0	0	C00031->C00025:[1->2,4->1,4->3,4->8,7->5]	RP06552,RP01568,RP01134,RP06299,RP00113,RP00287,RP05880,RP04543,RP01829,RP06101,RP02961,RP01033,RP00078,RP01590,RP01431,RP01197,RP05915,RP06172,RP01271,RP00395,RP00177,RP04202,RP01093,RP00014,RP00052,RP04494,RP00060,RP05729,RP00196,RP00216	R01384,R01386,R07658,R01518,R00837,R00761,R02188,R01512,R01515,R01517,R01660,R00214,R00216,R00351,R00352,R00286,R01899,R00214,R00216,R00028,R00658,R00431,R00346,R00345,R00726,R00341,R01555,R05196,R01324,R00959,R02737,R00836,R00472,R01068,R01061,R01063,R00351,R00352,R00362,R00207,R00771,R07659,R04467,R04234,R00093,R01161,R06423,R00250,R07276,R03053,R01214,R07275,R04338,R05052,R04475,R04438,R02283,R02772,R02773,R02619,R00684,R00668,R00243,R00114,R00248,R04269,R06977,R01939,R07277,R04029,R01956,R03243,R01155,R01648,R05507,R01339,R04529,R07396,R04028,R04171,R03207,R00667,R05085,R02433,R04188,R00895,R04173,R01684,R06426,R01090,R02199,R04217,R02077,R00258,R07613,R00021,R00694,R03248,R00372,R00355,R04051,R02274,R00734,R03952,R02700,R00457,R00908,R03120,R06844,R03266,R00756,R00769,R05805,R00770,R00762,R00764,R00767,R00268,R08201,R00725,R01139,R00299,R08404,R02185,R05804,R00303,R00850,R00217,R00346,R00345,R00726,R00341,R00431,R00289,R00287,R00955,R01788,R02189,R01786
20	1.00	424	21	126	0	0	C00031->C00025:[7->1,7->3,7->5,9->2,9->8]	RP00305,RP01925,RP05880,RP06299,RP00180,RP08343,RP01133,RP00078,RP01431,RP05729,RP04833,RP00036,RP00177,RP01093,RP00014,RP06639,RP06427,RP00060,RP00109,RP04202,RP06593	R00709,R00267,R02035,R00351,R00352,R00761,R00315,R00317,R00320,R00236,R00835,R00431,R00346,R00345,R00726,R00341,R01324,R00217,R00346,R00345,R00726,R00341,R00431,R00316,R00199,R01858,R02628,R01138,R00659,R00724,R00200,R00206,R02320,R00430,R00208,R01012,R00572,R00351,R00352,R00362,R00771,R07659,R04467,R04234,R00093,R01161,R06423,R00250,R07276,R03053,R01214,R07275,R04338,R05052,R04475,R04438,R02283,R02772,R02773,R02619,R00684,R00668,R00243,R00114,R00248,R04269,R06977,R01939,R07277,R04029,R01956,R03243,R01155,R01648,R05507,R01339,R04529,R07396,R04028,R04171,R03207,R00667,R05085,R02433,R04188,R00895,R04173,R01684,R06426,R01090,R02199,R04217,R02077,R00258,R07613,R00021,R00694,R03248,R00372,R00355,R04051,R02274,R00734,R03952,R02700,R00457,R00908,R03120,R06844,R03266,R01621,R01067,R00725,R01139,R00299,R08404,R02185,R05804,R00303,R00850,R00344,R00930,R00217,R00353,R00207,R01528
21	1.00	378	26	129	0	0	C00031->C00025:[1->2,4->1,4->3,5->5,9->8]	RP00305,RP01568,RP01134,RP01925,RP00113,RP05880,RP04543,RP02454,RP02961,RP01033,RP01133,RP06552,RP00078,RP00395,RP01431,RP05915,RP01590,RP13340,RP00177,RP01926,RP00014,RP00285,RP00060,RP05729,RP00216,RP05200	R00709,R00267,R01518,R00837,R02035,R02188,R01512,R01515,R01517,R01660,R00351,R00352,R00286,R02740,R00028,R00658,R00835,R01384,R01386,R07658,R00431,R00346,R00345,R00726,R00341,R01061,R01063,R01324,R02737,R00836,R01555,R05196,R01827,R00351,R00352,R00362,R02036,R07659,R04467,R04234,R00093,R01161,R06423,R00250,R07276,R03053,R01214,R07275,R04338,R05052,R04475,R04438,R02283,R02772,R02773,R02619,R00684,R00668,R00243,R00114,R00248,R04269,R06977,R01939,R07277,R04029,R01956,R03243,R01155,R01648,R05507,R01339,R04529,R07396,R04028,R04171,R03207,R00667,R05085,R02433,R04188,R00895,R04173,R01684,R06426,R01090,R02199,R04217,R02077,R00258,R07613,R00021,R00694,R03248,R00372,R00355,R04051,R02274,R00734,R03952,R02700,R00457,R00908,R03120,R06844,R03266,R00211,R00210,R00209,R01196,R00212,R00725,R01139,R00299,R08404,R02185,R05804,R00303,R00850,R00217,R00346,R00345,R00726,R00341,R00431,R01788,R02189,R01786,R05605
22	1.00	381	24	151	0	0	C00031->C00025:[4->3,5->1,7->1,7->5,9->2,9->8]	RP06552,RP00305,RP01925,RP05880,RP04543,RP00453,RP00180,RP00014,RP01133,RP00078,RP05915,RP01431,RP00036,RP05729,RP00177,RP01926,RP01093,RP00026,RP00060,RP00109,RP00343,RP06299,RP04202,RP05200	R01384,R01386,R07658,R00709,R00267,R02035,R00351,R00352,R00286,R02727,R00010,R00315,R00317,R00320,R07659,R04467,R04234,R00093,R01161,R06423,R00250,R07276,R03053,R01214,R07275,R04338,R05052,R04475,R04438,R02283,R02772,R02773,R02619,R00684,R00668,R00243,R00114,R00248,R04269,R06977,R01939,R07277,R04029,R01956,R03243,R01155,R01648,R05507,R01339,R04529,R07396,R04028,R04171,R03207,R00667,R05085,R02433,R04188,R00895,R04173,R01684,R06426,R01090,R02199,R04217,R02077,R00258,R07613,R00021,R00694,R03248,R00372,R00355,R04051,R02274,R00734,R03952,R02700,R00457,R00908,R03120,R06844,R03266,R00835,R00431,R00346,R00345,R00726,R00341,R02737,R00836,R01324,R00199,R01858,R02628,R01138,R00659,R00724,R00200,R00206,R02320,R00430,R00208,R01012,R00572,R00217,R00346,R00345,R00726,R00341,R00431,R00351,R00352,R00362,R02036,R00771,R00743,R01323,R01179,R05508,R00393,R04057,R02955,R05336,R01359,R05509,R00928,R04000,R00229,R07832,R03884,R00227,R03153,R00235,R00725,R01139,R00299,R08404,R02185,R05804,R00303,R00850,R00344,R00930,R00217,R00353,R02778,R02780,R00761,R00207,R05605
23	1.00	396	24	169	0	0	C00031->C00025:[7->1,7->3,7->5,9->2,9->8]	RP00305,RP01568,RP05067,RP01925,RP00036,RP00113,RP01077,RP05880,RP06299,RP01093,RP01033,RP01133,RP01431,RP01271,RP00395,RP00177,RP00014,RP05694,RP00052,RP00285,RP00060,RP00109,RP04202,RP06593	R00709,R00267,R01518,R00344,R02035,R00199,R01858,R02628,R01138,R00659,R00724,R00200,R00206,R02320,R00430,R00208,R01012,R00572,R02188,R01512,R01515,R01517,R01660,R00742,R00351,R00352,R00761,R00771,R00658,R00835,R01324,R01068,R01061,R01063,R00351,R00352,R00362,R07659,R04467,R04234,R00093,R01161,R06423,R00250,R07276,R03053,R01214,R07275,R04338,R05052,R04475,R04438,R02283,R02772,R02773,R02619,R00684,R00668,R00243,R00114,R00248,R04269,R06977,R01939,R07277,R04029,R01956,R03243,R01155,R01648,R05507,R01339,R04529,R07396,R04028,R04171,R03207,R00667,R05085,R02433,R04188,R00895,R04173,R01684,R06426,R01090,R02199,R04217,R02077,R00258,R07613,R00021,R00694,R03248,R00372,R00355,R04051,R02274,R00734,R03952,R02700,R00457,R00908,R03120,R06844,R03266,R04709,R07989,R06635,R06637,R06636,R06459,R06458,R06448,R07250,R06510,R07253,R05331,R06641,R00233,R06511,R06512,R06643,R06644,R06645,R02505,R07987,R07251,R07988,R05188,R06482,R06483,R06480,R06481,R02447,R05464,R01613,R01614,R05190,R07758,R02223,R07254,R02224,R00756,R00769,R05805,R00770,R00762,R00764,R00767,R00211,R00210,R00209,R01196,R00212,R00725,R01139,R00299,R08404,R02185,R05804,R00303,R00850,R00344,R00930,R00217,R00353,R00207,R01528
24	1.00	375	20	143	0	0	C00031->C00025:[4->3,7->1,7->5,9->2,9->8]	RP00305,RP06552,RP01134,RP06299,RP01077,RP05880,RP04543,RP00180,RP08343,RP00014,RP01431,RP05915,RP04833,RP00177,RP01093,RP05694,RP05067,RP00060,RP00109,RP04202	R00709,R00267,R01384,R01386,R07658,R00837,R00761,R00742,R00351,R00352,R00286,R00315,R00317,R00320,R00236,R07659,R04467,R04234,R00093,R01161,R06423,R00250,R07276,R03053,R01214,R07275,R04338,R05052,R04475,R04438,R02283,R02772,R02773,R02619,R00684,R00668,R00243,R00114,R00248,R04269,R06977,R01939,R07277,R04029,R01956,R03243,R01155,R01648,R05507,R01339,R04529,R07396,R04028,R04171,R03207,R00667,R05085,R02433,R04188,R00895,R04173,R01684,R06426,R01090,R02199,R04217,R02077,R00258,R07613,R00021,R00694,R03248,R00372,R00355,R04051,R02274,R00734,R03952,R02700,R00457,R00908,R03120,R06844,R03266,R01324,R02737,R00836,R00316,R00351,R00352,R00362,R00771,R04709,R07989,R06635,R06637,R06636,R06459,R06458,R06448,R07250,R06510,R07253,R05331,R06641,R00233,R06511,R06512,R06643,R06644,R06645,R02505,R07987,R07251,R07988,R05188,R06482,R06483,R06480,R06481,R02447,R05464,R01613,R01614,R05190,R07758,R02223,R07254,R02224,R00344,R00725,R01139,R00299,R08404,R02185,R05804,R00303,R00850,R00344,R00930,R00217,R00353,R00207
25	1.00	414	30	139	0	0	C00031->C00025:[1->2,4->1,4->3,4->8,7->5]	RP00305,RP01568,RP01134,RP06299,RP00113,RP00287,RP01432,RP05880,RP04543,RP06101,RP02961,RP01033,RP00078,RP01590,RP05915,RP01197,RP04202,RP01830,RP06172,RP01271,RP00395,RP00177,RP01093,RP00014,RP00052,RP00216,RP00060,RP05729,RP00196,RP06552	R00709,R00267,R01518,R00837,R00761,R02188,R01512,R01515,R01517,R01660,R00214,R00216,R01325,R00351,R00352,R00286,R00214,R00216,R00028,R00658,R00431,R00346,R00345,R00726,R00341,R01555,R05196,R02737,R00836,R00959,R00207,R01900,R00472,R01068,R01061,R01063,R00351,R00352,R00362,R00771,R07659,R04467,R04234,R00093,R01161,R06423,R00250,R07276,R03053,R01214,R07275,R04338,R05052,R04475,R04438,R02283,R02772,R02773,R02619,R00684,R00668,R00243,R00114,R00248,R04269,R06977,R01939,R07277,R04029,R01956,R03243,R01155,R01648,R05507,R01339,R04529,R07396,R04028,R04171,R03207,R00667,R05085,R02433,R04188,R00895,R04173,R01684,R06426,R01090,R02199,R04217,R02077,R00258,R07613,R00021,R00694,R03248,R00372,R00355,R04051,R02274,R00734,R03952,R02700,R00457,R00908,R03120,R06844,R03266,R00756,R00769,R05805,R00770,R00762,R00764,R00767,R01788,R02189,R01786,R00725,R01139,R00299,R08404,R02185,R05804,R00303,R00850,R00217,R00346,R00345,R00726,R00341,R00431,R00289,R00287,R00955,R01384,R01386,R07658
26	1.00	409	27	133	0	0	C00031->C00025:[1->2,4->1,4->3,4->8,7->5]	RP00305,RP01568,RP01134,RP06299,RP00113,RP00287,RP01432,RP05880,RP04543,RP00453,RP06101,RP01033,RP00078,RP05915,RP00343,RP01830,RP06172,RP01271,RP00395,RP00177,RP04202,RP01093,RP00014,RP00052,RP00060,RP05729,RP06552	R00709,R00267,R01518,R00837,R00761,R02188,R01512,R01515,R01517,R01660,R00214,R00216,R01325,R00351,R00352,R00286,R02727,R00010,R00214,R00216,R00658,R00431,R00346,R00345,R00726,R00341,R02737,R00836,R02778,R02780,R01900,R00472,R01068,R01061,R01063,R00351,R00352,R00362,R00207,R00771,R07659,R04467,R04234,R00093,R01161,R06423,R00250,R07276,R03053,R01214,R07275,R04338,R05052,R04475,R04438,R02283,R02772,R02773,R02619,R00684,R00668,R00243,R00114,R00248,R04269,R06977,R01939,R07277,R04029,R01956,R03243,R01155,R01648,R05507,R01339,R04529,R07396,R04028,R04171,R03207,R00667,R05085,R02433,R04188,R00895,R04173,R01684,R06426,R01090,R02199,R04217,R02077,R00258,R07613,R00021,R00694,R03248,R00372,R00355,R04051,R02274,R00734,R03952,R02700,R00457,R00908,R03120,R06844,R03266,R00756,R00769,R05805,R00770,R00762,R00764,R00767,R00725,R01139,R00299,R08404,R02185,R05804,R00303,R00850,R00217,R00346,R00345,R00726,R00341,R00431,R01384,R01386,R07658
27	1.00	364	18	143	0	0	C00031->C00025:[4->3,7->1,7->5,9->2,9->8]	RP00305,RP06552,RP01134,RP06299,RP01077,RP05880,RP04543,RP00014,RP05915,RP01431,RP00177,RP01093,RP05694,RP05067,RP00285,RP00060,RP00109,RP04202	R00709,R00267,R01384,R01386,R07658,R00837,R00761,R00742,R00351,R00352,R00286,R07659,R04467,R04234,R00093,R01161,R06423,R00250,R07276,R03053,R01214,R07275,R04338,R05052,R04475,R04438,R02283,R02772,R02773,R02619,R00684,R00668,R00243,R00114,R00248,R04269,R06977,R01939,R07277,R04029,R01956,R03243,R01155,R01648,R05507,R01339,R04529,R07396,R04028,R04171,R03207,R00667,R05085,R02433,R04188,R00895,R04173,R01684,R06426,R01090,R02199,R04217,R02077,R00258,R07613,R00021,R00694,R03248,R00372,R00355,R04051,R02274,R00734,R03952,R02700,R00457,R00908,R03120,R06844,R03266,R02737,R00836,R01324,R00351,R00352,R00362,R00771,R04709,R07989,R06635,R06637,R06636,R06459,R06458,R06448,R07250,R06510,R07253,R05331,R06641,R00233,R06511,R06512,R06643,R06644,R06645,R02505,R07987,R07251,R07988,R05188,R06482,R06483,R06480,R06481,R02447,R05464,R01613,R01614,R05190,R07758,R02223,R07254,R02224,R00344,R00211,R00210,R00209,R01196,R00212,R00725,R01139,R00299,R08404,R02185,R05804,R00303,R00850,R00344,R00930,R00217,R00353,R00207
28	1.00	410	26	137	0	0	C00031->C00025:[7->1,7->3,7->5,9->2,9->8]	RP00305,RP01925,RP05880,RP06299,RP02454,RP01238,RP00180,RP02961,RP06023,RP00052,RP01431,RP01270,RP01590,RP13340,RP00177,RP01093,RP00014,RP00026,RP05067,RP00060,RP10992,RP00109,RP04202,RP06593,RP00216,RP01133	R00709,R00267,R02035,R00351,R00352,R00761,R02740,R01015,R00315,R00317,R00320,R00028,R00149,R00150,R00756,R00769,R05805,R00770,R00762,R00764,R00767,R01324,R01068,R01555,R05196,R01827,R00351,R00352,R00362,R00771,R07659,R04467,R04234,R00093,R01161,R06423,R00250,R07276,R03053,R01214,R07275,R04338,R05052,R04475,R04438,R02283,R02772,R02773,R02619,R00684,R00668,R00243,R00114,R00248,R04269,R06977,R01939,R07277,R04029,R01956,R03243,R01155,R01648,R05507,R01339,R04529,R07396,R04028,R04171,R03207,R00667,R05085,R02433,R04188,R00895,R04173,R01684,R06426,R01090,R02199,R04217,R02077,R00258,R07613,R00021,R00694,R03248,R00372,R00355,R04051,R02274,R00734,R03952,R02700,R00457,R00908,R03120,R06844,R03266,R00743,R01323,R01179,R05508,R00393,R04057,R02955,R05336,R01359,R05509,R00928,R04000,R00229,R07832,R03884,R00227,R03153,R00235,R00344,R00725,R01139,R00299,R08404,R02185,R05804,R00303,R00850,R07641,R00344,R00930,R00217,R00353,R00207,R01528,R01788,R02189,R01786,R00835
29	1.00	406	30	134	0	0	C00031->C00025:[1->2,4->1,4->3,4->8,7->5]	RP00305,RP01568,RP01134,RP06299,RP00113,RP00287,RP00649,RP04543,RP06101,RP02961,RP01033,RP00078,RP01590,RP01431,RP01197,RP05915,RP00196,RP06172,RP00395,RP13340,RP00177,RP04202,RP01093,RP00014,RP01790,RP00216,RP00060,RP05729,RP05880,RP06552	R00709,R00267,R01518,R00837,R00761,R02188,R01512,R01515,R01517,R01660,R00214,R00216,R00761,R01067,R00286,R00214,R00216,R00028,R00658,R00431,R00346,R00345,R00726,R00341,R01555,R05196,R01324,R00959,R02737,R00836,R00289,R00287,R00955,R00472,R01061,R01063,R01827,R00351,R00352,R00362,R00207,R00771,R07659,R04467,R04234,R00093,R01161,R06423,R00250,R07276,R03053,R01214,R07275,R04338,R05052,R04475,R04438,R02283,R02772,R02773,R02619,R00684,R00668,R00243,R00114,R00248,R04269,R06977,R01939,R07277,R04029,R01956,R03243,R01155,R01648,R05507,R01339,R04529,R07396,R04028,R04171,R03207,R00667,R05085,R02433,R04188,R00895,R04173,R01684,R06426,R01090,R02199,R04217,R02077,R00258,R07613,R00021,R00694,R03248,R00372,R00355,R04051,R02274,R00734,R03952,R02700,R00457,R00908,R03120,R06844,R03266,R01830,R01788,R02189,R01786,R00725,R01139,R00299,R08404,R02185,R05804,R00303,R00850,R00217,R00346,R00345,R00726,R00341,R00431,R00351,R00352,R01384,R01386,R07658
30	1.00	412	27	141	0	0	C00031->C00025:[4->3,7->1,7->5,9->2,9->8]	RP00305,RP06552,RP01134,RP06299,RP05880,RP04543,RP02454,RP01238,RP00180,RP02961,RP06023,RP00052,RP05915,RP01431,RP01590,RP13340,RP00177,RP01093,RP00014,RP00026,RP01270,RP05067,RP00060,RP10992,RP00109,RP04202,RP00216	R00709,R00267,R01384,R01386,R07658,R00837,R00761,R00351,R00352,R00286,R02740,R01015,R00315,R00317,R00320,R00028,R00149,R00150,R00756,R00769,R05805,R00770,R00762,R00764,R00767,R02737,R00836,R01324,R01555,R05196,R01827,R00351,R00352,R00362,R00771,R07659,R04467,R04234,R00093,R01161,R06423,R00250,R07276,R03053,R01214,R07275,R04338,R05052,R04475,R04438,R02283,R02772,R02773,R02619,R00684,R00668,R00243,R00114,R00248,R04269,R06977,R01939,R07277,R04029,R01956,R03243,R01155,R01648,R05507,R01339,R04529,R07396,R04028,R04171,R03207,R00667,R05085,R02433,R04188,R00895,R04173,R01684,R06426,R01090,R02199,R04217,R02077,R00258,R07613,R00021,R00694,R03248,R00372,R00355,R04051,R02274,R00734,R03952,R02700,R00457,R00908,R03120,R06844,R03266,R00743,R01323,R01179,R05508,R00393,R04057,R02955,R05336,R01359,R05509,R00928,R04000,R00229,R07832,R03884,R00227,R03153,R00235,R01068,R00344,R00725,R01139,R00299,R08404,R02185,R05804,R00303,R00850,R07641,R00344,R00930,R00217,R00353,R00207,R01788,R02189,R01786
31	1.00	428	23	133	0	0	C00031->C00025:[4->3,7->1,7->5,9->2,9->8]	RP00305,RP06552,RP04543,RP00343,RP05880,RP06299,RP00453,RP00180,RP08343,RP01093,RP00078,RP05915,RP01431,RP04833,RP00036,RP00177,RP04202,RP00014,RP06639,RP06427,RP00060,RP00109,RP05729	R00709,R00267,R01384,R01386,R07658,R00286,R02778,R02780,R00351,R00352,R00761,R02727,R00010,R00315,R00317,R00320,R00236,R00771,R00431,R00346,R00345,R00726,R00341,R02737,R00836,R01324,R00316,R00199,R01858,R02628,R01138,R00659,R00724,R00200,R00206,R02320,R00430,R00208,R01012,R00572,R00351,R00352,R00362,R00207,R07659,R04467,R04234,R00093,R01161,R06423,R00250,R07276,R03053,R01214,R07275,R04338,R05052,R04475,R04438,R02283,R02772,R02773,R02619,R00684,R00668,R00243,R00114,R00248,R04269,R06977,R01939,R07277,R04029,R01956,R03243,R01155,R01648,R05507,R01339,R04529,R07396,R04028,R04171,R03207,R00667,R05085,R02433,R04188,R00895,R04173,R01684,R06426,R01090,R02199,R04217,R02077,R00258,R07613,R00021,R00694,R03248,R00372,R00355,R04051,R02274,R00734,R03952,R02700,R00457,R00908,R03120,R06844,R03266,R01621,R01067,R00725,R01139,R00299,R08404,R02185,R05804,R00303,R00850,R00344,R00930,R00217,R00353,R00217,R00346,R00345,R00726,R00341,R00431
32	1.00	368	18	140	0	0	C00031->C00025:[7->1,7->3,7->5,9->2,9->8]	RP00305,RP01925,RP05880,RP06299,RP00180,RP01133,RP00078,RP01431,RP05729,RP00036,RP00177,RP01093,RP00014,RP00026,RP00060,RP00109,RP04202,RP06593	R00709,R00267,R02035,R00351,R00352,R00761,R00315,R00317,R00320,R00835,R00431,R00346,R00345,R00726,R00341,R01324,R00217,R00346,R00345,R00726,R00341,R00431,R00199,R01858,R02628,R01138,R00659,R00724,R00200,R00206,R02320,R00430,R00208,R01012,R00572,R00351,R00352,R00362,R00771,R07659,R04467,R04234,R00093,R01161,R06423,R00250,R07276,R03053,R01214,R07275,R04338,R05052,R04475,R04438,R02283,R02772,R02773,R02619,R00684,R00668,R00243,R00114,R00248,R04269,R06977,R01939,R07277,R04029,R01956,R03243,R01155,R01648,R05507,R01339,R04529,R07396,R04028,R04171,R03207,R00667,R05085,R02433,R04188,R00895,R04173,R01684,R06426,R01090,R02199,R04217,R02077,R00258,R07613,R00021,R00694,R03248,R00372,R00355,R04051,R02274,R00734,R03952,R02700,R00457,R00908,R03120,R06844,R03266,R00743,R01323,R01179,R05508,R00393,R04057,R02955,R05336,R01359,R05509,R00928,R04000,R00229,R07832,R03884,R00227,R03153,R00235,R00725,R01139,R00299,R08404,R02185,R05804,R00303,R00850,R00344,R00930,R00217,R00353,R00207,R01528
33	1.00	409	20	133	0	0	C00031->C00025:[4->3,4->8,7->1,7->5,9->2]	RP06552,RP00305,RP04543,RP05880,RP06299,RP00453,RP01093,RP00079,RP00078,RP01431,RP05915,RP05729,RP00036,RP06172,RP00177,RP04202,RP00014,RP00060,RP00109,RP00343	R01384,R01386,R07658,R00709,R00267,R00286,R00351,R00352,R00761,R02727,R00010,R00771,R00361,R00360,R00343,R00342,R01447,R01257,R00431,R00346,R00345,R00726,R00341,R01324,R02737,R00836,R00217,R00346,R00345,R00726,R00341,R00431,R00199,R01858,R02628,R01138,R00659,R00724,R00200,R00206,R02320,R00430,R00208,R01012,R00572,R00472,R00351,R00352,R00362,R00207,R07659,R04467,R04234,R00093,R01161,R06423,R00250,R07276,R03053,R01214,R07275,R04338,R05052,R04475,R04438,R02283,R02772,R02773,R02619,R00684,R00668,R00243,R00114,R00248,R04269,R06977,R01939,R07277,R04029,R01956,R03243,R01155,R01648,R05507,R01339,R04529,R07396,R04028,R04171,R03207,R00667,R05085,R02433,R04188,R00895,R04173,R01684,R06426,R01090,R02199,R04217,R02077,R00258,R07613,R00021,R00694,R03248,R00372,R00355,R04051,R02274,R00734,R03952,R02700,R00457,R00908,R03120,R06844,R03266,R00725,R01139,R00299,R08404,R02185,R05804,R00303,R00850,R00344,R00930,R00217,R00353,R02778,R02780
34	1.00	439	18	108	0	0	C00031->C00025:[4->3,7->1,7->5,9->2,9->8]	RP00305,RP06552,RP01134,RP06299,RP05880,RP04543,RP06023,RP00014,RP05915,RP01431,RP00177,RP01093,RP05067,RP00285,RP00060,RP10992,RP00109,RP04202	R00709,R00267,R01384,R01386,R07658,R00837,R00761,R00351,R00352,R00286,R00149,R00150,R07659,R04467,R04234,R00093,R01161,R06423,R00250,R07276,R03053,R01214,R07275,R04338,R05052,R04475,R04438,R02283,R02772,R02773,R02619,R00684,R00668,R00243,R00114,R00248,R04269,R06977,R01939,R07277,R04029,R01956,R03243,R01155,R01648,R05507,R01339,R04529,R07396,R04028,R04171,R03207,R00667,R05085,R02433,R04188,R00895,R04173,R01684,R06426,R01090,R02199,R04217,R02077,R00258,R07613,R00021,R00694,R03248,R00372,R00355,R04051,R02274,R00734,R03952,R02700,R00457,R00908,R03120,R06844,R03266,R02737,R00836,R01324,R00351,R00352,R00362,R00771,R00344,R00211,R00210,R00209,R01196,R00212,R00725,R01139,R00299,R08404,R02185,R05804,R00303,R00850,R07641,R00344,R00930,R00217,R00353,R00207
35	1.00	413	26	148	0	0	C00031->C00025:[4->3,4->8,7->1,7->5,9->2]	RP06552,RP01568,RP01134,RP04543,RP00113,RP05880,RP06299,RP01829,RP00014,RP00079,RP01033,RP00078,RP01431,RP05915,RP00036,RP06172,RP01271,RP00395,RP05729,RP00177,RP01093,RP00052,RP04494,RP00060,RP00109,RP04202	R01384,R01386,R07658,R01518,R00837,R00286,R02188,R01512,R01515,R01517,R01660,R00351,R00352,R00761,R01899,R07659,R04467,R04234,R00093,R01161,R06423,R00250,R07276,R03053,R01214,R07275,R04338,R05052,R04475,R04438,R02283,R02772,R02773,R02619,R00684,R00668,R00243,R00114,R00248,R04269,R06977,R01939,R07277,R04029,R01956,R03243,R01155,R01648,R05507,R01339,R04529,R07396,R04028,R04171,R03207,R00667,R05085,R02433,R04188,R00895,R04173,R01684,R06426,R01090,R02199,R04217,R02077,R00258,R07613,R00021,R00694,R03248,R00372,R00355,R04051,R02274,R00734,R03952,R02700,R00457,R00908,R03120,R06844,R03266,R00361,R00360,R00343,R00342,R01447,R01257,R00658,R00431,R00346,R00345,R00726,R00341,R01324,R02737,R00836,R00199,R01858,R02628,R01138,R00659,R00724,R00200,R00206,R02320,R00430,R00208,R01012,R00572,R00472,R01068,R01061,R01063,R00217,R00346,R00345,R00726,R00341,R00431,R00351,R00352,R00362,R00771,R00756,R00769,R05805,R00770,R00762,R00764,R00767,R00268,R08201,R00725,R01139,R00299,R08404,R02185,R05804,R00303,R00850,R00344,R00930,R00217,R00353,R00207
36	1.00	348	20	134	0	0	C00031->C00025:[1->2,4->1,7->3,7->5,9->8]	RP00305,RP01568,RP01925,RP05880,RP06299,RP00014,RP01033,RP01133,RP00078,RP01431,RP00180,RP01271,RP00177,RP01093,RP00026,RP00052,RP01264,RP00060,RP05729,RP06593	R00709,R00267,R01518,R02035,R00351,R00352,R00761,R07659,R04467,R04234,R00093,R01161,R06423,R00250,R07276,R03053,R01214,R07275,R04338,R05052,R04475,R04438,R02283,R02772,R02773,R02619,R00684,R00668,R00243,R00114,R00248,R04269,R06977,R01939,R07277,R04029,R01956,R03243,R01155,R01648,R05507,R01339,R04529,R07396,R04028,R04171,R03207,R00667,R05085,R02433,R04188,R00895,R04173,R01684,R06426,R01090,R02199,R04217,R02077,R00258,R07613,R00021,R00694,R03248,R00372,R00355,R04051,R02274,R00734,R03952,R02700,R00457,R00908,R03120,R06844,R03266,R00658,R00835,R00431,R00346,R00345,R00726,R00341,R01324,R00315,R00317,R00320,R01068,R00351,R00352,R00362,R00771,R00743,R01323,R01179,R05508,R00393,R04057,R02955,R05336,R01359,R05509,R00928,R04000,R00229,R07832,R03884,R00227,R03153,R00235,R00756,R00769,R05805,R00770,R00762,R00764,R00767,R07159,R01058,R00725,R01139,R00299,R08404,R02185,R05804,R00303,R00850,R00217,R00346,R00345,R00726,R00341,R00431,R01528
37	1.00	355	23	144	0	0	C00031->C00025:[7->1,7->3,7->5,9->2,9->8]	RP00305,RP01568,RP01925,RP00113,RP05880,RP06299,RP00180,RP01033,RP01133,RP00078,RP01431,RP04202,RP01271,RP00395,RP00177,RP01093,RP00026,RP00014,RP00052,RP00060,RP00109,RP05729,RP06593	R00709,R00267,R01518,R02035,R02188,R01512,R01515,R01517,R01660,R00351,R00352,R00761,R00315,R00317,R00320,R00658,R00835,R00431,R00346,R00345,R00726,R00341,R01324,R00207,R01068,R01061,R01063,R00351,R00352,R00362,R00771,R00743,R01323,R01179,R05508,R00393,R04057,R02955,R05336,R01359,R05509,R00928,R04000,R00229,R07832,R03884,R00227,R03153,R00235,R07659,R04467,R04234,R00093,R01161,R06423,R00250,R07276,R03053,R01214,R07275,R04338,R05052,R04475,R04438,R02283,R02772,R02773,R02619,R00684,R00668,R00243,R00114,R00248,R04269,R06977,R01939,R07277,R04029,R01956,R03243,R01155,R01648,R05507,R01339,R04529,R07396,R04028,R04171,R03207,R00667,R05085,R02433,R04188,R00895,R04173,R01684,R06426,R01090,R02199,R04217,R02077,R00258,R07613,R00021,R00694,R03248,R00372,R00355,R04051,R02274,R00734,R03952,R02700,R00457,R00908,R03120,R06844,R03266,R00756,R00769,R05805,R00770,R00762,R00764,R00767,R00725,R01139,R00299,R08404,R02185,R05804,R00303,R00850,R00344,R00930,R00217,R00353,R00217,R00346,R00345,R00726,R00341,R00431,R01528
38	1.00	356	23	146	0	0	C00031->C00025:[1->2,4->1,4->3,7->5,9->8]	RP00305,RP01568,RP06299,RP00113,RP05880,RP04543,RP00453,RP00014,RP01033,RP00078,RP05915,RP00180,RP01431,RP01271,RP00395,RP05729,RP00177,RP01093,RP00026,RP00052,RP00060,RP00343,RP06552	R00709,R00267,R01518,R00761,R02188,R01512,R01515,R01517,R01660,R00351,R00352,R00286,R02727,R00010,R07659,R04467,R04234,R00093,R01161,R06423,R00250,R07276,R03053,R01214,R07275,R04338,R05052,R04475,R04438,R02283,R02772,R02773,R02619,R00684,R00668,R00243,R00114,R00248,R04269,R06977,R01939,R07277,R04029,R01956,R03243,R01155,R01648,R05507,R01339,R04529,R07396,R04028,R04171,R03207,R00667,R05085,R02433,R04188,R00895,R04173,R01684,R06426,R01090,R02199,R04217,R02077,R00258,R07613,R00021,R00694,R03248,R00372,R00355,R04051,R02274,R00734,R03952,R02700,R00457,R00908,R03120,R06844,R03266,R00658,R00431,R00346,R00345,R00726,R00341,R02737,R00836,R00315,R00317,R00320,R01324,R01068,R01061,R01063,R00217,R00346,R00345,R00726,R00341,R00431,R00351,R00352,R00362,R00771,R00743,R01323,R01179,R05508,R00393,R04057,R02955,R05336,R01359,R05509,R00928,R04000,R00229,R07832,R03884,R00227,R03153,R00235,R00756,R00769,R05805,R00770,R00762,R00764,R00767,R00725,R01139,R00299,R08404,R02185,R05804,R00303,R00850,R02778,R02780,R01384,R01386,R07658
39	1.00	353	22	143	0	0	C00031->C00025:[1->2,4->1,4->3,7->5,9->8]	RP00305,RP01568,RP01134,RP04543,RP00113,RP05880,RP06299,RP00014,RP01033,RP00078,RP01431,RP00180,RP05915,RP01271,RP00395,RP00177,RP01093,RP00026,RP00052,RP00060,RP05729,RP06552	R00709,R00267,R01518,R00837,R00286,R02188,R01512,R01515,R01517,R01660,R00351,R00352,R00761,R07659,R04467,R04234,R00093,R01161,R06423,R00250,R07276,R03053,R01214,R07275,R04338,R05052,R04475,R04438,R02283,R02772,R02773,R02619,R00684,R00668,R00243,R00114,R00248,R04269,R06977,R01939,R07277,R04029,R01956,R03243,R01155,R01648,R05507,R01339,R04529,R07396,R04028,R04171,R03207,R00667,R05085,R02433,R04188,R00895,R04173,R01684,R06426,R01090,R02199,R04217,R02077,R00258,R07613,R00021,R00694,R03248,R00372,R00355,R04051,R02274,R00734,R03952,R02700,R00457,R00908,R03120,R06844,R03266,R00658,R00431,R00346,R00345,R00726,R00341,R01324,R00315,R00317,R00320,R02737,R00836,R01068,R01061,R01063,R00351,R00352,R00362,R00771,R00743,R01323,R01179,R05508,R00393,R04057,R02955,R05336,R01359,R05509,R00928,R04000,R00229,R07832,R03884,R00227,R03153,R00235,R00756,R00769,R05805,R00770,R00762,R00764,R00767,R00725,R01139,R00299,R08404,R02185,R05804,R00303,R00850,R00217,R00346,R00345,R00726,R00341,R00431,R01384,R01386,R07658
40	1.00	348	21	139	0	0	C00031->C00025:[1->2,4->1,7->3,7->5,9->8]	RP00305,RP01568,RP01925,RP00113,RP05880,RP06299,RP00014,RP01033,RP01133,RP00078,RP01431,RP00180,RP01271,RP00395,RP00177,RP01093,RP00026,RP00052,RP00060,RP05729,RP06593	R00709,R00267,R01518,R02035,R02188,R01512,R01515,R01517,R01660,R00351,R00352,R00761,R07659,R04467,R04234,R00093,R01161,R06423,R00250,R07276,R03053,R01214,R07275,R04338,R05052,R04475,R04438,R02283,R02772,R02773,R02619,R00684,R00668,R00243,R00114,R00248,R04269,R06977,R01939,R07277,R04029,R01956,R03243,R01155,R01648,R05507,R01339,R04529,R07396,R04028,R04171,R03207,R00667,R05085,R02433,R04188,R00895,R04173,R01684,R06426,R01090,R02199,R04217,R02077,R00258,R07613,R00021,R00694,R03248,R00372,R00355,R04051,R02274,R00734,R03952,R02700,R00457,R00908,R03120,R06844,R03266,R00658,R00835,R00431,R00346,R00345,R00726,R00341,R01324,R00315,R00317,R00320,R01068,R01061,R01063,R00351,R00352,R00362,R00771,R00743,R01323,R01179,R05508,R00393,R04057,R02955,R05336,R01359,R05509,R00928,R04000,R00229,R07832,R03884,R00227,R03153,R00235,R00756,R00769,R05805,R00770,R00762,R00764,R00767,R00725,R01139,R00299,R08404,R02185,R05804,R00303,R00850,R00217,R00346,R00345,R00726,R00341,R00431,R01528
41	1.00	382	27	130	0	0	C00031->C00025:[1->2,4->1,4->3,5->5,9->8]	RP00305,RP01568,RP01134,RP01925,RP00113,RP02940,RP04543,RP02961,RP01033,RP01133,RP06552,RP00078,RP01590,RP01431,RP05915,RP00395,RP13340,RP00177,RP01926,RP00014,RP00285,RP00060,RP05729,RP02453,RP05880,RP00216,RP05200	R00709,R00267,R01518,R00837,R02035,R02188,R01512,R01515,R01517,R01660,R03321,R00286,R00028,R00658,R00835,R01384,R01386,R07658,R00431,R00346,R00345,R00726,R00341,R01555,R05196,R01324,R02737,R00836,R01061,R01063,R01827,R00351,R00352,R00362,R02036,R07659,R04467,R04234,R00093,R01161,R06423,R00250,R07276,R03053,R01214,R07275,R04338,R05052,R04475,R04438,R02283,R02772,R02773,R02619,R00684,R00668,R00243,R00114,R00248,R04269,R06977,R01939,R07277,R04029,R01956,R03243,R01155,R01648,R05507,R01339,R04529,R07396,R04028,R04171,R03207,R00667,R05085,R02433,R04188,R00895,R04173,R01684,R06426,R01090,R02199,R04217,R02077,R00258,R07613,R00021,R00694,R03248,R00372,R00355,R04051,R02274,R00734,R03952,R02700,R00457,R00908,R03120,R06844,R03266,R00211,R00210,R00209,R01196,R00212,R00725,R01139,R00299,R08404,R02185,R05804,R00303,R00850,R00217,R00346,R00345,R00726,R00341,R00431,R02739,R00351,R00352,R01788,R02189,R01786,R05605
42	1.00	359	28	179	0	0	C00031->C00025:[4->3,7->1,7->5,9->2,9->8]	RP00305,RP06552,RP06299,RP01077,RP05880,RP04543,RP02454,RP00453,RP01238,RP00180,RP02961,RP01093,RP00052,RP05915,RP05694,RP01431,RP01590,RP13340,RP00177,RP04202,RP00014,RP00026,RP01270,RP05067,RP00060,RP00109,RP00343,RP00216	R00709,R00267,R01384,R01386,R07658,R00761,R00742,R00351,R00352,R00286,R02740,R02727,R00010,R01015,R00315,R00317,R00320,R00028,R00771,R00756,R00769,R05805,R00770,R00762,R00764,R00767,R02737,R00836,R04709,R07989,R06635,R06637,R06636,R06459,R06458,R06448,R07250,R06510,R07253,R05331,R06641,R00233,R06511,R06512,R06643,R06644,R06645,R02505,R07987,R07251,R07988,R05188,R06482,R06483,R06480,R06481,R02447,R05464,R01613,R01614,R05190,R07758,R02223,R07254,R02224,R01324,R01555,R05196,R01827,R00351,R00352,R00362,R00207,R07659,R04467,R04234,R00093,R01161,R06423,R00250,R07276,R03053,R01214,R07275,R04338,R05052,R04475,R04438,R02283,R02772,R02773,R02619,R00684,R00668,R00243,R00114,R00248,R04269,R06977,R01939,R07277,R04029,R01956,R03243,R01155,R01648,R05507,R01339,R04529,R07396,R04028,R04171,R03207,R00667,R05085,R02433,R04188,R00895,R04173,R01684,R06426,R01090,R02199,R04217,R02077,R00258,R07613,R00021,R00694,R03248,R00372,R00355,R04051,R02274,R00734,R03952,R02700,R00457,R00908,R03120,R06844,R03266,R00743,R01323,R01179,R05508,R00393,R04057,R02955,R05336,R01359,R05509,R00928,R04000,R00229,R07832,R03884,R00227,R03153,R00235,R01068,R00344,R00725,R01139,R00299,R08404,R02185,R05804,R00303,R00850,R00344,R00930,R00217,R00353,R02778,R02780,R01788,R02189,R01786
43	1.00	392	27	128	0	0	C00031->C00025:[1->2,4->1,4->3,4->8,7->5]	RP00305,RP01568,RP01134,RP06299,RP00113,RP00287,RP05880,RP04543,RP02454,RP06101,RP02961,RP01033,RP01093,RP06552,RP00078,RP01590,RP01431,RP05915,RP06172,RP00395,RP13340,RP00177,RP04202,RP00014,RP00060,RP05729,RP00216	R00709,R00267,R01518,R00837,R00761,R02188,R01512,R01515,R01517,R01660,R00214,R00216,R00351,R00352,R00286,R02740,R00214,R00216,R00028,R00658,R00771,R01384,R01386,R07658,R00431,R00346,R00345,R00726,R00341,R01555,R05196,R01324,R02737,R00836,R00472,R01061,R01063,R01827,R00351,R00352,R00362,R00207,R07659,R04467,R04234,R00093,R01161,R06423,R00250,R07276,R03053,R01214,R07275,R04338,R05052,R04475,R04438,R02283,R02772,R02773,R02619,R00684,R00668,R00243,R00114,R00248,R04269,R06977,R01939,R07277,R04029,R01956,R03243,R01155,R01648,R05507,R01339,R04529,R07396,R04028,R04171,R03207,R00667,R05085,R02433,R04188,R00895,R04173,R01684,R06426,R01090,R02199,R04217,R02077,R00258,R07613,R00021,R00694,R03248,R00372,R00355,R04051,R02274,R00734,R03952,R02700,R00457,R00908,R03120,R06844,R03266,R00725,R01139,R00299,R08404,R02185,R05804,R00303,R00850,R00217,R00346,R00345,R00726,R00341,R00431,R01788,R02189,R01786
44	1.00	384	25	127	0	0	C00031->C00025:[1->2,4->1,4->3,5->5,9->8]	RP00305,RP01568,RP01134,RP01925,RP00113,RP05880,RP04543,RP02454,RP00196,RP01033,RP01133,RP00078,RP05915,RP01431,RP00395,RP13340,RP00177,RP01926,RP00014,RP00285,RP00060,RP05729,RP01197,RP06552,RP05200	R00709,R00267,R01518,R00837,R02035,R02188,R01512,R01515,R01517,R01660,R00351,R00352,R00286,R02740,R00289,R00287,R00955,R00658,R00835,R00431,R00346,R00345,R00726,R00341,R02737,R00836,R01324,R01061,R01063,R01827,R00351,R00352,R00362,R02036,R07659,R04467,R04234,R00093,R01161,R06423,R00250,R07276,R03053,R01214,R07275,R04338,R05052,R04475,R04438,R02283,R02772,R02773,R02619,R00684,R00668,R00243,R00114,R00248,R04269,R06977,R01939,R07277,R04029,R01956,R03243,R01155,R01648,R05507,R01339,R04529,R07396,R04028,R04171,R03207,R00667,R05085,R02433,R04188,R00895,R04173,R01684,R06426,R01090,R02199,R04217,R02077,R00258,R07613,R00021,R00694,R03248,R00372,R00355,R04051,R02274,R00734,R03952,R02700,R00457,R00908,R03120,R06844,R03266,R00211,R00210,R00209,R01196,R00212,R00725,R01139,R00299,R08404,R02185,R05804,R00303,R00850,R00217,R00346,R00345,R00726,R00341,R00431,R00959,R01384,R01386,R07658,R05605
45	1.00	349	23	139	0	0	C00031->C00025:[1->2,4->1,4->3,7->5,9->8]	RP00305,RP01568,RP01134,RP04543,RP00113,RP00649,RP06299,RP00180,RP01033,RP01093,RP00078,RP01431,RP05915,RP00395,RP13340,RP00177,RP00014,RP00026,RP01790,RP00060,RP05729,RP05880,RP06552	R00709,R00267,R01518,R00837,R00286,R02188,R01512,R01515,R01517,R01660,R00761,R01067,R00761,R00315,R00317,R00320,R00658,R00771,R00431,R00346,R00345,R00726,R00341,R01324,R02737,R00836,R01061,R01063,R01827,R00351,R00352,R00362,R07659,R04467,R04234,R00093,R01161,R06423,R00250,R07276,R03053,R01214,R07275,R04338,R05052,R04475,R04438,R02283,R02772,R02773,R02619,R00684,R00668,R00243,R00114,R00248,R04269,R06977,R01939,R07277,R04029,R01956,R03243,R01155,R01648,R05507,R01339,R04529,R07396,R04028,R04171,R03207,R00667,R05085,R02433,R04188,R00895,R04173,R01684,R06426,R01090,R02199,R04217,R02077,R00258,R07613,R00021,R00694,R03248,R00372,R00355,R04051,R02274,R00734,R03952,R02700,R00457,R00908,R03120,R06844,R03266,R00743,R01323,R01179,R05508,R00393,R04057,R02955,R05336,R01359,R05509,R00928,R04000,R00229,R07832,R03884,R00227,R03153,R00235,R01830,R00725,R01139,R00299,R08404,R02185,R05804,R00303,R00850,R00217,R00346,R00345,R00726,R00341,R00431,R00351,R00352,R01384,R01386,R07658
46	1.00	415	25	147	0	0	C00031->C00025:[4->3,4->8,7->1,7->5,9->2]	RP00305,RP01568,RP01134,RP04543,RP00113,RP05880,RP06299,RP00036,RP01093,RP00079,RP01033,RP00078,RP01431,RP05915,RP06172,RP01271,RP00395,RP05729,RP00177,RP00014,RP00052,RP00060,RP00109,RP04202,RP06552	R00709,R00267,R01518,R00837,R00286,R02188,R01512,R01515,R01517,R01660,R00351,R00352,R00761,R00199,R01858,R02628,R01138,R00659,R00724,R00200,R00206,R02320,R00430,R00208,R01012,R00572,R00771,R00361,R00360,R00343,R00342,R01447,R01257,R00658,R00431,R00346,R00345,R00726,R00341,R01324,R02737,R00836,R00472,R01068,R01061,R01063,R00217,R00346,R00345,R00726,R00341,R00431,R00351,R00352,R00362,R07659,R04467,R04234,R00093,R01161,R06423,R00250,R07276,R03053,R01214,R07275,R04338,R05052,R04475,R04438,R02283,R02772,R02773,R02619,R00684,R00668,R00243,R00114,R00248,R04269,R06977,R01939,R07277,R04029,R01956,R03243,R01155,R01648,R05507,R01339,R04529,R07396,R04028,R04171,R03207,R00667,R05085,R02433,R04188,R00895,R04173,R01684,R06426,R01090,R02199,R04217,R02077,R00258,R07613,R00021,R00694,R03248,R00372,R00355,R04051,R02274,R00734,R03952,R02700,R00457,R00908,R03120,R06844,R03266,R00756,R00769,R05805,R00770,R00762,R00764,R00767,R00725,R01139,R00299,R08404,R02185,R05804,R00303,R00850,R00344,R00930,R00217,R00353,R00207,R01384,R01386,R07658
47	1.00	381	22	149	0	0	C00031->C00025:[4->3,7->1,7->5,9->2,9->8]	RP00305,RP06552,RP04543,RP00343,RP05880,RP06299,RP00453,RP00180,RP01093,RP00078,RP05915,RP01431,RP00036,RP00177,RP04202,RP00014,RP06639,RP00026,RP06427,RP00060,RP00109,RP05729	R00709,R00267,R01384,R01386,R07658,R00286,R02778,R02780,R00351,R00352,R00761,R02727,R00010,R00315,R00317,R00320,R00771,R00431,R00346,R00345,R00726,R00341,R02737,R00836,R01324,R00199,R01858,R02628,R01138,R00659,R00724,R00200,R00206,R02320,R00430,R00208,R01012,R00572,R00351,R00352,R00362,R00207,R07659,R04467,R04234,R00093,R01161,R06423,R00250,R07276,R03053,R01214,R07275,R04338,R05052,R04475,R04438,R02283,R02772,R02773,R02619,R00684,R00668,R00243,R00114,R00248,R04269,R06977,R01939,R07277,R04029,R01956,R03243,R01155,R01648,R05507,R01339,R04529,R07396,R04028,R04171,R03207,R00667,R05085,R02433,R04188,R00895,R04173,R01684,R06426,R01090,R02199,R04217,R02077,R00258,R07613,R00021,R00694,R03248,R00372,R00355,R04051,R02274,R00734,R03952,R02700,R00457,R00908,R03120,R06844,R03266,R01621,R00743,R01323,R01179,R05508,R00393,R04057,R02955,R05336,R01359,R05509,R00928,R04000,R00229,R07832,R03884,R00227,R03153,R00235,R01067,R00725,R01139,R00299,R08404,R02185,R05804,R00303,R00850,R00344,R00930,R00217,R00353,R00217,R00346,R00345,R00726,R00341,R00431
48	1.00	364	18	140	0	0	C00031->C00025:[4->3,7->1,7->5,9->2,9->8]	RP00305,RP06552,RP00036,RP04543,RP00177,RP05880,RP06299,RP05915,RP01093,RP00026,RP00014,RP01134,RP00078,RP00060,RP01431,RP00180,RP05729,RP04202	R00709,R00267,R01384,R01386,R07658,R00199,R01858,R02628,R01138,R00659,R00724,R00200,R00206,R02320,R00430,R00208,R01012,R00572,R00286,R00351,R00352,R00362,R00351,R00352,R00761,R02737,R00836,R00771,R00743,R01323,R01179,R05508,R00393,R04057,R02955,R05336,R01359,R05509,R00928,R04000,R00229,R07832,R03884,R00227,R03153,R00235,R07659,R04467,R04234,R00093,R01161,R06423,R00250,R07276,R03053,R01214,R07275,R04338,R05052,R04475,R04438,R02283,R02772,R02773,R02619,R00684,R00668,R00243,R00114,R00248,R04269,R06977,R01939,R07277,R04029,R01956,R03243,R01155,R01648,R05507,R01339,R04529,R07396,R04028,R04171,R03207,R00667,R05085,R02433,R04188,R00895,R04173,R01684,R06426,R01090,R02199,R04217,R02077,R00258,R07613,R00021,R00694,R03248,R00372,R00355,R04051,R02274,R00734,R03952,R02700,R00457,R00908,R03120,R06844,R03266,R00837,R00431,R00346,R00345,R00726,R00341,R00725,R01139,R00299,R08404,R02185,R05804,R00303,R00850,R01324,R00315,R00317,R00320,R00217,R00346,R00345,R00726,R00341,R00431,R00207
49	1.00	349	26	146	0	0	C00031->C00025:[1->2,4->1,4->3,7->5,9->8]	RP00305,RP01568,RP06299,RP00113,RP05880,RP04543,RP02454,RP00453,RP00180,RP02961,RP01033,RP01093,RP00078,RP00395,RP05915,RP01431,RP00216,RP01590,RP13340,RP00177,RP00014,RP00026,RP05729,RP00060,RP00343,RP06552	R00709,R00267,R01518,R00761,R02188,R01512,R01515,R01517,R01660,R00351,R00352,R00286,R02740,R02727,R00010,R00315,R00317,R00320,R00028,R00658,R00771,R00431,R00346,R00345,R00726,R00341,R01061,R01063,R02737,R00836,R01324,R01788,R02189,R01786,R01555,R05196,R01827,R00351,R00352,R00362,R07659,R04467,R04234,R00093,R01161,R06423,R00250,R07276,R03053,R01214,R07275,R04338,R05052,R04475,R04438,R02283,R02772,R02773,R02619,R00684,R00668,R00243,R00114,R00248,R04269,R06977,R01939,R07277,R04029,R01956,R03243,R01155,R01648,R05507,R01339,R04529,R07396,R04028,R04171,R03207,R00667,R05085,R02433,R04188,R00895,R04173,R01684,R06426,R01090,R02199,R04217,R02077,R00258,R07613,R00021,R00694,R03248,R00372,R00355,R04051,R02274,R00734,R03952,R02700,R00457,R00908,R03120,R06844,R03266,R00743,R01323,R01179,R05508,R00393,R04057,R02955,R05336,R01359,R05509,R00928,R04000,R00229,R07832,R03884,R00227,R03153,R00235,R00217,R00346,R00345,R00726,R00341,R00431,R00725,R01139,R00299,R08404,R02185,R05804,R00303,R00850,R02778,R02780,R01384,R01386,R07658
50	1.00	404	30	133	0	0	C00031->C00025:[1->2,4->1,4->3,4->8,7->5]	RP00305,RP01568,RP01134,RP06299,RP00113,RP00287,RP02940,RP04543,RP06101,RP02961,RP01033,RP01093,RP06552,RP00078,RP00395,RP01431,RP01197,RP05915,RP00196,RP06172,RP01590,RP13340,RP00177,RP04202,RP00014,RP00060,RP05729,RP02453,RP05880,RP00216	R00709,R00267,R01518,R00837,R00761,R02188,R01512,R01515,R01517,R01660,R00214,R00216,R03321,R00286,R00214,R00216,R00028,R00658,R00771,R01384,R01386,R07658,R00431,R00346,R00345,R00726,R00341,R01061,R01063,R01324,R00959,R02737,R00836,R00289,R00287,R00955,R00472,R01555,R05196,R01827,R00351,R00352,R00362,R00207,R07659,R04467,R04234,R00093,R01161,R06423,R00250,R07276,R03053,R01214,R07275,R04338,R05052,R04475,R04438,R02283,R02772,R02773,R02619,R00684,R00668,R00243,R00114,R00248,R04269,R06977,R01939,R07277,R04029,R01956,R03243,R01155,R01648,R05507,R01339,R04529,R07396,R04028,R04171,R03207,R00667,R05085,R02433,R04188,R00895,R04173,R01684,R06426,R01090,R02199,R04217,R02077,R00258,R07613,R00021,R00694,R03248,R00372,R00355,R04051,R02274,R00734,R03952,R02700,R00457,R00908,R03120,R06844,R03266,R00725,R01139,R00299,R08404,R02185,R05804,R00303,R00850,R00217,R00346,R00345,R00726,R00341,R00431,R02739,R00351,R00352,R01788,R02189,R01786
51	1.00	353	27	147	0	0	C00031->C00025:[1->2,4->1,4->3,7->5,9->8]	RP00305,RP01568,RP06299,RP00113,RP02940,RP04543,RP00453,RP00180,RP02961,RP01033,RP01093,RP00078,RP01590,RP05915,RP01431,RP00216,RP00395,RP13340,RP00177,RP00014,RP00026,RP05729,RP00060,RP00343,RP02453,RP05880,RP06552	R00709,R00267,R01518,R00761,R02188,R01512,R01515,R01517,R01660,R03321,R00286,R02727,R00010,R00315,R00317,R00320,R00028,R00658,R00771,R00431,R00346,R00345,R00726,R00341,R01555,R05196,R02737,R00836,R01324,R01788,R02189,R01786,R01061,R01063,R01827,R00351,R00352,R00362,R07659,R04467,R04234,R00093,R01161,R06423,R00250,R07276,R03053,R01214,R07275,R04338,R05052,R04475,R04438,R02283,R02772,R02773,R02619,R00684,R00668,R00243,R00114,R00248,R04269,R06977,R01939,R07277,R04029,R01956,R03243,R01155,R01648,R05507,R01339,R04529,R07396,R04028,R04171,R03207,R00667,R05085,R02433,R04188,R00895,R04173,R01684,R06426,R01090,R02199,R04217,R02077,R00258,R07613,R00021,R00694,R03248,R00372,R00355,R04051,R02274,R00734,R03952,R02700,R00457,R00908,R03120,R06844,R03266,R00743,R01323,R01179,R05508,R00393,R04057,R02955,R05336,R01359,R05509,R00928,R04000,R00229,R07832,R03884,R00227,R03153,R00235,R00217,R00346,R00345,R00726,R00341,R00431,R00725,R01139,R00299,R08404,R02185,R05804,R00303,R00850,R02778,R02780,R02739,R00351,R00352,R01384,R01386,R07658
52	1.00	371	19	139	0	0	C00031->C00025:[7->1,7->3,7->5,9->2,9->8]	RP00305,RP01925,RP01077,RP05880,RP06299,RP00180,RP08343,RP00014,RP01133,RP01431,RP04833,RP00177,RP01093,RP05694,RP05067,RP00060,RP00109,RP04202,RP06593	R00709,R00267,R02035,R00742,R00351,R00352,R00761,R00315,R00317,R00320,R00236,R07659,R04467,R04234,R00093,R01161,R06423,R00250,R07276,R03053,R01214,R07275,R04338,R05052,R04475,R04438,R02283,R02772,R02773,R02619,R00684,R00668,R00243,R00114,R00248,R04269,R06977,R01939,R07277,R04029,R01956,R03243,R01155,R01648,R05507,R01339,R04529,R07396,R04028,R04171,R03207,R00667,R05085,R02433,R04188,R00895,R04173,R01684,R06426,R01090,R02199,R04217,R02077,R00258,R07613,R00021,R00694,R03248,R00372,R00355,R04051,R02274,R00734,R03952,R02700,R00457,R00908,R03120,R06844,R03266,R00835,R01324,R00316,R00351,R00352,R00362,R00771,R04709,R07989,R06635,R06637,R06636,R06459,R06458,R06448,R07250,R06510,R07253,R05331,R06641,R00233,R06511,R06512,R06643,R06644,R06645,R02505,R07987,R07251,R07988,R05188,R06482,R06483,R06480,R06481,R02447,R05464,R01613,R01614,R05190,R07758,R02223,R07254,R02224,R00344,R00725,R01139,R00299,R08404,R02185,R05804,R00303,R00850,R00344,R00930,R00217,R00353,R00207,R01528
53	1.00	399	20	122	0	0	C00031->C00025:[7->1,7->3,7->5,9->2,9->8]	RP00305,RP01925,RP05880,RP06299,RP06023,RP00180,RP00014,RP06639,RP01431,RP00177,RP01093,RP00026,RP05067,RP06427,RP00060,RP10992,RP00109,RP04202,RP06593,RP01133	R00709,R00267,R02035,R00351,R00352,R00761,R00149,R00150,R00315,R00317,R00320,R07659,R04467,R04234,R00093,R01161,R06423,R00250,R07276,R03053,R01214,R07275,R04338,R05052,R04475,R04438,R02283,R02772,R02773,R02619,R00684,R00668,R00243,R00114,R00248,R04269,R06977,R01939,R07277,R04029,R01956,R03243,R01155,R01648,R05507,R01339,R04529,R07396,R04028,R04171,R03207,R00667,R05085,R02433,R04188,R00895,R04173,R01684,R06426,R01090,R02199,R04217,R02077,R00258,R07613,R00021,R00694,R03248,R00372,R00355,R04051,R02274,R00734,R03952,R02700,R00457,R00908,R03120,R06844,R03266,R01621,R01324,R00351,R00352,R00362,R00771,R00743,R01323,R01179,R05508,R00393,R04057,R02955,R05336,R01359,R05509,R00928,R04000,R00229,R07832,R03884,R00227,R03153,R00235,R00344,R01067,R00725,R01139,R00299,R08404,R02185,R05804,R00303,R00850,R07641,R00344,R00930,R00217,R00353,R00207,R01528,R00835
54	1.00	353	25	140	0	0	C00031->C00025:[1->2,4->1,7->3,7->5,9->8]	RP00305,RP01568,RP01134,RP01925,RP00113,RP05880,RP06299,RP02454,RP00196,RP01033,RP01133,RP00078,RP05915,RP00180,RP01431,RP00395,RP13340,RP00177,RP01093,RP00014,RP00026,RP00060,RP05729,RP06593,RP01197	R00709,R00267,R01518,R00837,R02035,R02188,R01512,R01515,R01517,R01660,R00351,R00352,R00761,R02740,R00289,R00287,R00955,R00658,R00835,R00431,R00346,R00345,R00726,R00341,R02737,R00836,R00315,R00317,R00320,R01324,R01061,R01063,R01827,R00351,R00352,R00362,R00771,R07659,R04467,R04234,R00093,R01161,R06423,R00250,R07276,R03053,R01214,R07275,R04338,R05052,R04475,R04438,R02283,R02772,R02773,R02619,R00684,R00668,R00243,R00114,R00248,R04269,R06977,R01939,R07277,R04029,R01956,R03243,R01155,R01648,R05507,R01339,R04529,R07396,R04028,R04171,R03207,R00667,R05085,R02433,R04188,R00895,R04173,R01684,R06426,R01090,R02199,R04217,R02077,R00258,R07613,R00021,R00694,R03248,R00372,R00355,R04051,R02274,R00734,R03952,R02700,R00457,R00908,R03120,R06844,R03266,R00743,R01323,R01179,R05508,R00393,R04057,R02955,R05336,R01359,R05509,R00928,R04000,R00229,R07832,R03884,R00227,R03153,R00235,R00725,R01139,R00299,R08404,R02185,R05804,R00303,R00850,R00217,R00346,R00345,R00726,R00341,R00431,R01528,R00959
55	1.00	406	21	128	0	0	C00031->C00025:[4->3,5->1,5->5,7->1,7->5,9->2,9->8]	RP00305,RP06552,RP01134,RP01925,RP05880,RP06299,RP05915,RP00014,RP01133,RP00078,RP01431,RP04202,RP00036,RP00177,RP01926,RP01093,RP04543,RP00285,RP00060,RP05729,RP05200	R00709,R00267,R01384,R01386,R07658,R00837,R02035,R00351,R00352,R00761,R02737,R00836,R07659,R04467,R04234,R00093,R01161,R06423,R00250,R07276,R03053,R01214,R07275,R04338,R05052,R04475,R04438,R02283,R02772,R02773,R02619,R00684,R00668,R00243,R00114,R00248,R04269,R06977,R01939,R07277,R04029,R01956,R03243,R01155,R01648,R05507,R01339,R04529,R07396,R04028,R04171,R03207,R00667,R05085,R02433,R04188,R00895,R04173,R01684,R06426,R01090,R02199,R04217,R02077,R00258,R07613,R00021,R00694,R03248,R00372,R00355,R04051,R02274,R00734,R03952,R02700,R00457,R00908,R03120,R06844,R03266,R00835,R00431,R00346,R00345,R00726,R00341,R01324,R00207,R00199,R01858,R02628,R01138,R00659,R00724,R00200,R00206,R02320,R00430,R00208,R01012,R00572,R00351,R00352,R00362,R02036,R00771,R00286,R00211,R00210,R00209,R01196,R00212,R00725,R01139,R00299,R08404,R02185,R05804,R00303,R00850,R00217,R00346,R00345,R00726,R00341,R00431,R05605
56	1.00	395	28	131	0	0	C00031->C00025:[1->2,4->1,4->3,4->8,7->5]	RP00305,RP01568,RP01134,RP06299,RP00113,RP00287,RP05880,RP04543,RP02454,RP06101,RP02961,RP01033,RP01093,RP06552,RP00078,RP00191,RP01431,RP05915,RP06172,RP01590,RP00177,RP04202,RP00014,RP00395,RP00060,RP05729,RP00216,RP01275	R00709,R00267,R01518,R00837,R00761,R02188,R01512,R01515,R01517,R01660,R00214,R00216,R00351,R00352,R00286,R02740,R00214,R00216,R00028,R00658,R00771,R01384,R01386,R07658,R00431,R00346,R00345,R00726,R00341,R02073,R04780,R04779,R01324,R02737,R00836,R00472,R01555,R05196,R00351,R00352,R00362,R00207,R07659,R04467,R04234,R00093,R01161,R06423,R00250,R07276,R03053,R01214,R07275,R04338,R05052,R04475,R04438,R02283,R02772,R02773,R02619,R00684,R00668,R00243,R00114,R00248,R04269,R06977,R01939,R07277,R04029,R01956,R03243,R01155,R01648,R05507,R01339,R04529,R07396,R04028,R04171,R03207,R00667,R05085,R02433,R04188,R00895,R04173,R01684,R06426,R01090,R02199,R04217,R02077,R00258,R07613,R00021,R00694,R03248,R00372,R00355,R04051,R02274,R00734,R03952,R02700,R00457,R00908,R03120,R06844,R03266,R01061,R01063,R00725,R01139,R00299,R08404,R02185,R05804,R00303,R00850,R00217,R00346,R00345,R00726,R00341,R00431,R01788,R02189,R01786,R01070
57	1.00	367	19	146	0	0	C00031->C00025:[4->3,7->1,7->5,9->2,9->8]	RP00305,RP06552,RP06299,RP01077,RP05880,RP04543,RP00453,RP00014,RP01431,RP05915,RP04202,RP00177,RP01093,RP05694,RP05067,RP00285,RP00060,RP00109,RP00343	R00709,R00267,R01384,R01386,R07658,R00761,R00742,R00351,R00352,R00286,R02727,R00010,R07659,R04467,R04234,R00093,R01161,R06423,R00250,R07276,R03053,R01214,R07275,R04338,R05052,R04475,R04438,R02283,R02772,R02773,R02619,R00684,R00668,R00243,R00114,R00248,R04269,R06977,R01939,R07277,R04029,R01956,R03243,R01155,R01648,R05507,R01339,R04529,R07396,R04028,R04171,R03207,R00667,R05085,R02433,R04188,R00895,R04173,R01684,R06426,R01090,R02199,R04217,R02077,R00258,R07613,R00021,R00694,R03248,R00372,R00355,R04051,R02274,R00734,R03952,R02700,R00457,R00908,R03120,R06844,R03266,R01324,R02737,R00836,R00207,R00351,R00352,R00362,R00771,R04709,R07989,R06635,R06637,R06636,R06459,R06458,R06448,R07250,R06510,R07253,R05331,R06641,R00233,R06511,R06512,R06643,R06644,R06645,R02505,R07987,R07251,R07988,R05188,R06482,R06483,R06480,R06481,R02447,R05464,R01613,R01614,R05190,R07758,R02223,R07254,R02224,R00344,R00211,R00210,R00209,R01196,R00212,R00725,R01139,R00299,R08404,R02185,R05804,R00303,R00850,R00344,R00930,R00217,R00353,R02778,R02780
58	1.00	367	26	131	0	0	C00031->C00025:[1->2,4->1,4->3,5->5,9->8]	RP00305,RP01568,RP01134,RP01925,RP00113,RP05880,RP04543,RP02454,RP01033,RP01133,RP06552,RP00078,RP01431,RP05915,RP00177,RP00395,RP13340,RP01109,RP01926,RP00014,RP00205,RP00285,RP00060,RP05729,RP00216,RP05200	R00709,R00267,R01518,R00837,R02035,R02188,R01512,R01515,R01517,R01660,R00351,R00352,R00286,R02740,R00658,R00835,R01384,R01386,R07658,R00431,R00346,R00345,R00726,R00341,R01324,R02737,R00836,R00351,R00352,R00362,R01061,R01063,R01827,R00802,R02036,R07659,R04467,R04234,R00093,R01161,R06423,R00250,R07276,R03053,R01214,R07275,R04338,R05052,R04475,R04438,R02283,R02772,R02773,R02619,R00684,R00668,R00243,R00114,R00248,R04269,R06977,R01939,R07277,R04029,R01956,R03243,R01155,R01648,R05507,R01339,R04529,R07396,R04028,R04171,R03207,R00667,R05085,R02433,R04188,R00895,R04173,R01684,R06426,R01090,R02199,R04217,R02077,R00258,R07613,R00021,R00694,R03248,R00372,R00355,R04051,R02274,R00734,R03952,R02700,R00457,R00908,R03120,R06844,R03266,R00801,R00015,R04194,R05140,R00211,R00210,R00209,R01196,R00212,R00725,R01139,R00299,R08404,R02185,R05804,R00303,R00850,R00217,R00346,R00345,R00726,R00341,R00431,R01788,R02189,R01786,R05605
59	1.00	398	26	124	0	0	C00031->C00025:[1->2,4->1,4->3,4->8,7->5]	RP00305,RP01568,RP01134,RP06299,RP00113,RP00287,RP02940,RP04543,RP06101,RP02450,RP01133,RP00078,RP01431,RP05915,RP06172,RP00395,RP13340,RP00177,RP01093,RP04202,RP00014,RP01033,RP00060,RP05729,RP05880,RP06552	R00709,R00267,R01518,R00837,R00761,R02188,R01512,R01515,R01517,R01660,R00214,R00216,R03321,R00286,R00214,R00216,R02736,R00835,R00431,R00346,R00345,R00726,R00341,R01324,R02737,R00836,R00472,R01061,R01063,R01827,R00351,R00352,R00362,R00771,R00207,R07659,R04467,R04234,R00093,R01161,R06423,R00250,R07276,R03053,R01214,R07275,R04338,R05052,R04475,R04438,R02283,R02772,R02773,R02619,R00684,R00668,R00243,R00114,R00248,R04269,R06977,R01939,R07277,R04029,R01956,R03243,R01155,R01648,R05507,R01339,R04529,R07396,R04028,R04171,R03207,R00667,R05085,R02433,R04188,R00895,R04173,R01684,R06426,R01090,R02199,R04217,R02077,R00258,R07613,R00021,R00694,R03248,R00372,R00355,R04051,R02274,R00734,R03952,R02700,R00457,R00908,R03120,R06844,R03266,R00658,R00725,R01139,R00299,R08404,R02185,R05804,R00303,R00850,R00217,R00346,R00345,R00726,R00341,R00431,R00351,R00352,R01384,R01386,R07658
60	1.00	391	18	120	0	0	C00031->C00025:[7->1,7->3,7->5,9->2,9->8]	RP00305,RP01925,RP05880,RP06299,RP06023,RP00180,RP00014,RP01133,RP01431,RP00177,RP01093,RP00026,RP05067,RP00060,RP10992,RP00109,RP04202,RP06593	R00709,R00267,R02035,R00351,R00352,R00761,R00149,R00150,R00315,R00317,R00320,R07659,R04467,R04234,R00093,R01161,R06423,R00250,R07276,R03053,R01214,R07275,R04338,R05052,R04475,R04438,R02283,R02772,R02773,R02619,R00684,R00668,R00243,R00114,R00248,R04269,R06977,R01939,R07277,R04029,R01956,R03243,R01155,R01648,R05507,R01339,R04529,R07396,R04028,R04171,R03207,R00667,R05085,R02433,R04188,R00895,R04173,R01684,R06426,R01090,R02199,R04217,R02077,R00258,R07613,R00021,R00694,R03248,R00372,R00355,R04051,R02274,R00734,R03952,R02700,R00457,R00908,R03120,R06844,R03266,R00835,R01324,R00351,R00352,R00362,R00771,R00743,R01323,R01179,R05508,R00393,R04057,R02955,R05336,R01359,R05509,R00928,R04000,R00229,R07832,R03884,R00227,R03153,R00235,R00344,R00725,R01139,R00299,R08404,R02185,R05804,R00303,R00850,R07641,R00344,R00930,R00217,R00353,R00207,R01528
61	1.00	343	21	161	0	0	C00031->C00025:[4->3,7->1,7->5,9->2,9->8]	RP00305,RP06552,RP01134,RP06299,RP01077,RP05880,RP04543,RP00180,RP00014,RP06639,RP01431,RP05915,RP00177,RP01093,RP00026,RP05694,RP05067,RP06427,RP00060,RP00109,RP04202	R00709,R00267,R01384,R01386,R07658,R00837,R00761,R00742,R00351,R00352,R00286,R00315,R00317,R00320,R07659,R04467,R04234,R00093,R01161,R06423,R00250,R07276,R03053,R01214,R07275,R04338,R05052,R04475,R04438,R02283,R02772,R02773,R02619,R00684,R00668,R00243,R00114,R00248,R04269,R06977,R01939,R07277,R04029,R01956,R03243,R01155,R01648,R05507,R01339,R04529,R07396,R04028,R04171,R03207,R00667,R05085,R02433,R04188,R00895,R04173,R01684,R06426,R01090,R02199,R04217,R02077,R00258,R07613,R00021,R00694,R03248,R00372,R00355,R04051,R02274,R00734,R03952,R02700,R00457,R00908,R03120,R06844,R03266,R01621,R01324,R02737,R00836,R00351,R00352,R00362,R00771,R00743,R01323,R01179,R05508,R00393,R04057,R02955,R05336,R01359,R05509,R00928,R04000,R00229,R07832,R03884,R00227,R03153,R00235,R04709,R07989,R06635,R06637,R06636,R06459,R06458,R06448,R07250,R06510,R07253,R05331,R06641,R00233,R06511,R06512,R06643,R06644,R06645,R02505,R07987,R07251,R07988,R05188,R06482,R06483,R06480,R06481,R02447,R05464,R01613,R01614,R05190,R07758,R02223,R07254,R02224,R00344,R01067,R00725,R01139,R00299,R08404,R02185,R05804,R00303,R00850,R00344,R00930,R00217,R00353,R00207
62	1.00	411	22	133	0	0	C00031->C00025:[4->3,4->8,7->1,7->3,7->5,7->8,9->2]	RP00305,RP06552,RP01134,RP01925,RP05880,RP04543,RP00036,RP00014,RP00079,RP01133,RP00078,RP05915,RP01431,RP06172,RP05729,RP00177,RP01093,RP00060,RP00109,RP04202,RP06299,RP06593	R00709,R00267,R01384,R01386,R07658,R00837,R02035,R00351,R00352,R00286,R00199,R01858,R02628,R01138,R00659,R00724,R00200,R00206,R02320,R00430,R00208,R01012,R00572,R07659,R04467,R04234,R00093,R01161,R06423,R00250,R07276,R03053,R01214,R07275,R04338,R05052,R04475,R04438,R02283,R02772,R02773,R02619,R00684,R00668,R00243,R00114,R00248,R04269,R06977,R01939,R07277,R04029,R01956,R03243,R01155,R01648,R05507,R01339,R04529,R07396,R04028,R04171,R03207,R00667,R05085,R02433,R04188,R00895,R04173,R01684,R06426,R01090,R02199,R04217,R02077,R00258,R07613,R00021,R00694,R03248,R00372,R00355,R04051,R02274,R00734,R03952,R02700,R00457,R00908,R03120,R06844,R03266,R00361,R00360,R00343,R00342,R01447,R01257,R00835,R00431,R00346,R00345,R00726,R00341,R02737,R00836,R01324,R00472,R00217,R00346,R00345,R00726,R00341,R00431,R00351,R00352,R00362,R00771,R00725,R01139,R00299,R08404,R02185,R05804,R00303,R00850,R00344,R00930,R00217,R00353,R00207,R00761,R01528
63	1.00	428	23	131	0	0	C00031->C00025:[4->3,4->8,7->1,7->3,7->5,7->8,9->2]	RP00305,RP06552,RP01134,RP01925,RP00287,RP05880,RP04543,RP00036,RP06101,RP00014,RP01133,RP00078,RP05915,RP01431,RP06172,RP05729,RP00177,RP01093,RP00060,RP00109,RP04202,RP06299,RP06593	R00709,R00267,R01384,R01386,R07658,R00837,R02035,R00214,R00216,R00351,R00352,R00286,R00199,R01858,R02628,R01138,R00659,R00724,R00200,R00206,R02320,R00430,R00208,R01012,R00572,R00214,R00216,R07659,R04467,R04234,R00093,R01161,R06423,R00250,R07276,R03053,R01214,R07275,R04338,R05052,R04475,R04438,R02283,R02772,R02773,R02619,R00684,R00668,R00243,R00114,R00248,R04269,R06977,R01939,R07277,R04029,R01956,R03243,R01155,R01648,R05507,R01339,R04529,R07396,R04028,R04171,R03207,R00667,R05085,R02433,R04188,R00895,R04173,R01684,R06426,R01090,R02199,R04217,R02077,R00258,R07613,R00021,R00694,R03248,R00372,R00355,R04051,R02274,R00734,R03952,R02700,R00457,R00908,R03120,R06844,R03266,R00835,R00431,R00346,R00345,R00726,R00341,R02737,R00836,R01324,R00472,R00217,R00346,R00345,R00726,R00341,R00431,R00351,R00352,R00362,R00771,R00725,R01139,R00299,R08404,R02185,R05804,R00303,R00850,R00344,R00930,R00217,R00353,R00207,R00761,R01528
64	1.00	381	27	160	0	0	C00031->C00025:[4->3,4->8,7->1,7->3,7->5,7->8,9->2,9->8]	RP00305,RP06552,RP01925,RP00343,RP00287,RP05880,RP04543,RP00453,RP06101,RP01133,RP00078,RP00285,RP01431,RP00180,RP05915,RP00036,RP06172,RP00177,RP01093,RP04202,RP00014,RP00026,RP00060,RP00109,RP05729,RP06299,RP06593	R00709,R00267,R01384,R01386,R07658,R02035,R02778,R02780,R00214,R00216,R00351,R00352,R00286,R02727,R00010,R00214,R00216,R00835,R00431,R00346,R00345,R00726,R00341,R00211,R00210,R00209,R01196,R00212,R01324,R00315,R00317,R00320,R02737,R00836,R00199,R01858,R02628,R01138,R00659,R00724,R00200,R00206,R02320,R00430,R00208,R01012,R00572,R00472,R00351,R00352,R00362,R00771,R00207,R07659,R04467,R04234,R00093,R01161,R06423,R00250,R07276,R03053,R01214,R07275,R04338,R05052,R04475,R04438,R02283,R02772,R02773,R02619,R00684,R00668,R00243,R00114,R00248,R04269,R06977,R01939,R07277,R04029,R01956,R03243,R01155,R01648,R05507,R01339,R04529,R07396,R04028,R04171,R03207,R00667,R05085,R02433,R04188,R00895,R04173,R01684,R06426,R01090,R02199,R04217,R02077,R00258,R07613,R00021,R00694,R03248,R00372,R00355,R04051,R02274,R00734,R03952,R02700,R00457,R00908,R03120,R06844,R03266,R00743,R01323,R01179,R05508,R00393,R04057,R02955,R05336,R01359,R05509,R00928,R04000,R00229,R07832,R03884,R00227,R03153,R00235,R00725,R01139,R00299,R08404,R02185,R05804,R00303,R00850,R00344,R00930,R00217,R00353,R00217,R00346,R00345,R00726,R00341,R00431,R00761,R01528
65	1.00	423	20	128	0	0	C00031->C00025:[4->3,4->8,7->1,7->5,9->2]	RP06552,RP00305,RP01134,RP04543,RP00287,RP05880,RP06299,RP00036,RP01093,RP00078,RP01431,RP06101,RP05915,RP06172,RP00177,RP04202,RP00014,RP00060,RP00109,RP05729	R01384,R01386,R07658,R00709,R00267,R00837,R00286,R00214,R00216,R00351,R00352,R00761,R00199,R01858,R02628,R01138,R00659,R00724,R00200,R00206,R02320,R00430,R00208,R01012,R00572,R00771,R00431,R00346,R00345,R00726,R00341,R01324,R00214,R00216,R02737,R00836,R00472,R00351,R00352,R00362,R00207,R07659,R04467,R04234,R00093,R01161,R06423,R00250,R07276,R03053,R01214,R07275,R04338,R05052,R04475,R04438,R02283,R02772,R02773,R02619,R00684,R00668,R00243,R00114,R00248,R04269,R06977,R01939,R07277,R04029,R01956,R03243,R01155,R01648,R05507,R01339,R04529,R07396,R04028,R04171,R03207,R00667,R05085,R02433,R04188,R00895,R04173,R01684,R06426,R01090,R02199,R04217,R02077,R00258,R07613,R00021,R00694,R03248,R00372,R00355,R04051,R02274,R00734,R03952,R02700,R00457,R00908,R03120,R06844,R03266,R00725,R01139,R00299,R08404,R02185,R05804,R00303,R00850,R00344,R00930,R00217,R00353,R00217,R00346,R00345,R00726,R00341,R00431
66	1.00	410	27	142	0	0	C00031->C00025:[4->3,4->8,7->1,7->5,9->2]	RP00305,RP01568,RP01134,RP04543,RP05880,RP06299,RP02454,RP00036,RP00014,RP02961,RP01033,RP00078,RP01431,RP05915,RP00216,RP06172,RP01590,RP13340,RP00177,RP00079,RP01093,RP05729,RP01264,RP00060,RP00109,RP04202,RP06552	R00709,R00267,R01518,R00837,R00286,R00351,R00352,R00761,R02740,R00199,R01858,R02628,R01138,R00659,R00724,R00200,R00206,R02320,R00430,R00208,R01012,R00572,R07659,R04467,R04234,R00093,R01161,R06423,R00250,R07276,R03053,R01214,R07275,R04338,R05052,R04475,R04438,R02283,R02772,R02773,R02619,R00684,R00668,R00243,R00114,R00248,R04269,R06977,R01939,R07277,R04029,R01956,R03243,R01155,R01648,R05507,R01339,R04529,R07396,R04028,R04171,R03207,R00667,R05085,R02433,R04188,R00895,R04173,R01684,R06426,R01090,R02199,R04217,R02077,R00258,R07613,R00021,R00694,R03248,R00372,R00355,R04051,R02274,R00734,R03952,R02700,R00457,R00908,R03120,R06844,R03266,R00028,R00658,R00431,R00346,R00345,R00726,R00341,R01324,R02737,R00836,R01788,R02189,R01786,R00472,R01555,R05196,R01827,R00351,R00352,R00362,R00361,R00360,R00343,R00342,R01447,R01257,R00771,R00217,R00346,R00345,R00726,R00341,R00431,R07159,R01058,R00725,R01139,R00299,R08404,R02185,R05804,R00303,R00850,R00344,R00930,R00217,R00353,R00207,R01384,R01386,R07658
67	1.00	430	31	74	0	0	C00031->C00025:[4->1,4->3,7->1,7->3,7->5,9->2,9->8]	RP06552,RP00305,RP01925,RP01043,RP05880,RP04543,RP00453,RP06265,RP00180,RP04494,RP00608,RP01133,RP08484,RP05915,RP00327,RP01431,RP00578,RP00177,RP00486,RP00930,RP04202,RP01093,RP00026,RP01829,RP00060,RP01662,RP00109,RP00343,RP06299,RP06593,RP04453	R01384,R01386,R07658,R00709,R00267,R02035,R00670,R00351,R00352,R00286,R02727,R00010,R00670,R00315,R00317,R00320,R00268,R08201,R00713,R00714,R00835,R00268,R02737,R00836,R01986,R02549,R01324,R01343,R00667,R00351,R00352,R00362,R01151,R01155,R00479,R00207,R00771,R00743,R01323,R01179,R05508,R00393,R04057,R02955,R05336,R01359,R05509,R00928,R04000,R00229,R07832,R03884,R00227,R03153,R00235,R01899,R00725,R01139,R00299,R08404,R02185,R05804,R00303,R00850,R01648,R00344,R00930,R00217,R00353,R02778,R02780,R00761,R01528,R00245
68	1.00	331	24	141	0	0	C00031->C00025:[1->2,4->1,7->3,7->5,9->8]	RP00305,RP01568,RP01925,RP00113,RP05880,RP06299,RP02454,RP00180,RP01033,RP01133,RP00078,RP01431,RP00177,RP00395,RP13340,RP01109,RP01093,RP00014,RP00026,RP00205,RP00060,RP05729,RP06593,RP00216	R00709,R00267,R01518,R02035,R02188,R01512,R01515,R01517,R01660,R00351,R00352,R00761,R02740,R00315,R00317,R00320,R00658,R00835,R00431,R00346,R00345,R00726,R00341,R01324,R00351,R00352,R00362,R01061,R01063,R01827,R00802,R00771,R07659,R04467,R04234,R00093,R01161,R06423,R00250,R07276,R03053,R01214,R07275,R04338,R05052,R04475,R04438,R02283,R02772,R02773,R02619,R00684,R00668,R00243,R00114,R00248,R04269,R06977,R01939,R07277,R04029,R01956,R03243,R01155,R01648,R05507,R01339,R04529,R07396,R04028,R04171,R03207,R00667,R05085,R02433,R04188,R00895,R04173,R01684,R06426,R01090,R02199,R04217,R02077,R00258,R07613,R00021,R00694,R03248,R00372,R00355,R04051,R02274,R00734,R03952,R02700,R00457,R00908,R03120,R06844,R03266,R00743,R01323,R01179,R05508,R00393,R04057,R02955,R05336,R01359,R05509,R00928,R04000,R00229,R07832,R03884,R00227,R03153,R00235,R00801,R00015,R04194,R05140,R00725,R01139,R00299,R08404,R02185,R05804,R00303,R00850,R00217,R00346,R00345,R00726,R00341,R00431,R01528,R01788,R02189,R01786
69	1.00	411	29	150	0	0	C00031->C00025:[4->3,4->8,7->1,7->5,9->2]	RP00305,RP01568,RP01134,RP04543,RP00113,RP05880,RP06299,RP02454,RP00036,RP00014,RP05915,RP02961,RP01033,RP00078,RP00395,RP00191,RP01431,RP06172,RP01590,RP05729,RP00177,RP00079,RP01093,RP00216,RP00060,RP00109,RP04202,RP06552,RP01275	R00709,R00267,R01518,R00837,R00286,R02188,R01512,R01515,R01517,R01660,R00351,R00352,R00761,R02740,R00199,R01858,R02628,R01138,R00659,R00724,R00200,R00206,R02320,R00430,R00208,R01012,R00572,R07659,R04467,R04234,R00093,R01161,R06423,R00250,R07276,R03053,R01214,R07275,R04338,R05052,R04475,R04438,R02283,R02772,R02773,R02619,R00684,R00668,R00243,R00114,R00248,R04269,R06977,R01939,R07277,R04029,R01956,R03243,R01155,R01648,R05507,R01339,R04529,R07396,R04028,R04171,R03207,R00667,R05085,R02433,R04188,R00895,R04173,R01684,R06426,R01090,R02199,R04217,R02077,R00258,R07613,R00021,R00694,R03248,R00372,R00355,R04051,R02274,R00734,R03952,R02700,R00457,R00908,R03120,R06844,R03266,R02737,R00836,R00028,R00658,R00431,R00346,R00345,R00726,R00341,R01061,R01063,R02073,R04780,R04779,R01324,R00472,R01555,R05196,R00217,R00346,R00345,R00726,R00341,R00431,R00351,R00352,R00362,R00361,R00360,R00343,R00342,R01447,R01257,R00771,R01788,R02189,R01786,R00725,R01139,R00299,R08404,R02185,R05804,R00303,R00850,R00344,R00930,R00217,R00353,R00207,R01384,R01386,R07658,R01070
70	1.00	390	24	130	0	0	C00031->C00025:[1->2,4->1,4->3,5->5,9->8]	RP00305,RP01568,RP01134,RP01925,RP00113,RP05880,RP04543,RP00014,RP01033,RP01133,RP00078,RP01431,RP05915,RP01271,RP00395,RP00177,RP01926,RP01093,RP00052,RP00285,RP00060,RP05729,RP06552,RP05200	R00709,R00267,R01518,R00837,R02035,R02188,R01512,R01515,R01517,R01660,R00351,R00352,R00286,R07659,R04467,R04234,R00093,R01161,R06423,R00250,R07276,R03053,R01214,R07275,R04338,R05052,R04475,R04438,R02283,R02772,R02773,R02619,R00684,R00668,R00243,R00114,R00248,R04269,R06977,R01939,R07277,R04029,R01956,R03243,R01155,R01648,R05507,R01339,R04529,R07396,R04028,R04171,R03207,R00667,R05085,R02433,R04188,R00895,R04173,R01684,R06426,R01090,R02199,R04217,R02077,R00258,R07613,R00021,R00694,R03248,R00372,R00355,R04051,R02274,R00734,R03952,R02700,R00457,R00908,R03120,R06844,R03266,R00658,R00835,R00431,R00346,R00345,R00726,R00341,R01324,R02737,R00836,R01068,R01061,R01063,R00351,R00352,R00362,R02036,R00771,R00756,R00769,R05805,R00770,R00762,R00764,R00767,R00211,R00210,R00209,R01196,R00212,R00725,R01139,R00299,R08404,R02185,R05804,R00303,R00850,R00217,R00346,R00345,R00726,R00341,R00431,R01384,R01386,R07658,R05605
71	1.00	353	27	149	0	0	C00031->C00025:[1->2,4->1,4->3,7->5,9->8]	RP00305,RP01568,RP06299,RP00113,RP05880,RP04543,RP02454,RP00453,RP00180,RP02961,RP01033,RP01093,RP00078,RP01431,RP01590,RP05915,RP00191,RP00395,RP05729,RP00177,RP00014,RP00026,RP00216,RP00060,RP00343,RP06552,RP01275	R00709,R00267,R01518,R00761,R02188,R01512,R01515,R01517,R01660,R00351,R00352,R00286,R02740,R02727,R00010,R00315,R00317,R00320,R00028,R00658,R00771,R00431,R00346,R00345,R00726,R00341,R01324,R01555,R05196,R02737,R00836,R02073,R04780,R04779,R01061,R01063,R00217,R00346,R00345,R00726,R00341,R00431,R00351,R00352,R00362,R07659,R04467,R04234,R00093,R01161,R06423,R00250,R07276,R03053,R01214,R07275,R04338,R05052,R04475,R04438,R02283,R02772,R02773,R02619,R00684,R00668,R00243,R00114,R00248,R04269,R06977,R01939,R07277,R04029,R01956,R03243,R01155,R01648,R05507,R01339,R04529,R07396,R04028,R04171,R03207,R00667,R05085,R02433,R04188,R00895,R04173,R01684,R06426,R01090,R02199,R04217,R02077,R00258,R07613,R00021,R00694,R03248,R00372,R00355,R04051,R02274,R00734,R03952,R02700,R00457,R00908,R03120,R06844,R03266,R00743,R01323,R01179,R05508,R00393,R04057,R02955,R05336,R01359,R05509,R00928,R04000,R00229,R07832,R03884,R00227,R03153,R00235,R01788,R02189,R01786,R00725,R01139,R00299,R08404,R02185,R05804,R00303,R00850,R02778,R02780,R01384,R01386,R07658,R01070
72	1.00	400	24	128	0	0	C00031->C00025:[1->2,4->1,4->3,4->8,7->5]	RP06552,RP01568,RP01134,RP06299,RP00113,RP00287,RP05880,RP04543,RP06101,RP01033,RP00078,RP01431,RP05915,RP06172,RP01271,RP00395,RP00177,RP00305,RP04202,RP01093,RP00014,RP00052,RP00060,RP05729	R01384,R01386,R07658,R01518,R00837,R00761,R02188,R01512,R01515,R01517,R01660,R00214,R00216,R00351,R00352,R00286,R00214,R00216,R00658,R00431,R00346,R00345,R00726,R00341,R01324,R02737,R00836,R00472,R01068,R01061,R01063,R00351,R00352,R00362,R00709,R00267,R00207,R00771,R07659,R04467,R04234,R00093,R01161,R06423,R00250,R07276,R03053,R01214,R07275,R04338,R05052,R04475,R04438,R02283,R02772,R02773,R02619,R00684,R00668,R00243,R00114,R00248,R04269,R06977,R01939,R07277,R04029,R01956,R03243,R01155,R01648,R05507,R01339,R04529,R07396,R04028,R04171,R03207,R00667,R05085,R02433,R04188,R00895,R04173,R01684,R06426,R01090,R02199,R04217,R02077,R00258,R07613,R00021,R00694,R03248,R00372,R00355,R04051,R02274,R00734,R03952,R02700,R00457,R00908,R03120,R06844,R03266,R00756,R00769,R05805,R00770,R00762,R00764,R00767,R00725,R01139,R00299,R08404,R02185,R05804,R00303,R00850,R00217,R00346,R00345,R00726,R00341,R00431
73	1.00	414	27	143	0	0	C00031->C00025:[4->3,4->8,7->1,7->5,9->2]	RP00305,RP01568,RP01134,RP04543,RP00113,RP02940,RP06299,RP00036,RP00014,RP00079,RP02450,RP01133,RP00078,RP01431,RP05915,RP06172,RP00395,RP13340,RP00177,RP01093,RP01033,RP05729,RP00060,RP00109,RP04202,RP05880,RP06552	R00709,R00267,R01518,R00837,R00286,R02188,R01512,R01515,R01517,R01660,R03321,R00761,R00199,R01858,R02628,R01138,R00659,R00724,R00200,R00206,R02320,R00430,R00208,R01012,R00572,R07659,R04467,R04234,R00093,R01161,R06423,R00250,R07276,R03053,R01214,R07275,R04338,R05052,R04475,R04438,R02283,R02772,R02773,R02619,R00684,R00668,R00243,R00114,R00248,R04269,R06977,R01939,R07277,R04029,R01956,R03243,R01155,R01648,R05507,R01339,R04529,R07396,R04028,R04171,R03207,R00667,R05085,R02433,R04188,R00895,R04173,R01684,R06426,R01090,R02199,R04217,R02077,R00258,R07613,R00021,R00694,R03248,R00372,R00355,R04051,R02274,R00734,R03952,R02700,R00457,R00908,R03120,R06844,R03266,R00361,R00360,R00343,R00342,R01447,R01257,R02736,R00835,R00431,R00346,R00345,R00726,R00341,R01324,R02737,R00836,R00472,R01061,R01063,R01827,R00351,R00352,R00362,R00771,R00658,R00217,R00346,R00345,R00726,R00341,R00431,R00725,R01139,R00299,R08404,R02185,R05804,R00303,R00850,R00344,R00930,R00217,R00353,R00207,R00351,R00352,R01384,R01386,R07658
74	1.00	430	24	134	0	0	C00031->C00025:[4->3,4->8,7->1,7->3,7->5,7->8,9->2]	RP00305,RP06552,RP01925,RP00287,RP05880,RP04543,RP00453,RP06101,RP00014,RP01133,RP00078,RP01431,RP05915,RP00036,RP06172,RP05729,RP00177,RP04202,RP01093,RP00060,RP00109,RP00343,RP06299,RP06593	R00709,R00267,R01384,R01386,R07658,R02035,R00214,R00216,R00351,R00352,R00286,R02727,R00010,R00214,R00216,R07659,R04467,R04234,R00093,R01161,R06423,R00250,R07276,R03053,R01214,R07275,R04338,R05052,R04475,R04438,R02283,R02772,R02773,R02619,R00684,R00668,R00243,R00114,R00248,R04269,R06977,R01939,R07277,R04029,R01956,R03243,R01155,R01648,R05507,R01339,R04529,R07396,R04028,R04171,R03207,R00667,R05085,R02433,R04188,R00895,R04173,R01684,R06426,R01090,R02199,R04217,R02077,R00258,R07613,R00021,R00694,R03248,R00372,R00355,R04051,R02274,R00734,R03952,R02700,R00457,R00908,R03120,R06844,R03266,R00835,R00431,R00346,R00345,R00726,R00341,R01324,R02737,R00836,R00199,R01858,R02628,R01138,R00659,R00724,R00200,R00206,R02320,R00430,R00208,R01012,R00572,R00472,R00217,R00346,R00345,R00726,R00341,R00431,R00351,R00352,R00362,R00207,R00771,R00725,R01139,R00299,R08404,R02185,R05804,R00303,R00850,R00344,R00930,R00217,R00353,R02778,R02780,R00761,R01528
75	1.00	380	27	130	0	0	C00031->C00025:[1->2,4->1,4->3,4->8,7->5]	RP00305,RP01568,RP01134,RP06299,RP00113,RP00287,RP05880,RP04543,RP02454,RP06101,RP01033,RP01093,RP06552,RP00078,RP01431,RP05915,RP01109,RP06172,RP00395,RP13340,RP00177,RP04202,RP00014,RP00216,RP00060,RP05729,RP00205	R00709,R00267,R01518,R00837,R00761,R02188,R01512,R01515,R01517,R01660,R00214,R00216,R00351,R00352,R00286,R02740,R00214,R00216,R00658,R00771,R01384,R01386,R07658,R00431,R00346,R00345,R00726,R00341,R01324,R02737,R00836,R00802,R00472,R01061,R01063,R01827,R00351,R00352,R00362,R00207,R07659,R04467,R04234,R00093,R01161,R06423,R00250,R07276,R03053,R01214,R07275,R04338,R05052,R04475,R04438,R02283,R02772,R02773,R02619,R00684,R00668,R00243,R00114,R00248,R04269,R06977,R01939,R07277,R04029,R01956,R03243,R01155,R01648,R05507,R01339,R04529,R07396,R04028,R04171,R03207,R00667,R05085,R02433,R04188,R00895,R04173,R01684,R06426,R01090,R02199,R04217,R02077,R00258,R07613,R00021,R00694,R03248,R00372,R00355,R04051,R02274,R00734,R03952,R02700,R00457,R00908,R03120,R06844,R03266,R01788,R02189,R01786,R00725,R01139,R00299,R08404,R02185,R05804,R00303,R00850,R00217,R00346,R00345,R00726,R00341,R00431,R00801,R00015,R04194,R05140
76	1.00	465	24	134	0	0	C00031->C00025:[7->1,7->3,7->5,9->2,9->8]	RP00305,RP01568,RP05067,RP01925,RP00036,RP00113,RP05880,RP06299,RP06023,RP01093,RP01033,RP01133,RP01431,RP01271,RP00395,RP00177,RP00014,RP00052,RP00285,RP00060,RP10992,RP00109,RP04202,RP06593	R00709,R00267,R01518,R00344,R02035,R00199,R01858,R02628,R01138,R00659,R00724,R00200,R00206,R02320,R00430,R00208,R01012,R00572,R02188,R01512,R01515,R01517,R01660,R00351,R00352,R00761,R00149,R00150,R00771,R00658,R00835,R01324,R01068,R01061,R01063,R00351,R00352,R00362,R07659,R04467,R04234,R00093,R01161,R06423,R00250,R07276,R03053,R01214,R07275,R04338,R05052,R04475,R04438,R02283,R02772,R02773,R02619,R00684,R00668,R00243,R00114,R00248,R04269,R06977,R01939,R07277,R04029,R01956,R03243,R01155,R01648,R05507,R01339,R04529,R07396,R04028,R04171,R03207,R00667,R05085,R02433,R04188,R00895,R04173,R01684,R06426,R01090,R02199,R04217,R02077,R00258,R07613,R00021,R00694,R03248,R00372,R00355,R04051,R02274,R00734,R03952,R02700,R00457,R00908,R03120,R06844,R03266,R00756,R00769,R05805,R00770,R00762,R00764,R00767,R00211,R00210,R00209,R01196,R00212,R00725,R01139,R00299,R08404,R02185,R05804,R00303,R00850,R07641,R00344,R00930,R00217,R00353,R00207,R01528
77	1.00	417	24	142	0	0	C00031->C00025:[4->3,4->8,7->1,7->5,9->2]	RP00305,RP01568,RP01134,RP04543,RP05880,RP06299,RP00036,RP00014,RP00079,RP01033,RP00078,RP05915,RP01431,RP06172,RP01271,RP05729,RP00177,RP01093,RP00052,RP01264,RP00060,RP00109,RP04202,RP06552	R00709,R00267,R01518,R00837,R00286,R00351,R00352,R00761,R00199,R01858,R02628,R01138,R00659,R00724,R00200,R00206,R02320,R00430,R00208,R01012,R00572,R07659,R04467,R04234,R00093,R01161,R06423,R00250,R07276,R03053,R01214,R07275,R04338,R05052,R04475,R04438,R02283,R02772,R02773,R02619,R00684,R00668,R00243,R00114,R00248,R04269,R06977,R01939,R07277,R04029,R01956,R03243,R01155,R01648,R05507,R01339,R04529,R07396,R04028,R04171,R03207,R00667,R05085,R02433,R04188,R00895,R04173,R01684,R06426,R01090,R02199,R04217,R02077,R00258,R07613,R00021,R00694,R03248,R00372,R00355,R04051,R02274,R00734,R03952,R02700,R00457,R00908,R03120,R06844,R03266,R00361,R00360,R00343,R00342,R01447,R01257,R00658,R00431,R00346,R00345,R00726,R00341,R02737,R00836,R01324,R00472,R01068,R00217,R00346,R00345,R00726,R00341,R00431,R00351,R00352,R00362,R00771,R00756,R00769,R05805,R00770,R00762,R00764,R00767,R07159,R01058,R00725,R01139,R00299,R08404,R02185,R05804,R00303,R00850,R00344,R00930,R00217,R00353,R00207,R01384,R01386,R07658
78	1.00	401	27	128	0	0	C00031->C00025:[1->2,4->1,4->3,4->8,7->5]	RP00305,RP01568,RP01134,RP06299,RP00113,RP00287,RP00649,RP04543,RP00453,RP06101,RP01033,RP00343,RP00078,RP05915,RP01431,RP06172,RP00395,RP13340,RP00177,RP04202,RP01093,RP00014,RP01790,RP00060,RP05729,RP05880,RP06552	R00709,R00267,R01518,R00837,R00761,R02188,R01512,R01515,R01517,R01660,R00214,R00216,R00761,R01067,R00286,R02727,R00010,R00214,R00216,R00658,R02778,R02780,R00431,R00346,R00345,R00726,R00341,R02737,R00836,R01324,R00472,R01061,R01063,R01827,R00351,R00352,R00362,R00207,R00771,R07659,R04467,R04234,R00093,R01161,R06423,R00250,R07276,R03053,R01214,R07275,R04338,R05052,R04475,R04438,R02283,R02772,R02773,R02619,R00684,R00668,R00243,R00114,R00248,R04269,R06977,R01939,R07277,R04029,R01956,R03243,R01155,R01648,R05507,R01339,R04529,R07396,R04028,R04171,R03207,R00667,R05085,R02433,R04188,R00895,R04173,R01684,R06426,R01090,R02199,R04217,R02077,R00258,R07613,R00021,R00694,R03248,R00372,R00355,R04051,R02274,R00734,R03952,R02700,R00457,R00908,R03120,R06844,R03266,R01830,R00725,R01139,R00299,R08404,R02185,R05804,R00303,R00850,R00217,R00346,R00345,R00726,R00341,R00431,R00351,R00352,R01384,R01386,R07658
79	1.00	361	24	147	0	0	C00031->C00025:[1->2,4->1,4->3,7->5,9->8]	RP00305,RP01568,RP06299,RP00113,RP01432,RP05880,RP04543,RP00453,RP01093,RP01033,RP00078,RP05915,RP00180,RP05729,RP01830,RP01271,RP00395,RP00177,RP00014,RP00026,RP00052,RP00060,RP00343,RP06552	R00709,R00267,R01518,R00761,R02188,R01512,R01515,R01517,R01660,R01325,R00351,R00352,R00286,R02727,R00010,R00771,R00658,R00431,R00346,R00345,R00726,R00341,R02737,R00836,R00315,R00317,R00320,R00217,R00346,R00345,R00726,R00341,R00431,R01900,R01068,R01061,R01063,R00351,R00352,R00362,R07659,R04467,R04234,R00093,R01161,R06423,R00250,R07276,R03053,R01214,R07275,R04338,R05052,R04475,R04438,R02283,R02772,R02773,R02619,R00684,R00668,R00243,R00114,R00248,R04269,R06977,R01939,R07277,R04029,R01956,R03243,R01155,R01648,R05507,R01339,R04529,R07396,R04028,R04171,R03207,R00667,R05085,R02433,R04188,R00895,R04173,R01684,R06426,R01090,R02199,R04217,R02077,R00258,R07613,R00021,R00694,R03248,R00372,R00355,R04051,R02274,R00734,R03952,R02700,R00457,R00908,R03120,R06844,R03266,R00743,R01323,R01179,R05508,R00393,R04057,R02955,R05336,R01359,R05509,R00928,R04000,R00229,R07832,R03884,R00227,R03153,R00235,R00756,R00769,R05805,R00770,R00762,R00764,R00767,R00725,R01139,R00299,R08404,R02185,R05804,R00303,R00850,R02778,R02780,R01384,R01386,R07658
80	1.00	399	26	126	0	0	C00031->C00025:[1->2,4->1,4->3,4->8,7->5]	RP00305,RP01568,RP01134,RP06299,RP00113,RP00287,RP05880,RP04543,RP02454,RP06101,RP01033,RP01093,RP00078,RP05915,RP01431,RP06172,RP00395,RP13340,RP00177,RP04202,RP00014,RP00196,RP00060,RP05729,RP06552,RP01197	R00709,R00267,R01518,R00837,R00761,R02188,R01512,R01515,R01517,R01660,R00214,R00216,R00351,R00352,R00286,R02740,R00214,R00216,R00658,R00771,R00431,R00346,R00345,R00726,R00341,R02737,R00836,R01324,R00472,R01061,R01063,R01827,R00351,R00352,R00362,R00207,R07659,R04467,R04234,R00093,R01161,R06423,R00250,R07276,R03053,R01214,R07275,R04338,R05052,R04475,R04438,R02283,R02772,R02773,R02619,R00684,R00668,R00243,R00114,R00248,R04269,R06977,R01939,R07277,R04029,R01956,R03243,R01155,R01648,R05507,R01339,R04529,R07396,R04028,R04171,R03207,R00667,R05085,R02433,R04188,R00895,R04173,R01684,R06426,R01090,R02199,R04217,R02077,R00258,R07613,R00021,R00694,R03248,R00372,R00355,R04051,R02274,R00734,R03952,R02700,R00457,R00908,R03120,R06844,R03266,R00289,R00287,R00955,R00725,R01139,R00299,R08404,R02185,R05804,R00303,R00850,R00217,R00346,R00345,R00726,R00341,R00431,R01384,R01386,R07658,R00959
81	1.00	410	28	133	0	0	C00031->C00025:[1->2,4->1,4->3,4->8,7->5]	RP00305,RP01568,RP01134,RP06299,RP00287,RP05880,RP04543,RP06101,RP02961,RP01033,RP00078,RP01431,RP01197,RP05915,RP06172,RP01271,RP01590,RP00177,RP04202,RP01093,RP00014,RP00052,RP00216,RP01264,RP00060,RP05729,RP00196,RP06552	R00709,R00267,R01518,R00837,R00761,R00214,R00216,R00351,R00352,R00286,R00214,R00216,R00028,R00658,R00431,R00346,R00345,R00726,R00341,R01324,R00959,R02737,R00836,R00472,R01068,R01555,R05196,R00351,R00352,R00362,R00207,R00771,R07659,R04467,R04234,R00093,R01161,R06423,R00250,R07276,R03053,R01214,R07275,R04338,R05052,R04475,R04438,R02283,R02772,R02773,R02619,R00684,R00668,R00243,R00114,R00248,R04269,R06977,R01939,R07277,R04029,R01956,R03243,R01155,R01648,R05507,R01339,R04529,R07396,R04028,R04171,R03207,R00667,R05085,R02433,R04188,R00895,R04173,R01684,R06426,R01090,R02199,R04217,R02077,R00258,R07613,R00021,R00694,R03248,R00372,R00355,R04051,R02274,R00734,R03952,R02700,R00457,R00908,R03120,R06844,R03266,R00756,R00769,R05805,R00770,R00762,R00764,R00767,R01788,R02189,R01786,R07159,R01058,R00725,R01139,R00299,R08404,R02185,R05804,R00303,R00850,R00217,R00346,R00345,R00726,R00341,R00431,R00289,R00287,R00955,R01384,R01386,R07658
82	1.00	353	26	172	0	0	C00031->C00025:[7->1,7->3,7->5,9->2,9->8]	RP00305,RP01925,RP01077,RP05880,RP06299,RP02454,RP01238,RP00180,RP02961,RP01133,RP00052,RP01431,RP01270,RP01590,RP13340,RP00177,RP01093,RP00014,RP00026,RP05694,RP05067,RP00060,RP00109,RP04202,RP06593,RP00216	R00709,R00267,R02035,R00742,R00351,R00352,R00761,R02740,R01015,R00315,R00317,R00320,R00028,R00835,R00756,R00769,R05805,R00770,R00762,R00764,R00767,R01324,R01068,R01555,R05196,R01827,R00351,R00352,R00362,R00771,R07659,R04467,R04234,R00093,R01161,R06423,R00250,R07276,R03053,R01214,R07275,R04338,R05052,R04475,R04438,R02283,R02772,R02773,R02619,R00684,R00668,R00243,R00114,R00248,R04269,R06977,R01939,R07277,R04029,R01956,R03243,R01155,R01648,R05507,R01339,R04529,R07396,R04028,R04171,R03207,R00667,R05085,R02433,R04188,R00895,R04173,R01684,R06426,R01090,R02199,R04217,R02077,R00258,R07613,R00021,R00694,R03248,R00372,R00355,R04051,R02274,R00734,R03952,R02700,R00457,R00908,R03120,R06844,R03266,R00743,R01323,R01179,R05508,R00393,R04057,R02955,R05336,R01359,R05509,R00928,R04000,R00229,R07832,R03884,R00227,R03153,R00235,R04709,R07989,R06635,R06637,R06636,R06459,R06458,R06448,R07250,R06510,R07253,R05331,R06641,R00233,R06511,R06512,R06643,R06644,R06645,R02505,R07987,R07251,R07988,R05188,R06482,R06483,R06480,R06481,R02447,R05464,R01613,R01614,R05190,R07758,R02223,R07254,R02224,R00344,R00725,R01139,R00299,R08404,R02185,R05804,R00303,R00850,R00344,R00930,R00217,R00353,R00207,R01528,R01788,R02189,R01786
83	1.00	356	27	176	0	0	C00031->C00025:[4->3,7->1,7->5,9->2,9->8]	RP00305,RP06552,RP01134,RP06299,RP01077,RP05880,RP04543,RP02454,RP01238,RP00180,RP02961,RP01093,RP00052,RP05915,RP05694,RP01431,RP01590,RP13340,RP00177,RP00014,RP00026,RP01270,RP05067,RP00060,RP00109,RP04202,RP00216	R00709,R00267,R01384,R01386,R07658,R00837,R00761,R00742,R00351,R00352,R00286,R02740,R01015,R00315,R00317,R00320,R00028,R00771,R00756,R00769,R05805,R00770,R00762,R00764,R00767,R02737,R00836,R04709,R07989,R06635,R06637,R06636,R06459,R06458,R06448,R07250,R06510,R07253,R05331,R06641,R00233,R06511,R06512,R06643,R06644,R06645,R02505,R07987,R07251,R07988,R05188,R06482,R06483,R06480,R06481,R02447,R05464,R01613,R01614,R05190,R07758,R02223,R07254,R02224,R01324,R01555,R05196,R01827,R00351,R00352,R00362,R07659,R04467,R04234,R00093,R01161,R06423,R00250,R07276,R03053,R01214,R07275,R04338,R05052,R04475,R04438,R02283,R02772,R02773,R02619,R00684,R00668,R00243,R00114,R00248,R04269,R06977,R01939,R07277,R04029,R01956,R03243,R01155,R01648,R05507,R01339,R04529,R07396,R04028,R04171,R03207,R00667,R05085,R02433,R04188,R00895,R04173,R01684,R06426,R01090,R02199,R04217,R02077,R00258,R07613,R00021,R00694,R03248,R00372,R00355,R04051,R02274,R00734,R03952,R02700,R00457,R00908,R03120,R06844,R03266,R00743,R01323,R01179,R05508,R00393,R04057,R02955,R05336,R01359,R05509,R00928,R04000,R00229,R07832,R03884,R00227,R03153,R00235,R01068,R00344,R00725,R01139,R00299,R08404,R02185,R05804,R00303,R00850,R00344,R00930,R00217,R00353,R00207,R01788,R02189,R01786
84	1.00	423	29	72	0	0	C00031->C00025:[4->1,4->3,7->5,9->2,9->8]	RP06552,RP00305,RP01134,RP00608,RP01043,RP05880,RP04543,RP00453,RP06265,RP00180,RP04494,RP08484,RP05915,RP00327,RP01431,RP00578,RP00177,RP00486,RP01829,RP04202,RP01093,RP00026,RP00060,RP01662,RP00109,RP00343,RP06299,RP00930,RP04453	R01384,R01386,R07658,R00709,R00267,R00837,R00713,R00714,R00670,R00351,R00352,R00286,R02727,R00010,R00670,R00315,R00317,R00320,R00268,R08201,R00268,R02737,R00836,R01986,R02549,R01324,R01343,R00667,R00351,R00352,R00362,R01151,R01155,R01899,R00207,R00771,R00743,R01323,R01179,R05508,R00393,R04057,R02955,R05336,R01359,R05509,R00928,R04000,R00229,R07832,R03884,R00227,R03153,R00235,R00725,R01139,R00299,R08404,R02185,R05804,R00303,R00850,R01648,R00344,R00930,R00217,R00353,R02778,R02780,R00761,R00479,R00245
85	1.00	461	22	110	0	0	C00031->C00025:[4->3,7->1,7->5,9->2,9->8]	RP00305,RP06552,RP01134,RP06299,RP05880,RP04543,RP06023,RP00180,RP08343,RP00014,RP01431,RP05915,RP04833,RP00177,RP01093,RP06639,RP05067,RP06427,RP00060,RP10992,RP00109,RP04202	R00709,R00267,R01384,R01386,R07658,R00837,R00761,R00351,R00352,R00286,R00149,R00150,R00315,R00317,R00320,R00236,R07659,R04467,R04234,R00093,R01161,R06423,R00250,R07276,R03053,R01214,R07275,R04338,R05052,R04475,R04438,R02283,R02772,R02773,R02619,R00684,R00668,R00243,R00114,R00248,R04269,R06977,R01939,R07277,R04029,R01956,R03243,R01155,R01648,R05507,R01339,R04529,R07396,R04028,R04171,R03207,R00667,R05085,R02433,R04188,R00895,R04173,R01684,R06426,R01090,R02199,R04217,R02077,R00258,R07613,R00021,R00694,R03248,R00372,R00355,R04051,R02274,R00734,R03952,R02700,R00457,R00908,R03120,R06844,R03266,R01324,R02737,R00836,R00316,R00351,R00352,R00362,R00771,R01621,R00344,R01067,R00725,R01139,R00299,R08404,R02185,R05804,R00303,R00850,R07641,R00344,R00930,R00217,R00353,R00207
86	1.00	425	21	131	0	0	C00031->C00025:[4->3,4->8,7->1,7->5,9->2]	RP06552,RP00305,RP04543,RP00287,RP05880,RP06299,RP00453,RP06101,RP00014,RP00078,RP05915,RP01431,RP00036,RP06172,RP05729,RP00177,RP04202,RP01093,RP00060,RP00109,RP00343	R01384,R01386,R07658,R00709,R00267,R00286,R00214,R00216,R00351,R00352,R00761,R02727,R00010,R00214,R00216,R07659,R04467,R04234,R00093,R01161,R06423,R00250,R07276,R03053,R01214,R07275,R04338,R05052,R04475,R04438,R02283,R02772,R02773,R02619,R00684,R00668,R00243,R00114,R00248,R04269,R06977,R01939,R07277,R04029,R01956,R03243,R01155,R01648,R05507,R01339,R04529,R07396,R04028,R04171,R03207,R00667,R05085,R02433,R04188,R00895,R04173,R01684,R06426,R01090,R02199,R04217,R02077,R00258,R07613,R00021,R00694,R03248,R00372,R00355,R04051,R02274,R00734,R03952,R02700,R00457,R00908,R03120,R06844,R03266,R00431,R00346,R00345,R00726,R00341,R02737,R00836,R01324,R00199,R01858,R02628,R01138,R00659,R00724,R00200,R00206,R02320,R00430,R00208,R01012,R00572,R00472,R00217,R00346,R00345,R00726,R00341,R00431,R00351,R00352,R00362,R00207,R00771,R00725,R01139,R00299,R08404,R02185,R05804,R00303,R00850,R00344,R00930,R00217,R00353,R02778,R02780
87	1.00	335	25	145	0	0	C00031->C00025:[1->2,4->1,4->3,7->5,9->8]	RP00305,RP01568,RP01134,RP04543,RP00113,RP05880,RP06299,RP02454,RP00180,RP01033,RP00177,RP06552,RP00078,RP01431,RP05915,RP00395,RP13340,RP01109,RP01093,RP00026,RP00014,RP00205,RP00060,RP05729,RP00216	R00709,R00267,R01518,R00837,R00286,R02188,R01512,R01515,R01517,R01660,R00351,R00352,R00761,R02740,R00315,R00317,R00320,R00658,R00351,R00352,R00362,R01384,R01386,R07658,R00431,R00346,R00345,R00726,R00341,R01324,R02737,R00836,R01061,R01063,R01827,R00802,R00771,R00743,R01323,R01179,R05508,R00393,R04057,R02955,R05336,R01359,R05509,R00928,R04000,R00229,R07832,R03884,R00227,R03153,R00235,R07659,R04467,R04234,R00093,R01161,R06423,R00250,R07276,R03053,R01214,R07275,R04338,R05052,R04475,R04438,R02283,R02772,R02773,R02619,R00684,R00668,R00243,R00114,R00248,R04269,R06977,R01939,R07277,R04029,R01956,R03243,R01155,R01648,R05507,R01339,R04529,R07396,R04028,R04171,R03207,R00667,R05085,R02433,R04188,R00895,R04173,R01684,R06426,R01090,R02199,R04217,R02077,R00258,R07613,R00021,R00694,R03248,R00372,R00355,R04051,R02274,R00734,R03952,R02700,R00457,R00908,R03120,R06844,R03266,R00801,R00015,R04194,R05140,R00725,R01139,R00299,R08404,R02185,R05804,R00303,R00850,R00217,R00346,R00345,R00726,R00341,R00431,R01788,R02189,R01786
88	1.00	412	29	148	0	0	C00031->C00025:[4->3,4->8,7->1,7->5,9->2]	RP00305,RP01568,RP01134,RP04543,RP00113,RP02940,RP06299,RP00036,RP00014,RP02961,RP01033,RP00078,RP01590,RP01431,RP05915,RP00216,RP06172,RP00395,RP13340,RP00177,RP00079,RP01093,RP05729,RP00060,RP00109,RP04202,RP02453,RP05880,RP06552	R00709,R00267,R01518,R00837,R00286,R02188,R01512,R01515,R01517,R01660,R03321,R00761,R00199,R01858,R02628,R01138,R00659,R00724,R00200,R00206,R02320,R00430,R00208,R01012,R00572,R07659,R04467,R04234,R00093,R01161,R06423,R00250,R07276,R03053,R01214,R07275,R04338,R05052,R04475,R04438,R02283,R02772,R02773,R02619,R00684,R00668,R00243,R00114,R00248,R04269,R06977,R01939,R07277,R04029,R01956,R03243,R01155,R01648,R05507,R01339,R04529,R07396,R04028,R04171,R03207,R00667,R05085,R02433,R04188,R00895,R04173,R01684,R06426,R01090,R02199,R04217,R02077,R00258,R07613,R00021,R00694,R03248,R00372,R00355,R04051,R02274,R00734,R03952,R02700,R00457,R00908,R03120,R06844,R03266,R00028,R00658,R00431,R00346,R00345,R00726,R00341,R01555,R05196,R01324,R02737,R00836,R01788,R02189,R01786,R00472,R01061,R01063,R01827,R00351,R00352,R00362,R00361,R00360,R00343,R00342,R01447,R01257,R00771,R00217,R00346,R00345,R00726,R00341,R00431,R00725,R01139,R00299,R08404,R02185,R05804,R00303,R00850,R00344,R00930,R00217,R00353,R00207,R02739,R00351,R00352,R01384,R01386,R07658
89	1.00	426	22	132	0	0	C00031->C00025:[4->3,4->8,7->1,7->5,9->2]	RP06552,RP00305,RP01134,RP04543,RP00287,RP05880,RP06299,RP00453,RP06101,RP00014,RP00078,RP05915,RP01431,RP00036,RP06172,RP05729,RP00177,RP04202,RP01093,RP00060,RP00109,RP00343	R01384,R01386,R07658,R00709,R00267,R00837,R00286,R00214,R00216,R00351,R00352,R00761,R02727,R00010,R00214,R00216,R07659,R04467,R04234,R00093,R01161,R06423,R00250,R07276,R03053,R01214,R07275,R04338,R05052,R04475,R04438,R02283,R02772,R02773,R02619,R00684,R00668,R00243,R00114,R00248,R04269,R06977,R01939,R07277,R04029,R01956,R03243,R01155,R01648,R05507,R01339,R04529,R07396,R04028,R04171,R03207,R00667,R05085,R02433,R04188,R00895,R04173,R01684,R06426,R01090,R02199,R04217,R02077,R00258,R07613,R00021,R00694,R03248,R00372,R00355,R04051,R02274,R00734,R03952,R02700,R00457,R00908,R03120,R06844,R03266,R00431,R00346,R00345,R00726,R00341,R02737,R00836,R01324,R00199,R01858,R02628,R01138,R00659,R00724,R00200,R00206,R02320,R00430,R00208,R01012,R00572,R00472,R00217,R00346,R00345,R00726,R00341,R00431,R00351,R00352,R00362,R00207,R00771,R00725,R01139,R00299,R08404,R02185,R05804,R00303,R00850,R00344,R00930,R00217,R00353,R02778,R02780
90	1.00	387	25	126	0	0	C00031->C00025:[1->2,4->1,4->3,5->5,9->8]	RP00305,RP01568,RP01134,RP01925,RP00113,RP00649,RP01790,RP01093,RP01033,RP01133,RP00078,RP01431,RP05915,RP00395,RP13340,RP00177,RP01926,RP00014,RP04543,RP00285,RP00060,RP05729,RP05880,RP06552,RP05200	R00709,R00267,R01518,R00837,R02035,R02188,R01512,R01515,R01517,R01660,R00761,R01067,R01830,R00771,R00658,R00835,R00431,R00346,R00345,R00726,R00341,R01324,R02737,R00836,R01061,R01063,R01827,R00351,R00352,R00362,R02036,R07659,R04467,R04234,R00093,R01161,R06423,R00250,R07276,R03053,R01214,R07275,R04338,R05052,R04475,R04438,R02283,R02772,R02773,R02619,R00684,R00668,R00243,R00114,R00248,R04269,R06977,R01939,R07277,R04029,R01956,R03243,R01155,R01648,R05507,R01339,R04529,R07396,R04028,R04171,R03207,R00667,R05085,R02433,R04188,R00895,R04173,R01684,R06426,R01090,R02199,R04217,R02077,R00258,R07613,R00021,R00694,R03248,R00372,R00355,R04051,R02274,R00734,R03952,R02700,R00457,R00908,R03120,R06844,R03266,R00286,R00211,R00210,R00209,R01196,R00212,R00725,R01139,R00299,R08404,R02185,R05804,R00303,R00850,R00217,R00346,R00345,R00726,R00341,R00431,R00351,R00352,R01384,R01386,R07658,R05605
91	1.00	352	24	142	0	0	C00031->C00025:[1->2,4->1,4->3,7->5,9->8]	RP00305,RP01568,RP06299,RP00113,RP00649,RP04543,RP00453,RP01093,RP01033,RP00078,RP05915,RP00180,RP01431,RP00395,RP13340,RP00177,RP00014,RP00026,RP01790,RP05729,RP00060,RP00343,RP05880,RP06552	R00709,R00267,R01518,R00761,R02188,R01512,R01515,R01517,R01660,R00761,R01067,R00286,R02727,R00010,R00771,R00658,R00431,R00346,R00345,R00726,R00341,R02737,R00836,R00315,R00317,R00320,R01324,R01061,R01063,R01827,R00351,R00352,R00362,R07659,R04467,R04234,R00093,R01161,R06423,R00250,R07276,R03053,R01214,R07275,R04338,R05052,R04475,R04438,R02283,R02772,R02773,R02619,R00684,R00668,R00243,R00114,R00248,R04269,R06977,R01939,R07277,R04029,R01956,R03243,R01155,R01648,R05507,R01339,R04529,R07396,R04028,R04171,R03207,R00667,R05085,R02433,R04188,R00895,R04173,R01684,R06426,R01090,R02199,R04217,R02077,R00258,R07613,R00021,R00694,R03248,R00372,R00355,R04051,R02274,R00734,R03952,R02700,R00457,R00908,R03120,R06844,R03266,R00743,R01323,R01179,R05508,R00393,R04057,R02955,R05336,R01359,R05509,R00928,R04000,R00229,R07832,R03884,R00227,R03153,R00235,R01830,R00217,R00346,R00345,R00726,R00341,R00431,R00725,R01139,R00299,R08404,R02185,R05804,R00303,R00850,R02778,R02780,R00351,R00352,R01384,R01386,R07658
92	1.00	360	17	139	0	0	C00031->C00025:[7->1,7->3,7->5,9->2,9->8]	RP00305,RP01925,RP01077,RP05880,RP06299,RP00014,RP01133,RP01431,RP00177,RP01093,RP05694,RP05067,RP00285,RP00060,RP00109,RP04202,RP06593	R00709,R00267,R02035,R00742,R00351,R00352,R00761,R07659,R04467,R04234,R00093,R01161,R06423,R00250,R07276,R03053,R01214,R07275,R04338,R05052,R04475,R04438,R02283,R02772,R02773,R02619,R00684,R00668,R00243,R00114,R00248,R04269,R06977,R01939,R07277,R04029,R01956,R03243,R01155,R01648,R05507,R01339,R04529,R07396,R04028,R04171,R03207,R00667,R05085,R02433,R04188,R00895,R04173,R01684,R06426,R01090,R02199,R04217,R02077,R00258,R07613,R00021,R00694,R03248,R00372,R00355,R04051,R02274,R00734,R03952,R02700,R00457,R00908,R03120,R06844,R03266,R00835,R01324,R00351,R00352,R00362,R00771,R04709,R07989,R06635,R06637,R06636,R06459,R06458,R06448,R07250,R06510,R07253,R05331,R06641,R00233,R06511,R06512,R06643,R06644,R06645,R02505,R07987,R07251,R07988,R05188,R06482,R06483,R06480,R06481,R02447,R05464,R01613,R01614,R05190,R07758,R02223,R07254,R02224,R00344,R00211,R00210,R00209,R01196,R00212,R00725,R01139,R00299,R08404,R02185,R05804,R00303,R00850,R00344,R00930,R00217,R00353,R00207,R01528
93	1.00	341	24	139	0	0	C00031->C00025:[1->2,4->1,7->3,7->5,9->8]	RP00305,RP01568,RP01925,RP00113,RP05880,RP06299,RP02454,RP00180,RP02961,RP01033,RP01133,RP00078,RP00395,RP01431,RP01590,RP13340,RP00177,RP01093,RP00014,RP00026,RP00060,RP05729,RP06593,RP00216	R00709,R00267,R01518,R02035,R02188,R01512,R01515,R01517,R01660,R00351,R00352,R00761,R02740,R00315,R00317,R00320,R00028,R00658,R00835,R00431,R00346,R00345,R00726,R00341,R01061,R01063,R01324,R01555,R05196,R01827,R00351,R00352,R00362,R00771,R07659,R04467,R04234,R00093,R01161,R06423,R00250,R07276,R03053,R01214,R07275,R04338,R05052,R04475,R04438,R02283,R02772,R02773,R02619,R00684,R00668,R00243,R00114,R00248,R04269,R06977,R01939,R07277,R04029,R01956,R03243,R01155,R01648,R05507,R01339,R04529,R07396,R04028,R04171,R03207,R00667,R05085,R02433,R04188,R00895,R04173,R01684,R06426,R01090,R02199,R04217,R02077,R00258,R07613,R00021,R00694,R03248,R00372,R00355,R04051,R02274,R00734,R03952,R02700,R00457,R00908,R03120,R06844,R03266,R00743,R01323,R01179,R05508,R00393,R04057,R02955,R05336,R01359,R05509,R00928,R04000,R00229,R07832,R03884,R00227,R03153,R00235,R00725,R01139,R00299,R08404,R02185,R05804,R00303,R00850,R00217,R00346,R00345,R00726,R00341,R00431,R01528,R01788,R02189,R01786
94	1.00	402	21	126	0	0	C00031->C00025:[4->3,7->1,7->5,9->2,9->8]	RP00305,RP06552,RP01134,RP06299,RP05880,RP04543,RP06023,RP00180,RP00014,RP06639,RP01431,RP05915,RP00177,RP01093,RP00026,RP05067,RP06427,RP00060,RP10992,RP00109,RP04202	R00709,R00267,R01384,R01386,R07658,R00837,R00761,R00351,R00352,R00286,R00149,R00150,R00315,R00317,R00320,R07659,R04467,R04234,R00093,R01161,R06423,R00250,R07276,R03053,R01214,R07275,R04338,R05052,R04475,R04438,R02283,R02772,R02773,R02619,R00684,R00668,R00243,R00114,R00248,R04269,R06977,R01939,R07277,R04029,R01956,R03243,R01155,R01648,R05507,R01339,R04529,R07396,R04028,R04171,R03207,R00667,R05085,R02433,R04188,R00895,R04173,R01684,R06426,R01090,R02199,R04217,R02077,R00258,R07613,R00021,R00694,R03248,R00372,R00355,R04051,R02274,R00734,R03952,R02700,R00457,R00908,R03120,R06844,R03266,R01621,R01324,R02737,R00836,R00351,R00352,R00362,R00771,R00743,R01323,R01179,R05508,R00393,R04057,R02955,R05336,R01359,R05509,R00928,R04000,R00229,R07832,R03884,R00227,R03153,R00235,R00344,R01067,R00725,R01139,R00299,R08404,R02185,R05804,R00303,R00850,R07641,R00344,R00930,R00217,R00353,R00207
95	1.00	409	21	134	0	0	C00031->C00025:[4->3,4->8,7->1,7->5,9->2]	RP06552,RP00305,RP01134,RP04543,RP05880,RP06299,RP00453,RP00014,RP00079,RP00078,RP05915,RP01431,RP00036,RP06172,RP05729,RP00177,RP04202,RP01093,RP00060,RP00109,RP00343	R01384,R01386,R07658,R00709,R00267,R00837,R00286,R00351,R00352,R00761,R02727,R00010,R07659,R04467,R04234,R00093,R01161,R06423,R00250,R07276,R03053,R01214,R07275,R04338,R05052,R04475,R04438,R02283,R02772,R02773,R02619,R00684,R00668,R00243,R00114,R00248,R04269,R06977,R01939,R07277,R04029,R01956,R03243,R01155,R01648,R05507,R01339,R04529,R07396,R04028,R04171,R03207,R00667,R05085,R02433,R04188,R00895,R04173,R01684,R06426,R01090,R02199,R04217,R02077,R00258,R07613,R00021,R00694,R03248,R00372,R00355,R04051,R02274,R00734,R03952,R02700,R00457,R00908,R03120,R06844,R03266,R00361,R00360,R00343,R00342,R01447,R01257,R00431,R00346,R00345,R00726,R00341,R02737,R00836,R01324,R00199,R01858,R02628,R01138,R00659,R00724,R00200,R00206,R02320,R00430,R00208,R01012,R00572,R00472,R00217,R00346,R00345,R00726,R00341,R00431,R00351,R00352,R00362,R00207,R00771,R00725,R01139,R00299,R08404,R02185,R05804,R00303,R00850,R00344,R00930,R00217,R00353,R02778,R02780
96	1.00	454	20	108	0	0	C00031->C00025:[4->3,7->1,7->5,9->2,9->8]	RP00305,RP06552,RP01134,RP06299,RP05880,RP04543,RP06023,RP00180,RP08343,RP00014,RP01431,RP05915,RP04833,RP00177,RP01093,RP05067,RP00060,RP10992,RP00109,RP04202	R00709,R00267,R01384,R01386,R07658,R00837,R00761,R00351,R00352,R00286,R00149,R00150,R00315,R00317,R00320,R00236,R07659,R04467,R04234,R00093,R01161,R06423,R00250,R07276,R03053,R01214,R07275,R04338,R05052,R04475,R04438,R02283,R02772,R02773,R02619,R00684,R00668,R00243,R00114,R00248,R04269,R06977,R01939,R07277,R04029,R01956,R03243,R01155,R01648,R05507,R01339,R04529,R07396,R04028,R04171,R03207,R00667,R05085,R02433,R04188,R00895,R04173,R01684,R06426,R01090,R02199,R04217,R02077,R00258,R07613,R00021,R00694,R03248,R00372,R00355,R04051,R02274,R00734,R03952,R02700,R00457,R00908,R03120,R06844,R03266,R01324,R02737,R00836,R00316,R00351,R00352,R00362,R00771,R00344,R00725,R01139,R00299,R08404,R02185,R05804,R00303,R00850,R07641,R00344,R00930,R00217,R00353,R00207
97	1.00	355	26	145	0	0	C00031->C00025:[1->2,4->1,4->3,7->5,9->8]	RP00305,RP01568,RP01134,RP06299,RP00113,RP05880,RP04543,RP02454,RP00453,RP00196,RP01033,RP01093,RP00078,RP05915,RP00180,RP01431,RP00395,RP13340,RP00177,RP00014,RP00026,RP05729,RP00060,RP00343,RP06552,RP01197	R00709,R00267,R01518,R00837,R00761,R02188,R01512,R01515,R01517,R01660,R00351,R00352,R00286,R02740,R02727,R00010,R00289,R00287,R00955,R00658,R00771,R00431,R00346,R00345,R00726,R00341,R02737,R00836,R00315,R00317,R00320,R01324,R01061,R01063,R01827,R00351,R00352,R00362,R07659,R04467,R04234,R00093,R01161,R06423,R00250,R07276,R03053,R01214,R07275,R04338,R05052,R04475,R04438,R02283,R02772,R02773,R02619,R00684,R00668,R00243,R00114,R00248,R04269,R06977,R01939,R07277,R04029,R01956,R03243,R01155,R01648,R05507,R01339,R04529,R07396,R04028,R04171,R03207,R00667,R05085,R02433,R04188,R00895,R04173,R01684,R06426,R01090,R02199,R04217,R02077,R00258,R07613,R00021,R00694,R03248,R00372,R00355,R04051,R02274,R00734,R03952,R02700,R00457,R00908,R03120,R06844,R03266,R00743,R01323,R01179,R05508,R00393,R04057,R02955,R05336,R01359,R05509,R00928,R04000,R00229,R07832,R03884,R00227,R03153,R00235,R00217,R00346,R00345,R00726,R00341,R00431,R00725,R01139,R00299,R08404,R02185,R05804,R00303,R00850,R02778,R02780,R01384,R01386,R07658,R00959
98	1.00	362	25	151	0	0	C00031->C00025:[4->3,7->1,7->5,9->2,9->8]	RP06552,RP00305,RP04543,RP01568,RP05880,RP06299,RP00453,RP00180,RP01033,RP00078,RP05915,RP01431,RP01271,RP00395,RP05729,RP00177,RP00113,RP01093,RP00026,RP00014,RP00052,RP00060,RP00109,RP00343,RP04202	R01384,R01386,R07658,R00709,R00267,R00286,R01518,R00351,R00352,R00761,R02727,R00010,R00315,R00317,R00320,R00658,R00431,R00346,R00345,R00726,R00341,R02737,R00836,R01324,R01068,R01061,R01063,R00217,R00346,R00345,R00726,R00341,R00431,R00351,R00352,R00362,R02188,R01512,R01515,R01517,R01660,R00771,R00743,R01323,R01179,R05508,R00393,R04057,R02955,R05336,R01359,R05509,R00928,R04000,R00229,R07832,R03884,R00227,R03153,R00235,R07659,R04467,R04234,R00093,R01161,R06423,R00250,R07276,R03053,R01214,R07275,R04338,R05052,R04475,R04438,R02283,R02772,R02773,R02619,R00684,R00668,R00243,R00114,R00248,R04269,R06977,R01939,R07277,R04029,R01956,R03243,R01155,R01648,R05507,R01339,R04529,R07396,R04028,R04171,R03207,R00667,R05085,R02433,R04188,R00895,R04173,R01684,R06426,R01090,R02199,R04217,R02077,R00258,R07613,R00021,R00694,R03248,R00372,R00355,R04051,R02274,R00734,R03952,R02700,R00457,R00908,R03120,R06844,R03266,R00756,R00769,R05805,R00770,R00762,R00764,R00767,R00725,R01139,R00299,R08404,R02185,R05804,R00303,R00850,R00344,R00930,R00217,R00353,R02778,R02780,R00207
99	1.00	382	27	132	0	0	C00031->C00025:[1->2,4->1,4->3,5->5,9->8]	RP00305,RP01568,RP01134,RP01925,RP00113,RP05880,RP04543,RP02454,RP05915,RP02961,RP01033,RP01133,RP06552,RP00078,RP01590,RP00191,RP01431,RP00395,RP00177,RP01926,RP00014,RP00285,RP00060,RP05729,RP01275,RP00216,RP05200	R00709,R00267,R01518,R00837,R02035,R02188,R01512,R01515,R01517,R01660,R00351,R00352,R00286,R02740,R02737,R00836,R00028,R00658,R00835,R01384,R01386,R07658,R00431,R00346,R00345,R00726,R00341,R01555,R05196,R02073,R04780,R04779,R01324,R01061,R01063,R00351,R00352,R00362,R02036,R07659,R04467,R04234,R00093,R01161,R06423,R00250,R07276,R03053,R01214,R07275,R04338,R05052,R04475,R04438,R02283,R02772,R02773,R02619,R00684,R00668,R00243,R00114,R00248,R04269,R06977,R01939,R07277,R04029,R01956,R03243,R01155,R01648,R05507,R01339,R04529,R07396,R04028,R04171,R03207,R00667,R05085,R02433,R04188,R00895,R04173,R01684,R06426,R01090,R02199,R04217,R02077,R00258,R07613,R00021,R00694,R03248,R00372,R00355,R04051,R02274,R00734,R03952,R02700,R00457,R00908,R03120,R06844,R03266,R00211,R00210,R00209,R01196,R00212,R00725,R01139,R00299,R08404,R02185,R05804,R00303,R00850,R00217,R00346,R00345,R00726,R00341,R00431,R01070,R01788,R02189,R01786,R05605
100	1.00	452	19	104	0	0	C00031->C00025:[7->1,7->3,7->5,9->2,9->8]	RP00305,RP01925,RP05880,RP06299,RP06023,RP00180,RP08343,RP00014,RP01133,RP01431,RP04833,RP00177,RP01093,RP05067,RP00060,RP10992,RP00109,RP04202,RP06593	R00709,R00267,R02035,R00351,R00352,R00761,R00149,R00150,R00315,R00317,R00320,R00236,R07659,R04467,R04234,R00093,R01161,R06423,R00250,R07276,R03053,R01214,R07275,R04338,R05052,R04475,R04438,R02283,R02772,R02773,R02619,R00684,R00668,R00243,R00114,R00248,R04269,R06977,R01939,R07277,R04029,R01956,R03243,R01155,R01648,R05507,R01339,R04529,R07396,R04028,R04171,R03207,R00667,R05085,R02433,R04188,R00895,R04173,R01684,R06426,R01090,R02199,R04217,R02077,R00258,R07613,R00021,R00694,R03248,R00372,R00355,R04051,R02274,R00734,R03952,R02700,R00457,R00908,R03120,R06844,R03266,R00835,R01324,R00316,R00351,R00352,R00362,R00771,R00344,R00725,R01139,R00299,R08404,R02185,R05804,R00303,R00850,R07641,R00344,R00930,R00217,R00353,R00207,R01528
101	1.00	378	21	141	0	0	C00031->C00025:[7->1,7->3,7->5,9->2,9->8]	RP00305,RP01925,RP01077,RP05880,RP06299,RP00180,RP08343,RP00014,RP01133,RP01431,RP04833,RP00177,RP01093,RP06639,RP05694,RP05067,RP06427,RP00060,RP00109,RP04202,RP06593	R00709,R00267,R02035,R00742,R00351,R00352,R00761,R00315,R00317,R00320,R00236,R07659,R04467,R04234,R00093,R01161,R06423,R00250,R07276,R03053,R01214,R07275,R04338,R05052,R04475,R04438,R02283,R02772,R02773,R02619,R00684,R00668,R00243,R00114,R00248,R04269,R06977,R01939,R07277,R04029,R01956,R03243,R01155,R01648,R05507,R01339,R04529,R07396,R04028,R04171,R03207,R00667,R05085,R02433,R04188,R00895,R04173,R01684,R06426,R01090,R02199,R04217,R02077,R00258,R07613,R00021,R00694,R03248,R00372,R00355,R04051,R02274,R00734,R03952,R02700,R00457,R00908,R03120,R06844,R03266,R00835,R01324,R00316,R00351,R00352,R00362,R00771,R01621,R04709,R07989,R06635,R06637,R06636,R06459,R06458,R06448,R07250,R06510,R07253,R05331,R06641,R00233,R06511,R06512,R06643,R06644,R06645,R02505,R07987,R07251,R07988,R05188,R06482,R06483,R06480,R06481,R02447,R05464,R01613,R01614,R05190,R07758,R02223,R07254,R02224,R00344,R01067,R00725,R01139,R00299,R08404,R02185,R05804,R00303,R00850,R00344,R00930,R00217,R00353,R00207,R01528
102	1.00	378	21	146	0	0	C00031->C00025:[4->3,7->1,7->5,9->2,9->8]	RP00305,RP06552,RP06299,RP01077,RP05880,RP04543,RP00453,RP00180,RP08343,RP00014,RP05915,RP01431,RP04833,RP00177,RP04202,RP01093,RP05694,RP05067,RP00060,RP00109,RP00343	R00709,R00267,R01384,R01386,R07658,R00761,R00742,R00351,R00352,R00286,R02727,R00010,R00315,R00317,R00320,R00236,R07659,R04467,R04234,R00093,R01161,R06423,R00250,R07276,R03053,R01214,R07275,R04338,R05052,R04475,R04438,R02283,R02772,R02773,R02619,R00684,R00668,R00243,R00114,R00248,R04269,R06977,R01939,R07277,R04029,R01956,R03243,R01155,R01648,R05507,R01339,R04529,R07396,R04028,R04171,R03207,R00667,R05085,R02433,R04188,R00895,R04173,R01684,R06426,R01090,R02199,R04217,R02077,R00258,R07613,R00021,R00694,R03248,R00372,R00355,R04051,R02274,R00734,R03952,R02700,R00457,R00908,R03120,R06844,R03266,R02737,R00836,R01324,R00316,R00351,R00352,R00362,R00207,R00771,R04709,R07989,R06635,R06637,R06636,R06459,R06458,R06448,R07250,R06510,R07253,R05331,R06641,R00233,R06511,R06512,R06643,R06644,R06645,R02505,R07987,R07251,R07988,R05188,R06482,R06483,R06480,R06481,R02447,R05464,R01613,R01614,R05190,R07758,R02223,R07254,R02224,R00344,R00725,R01139,R00299,R08404,R02185,R05804,R00303,R00850,R00344,R00930,R00217,R00353,R02778,R02780
103	1.00	460	21	106	0	0	C00031->C00025:[7->1,7->3,7->5,9->2,9->8]	RP00305,RP01925,RP05880,RP06299,RP06023,RP00180,RP08343,RP00014,RP01133,RP01431,RP04833,RP00177,RP01093,RP06639,RP05067,RP06427,RP00060,RP10992,RP00109,RP04202,RP06593	R00709,R00267,R02035,R00351,R00352,R00761,R00149,R00150,R00315,R00317,R00320,R00236,R07659,R04467,R04234,R00093,R01161,R06423,R00250,R07276,R03053,R01214,R07275,R04338,R05052,R04475,R04438,R02283,R02772,R02773,R02619,R00684,R00668,R00243,R00114,R00248,R04269,R06977,R01939,R07277,R04029,R01956,R03243,R01155,R01648,R05507,R01339,R04529,R07396,R04028,R04171,R03207,R00667,R05085,R02433,R04188,R00895,R04173,R01684,R06426,R01090,R02199,R04217,R02077,R00258,R07613,R00021,R00694,R03248,R00372,R00355,R04051,R02274,R00734,R03952,R02700,R00457,R00908,R03120,R06844,R03266,R00835,R01324,R00316,R00351,R00352,R00362,R00771,R01621,R00344,R01067,R00725,R01139,R00299,R08404,R02185,R05804,R00303,R00850,R07641,R00344,R00930,R00217,R00353,R00207,R01528
104	1.00	420	26	148	0	0	C00031->C00025:[4->3,4->8,7->1,7->5,9->2]	RP00305,RP01568,RP01134,RP04543,RP00113,RP01432,RP05880,RP06299,RP00036,RP01093,RP00079,RP01033,RP00078,RP05915,RP05729,RP01830,RP06172,RP01271,RP00395,RP00177,RP00014,RP00052,RP00060,RP00109,RP04202,RP06552	R00709,R00267,R01518,R00837,R00286,R02188,R01512,R01515,R01517,R01660,R01325,R00351,R00352,R00761,R00199,R01858,R02628,R01138,R00659,R00724,R00200,R00206,R02320,R00430,R00208,R01012,R00572,R00771,R00361,R00360,R00343,R00342,R01447,R01257,R00658,R00431,R00346,R00345,R00726,R00341,R02737,R00836,R00217,R00346,R00345,R00726,R00341,R00431,R01900,R00472,R01068,R01061,R01063,R00351,R00352,R00362,R07659,R04467,R04234,R00093,R01161,R06423,R00250,R07276,R03053,R01214,R07275,R04338,R05052,R04475,R04438,R02283,R02772,R02773,R02619,R00684,R00668,R00243,R00114,R00248,R04269,R06977,R01939,R07277,R04029,R01956,R03243,R01155,R01648,R05507,R01339,R04529,R07396,R04028,R04171,R03207,R00667,R05085,R02433,R04188,R00895,R04173,R01684,R06426,R01090,R02199,R04217,R02077,R00258,R07613,R00021,R00694,R03248,R00372,R00355,R04051,R02274,R00734,R03952,R02700,R00457,R00908,R03120,R06844,R03266,R00756,R00769,R05805,R00770,R00762,R00764,R00767,R00725,R01139,R00299,R08404,R02185,R05804,R00303,R00850,R00344,R00930,R00217,R00353,R00207,R01384,R01386,R07658
105	1.00	413	26	143	0	0	C00031->C00025:[4->3,4->8,7->1,7->5,9->2]	RP00305,RP01568,RP01134,RP04543,RP00113,RP00649,RP06299,RP00036,RP01093,RP00079,RP01033,RP00078,RP01431,RP05915,RP06172,RP00395,RP13340,RP00177,RP00014,RP01790,RP05729,RP00060,RP00109,RP04202,RP05880,RP06552	R00709,R00267,R01518,R00837,R00286,R02188,R01512,R01515,R01517,R01660,R00761,R01067,R00761,R00199,R01858,R02628,R01138,R00659,R00724,R00200,R00206,R02320,R00430,R00208,R01012,R00572,R00771,R00361,R00360,R00343,R00342,R01447,R01257,R00658,R00431,R00346,R00345,R00726,R00341,R01324,R02737,R00836,R00472,R01061,R01063,R01827,R00351,R00352,R00362,R07659,R04467,R04234,R00093,R01161,R06423,R00250,R07276,R03053,R01214,R07275,R04338,R05052,R04475,R04438,R02283,R02772,R02773,R02619,R00684,R00668,R00243,R00114,R00248,R04269,R06977,R01939,R07277,R04029,R01956,R03243,R01155,R01648,R05507,R01339,R04529,R07396,R04028,R04171,R03207,R00667,R05085,R02433,R04188,R00895,R04173,R01684,R06426,R01090,R02199,R04217,R02077,R00258,R07613,R00021,R00694,R03248,R00372,R00355,R04051,R02274,R00734,R03952,R02700,R00457,R00908,R03120,R06844,R03266,R01830,R00217,R00346,R00345,R00726,R00341,R00431,R00725,R01139,R00299,R08404,R02185,R05804,R00303,R00850,R00344,R00930,R00217,R00353,R00207,R00351,R00352,R01384,R01386,R07658
106	1.00	341	22	134	0	0	C00031->C00025:[1->2,4->1,7->3,7->5,9->8]	RP00305,RP01568,RP01925,RP00113,RP02940,RP06299,RP00180,RP02450,RP01133,RP00078,RP01431,RP00395,RP13340,RP00177,RP01093,RP05880,RP00014,RP00026,RP01033,RP00060,RP05729,RP06593	R00709,R00267,R01518,R02035,R02188,R01512,R01515,R01517,R01660,R03321,R00761,R00315,R00317,R00320,R02736,R00835,R00431,R00346,R00345,R00726,R00341,R01324,R01061,R01063,R01827,R00351,R00352,R00362,R00771,R00351,R00352,R07659,R04467,R04234,R00093,R01161,R06423,R00250,R07276,R03053,R01214,R07275,R04338,R05052,R04475,R04438,R02283,R02772,R02773,R02619,R00684,R00668,R00243,R00114,R00248,R04269,R06977,R01939,R07277,R04029,R01956,R03243,R01155,R01648,R05507,R01339,R04529,R07396,R04028,R04171,R03207,R00667,R05085,R02433,R04188,R00895,R04173,R01684,R06426,R01090,R02199,R04217,R02077,R00258,R07613,R00021,R00694,R03248,R00372,R00355,R04051,R02274,R00734,R03952,R02700,R00457,R00908,R03120,R06844,R03266,R00743,R01323,R01179,R05508,R00393,R04057,R02955,R05336,R01359,R05509,R00928,R04000,R00229,R07832,R03884,R00227,R03153,R00235,R00658,R00725,R01139,R00299,R08404,R02185,R05804,R00303,R00850,R00217,R00346,R00345,R00726,R00341,R00431,R01528
107	1.00	354	24	147	0	0	C00031->C00025:[1->2,4->1,4->3,7->5,9->8]	RP06552,RP01568,RP06299,RP00113,RP05880,RP04543,RP01829,RP00014,RP01033,RP00078,RP05915,RP00180,RP01431,RP01271,RP00395,RP05729,RP00177,RP01093,RP00026,RP00453,RP00052,RP04494,RP00060,RP00343	R01384,R01386,R07658,R01518,R00761,R02188,R01512,R01515,R01517,R01660,R00351,R00352,R00286,R01899,R07659,R04467,R04234,R00093,R01161,R06423,R00250,R07276,R03053,R01214,R07275,R04338,R05052,R04475,R04438,R02283,R02772,R02773,R02619,R00684,R00668,R00243,R00114,R00248,R04269,R06977,R01939,R07277,R04029,R01956,R03243,R01155,R01648,R05507,R01339,R04529,R07396,R04028,R04171,R03207,R00667,R05085,R02433,R04188,R00895,R04173,R01684,R06426,R01090,R02199,R04217,R02077,R00258,R07613,R00021,R00694,R03248,R00372,R00355,R04051,R02274,R00734,R03952,R02700,R00457,R00908,R03120,R06844,R03266,R00658,R00431,R00346,R00345,R00726,R00341,R02737,R00836,R00315,R00317,R00320,R01324,R01068,R01061,R01063,R00217,R00346,R00345,R00726,R00341,R00431,R00351,R00352,R00362,R00771,R00743,R01323,R01179,R05508,R00393,R04057,R02955,R05336,R01359,R05509,R00928,R04000,R00229,R07832,R03884,R00227,R03153,R00235,R02727,R00010,R00756,R00769,R05805,R00770,R00762,R00764,R00767,R00268,R08201,R00725,R01139,R00299,R08404,R02185,R05804,R00303,R00850,R02778,R02780
108	1.00	375	20	147	0	0	C00031->C00025:[4->3,7->1,7->5,9->2,9->8]	RP06552,RP00305,RP06299,RP05880,RP04543,RP00453,RP00180,RP00014,RP00078,RP05915,RP01431,RP00036,RP05729,RP00177,RP04202,RP01093,RP00026,RP00060,RP00109,RP00343	R01384,R01386,R07658,R00709,R00267,R00761,R00351,R00352,R00286,R02727,R00010,R00315,R00317,R00320,R07659,R04467,R04234,R00093,R01161,R06423,R00250,R07276,R03053,R01214,R07275,R04338,R05052,R04475,R04438,R02283,R02772,R02773,R02619,R00684,R00668,R00243,R00114,R00248,R04269,R06977,R01939,R07277,R04029,R01956,R03243,R01155,R01648,R05507,R01339,R04529,R07396,R04028,R04171,R03207,R00667,R05085,R02433,R04188,R00895,R04173,R01684,R06426,R01090,R02199,R04217,R02077,R00258,R07613,R00021,R00694,R03248,R00372,R00355,R04051,R02274,R00734,R03952,R02700,R00457,R00908,R03120,R06844,R03266,R00431,R00346,R00345,R00726,R00341,R02737,R00836,R01324,R00199,R01858,R02628,R01138,R00659,R00724,R00200,R00206,R02320,R00430,R00208,R01012,R00572,R00217,R00346,R00345,R00726,R00341,R00431,R00351,R00352,R00362,R00207,R00771,R00743,R01323,R01179,R05508,R00393,R04057,R02955,R05336,R01359,R05509,R00928,R04000,R00229,R07832,R03884,R00227,R03153,R00235,R00725,R01139,R00299,R08404,R02185,R05804,R00303,R00850,R00344,R00930,R00217,R00353,R02778,R02780
109	1.00	339	20	157	0	0	C00031->C00025:[7->1,7->3,7->5,9->2,9->8]	RP00305,RP01925,RP01077,RP05880,RP06299,RP00180,RP00014,RP06639,RP01431,RP00177,RP01093,RP00026,RP05694,RP05067,RP06427,RP00060,RP00109,RP04202,RP06593,RP01133	R00709,R00267,R02035,R00742,R00351,R00352,R00761,R00315,R00317,R00320,R07659,R04467,R04234,R00093,R01161,R06423,R00250,R07276,R03053,R01214,R07275,R04338,R05052,R04475,R04438,R02283,R02772,R02773,R02619,R00684,R00668,R00243,R00114,R00248,R04269,R06977,R01939,R07277,R04029,R01956,R03243,R01155,R01648,R05507,R01339,R04529,R07396,R04028,R04171,R03207,R00667,R05085,R02433,R04188,R00895,R04173,R01684,R06426,R01090,R02199,R04217,R02077,R00258,R07613,R00021,R00694,R03248,R00372,R00355,R04051,R02274,R00734,R03952,R02700,R00457,R00908,R03120,R06844,R03266,R01621,R01324,R00351,R00352,R00362,R00771,R00743,R01323,R01179,R05508,R00393,R04057,R02955,R05336,R01359,R05509,R00928,R04000,R00229,R07832,R03884,R00227,R03153,R00235,R04709,R07989,R06635,R06637,R06636,R06459,R06458,R06448,R07250,R06510,R07253,R05331,R06641,R00233,R06511,R06512,R06643,R06644,R06645,R02505,R07987,R07251,R07988,R05188,R06482,R06483,R06480,R06481,R02447,R05464,R01613,R01614,R05190,R07758,R02223,R07254,R02224,R00344,R01067,R00725,R01139,R00299,R08404,R02185,R05804,R00303,R00850,R00344,R00930,R00217,R00353,R00207,R01528,R00835
110	1.00	409	29	138	0	0	C00031->C00025:[1->2,4->1,4->3,4->8,7->5]	RP00305,RP01568,RP01134,RP06299,RP00113,RP00287,RP05880,RP04543,RP06101,RP02961,RP01033,RP00078,RP01590,RP01431,RP01197,RP05915,RP06172,RP01271,RP00395,RP00177,RP04202,RP01093,RP00014,RP00052,RP00216,RP00060,RP05729,RP00196,RP06552	R00709,R00267,R01518,R00837,R00761,R02188,R01512,R01515,R01517,R01660,R00214,R00216,R00351,R00352,R00286,R00214,R00216,R00028,R00658,R00431,R00346,R00345,R00726,R00341,R01555,R05196,R01324,R00959,R02737,R00836,R00472,R01068,R01061,R01063,R00351,R00352,R00362,R00207,R00771,R07659,R04467,R04234,R00093,R01161,R06423,R00250,R07276,R03053,R01214,R07275,R04338,R05052,R04475,R04438,R02283,R02772,R02773,R02619,R00684,R00668,R00243,R00114,R00248,R04269,R06977,R01939,R07277,R04029,R01956,R03243,R01155,R01648,R05507,R01339,R04529,R07396,R04028,R04171,R03207,R00667,R05085,R02433,R04188,R00895,R04173,R01684,R06426,R01090,R02199,R04217,R02077,R00258,R07613,R00021,R00694,R03248,R00372,R00355,R04051,R02274,R00734,R03952,R02700,R00457,R00908,R03120,R06844,R03266,R00756,R00769,R05805,R00770,R00762,R00764,R00767,R01788,R02189,R01786,R00725,R01139,R00299,R08404,R02185,R05804,R00303,R00850,R00217,R00346,R00345,R00726,R00341,R00431,R00289,R00287,R00955,R01384,R01386,R07658
111	1.00	340	23	134	0	0	C00031->C00025:[1->2,4->1,7->3,7->5,9->8]	RP00305,RP01568,RP01925,RP05880,RP06299,RP02454,RP00180,RP02961,RP01033,RP01133,RP00078,RP01431,RP01590,RP13340,RP00177,RP01093,RP00014,RP00026,RP01264,RP00060,RP05729,RP06593,RP00216	R00709,R00267,R01518,R02035,R00351,R00352,R00761,R02740,R00315,R00317,R00320,R00028,R00658,R00835,R00431,R00346,R00345,R00726,R00341,R01324,R01555,R05196,R01827,R00351,R00352,R00362,R00771,R07659,R04467,R04234,R00093,R01161,R06423,R00250,R07276,R03053,R01214,R07275,R04338,R05052,R04475,R04438,R02283,R02772,R02773,R02619,R00684,R00668,R00243,R00114,R00248,R04269,R06977,R01939,R07277,R04029,R01956,R03243,R01155,R01648,R05507,R01339,R04529,R07396,R04028,R04171,R03207,R00667,R05085,R02433,R04188,R00895,R04173,R01684,R06426,R01090,R02199,R04217,R02077,R00258,R07613,R00021,R00694,R03248,R00372,R00355,R04051,R02274,R00734,R03952,R02700,R00457,R00908,R03120,R06844,R03266,R00743,R01323,R01179,R05508,R00393,R04057,R02955,R05336,R01359,R05509,R00928,R04000,R00229,R07832,R03884,R00227,R03153,R00235,R07159,R01058,R00725,R01139,R00299,R08404,R02185,R05804,R00303,R00850,R00217,R00346,R00345,R00726,R00341,R00431,R01528,R01788,R02189,R01786
112	1.00	380	24	124	0	0	C00031->C00025:[1->2,4->1,4->3,5->5,9->8]	RP00305,RP01568,RP01134,RP01925,RP00113,RP02940,RP04543,RP02450,RP01133,RP00078,RP01431,RP05915,RP00395,RP13340,RP00177,RP01926,RP00014,RP01033,RP00285,RP00060,RP05729,RP05880,RP06552,RP05200	R00709,R00267,R01518,R00837,R02035,R02188,R01512,R01515,R01517,R01660,R03321,R00286,R02736,R00835,R00431,R00346,R00345,R00726,R00341,R01324,R02737,R00836,R01061,R01063,R01827,R00351,R00352,R00362,R02036,R07659,R04467,R04234,R00093,R01161,R06423,R00250,R07276,R03053,R01214,R07275,R04338,R05052,R04475,R04438,R02283,R02772,R02773,R02619,R00684,R00668,R00243,R00114,R00248,R04269,R06977,R01939,R07277,R04029,R01956,R03243,R01155,R01648,R05507,R01339,R04529,R07396,R04028,R04171,R03207,R00667,R05085,R02433,R04188,R00895,R04173,R01684,R06426,R01090,R02199,R04217,R02077,R00258,R07613,R00021,R00694,R03248,R00372,R00355,R04051,R02274,R00734,R03952,R02700,R00457,R00908,R03120,R06844,R03266,R00658,R00211,R00210,R00209,R01196,R00212,R00725,R01139,R00299,R08404,R02185,R05804,R00303,R00850,R00217,R00346,R00345,R00726,R00341,R00431,R00351,R00352,R01384,R01386,R07658,R05605
113	1.00	419	21	128	0	0	C00031->C00025:[4->3,4->8,7->1,7->5,9->2]	RP00305,RP06552,RP01134,RP04543,RP00343,RP00287,RP05880,RP06299,RP00036,RP06101,RP01093,RP00078,RP05915,RP01431,RP06172,RP00177,RP04202,RP00014,RP00453,RP00060,RP05729	R00709,R00267,R01384,R01386,R07658,R00837,R00286,R02778,R02780,R00214,R00216,R00351,R00352,R00761,R00199,R01858,R02628,R01138,R00659,R00724,R00200,R00206,R02320,R00430,R00208,R01012,R00572,R00214,R00216,R00771,R00431,R00346,R00345,R00726,R00341,R02737,R00836,R01324,R00472,R00351,R00352,R00362,R00207,R07659,R04467,R04234,R00093,R01161,R06423,R00250,R07276,R03053,R01214,R07275,R04338,R05052,R04475,R04438,R02283,R02772,R02773,R02619,R00684,R00668,R00243,R00114,R00248,R04269,R06977,R01939,R07277,R04029,R01956,R03243,R01155,R01648,R05507,R01339,R04529,R07396,R04028,R04171,R03207,R00667,R05085,R02433,R04188,R00895,R04173,R01684,R06426,R01090,R02199,R04217,R02077,R00258,R07613,R00021,R00694,R03248,R00372,R00355,R04051,R02274,R00734,R03952,R02700,R00457,R00908,R03120,R06844,R03266,R02727,R00010,R00725,R01139,R00299,R08404,R02185,R05804,R00303,R00850,R00217,R00346,R00345,R00726,R00341,R00431
114	1.00	378	23	148	0	0	C00031->C00025:[4->3,5->1,7->1,7->5,9->2,9->8]	RP06552,RP00305,RP01134,RP01925,RP05880,RP04543,RP00180,RP00014,RP01133,RP00078,RP05915,RP01431,RP00036,RP00177,RP01926,RP01093,RP00026,RP00060,RP00109,RP05729,RP06299,RP04202,RP05200	R01384,R01386,R07658,R00709,R00267,R00837,R02035,R00351,R00352,R00286,R00315,R00317,R00320,R07659,R04467,R04234,R00093,R01161,R06423,R00250,R07276,R03053,R01214,R07275,R04338,R05052,R04475,R04438,R02283,R02772,R02773,R02619,R00684,R00668,R00243,R00114,R00248,R04269,R06977,R01939,R07277,R04029,R01956,R03243,R01155,R01648,R05507,R01339,R04529,R07396,R04028,R04171,R03207,R00667,R05085,R02433,R04188,R00895,R04173,R01684,R06426,R01090,R02199,R04217,R02077,R00258,R07613,R00021,R00694,R03248,R00372,R00355,R04051,R02274,R00734,R03952,R02700,R00457,R00908,R03120,R06844,R03266,R00835,R00431,R00346,R00345,R00726,R00341,R02737,R00836,R01324,R00199,R01858,R02628,R01138,R00659,R00724,R00200,R00206,R02320,R00430,R00208,R01012,R00572,R00351,R00352,R00362,R02036,R00771,R00743,R01323,R01179,R05508,R00393,R04057,R02955,R05336,R01359,R05509,R00928,R04000,R00229,R07832,R03884,R00227,R03153,R00235,R00725,R01139,R00299,R08404,R02185,R05804,R00303,R00850,R00344,R00930,R00217,R00353,R00217,R00346,R00345,R00726,R00341,R00431,R00761,R00207,R05605
115	1.00	466	25	138	0	0	C00031->C00025:[4->3,7->1,7->5,9->2,9->8]	RP00305,RP01568,RP01134,RP06299,RP00036,RP00113,RP05880,RP04543,RP06023,RP01093,RP01033,RP05067,RP01431,RP05915,RP01271,RP00395,RP00177,RP00014,RP00052,RP00285,RP00060,RP10992,RP00109,RP04202,RP06552	R00709,R00267,R01518,R00837,R00761,R00199,R01858,R02628,R01138,R00659,R00724,R00200,R00206,R02320,R00430,R00208,R01012,R00572,R02188,R01512,R01515,R01517,R01660,R00351,R00352,R00286,R00149,R00150,R00771,R00658,R00344,R01324,R02737,R00836,R01068,R01061,R01063,R00351,R00352,R00362,R07659,R04467,R04234,R00093,R01161,R06423,R00250,R07276,R03053,R01214,R07275,R04338,R05052,R04475,R04438,R02283,R02772,R02773,R02619,R00684,R00668,R00243,R00114,R00248,R04269,R06977,R01939,R07277,R04029,R01956,R03243,R01155,R01648,R05507,R01339,R04529,R07396,R04028,R04171,R03207,R00667,R05085,R02433,R04188,R00895,R04173,R01684,R06426,R01090,R02199,R04217,R02077,R00258,R07613,R00021,R00694,R03248,R00372,R00355,R04051,R02274,R00734,R03952,R02700,R00457,R00908,R03120,R06844,R03266,R00756,R00769,R05805,R00770,R00762,R00764,R00767,R00211,R00210,R00209,R01196,R00212,R00725,R01139,R00299,R08404,R02185,R05804,R00303,R00850,R07641,R00344,R00930,R00217,R00353,R00207,R01384,R01386,R07658
116	1.00	390	27	161	0	0	C00031->C00025:[4->3,7->1,7->5,9->2,9->8]	RP00305,RP06552,RP01134,RP04543,RP05880,RP06299,RP02454,RP01238,RP00180,RP02961,RP00014,RP00052,RP05915,RP01431,RP00036,RP01590,RP13340,RP00177,RP00078,RP01093,RP00026,RP01270,RP05729,RP00060,RP00109,RP04202,RP00216	R00709,R00267,R01384,R01386,R07658,R00837,R00286,R00351,R00352,R00761,R02740,R01015,R00315,R00317,R00320,R00028,R07659,R04467,R04234,R00093,R01161,R06423,R00250,R07276,R03053,R01214,R07275,R04338,R05052,R04475,R04438,R02283,R02772,R02773,R02619,R00684,R00668,R00243,R00114,R00248,R04269,R06977,R01939,R07277,R04029,R01956,R03243,R01155,R01648,R05507,R01339,R04529,R07396,R04028,R04171,R03207,R00667,R05085,R02433,R04188,R00895,R04173,R01684,R06426,R01090,R02199,R04217,R02077,R00258,R07613,R00021,R00694,R03248,R00372,R00355,R04051,R02274,R00734,R03952,R02700,R00457,R00908,R03120,R06844,R03266,R00756,R00769,R05805,R00770,R00762,R00764,R00767,R02737,R00836,R01324,R00199,R01858,R02628,R01138,R00659,R00724,R00200,R00206,R02320,R00430,R00208,R01012,R00572,R01555,R05196,R01827,R00351,R00352,R00362,R00431,R00346,R00345,R00726,R00341,R00771,R00743,R01323,R01179,R05508,R00393,R04057,R02955,R05336,R01359,R05509,R00928,R04000,R00229,R07832,R03884,R00227,R03153,R00235,R01068,R00217,R00346,R00345,R00726,R00341,R00431,R00725,R01139,R00299,R08404,R02185,R05804,R00303,R00850,R00344,R00930,R00217,R00353,R00207,R01788,R02189,R01786
117	1.00	358	23	144	0	0	C00031->C00025:[1->2,4->1,4->3,7->5,9->8]	RP00305,RP01568,RP01134,RP04543,RP00113,RP01432,RP05880,RP06299,RP00180,RP01033,RP01093,RP00078,RP05915,RP01830,RP01271,RP00395,RP00177,RP00014,RP00026,RP00052,RP00060,RP05729,RP06552	R00709,R00267,R01518,R00837,R00286,R02188,R01512,R01515,R01517,R01660,R01325,R00351,R00352,R00761,R00315,R00317,R00320,R00658,R00771,R00431,R00346,R00345,R00726,R00341,R02737,R00836,R01900,R01068,R01061,R01063,R00351,R00352,R00362,R07659,R04467,R04234,R00093,R01161,R06423,R00250,R07276,R03053,R01214,R07275,R04338,R05052,R04475,R04438,R02283,R02772,R02773,R02619,R00684,R00668,R00243,R00114,R00248,R04269,R06977,R01939,R07277,R04029,R01956,R03243,R01155,R01648,R05507,R01339,R04529,R07396,R04028,R04171,R03207,R00667,R05085,R02433,R04188,R00895,R04173,R01684,R06426,R01090,R02199,R04217,R02077,R00258,R07613,R00021,R00694,R03248,R00372,R00355,R04051,R02274,R00734,R03952,R02700,R00457,R00908,R03120,R06844,R03266,R00743,R01323,R01179,R05508,R00393,R04057,R02955,R05336,R01359,R05509,R00928,R04000,R00229,R07832,R03884,R00227,R03153,R00235,R00756,R00769,R05805,R00770,R00762,R00764,R00767,R00725,R01139,R00299,R08404,R02185,R05804,R00303,R00850,R00217,R00346,R00345,R00726,R00341,R00431,R01384,R01386,R07658
118	1.00	384	23	148	0	0	C00031->C00025:[4->3,7->1,7->5,9->2,9->8]	RP00305,RP06552,RP06299,RP01077,RP05880,RP04543,RP00453,RP00180,RP08343,RP00014,RP05915,RP01431,RP04833,RP00177,RP04202,RP01093,RP06639,RP05694,RP05067,RP06427,RP00060,RP00109,RP00343	R00709,R00267,R01384,R01386,R07658,R00761,R00742,R00351,R00352,R00286,R02727,R00010,R00315,R00317,R00320,R00236,R07659,R04467,R04234,R00093,R01161,R06423,R00250,R07276,R03053,R01214,R07275,R04338,R05052,R04475,R04438,R02283,R02772,R02773,R02619,R00684,R00668,R00243,R00114,R00248,R04269,R06977,R01939,R07277,R04029,R01956,R03243,R01155,R01648,R05507,R01339,R04529,R07396,R04028,R04171,R03207,R00667,R05085,R02433,R04188,R00895,R04173,R01684,R06426,R01090,R02199,R04217,R02077,R00258,R07613,R00021,R00694,R03248,R00372,R00355,R04051,R02274,R00734,R03952,R02700,R00457,R00908,R03120,R06844,R03266,R02737,R00836,R01324,R00316,R00351,R00352,R00362,R00207,R00771,R01621,R04709,R07989,R06635,R06637,R06636,R06459,R06458,R06448,R07250,R06510,R07253,R05331,R06641,R00233,R06511,R06512,R06643,R06644,R06645,R02505,R07987,R07251,R07988,R05188,R06482,R06483,R06480,R06481,R02447,R05464,R01613,R01614,R05190,R07758,R02223,R07254,R02224,R00344,R01067,R00725,R01139,R00299,R08404,R02185,R05804,R00303,R00850,R00344,R00930,R00217,R00353,R02778,R02780
119	1.00	397	25	124	0	0	C00031->C00025:[1->2,4->1,4->3,4->8,7->5]	RP00305,RP01568,RP01134,RP06299,RP00113,RP00287,RP00649,RP04543,RP06101,RP01033,RP00078,RP01431,RP05915,RP06172,RP00395,RP13340,RP00177,RP04202,RP01093,RP00014,RP01790,RP00060,RP05729,RP05880,RP06552	R00709,R00267,R01518,R00837,R00761,R02188,R01512,R01515,R01517,R01660,R00214,R00216,R00761,R01067,R00286,R00214,R00216,R00658,R00431,R00346,R00345,R00726,R00341,R01324,R02737,R00836,R00472,R01061,R01063,R01827,R00351,R00352,R00362,R00207,R00771,R07659,R04467,R04234,R00093,R01161,R06423,R00250,R07276,R03053,R01214,R07275,R04338,R05052,R04475,R04438,R02283,R02772,R02773,R02619,R00684,R00668,R00243,R00114,R00248,R04269,R06977,R01939,R07277,R04029,R01956,R03243,R01155,R01648,R05507,R01339,R04529,R07396,R04028,R04171,R03207,R00667,R05085,R02433,R04188,R00895,R04173,R01684,R06426,R01090,R02199,R04217,R02077,R00258,R07613,R00021,R00694,R03248,R00372,R00355,R04051,R02274,R00734,R03952,R02700,R00457,R00908,R03120,R06844,R03266,R01830,R00725,R01139,R00299,R08404,R02185,R05804,R00303,R00850,R00217,R00346,R00345,R00726,R00341,R00431,R00351,R00352,R01384,R01386,R07658
120	1.00	417	27	68	0	0	C00031->C00025:[4->1,4->3,7->5,9->2,9->8]	RP06552,RP00305,RP01134,RP00608,RP01043,RP05880,RP04543,RP06265,RP00180,RP04494,RP08484,RP05915,RP00327,RP01431,RP00578,RP00177,RP00486,RP01829,RP01093,RP00026,RP00060,RP01662,RP00109,RP04202,RP06299,RP00930,RP04453	R01384,R01386,R07658,R00709,R00267,R00837,R00713,R00714,R00670,R00351,R00352,R00286,R00670,R00315,R00317,R00320,R00268,R08201,R00268,R02737,R00836,R01986,R02549,R01324,R01343,R00667,R00351,R00352,R00362,R01151,R01155,R01899,R00771,R00743,R01323,R01179,R05508,R00393,R04057,R02955,R05336,R01359,R05509,R00928,R04000,R00229,R07832,R03884,R00227,R03153,R00235,R00725,R01139,R00299,R08404,R02185,R05804,R00303,R00850,R01648,R00344,R00930,R00217,R00353,R00207,R00761,R00479,R00245
121	1.00	359	24	148	0	0	C00031->C00025:[4->3,7->1,7->5,9->2,9->8]	RP06552,RP00305,RP01134,RP04543,RP01568,RP05880,RP06299,RP00180,RP01033,RP00078,RP05915,RP01431,RP01271,RP00395,RP00177,RP00113,RP01093,RP00026,RP00014,RP00052,RP00060,RP00109,RP05729,RP04202	R01384,R01386,R07658,R00709,R00267,R00837,R00286,R01518,R00351,R00352,R00761,R00315,R00317,R00320,R00658,R00431,R00346,R00345,R00726,R00341,R02737,R00836,R01324,R01068,R01061,R01063,R00351,R00352,R00362,R02188,R01512,R01515,R01517,R01660,R00771,R00743,R01323,R01179,R05508,R00393,R04057,R02955,R05336,R01359,R05509,R00928,R04000,R00229,R07832,R03884,R00227,R03153,R00235,R07659,R04467,R04234,R00093,R01161,R06423,R00250,R07276,R03053,R01214,R07275,R04338,R05052,R04475,R04438,R02283,R02772,R02773,R02619,R00684,R00668,R00243,R00114,R00248,R04269,R06977,R01939,R07277,R04029,R01956,R03243,R01155,R01648,R05507,R01339,R04529,R07396,R04028,R04171,R03207,R00667,R05085,R02433,R04188,R00895,R04173,R01684,R06426,R01090,R02199,R04217,R02077,R00258,R07613,R00021,R00694,R03248,R00372,R00355,R04051,R02274,R00734,R03952,R02700,R00457,R00908,R03120,R06844,R03266,R00756,R00769,R05805,R00770,R00762,R00764,R00767,R00725,R01139,R00299,R08404,R02185,R05804,R00303,R00850,R00344,R00930,R00217,R00353,R00217,R00346,R00345,R00726,R00341,R00431,R00207
122	1.00	405	25	127	0	0	C00031->C00025:[1->2,4->1,4->3,4->8,7->5]	RP06552,RP01568,RP01134,RP06299,RP00343,RP00287,RP05880,RP04543,RP00453,RP06101,RP01033,RP00078,RP01431,RP05915,RP06172,RP01271,RP00305,RP00177,RP04202,RP01093,RP00014,RP00052,RP01264,RP00060,RP05729	R01384,R01386,R07658,R01518,R00837,R00761,R02778,R02780,R00214,R00216,R00351,R00352,R00286,R02727,R00010,R00214,R00216,R00658,R00431,R00346,R00345,R00726,R00341,R01324,R02737,R00836,R00472,R01068,R00709,R00267,R00351,R00352,R00362,R00207,R00771,R07659,R04467,R04234,R00093,R01161,R06423,R00250,R07276,R03053,R01214,R07275,R04338,R05052,R04475,R04438,R02283,R02772,R02773,R02619,R00684,R00668,R00243,R00114,R00248,R04269,R06977,R01939,R07277,R04029,R01956,R03243,R01155,R01648,R05507,R01339,R04529,R07396,R04028,R04171,R03207,R00667,R05085,R02433,R04188,R00895,R04173,R01684,R06426,R01090,R02199,R04217,R02077,R00258,R07613,R00021,R00694,R03248,R00372,R00355,R04051,R02274,R00734,R03952,R02700,R00457,R00908,R03120,R06844,R03266,R00756,R00769,R05805,R00770,R00762,R00764,R00767,R07159,R01058,R00725,R01139,R00299,R08404,R02185,R05804,R00303,R00850,R00217,R00346,R00345,R00726,R00341,R00431
123	1.00	400	29	132	0	0	C00031->C00025:[1->2,4->1,4->3,4->8,7->5]	RP00305,RP01568,RP01134,RP06299,RP00113,RP00287,RP05880,RP04543,RP02454,RP06101,RP02961,RP01033,RP01093,RP06552,RP00078,RP01590,RP01431,RP01197,RP05915,RP06172,RP00395,RP13340,RP00177,RP04202,RP00014,RP00060,RP05729,RP00196,RP00216	R00709,R00267,R01518,R00837,R00761,R02188,R01512,R01515,R01517,R01660,R00214,R00216,R00351,R00352,R00286,R02740,R00214,R00216,R00028,R00658,R00771,R01384,R01386,R07658,R00431,R00346,R00345,R00726,R00341,R01555,R05196,R01324,R00959,R02737,R00836,R00472,R01061,R01063,R01827,R00351,R00352,R00362,R00207,R07659,R04467,R04234,R00093,R01161,R06423,R00250,R07276,R03053,R01214,R07275,R04338,R05052,R04475,R04438,R02283,R02772,R02773,R02619,R00684,R00668,R00243,R00114,R00248,R04269,R06977,R01939,R07277,R04029,R01956,R03243,R01155,R01648,R05507,R01339,R04529,R07396,R04028,R04171,R03207,R00667,R05085,R02433,R04188,R00895,R04173,R01684,R06426,R01090,R02199,R04217,R02077,R00258,R07613,R00021,R00694,R03248,R00372,R00355,R04051,R02274,R00734,R03952,R02700,R00457,R00908,R03120,R06844,R03266,R00725,R01139,R00299,R08404,R02185,R05804,R00303,R00850,R00217,R00346,R00345,R00726,R00341,R00431,R00289,R00287,R00955,R01788,R02189,R01786
124	1.00	403	26	132	0	0	C00031->C00025:[1->2,4->1,4->3,4->8,7->5]	RP00305,RP01568,RP01134,RP06299,RP00113,RP00287,RP05880,RP04543,RP00453,RP06101,RP01033,RP00343,RP00078,RP05915,RP01431,RP06172,RP01271,RP00395,RP00177,RP04202,RP01093,RP00014,RP00052,RP00060,RP05729,RP06552	R00709,R00267,R01518,R00837,R00761,R02188,R01512,R01515,R01517,R01660,R00214,R00216,R00351,R00352,R00286,R02727,R00010,R00214,R00216,R00658,R02778,R02780,R00431,R00346,R00345,R00726,R00341,R02737,R00836,R01324,R00472,R01068,R01061,R01063,R00351,R00352,R00362,R00207,R00771,R07659,R04467,R04234,R00093,R01161,R06423,R00250,R07276,R03053,R01214,R07275,R04338,R05052,R04475,R04438,R02283,R02772,R02773,R02619,R00684,R00668,R00243,R00114,R00248,R04269,R06977,R01939,R07277,R04029,R01956,R03243,R01155,R01648,R05507,R01339,R04529,R07396,R04028,R04171,R03207,R00667,R05085,R02433,R04188,R00895,R04173,R01684,R06426,R01090,R02199,R04217,R02077,R00258,R07613,R00021,R00694,R03248,R00372,R00355,R04051,R02274,R00734,R03952,R02700,R00457,R00908,R03120,R06844,R03266,R00756,R00769,R05805,R00770,R00762,R00764,R00767,R00725,R01139,R00299,R08404,R02185,R05804,R00303,R00850,R00217,R00346,R00345,R00726,R00341,R00431,R01384,R01386,R07658
125	1.00	349	26	146	0	0	C00031->C00025:[1->2,4->1,4->3,7->5,9->8]	RP00305,RP01568,RP01134,RP04543,RP00113,RP05880,RP06299,RP02454,RP00180,RP05915,RP02961,RP01033,RP06552,RP00078,RP01590,RP00191,RP01431,RP00395,RP00177,RP01093,RP00026,RP00014,RP00060,RP05729,RP00216,RP01275	R00709,R00267,R01518,R00837,R00286,R02188,R01512,R01515,R01517,R01660,R00351,R00352,R00761,R02740,R00315,R00317,R00320,R02737,R00836,R00028,R00658,R01384,R01386,R07658,R00431,R00346,R00345,R00726,R00341,R01555,R05196,R02073,R04780,R04779,R01324,R01061,R01063,R00351,R00352,R00362,R00771,R00743,R01323,R01179,R05508,R00393,R04057,R02955,R05336,R01359,R05509,R00928,R04000,R00229,R07832,R03884,R00227,R03153,R00235,R07659,R04467,R04234,R00093,R01161,R06423,R00250,R07276,R03053,R01214,R07275,R04338,R05052,R04475,R04438,R02283,R02772,R02773,R02619,R00684,R00668,R00243,R00114,R00248,R04269,R06977,R01939,R07277,R04029,R01956,R03243,R01155,R01648,R05507,R01339,R04529,R07396,R04028,R04171,R03207,R00667,R05085,R02433,R04188,R00895,R04173,R01684,R06426,R01090,R02199,R04217,R02077,R00258,R07613,R00021,R00694,R03248,R00372,R00355,R04051,R02274,R00734,R03952,R02700,R00457,R00908,R03120,R06844,R03266,R00725,R01139,R00299,R08404,R02185,R05804,R00303,R00850,R00217,R00346,R00345,R00726,R00341,R00431,R01788,R02189,R01786,R01070
126	1.00	399	30	133	0	0	C00031->C00025:[1->2,4->1,4->3,4->8,7->5]	RP00305,RP01568,RP01134,RP06299,RP00113,RP00287,RP02940,RP04543,RP00453,RP06101,RP02961,RP01033,RP00343,RP06552,RP00078,RP00395,RP05915,RP01431,RP06172,RP01590,RP13340,RP00177,RP01093,RP04202,RP00014,RP00060,RP05729,RP02453,RP05880,RP00216	R00709,R00267,R01518,R00837,R00761,R02188,R01512,R01515,R01517,R01660,R00214,R00216,R03321,R00286,R02727,R00010,R00214,R00216,R00028,R00658,R02778,R02780,R01384,R01386,R07658,R00431,R00346,R00345,R00726,R00341,R01061,R01063,R02737,R00836,R01324,R00472,R01555,R05196,R01827,R00351,R00352,R00362,R00771,R00207,R07659,R04467,R04234,R00093,R01161,R06423,R00250,R07276,R03053,R01214,R07275,R04338,R05052,R04475,R04438,R02283,R02772,R02773,R02619,R00684,R00668,R00243,R00114,R00248,R04269,R06977,R01939,R07277,R04029,R01956,R03243,R01155,R01648,R05507,R01339,R04529,R07396,R04028,R04171,R03207,R00667,R05085,R02433,R04188,R00895,R04173,R01684,R06426,R01090,R02199,R04217,R02077,R00258,R07613,R00021,R00694,R03248,R00372,R00355,R04051,R02274,R00734,R03952,R02700,R00457,R00908,R03120,R06844,R03266,R00725,R01139,R00299,R08404,R02185,R05804,R00303,R00850,R00217,R00346,R00345,R00726,R00341,R00431,R02739,R00351,R00352,R01788,R02189,R01786
127	1.00	426	30	71	0	0	C00031->C00025:[4->1,4->3,7->1,7->3,7->5,9->2,9->8]	RP06552,RP00305,RP01134,RP01925,RP01043,RP05880,RP04543,RP06265,RP00180,RP04494,RP00608,RP01133,RP08484,RP05915,RP00327,RP01431,RP00578,RP00177,RP00486,RP00930,RP01093,RP00026,RP01829,RP00060,RP01662,RP00109,RP04202,RP06299,RP06593,RP04453	R01384,R01386,R07658,R00709,R00267,R00837,R02035,R00670,R00351,R00352,R00286,R00670,R00315,R00317,R00320,R00268,R08201,R00713,R00714,R00835,R00268,R02737,R00836,R01986,R02549,R01324,R01343,R00667,R00351,R00352,R00362,R01151,R01155,R00479,R00771,R00743,R01323,R01179,R05508,R00393,R04057,R02955,R05336,R01359,R05509,R00928,R04000,R00229,R07832,R03884,R00227,R03153,R00235,R01899,R00725,R01139,R00299,R08404,R02185,R05804,R00303,R00850,R01648,R00344,R00930,R00217,R00353,R00207,R00761,R01528,R00245
128	1.00	416	19	124	0	0	C00031->C00025:[4->3,4->8,7->1,7->5,9->2]	RP00305,RP06552,RP01134,RP04543,RP00287,RP05880,RP06299,RP00036,RP06101,RP01093,RP00078,RP05915,RP01431,RP06172,RP05729,RP00177,RP00014,RP00060,RP04202	R00709,R00267,R01384,R01386,R07658,R00837,R00286,R00214,R00216,R00351,R00352,R00761,R00199,R01858,R02628,R01138,R00659,R00724,R00200,R00206,R02320,R00430,R00208,R01012,R00572,R00214,R00216,R00771,R00431,R00346,R00345,R00726,R00341,R02737,R00836,R01324,R00472,R00217,R00346,R00345,R00726,R00341,R00431,R00351,R00352,R00362,R07659,R04467,R04234,R00093,R01161,R06423,R00250,R07276,R03053,R01214,R07275,R04338,R05052,R04475,R04438,R02283,R02772,R02773,R02619,R00684,R00668,R00243,R00114,R00248,R04269,R06977,R01939,R07277,R04029,R01956,R03243,R01155,R01648,R05507,R01339,R04529,R07396,R04028,R04171,R03207,R00667,R05085,R02433,R04188,R00895,R04173,R01684,R06426,R01090,R02199,R04217,R02077,R00258,R07613,R00021,R00694,R03248,R00372,R00355,R04051,R02274,R00734,R03952,R02700,R00457,R00908,R03120,R06844,R03266,R00725,R01139,R00299,R08404,R02185,R05804,R00303,R00850,R00207
129	1.00	409	19	131	0	0	C00031->C00025:[4->3,7->1,7->5,9->2,9->8]	RP00305,RP06552,RP04543,RP05880,RP06299,RP00453,RP01093,RP00078,RP01431,RP05915,RP00036,RP05729,RP00177,RP04202,RP00014,RP00285,RP00060,RP00109,RP00343	R00709,R00267,R01384,R01386,R07658,R00286,R00351,R00352,R00761,R02727,R00010,R00771,R00431,R00346,R00345,R00726,R00341,R01324,R02737,R00836,R00199,R01858,R02628,R01138,R00659,R00724,R00200,R00206,R02320,R00430,R00208,R01012,R00572,R00217,R00346,R00345,R00726,R00341,R00431,R00351,R00352,R00362,R00207,R07659,R04467,R04234,R00093,R01161,R06423,R00250,R07276,R03053,R01214,R07275,R04338,R05052,R04475,R04438,R02283,R02772,R02773,R02619,R00684,R00668,R00243,R00114,R00248,R04269,R06977,R01939,R07277,R04029,R01956,R03243,R01155,R01648,R05507,R01339,R04529,R07396,R04028,R04171,R03207,R00667,R05085,R02433,R04188,R00895,R04173,R01684,R06426,R01090,R02199,R04217,R02077,R00258,R07613,R00021,R00694,R03248,R00372,R00355,R04051,R02274,R00734,R03952,R02700,R00457,R00908,R03120,R06844,R03266,R00211,R00210,R00209,R01196,R00212,R00725,R01139,R00299,R08404,R02185,R05804,R00303,R00850,R00344,R00930,R00217,R00353,R02778,R02780
130	1.00	378	25	124	0	0	C00031->C00025:[1->2,4->1,4->3,5->5,9->8]	RP00305,RP01568,RP01134,RP01925,RP01264,RP05880,RP04543,RP02454,RP02961,RP01033,RP01133,RP06552,RP00078,RP01431,RP05915,RP01590,RP13340,RP00177,RP01926,RP00014,RP00285,RP00060,RP05729,RP00216,RP05200	R00709,R00267,R01518,R00837,R02035,R07159,R01058,R00351,R00352,R00286,R02740,R00028,R00658,R00835,R01384,R01386,R07658,R00431,R00346,R00345,R00726,R00341,R01324,R02737,R00836,R01555,R05196,R01827,R00351,R00352,R00362,R02036,R07659,R04467,R04234,R00093,R01161,R06423,R00250,R07276,R03053,R01214,R07275,R04338,R05052,R04475,R04438,R02283,R02772,R02773,R02619,R00684,R00668,R00243,R00114,R00248,R04269,R06977,R01939,R07277,R04029,R01956,R03243,R01155,R01648,R05507,R01339,R04529,R07396,R04028,R04171,R03207,R00667,R05085,R02433,R04188,R00895,R04173,R01684,R06426,R01090,R02199,R04217,R02077,R00258,R07613,R00021,R00694,R03248,R00372,R00355,R04051,R02274,R00734,R03952,R02700,R00457,R00908,R03120,R06844,R03266,R00211,R00210,R00209,R01196,R00212,R00725,R01139,R00299,R08404,R02185,R05804,R00303,R00850,R00217,R00346,R00345,R00726,R00341,R00431,R01788,R02189,R01786,R05605
131	1.00	395	25	131	0	0	C00031->C00025:[1->2,4->1,4->3,5->5,9->8]	RP00305,RP01568,RP01134,RP01925,RP00113,RP01432,RP05880,RP04543,RP01093,RP01033,RP01133,RP00078,RP05915,RP01830,RP01271,RP00395,RP00177,RP01926,RP00014,RP00052,RP00285,RP00060,RP05729,RP06552,RP05200	R00709,R00267,R01518,R00837,R02035,R02188,R01512,R01515,R01517,R01660,R01325,R00351,R00352,R00286,R00771,R00658,R00835,R00431,R00346,R00345,R00726,R00341,R02737,R00836,R01900,R01068,R01061,R01063,R00351,R00352,R00362,R02036,R07659,R04467,R04234,R00093,R01161,R06423,R00250,R07276,R03053,R01214,R07275,R04338,R05052,R04475,R04438,R02283,R02772,R02773,R02619,R00684,R00668,R00243,R00114,R00248,R04269,R06977,R01939,R07277,R04029,R01956,R03243,R01155,R01648,R05507,R01339,R04529,R07396,R04028,R04171,R03207,R00667,R05085,R02433,R04188,R00895,R04173,R01684,R06426,R01090,R02199,R04217,R02077,R00258,R07613,R00021,R00694,R03248,R00372,R00355,R04051,R02274,R00734,R03952,R02700,R00457,R00908,R03120,R06844,R03266,R00756,R00769,R05805,R00770,R00762,R00764,R00767,R00211,R00210,R00209,R01196,R00212,R00725,R01139,R00299,R08404,R02185,R05804,R00303,R00850,R00217,R00346,R00345,R00726,R00341,R00431,R01384,R01386,R07658,R05605
132	1.00	396	28	129	0	0	C00031->C00025:[1->2,4->1,4->3,4->8,7->5]	RP00305,RP01568,RP01134,RP06299,RP00113,RP00287,RP02940,RP04543,RP06101,RP02961,RP01033,RP01093,RP06552,RP00078,RP00395,RP01431,RP05915,RP06172,RP01590,RP13340,RP00177,RP04202,RP00014,RP00060,RP05729,RP02453,RP05880,RP00216	R00709,R00267,R01518,R00837,R00761,R02188,R01512,R01515,R01517,R01660,R00214,R00216,R03321,R00286,R00214,R00216,R00028,R00658,R00771,R01384,R01386,R07658,R00431,R00346,R00345,R00726,R00341,R01061,R01063,R01324,R02737,R00836,R00472,R01555,R05196,R01827,R00351,R00352,R00362,R00207,R07659,R04467,R04234,R00093,R01161,R06423,R00250,R07276,R03053,R01214,R07275,R04338,R05052,R04475,R04438,R02283,R02772,R02773,R02619,R00684,R00668,R00243,R00114,R00248,R04269,R06977,R01939,R07277,R04029,R01956,R03243,R01155,R01648,R05507,R01339,R04529,R07396,R04028,R04171,R03207,R00667,R05085,R02433,R04188,R00895,R04173,R01684,R06426,R01090,R02199,R04217,R02077,R00258,R07613,R00021,R00694,R03248,R00372,R00355,R04051,R02274,R00734,R03952,R02700,R00457,R00908,R03120,R06844,R03266,R00725,R01139,R00299,R08404,R02185,R05804,R00303,R00850,R00217,R00346,R00345,R00726,R00341,R00431,R02739,R00351,R00352,R01788,R02189,R01786
133	1.00	417	19	124	0	0	C00031->C00025:[7->1,7->3,7->5,9->2,9->8]	RP00305,RP01925,RP05880,RP06299,RP00180,RP08343,RP01133,RP00078,RP01431,RP05729,RP04833,RP00036,RP00177,RP01093,RP00014,RP00060,RP00109,RP04202,RP06593	R00709,R00267,R02035,R00351,R00352,R00761,R00315,R00317,R00320,R00236,R00835,R00431,R00346,R00345,R00726,R00341,R01324,R00217,R00346,R00345,R00726,R00341,R00431,R00316,R00199,R01858,R02628,R01138,R00659,R00724,R00200,R00206,R02320,R00430,R00208,R01012,R00572,R00351,R00352,R00362,R00771,R07659,R04467,R04234,R00093,R01161,R06423,R00250,R07276,R03053,R01214,R07275,R04338,R05052,R04475,R04438,R02283,R02772,R02773,R02619,R00684,R00668,R00243,R00114,R00248,R04269,R06977,R01939,R07277,R04029,R01956,R03243,R01155,R01648,R05507,R01339,R04529,R07396,R04028,R04171,R03207,R00667,R05085,R02433,R04188,R00895,R04173,R01684,R06426,R01090,R02199,R04217,R02077,R00258,R07613,R00021,R00694,R03248,R00372,R00355,R04051,R02274,R00734,R03952,R02700,R00457,R00908,R03120,R06844,R03266,R00725,R01139,R00299,R08404,R02185,R05804,R00303,R00850,R00344,R00930,R00217,R00353,R00207,R01528
134	1.00	419	20	128	0	0	C00031->C00025:[4->3,7->1,7->5,9->2,9->8]	RP00305,RP06552,RP01134,RP04543,RP05880,RP06299,RP00180,RP08343,RP01093,RP00078,RP01431,RP05915,RP04833,RP00036,RP05729,RP00177,RP00014,RP00060,RP00109,RP04202	R00709,R00267,R01384,R01386,R07658,R00837,R00286,R00351,R00352,R00761,R00315,R00317,R00320,R00236,R00771,R00431,R00346,R00345,R00726,R00341,R01324,R02737,R00836,R00316,R00199,R01858,R02628,R01138,R00659,R00724,R00200,R00206,R02320,R00430,R00208,R01012,R00572,R00217,R00346,R00345,R00726,R00341,R00431,R00351,R00352,R00362,R07659,R04467,R04234,R00093,R01161,R06423,R00250,R07276,R03053,R01214,R07275,R04338,R05052,R04475,R04438,R02283,R02772,R02773,R02619,R00684,R00668,R00243,R00114,R00248,R04269,R06977,R01939,R07277,R04029,R01956,R03243,R01155,R01648,R05507,R01339,R04529,R07396,R04028,R04171,R03207,R00667,R05085,R02433,R04188,R00895,R04173,R01684,R06426,R01090,R02199,R04217,R02077,R00258,R07613,R00021,R00694,R03248,R00372,R00355,R04051,R02274,R00734,R03952,R02700,R00457,R00908,R03120,R06844,R03266,R00725,R01139,R00299,R08404,R02185,R05804,R00303,R00850,R00344,R00930,R00217,R00353,R00207
135	1.00	424	24	134	0	0	C00031->C00025:[4->3,4->8,7->1,7->5,9->2]	RP06552,RP00305,RP01134,RP06299,RP00287,RP00196,RP04543,RP06172,RP06101,RP02961,RP01093,RP00078,RP05915,RP01197,RP01431,RP00036,RP01590,RP00177,RP04202,RP00014,RP00060,RP05729,RP05880,RP00216	R01384,R01386,R07658,R00709,R00267,R00837,R00761,R00214,R00216,R00289,R00287,R00955,R00286,R00472,R00214,R00216,R00028,R00771,R00431,R00346,R00345,R00726,R00341,R02737,R00836,R00959,R01324,R00199,R01858,R02628,R01138,R00659,R00724,R00200,R00206,R02320,R00430,R00208,R01012,R00572,R01555,R05196,R00351,R00352,R00362,R00207,R07659,R04467,R04234,R00093,R01161,R06423,R00250,R07276,R03053,R01214,R07275,R04338,R05052,R04475,R04438,R02283,R02772,R02773,R02619,R00684,R00668,R00243,R00114,R00248,R04269,R06977,R01939,R07277,R04029,R01956,R03243,R01155,R01648,R05507,R01339,R04529,R07396,R04028,R04171,R03207,R00667,R05085,R02433,R04188,R00895,R04173,R01684,R06426,R01090,R02199,R04217,R02077,R00258,R07613,R00021,R00694,R03248,R00372,R00355,R04051,R02274,R00734,R03952,R02700,R00457,R00908,R03120,R06844,R03266,R00725,R01139,R00299,R08404,R02185,R05804,R00303,R00850,R00217,R00346,R00345,R00726,R00341,R00431,R00351,R00352,R01788,R02189,R01786
136	1.00	391	23	125	0	0	C00031->C00025:[1->2,4->1,4->3,5->5,9->8]	RP00305,RP01568,RP01134,RP01925,RP01264,RP05880,RP04543,RP00014,RP01033,RP01133,RP00078,RP01431,RP05915,RP01271,RP00177,RP01926,RP01093,RP00052,RP00285,RP00060,RP05729,RP06552,RP05200	R00709,R00267,R01518,R00837,R02035,R07159,R01058,R00351,R00352,R00286,R07659,R04467,R04234,R00093,R01161,R06423,R00250,R07276,R03053,R01214,R07275,R04338,R05052,R04475,R04438,R02283,R02772,R02773,R02619,R00684,R00668,R00243,R00114,R00248,R04269,R06977,R01939,R07277,R04029,R01956,R03243,R01155,R01648,R05507,R01339,R04529,R07396,R04028,R04171,R03207,R00667,R05085,R02433,R04188,R00895,R04173,R01684,R06426,R01090,R02199,R04217,R02077,R00258,R07613,R00021,R00694,R03248,R00372,R00355,R04051,R02274,R00734,R03952,R02700,R00457,R00908,R03120,R06844,R03266,R00658,R00835,R00431,R00346,R00345,R00726,R00341,R01324,R02737,R00836,R01068,R00351,R00352,R00362,R02036,R00771,R00756,R00769,R05805,R00770,R00762,R00764,R00767,R00211,R00210,R00209,R01196,R00212,R00725,R01139,R00299,R08404,R02185,R05804,R00303,R00850,R00217,R00346,R00345,R00726,R00341,R00431,R01384,R01386,R07658,R05605
137	1.00	398	28	149	0	0	C00031->C00025:[4->3,4->8,7->1,7->5,9->2]	RP00305,RP01568,RP01134,RP04543,RP00205,RP00113,RP05880,RP06299,RP02454,RP00036,RP00014,RP00079,RP01033,RP00177,RP00078,RP01431,RP05915,RP05729,RP06172,RP00395,RP13340,RP01109,RP01093,RP00216,RP00060,RP00109,RP04202,RP06552	R00709,R00267,R01518,R00837,R00286,R00801,R00015,R04194,R05140,R02188,R01512,R01515,R01517,R01660,R00351,R00352,R00761,R02740,R00199,R01858,R02628,R01138,R00659,R00724,R00200,R00206,R02320,R00430,R00208,R01012,R00572,R07659,R04467,R04234,R00093,R01161,R06423,R00250,R07276,R03053,R01214,R07275,R04338,R05052,R04475,R04438,R02283,R02772,R02773,R02619,R00684,R00668,R00243,R00114,R00248,R04269,R06977,R01939,R07277,R04029,R01956,R03243,R01155,R01648,R05507,R01339,R04529,R07396,R04028,R04171,R03207,R00667,R05085,R02433,R04188,R00895,R04173,R01684,R06426,R01090,R02199,R04217,R02077,R00258,R07613,R00021,R00694,R03248,R00372,R00355,R04051,R02274,R00734,R03952,R02700,R00457,R00908,R03120,R06844,R03266,R00361,R00360,R00343,R00342,R01447,R01257,R00658,R00351,R00352,R00362,R00431,R00346,R00345,R00726,R00341,R01324,R02737,R00836,R00217,R00346,R00345,R00726,R00341,R00431,R00472,R01061,R01063,R01827,R00802,R00771,R01788,R02189,R01786,R00725,R01139,R00299,R08404,R02185,R05804,R00303,R00850,R00344,R00930,R00217,R00353,R00207,R01384,R01386,R07658
138	1.00	421	21	131	0	0	C00031->C00025:[4->3,7->1,7->5,9->2,9->8]	RP00305,RP06552,RP04543,RP00343,RP05880,RP06299,RP00453,RP00180,RP08343,RP01093,RP00078,RP05915,RP01431,RP04833,RP00036,RP00177,RP04202,RP00014,RP00060,RP00109,RP05729	R00709,R00267,R01384,R01386,R07658,R00286,R02778,R02780,R00351,R00352,R00761,R02727,R00010,R00315,R00317,R00320,R00236,R00771,R00431,R00346,R00345,R00726,R00341,R02737,R00836,R01324,R00316,R00199,R01858,R02628,R01138,R00659,R00724,R00200,R00206,R02320,R00430,R00208,R01012,R00572,R00351,R00352,R00362,R00207,R07659,R04467,R04234,R00093,R01161,R06423,R00250,R07276,R03053,R01214,R07275,R04338,R05052,R04475,R04438,R02283,R02772,R02773,R02619,R00684,R00668,R00243,R00114,R00248,R04269,R06977,R01939,R07277,R04029,R01956,R03243,R01155,R01648,R05507,R01339,R04529,R07396,R04028,R04171,R03207,R00667,R05085,R02433,R04188,R00895,R04173,R01684,R06426,R01090,R02199,R04217,R02077,R00258,R07613,R00021,R00694,R03248,R00372,R00355,R04051,R02274,R00734,R03952,R02700,R00457,R00908,R03120,R06844,R03266,R00725,R01139,R00299,R08404,R02185,R05804,R00303,R00850,R00344,R00930,R00217,R00353,R00217,R00346,R00345,R00726,R00341,R00431
139	1.00	367	19	143	0	0	C00031->C00025:[4->3,7->1,7->5,9->2,9->8]	RP00305,RP06552,RP06299,RP05880,RP04543,RP00453,RP00014,RP00078,RP05915,RP00180,RP01431,RP00036,RP05729,RP00177,RP04202,RP01093,RP00026,RP00060,RP00343	R00709,R00267,R01384,R01386,R07658,R00761,R00351,R00352,R00286,R02727,R00010,R07659,R04467,R04234,R00093,R01161,R06423,R00250,R07276,R03053,R01214,R07275,R04338,R05052,R04475,R04438,R02283,R02772,R02773,R02619,R00684,R00668,R00243,R00114,R00248,R04269,R06977,R01939,R07277,R04029,R01956,R03243,R01155,R01648,R05507,R01339,R04529,R07396,R04028,R04171,R03207,R00667,R05085,R02433,R04188,R00895,R04173,R01684,R06426,R01090,R02199,R04217,R02077,R00258,R07613,R00021,R00694,R03248,R00372,R00355,R04051,R02274,R00734,R03952,R02700,R00457,R00908,R03120,R06844,R03266,R00431,R00346,R00345,R00726,R00341,R02737,R00836,R00315,R00317,R00320,R01324,R00199,R01858,R02628,R01138,R00659,R00724,R00200,R00206,R02320,R00430,R00208,R01012,R00572,R00217,R00346,R00345,R00726,R00341,R00431,R00351,R00352,R00362,R00207,R00771,R00743,R01323,R01179,R05508,R00393,R04057,R02955,R05336,R01359,R05509,R00928,R04000,R00229,R07832,R03884,R00227,R03153,R00235,R00725,R01139,R00299,R08404,R02185,R05804,R00303,R00850,R02778,R02780
140	1.00	404	17	124	0	0	C00031->C00025:[7->1,7->3,7->5,9->2,9->8]	RP00305,RP01925,RP05880,RP06299,RP01093,RP01133,RP00078,RP01431,RP05729,RP00036,RP00177,RP00014,RP00285,RP00060,RP00109,RP04202,RP06593	R00709,R00267,R02035,R00351,R00352,R00761,R00771,R00835,R00431,R00346,R00345,R00726,R00341,R01324,R00217,R00346,R00345,R00726,R00341,R00431,R00199,R01858,R02628,R01138,R00659,R00724,R00200,R00206,R02320,R00430,R00208,R01012,R00572,R00351,R00352,R00362,R07659,R04467,R04234,R00093,R01161,R06423,R00250,R07276,R03053,R01214,R07275,R04338,R05052,R04475,R04438,R02283,R02772,R02773,R02619,R00684,R00668,R00243,R00114,R00248,R04269,R06977,R01939,R07277,R04029,R01956,R03243,R01155,R01648,R05507,R01339,R04529,R07396,R04028,R04171,R03207,R00667,R05085,R02433,R04188,R00895,R04173,R01684,R06426,R01090,R02199,R04217,R02077,R00258,R07613,R00021,R00694,R03248,R00372,R00355,R04051,R02274,R00734,R03952,R02700,R00457,R00908,R03120,R06844,R03266,R00211,R00210,R00209,R01196,R00212,R00725,R01139,R00299,R08404,R02185,R05804,R00303,R00850,R00344,R00930,R00217,R00353,R00207,R01528
141	1.00	378	21	146	0	0	C00031->C00025:[4->3,7->1,7->5,9->2,9->8]	RP00305,RP06552,RP01134,RP04543,RP05880,RP06299,RP00180,RP01093,RP00078,RP01431,RP05915,RP00036,RP05729,RP00177,RP00014,RP06639,RP00026,RP06427,RP00060,RP00109,RP04202	R00709,R00267,R01384,R01386,R07658,R00837,R00286,R00351,R00352,R00761,R00315,R00317,R00320,R00771,R00431,R00346,R00345,R00726,R00341,R01324,R02737,R00836,R00199,R01858,R02628,R01138,R00659,R00724,R00200,R00206,R02320,R00430,R00208,R01012,R00572,R00217,R00346,R00345,R00726,R00341,R00431,R00351,R00352,R00362,R07659,R04467,R04234,R00093,R01161,R06423,R00250,R07276,R03053,R01214,R07275,R04338,R05052,R04475,R04438,R02283,R02772,R02773,R02619,R00684,R00668,R00243,R00114,R00248,R04269,R06977,R01939,R07277,R04029,R01956,R03243,R01155,R01648,R05507,R01339,R04529,R07396,R04028,R04171,R03207,R00667,R05085,R02433,R04188,R00895,R04173,R01684,R06426,R01090,R02199,R04217,R02077,R00258,R07613,R00021,R00694,R03248,R00372,R00355,R04051,R02274,R00734,R03952,R02700,R00457,R00908,R03120,R06844,R03266,R01621,R00743,R01323,R01179,R05508,R00393,R04057,R02955,R05336,R01359,R05509,R00928,R04000,R00229,R07832,R03884,R00227,R03153,R00235,R01067,R00725,R01139,R00299,R08404,R02185,R05804,R00303,R00850,R00344,R00930,R00217,R00353,R00207
142	1.00	336	19	159	0	0	C00031->C00025:[4->3,7->1,7->5,9->2,9->8]	RP00305,RP06552,RP01134,RP06299,RP01077,RP05880,RP04543,RP00180,RP00014,RP01431,RP05915,RP00177,RP01093,RP00026,RP05694,RP05067,RP00060,RP00109,RP04202	R00709,R00267,R01384,R01386,R07658,R00837,R00761,R00742,R00351,R00352,R00286,R00315,R00317,R00320,R07659,R04467,R04234,R00093,R01161,R06423,R00250,R07276,R03053,R01214,R07275,R04338,R05052,R04475,R04438,R02283,R02772,R02773,R02619,R00684,R00668,R00243,R00114,R00248,R04269,R06977,R01939,R07277,R04029,R01956,R03243,R01155,R01648,R05507,R01339,R04529,R07396,R04028,R04171,R03207,R00667,R05085,R02433,R04188,R00895,R04173,R01684,R06426,R01090,R02199,R04217,R02077,R00258,R07613,R00021,R00694,R03248,R00372,R00355,R04051,R02274,R00734,R03952,R02700,R00457,R00908,R03120,R06844,R03266,R01324,R02737,R00836,R00351,R00352,R00362,R00771,R00743,R01323,R01179,R05508,R00393,R04057,R02955,R05336,R01359,R05509,R00928,R04000,R00229,R07832,R03884,R00227,R03153,R00235,R04709,R07989,R06635,R06637,R06636,R06459,R06458,R06448,R07250,R06510,R07253,R05331,R06641,R00233,R06511,R06512,R06643,R06644,R06645,R02505,R07987,R07251,R07988,R05188,R06482,R06483,R06480,R06481,R02447,R05464,R01613,R01614,R05190,R07758,R02223,R07254,R02224,R00344,R00725,R01139,R00299,R08404,R02185,R05804,R00303,R00850,R00344,R00930,R00217,R00353,R00207
143	1.00	400	26	176	0	0	C00031->C00025:[4->3,7->1,7->5,9->2,9->8]	RP00305,RP01568,RP05067,RP06299,RP00036,RP00113,RP01077,RP05880,RP04543,RP00453,RP01093,RP01033,RP01431,RP05915,RP01271,RP00395,RP00177,RP04202,RP00014,RP05694,RP00052,RP00285,RP00060,RP00109,RP00343,RP06552	R00709,R00267,R01518,R00344,R00761,R00199,R01858,R02628,R01138,R00659,R00724,R00200,R00206,R02320,R00430,R00208,R01012,R00572,R02188,R01512,R01515,R01517,R01660,R00742,R00351,R00352,R00286,R02727,R00010,R00771,R00658,R01324,R02737,R00836,R01068,R01061,R01063,R00351,R00352,R00362,R00207,R07659,R04467,R04234,R00093,R01161,R06423,R00250,R07276,R03053,R01214,R07275,R04338,R05052,R04475,R04438,R02283,R02772,R02773,R02619,R00684,R00668,R00243,R00114,R00248,R04269,R06977,R01939,R07277,R04029,R01956,R03243,R01155,R01648,R05507,R01339,R04529,R07396,R04028,R04171,R03207,R00667,R05085,R02433,R04188,R00895,R04173,R01684,R06426,R01090,R02199,R04217,R02077,R00258,R07613,R00021,R00694,R03248,R00372,R00355,R04051,R02274,R00734,R03952,R02700,R00457,R00908,R03120,R06844,R03266,R04709,R07989,R06635,R06637,R06636,R06459,R06458,R06448,R07250,R06510,R07253,R05331,R06641,R00233,R06511,R06512,R06643,R06644,R06645,R02505,R07987,R07251,R07988,R05188,R06482,R06483,R06480,R06481,R02447,R05464,R01613,R01614,R05190,R07758,R02223,R07254,R02224,R00756,R00769,R05805,R00770,R00762,R00764,R00767,R00211,R00210,R00209,R01196,R00212,R00725,R01139,R00299,R08404,R02185,R05804,R00303,R00850,R00344,R00930,R00217,R00353,R02778,R02780,R01384,R01386,R07658
144	1.00	376	24	157	0	0	C00031->C00025:[4->3,7->1,7->5,9->2,9->8]	RP06552,RP00305,RP06299,RP00343,RP00287,RP05880,RP04543,RP00453,RP06101,RP01093,RP00078,RP00285,RP05915,RP00180,RP01431,RP00036,RP06172,RP00177,RP04202,RP00014,RP00026,RP00060,RP00109,RP05729	R01384,R01386,R07658,R00709,R00267,R00761,R02778,R02780,R00214,R00216,R00351,R00352,R00286,R02727,R00010,R00214,R00216,R00771,R00431,R00346,R00345,R00726,R00341,R00211,R00210,R00209,R01196,R00212,R02737,R00836,R00315,R00317,R00320,R01324,R00199,R01858,R02628,R01138,R00659,R00724,R00200,R00206,R02320,R00430,R00208,R01012,R00572,R00472,R00351,R00352,R00362,R00207,R07659,R04467,R04234,R00093,R01161,R06423,R00250,R07276,R03053,R01214,R07275,R04338,R05052,R04475,R04438,R02283,R02772,R02773,R02619,R00684,R00668,R00243,R00114,R00248,R04269,R06977,R01939,R07277,R04029,R01956,R03243,R01155,R01648,R05507,R01339,R04529,R07396,R04028,R04171,R03207,R00667,R05085,R02433,R04188,R00895,R04173,R01684,R06426,R01090,R02199,R04217,R02077,R00258,R07613,R00021,R00694,R03248,R00372,R00355,R04051,R02274,R00734,R03952,R02700,R00457,R00908,R03120,R06844,R03266,R00743,R01323,R01179,R05508,R00393,R04057,R02955,R05336,R01359,R05509,R00928,R04000,R00229,R07832,R03884,R00227,R03153,R00235,R00725,R01139,R00299,R08404,R02185,R05804,R00303,R00850,R00344,R00930,R00217,R00353,R00217,R00346,R00345,R00726,R00341,R00431
145	1.00	339	26	148	0	0	C00031->C00025:[1->2,4->1,4->3,7->5,9->8]	RP00305,RP01568,RP06299,RP00205,RP00113,RP05880,RP04543,RP02454,RP00453,RP00180,RP01033,RP00177,RP00078,RP05915,RP01431,RP05729,RP00395,RP13340,RP01109,RP01093,RP00014,RP00026,RP00216,RP00060,RP00343,RP06552	R00709,R00267,R01518,R00761,R00801,R00015,R04194,R05140,R02188,R01512,R01515,R01517,R01660,R00351,R00352,R00286,R02740,R02727,R00010,R00315,R00317,R00320,R00658,R00351,R00352,R00362,R00431,R00346,R00345,R00726,R00341,R02737,R00836,R01324,R00217,R00346,R00345,R00726,R00341,R00431,R01061,R01063,R01827,R00802,R00771,R07659,R04467,R04234,R00093,R01161,R06423,R00250,R07276,R03053,R01214,R07275,R04338,R05052,R04475,R04438,R02283,R02772,R02773,R02619,R00684,R00668,R00243,R00114,R00248,R04269,R06977,R01939,R07277,R04029,R01956,R03243,R01155,R01648,R05507,R01339,R04529,R07396,R04028,R04171,R03207,R00667,R05085,R02433,R04188,R00895,R04173,R01684,R06426,R01090,R02199,R04217,R02077,R00258,R07613,R00021,R00694,R03248,R00372,R00355,R04051,R02274,R00734,R03952,R02700,R00457,R00908,R03120,R06844,R03266,R00743,R01323,R01179,R05508,R00393,R04057,R02955,R05336,R01359,R05509,R00928,R04000,R00229,R07832,R03884,R00227,R03153,R00235,R01788,R02189,R01786,R00725,R01139,R00299,R08404,R02185,R05804,R00303,R00850,R02778,R02780,R01384,R01386,R07658
146	1.00	350	24	139	0	0	C00031->C00025:[1->2,4->1,4->3,7->5,9->8]	RP00305,RP01568,RP01134,RP04543,RP00113,RP02940,RP06299,RP00180,RP02450,RP01133,RP00078,RP01431,RP05915,RP00395,RP13340,RP00177,RP01093,RP00026,RP00014,RP01033,RP00060,RP05729,RP05880,RP06552	R00709,R00267,R01518,R00837,R00286,R02188,R01512,R01515,R01517,R01660,R03321,R00761,R00315,R00317,R00320,R02736,R00835,R00431,R00346,R00345,R00726,R00341,R01324,R02737,R00836,R01061,R01063,R01827,R00351,R00352,R00362,R00771,R00743,R01323,R01179,R05508,R00393,R04057,R02955,R05336,R01359,R05509,R00928,R04000,R00229,R07832,R03884,R00227,R03153,R00235,R07659,R04467,R04234,R00093,R01161,R06423,R00250,R07276,R03053,R01214,R07275,R04338,R05052,R04475,R04438,R02283,R02772,R02773,R02619,R00684,R00668,R00243,R00114,R00248,R04269,R06977,R01939,R07277,R04029,R01956,R03243,R01155,R01648,R05507,R01339,R04529,R07396,R04028,R04171,R03207,R00667,R05085,R02433,R04188,R00895,R04173,R01684,R06426,R01090,R02199,R04217,R02077,R00258,R07613,R00021,R00694,R03248,R00372,R00355,R04051,R02274,R00734,R03952,R02700,R00457,R00908,R03120,R06844,R03266,R00658,R00725,R01139,R00299,R08404,R02185,R05804,R00303,R00850,R00217,R00346,R00345,R00726,R00341,R00431,R00351,R00352,R01384,R01386,R07658
147	1.00	401	28	127	0	0	C00031->C00025:[1->2,4->1,4->3,4->8,7->5]	RP00305,RP01568,RP01134,RP06299,RP00287,RP05880,RP04543,RP02454,RP06101,RP02961,RP01033,RP01093,RP06552,RP00078,RP01431,RP01197,RP05915,RP06172,RP01590,RP13340,RP00177,RP04202,RP00014,RP01264,RP00060,RP05729,RP00196,RP00216	R00709,R00267,R01518,R00837,R00761,R00214,R00216,R00351,R00352,R00286,R02740,R00214,R00216,R00028,R00658,R00771,R01384,R01386,R07658,R00431,R00346,R00345,R00726,R00341,R01324,R00959,R02737,R00836,R00472,R01555,R05196,R01827,R00351,R00352,R00362,R00207,R07659,R04467,R04234,R00093,R01161,R06423,R00250,R07276,R03053,R01214,R07275,R04338,R05052,R04475,R04438,R02283,R02772,R02773,R02619,R00684,R00668,R00243,R00114,R00248,R04269,R06977,R01939,R07277,R04029,R01956,R03243,R01155,R01648,R05507,R01339,R04529,R07396,R04028,R04171,R03207,R00667,R05085,R02433,R04188,R00895,R04173,R01684,R06426,R01090,R02199,R04217,R02077,R00258,R07613,R00021,R00694,R03248,R00372,R00355,R04051,R02274,R00734,R03952,R02700,R00457,R00908,R03120,R06844,R03266,R07159,R01058,R00725,R01139,R00299,R08404,R02185,R05804,R00303,R00850,R00217,R00346,R00345,R00726,R00341,R00431,R00289,R00287,R00955,R01788,R02189,R01786
148	1.00	346	22	164	0	0	C00031->C00025:[4->3,7->1,7->5,9->2,9->8]	RP00305,RP06552,RP06299,RP01077,RP05880,RP04543,RP00453,RP00180,RP00014,RP06639,RP05915,RP01431,RP00177,RP04202,RP01093,RP00026,RP05694,RP05067,RP06427,RP00060,RP00109,RP00343	R00709,R00267,R01384,R01386,R07658,R00761,R00742,R00351,R00352,R00286,R02727,R00010,R00315,R00317,R00320,R07659,R04467,R04234,R00093,R01161,R06423,R00250,R07276,R03053,R01214,R07275,R04338,R05052,R04475,R04438,R02283,R02772,R02773,R02619,R00684,R00668,R00243,R00114,R00248,R04269,R06977,R01939,R07277,R04029,R01956,R03243,R01155,R01648,R05507,R01339,R04529,R07396,R04028,R04171,R03207,R00667,R05085,R02433,R04188,R00895,R04173,R01684,R06426,R01090,R02199,R04217,R02077,R00258,R07613,R00021,R00694,R03248,R00372,R00355,R04051,R02274,R00734,R03952,R02700,R00457,R00908,R03120,R06844,R03266,R01621,R02737,R00836,R01324,R00351,R00352,R00362,R00207,R00771,R00743,R01323,R01179,R05508,R00393,R04057,R02955,R05336,R01359,R05509,R00928,R04000,R00229,R07832,R03884,R00227,R03153,R00235,R04709,R07989,R06635,R06637,R06636,R06459,R06458,R06448,R07250,R06510,R07253,R05331,R06641,R00233,R06511,R06512,R06643,R06644,R06645,R02505,R07987,R07251,R07988,R05188,R06482,R06483,R06480,R06481,R02447,R05464,R01613,R01614,R05190,R07758,R02223,R07254,R02224,R00344,R01067,R00725,R01139,R00299,R08404,R02185,R05804,R00303,R00850,R00344,R00930,R00217,R00353,R02778,R02780
149	1.00	397	25	129	0	0	C00031->C00025:[1->2,4->1,4->3,4->8,7->5]	RP06552,RP01568,RP01134,RP06299,RP00113,RP00287,RP05880,RP04543,RP01829,RP06101,RP01033,RP00078,RP01431,RP05915,RP06172,RP01271,RP00395,RP00177,RP04202,RP01093,RP00014,RP00052,RP04494,RP00060,RP05729	R01384,R01386,R07658,R01518,R00837,R00761,R02188,R01512,R01515,R01517,R01660,R00214,R00216,R00351,R00352,R00286,R01899,R00214,R00216,R00658,R00431,R00346,R00345,R00726,R00341,R01324,R02737,R00836,R00472,R01068,R01061,R01063,R00351,R00352,R00362,R00207,R00771,R07659,R04467,R04234,R00093,R01161,R06423,R00250,R07276,R03053,R01214,R07275,R04338,R05052,R04475,R04438,R02283,R02772,R02773,R02619,R00684,R00668,R00243,R00114,R00248,R04269,R06977,R01939,R07277,R04029,R01956,R03243,R01155,R01648,R05507,R01339,R04529,R07396,R04028,R04171,R03207,R00667,R05085,R02433,R04188,R00895,R04173,R01684,R06426,R01090,R02199,R04217,R02077,R00258,R07613,R00021,R00694,R03248,R00372,R00355,R04051,R02274,R00734,R03952,R02700,R00457,R00908,R03120,R06844,R03266,R00756,R00769,R05805,R00770,R00762,R00764,R00767,R00268,R08201,R00725,R01139,R00299,R08404,R02185,R05804,R00303,R00850,R00217,R00346,R00345,R00726,R00341,R00431
150	1.00	413	23	136	0	0	C00031->C00025:[4->3,4->8,7->1,7->3,7->5,7->8,9->2]	RP00305,RP06552,RP01925,RP05880,RP04543,RP00453,RP00014,RP00079,RP01133,RP00078,RP01431,RP05915,RP00036,RP06172,RP05729,RP00177,RP04202,RP01093,RP00060,RP00109,RP00343,RP06299,RP06593	R00709,R00267,R01384,R01386,R07658,R02035,R00351,R00352,R00286,R02727,R00010,R07659,R04467,R04234,R00093,R01161,R06423,R00250,R07276,R03053,R01214,R07275,R04338,R05052,R04475,R04438,R02283,R02772,R02773,R02619,R00684,R00668,R00243,R00114,R00248,R04269,R06977,R01939,R07277,R04029,R01956,R03243,R01155,R01648,R05507,R01339,R04529,R07396,R04028,R04171,R03207,R00667,R05085,R02433,R04188,R00895,R04173,R01684,R06426,R01090,R02199,R04217,R02077,R00258,R07613,R00021,R00694,R03248,R00372,R00355,R04051,R02274,R00734,R03952,R02700,R00457,R00908,R03120,R06844,R03266,R00361,R00360,R00343,R00342,R01447,R01257,R00835,R00431,R00346,R00345,R00726,R00341,R01324,R02737,R00836,R00199,R01858,R02628,R01138,R00659,R00724,R00200,R00206,R02320,R00430,R00208,R01012,R00572,R00472,R00217,R00346,R00345,R00726,R00341,R00431,R00351,R00352,R00362,R00207,R00771,R00725,R01139,R00299,R08404,R02185,R05804,R00303,R00850,R00344,R00930,R00217,R00353,R02778,R02780,R00761,R01528
151	1.00	395	19	124	0	0	C00031->C00025:[4->3,7->1,7->5,9->2,9->8]	RP00305,RP06552,RP01134,RP06299,RP05880,RP04543,RP06023,RP00180,RP00014,RP01431,RP05915,RP00177,RP01093,RP00026,RP05067,RP00060,RP10992,RP00109,RP04202	R00709,R00267,R01384,R01386,R07658,R00837,R00761,R00351,R00352,R00286,R00149,R00150,R00315,R00317,R00320,R07659,R04467,R04234,R00093,R01161,R06423,R00250,R07276,R03053,R01214,R07275,R04338,R05052,R04475,R04438,R02283,R02772,R02773,R02619,R00684,R00668,R00243,R00114,R00248,R04269,R06977,R01939,R07277,R04029,R01956,R03243,R01155,R01648,R05507,R01339,R04529,R07396,R04028,R04171,R03207,R00667,R05085,R02433,R04188,R00895,R04173,R01684,R06426,R01090,R02199,R04217,R02077,R00258,R07613,R00021,R00694,R03248,R00372,R00355,R04051,R02274,R00734,R03952,R02700,R00457,R00908,R03120,R06844,R03266,R01324,R02737,R00836,R00351,R00352,R00362,R00771,R00743,R01323,R01179,R05508,R00393,R04057,R02955,R05336,R01359,R05509,R00928,R04000,R00229,R07832,R03884,R00227,R03153,R00235,R00344,R00725,R01139,R00299,R08404,R02185,R05804,R00303,R00850,R07641,R00344,R00930,R00217,R00353,R00207
152	1.00	349	26	144	0	0	C00031->C00025:[1->2,4->1,4->3,7->5,9->8]	RP00305,RP01568,RP01134,RP04543,RP00113,RP02940,RP06299,RP00180,RP02961,RP01033,RP06552,RP00078,RP01590,RP01431,RP05915,RP00395,RP13340,RP00177,RP01093,RP00026,RP00014,RP00060,RP05729,RP02453,RP05880,RP00216	R00709,R00267,R01518,R00837,R00286,R02188,R01512,R01515,R01517,R01660,R03321,R00761,R00315,R00317,R00320,R00028,R00658,R01384,R01386,R07658,R00431,R00346,R00345,R00726,R00341,R01555,R05196,R01324,R02737,R00836,R01061,R01063,R01827,R00351,R00352,R00362,R00771,R00743,R01323,R01179,R05508,R00393,R04057,R02955,R05336,R01359,R05509,R00928,R04000,R00229,R07832,R03884,R00227,R03153,R00235,R07659,R04467,R04234,R00093,R01161,R06423,R00250,R07276,R03053,R01214,R07275,R04338,R05052,R04475,R04438,R02283,R02772,R02773,R02619,R00684,R00668,R00243,R00114,R00248,R04269,R06977,R01939,R07277,R04029,R01956,R03243,R01155,R01648,R05507,R01339,R04529,R07396,R04028,R04171,R03207,R00667,R05085,R02433,R04188,R00895,R04173,R01684,R06426,R01090,R02199,R04217,R02077,R00258,R07613,R00021,R00694,R03248,R00372,R00355,R04051,R02274,R00734,R03952,R02700,R00457,R00908,R03120,R06844,R03266,R00725,R01139,R00299,R08404,R02185,R05804,R00303,R00850,R00217,R00346,R00345,R00726,R00341,R00431,R02739,R00351,R00352,R01788,R02189,R01786
153	1.00	393	26	123	0	0	C00031->C00025:[1->2,4->1,4->3,4->8,7->5]	RP06552,RP01568,RP01134,RP06299,RP00287,RP05880,RP04543,RP02454,RP06101,RP02961,RP01033,RP01093,RP00078,RP01431,RP05915,RP06172,RP01590,RP13340,RP00177,RP00305,RP04202,RP00014,RP01264,RP00060,RP05729,RP00216	R01384,R01386,R07658,R01518,R00837,R00761,R00214,R00216,R00351,R00352,R00286,R02740,R00214,R00216,R00028,R00658,R00771,R00431,R00346,R00345,R00726,R00341,R01324,R02737,R00836,R00472,R01555,R05196,R01827,R00351,R00352,R00362,R00709,R00267,R00207,R07659,R04467,R04234,R00093,R01161,R06423,R00250,R07276,R03053,R01214,R07275,R04338,R05052,R04475,R04438,R02283,R02772,R02773,R02619,R00684,R00668,R00243,R00114,R00248,R04269,R06977,R01939,R07277,R04029,R01956,R03243,R01155,R01648,R05507,R01339,R04529,R07396,R04028,R04171,R03207,R00667,R05085,R02433,R04188,R00895,R04173,R01684,R06426,R01090,R02199,R04217,R02077,R00258,R07613,R00021,R00694,R03248,R00372,R00355,R04051,R02274,R00734,R03952,R02700,R00457,R00908,R03120,R06844,R03266,R07159,R01058,R00725,R01139,R00299,R08404,R02185,R05804,R00303,R00850,R00217,R00346,R00345,R00726,R00341,R00431,R01788,R02189,R01786
154	1.00	387	25	131	0	0	C00031->C00025:[1->2,4->1,4->3,5->5,9->8]	RP06552,RP01568,RP01134,RP01925,RP00113,RP05880,RP04543,RP01829,RP00014,RP01033,RP01133,RP00078,RP01431,RP05915,RP01271,RP00395,RP00177,RP01926,RP01093,RP00052,RP04494,RP00285,RP00060,RP05729,RP05200	R01384,R01386,R07658,R01518,R00837,R02035,R02188,R01512,R01515,R01517,R01660,R00351,R00352,R00286,R01899,R07659,R04467,R04234,R00093,R01161,R06423,R00250,R07276,R03053,R01214,R07275,R04338,R05052,R04475,R04438,R02283,R02772,R02773,R02619,R00684,R00668,R00243,R00114,R00248,R04269,R06977,R01939,R07277,R04029,R01956,R03243,R01155,R01648,R05507,R01339,R04529,R07396,R04028,R04171,R03207,R00667,R05085,R02433,R04188,R00895,R04173,R01684,R06426,R01090,R02199,R04217,R02077,R00258,R07613,R00021,R00694,R03248,R00372,R00355,R04051,R02274,R00734,R03952,R02700,R00457,R00908,R03120,R06844,R03266,R00658,R00835,R00431,R00346,R00345,R00726,R00341,R01324,R02737,R00836,R01068,R01061,R01063,R00351,R00352,R00362,R02036,R00771,R00756,R00769,R05805,R00770,R00762,R00764,R00767,R00268,R08201,R00211,R00210,R00209,R01196,R00212,R00725,R01139,R00299,R08404,R02185,R05804,R00303,R00850,R00217,R00346,R00345,R00726,R00341,R00431,R05605
155	1.00	351	24	141	0	0	C00031->C00025:[1->2,4->1,4->3,7->5,9->8]	RP00305,RP01568,RP01134,RP04543,RP00113,RP05880,RP06299,RP02454,RP01093,RP01033,RP00078,RP05915,RP00180,RP01431,RP00395,RP13340,RP00177,RP00014,RP00026,RP00196,RP00060,RP05729,RP06552,RP01197	R00709,R00267,R01518,R00837,R00286,R02188,R01512,R01515,R01517,R01660,R00351,R00352,R00761,R02740,R00771,R00658,R00431,R00346,R00345,R00726,R00341,R02737,R00836,R00315,R00317,R00320,R01324,R01061,R01063,R01827,R00351,R00352,R00362,R07659,R04467,R04234,R00093,R01161,R06423,R00250,R07276,R03053,R01214,R07275,R04338,R05052,R04475,R04438,R02283,R02772,R02773,R02619,R00684,R00668,R00243,R00114,R00248,R04269,R06977,R01939,R07277,R04029,R01956,R03243,R01155,R01648,R05507,R01339,R04529,R07396,R04028,R04171,R03207,R00667,R05085,R02433,R04188,R00895,R04173,R01684,R06426,R01090,R02199,R04217,R02077,R00258,R07613,R00021,R00694,R03248,R00372,R00355,R04051,R02274,R00734,R03952,R02700,R00457,R00908,R03120,R06844,R03266,R00743,R01323,R01179,R05508,R00393,R04057,R02955,R05336,R01359,R05509,R00928,R04000,R00229,R07832,R03884,R00227,R03153,R00235,R00289,R00287,R00955,R00725,R01139,R00299,R08404,R02185,R05804,R00303,R00850,R00217,R00346,R00345,R00726,R00341,R00431,R01384,R01386,R07658,R00959
156	1.00	377	25	158	0	0	C00031->C00025:[4->3,4->8,7->1,7->5,9->2,9->8]	RP06552,RP00305,RP01134,RP06299,RP00343,RP00287,RP05880,RP04543,RP00453,RP06101,RP01093,RP00078,RP00285,RP05915,RP00180,RP01431,RP00036,RP06172,RP00177,RP04202,RP00014,RP00026,RP00060,RP00109,RP05729	R01384,R01386,R07658,R00709,R00267,R00837,R00761,R02778,R02780,R00214,R00216,R00351,R00352,R00286,R02727,R00010,R00214,R00216,R00771,R00431,R00346,R00345,R00726,R00341,R00211,R00210,R00209,R01196,R00212,R02737,R00836,R00315,R00317,R00320,R01324,R00199,R01858,R02628,R01138,R00659,R00724,R00200,R00206,R02320,R00430,R00208,R01012,R00572,R00472,R00351,R00352,R00362,R00207,R07659,R04467,R04234,R00093,R01161,R06423,R00250,R07276,R03053,R01214,R07275,R04338,R05052,R04475,R04438,R02283,R02772,R02773,R02619,R00684,R00668,R00243,R00114,R00248,R04269,R06977,R01939,R07277,R04029,R01956,R03243,R01155,R01648,R05507,R01339,R04529,R07396,R04028,R04171,R03207,R00667,R05085,R02433,R04188,R00895,R04173,R01684,R06426,R01090,R02199,R04217,R02077,R00258,R07613,R00021,R00694,R03248,R00372,R00355,R04051,R02274,R00734,R03952,R02700,R00457,R00908,R03120,R06844,R03266,R00743,R01323,R01179,R05508,R00393,R04057,R02955,R05336,R01359,R05509,R00928,R04000,R00229,R07832,R03884,R00227,R03153,R00235,R00725,R01139,R00299,R08404,R02185,R05804,R00303,R00850,R00344,R00930,R00217,R00353,R00217,R00346,R00345,R00726,R00341,R00431
157	1.00	392	28	164	0	0	C00031->C00025:[4->3,7->1,7->5,9->2,9->8]	RP00305,RP06552,RP04543,RP00343,RP05880,RP06299,RP02454,RP00453,RP01238,RP00180,RP02961,RP00014,RP00052,RP05915,RP01431,RP00036,RP01590,RP13340,RP00177,RP00078,RP01093,RP00026,RP01270,RP05729,RP00060,RP00109,RP04202,RP00216	R00709,R00267,R01384,R01386,R07658,R00286,R02778,R02780,R00351,R00352,R00761,R02740,R02727,R00010,R01015,R00315,R00317,R00320,R00028,R07659,R04467,R04234,R00093,R01161,R06423,R00250,R07276,R03053,R01214,R07275,R04338,R05052,R04475,R04438,R02283,R02772,R02773,R02619,R00684,R00668,R00243,R00114,R00248,R04269,R06977,R01939,R07277,R04029,R01956,R03243,R01155,R01648,R05507,R01339,R04529,R07396,R04028,R04171,R03207,R00667,R05085,R02433,R04188,R00895,R04173,R01684,R06426,R01090,R02199,R04217,R02077,R00258,R07613,R00021,R00694,R03248,R00372,R00355,R04051,R02274,R00734,R03952,R02700,R00457,R00908,R03120,R06844,R03266,R00756,R00769,R05805,R00770,R00762,R00764,R00767,R02737,R00836,R01324,R00199,R01858,R02628,R01138,R00659,R00724,R00200,R00206,R02320,R00430,R00208,R01012,R00572,R01555,R05196,R01827,R00351,R00352,R00362,R00431,R00346,R00345,R00726,R00341,R00771,R00743,R01323,R01179,R05508,R00393,R04057,R02955,R05336,R01359,R05509,R00928,R04000,R00229,R07832,R03884,R00227,R03153,R00235,R01068,R00217,R00346,R00345,R00726,R00341,R00431,R00725,R01139,R00299,R08404,R02185,R05804,R00303,R00850,R00344,R00930,R00217,R00353,R00207,R01788,R02189,R01786
158	1.00	398	25	173	0	0	C00031->C00025:[4->3,7->1,7->5,9->2,9->8]	RP00305,RP01568,RP01134,RP06299,RP00036,RP00113,RP01077,RP05880,RP04543,RP01093,RP01033,RP05067,RP01431,RP05915,RP01271,RP00395,RP00177,RP00014,RP05694,RP00052,RP00285,RP00060,RP00109,RP04202,RP06552	R00709,R00267,R01518,R00837,R00761,R00199,R01858,R02628,R01138,R00659,R00724,R00200,R00206,R02320,R00430,R00208,R01012,R00572,R02188,R01512,R01515,R01517,R01660,R00742,R00351,R00352,R00286,R00771,R00658,R00344,R01324,R02737,R00836,R01068,R01061,R01063,R00351,R00352,R00362,R07659,R04467,R04234,R00093,R01161,R06423,R00250,R07276,R03053,R01214,R07275,R04338,R05052,R04475,R04438,R02283,R02772,R02773,R02619,R00684,R00668,R00243,R00114,R00248,R04269,R06977,R01939,R07277,R04029,R01956,R03243,R01155,R01648,R05507,R01339,R04529,R07396,R04028,R04171,R03207,R00667,R05085,R02433,R04188,R00895,R04173,R01684,R06426,R01090,R02199,R04217,R02077,R00258,R07613,R00021,R00694,R03248,R00372,R00355,R04051,R02274,R00734,R03952,R02700,R00457,R00908,R03120,R06844,R03266,R04709,R07989,R06635,R06637,R06636,R06459,R06458,R06448,R07250,R06510,R07253,R05331,R06641,R00233,R06511,R06512,R06643,R06644,R06645,R02505,R07987,R07251,R07988,R05188,R06482,R06483,R06480,R06481,R02447,R05464,R01613,R01614,R05190,R07758,R02223,R07254,R02224,R00756,R00769,R05805,R00770,R00762,R00764,R00767,R00211,R00210,R00209,R01196,R00212,R00725,R01139,R00299,R08404,R02185,R05804,R00303,R00850,R00344,R00930,R00217,R00353,R00207,R01384,R01386,R07658
159	1.00	355	22	141	0	0	C00031->C00025:[1->2,4->1,4->3,7->5,9->8]	RP00305,RP01568,RP06299,RP05880,RP04543,RP00453,RP00014,RP01033,RP00078,RP05915,RP00180,RP01431,RP01271,RP05729,RP00177,RP01093,RP00026,RP00052,RP01264,RP00060,RP00343,RP06552	R00709,R00267,R01518,R00761,R00351,R00352,R00286,R02727,R00010,R07659,R04467,R04234,R00093,R01161,R06423,R00250,R07276,R03053,R01214,R07275,R04338,R05052,R04475,R04438,R02283,R02772,R02773,R02619,R00684,R00668,R00243,R00114,R00248,R04269,R06977,R01939,R07277,R04029,R01956,R03243,R01155,R01648,R05507,R01339,R04529,R07396,R04028,R04171,R03207,R00667,R05085,R02433,R04188,R00895,R04173,R01684,R06426,R01090,R02199,R04217,R02077,R00258,R07613,R00021,R00694,R03248,R00372,R00355,R04051,R02274,R00734,R03952,R02700,R00457,R00908,R03120,R06844,R03266,R00658,R00431,R00346,R00345,R00726,R00341,R02737,R00836,R00315,R00317,R00320,R01324,R01068,R00217,R00346,R00345,R00726,R00341,R00431,R00351,R00352,R00362,R00771,R00743,R01323,R01179,R05508,R00393,R04057,R02955,R05336,R01359,R05509,R00928,R04000,R00229,R07832,R03884,R00227,R03153,R00235,R00756,R00769,R05805,R00770,R00762,R00764,R00767,R07159,R01058,R00725,R01139,R00299,R08404,R02185,R05804,R00303,R00850,R02778,R02780,R01384,R01386,R07658
160	1.00	426	22	130	0	0	C00031->C00025:[4->3,7->1,7->5,9->2,9->8]	RP00305,RP06552,RP01134,RP04543,RP05880,RP06299,RP00180,RP08343,RP01093,RP00078,RP01431,RP05915,RP04833,RP00036,RP05729,RP00177,RP00014,RP06639,RP06427,RP00060,RP00109,RP04202	R00709,R00267,R01384,R01386,R07658,R00837,R00286,R00351,R00352,R00761,R00315,R00317,R00320,R00236,R00771,R00431,R00346,R00345,R00726,R00341,R01324,R02737,R00836,R00316,R00199,R01858,R02628,R01138,R00659,R00724,R00200,R00206,R02320,R00430,R00208,R01012,R00572,R00217,R00346,R00345,R00726,R00341,R00431,R00351,R00352,R00362,R07659,R04467,R04234,R00093,R01161,R06423,R00250,R07276,R03053,R01214,R07275,R04338,R05052,R04475,R04438,R02283,R02772,R02773,R02619,R00684,R00668,R00243,R00114,R00248,R04269,R06977,R01939,R07277,R04029,R01956,R03243,R01155,R01648,R05507,R01339,R04529,R07396,R04028,R04171,R03207,R00667,R05085,R02433,R04188,R00895,R04173,R01684,R06426,R01090,R02199,R04217,R02077,R00258,R07613,R00021,R00694,R03248,R00372,R00355,R04051,R02274,R00734,R03952,R02700,R00457,R00908,R03120,R06844,R03266,R01621,R01067,R00725,R01139,R00299,R08404,R02185,R05804,R00303,R00850,R00344,R00930,R00217,R00353,R00207
161	1.00	374	23	154	0	0	C00031->C00025:[4->3,4->8,7->1,7->5,9->2,9->8]	RP06552,RP00305,RP01134,RP06299,RP00287,RP05880,RP04543,RP00036,RP06101,RP01093,RP00078,RP00285,RP05915,RP00180,RP01431,RP06172,RP05729,RP00177,RP00014,RP00026,RP00060,RP00109,RP04202	R01384,R01386,R07658,R00709,R00267,R00837,R00761,R00214,R00216,R00351,R00352,R00286,R00199,R01858,R02628,R01138,R00659,R00724,R00200,R00206,R02320,R00430,R00208,R01012,R00572,R00214,R00216,R00771,R00431,R00346,R00345,R00726,R00341,R00211,R00210,R00209,R01196,R00212,R02737,R00836,R00315,R00317,R00320,R01324,R00472,R00217,R00346,R00345,R00726,R00341,R00431,R00351,R00352,R00362,R07659,R04467,R04234,R00093,R01161,R06423,R00250,R07276,R03053,R01214,R07275,R04338,R05052,R04475,R04438,R02283,R02772,R02773,R02619,R00684,R00668,R00243,R00114,R00248,R04269,R06977,R01939,R07277,R04029,R01956,R03243,R01155,R01648,R05507,R01339,R04529,R07396,R04028,R04171,R03207,R00667,R05085,R02433,R04188,R00895,R04173,R01684,R06426,R01090,R02199,R04217,R02077,R00258,R07613,R00021,R00694,R03248,R00372,R00355,R04051,R02274,R00734,R03952,R02700,R00457,R00908,R03120,R06844,R03266,R00743,R01323,R01179,R05508,R00393,R04057,R02955,R05336,R01359,R05509,R00928,R04000,R00229,R07832,R03884,R00227,R03153,R00235,R00725,R01139,R00299,R08404,R02185,R05804,R00303,R00850,R00344,R00930,R00217,R00353,R00207
162	1.00	372	19	144	0	0	C00031->C00025:[4->3,7->1,7->5,9->2,9->8]	RP06552,RP00305,RP01134,RP06299,RP05880,RP04543,RP00180,RP00014,RP00078,RP05915,RP01431,RP00036,RP05729,RP00177,RP01093,RP00026,RP00060,RP00109,RP04202	R01384,R01386,R07658,R00709,R00267,R00837,R00761,R00351,R00352,R00286,R00315,R00317,R00320,R07659,R04467,R04234,R00093,R01161,R06423,R00250,R07276,R03053,R01214,R07275,R04338,R05052,R04475,R04438,R02283,R02772,R02773,R02619,R00684,R00668,R00243,R00114,R00248,R04269,R06977,R01939,R07277,R04029,R01956,R03243,R01155,R01648,R05507,R01339,R04529,R07396,R04028,R04171,R03207,R00667,R05085,R02433,R04188,R00895,R04173,R01684,R06426,R01090,R02199,R04217,R02077,R00258,R07613,R00021,R00694,R03248,R00372,R00355,R04051,R02274,R00734,R03952,R02700,R00457,R00908,R03120,R06844,R03266,R00431,R00346,R00345,R00726,R00341,R02737,R00836,R01324,R00199,R01858,R02628,R01138,R00659,R00724,R00200,R00206,R02320,R00430,R00208,R01012,R00572,R00217,R00346,R00345,R00726,R00341,R00431,R00351,R00352,R00362,R00771,R00743,R01323,R01179,R05508,R00393,R04057,R02955,R05336,R01359,R05509,R00928,R04000,R00229,R07832,R03884,R00227,R03153,R00235,R00725,R01139,R00299,R08404,R02185,R05804,R00303,R00850,R00344,R00930,R00217,R00353,R00207
163	1.00	344	22	135	0	0	C00031->C00025:[1->2,4->1,7->3,7->5,9->8]	RP00305,RP01568,RP01925,RP00113,RP00649,RP01790,RP01093,RP01033,RP01133,RP00078,RP01431,RP00180,RP00395,RP13340,RP00177,RP05880,RP00014,RP00026,RP00060,RP05729,RP06299,RP06593	R00709,R00267,R01518,R02035,R02188,R01512,R01515,R01517,R01660,R00761,R01067,R01830,R00771,R00658,R00835,R00431,R00346,R00345,R00726,R00341,R01324,R00315,R00317,R00320,R01061,R01063,R01827,R00351,R00352,R00362,R00351,R00352,R07659,R04467,R04234,R00093,R01161,R06423,R00250,R07276,R03053,R01214,R07275,R04338,R05052,R04475,R04438,R02283,R02772,R02773,R02619,R00684,R00668,R00243,R00114,R00248,R04269,R06977,R01939,R07277,R04029,R01956,R03243,R01155,R01648,R05507,R01339,R04529,R07396,R04028,R04171,R03207,R00667,R05085,R02433,R04188,R00895,R04173,R01684,R06426,R01090,R02199,R04217,R02077,R00258,R07613,R00021,R00694,R03248,R00372,R00355,R04051,R02274,R00734,R03952,R02700,R00457,R00908,R03120,R06844,R03266,R00743,R01323,R01179,R05508,R00393,R04057,R02955,R05336,R01359,R05509,R00928,R04000,R00229,R07832,R03884,R00227,R03153,R00235,R00725,R01139,R00299,R08404,R02185,R05804,R00303,R00850,R00217,R00346,R00345,R00726,R00341,R00431,R00761,R01528
164	1.00	350	23	144	0	0	C00031->C00025:[1->2,4->1,4->3,7->5,9->8]	RP06552,RP01568,RP01134,RP04543,RP00113,RP05880,RP06299,RP01829,RP00180,RP01033,RP00078,RP01431,RP05915,RP01271,RP00395,RP00177,RP01093,RP00026,RP00014,RP00052,RP04494,RP00060,RP05729	R01384,R01386,R07658,R01518,R00837,R00286,R02188,R01512,R01515,R01517,R01660,R00351,R00352,R00761,R01899,R00315,R00317,R00320,R00658,R00431,R00346,R00345,R00726,R00341,R01324,R02737,R00836,R01068,R01061,R01063,R00351,R00352,R00362,R00771,R00743,R01323,R01179,R05508,R00393,R04057,R02955,R05336,R01359,R05509,R00928,R04000,R00229,R07832,R03884,R00227,R03153,R00235,R07659,R04467,R04234,R00093,R01161,R06423,R00250,R07276,R03053,R01214,R07275,R04338,R05052,R04475,R04438,R02283,R02772,R02773,R02619,R00684,R00668,R00243,R00114,R00248,R04269,R06977,R01939,R07277,R04029,R01956,R03243,R01155,R01648,R05507,R01339,R04529,R07396,R04028,R04171,R03207,R00667,R05085,R02433,R04188,R00895,R04173,R01684,R06426,R01090,R02199,R04217,R02077,R00258,R07613,R00021,R00694,R03248,R00372,R00355,R04051,R02274,R00734,R03952,R02700,R00457,R00908,R03120,R06844,R03266,R00756,R00769,R05805,R00770,R00762,R00764,R00767,R00268,R08201,R00725,R01139,R00299,R08404,R02185,R05804,R00303,R00850,R00217,R00346,R00345,R00726,R00341,R00431
165	1.00	378	26	157	0	0	C00031->C00025:[4->3,4->8,7->1,7->3,7->5,7->8,9->2,9->8]	RP00305,RP06552,RP01134,RP01925,RP00287,RP05880,RP04543,RP00036,RP06101,RP01133,RP00078,RP00285,RP05915,RP00180,RP01431,RP06172,RP05729,RP00177,RP01093,RP00014,RP00026,RP00060,RP00109,RP04202,RP06299,RP06593	R00709,R00267,R01384,R01386,R07658,R00837,R02035,R00214,R00216,R00351,R00352,R00286,R00199,R01858,R02628,R01138,R00659,R00724,R00200,R00206,R02320,R00430,R00208,R01012,R00572,R00214,R00216,R00835,R00431,R00346,R00345,R00726,R00341,R00211,R00210,R00209,R01196,R00212,R02737,R00836,R00315,R00317,R00320,R01324,R00472,R00217,R00346,R00345,R00726,R00341,R00431,R00351,R00352,R00362,R00771,R07659,R04467,R04234,R00093,R01161,R06423,R00250,R07276,R03053,R01214,R07275,R04338,R05052,R04475,R04438,R02283,R02772,R02773,R02619,R00684,R00668,R00243,R00114,R00248,R04269,R06977,R01939,R07277,R04029,R01956,R03243,R01155,R01648,R05507,R01339,R04529,R07396,R04028,R04171,R03207,R00667,R05085,R02433,R04188,R00895,R04173,R01684,R06426,R01090,R02199,R04217,R02077,R00258,R07613,R00021,R00694,R03248,R00372,R00355,R04051,R02274,R00734,R03952,R02700,R00457,R00908,R03120,R06844,R03266,R00743,R01323,R01179,R05508,R00393,R04057,R02955,R05336,R01359,R05509,R00928,R04000,R00229,R07832,R03884,R00227,R03153,R00235,R00725,R01139,R00299,R08404,R02185,R05804,R00303,R00850,R00344,R00930,R00217,R00353,R00207,R00761,R01528
166	1.00	348	25	141	0	0	C00031->C00025:[1->2,4->1,4->3,7->5,9->8]	RP00305,RP01568,RP06299,RP05880,RP04543,RP02454,RP00453,RP00180,RP02961,RP01033,RP01093,RP00078,RP05915,RP01431,RP00216,RP01590,RP13340,RP00177,RP00014,RP00026,RP05729,RP01264,RP00060,RP00343,RP06552	R00709,R00267,R01518,R00761,R00351,R00352,R00286,R02740,R02727,R00010,R00315,R00317,R00320,R00028,R00658,R00771,R00431,R00346,R00345,R00726,R00341,R02737,R00836,R01324,R01788,R02189,R01786,R01555,R05196,R01827,R00351,R00352,R00362,R07659,R04467,R04234,R00093,R01161,R06423,R00250,R07276,R03053,R01214,R07275,R04338,R05052,R04475,R04438,R02283,R02772,R02773,R02619,R00684,R00668,R00243,R00114,R00248,R04269,R06977,R01939,R07277,R04029,R01956,R03243,R01155,R01648,R05507,R01339,R04529,R07396,R04028,R04171,R03207,R00667,R05085,R02433,R04188,R00895,R04173,R01684,R06426,R01090,R02199,R04217,R02077,R00258,R07613,R00021,R00694,R03248,R00372,R00355,R04051,R02274,R00734,R03952,R02700,R00457,R00908,R03120,R06844,R03266,R00743,R01323,R01179,R05508,R00393,R04057,R02955,R05336,R01359,R05509,R00928,R04000,R00229,R07832,R03884,R00227,R03153,R00235,R00217,R00346,R00345,R00726,R00341,R00431,R07159,R01058,R00725,R01139,R00299,R08404,R02185,R05804,R00303,R00850,R02778,R02780,R01384,R01386,R07658
167	1.00	345	25	140	0	0	C00031->C00025:[1->2,4->1,7->3,7->5,9->8]	RP00305,RP01568,RP01925,RP00113,RP02940,RP06299,RP00180,RP02961,RP01033,RP01133,RP00078,RP01590,RP01431,RP00395,RP13340,RP00177,RP01093,RP05880,RP00014,RP00026,RP00060,RP05729,RP02453,RP06593,RP00216	R00709,R00267,R01518,R02035,R02188,R01512,R01515,R01517,R01660,R03321,R00761,R00315,R00317,R00320,R00028,R00658,R00835,R00431,R00346,R00345,R00726,R00341,R01555,R05196,R01324,R01061,R01063,R01827,R00351,R00352,R00362,R00771,R00351,R00352,R07659,R04467,R04234,R00093,R01161,R06423,R00250,R07276,R03053,R01214,R07275,R04338,R05052,R04475,R04438,R02283,R02772,R02773,R02619,R00684,R00668,R00243,R00114,R00248,R04269,R06977,R01939,R07277,R04029,R01956,R03243,R01155,R01648,R05507,R01339,R04529,R07396,R04028,R04171,R03207,R00667,R05085,R02433,R04188,R00895,R04173,R01684,R06426,R01090,R02199,R04217,R02077,R00258,R07613,R00021,R00694,R03248,R00372,R00355,R04051,R02274,R00734,R03952,R02700,R00457,R00908,R03120,R06844,R03266,R00743,R01323,R01179,R05508,R00393,R04057,R02955,R05336,R01359,R05509,R00928,R04000,R00229,R07832,R03884,R00227,R03153,R00235,R00725,R01139,R00299,R08404,R02185,R05804,R00303,R00850,R00217,R00346,R00345,R00726,R00341,R00431,R02739,R01528,R01788,R02189,R01786
168	1.00	332	18	155	0	0	C00031->C00025:[7->1,7->3,7->5,9->2,9->8]	RP00305,RP01925,RP01077,RP05880,RP06299,RP00180,RP00014,RP01133,RP01431,RP00177,RP01093,RP00026,RP05694,RP05067,RP00060,RP00109,RP04202,RP06593	R00709,R00267,R02035,R00742,R00351,R00352,R00761,R00315,R00317,R00320,R07659,R04467,R04234,R00093,R01161,R06423,R00250,R07276,R03053,R01214,R07275,R04338,R05052,R04475,R04438,R02283,R02772,R02773,R02619,R00684,R00668,R00243,R00114,R00248,R04269,R06977,R01939,R07277,R04029,R01956,R03243,R01155,R01648,R05507,R01339,R04529,R07396,R04028,R04171,R03207,R00667,R05085,R02433,R04188,R00895,R04173,R01684,R06426,R01090,R02199,R04217,R02077,R00258,R07613,R00021,R00694,R03248,R00372,R00355,R04051,R02274,R00734,R03952,R02700,R00457,R00908,R03120,R06844,R03266,R00835,R01324,R00351,R00352,R00362,R00771,R00743,R01323,R01179,R05508,R00393,R04057,R02955,R05336,R01359,R05509,R00928,R04000,R00229,R07832,R03884,R00227,R03153,R00235,R04709,R07989,R06635,R06637,R06636,R06459,R06458,R06448,R07250,R06510,R07253,R05331,R06641,R00233,R06511,R06512,R06643,R06644,R06645,R02505,R07987,R07251,R07988,R05188,R06482,R06483,R06480,R06481,R02447,R05464,R01613,R01614,R05190,R07758,R02223,R07254,R02224,R00344,R00725,R01139,R00299,R08404,R02185,R05804,R00303,R00850,R00344,R00930,R00217,R00353,R00207,R01528
169	1.00	437	17	104	0	0	C00031->C00025:[7->1,7->3,7->5,9->2,9->8]	RP00305,RP01925,RP05880,RP06299,RP06023,RP00014,RP01133,RP01431,RP00177,RP01093,RP05067,RP00285,RP00060,RP10992,RP00109,RP04202,RP06593	R00709,R00267,R02035,R00351,R00352,R00761,R00149,R00150,R07659,R04467,R04234,R00093,R01161,R06423,R00250,R07276,R03053,R01214,R07275,R04338,R05052,R04475,R04438,R02283,R02772,R02773,R02619,R00684,R00668,R00243,R00114,R00248,R04269,R06977,R01939,R07277,R04029,R01956,R03243,R01155,R01648,R05507,R01339,R04529,R07396,R04028,R04171,R03207,R00667,R05085,R02433,R04188,R00895,R04173,R01684,R06426,R01090,R02199,R04217,R02077,R00258,R07613,R00021,R00694,R03248,R00372,R00355,R04051,R02274,R00734,R03952,R02700,R00457,R00908,R03120,R06844,R03266,R00835,R01324,R00351,R00352,R00362,R00771,R00344,R00211,R00210,R00209,R01196,R00212,R00725,R01139,R00299,R08404,R02185,R05804,R00303,R00850,R07641,R00344,R00930,R00217,R00353,R00207,R01528
170	1.00	352	21	138	0	0	C00031->C00025:[1->2,4->1,4->3,7->5,9->8]	RP00305,RP01568,RP01134,RP04543,RP05880,RP06299,RP00014,RP01033,RP00078,RP01431,RP00180,RP05915,RP01271,RP00177,RP01093,RP00026,RP00052,RP01264,RP00060,RP05729,RP06552	R00709,R00267,R01518,R00837,R00286,R00351,R00352,R00761,R07659,R04467,R04234,R00093,R01161,R06423,R00250,R07276,R03053,R01214,R07275,R04338,R05052,R04475,R04438,R02283,R02772,R02773,R02619,R00684,R00668,R00243,R00114,R00248,R04269,R06977,R01939,R07277,R04029,R01956,R03243,R01155,R01648,R05507,R01339,R04529,R07396,R04028,R04171,R03207,R00667,R05085,R02433,R04188,R00895,R04173,R01684,R06426,R01090,R02199,R04217,R02077,R00258,R07613,R00021,R00694,R03248,R00372,R00355,R04051,R02274,R00734,R03952,R02700,R00457,R00908,R03120,R06844,R03266,R00658,R00431,R00346,R00345,R00726,R00341,R01324,R00315,R00317,R00320,R02737,R00836,R01068,R00351,R00352,R00362,R00771,R00743,R01323,R01179,R05508,R00393,R04057,R02955,R05336,R01359,R05509,R00928,R04000,R00229,R07832,R03884,R00227,R03153,R00235,R00756,R00769,R05805,R00770,R00762,R00764,R00767,R07159,R01058,R00725,R01139,R00299,R08404,R02185,R05804,R00303,R00850,R00217,R00346,R00345,R00726,R00341,R00431,R01384,R01386,R07658
171	1.00	396	29	132	0	0	C00031->C00025:[1->2,4->1,4->3,4->8,7->5]	RP00305,RP01568,RP01134,RP06299,RP00113,RP00287,RP05880,RP04543,RP02454,RP00453,RP06101,RP02961,RP01033,RP00343,RP06552,RP00078,RP01590,RP05915,RP01431,RP06172,RP00395,RP13340,RP00177,RP01093,RP04202,RP00014,RP00060,RP05729,RP00216	R00709,R00267,R01518,R00837,R00761,R02188,R01512,R01515,R01517,R01660,R00214,R00216,R00351,R00352,R00286,R02740,R02727,R00010,R00214,R00216,R00028,R00658,R02778,R02780,R01384,R01386,R07658,R00431,R00346,R00345,R00726,R00341,R01555,R05196,R02737,R00836,R01324,R00472,R01061,R01063,R01827,R00351,R00352,R00362,R00771,R00207,R07659,R04467,R04234,R00093,R01161,R06423,R00250,R07276,R03053,R01214,R07275,R04338,R05052,R04475,R04438,R02283,R02772,R02773,R02619,R00684,R00668,R00243,R00114,R00248,R04269,R06977,R01939,R07277,R04029,R01956,R03243,R01155,R01648,R05507,R01339,R04529,R07396,R04028,R04171,R03207,R00667,R05085,R02433,R04188,R00895,R04173,R01684,R06426,R01090,R02199,R04217,R02077,R00258,R07613,R00021,R00694,R03248,R00372,R00355,R04051,R02274,R00734,R03952,R02700,R00457,R00908,R03120,R06844,R03266,R00725,R01139,R00299,R08404,R02185,R05804,R00303,R00850,R00217,R00346,R00345,R00726,R00341,R00431,R01788,R02189,R01786
172	1.00	414	27	145	0	0	C00031->C00025:[4->3,4->8,7->1,7->5,9->2]	RP00305,RP01568,RP01134,RP04543,RP00113,RP05880,RP06299,RP02454,RP00036,RP01093,RP00079,RP01033,RP00078,RP05915,RP01431,RP06172,RP00395,RP13340,RP00177,RP00014,RP00196,RP05729,RP00060,RP00109,RP04202,RP06552,RP01197	R00709,R00267,R01518,R00837,R00286,R02188,R01512,R01515,R01517,R01660,R00351,R00352,R00761,R02740,R00199,R01858,R02628,R01138,R00659,R00724,R00200,R00206,R02320,R00430,R00208,R01012,R00572,R00771,R00361,R00360,R00343,R00342,R01447,R01257,R00658,R00431,R00346,R00345,R00726,R00341,R02737,R00836,R01324,R00472,R01061,R01063,R01827,R00351,R00352,R00362,R07659,R04467,R04234,R00093,R01161,R06423,R00250,R07276,R03053,R01214,R07275,R04338,R05052,R04475,R04438,R02283,R02772,R02773,R02619,R00684,R00668,R00243,R00114,R00248,R04269,R06977,R01939,R07277,R04029,R01956,R03243,R01155,R01648,R05507,R01339,R04529,R07396,R04028,R04171,R03207,R00667,R05085,R02433,R04188,R00895,R04173,R01684,R06426,R01090,R02199,R04217,R02077,R00258,R07613,R00021,R00694,R03248,R00372,R00355,R04051,R02274,R00734,R03952,R02700,R00457,R00908,R03120,R06844,R03266,R00289,R00287,R00955,R00217,R00346,R00345,R00726,R00341,R00431,R00725,R01139,R00299,R08404,R02185,R05804,R00303,R00850,R00344,R00930,R00217,R00353,R00207,R01384,R01386,R07658,R00959
173	1.00	340	20	162	0	0	C00031->C00025:[4->3,7->1,7->5,9->2,9->8]	RP00305,RP06552,RP06299,RP01077,RP05880,RP04543,RP00453,RP00180,RP00014,RP05915,RP01431,RP00177,RP04202,RP01093,RP00026,RP05694,RP05067,RP00060,RP00109,RP00343	R00709,R00267,R01384,R01386,R07658,R00761,R00742,R00351,R00352,R00286,R02727,R00010,R00315,R00317,R00320,R07659,R04467,R04234,R00093,R01161,R06423,R00250,R07276,R03053,R01214,R07275,R04338,R05052,R04475,R04438,R02283,R02772,R02773,R02619,R00684,R00668,R00243,R00114,R00248,R04269,R06977,R01939,R07277,R04029,R01956,R03243,R01155,R01648,R05507,R01339,R04529,R07396,R04028,R04171,R03207,R00667,R05085,R02433,R04188,R00895,R04173,R01684,R06426,R01090,R02199,R04217,R02077,R00258,R07613,R00021,R00694,R03248,R00372,R00355,R04051,R02274,R00734,R03952,R02700,R00457,R00908,R03120,R06844,R03266,R02737,R00836,R01324,R00351,R00352,R00362,R00207,R00771,R00743,R01323,R01179,R05508,R00393,R04057,R02955,R05336,R01359,R05509,R00928,R04000,R00229,R07832,R03884,R00227,R03153,R00235,R04709,R07989,R06635,R06637,R06636,R06459,R06458,R06448,R07250,R06510,R07253,R05331,R06641,R00233,R06511,R06512,R06643,R06644,R06645,R02505,R07987,R07251,R07988,R05188,R06482,R06483,R06480,R06481,R02447,R05464,R01613,R01614,R05190,R07758,R02223,R07254,R02224,R00344,R00725,R01139,R00299,R08404,R02185,R05804,R00303,R00850,R00344,R00930,R00217,R00353,R02778,R02780
174	1.00	360	17	136	0	0	C00031->C00025:[7->1,7->3,7->5,9->2,9->8]	RP00305,RP00036,RP01925,RP00177,RP05880,RP06299,RP01093,RP00026,RP00014,RP01133,RP00078,RP00060,RP01431,RP06593,RP00180,RP05729,RP04202	R00709,R00267,R00199,R01858,R02628,R01138,R00659,R00724,R00200,R00206,R02320,R00430,R00208,R01012,R00572,R02035,R00351,R00352,R00362,R00351,R00352,R00761,R00771,R00743,R01323,R01179,R05508,R00393,R04057,R02955,R05336,R01359,R05509,R00928,R04000,R00229,R07832,R03884,R00227,R03153,R00235,R07659,R04467,R04234,R00093,R01161,R06423,R00250,R07276,R03053,R01214,R07275,R04338,R05052,R04475,R04438,R02283,R02772,R02773,R02619,R00684,R00668,R00243,R00114,R00248,R04269,R06977,R01939,R07277,R04029,R01956,R03243,R01155,R01648,R05507,R01339,R04529,R07396,R04028,R04171,R03207,R00667,R05085,R02433,R04188,R00895,R04173,R01684,R06426,R01090,R02199,R04217,R02077,R00258,R07613,R00021,R00694,R03248,R00372,R00355,R04051,R02274,R00734,R03952,R02700,R00457,R00908,R03120,R06844,R03266,R00835,R00431,R00346,R00345,R00726,R00341,R00725,R01139,R00299,R08404,R02185,R05804,R00303,R00850,R01324,R01528,R00315,R00317,R00320,R00217,R00346,R00345,R00726,R00341,R00431,R00207
175	1.00	408	28	147	0	0	C00031->C00025:[4->3,4->8,7->1,7->5,9->2]	RP00305,RP01568,RP01134,RP04543,RP00113,RP05880,RP06299,RP02454,RP00036,RP00014,RP02961,RP01033,RP00078,RP00395,RP01431,RP05915,RP00216,RP06172,RP01590,RP13340,RP00177,RP00079,RP01093,RP05729,RP00060,RP00109,RP04202,RP06552	R00709,R00267,R01518,R00837,R00286,R02188,R01512,R01515,R01517,R01660,R00351,R00352,R00761,R02740,R00199,R01858,R02628,R01138,R00659,R00724,R00200,R00206,R02320,R00430,R00208,R01012,R00572,R07659,R04467,R04234,R00093,R01161,R06423,R00250,R07276,R03053,R01214,R07275,R04338,R05052,R04475,R04438,R02283,R02772,R02773,R02619,R00684,R00668,R00243,R00114,R00248,R04269,R06977,R01939,R07277,R04029,R01956,R03243,R01155,R01648,R05507,R01339,R04529,R07396,R04028,R04171,R03207,R00667,R05085,R02433,R04188,R00895,R04173,R01684,R06426,R01090,R02199,R04217,R02077,R00258,R07613,R00021,R00694,R03248,R00372,R00355,R04051,R02274,R00734,R03952,R02700,R00457,R00908,R03120,R06844,R03266,R00028,R00658,R00431,R00346,R00345,R00726,R00341,R01061,R01063,R01324,R02737,R00836,R01788,R02189,R01786,R00472,R01555,R05196,R01827,R00351,R00352,R00362,R00361,R00360,R00343,R00342,R01447,R01257,R00771,R00217,R00346,R00345,R00726,R00341,R00431,R00725,R01139,R00299,R08404,R02185,R05804,R00303,R00850,R00344,R00930,R00217,R00353,R00207,R01384,R01386,R07658
176	1.00	406	19	130	0	0	C00031->C00025:[4->3,4->8,7->1,7->5,9->2]	RP00305,RP06552,RP01134,RP06299,RP05880,RP04543,RP06172,RP00014,RP00079,RP00078,RP05915,RP01431,RP00036,RP00177,RP04202,RP01093,RP00060,RP00109,RP05729	R00709,R00267,R01384,R01386,R07658,R00837,R00761,R00351,R00352,R00286,R00472,R07659,R04467,R04234,R00093,R01161,R06423,R00250,R07276,R03053,R01214,R07275,R04338,R05052,R04475,R04438,R02283,R02772,R02773,R02619,R00684,R00668,R00243,R00114,R00248,R04269,R06977,R01939,R07277,R04029,R01956,R03243,R01155,R01648,R05507,R01339,R04529,R07396,R04028,R04171,R03207,R00667,R05085,R02433,R04188,R00895,R04173,R01684,R06426,R01090,R02199,R04217,R02077,R00258,R07613,R00021,R00694,R03248,R00372,R00355,R04051,R02274,R00734,R03952,R02700,R00457,R00908,R03120,R06844,R03266,R00361,R00360,R00343,R00342,R01447,R01257,R00431,R00346,R00345,R00726,R00341,R02737,R00836,R01324,R00199,R01858,R02628,R01138,R00659,R00724,R00200,R00206,R02320,R00430,R00208,R01012,R00572,R00351,R00352,R00362,R00207,R00771,R00725,R01139,R00299,R08404,R02185,R05804,R00303,R00850,R00344,R00930,R00217,R00353,R00217,R00346,R00345,R00726,R00341,R00431
177	1.00	354	22	140	0	0	C00031->C00025:[1->2,4->1,7->3,7->5,9->8]	RP00305,RP01568,RP01925,RP00113,RP01432,RP05880,RP06299,RP01093,RP01033,RP01133,RP00078,RP00180,RP01830,RP01271,RP00395,RP00177,RP00014,RP00026,RP00052,RP00060,RP05729,RP06593	R00709,R00267,R01518,R02035,R02188,R01512,R01515,R01517,R01660,R01325,R00351,R00352,R00761,R00771,R00658,R00835,R00431,R00346,R00345,R00726,R00341,R00315,R00317,R00320,R01900,R01068,R01061,R01063,R00351,R00352,R00362,R07659,R04467,R04234,R00093,R01161,R06423,R00250,R07276,R03053,R01214,R07275,R04338,R05052,R04475,R04438,R02283,R02772,R02773,R02619,R00684,R00668,R00243,R00114,R00248,R04269,R06977,R01939,R07277,R04029,R01956,R03243,R01155,R01648,R05507,R01339,R04529,R07396,R04028,R04171,R03207,R00667,R05085,R02433,R04188,R00895,R04173,R01684,R06426,R01090,R02199,R04217,R02077,R00258,R07613,R00021,R00694,R03248,R00372,R00355,R04051,R02274,R00734,R03952,R02700,R00457,R00908,R03120,R06844,R03266,R00743,R01323,R01179,R05508,R00393,R04057,R02955,R05336,R01359,R05509,R00928,R04000,R00229,R07832,R03884,R00227,R03153,R00235,R00756,R00769,R05805,R00770,R00762,R00764,R00767,R00725,R01139,R00299,R08404,R02185,R05804,R00303,R00850,R00217,R00346,R00345,R00726,R00341,R00431,R01528
178	1.00	372	20	142	0	0	C00031->C00025:[5->1,7->1,7->3,7->5,9->2,9->8]	RP00305,RP01925,RP05880,RP06299,RP00014,RP01133,RP00078,RP01431,RP00180,RP04202,RP00036,RP00177,RP01926,RP01093,RP00026,RP00060,RP00109,RP05729,RP06593,RP05200	R00709,R00267,R02035,R00351,R00352,R00761,R07659,R04467,R04234,R00093,R01161,R06423,R00250,R07276,R03053,R01214,R07275,R04338,R05052,R04475,R04438,R02283,R02772,R02773,R02619,R00684,R00668,R00243,R00114,R00248,R04269,R06977,R01939,R07277,R04029,R01956,R03243,R01155,R01648,R05507,R01339,R04529,R07396,R04028,R04171,R03207,R00667,R05085,R02433,R04188,R00895,R04173,R01684,R06426,R01090,R02199,R04217,R02077,R00258,R07613,R00021,R00694,R03248,R00372,R00355,R04051,R02274,R00734,R03952,R02700,R00457,R00908,R03120,R06844,R03266,R00835,R00431,R00346,R00345,R00726,R00341,R01324,R00315,R00317,R00320,R00207,R00199,R01858,R02628,R01138,R00659,R00724,R00200,R00206,R02320,R00430,R00208,R01012,R00572,R00351,R00352,R00362,R02036,R00771,R00743,R01323,R01179,R05508,R00393,R04057,R02955,R05336,R01359,R05509,R00928,R04000,R00229,R07832,R03884,R00227,R03153,R00235,R00725,R01139,R00299,R08404,R02185,R05804,R00303,R00850,R00344,R00930,R00217,R00353,R00217,R00346,R00345,R00726,R00341,R00431,R01528,R05605
179	1.00	345	24	138	0	0	C00031->C00025:[1->2,4->1,4->3,7->5,9->8]	RP00305,RP01568,RP01134,RP04543,RP05880,RP06299,RP02454,RP00180,RP02961,RP01033,RP01093,RP06552,RP00078,RP01431,RP05915,RP01590,RP13340,RP00177,RP00014,RP00026,RP01264,RP00060,RP05729,RP00216	R00709,R00267,R01518,R00837,R00286,R00351,R00352,R00761,R02740,R00315,R00317,R00320,R00028,R00658,R00771,R01384,R01386,R07658,R00431,R00346,R00345,R00726,R00341,R01324,R02737,R00836,R01555,R05196,R01827,R00351,R00352,R00362,R07659,R04467,R04234,R00093,R01161,R06423,R00250,R07276,R03053,R01214,R07275,R04338,R05052,R04475,R04438,R02283,R02772,R02773,R02619,R00684,R00668,R00243,R00114,R00248,R04269,R06977,R01939,R07277,R04029,R01956,R03243,R01155,R01648,R05507,R01339,R04529,R07396,R04028,R04171,R03207,R00667,R05085,R02433,R04188,R00895,R04173,R01684,R06426,R01090,R02199,R04217,R02077,R00258,R07613,R00021,R00694,R03248,R00372,R00355,R04051,R02274,R00734,R03952,R02700,R00457,R00908,R03120,R06844,R03266,R00743,R01323,R01179,R05508,R00393,R04057,R02955,R05336,R01359,R05509,R00928,R04000,R00229,R07832,R03884,R00227,R03153,R00235,R07159,R01058,R00725,R01139,R00299,R08404,R02185,R05804,R00303,R00850,R00217,R00346,R00345,R00726,R00341,R00431,R01788,R02189,R01786
180	1.00	402	28	128	0	0	C00031->C00025:[1->2,4->1,4->3,4->8,7->5]	RP00305,RP01568,RP01134,RP06299,RP00113,RP00287,RP02940,RP04543,RP00453,RP06101,RP02450,RP01133,RP00078,RP05915,RP01431,RP06172,RP00395,RP13340,RP00177,RP01093,RP04202,RP00014,RP00343,RP01033,RP00060,RP05729,RP05880,RP06552	R00709,R00267,R01518,R00837,R00761,R02188,R01512,R01515,R01517,R01660,R00214,R00216,R03321,R00286,R02727,R00010,R00214,R00216,R02736,R00835,R00431,R00346,R00345,R00726,R00341,R02737,R00836,R01324,R00472,R01061,R01063,R01827,R00351,R00352,R00362,R00771,R00207,R07659,R04467,R04234,R00093,R01161,R06423,R00250,R07276,R03053,R01214,R07275,R04338,R05052,R04475,R04438,R02283,R02772,R02773,R02619,R00684,R00668,R00243,R00114,R00248,R04269,R06977,R01939,R07277,R04029,R01956,R03243,R01155,R01648,R05507,R01339,R04529,R07396,R04028,R04171,R03207,R00667,R05085,R02433,R04188,R00895,R04173,R01684,R06426,R01090,R02199,R04217,R02077,R00258,R07613,R00021,R00694,R03248,R00372,R00355,R04051,R02274,R00734,R03952,R02700,R00457,R00908,R03120,R06844,R03266,R02778,R02780,R00658,R00725,R01139,R00299,R08404,R02185,R05804,R00303,R00850,R00217,R00346,R00345,R00726,R00341,R00431,R00351,R00352,R01384,R01386,R07658
181	1.00	406	25	129	0	0	C00031->C00025:[1->2,4->1,4->3,4->8,7->5]	RP00305,RP01568,RP01134,RP06299,RP00113,RP00287,RP01432,RP05880,RP04543,RP06101,RP01033,RP00078,RP05915,RP04202,RP01830,RP06172,RP01271,RP00395,RP00177,RP01093,RP00014,RP00052,RP00060,RP05729,RP06552	R00709,R00267,R01518,R00837,R00761,R02188,R01512,R01515,R01517,R01660,R00214,R00216,R01325,R00351,R00352,R00286,R00214,R00216,R00658,R00431,R00346,R00345,R00726,R00341,R02737,R00836,R00207,R01900,R00472,R01068,R01061,R01063,R00351,R00352,R00362,R00771,R07659,R04467,R04234,R00093,R01161,R06423,R00250,R07276,R03053,R01214,R07275,R04338,R05052,R04475,R04438,R02283,R02772,R02773,R02619,R00684,R00668,R00243,R00114,R00248,R04269,R06977,R01939,R07277,R04029,R01956,R03243,R01155,R01648,R05507,R01339,R04529,R07396,R04028,R04171,R03207,R00667,R05085,R02433,R04188,R00895,R04173,R01684,R06426,R01090,R02199,R04217,R02077,R00258,R07613,R00021,R00694,R03248,R00372,R00355,R04051,R02274,R00734,R03952,R02700,R00457,R00908,R03120,R06844,R03266,R00756,R00769,R05805,R00770,R00762,R00764,R00767,R00725,R01139,R00299,R08404,R02185,R05804,R00303,R00850,R00217,R00346,R00345,R00726,R00341,R00431,R01384,R01386,R07658
182	0.60	400	16	103	0	0	C00031->C00025:[5->1,7->3,9->2]	RP00305,RP01925,RP00177,RP08742,RP06369,RP05880,RP01926,RP00014,RP06593,RP05067,RP01133,RP00060,RP00109,RP01431,RP05729,RP05200	R00709,R00267,R02035,R00351,R00352,R00362,R00353,R00930,R00351,R00352,R02036,R07659,R04467,R04234,R00093,R01161,R06423,R00250,R07276,R03053,R01214,R07275,R04338,R05052,R04475,R04438,R02283,R02772,R02773,R02619,R00684,R00668,R00243,R00114,R00248,R04269,R06977,R01939,R07277,R04029,R01956,R03243,R01155,R01648,R05507,R01339,R04529,R07396,R04028,R04171,R03207,R00667,R05085,R02433,R04188,R00895,R04173,R01684,R06426,R01090,R02199,R04217,R02077,R00258,R07613,R00021,R00694,R03248,R00372,R00355,R04051,R02274,R00734,R03952,R02700,R00457,R00908,R03120,R06844,R03266,R01528,R00344,R00835,R00725,R01139,R00299,R08404,R02185,R05804,R00303,R00850,R00344,R00930,R00217,R00353,R01324,R00217,R00346,R00345,R00726,R00341,R00431,R05605
183	1.00	363	31	196	0	0	C00031->C00025:[1->2,4->1,4->3,7->5,9->8]	RP00305,RP01568,RP01134,RP06299,RP00036,RP00113,RP01077,RP05880,RP04543,RP02454,RP00180,RP02961,RP01033,RP01093,RP00395,RP01431,RP05915,RP01590,RP13340,RP00177,RP08742,RP06369,RP00014,RP00026,RP05694,RP05067,RP00216,RP00060,RP00109,RP05729,RP06552	R00709,R00267,R01518,R00837,R00761,R00199,R01858,R02628,R01138,R00659,R00724,R00200,R00206,R02320,R00430,R00208,R01012,R00572,R02188,R01512,R01515,R01517,R01660,R00742,R00351,R00352,R00286,R02740,R00315,R00317,R00320,R00028,R00658,R00771,R01061,R01063,R01324,R02737,R00836,R01555,R05196,R01827,R00351,R00352,R00362,R00353,R00930,R07659,R04467,R04234,R00093,R01161,R06423,R00250,R07276,R03053,R01214,R07275,R04338,R05052,R04475,R04438,R02283,R02772,R02773,R02619,R00684,R00668,R00243,R00114,R00248,R04269,R06977,R01939,R07277,R04029,R01956,R03243,R01155,R01648,R05507,R01339,R04529,R07396,R04028,R04171,R03207,R00667,R05085,R02433,R04188,R00895,R04173,R01684,R06426,R01090,R02199,R04217,R02077,R00258,R07613,R00021,R00694,R03248,R00372,R00355,R04051,R02274,R00734,R03952,R02700,R00457,R00908,R03120,R06844,R03266,R00743,R01323,R01179,R05508,R00393,R04057,R02955,R05336,R01359,R05509,R00928,R04000,R00229,R07832,R03884,R00227,R03153,R00235,R04709,R07989,R06635,R06637,R06636,R06459,R06458,R06448,R07250,R06510,R07253,R05331,R06641,R00233,R06511,R06512,R06643,R06644,R06645,R02505,R07987,R07251,R07988,R05188,R06482,R06483,R06480,R06481,R02447,R05464,R01613,R01614,R05190,R07758,R02223,R07254,R02224,R00344,R01788,R02189,R01786,R00725,R01139,R00299,R08404,R02185,R05804,R00303,R00850,R00344,R00930,R00217,R00353,R00217,R00346,R00345,R00726,R00341,R00431,R01384,R01386,R07658
184	1.00	243	35	291	0	3	C00031->C00025:[4->1,4->3,7->5,9->2,9->8]	RP06552,RP05677,RP00015,RP04318,RP00924,RP05880,RP06299,RP01134,RP00180,RP12734,RP00285,RP02797,RP01431,RP00291,RP00304,RP01093,RP12733,RP00060,RP04202,RP10771,RP12907,RP00440,RP05698,RP02918,RP05242,RP05915,RP00177,RP00930,RP00014,RP00026,RP10730,RP00109,RP04543,RP01012,RP04522	R01384,R01386,R07658,R08549,R07997,R08082,R08050,R05036,R05037,R01412,R05857,R05229,R05228,R08611,R06551,R07185,R05301,R05302,R05097,R03812,R05320,R06539,R01252,R08081,R03737,R03376,R00474,R08610,R05419,R02444,R02445,R00265,R00621,R01879,R06338,R06335,R03218,R03219,R06336,R06337,R02486,R07366,R07996,R08165,R05039,R07993,R03590,R01700,R07187,R06540,R02160,R07329,R03806,R07184,R00272,R07186,R03640,R07368,R03809,R07367,R05469,R05468,R01197,R03009,R03008,R04073,R03451,R05722,R05723,R05466,R02397,R06323,R06322,R03126,R04276,R07997,R08082,R08050,R05036,R05037,R01412,R05857,R05229,R05039,R08611,R06551,R05301,R05302,R05097,R03812,R05320,R06539,R01252,R08081,R03737,R03376,R05419,R02444,R02445,R01879,R06338,R06335,R03218,R02160,R06336,R06337,R02486,R07366,R07996,R03219,R05228,R07993,R03590,R07187,R06540,R07329,R08610,R03806,R07184,R04276,R07186,R03640,R07368,R03809,R07367,R05469,R05468,R03009,R03008,R04073,R03451,R05722,R05723,R05466,R02397,R06323,R06322,R03126,R07185,R00224,R00474,R00351,R00352,R00761,R00837,R00315,R00317,R00320,R00226,R00211,R00210,R00209,R01196,R00212,R03145,R01324,R00226,R04672,R08549,R01197,R00265,R00771,R00006,R00725,R01139,R00299,R08404,R02185,R05804,R00303,R00850,R00207,R01700,R08165,R03050,R00006,R01196,R00006,R00014,R00211,R00210,R01699,R00207,R00224,R00226,R00209,R05636,R03145,R00014,R05636,R02737,R00836,R00351,R00352,R00362,R00479,R07659,R04467,R04234,R00093,R01161,R06423,R00250,R07276,R03053,R01214,R07275,R04338,R05052,R04475,R04438,R02283,R02772,R02773,R02619,R00684,R00668,R00243,R00114,R00248,R04269,R06977,R01939,R07277,R04029,R01956,R03243,R01155,R01648,R05507,R01339,R04529,R07396,R04028,R04171,R03207,R00667,R05085,R02433,R04188,R00895,R04173,R01684,R06426,R01090,R02199,R04217,R02077,R00258,R07613,R00021,R00694,R03248,R00372,R00355,R04051,R02274,R00734,R03952,R02700,R00457,R00908,R03120,R06844,R03266,R00743,R01323,R01179,R05508,R00393,R04057,R02955,R05336,R01359,R05509,R00928,R04000,R00229,R07832,R03884,R00227,R03153,R00235,R01699,R00344,R00930,R00217,R00353,R00286,R00621,R00272
185	0.40	573	16	24	0	0	C00031->C00025:[4->1,4->3]	RP06552,RP01134,RP00608,RP00578,RP01043,RP01829,RP04543,RP06265,RP04494,RP01662,RP08484,RP05915,RP00327,RP00486,RP00930,RP04453	R01384,R01386,R07658,R00837,R00713,R00714,R01343,R00667,R00670,R01899,R00286,R00670,R00268,R08201,R01648,R00268,R02737,R00836,R01986,R02549,R01151,R01155,R00479,R00245
186	0.40	213	18	242	0	2	C00031->C00025:[4->1,4->3]	RP06552,RP05677,RP04543,RP00015,RP00032,RP00924,RP12907,RP01134,RP00608,RP05915,RP00305,RP00304,RP00930,RP10771,RP00014,RP01012,RP05857,RP04522	R01384,R01386,R07658,R08549,R07997,R08082,R08050,R05036,R05037,R01412,R05857,R05229,R05228,R08611,R06551,R07185,R05301,R05302,R05097,R03812,R05320,R06539,R01252,R08081,R03737,R03376,R00474,R08610,R05419,R02444,R02445,R00265,R00621,R01879,R06338,R06335,R03218,R03219,R06336,R06337,R02486,R07366,R07996,R08165,R05039,R07993,R03590,R01700,R07187,R06540,R02160,R07329,R03806,R07184,R00272,R07186,R03640,R07368,R03809,R07367,R05469,R05468,R01197,R03009,R03008,R04073,R03451,R05722,R05723,R05466,R02397,R06323,R06322,R03126,R04276,R00286,R07997,R08082,R08050,R05036,R05037,R01412,R05857,R05229,R05039,R08611,R06551,R05301,R05302,R05097,R03812,R05320,R06539,R01252,R08081,R03737,R03376,R05419,R02444,R02445,R01879,R06338,R06335,R03218,R02160,R06336,R06337,R02486,R07366,R07996,R03219,R05228,R07993,R03590,R07187,R06540,R07329,R08610,R03806,R07184,R04276,R07186,R03640,R07368,R03809,R07367,R05469,R05468,R03009,R03008,R04073,R03451,R05722,R05723,R05466,R02397,R06323,R06322,R03126,R07185,R02990,R00405,R00406,R00407,R02956,R02084,R01780,R00727,R00410,R02407,R05588,R00432,R01559,R03154,R06904,R00474,R08165,R00837,R00713,R00714,R02737,R00836,R00709,R00267,R08549,R01197,R00265,R00479,R01700,R07659,R04467,R04234,R00093,R01161,R06423,R00250,R07276,R03053,R01214,R07275,R04338,R05052,R04475,R04438,R02283,R02772,R02773,R02619,R00684,R00668,R00243,R00114,R00248,R04269,R06977,R01939,R07277,R04029,R01956,R03243,R01155,R01648,R05507,R01339,R04529,R07396,R04028,R04171,R03207,R00667,R05085,R02433,R04188,R00895,R04173,R01684,R06426,R01090,R02199,R04217,R02077,R00258,R07613,R00021,R00694,R03248,R00372,R00355,R04051,R02274,R00734,R03952,R02700,R00457,R00908,R03120,R06844,R03266,R00621,R00709,R00267,R00272
187	0.60	348	18	133	0	0	C00031->C00025:[4->3,7->5,9->8]	RP06552,RP00305,RP06299,RP05729,RP00177,RP00060,RP05880,RP04543,RP00453,RP00026,RP00014,RP01093,RP00078,RP01431,RP00109,RP00343,RP00180,RP05915	R01384,R01386,R07658,R00709,R00267,R00761,R00217,R00346,R00345,R00726,R00341,R00431,R00351,R00352,R00362,R00725,R01139,R00299,R08404,R02185,R05804,R00303,R00850,R00351,R00352,R00286,R02727,R00010,R00743,R01323,R01179,R05508,R00393,R04057,R02955,R05336,R01359,R05509,R00928,R04000,R00229,R07832,R03884,R00227,R03153,R00235,R07659,R04467,R04234,R00093,R01161,R06423,R00250,R07276,R03053,R01214,R07275,R04338,R05052,R04475,R04438,R02283,R02772,R02773,R02619,R00684,R00668,R00243,R00114,R00248,R04269,R06977,R01939,R07277,R04029,R01956,R03243,R01155,R01648,R05507,R01339,R04529,R07396,R04028,R04171,R03207,R00667,R05085,R02433,R04188,R00895,R04173,R01684,R06426,R01090,R02199,R04217,R02077,R00258,R07613,R00021,R00694,R03248,R00372,R00355,R04051,R02274,R00734,R03952,R02700,R00457,R00908,R03120,R06844,R03266,R00771,R00431,R00346,R00345,R00726,R00341,R01324,R00344,R00930,R00217,R00353,R02778,R02780,R00315,R00317,R00320,R02737,R00836
188	0.40	212	18	228	0	2	C00031->C00025:[4->1,4->3]	RP06552,RP05677,RP12907,RP00015,RP00924,RP04543,RP00453,RP04494,RP08484,RP05915,RP01012,RP00304,RP01829,RP00014,RP00343,RP10771,RP00930,RP04522	R01384,R01386,R07658,R08549,R07997,R08082,R08050,R05036,R05037,R01412,R05857,R05229,R05228,R08611,R06551,R07185,R05301,R05302,R05097,R03812,R05320,R06539,R01252,R08081,R03737,R03376,R00474,R08610,R05419,R02444,R02445,R00265,R00621,R01879,R06338,R06335,R03218,R03219,R06336,R06337,R02486,R07366,R07996,R08165,R05039,R07993,R03590,R01700,R07187,R06540,R02160,R07329,R03806,R07184,R00272,R07186,R03640,R07368,R03809,R07367,R05469,R05468,R01197,R03009,R03008,R04073,R03451,R05722,R05723,R05466,R02397,R06323,R06322,R03126,R04276,R08165,R07997,R08082,R08050,R05036,R05037,R01412,R05857,R05229,R05039,R08611,R06551,R05301,R05302,R05097,R03812,R05320,R06539,R01252,R08081,R03737,R03376,R05419,R02444,R02445,R01879,R06338,R06335,R03218,R02160,R06336,R06337,R02486,R07366,R07996,R03219,R05228,R07993,R03590,R07187,R06540,R07329,R08610,R03806,R07184,R04276,R07186,R03640,R07368,R03809,R07367,R05469,R05468,R03009,R03008,R04073,R03451,R05722,R05723,R05466,R02397,R06323,R06322,R03126,R07185,R00474,R00286,R02727,R00010,R00268,R08201,R00268,R02737,R00836,R00621,R08549,R01197,R00265,R01899,R07659,R04467,R04234,R00093,R01161,R06423,R00250,R07276,R03053,R01214,R07275,R04338,R05052,R04475,R04438,R02283,R02772,R02773,R02619,R00684,R00668,R00243,R00114,R00248,R04269,R06977,R01939,R07277,R04029,R01956,R03243,R01155,R01648,R05507,R01339,R04529,R07396,R04028,R04171,R03207,R00667,R05085,R02433,R04188,R00895,R04173,R01684,R06426,R01090,R02199,R04217,R02077,R00258,R07613,R00021,R00694,R03248,R00372,R00355,R04051,R02274,R00734,R03952,R02700,R00457,R00908,R03120,R06844,R03266,R02778,R02780,R01700,R00479,R00272
189	0.60	392	18	116	0	0	C00031->C00025:[1->2,4->1,4->3]	RP00305,RP01568,RP01134,RP01271,RP00177,RP05880,RP00078,RP05915,RP01093,RP00014,RP04543,RP01033,RP00052,RP01264,RP00060,RP01431,RP05729,RP06552	R00709,R00267,R01518,R00837,R01068,R00351,R00352,R00362,R00351,R00352,R00431,R00346,R00345,R00726,R00341,R02737,R00836,R00771,R07659,R04467,R04234,R00093,R01161,R06423,R00250,R07276,R03053,R01214,R07275,R04338,R05052,R04475,R04438,R02283,R02772,R02773,R02619,R00684,R00668,R00243,R00114,R00248,R04269,R06977,R01939,R07277,R04029,R01956,R03243,R01155,R01648,R05507,R01339,R04529,R07396,R04028,R04171,R03207,R00667,R05085,R02433,R04188,R00895,R04173,R01684,R06426,R01090,R02199,R04217,R02077,R00258,R07613,R00021,R00694,R03248,R00372,R00355,R04051,R02274,R00734,R03952,R02700,R00457,R00908,R03120,R06844,R03266,R00286,R00658,R00756,R00769,R05805,R00770,R00762,R00764,R00767,R07159,R01058,R00725,R01139,R00299,R08404,R02185,R05804,R00303,R00850,R01324,R00217,R00346,R00345,R00726,R00341,R00431,R01384,R01386,R07658
190	0.40	435	20	120	0	0	C00031->C00025:[1->2,4->1]	RP00305,RP01568,RP00395,RP13340,RP00177,RP00113,RP06369,RP05880,RP08742,RP02454,RP00014,RP02961,RP01033,RP05067,RP01590,RP00109,RP01431,RP05729,RP00216,RP00036	R00709,R00267,R01518,R01061,R01063,R01827,R00351,R00352,R00362,R02188,R01512,R01515,R01517,R01660,R00930,R00351,R00352,R00353,R02740,R07659,R04467,R04234,R00093,R01161,R06423,R00250,R07276,R03053,R01214,R07275,R04338,R05052,R04475,R04438,R02283,R02772,R02773,R02619,R00684,R00668,R00243,R00114,R00248,R04269,R06977,R01939,R07277,R04029,R01956,R03243,R01155,R01648,R05507,R01339,R04529,R07396,R04028,R04171,R03207,R00667,R05085,R02433,R04188,R00895,R04173,R01684,R06426,R01090,R02199,R04217,R02077,R00258,R07613,R00021,R00694,R03248,R00372,R00355,R04051,R02274,R00734,R03952,R02700,R00457,R00908,R03120,R06844,R03266,R00028,R00658,R00344,R01555,R05196,R00344,R00930,R00217,R00353,R01324,R00217,R00346,R00345,R00726,R00341,R00431,R01788,R02189,R01786,R00199,R01858,R02628,R01138,R00659,R00724,R00200,R00206,R02320,R00430,R00208,R01012,R00572
191	0.60	462	20	108	0	0	C00031->C00025:[4->3,7->5,9->8]	RP00305,RP06552,RP01134,RP00177,RP05880,RP04543,RP01093,RP06639,RP00180,RP08343,RP00014,RP05067,RP06023,RP06427,RP00060,RP10992,RP00109,RP01431,RP05915,RP04833	R00709,R00267,R01384,R01386,R07658,R00837,R00351,R00352,R00362,R00351,R00352,R00286,R00771,R01621,R00315,R00317,R00320,R00236,R07659,R04467,R04234,R00093,R01161,R06423,R00250,R07276,R03053,R01214,R07275,R04338,R05052,R04475,R04438,R02283,R02772,R02773,R02619,R00684,R00668,R00243,R00114,R00248,R04269,R06977,R01939,R07277,R04029,R01956,R03243,R01155,R01648,R05507,R01339,R04529,R07396,R04028,R04171,R03207,R00667,R05085,R02433,R04188,R00895,R04173,R01684,R06426,R01090,R02199,R04217,R02077,R00258,R07613,R00021,R00694,R03248,R00372,R00355,R04051,R02274,R00734,R03952,R02700,R00457,R00908,R03120,R06844,R03266,R00344,R00149,R00150,R01067,R00725,R01139,R00299,R08404,R02185,R05804,R00303,R00850,R07641,R00344,R00930,R00217,R00353,R01324,R02737,R00836,R00316
192	0.80	400	24	130	0	0	C00031->C00025:[1->2,4->1,4->3,4->8]	RP06552,RP01568,RP00113,RP00287,RP05880,RP04543,RP05915,RP01829,RP01093,RP01033,RP00078,RP01431,RP06101,RP00343,RP06172,RP01271,RP00395,RP00177,RP00014,RP00453,RP00052,RP04494,RP00060,RP05729	R01384,R01386,R07658,R01518,R02188,R01512,R01515,R01517,R01660,R00214,R00216,R00351,R00352,R00286,R02737,R00836,R01899,R00771,R00658,R00431,R00346,R00345,R00726,R00341,R01324,R00214,R00216,R02778,R02780,R00472,R01068,R01061,R01063,R00351,R00352,R00362,R07659,R04467,R04234,R00093,R01161,R06423,R00250,R07276,R03053,R01214,R07275,R04338,R05052,R04475,R04438,R02283,R02772,R02773,R02619,R00684,R00668,R00243,R00114,R00248,R04269,R06977,R01939,R07277,R04029,R01956,R03243,R01155,R01648,R05507,R01339,R04529,R07396,R04028,R04171,R03207,R00667,R05085,R02433,R04188,R00895,R04173,R01684,R06426,R01090,R02199,R04217,R02077,R00258,R07613,R00021,R00694,R03248,R00372,R00355,R04051,R02274,R00734,R03952,R02700,R00457,R00908,R03120,R06844,R03266,R02727,R00010,R00756,R00769,R05805,R00770,R00762,R00764,R00767,R00268,R08201,R00725,R01139,R00299,R08404,R02185,R05804,R00303,R00850,R00217,R00346,R00345,R00726,R00341,R00431
193	0.40	224	22	243	0	2	C00031->C00025:[4->1,4->3,7->1,7->3]	RP06552,RP05677,RP00015,RP00287,RP00924,RP12907,RP00453,RP06101,RP01292,RP00304,RP00121,RP00060,RP00343,RP10771,RP01925,RP04543,RP01133,RP05915,RP00014,RP01012,RP06593,RP04522	R01384,R01386,R07658,R08549,R07997,R08082,R08050,R05036,R05037,R01412,R05857,R05229,R05228,R08611,R06551,R07185,R05301,R05302,R05097,R03812,R05320,R06539,R01252,R08081,R03737,R03376,R00474,R08610,R05419,R02444,R02445,R00265,R00621,R01879,R06338,R06335,R03218,R03219,R06336,R06337,R02486,R07366,R07996,R08165,R05039,R07993,R03590,R01700,R07187,R06540,R02160,R07329,R03806,R07184,R00272,R07186,R03640,R07368,R03809,R07367,R05469,R05468,R01197,R03009,R03008,R04073,R03451,R05722,R05723,R05466,R02397,R06323,R06322,R03126,R04276,R07997,R08082,R08050,R05036,R05037,R01412,R05857,R05229,R05039,R08611,R06551,R05301,R05302,R05097,R03812,R05320,R06539,R01252,R08081,R03737,R03376,R05419,R02444,R02445,R01879,R06338,R06335,R03218,R02160,R06336,R06337,R02486,R07366,R07996,R03219,R05228,R07993,R03590,R07187,R06540,R07329,R08610,R03806,R07184,R04276,R07186,R03640,R07368,R03809,R07367,R05469,R05468,R03009,R03008,R04073,R03451,R05722,R05723,R05466,R02397,R06323,R06322,R03126,R07185,R00214,R00216,R00474,R08165,R02727,R00010,R00214,R00216,R01082,R08549,R01197,R00265,R00412,R00408,R02164,R00402,R00725,R01139,R00299,R08404,R02185,R05804,R00303,R00850,R02778,R02780,R01700,R02035,R00286,R00835,R02737,R00836,R07659,R04467,R04234,R00093,R01161,R06423,R00250,R07276,R03053,R01214,R07275,R04338,R05052,R04475,R04438,R02283,R02772,R02773,R02619,R00684,R00668,R00243,R00114,R00248,R04269,R06977,R01939,R07277,R04029,R01956,R03243,R01155,R01648,R05507,R01339,R04529,R07396,R04028,R04171,R03207,R00667,R05085,R02433,R04188,R00895,R04173,R01684,R06426,R01090,R02199,R04217,R02077,R00258,R07613,R00021,R00694,R03248,R00372,R00355,R04051,R02274,R00734,R03952,R02700,R00457,R00908,R03120,R06844,R03266,R00621,R01528,R00272
194	0.60	399	20	125	0	0	C00031->C00025:[1->2,4->1,4->3]	RP06552,RP00305,RP01134,RP01271,RP00395,RP00113,RP00177,RP01568,RP05880,RP04543,RP05915,RP00014,RP01093,RP01033,RP00052,RP00078,RP00109,RP05729,RP01431,RP00060	R01384,R01386,R07658,R00709,R00267,R00837,R01068,R01061,R01063,R02188,R01512,R01515,R01517,R01660,R00351,R00352,R00362,R01518,R00351,R00352,R00286,R02737,R00836,R07659,R04467,R04234,R00093,R01161,R06423,R00250,R07276,R03053,R01214,R07275,R04338,R05052,R04475,R04438,R02283,R02772,R02773,R02619,R00684,R00668,R00243,R00114,R00248,R04269,R06977,R01939,R07277,R04029,R01956,R03243,R01155,R01648,R05507,R01339,R04529,R07396,R04028,R04171,R03207,R00667,R05085,R02433,R04188,R00895,R04173,R01684,R06426,R01090,R02199,R04217,R02077,R00258,R07613,R00021,R00694,R03248,R00372,R00355,R04051,R02274,R00734,R03952,R02700,R00457,R00908,R03120,R06844,R03266,R00771,R00658,R00756,R00769,R05805,R00770,R00762,R00764,R00767,R00431,R00346,R00345,R00726,R00341,R00344,R00930,R00217,R00353,R00217,R00346,R00345,R00726,R00341,R00431,R01324,R00725,R01139,R00299,R08404,R02185,R05804,R00303,R00850
195	0.60	397	19	110	0	0	C00031->C00025:[1->2,4->1,4->3]	RP00305,RP01568,RP01134,RP00113,RP05880,RP04543,RP02454,RP00014,RP01033,RP00078,RP05915,RP01431,RP00395,RP13340,RP00177,RP00196,RP05729,RP06552,RP01197	R00709,R00267,R01518,R00837,R02188,R01512,R01515,R01517,R01660,R00351,R00352,R00286,R02740,R07659,R04467,R04234,R00093,R01161,R06423,R00250,R07276,R03053,R01214,R07275,R04338,R05052,R04475,R04438,R02283,R02772,R02773,R02619,R00684,R00668,R00243,R00114,R00248,R04269,R06977,R01939,R07277,R04029,R01956,R03243,R01155,R01648,R05507,R01339,R04529,R07396,R04028,R04171,R03207,R00667,R05085,R02433,R04188,R00895,R04173,R01684,R06426,R01090,R02199,R04217,R02077,R00258,R07613,R00021,R00694,R03248,R00372,R00355,R04051,R02274,R00734,R03952,R02700,R00457,R00908,R03120,R06844,R03266,R00658,R00431,R00346,R00345,R00726,R00341,R02737,R00836,R01324,R01061,R01063,R01827,R00351,R00352,R00362,R00289,R00287,R00955,R00217,R00346,R00345,R00726,R00341,R00431,R01384,R01386,R07658,R00959
196	1.00	396	19	115	0	0	C00031->C00025:[4->3,4->8,7->1,7->5,9->2]	RP06552,RP00305,RP01134,RP06299,RP00177,RP00060,RP00287,RP05880,RP04543,RP06172,RP00014,RP01093,RP00078,RP01431,RP00109,RP05915,RP06101,RP05729,RP04202	R01384,R01386,R07658,R00709,R00267,R00837,R00761,R00351,R00352,R00362,R00725,R01139,R00299,R08404,R02185,R05804,R00303,R00850,R00214,R00216,R00351,R00352,R00286,R00472,R07659,R04467,R04234,R00093,R01161,R06423,R00250,R07276,R03053,R01214,R07275,R04338,R05052,R04475,R04438,R02283,R02772,R02773,R02619,R00684,R00668,R00243,R00114,R00248,R04269,R06977,R01939,R07277,R04029,R01956,R03243,R01155,R01648,R05507,R01339,R04529,R07396,R04028,R04171,R03207,R00667,R05085,R02433,R04188,R00895,R04173,R01684,R06426,R01090,R02199,R04217,R02077,R00258,R07613,R00021,R00694,R03248,R00372,R00355,R04051,R02274,R00734,R03952,R02700,R00457,R00908,R03120,R06844,R03266,R00771,R00431,R00346,R00345,R00726,R00341,R01324,R00344,R00930,R00217,R00353,R02737,R00836,R00214,R00216,R00217,R00346,R00345,R00726,R00341,R00431,R00207
197	0.40	586	17	28	0	0	C00031->C00025:[4->1,4->3]	RP06552,RP01134,RP00608,RP00578,RP01043,RP00930,RP04543,RP00453,RP06265,RP00305,RP05857,RP01662,RP00343,RP00327,RP00486,RP05915,RP04453	R01384,R01386,R07658,R00837,R00713,R00714,R01343,R00667,R00670,R00479,R00286,R02727,R00010,R00670,R00709,R00267,R00709,R00267,R01648,R02778,R02780,R01986,R02549,R01151,R01155,R02737,R00836,R00245
198	1.00	338	24	169	0	0	C00031->C00025:[4->3,7->1,7->5,9->2,9->8]	RP00305,RP06552,RP01134,RP06299,RP01077,RP05880,RP04543,RP00014,RP00026,RP05915,RP00180,RP01431,RP00177,RP08742,RP06369,RP04202,RP01093,RP06639,RP05694,RP05067,RP06427,RP00060,RP00109,RP05729	R00709,R00267,R01384,R01386,R07658,R00837,R00761,R00742,R00351,R00352,R00286,R07659,R04467,R04234,R00093,R01161,R06423,R00250,R07276,R03053,R01214,R07275,R04338,R05052,R04475,R04438,R02283,R02772,R02773,R02619,R00684,R00668,R00243,R00114,R00248,R04269,R06977,R01939,R07277,R04029,R01956,R03243,R01155,R01648,R05507,R01339,R04529,R07396,R04028,R04171,R03207,R00667,R05085,R02433,R04188,R00895,R04173,R01684,R06426,R01090,R02199,R04217,R02077,R00258,R07613,R00021,R00694,R03248,R00372,R00355,R04051,R02274,R00734,R03952,R02700,R00457,R00908,R03120,R06844,R03266,R00743,R01323,R01179,R05508,R00393,R04057,R02955,R05336,R01359,R05509,R00928,R04000,R00229,R07832,R03884,R00227,R03153,R00235,R02737,R00836,R00315,R00317,R00320,R01324,R00351,R00352,R00362,R00353,R00930,R00207,R00771,R01621,R04709,R07989,R06635,R06637,R06636,R06459,R06458,R06448,R07250,R06510,R07253,R05331,R06641,R00233,R06511,R06512,R06643,R06644,R06645,R02505,R07987,R07251,R07988,R05188,R06482,R06483,R06480,R06481,R02447,R05464,R01613,R01614,R05190,R07758,R02223,R07254,R02224,R00344,R01067,R00725,R01139,R00299,R08404,R02185,R05804,R00303,R00850,R00344,R00930,R00217,R00353,R00217,R00346,R00345,R00726,R00341,R00431
199	0.60	349	18	131	0	0	C00031->C00025:[4->3,7->5,9->8]	RP00305,RP06552,RP01134,RP05729,RP00177,RP00078,RP05880,RP04543,RP01093,RP00026,RP00180,RP00014,RP06639,RP06427,RP00060,RP00109,RP01431,RP05915	R00709,R00267,R01384,R01386,R07658,R00837,R00217,R00346,R00345,R00726,R00341,R00431,R00351,R00352,R00362,R00431,R00346,R00345,R00726,R00341,R00351,R00352,R00286,R00771,R00743,R01323,R01179,R05508,R00393,R04057,R02955,R05336,R01359,R05509,R00928,R04000,R00229,R07832,R03884,R00227,R03153,R00235,R00315,R00317,R00320,R07659,R04467,R04234,R00093,R01161,R06423,R00250,R07276,R03053,R01214,R07275,R04338,R05052,R04475,R04438,R02283,R02772,R02773,R02619,R00684,R00668,R00243,R00114,R00248,R04269,R06977,R01939,R07277,R04029,R01956,R03243,R01155,R01648,R05507,R01339,R04529,R07396,R04028,R04171,R03207,R00667,R05085,R02433,R04188,R00895,R04173,R01684,R06426,R01090,R02199,R04217,R02077,R00258,R07613,R00021,R00694,R03248,R00372,R00355,R04051,R02274,R00734,R03952,R02700,R00457,R00908,R03120,R06844,R03266,R01621,R01067,R00725,R01139,R00299,R08404,R02185,R05804,R00303,R00850,R00344,R00930,R00217,R00353,R01324,R02737,R00836
200	0.40	220	27	279	0	2	C00031->C00025:[4->1,4->3]	RP06552,RP05677,RP12907,RP00015,RP06172,RP00032,RP00924,RP01134,RP04543,RP00453,RP00180,RP01093,RP05915,RP00305,RP00304,RP00930,RP10771,RP06101,RP00014,RP06639,RP00026,RP06427,RP00060,RP00343,RP01012,RP05857,RP04522	R01384,R01386,R07658,R08549,R07997,R08082,R08050,R05036,R05037,R01412,R05857,R05229,R05228,R08611,R06551,R07185,R05301,R05302,R05097,R03812,R05320,R06539,R01252,R08081,R03737,R03376,R00474,R08610,R05419,R02444,R02445,R00265,R00621,R01879,R06338,R06335,R03218,R03219,R06336,R06337,R02486,R07366,R07996,R08165,R05039,R07993,R03590,R01700,R07187,R06540,R02160,R07329,R03806,R07184,R00272,R07186,R03640,R07368,R03809,R07367,R05469,R05468,R01197,R03009,R03008,R04073,R03451,R05722,R05723,R05466,R02397,R06323,R06322,R03126,R04276,R08165,R07997,R08082,R08050,R05036,R05037,R01412,R05857,R05229,R05039,R08611,R06551,R05301,R05302,R05097,R03812,R05320,R06539,R01252,R08081,R03737,R03376,R05419,R02444,R02445,R01879,R06338,R06335,R03218,R02160,R06336,R06337,R02486,R07366,R07996,R03219,R05228,R07993,R03590,R07187,R06540,R07329,R08610,R03806,R07184,R04276,R07186,R03640,R07368,R03809,R07367,R05469,R05468,R03009,R03008,R04073,R03451,R05722,R05723,R05466,R02397,R06323,R06322,R03126,R07185,R00472,R02990,R00405,R00406,R00407,R02956,R02084,R01780,R00727,R00410,R02407,R05588,R00432,R01559,R03154,R06904,R00474,R00837,R00286,R02727,R00010,R00315,R00317,R00320,R00771,R02737,R00836,R00709,R00267,R08549,R01197,R00265,R00479,R01700,R00214,R00216,R07659,R04467,R04234,R00093,R01161,R06423,R00250,R07276,R03053,R01214,R07275,R04338,R05052,R04475,R04438,R02283,R02772,R02773,R02619,R00684,R00668,R00243,R00114,R00248,R04269,R06977,R01939,R07277,R04029,R01956,R03243,R01155,R01648,R05507,R01339,R04529,R07396,R04028,R04171,R03207,R00667,R05085,R02433,R04188,R00895,R04173,R01684,R06426,R01090,R02199,R04217,R02077,R00258,R07613,R00021,R00694,R03248,R00372,R00355,R04051,R02274,R00734,R03952,R02700,R00457,R00908,R03120,R06844,R03266,R01621,R00743,R01323,R01179,R05508,R00393,R04057,R02955,R05336,R01359,R05509,R00928,R04000,R00229,R07832,R03884,R00227,R03153,R00235,R01067,R00725,R01139,R00299,R08404,R02185,R05804,R00303,R00850,R02778,R02780,R00621,R00709,R00267,R00272
201	0.80	352	17	123	0	0	C00031->C00025:[7->1,7->5,9->2,9->8]	RP01830,RP00305,RP00177,RP08742,RP06369,RP01432,RP05880,RP06299,RP01093,RP00026,RP00014,RP05067,RP00060,RP00109,RP04202,RP00180,RP05729	R01900,R00709,R00267,R00351,R00352,R00362,R00353,R00930,R01325,R00351,R00352,R00761,R00771,R00743,R01323,R01179,R05508,R00393,R04057,R02955,R05336,R01359,R05509,R00928,R04000,R00229,R07832,R03884,R00227,R03153,R00235,R07659,R04467,R04234,R00093,R01161,R06423,R00250,R07276,R03053,R01214,R07275,R04338,R05052,R04475,R04438,R02283,R02772,R02773,R02619,R00684,R00668,R00243,R00114,R00248,R04269,R06977,R01939,R07277,R04029,R01956,R03243,R01155,R01648,R05507,R01339,R04529,R07396,R04028,R04171,R03207,R00667,R05085,R02433,R04188,R00895,R04173,R01684,R06426,R01090,R02199,R04217,R02077,R00258,R07613,R00021,R00694,R03248,R00372,R00355,R04051,R02274,R00734,R03952,R02700,R00457,R00908,R03120,R06844,R03266,R00344,R00725,R01139,R00299,R08404,R02185,R05804,R00303,R00850,R00344,R00930,R00217,R00353,R00207,R00315,R00317,R00320,R00217,R00346,R00345,R00726,R00341,R00431
202	0.60	353	19	134	0	0	C00031->C00025:[4->3,7->5,9->8]	RP00305,RP06552,RP00177,RP00343,RP00078,RP05880,RP04543,RP05915,RP01093,RP00026,RP00180,RP00453,RP00014,RP06639,RP06427,RP00060,RP00109,RP01431,RP05729	R00709,R00267,R01384,R01386,R07658,R00351,R00352,R00362,R02778,R02780,R00431,R00346,R00345,R00726,R00341,R00351,R00352,R00286,R02737,R00836,R00771,R00743,R01323,R01179,R05508,R00393,R04057,R02955,R05336,R01359,R05509,R00928,R04000,R00229,R07832,R03884,R00227,R03153,R00235,R00315,R00317,R00320,R02727,R00010,R07659,R04467,R04234,R00093,R01161,R06423,R00250,R07276,R03053,R01214,R07275,R04338,R05052,R04475,R04438,R02283,R02772,R02773,R02619,R00684,R00668,R00243,R00114,R00248,R04269,R06977,R01939,R07277,R04029,R01956,R03243,R01155,R01648,R05507,R01339,R04529,R07396,R04028,R04171,R03207,R00667,R05085,R02433,R04188,R00895,R04173,R01684,R06426,R01090,R02199,R04217,R02077,R00258,R07613,R00021,R00694,R03248,R00372,R00355,R04051,R02274,R00734,R03952,R02700,R00457,R00908,R03120,R06844,R03266,R01621,R01067,R00725,R01139,R00299,R08404,R02185,R05804,R00303,R00850,R00344,R00930,R00217,R00353,R01324,R00217,R00346,R00345,R00726,R00341,R00431
203	0.60	393	21	115	0	0	C00031->C00025:[1->2,4->1,4->3]	RP00305,RP01568,RP01134,RP00113,RP05880,RP04543,RP02454,RP05915,RP02961,RP01033,RP06552,RP00078,RP00395,RP00191,RP01431,RP01590,RP00177,RP00014,RP05729,RP00216,RP01275	R00709,R00267,R01518,R00837,R02188,R01512,R01515,R01517,R01660,R00351,R00352,R00286,R02740,R02737,R00836,R00028,R00658,R01384,R01386,R07658,R00431,R00346,R00345,R00726,R00341,R01061,R01063,R02073,R04780,R04779,R01324,R01555,R05196,R00351,R00352,R00362,R07659,R04467,R04234,R00093,R01161,R06423,R00250,R07276,R03053,R01214,R07275,R04338,R05052,R04475,R04438,R02283,R02772,R02773,R02619,R00684,R00668,R00243,R00114,R00248,R04269,R06977,R01939,R07277,R04029,R01956,R03243,R01155,R01648,R05507,R01339,R04529,R07396,R04028,R04171,R03207,R00667,R05085,R02433,R04188,R00895,R04173,R01684,R06426,R01090,R02199,R04217,R02077,R00258,R07613,R00021,R00694,R03248,R00372,R00355,R04051,R02274,R00734,R03952,R02700,R00457,R00908,R03120,R06844,R03266,R00217,R00346,R00345,R00726,R00341,R00431,R01788,R02189,R01786,R01070
204	0.60	339	16	126	0	0	C00031->C00025:[7->3,7->5,9->8]	RP00305,RP01925,RP05729,RP00177,RP01093,RP05880,RP00060,RP00014,RP00026,RP00180,RP01133,RP00078,RP00109,RP01431,RP06299,RP06593	R00709,R00267,R02035,R00217,R00346,R00345,R00726,R00341,R00431,R00351,R00352,R00362,R00771,R00351,R00352,R00725,R01139,R00299,R08404,R02185,R05804,R00303,R00850,R07659,R04467,R04234,R00093,R01161,R06423,R00250,R07276,R03053,R01214,R07275,R04338,R05052,R04475,R04438,R02283,R02772,R02773,R02619,R00684,R00668,R00243,R00114,R00248,R04269,R06977,R01939,R07277,R04029,R01956,R03243,R01155,R01648,R05507,R01339,R04529,R07396,R04028,R04171,R03207,R00667,R05085,R02433,R04188,R00895,R04173,R01684,R06426,R01090,R02199,R04217,R02077,R00258,R07613,R00021,R00694,R03248,R00372,R00355,R04051,R02274,R00734,R03952,R02700,R00457,R00908,R03120,R06844,R03266,R00743,R01323,R01179,R05508,R00393,R04057,R02955,R05336,R01359,R05509,R00928,R04000,R00229,R07832,R03884,R00227,R03153,R00235,R00315,R00317,R00320,R00835,R00431,R00346,R00345,R00726,R00341,R00344,R00930,R00217,R00353,R01324,R00761,R01528
205	0.80	402	24	120	0	0	C00031->C00025:[1->2,4->1,4->3,4->8]	RP00305,RP01568,RP00113,RP00287,RP05880,RP04543,RP02454,RP00453,RP06101,RP05915,RP02961,RP01033,RP06552,RP00078,RP01590,RP01431,RP00343,RP06172,RP00395,RP13340,RP00177,RP00014,RP05729,RP00216	R00709,R00267,R01518,R02188,R01512,R01515,R01517,R01660,R00214,R00216,R00351,R00352,R00286,R02740,R02727,R00010,R00214,R00216,R02737,R00836,R00028,R00658,R01384,R01386,R07658,R00431,R00346,R00345,R00726,R00341,R01555,R05196,R01324,R02778,R02780,R00472,R01061,R01063,R01827,R00351,R00352,R00362,R07659,R04467,R04234,R00093,R01161,R06423,R00250,R07276,R03053,R01214,R07275,R04338,R05052,R04475,R04438,R02283,R02772,R02773,R02619,R00684,R00668,R00243,R00114,R00248,R04269,R06977,R01939,R07277,R04029,R01956,R03243,R01155,R01648,R05507,R01339,R04529,R07396,R04028,R04171,R03207,R00667,R05085,R02433,R04188,R00895,R04173,R01684,R06426,R01090,R02199,R04217,R02077,R00258,R07613,R00021,R00694,R03248,R00372,R00355,R04051,R02274,R00734,R03952,R02700,R00457,R00908,R03120,R06844,R03266,R00217,R00346,R00345,R00726,R00341,R00431,R01788,R02189,R01786
206	1.00	391	24	134	0	0	C00031->C00025:[4->3,4->8,7->1,7->5,9->2]	RP00305,RP01568,RP01134,RP06299,RP00113,RP05880,RP04543,RP00014,RP00079,RP01033,RP00078,RP01431,RP05915,RP06172,RP01271,RP00395,RP00177,RP04202,RP01093,RP00052,RP00060,RP00109,RP05729,RP06552	R00709,R00267,R01518,R00837,R00761,R02188,R01512,R01515,R01517,R01660,R00351,R00352,R00286,R07659,R04467,R04234,R00093,R01161,R06423,R00250,R07276,R03053,R01214,R07275,R04338,R05052,R04475,R04438,R02283,R02772,R02773,R02619,R00684,R00668,R00243,R00114,R00248,R04269,R06977,R01939,R07277,R04029,R01956,R03243,R01155,R01648,R05507,R01339,R04529,R07396,R04028,R04171,R03207,R00667,R05085,R02433,R04188,R00895,R04173,R01684,R06426,R01090,R02199,R04217,R02077,R00258,R07613,R00021,R00694,R03248,R00372,R00355,R04051,R02274,R00734,R03952,R02700,R00457,R00908,R03120,R06844,R03266,R00361,R00360,R00343,R00342,R01447,R01257,R00658,R00431,R00346,R00345,R00726,R00341,R01324,R02737,R00836,R00472,R01068,R01061,R01063,R00351,R00352,R00362,R00207,R00771,R00756,R00769,R05805,R00770,R00762,R00764,R00767,R00725,R01139,R00299,R08404,R02185,R05804,R00303,R00850,R00344,R00930,R00217,R00353,R00217,R00346,R00345,R00726,R00341,R00431,R01384,R01386,R07658
207	0.60	405	15	115	0	0	C00031->C00025:[7->1,7->3,9->2]	RP00305,RP00036,RP01925,RP00177,RP05880,RP06299,RP01093,RP00014,RP01133,RP00078,RP01431,RP00060,RP05729,RP06593,RP04202	R00709,R00267,R00199,R01858,R02628,R01138,R00659,R00724,R00200,R00206,R02320,R00430,R00208,R01012,R00572,R02035,R00351,R00352,R00362,R00351,R00352,R00761,R00771,R07659,R04467,R04234,R00093,R01161,R06423,R00250,R07276,R03053,R01214,R07275,R04338,R05052,R04475,R04438,R02283,R02772,R02773,R02619,R00684,R00668,R00243,R00114,R00248,R04269,R06977,R01939,R07277,R04029,R01956,R03243,R01155,R01648,R05507,R01339,R04529,R07396,R04028,R04171,R03207,R00667,R05085,R02433,R04188,R00895,R04173,R01684,R06426,R01090,R02199,R04217,R02077,R00258,R07613,R00021,R00694,R03248,R00372,R00355,R04051,R02274,R00734,R03952,R02700,R00457,R00908,R03120,R06844,R03266,R00835,R00431,R00346,R00345,R00726,R00341,R01324,R00725,R01139,R00299,R08404,R02185,R05804,R00303,R00850,R00217,R00346,R00345,R00726,R00341,R00431,R01528,R00207
208	0.60	390	20	112	0	0	C00031->C00025:[1->2,4->1,4->3]	RP00305,RP01568,RP01134,RP00113,RP05880,RP04543,RP02454,RP02961,RP01033,RP06552,RP00078,RP01590,RP01431,RP05915,RP00395,RP13340,RP00177,RP00014,RP05729,RP00216	R00709,R00267,R01518,R00837,R02188,R01512,R01515,R01517,R01660,R00351,R00352,R00286,R02740,R00028,R00658,R01384,R01386,R07658,R00431,R00346,R00345,R00726,R00341,R01555,R05196,R01324,R02737,R00836,R01061,R01063,R01827,R00351,R00352,R00362,R07659,R04467,R04234,R00093,R01161,R06423,R00250,R07276,R03053,R01214,R07275,R04338,R05052,R04475,R04438,R02283,R02772,R02773,R02619,R00684,R00668,R00243,R00114,R00248,R04269,R06977,R01939,R07277,R04029,R01956,R03243,R01155,R01648,R05507,R01339,R04529,R07396,R04028,R04171,R03207,R00667,R05085,R02433,R04188,R00895,R04173,R01684,R06426,R01090,R02199,R04217,R02077,R00258,R07613,R00021,R00694,R03248,R00372,R00355,R04051,R02274,R00734,R03952,R02700,R00457,R00908,R03120,R06844,R03266,R00217,R00346,R00345,R00726,R00341,R00431,R01788,R02189,R01786
209	0.80	394	17	108	0	0	C00031->C00025:[5->1,5->5,9->2,9->8]	RP00305,RP01925,RP01432,RP05880,RP01133,RP01830,RP00177,RP08742,RP06369,RP01926,RP00014,RP05067,RP00285,RP00060,RP00109,RP05729,RP05200	R00709,R00267,R02035,R01325,R00351,R00352,R00835,R01900,R00351,R00352,R00362,R00353,R00930,R02036,R07659,R04467,R04234,R00093,R01161,R06423,R00250,R07276,R03053,R01214,R07275,R04338,R05052,R04475,R04438,R02283,R02772,R02773,R02619,R00684,R00668,R00243,R00114,R00248,R04269,R06977,R01939,R07277,R04029,R01956,R03243,R01155,R01648,R05507,R01339,R04529,R07396,R04028,R04171,R03207,R00667,R05085,R02433,R04188,R00895,R04173,R01684,R06426,R01090,R02199,R04217,R02077,R00258,R07613,R00021,R00694,R03248,R00372,R00355,R04051,R02274,R00734,R03952,R02700,R00457,R00908,R03120,R06844,R03266,R00344,R00211,R00210,R00209,R01196,R00212,R00725,R01139,R00299,R08404,R02185,R05804,R00303,R00850,R00344,R00930,R00217,R00353,R00217,R00346,R00345,R00726,R00341,R00431,R05605
210	0.80	403	25	121	0	0	C00031->C00025:[1->2,4->1,4->3,4->8]	RP00305,RP01568,RP01134,RP00113,RP00287,RP05880,RP04543,RP02454,RP00453,RP06101,RP02961,RP01033,RP00078,RP00395,RP05915,RP01431,RP00216,RP06172,RP01590,RP13340,RP00177,RP00014,RP05729,RP00343,RP06552	R00709,R00267,R01518,R00837,R02188,R01512,R01515,R01517,R01660,R00214,R00216,R00351,R00352,R00286,R02740,R02727,R00010,R00214,R00216,R00028,R00658,R00431,R00346,R00345,R00726,R00341,R01061,R01063,R02737,R00836,R01324,R01788,R02189,R01786,R00472,R01555,R05196,R01827,R00351,R00352,R00362,R07659,R04467,R04234,R00093,R01161,R06423,R00250,R07276,R03053,R01214,R07275,R04338,R05052,R04475,R04438,R02283,R02772,R02773,R02619,R00684,R00668,R00243,R00114,R00248,R04269,R06977,R01939,R07277,R04029,R01956,R03243,R01155,R01648,R05507,R01339,R04529,R07396,R04028,R04171,R03207,R00667,R05085,R02433,R04188,R00895,R04173,R01684,R06426,R01090,R02199,R04217,R02077,R00258,R07613,R00021,R00694,R03248,R00372,R00355,R04051,R02274,R00734,R03952,R02700,R00457,R00908,R03120,R06844,R03266,R00217,R00346,R00345,R00726,R00341,R00431,R02778,R02780,R01384,R01386,R07658
211	1.00	354	24	143	0	0	C00031->C00025:[4->2,4->3,4->8,7->1,7->2,7->3,7->5,7->8,9->2,9->8]	RP00305,RP06552,RP01134,RP01925,RP00287,RP05880,RP04543,RP06101,RP01133,RP00078,RP00285,RP05915,RP00180,RP01431,RP06172,RP00177,RP01093,RP00014,RP00026,RP00060,RP00109,RP05729,RP06299,RP06593	R00709,R00267,R01384,R01386,R07658,R00837,R02035,R00214,R00216,R00351,R00352,R00286,R00214,R00216,R00835,R00431,R00346,R00345,R00726,R00341,R00211,R00210,R00209,R01196,R00212,R02737,R00836,R00315,R00317,R00320,R01324,R00472,R00351,R00352,R00362,R00771,R07659,R04467,R04234,R00093,R01161,R06423,R00250,R07276,R03053,R01214,R07275,R04338,R05052,R04475,R04438,R02283,R02772,R02773,R02619,R00684,R00668,R00243,R00114,R00248,R04269,R06977,R01939,R07277,R04029,R01956,R03243,R01155,R01648,R05507,R01339,R04529,R07396,R04028,R04171,R03207,R00667,R05085,R02433,R04188,R00895,R04173,R01684,R06426,R01090,R02199,R04217,R02077,R00258,R07613,R00021,R00694,R03248,R00372,R00355,R04051,R02274,R00734,R03952,R02700,R00457,R00908,R03120,R06844,R03266,R00743,R01323,R01179,R05508,R00393,R04057,R02955,R05336,R01359,R05509,R00928,R04000,R00229,R07832,R03884,R00227,R03153,R00235,R00725,R01139,R00299,R08404,R02185,R05804,R00303,R00850,R00344,R00930,R00217,R00353,R00217,R00346,R00345,R00726,R00341,R00431,R00761,R01528
212	1.00	263	27	280	0	2	C00031->C00025:[1->5,4->1,4->2,4->3,4->8]	RP06552,RP01568,RP05677,RP04543,RP00015,RP00036,RP00113,RP00287,RP00924,RP12907,RP01134,RP00014,RP01033,RP01292,RP06101,RP05915,RP01271,RP00395,RP01012,RP05698,RP00304,RP01093,RP00052,RP00060,RP00121,RP10771,RP04522	R01384,R01386,R07658,R01518,R08549,R07997,R08082,R08050,R05036,R05037,R01412,R05857,R05229,R05228,R08611,R06551,R07185,R05301,R05302,R05097,R03812,R05320,R06539,R01252,R08081,R03737,R03376,R00474,R08610,R05419,R02444,R02445,R00265,R00621,R01879,R06338,R06335,R03218,R03219,R06336,R06337,R02486,R07366,R07996,R08165,R05039,R07993,R03590,R01700,R07187,R06540,R02160,R07329,R03806,R07184,R00272,R07186,R03640,R07368,R03809,R07367,R05469,R05468,R01197,R03009,R03008,R04073,R03451,R05722,R05723,R05466,R02397,R06323,R06322,R03126,R04276,R00286,R07997,R08082,R08050,R05036,R05037,R01412,R05857,R05229,R05039,R08611,R06551,R05301,R05302,R05097,R03812,R05320,R06539,R01252,R08081,R03737,R03376,R05419,R02444,R02445,R01879,R06338,R06335,R03218,R02160,R06336,R06337,R02486,R07366,R07996,R03219,R05228,R07993,R03590,R07187,R06540,R07329,R08610,R03806,R07184,R04276,R07186,R03640,R07368,R03809,R07367,R05469,R05468,R03009,R03008,R04073,R03451,R05722,R05723,R05466,R02397,R06323,R06322,R03126,R07185,R00199,R01858,R02628,R01138,R00659,R00724,R00200,R00206,R02320,R00430,R00208,R01012,R00572,R02188,R01512,R01515,R01517,R01660,R00214,R00216,R00474,R08165,R00837,R07659,R04467,R04234,R00093,R01161,R06423,R00250,R07276,R03053,R01214,R07275,R04338,R05052,R04475,R04438,R02283,R02772,R02773,R02619,R00684,R00668,R00243,R00114,R00248,R04269,R06977,R01939,R07277,R04029,R01956,R03243,R01155,R01648,R05507,R01339,R04529,R07396,R04028,R04171,R03207,R00667,R05085,R02433,R04188,R00895,R04173,R01684,R06426,R01090,R02199,R04217,R02077,R00258,R07613,R00021,R00694,R03248,R00372,R00355,R04051,R02274,R00734,R03952,R02700,R00457,R00908,R03120,R06844,R03266,R00658,R01082,R00214,R00216,R02737,R00836,R01068,R01061,R01063,R00621,R01196,R00006,R00014,R00211,R00210,R01699,R00207,R00224,R00226,R00209,R05636,R03145,R08549,R01197,R00265,R00771,R00756,R00769,R05805,R00770,R00762,R00764,R00767,R00725,R01139,R00299,R08404,R02185,R05804,R00303,R00850,R00412,R00408,R02164,R00402,R01700,R00272
213	1.00	348	21	140	0	0	C00031->C00025:[4->2,4->3,4->8,7->1,7->5,9->2,9->8]	RP06552,RP00305,RP01134,RP06299,RP00287,RP05880,RP04543,RP06101,RP01093,RP00078,RP00285,RP05915,RP00180,RP01431,RP06172,RP00177,RP00014,RP00026,RP00060,RP00109,RP05729	R01384,R01386,R07658,R00709,R00267,R00837,R00761,R00214,R00216,R00351,R00352,R00286,R00214,R00216,R00771,R00431,R00346,R00345,R00726,R00341,R00211,R00210,R00209,R01196,R00212,R02737,R00836,R00315,R00317,R00320,R01324,R00472,R00351,R00352,R00362,R07659,R04467,R04234,R00093,R01161,R06423,R00250,R07276,R03053,R01214,R07275,R04338,R05052,R04475,R04438,R02283,R02772,R02773,R02619,R00684,R00668,R00243,R00114,R00248,R04269,R06977,R01939,R07277,R04029,R01956,R03243,R01155,R01648,R05507,R01339,R04529,R07396,R04028,R04171,R03207,R00667,R05085,R02433,R04188,R00895,R04173,R01684,R06426,R01090,R02199,R04217,R02077,R00258,R07613,R00021,R00694,R03248,R00372,R00355,R04051,R02274,R00734,R03952,R02700,R00457,R00908,R03120,R06844,R03266,R00743,R01323,R01179,R05508,R00393,R04057,R02955,R05336,R01359,R05509,R00928,R04000,R00229,R07832,R03884,R00227,R03153,R00235,R00725,R01139,R00299,R08404,R02185,R05804,R00303,R00850,R00344,R00930,R00217,R00353,R00217,R00346,R00345,R00726,R00341,R00431
214	0.20	197	17	248	0	2	C00031->C00025:[9->3]	RP05677,RP12907,RP00015,RP06172,RP00924,RP00304,RP10771,RP06101,RP01093,RP00026,RP00180,RP00014,RP06639,RP06427,RP00060,RP01012,RP04522	R08549,R07997,R08082,R08050,R05036,R05037,R01412,R05857,R05229,R05228,R08611,R06551,R07185,R05301,R05302,R05097,R03812,R05320,R06539,R01252,R08081,R03737,R03376,R00474,R08610,R05419,R02444,R02445,R00265,R00621,R01879,R06338,R06335,R03218,R03219,R06336,R06337,R02486,R07366,R07996,R08165,R05039,R07993,R03590,R01700,R07187,R06540,R02160,R07329,R03806,R07184,R00272,R07186,R03640,R07368,R03809,R07367,R05469,R05468,R01197,R03009,R03008,R04073,R03451,R05722,R05723,R05466,R02397,R06323,R06322,R03126,R04276,R08165,R07997,R08082,R08050,R05036,R05037,R01412,R05857,R05229,R05039,R08611,R06551,R05301,R05302,R05097,R03812,R05320,R06539,R01252,R08081,R03737,R03376,R05419,R02444,R02445,R01879,R06338,R06335,R03218,R02160,R06336,R06337,R02486,R07366,R07996,R03219,R05228,R07993,R03590,R07187,R06540,R07329,R08610,R03806,R07184,R04276,R07186,R03640,R07368,R03809,R07367,R05469,R05468,R03009,R03008,R04073,R03451,R05722,R05723,R05466,R02397,R06323,R06322,R03126,R07185,R00472,R00474,R08549,R01197,R00265,R01700,R00214,R00216,R00771,R00743,R01323,R01179,R05508,R00393,R04057,R02955,R05336,R01359,R05509,R00928,R04000,R00229,R07832,R03884,R00227,R03153,R00235,R00315,R00317,R00320,R07659,R04467,R04234,R00093,R01161,R06423,R00250,R07276,R03053,R01214,R07275,R04338,R05052,R04475,R04438,R02283,R02772,R02773,R02619,R00684,R00668,R00243,R00114,R00248,R04269,R06977,R01939,R07277,R04029,R01956,R03243,R01155,R01648,R05507,R01339,R04529,R07396,R04028,R04171,R03207,R00667,R05085,R02433,R04188,R00895,R04173,R01684,R06426,R01090,R02199,R04217,R02077,R00258,R07613,R00021,R00694,R03248,R00372,R00355,R04051,R02274,R00734,R03952,R02700,R00457,R00908,R03120,R06844,R03266,R01621,R01067,R00725,R01139,R00299,R08404,R02185,R05804,R00303,R00850,R00621,R00272
215	0.40	221	21	240	0	2	C00031->C00025:[4->1,4->3,7->1,7->3]	RP06552,RP05677,RP01925,RP00015,RP10771,RP00924,RP01134,RP12907,RP05915,RP00014,RP06101,RP00287,RP01292,RP00121,RP01133,RP00304,RP00060,RP04543,RP01012,RP06593,RP04522	R01384,R01386,R07658,R08549,R07997,R08082,R08050,R05036,R05037,R01412,R05857,R05229,R05228,R08611,R06551,R07185,R05301,R05302,R05097,R03812,R05320,R06539,R01252,R08081,R03737,R03376,R00474,R08610,R05419,R02444,R02445,R00265,R00621,R01879,R06338,R06335,R03218,R03219,R06336,R06337,R02486,R07366,R07996,R08165,R05039,R07993,R03590,R01700,R07187,R06540,R02160,R07329,R03806,R07184,R00272,R07186,R03640,R07368,R03809,R07367,R05469,R05468,R01197,R03009,R03008,R04073,R03451,R05722,R05723,R05466,R02397,R06323,R06322,R03126,R04276,R02035,R07997,R08082,R08050,R05036,R05037,R01412,R05857,R05229,R05039,R08611,R06551,R05301,R05302,R05097,R03812,R05320,R06539,R01252,R08081,R03737,R03376,R05419,R02444,R02445,R01879,R06338,R06335,R03218,R02160,R06336,R06337,R02486,R07366,R07996,R03219,R05228,R07993,R03590,R07187,R06540,R07329,R08610,R03806,R07184,R04276,R07186,R03640,R07368,R03809,R07367,R05469,R05468,R03009,R03008,R04073,R03451,R05722,R05723,R05466,R02397,R06323,R06322,R03126,R07185,R01700,R00474,R00837,R08165,R02737,R00836,R07659,R04467,R04234,R00093,R01161,R06423,R00250,R07276,R03053,R01214,R07275,R04338,R05052,R04475,R04438,R02283,R02772,R02773,R02619,R00684,R00668,R00243,R00114,R00248,R04269,R06977,R01939,R07277,R04029,R01956,R03243,R01155,R01648,R05507,R01339,R04529,R07396,R04028,R04171,R03207,R00667,R05085,R02433,R04188,R00895,R04173,R01684,R06426,R01090,R02199,R04217,R02077,R00258,R07613,R00021,R00694,R03248,R00372,R00355,R04051,R02274,R00734,R03952,R02700,R00457,R00908,R03120,R06844,R03266,R00214,R00216,R00214,R00216,R01082,R00412,R00408,R02164,R00402,R00835,R08549,R01197,R00265,R00725,R01139,R00299,R08404,R02185,R05804,R00303,R00850,R00286,R00621,R01528,R00272
216	0.60	342	19	159	0	0	C00031->C00025:[4->3,7->5,9->8]	RP00305,RP06552,RP01134,RP00177,RP01077,RP05880,RP04543,RP01093,RP00026,RP00180,RP00014,RP05067,RP06639,RP06427,RP00060,RP00109,RP01431,RP05694,RP05915	R00709,R00267,R01384,R01386,R07658,R00837,R00351,R00352,R00362,R00742,R00351,R00352,R00286,R00771,R00743,R01323,R01179,R05508,R00393,R04057,R02955,R05336,R01359,R05509,R00928,R04000,R00229,R07832,R03884,R00227,R03153,R00235,R00315,R00317,R00320,R07659,R04467,R04234,R00093,R01161,R06423,R00250,R07276,R03053,R01214,R07275,R04338,R05052,R04475,R04438,R02283,R02772,R02773,R02619,R00684,R00668,R00243,R00114,R00248,R04269,R06977,R01939,R07277,R04029,R01956,R03243,R01155,R01648,R05507,R01339,R04529,R07396,R04028,R04171,R03207,R00667,R05085,R02433,R04188,R00895,R04173,R01684,R06426,R01090,R02199,R04217,R02077,R00258,R07613,R00021,R00694,R03248,R00372,R00355,R04051,R02274,R00734,R03952,R02700,R00457,R00908,R03120,R06844,R03266,R00344,R01621,R01067,R00725,R01139,R00299,R08404,R02185,R05804,R00303,R00850,R00344,R00930,R00217,R00353,R01324,R04709,R07989,R06635,R06637,R06636,R06459,R06458,R06448,R07250,R06510,R07253,R05331,R06641,R00233,R06511,R06512,R06643,R06644,R06645,R02505,R07987,R07251,R07988,R05188,R06482,R06483,R06480,R06481,R02447,R05464,R01613,R01614,R05190,R07758,R02223,R07254,R02224,R02737,R00836
217	0.60	397	22	118	0	0	C00031->C00025:[1->2,4->1,4->3]	RP00305,RP01568,RP00113,RP05880,RP04543,RP02454,RP00453,RP05915,RP02961,RP01033,RP00343,RP06552,RP00078,RP00395,RP00191,RP01431,RP01590,RP00177,RP00014,RP05729,RP00216,RP01275	R00709,R00267,R01518,R02188,R01512,R01515,R01517,R01660,R00351,R00352,R00286,R02740,R02727,R00010,R02737,R00836,R00028,R00658,R02778,R02780,R01384,R01386,R07658,R00431,R00346,R00345,R00726,R00341,R01061,R01063,R02073,R04780,R04779,R01324,R01555,R05196,R00351,R00352,R00362,R07659,R04467,R04234,R00093,R01161,R06423,R00250,R07276,R03053,R01214,R07275,R04338,R05052,R04475,R04438,R02283,R02772,R02773,R02619,R00684,R00668,R00243,R00114,R00248,R04269,R06977,R01939,R07277,R04029,R01956,R03243,R01155,R01648,R05507,R01339,R04529,R07396,R04028,R04171,R03207,R00667,R05085,R02433,R04188,R00895,R04173,R01684,R06426,R01090,R02199,R04217,R02077,R00258,R07613,R00021,R00694,R03248,R00372,R00355,R04051,R02274,R00734,R03952,R02700,R00457,R00908,R03120,R06844,R03266,R00217,R00346,R00345,R00726,R00341,R00431,R01788,R02189,R01786,R01070
218	1.00	347	19	134	0	0	C00031->C00025:[4->3,7->1,7->5,9->2,9->8]	RP06552,RP00305,RP04543,RP05880,RP06299,RP05915,RP00453,RP01093,RP00078,RP01431,RP00180,RP00343,RP00177,RP04202,RP00014,RP00026,RP00060,RP00109,RP05729	R01384,R01386,R07658,R00709,R00267,R00286,R00351,R00352,R00761,R02737,R00836,R02727,R00010,R00771,R00431,R00346,R00345,R00726,R00341,R01324,R00315,R00317,R00320,R02778,R02780,R00351,R00352,R00362,R00207,R07659,R04467,R04234,R00093,R01161,R06423,R00250,R07276,R03053,R01214,R07275,R04338,R05052,R04475,R04438,R02283,R02772,R02773,R02619,R00684,R00668,R00243,R00114,R00248,R04269,R06977,R01939,R07277,R04029,R01956,R03243,R01155,R01648,R05507,R01339,R04529,R07396,R04028,R04171,R03207,R00667,R05085,R02433,R04188,R00895,R04173,R01684,R06426,R01090,R02199,R04217,R02077,R00258,R07613,R00021,R00694,R03248,R00372,R00355,R04051,R02274,R00734,R03952,R02700,R00457,R00908,R03120,R06844,R03266,R00743,R01323,R01179,R05508,R00393,R04057,R02955,R05336,R01359,R05509,R00928,R04000,R00229,R07832,R03884,R00227,R03153,R00235,R00725,R01139,R00299,R08404,R02185,R05804,R00303,R00850,R00344,R00930,R00217,R00353,R00217,R00346,R00345,R00726,R00341,R00431
219	0.60	359	22	150	0	0	C00031->C00025:[4->3,7->1,9->2]	RP00305,RP06552,RP01134,RP05880,RP04543,RP00453,RP00014,RP05915,RP01431,RP05729,RP00177,RP08742,RP06369,RP04202,RP01093,RP06639,RP05694,RP05067,RP06427,RP00060,RP00109,RP00343	R00709,R00267,R01384,R01386,R07658,R00837,R00351,R00352,R00286,R02727,R00010,R07659,R04467,R04234,R00093,R01161,R06423,R00250,R07276,R03053,R01214,R07275,R04338,R05052,R04475,R04438,R02283,R02772,R02773,R02619,R00684,R00668,R00243,R00114,R00248,R04269,R06977,R01939,R07277,R04029,R01956,R03243,R01155,R01648,R05507,R01339,R04529,R07396,R04028,R04171,R03207,R00667,R05085,R02433,R04188,R00895,R04173,R01684,R06426,R01090,R02199,R04217,R02077,R00258,R07613,R00021,R00694,R03248,R00372,R00355,R04051,R02274,R00734,R03952,R02700,R00457,R00908,R03120,R06844,R03266,R02737,R00836,R01324,R00217,R00346,R00345,R00726,R00341,R00431,R00351,R00352,R00362,R00353,R00930,R00207,R00771,R01621,R04709,R07989,R06635,R06637,R06636,R06459,R06458,R06448,R07250,R06510,R07253,R05331,R06641,R00233,R06511,R06512,R06643,R06644,R06645,R02505,R07987,R07251,R07988,R05188,R06482,R06483,R06480,R06481,R02447,R05464,R01613,R01614,R05190,R07758,R02223,R07254,R02224,R00344,R01067,R00725,R01139,R00299,R08404,R02185,R05804,R00303,R00850,R00344,R00930,R00217,R00353,R02778,R02780
220	0.80	404	24	116	0	0	C00031->C00025:[1->2,4->1,4->3,4->8]	RP00305,RP01568,RP01134,RP00287,RP05880,RP04543,RP02454,RP00453,RP06101,RP02961,RP01033,RP00078,RP05915,RP01431,RP00216,RP06172,RP01590,RP13340,RP00177,RP00014,RP05729,RP01264,RP00343,RP06552	R00709,R00267,R01518,R00837,R00214,R00216,R00351,R00352,R00286,R02740,R02727,R00010,R00214,R00216,R00028,R00658,R00431,R00346,R00345,R00726,R00341,R02737,R00836,R01324,R01788,R02189,R01786,R00472,R01555,R05196,R01827,R00351,R00352,R00362,R07659,R04467,R04234,R00093,R01161,R06423,R00250,R07276,R03053,R01214,R07275,R04338,R05052,R04475,R04438,R02283,R02772,R02773,R02619,R00684,R00668,R00243,R00114,R00248,R04269,R06977,R01939,R07277,R04029,R01956,R03243,R01155,R01648,R05507,R01339,R04529,R07396,R04028,R04171,R03207,R00667,R05085,R02433,R04188,R00895,R04173,R01684,R06426,R01090,R02199,R04217,R02077,R00258,R07613,R00021,R00694,R03248,R00372,R00355,R04051,R02274,R00734,R03952,R02700,R00457,R00908,R03120,R06844,R03266,R00217,R00346,R00345,R00726,R00341,R00431,R07159,R01058,R02778,R02780,R01384,R01386,R07658
221	0.40	205	12	221	0	0	C00031->C00025:[4->1,4->3]	RP06552,RP05677,RP00305,RP00015,RP00930,RP04543,RP00453,RP00014,RP01134,RP00343,RP05915,RP05857	R01384,R01386,R07658,R08549,R07997,R08082,R08050,R05036,R05037,R01412,R05857,R05229,R05228,R08611,R06551,R07185,R05301,R05302,R05097,R03812,R05320,R06539,R01252,R08081,R03737,R03376,R00474,R08610,R05419,R02444,R02445,R00265,R00621,R01879,R06338,R06335,R03218,R03219,R06336,R06337,R02486,R07366,R07996,R08165,R05039,R07993,R03590,R01700,R07187,R06540,R02160,R07329,R03806,R07184,R00272,R07186,R03640,R07368,R03809,R07367,R05469,R05468,R01197,R03009,R03008,R04073,R03451,R05722,R05723,R05466,R02397,R06323,R06322,R03126,R04276,R00709,R00267,R07997,R08082,R08050,R05036,R05037,R01412,R05857,R05229,R05039,R08611,R06551,R05301,R05302,R05097,R03812,R05320,R06539,R01252,R08081,R03737,R03376,R05419,R02444,R02445,R01879,R06338,R06335,R03218,R02160,R06336,R06337,R02486,R07366,R07996,R03219,R05228,R07993,R03590,R07187,R06540,R07329,R08610,R03806,R07184,R04276,R07186,R03640,R07368,R03809,R07367,R05469,R05468,R03009,R03008,R04073,R03451,R05722,R05723,R05466,R02397,R06323,R06322,R03126,R07185,R00479,R00286,R02727,R00010,R07659,R04467,R04234,R00093,R01161,R06423,R00250,R07276,R03053,R01214,R07275,R04338,R05052,R04475,R04438,R02283,R02772,R02773,R02619,R00684,R00668,R00243,R00114,R00248,R04269,R06977,R01939,R07277,R04029,R01956,R03243,R01155,R01648,R05507,R01339,R04529,R07396,R04028,R04171,R03207,R00667,R05085,R02433,R04188,R00895,R04173,R01684,R06426,R01090,R02199,R04217,R02077,R00258,R07613,R00021,R00694,R03248,R00372,R00355,R04051,R02274,R00734,R03952,R02700,R00457,R00908,R03120,R06844,R03266,R00837,R02778,R02780,R02737,R00836,R00709,R00267
222	0.60	399	19	115	0	0	C00031->C00025:[4->3,7->5,9->8]	RP00305,RP06552,RP01134,RP05729,RP00177,RP00078,RP05880,RP04543,RP01093,RP06639,RP00180,RP08343,RP00014,RP06427,RP00060,RP00109,RP01431,RP05915,RP04833	R00709,R00267,R01384,R01386,R07658,R00837,R00217,R00346,R00345,R00726,R00341,R00431,R00351,R00352,R00362,R00431,R00346,R00345,R00726,R00341,R00351,R00352,R00286,R00771,R01621,R00315,R00317,R00320,R00236,R07659,R04467,R04234,R00093,R01161,R06423,R00250,R07276,R03053,R01214,R07275,R04338,R05052,R04475,R04438,R02283,R02772,R02773,R02619,R00684,R00668,R00243,R00114,R00248,R04269,R06977,R01939,R07277,R04029,R01956,R03243,R01155,R01648,R05507,R01339,R04529,R07396,R04028,R04171,R03207,R00667,R05085,R02433,R04188,R00895,R04173,R01684,R06426,R01090,R02199,R04217,R02077,R00258,R07613,R00021,R00694,R03248,R00372,R00355,R04051,R02274,R00734,R03952,R02700,R00457,R00908,R03120,R06844,R03266,R01067,R00725,R01139,R00299,R08404,R02185,R05804,R00303,R00850,R00344,R00930,R00217,R00353,R01324,R02737,R00836,R00316
223	0.80	403	23	129	0	0	C00031->C00025:[1->2,4->1,4->3,4->8]	RP00305,RP01568,RP00113,RP00287,RP05880,RP04543,RP05915,RP00453,RP00014,RP01033,RP00078,RP01431,RP06101,RP00343,RP06172,RP01271,RP00395,RP00177,RP01093,RP00052,RP00060,RP05729,RP06552	R00709,R00267,R01518,R02188,R01512,R01515,R01517,R01660,R00214,R00216,R00351,R00352,R00286,R02737,R00836,R02727,R00010,R07659,R04467,R04234,R00093,R01161,R06423,R00250,R07276,R03053,R01214,R07275,R04338,R05052,R04475,R04438,R02283,R02772,R02773,R02619,R00684,R00668,R00243,R00114,R00248,R04269,R06977,R01939,R07277,R04029,R01956,R03243,R01155,R01648,R05507,R01339,R04529,R07396,R04028,R04171,R03207,R00667,R05085,R02433,R04188,R00895,R04173,R01684,R06426,R01090,R02199,R04217,R02077,R00258,R07613,R00021,R00694,R03248,R00372,R00355,R04051,R02274,R00734,R03952,R02700,R00457,R00908,R03120,R06844,R03266,R00658,R00431,R00346,R00345,R00726,R00341,R01324,R00214,R00216,R02778,R02780,R00472,R01068,R01061,R01063,R00351,R00352,R00362,R00771,R00756,R00769,R05805,R00770,R00762,R00764,R00767,R00725,R01139,R00299,R08404,R02185,R05804,R00303,R00850,R00217,R00346,R00345,R00726,R00341,R00431,R01384,R01386,R07658
224	0.60	389	17	110	0	0	C00031->C00025:[7->3,7->5,9->8]	RP00305,RP01925,RP05729,RP00177,RP00078,RP05880,RP06299,RP01093,RP00180,RP08343,RP00014,RP01133,RP00060,RP00109,RP01431,RP06593,RP04833	R00709,R00267,R02035,R00217,R00346,R00345,R00726,R00341,R00431,R00351,R00352,R00362,R00431,R00346,R00345,R00726,R00341,R00351,R00352,R00761,R00771,R00315,R00317,R00320,R00236,R07659,R04467,R04234,R00093,R01161,R06423,R00250,R07276,R03053,R01214,R07275,R04338,R05052,R04475,R04438,R02283,R02772,R02773,R02619,R00684,R00668,R00243,R00114,R00248,R04269,R06977,R01939,R07277,R04029,R01956,R03243,R01155,R01648,R05507,R01339,R04529,R07396,R04028,R04171,R03207,R00667,R05085,R02433,R04188,R00895,R04173,R01684,R06426,R01090,R02199,R04217,R02077,R00258,R07613,R00021,R00694,R03248,R00372,R00355,R04051,R02274,R00734,R03952,R02700,R00457,R00908,R03120,R06844,R03266,R00835,R00725,R01139,R00299,R08404,R02185,R05804,R00303,R00850,R00344,R00930,R00217,R00353,R01324,R01528,R00316
225	0.60	351	24	170	0	0	C00031->C00025:[1->8,4->5,7->3]	RP00305,RP01925,RP01077,RP05880,RP06299,RP02454,RP01238,RP00180,RP02961,RP01133,RP00052,RP01431,RP01270,RP01590,RP13340,RP00177,RP00014,RP00026,RP05694,RP05067,RP00060,RP00109,RP06593,RP00216	R00709,R00267,R02035,R00742,R00351,R00352,R00761,R02740,R01015,R00315,R00317,R00320,R00028,R00835,R00756,R00769,R05805,R00770,R00762,R00764,R00767,R01324,R01068,R01555,R05196,R01827,R00351,R00352,R00362,R07659,R04467,R04234,R00093,R01161,R06423,R00250,R07276,R03053,R01214,R07275,R04338,R05052,R04475,R04438,R02283,R02772,R02773,R02619,R00684,R00668,R00243,R00114,R00248,R04269,R06977,R01939,R07277,R04029,R01956,R03243,R01155,R01648,R05507,R01339,R04529,R07396,R04028,R04171,R03207,R00667,R05085,R02433,R04188,R00895,R04173,R01684,R06426,R01090,R02199,R04217,R02077,R00258,R07613,R00021,R00694,R03248,R00372,R00355,R04051,R02274,R00734,R03952,R02700,R00457,R00908,R03120,R06844,R03266,R00743,R01323,R01179,R05508,R00393,R04057,R02955,R05336,R01359,R05509,R00928,R04000,R00229,R07832,R03884,R00227,R03153,R00235,R04709,R07989,R06635,R06637,R06636,R06459,R06458,R06448,R07250,R06510,R07253,R05331,R06641,R00233,R06511,R06512,R06643,R06644,R06645,R02505,R07987,R07251,R07988,R05188,R06482,R06483,R06480,R06481,R02447,R05464,R01613,R01614,R05190,R07758,R02223,R07254,R02224,R00344,R00725,R01139,R00299,R08404,R02185,R05804,R00303,R00850,R00344,R00930,R00217,R00353,R01528,R01788,R02189,R01786
226	0.80	398	25	125	0	0	C00031->C00025:[1->2,4->1,4->3,4->8]	RP00305,RP01568,RP01134,RP00113,RP00287,RP02940,RP04543,RP00453,RP06101,RP02450,RP01133,RP00078,RP05915,RP01431,RP06172,RP00395,RP13340,RP00177,RP00014,RP01033,RP05729,RP00060,RP00343,RP05880,RP06552	R00709,R00267,R01518,R00837,R02188,R01512,R01515,R01517,R01660,R00214,R00216,R03321,R00286,R02727,R00010,R00214,R00216,R02736,R00835,R00431,R00346,R00345,R00726,R00341,R02737,R00836,R01324,R00472,R01061,R01063,R01827,R00351,R00352,R00362,R07659,R04467,R04234,R00093,R01161,R06423,R00250,R07276,R03053,R01214,R07275,R04338,R05052,R04475,R04438,R02283,R02772,R02773,R02619,R00684,R00668,R00243,R00114,R00248,R04269,R06977,R01939,R07277,R04029,R01956,R03243,R01155,R01648,R05507,R01339,R04529,R07396,R04028,R04171,R03207,R00667,R05085,R02433,R04188,R00895,R04173,R01684,R06426,R01090,R02199,R04217,R02077,R00258,R07613,R00021,R00694,R03248,R00372,R00355,R04051,R02274,R00734,R03952,R02700,R00457,R00908,R03120,R06844,R03266,R00658,R00217,R00346,R00345,R00726,R00341,R00431,R00725,R01139,R00299,R08404,R02185,R05804,R00303,R00850,R02778,R02780,R00351,R00352,R01384,R01386,R07658
227	0.60	379	20	145	0	0	C00031->C00025:[4->3,7->5,9->8]	RP00305,RP06552,RP04543,RP00177,RP01077,RP05880,RP06299,RP05915,RP01093,RP00180,RP00453,RP08343,RP00014,RP05067,RP00060,RP00109,RP01431,RP05694,RP00343,RP04833	R00709,R00267,R01384,R01386,R07658,R00286,R00351,R00352,R00362,R00742,R00351,R00352,R00761,R02737,R00836,R00771,R00315,R00317,R00320,R02727,R00010,R00236,R07659,R04467,R04234,R00093,R01161,R06423,R00250,R07276,R03053,R01214,R07275,R04338,R05052,R04475,R04438,R02283,R02772,R02773,R02619,R00684,R00668,R00243,R00114,R00248,R04269,R06977,R01939,R07277,R04029,R01956,R03243,R01155,R01648,R05507,R01339,R04529,R07396,R04028,R04171,R03207,R00667,R05085,R02433,R04188,R00895,R04173,R01684,R06426,R01090,R02199,R04217,R02077,R00258,R07613,R00021,R00694,R03248,R00372,R00355,R04051,R02274,R00734,R03952,R02700,R00457,R00908,R03120,R06844,R03266,R00344,R00725,R01139,R00299,R08404,R02185,R05804,R00303,R00850,R00344,R00930,R00217,R00353,R01324,R04709,R07989,R06635,R06637,R06636,R06459,R06458,R06448,R07250,R06510,R07253,R05331,R06641,R00233,R06511,R06512,R06643,R06644,R06645,R02505,R07987,R07251,R07988,R05188,R06482,R06483,R06480,R06481,R02447,R05464,R01613,R01614,R05190,R07758,R02223,R07254,R02224,R02778,R02780,R00316
228	0.60	407	17	104	0	0	C00031->C00025:[5->1,7->3,9->2]	RP00305,RP01925,RP01432,RP05880,RP01133,RP01830,RP00177,RP08742,RP06369,RP01926,RP00014,RP05067,RP00060,RP00109,RP05729,RP06593,RP05200	R00709,R00267,R02035,R01325,R00351,R00352,R00835,R01900,R00351,R00352,R00362,R00353,R00930,R02036,R07659,R04467,R04234,R00093,R01161,R06423,R00250,R07276,R03053,R01214,R07275,R04338,R05052,R04475,R04438,R02283,R02772,R02773,R02619,R00684,R00668,R00243,R00114,R00248,R04269,R06977,R01939,R07277,R04029,R01956,R03243,R01155,R01648,R05507,R01339,R04529,R07396,R04028,R04171,R03207,R00667,R05085,R02433,R04188,R00895,R04173,R01684,R06426,R01090,R02199,R04217,R02077,R00258,R07613,R00021,R00694,R03248,R00372,R00355,R04051,R02274,R00734,R03952,R02700,R00457,R00908,R03120,R06844,R03266,R00344,R00725,R01139,R00299,R08404,R02185,R05804,R00303,R00850,R00344,R00930,R00217,R00353,R00217,R00346,R00345,R00726,R00341,R00431,R01528,R05605
229	0.80	348	19	137	0	0	C00031->C00025:[1->2,4->1,7->5,9->8]	RP00305,RP01568,RP00113,RP01432,RP05880,RP06299,RP00014,RP01033,RP00078,RP00180,RP01830,RP01271,RP00395,RP00177,RP01093,RP00026,RP00052,RP00060,RP05729	R00709,R00267,R01518,R02188,R01512,R01515,R01517,R01660,R01325,R00351,R00352,R00761,R07659,R04467,R04234,R00093,R01161,R06423,R00250,R07276,R03053,R01214,R07275,R04338,R05052,R04475,R04438,R02283,R02772,R02773,R02619,R00684,R00668,R00243,R00114,R00248,R04269,R06977,R01939,R07277,R04029,R01956,R03243,R01155,R01648,R05507,R01339,R04529,R07396,R04028,R04171,R03207,R00667,R05085,R02433,R04188,R00895,R04173,R01684,R06426,R01090,R02199,R04217,R02077,R00258,R07613,R00021,R00694,R03248,R00372,R00355,R04051,R02274,R00734,R03952,R02700,R00457,R00908,R03120,R06844,R03266,R00658,R00431,R00346,R00345,R00726,R00341,R00315,R00317,R00320,R01900,R01068,R01061,R01063,R00351,R00352,R00362,R00771,R00743,R01323,R01179,R05508,R00393,R04057,R02955,R05336,R01359,R05509,R00928,R04000,R00229,R07832,R03884,R00227,R03153,R00235,R00756,R00769,R05805,R00770,R00762,R00764,R00767,R00725,R01139,R00299,R08404,R02185,R05804,R00303,R00850,R00217,R00346,R00345,R00726,R00341,R00431
230	0.60	372	23	138	0	0	C00031->C00025:[1->8,4->3,4->5]	RP00305,RP06552,RP01134,RP04543,RP05880,RP06299,RP02454,RP01238,RP00180,RP05915,RP02961,RP00052,RP01431,RP01270,RP01590,RP13340,RP00177,RP00078,RP00014,RP00026,RP00109,RP05729,RP00216	R00709,R00267,R01384,R01386,R07658,R00837,R00286,R00351,R00352,R00761,R02740,R01015,R00315,R00317,R00320,R02737,R00836,R00028,R00756,R00769,R05805,R00770,R00762,R00764,R00767,R01324,R01068,R01555,R05196,R01827,R00351,R00352,R00362,R00431,R00346,R00345,R00726,R00341,R07659,R04467,R04234,R00093,R01161,R06423,R00250,R07276,R03053,R01214,R07275,R04338,R05052,R04475,R04438,R02283,R02772,R02773,R02619,R00684,R00668,R00243,R00114,R00248,R04269,R06977,R01939,R07277,R04029,R01956,R03243,R01155,R01648,R05507,R01339,R04529,R07396,R04028,R04171,R03207,R00667,R05085,R02433,R04188,R00895,R04173,R01684,R06426,R01090,R02199,R04217,R02077,R00258,R07613,R00021,R00694,R03248,R00372,R00355,R04051,R02274,R00734,R03952,R02700,R00457,R00908,R03120,R06844,R03266,R00743,R01323,R01179,R05508,R00393,R04057,R02955,R05336,R01359,R05509,R00928,R04000,R00229,R07832,R03884,R00227,R03153,R00235,R00344,R00930,R00217,R00353,R00217,R00346,R00345,R00726,R00341,R00431,R01788,R02189,R01786
231	1.00	366	23	132	0	0	C00031->C00025:[4->3,5->1,7->5,9->2,9->8]	RP00305,RP06552,RP01134,RP01925,RP05880,RP06299,RP00014,RP01133,RP01431,RP00180,RP05915,RP00177,RP08742,RP06369,RP01926,RP01093,RP00026,RP04543,RP05067,RP00060,RP00109,RP05729,RP05200	R00709,R00267,R01384,R01386,R07658,R00837,R02035,R00351,R00352,R00761,R07659,R04467,R04234,R00093,R01161,R06423,R00250,R07276,R03053,R01214,R07275,R04338,R05052,R04475,R04438,R02283,R02772,R02773,R02619,R00684,R00668,R00243,R00114,R00248,R04269,R06977,R01939,R07277,R04029,R01956,R03243,R01155,R01648,R05507,R01339,R04529,R07396,R04028,R04171,R03207,R00667,R05085,R02433,R04188,R00895,R04173,R01684,R06426,R01090,R02199,R04217,R02077,R00258,R07613,R00021,R00694,R03248,R00372,R00355,R04051,R02274,R00734,R03952,R02700,R00457,R00908,R03120,R06844,R03266,R00835,R01324,R00315,R00317,R00320,R02737,R00836,R00351,R00352,R00362,R00353,R00930,R02036,R00771,R00743,R01323,R01179,R05508,R00393,R04057,R02955,R05336,R01359,R05509,R00928,R04000,R00229,R07832,R03884,R00227,R03153,R00235,R00286,R00344,R00725,R01139,R00299,R08404,R02185,R05804,R00303,R00850,R00344,R00930,R00217,R00353,R00217,R00346,R00345,R00726,R00341,R00431,R05605
232	1.00	364	24	150	0	0	C00031->C00025:[1->2,4->1,4->3,7->5,9->8]	RP06552,RP00305,RP06299,RP01568,RP05880,RP04543,RP05915,RP00453,RP01093,RP01033,RP00078,RP01431,RP00180,RP00343,RP01271,RP00395,RP00177,RP00113,RP00014,RP00026,RP00052,RP00060,RP00109,RP05729	R01384,R01386,R07658,R00709,R00267,R00761,R01518,R00351,R00352,R00286,R02737,R00836,R02727,R00010,R00771,R00658,R00431,R00346,R00345,R00726,R00341,R01324,R00315,R00317,R00320,R02778,R02780,R01068,R01061,R01063,R00351,R00352,R00362,R02188,R01512,R01515,R01517,R01660,R07659,R04467,R04234,R00093,R01161,R06423,R00250,R07276,R03053,R01214,R07275,R04338,R05052,R04475,R04438,R02283,R02772,R02773,R02619,R00684,R00668,R00243,R00114,R00248,R04269,R06977,R01939,R07277,R04029,R01956,R03243,R01155,R01648,R05507,R01339,R04529,R07396,R04028,R04171,R03207,R00667,R05085,R02433,R04188,R00895,R04173,R01684,R06426,R01090,R02199,R04217,R02077,R00258,R07613,R00021,R00694,R03248,R00372,R00355,R04051,R02274,R00734,R03952,R02700,R00457,R00908,R03120,R06844,R03266,R00743,R01323,R01179,R05508,R00393,R04057,R02955,R05336,R01359,R05509,R00928,R04000,R00229,R07832,R03884,R00227,R03153,R00235,R00756,R00769,R05805,R00770,R00762,R00764,R00767,R00725,R01139,R00299,R08404,R02185,R05804,R00303,R00850,R00344,R00930,R00217,R00353,R00217,R00346,R00345,R00726,R00341,R00431
233	0.60	408	24	135	0	0	C00031->C00025:[1->8,4->5,7->3]	RP00305,RP01925,RP05880,RP06299,RP02454,RP01238,RP00180,RP02961,RP06023,RP00052,RP01431,RP01270,RP01590,RP13340,RP00177,RP00014,RP00026,RP05067,RP00060,RP10992,RP00109,RP06593,RP00216,RP01133	R00709,R00267,R02035,R00351,R00352,R00761,R02740,R01015,R00315,R00317,R00320,R00028,R00149,R00150,R00756,R00769,R05805,R00770,R00762,R00764,R00767,R01324,R01068,R01555,R05196,R01827,R00351,R00352,R00362,R07659,R04467,R04234,R00093,R01161,R06423,R00250,R07276,R03053,R01214,R07275,R04338,R05052,R04475,R04438,R02283,R02772,R02773,R02619,R00684,R00668,R00243,R00114,R00248,R04269,R06977,R01939,R07277,R04029,R01956,R03243,R01155,R01648,R05507,R01339,R04529,R07396,R04028,R04171,R03207,R00667,R05085,R02433,R04188,R00895,R04173,R01684,R06426,R01090,R02199,R04217,R02077,R00258,R07613,R00021,R00694,R03248,R00372,R00355,R04051,R02274,R00734,R03952,R02700,R00457,R00908,R03120,R06844,R03266,R00743,R01323,R01179,R05508,R00393,R04057,R02955,R05336,R01359,R05509,R00928,R04000,R00229,R07832,R03884,R00227,R03153,R00235,R00344,R00725,R01139,R00299,R08404,R02185,R05804,R00303,R00850,R07641,R00344,R00930,R00217,R00353,R01528,R01788,R02189,R01786,R00835
234	0.40	214	25	262	0	2	C00031->C00025:[4->1,4->3]	RP06552,RP05677,RP06299,RP00015,RP06172,RP00924,RP12907,RP00453,RP00180,RP04494,RP00014,RP08484,RP05915,RP00343,RP01012,RP00304,RP01829,RP06101,RP01093,RP00026,RP00060,RP04543,RP10771,RP00930,RP04522	R01384,R01386,R07658,R08549,R07997,R08082,R08050,R05036,R05037,R01412,R05857,R05229,R05228,R08611,R06551,R07185,R05301,R05302,R05097,R03812,R05320,R06539,R01252,R08081,R03737,R03376,R00474,R08610,R05419,R02444,R02445,R00265,R00621,R01879,R06338,R06335,R03218,R03219,R06336,R06337,R02486,R07366,R07996,R08165,R05039,R07993,R03590,R01700,R07187,R06540,R02160,R07329,R03806,R07184,R00272,R07186,R03640,R07368,R03809,R07367,R05469,R05468,R01197,R03009,R03008,R04073,R03451,R05722,R05723,R05466,R02397,R06323,R06322,R03126,R04276,R00761,R07997,R08082,R08050,R05036,R05037,R01412,R05857,R05229,R05039,R08611,R06551,R05301,R05302,R05097,R03812,R05320,R06539,R01252,R08081,R03737,R03376,R05419,R02444,R02445,R01879,R06338,R06335,R03218,R02160,R06336,R06337,R02486,R07366,R07996,R03219,R05228,R07993,R03590,R07187,R06540,R07329,R08610,R03806,R07184,R04276,R07186,R03640,R07368,R03809,R07367,R05469,R05468,R03009,R03008,R04073,R03451,R05722,R05723,R05466,R02397,R06323,R06322,R03126,R07185,R00472,R00474,R08165,R02727,R00010,R00315,R00317,R00320,R00268,R08201,R07659,R04467,R04234,R00093,R01161,R06423,R00250,R07276,R03053,R01214,R07275,R04338,R05052,R04475,R04438,R02283,R02772,R02773,R02619,R00684,R00668,R00243,R00114,R00248,R04269,R06977,R01939,R07277,R04029,R01956,R03243,R01155,R01648,R05507,R01339,R04529,R07396,R04028,R04171,R03207,R00667,R05085,R02433,R04188,R00895,R04173,R01684,R06426,R01090,R02199,R04217,R02077,R00258,R07613,R00021,R00694,R03248,R00372,R00355,R04051,R02274,R00734,R03952,R02700,R00457,R00908,R03120,R06844,R03266,R00268,R02737,R00836,R02778,R02780,R00621,R08549,R01197,R00265,R01899,R00214,R00216,R00771,R00743,R01323,R01179,R05508,R00393,R04057,R02955,R05336,R01359,R05509,R00928,R04000,R00229,R07832,R03884,R00227,R03153,R00235,R00725,R01139,R00299,R08404,R02185,R05804,R00303,R00850,R00286,R01700,R00479,R00272
235	0.80	399	20	111	0	0	C00031->C00025:[5->1,5->5,7->1,7->5,9->2,9->8]	RP01830,RP00305,RP01925,RP00177,RP08742,RP06369,RP01432,RP05880,RP06299,RP01093,RP00014,RP01926,RP05067,RP01133,RP00285,RP00060,RP00109,RP04202,RP05729,RP05200	R01900,R00709,R00267,R02035,R00351,R00352,R00362,R00353,R00930,R01325,R00351,R00352,R00761,R00771,R07659,R04467,R04234,R00093,R01161,R06423,R00250,R07276,R03053,R01214,R07275,R04338,R05052,R04475,R04438,R02283,R02772,R02773,R02619,R00684,R00668,R00243,R00114,R00248,R04269,R06977,R01939,R07277,R04029,R01956,R03243,R01155,R01648,R05507,R01339,R04529,R07396,R04028,R04171,R03207,R00667,R05085,R02433,R04188,R00895,R04173,R01684,R06426,R01090,R02199,R04217,R02077,R00258,R07613,R00021,R00694,R03248,R00372,R00355,R04051,R02274,R00734,R03952,R02700,R00457,R00908,R03120,R06844,R03266,R02036,R00344,R00835,R00211,R00210,R00209,R01196,R00212,R00725,R01139,R00299,R08404,R02185,R05804,R00303,R00850,R00344,R00930,R00217,R00353,R00207,R00217,R00346,R00345,R00726,R00341,R00431,R05605
236	1.00	389	23	123	0	0	C00031->C00025:[1->2,4->1,4->3,4->5,4->8]	RP00305,RP01568,RP01134,RP00113,RP05880,RP04543,RP02454,RP02961,RP01033,RP00078,RP00395,RP01431,RP05915,RP06172,RP01590,RP13340,RP00177,RP00079,RP00014,RP00216,RP00109,RP05729,RP06552	R00709,R00267,R01518,R00837,R02188,R01512,R01515,R01517,R01660,R00351,R00352,R00286,R02740,R00028,R00658,R00431,R00346,R00345,R00726,R00341,R01061,R01063,R01324,R02737,R00836,R00472,R01555,R05196,R01827,R00351,R00352,R00362,R00361,R00360,R00343,R00342,R01447,R01257,R07659,R04467,R04234,R00093,R01161,R06423,R00250,R07276,R03053,R01214,R07275,R04338,R05052,R04475,R04438,R02283,R02772,R02773,R02619,R00684,R00668,R00243,R00114,R00248,R04269,R06977,R01939,R07277,R04029,R01956,R03243,R01155,R01648,R05507,R01339,R04529,R07396,R04028,R04171,R03207,R00667,R05085,R02433,R04188,R00895,R04173,R01684,R06426,R01090,R02199,R04217,R02077,R00258,R07613,R00021,R00694,R03248,R00372,R00355,R04051,R02274,R00734,R03952,R02700,R00457,R00908,R03120,R06844,R03266,R01788,R02189,R01786,R00344,R00930,R00217,R00353,R00217,R00346,R00345,R00726,R00341,R00431,R01384,R01386,R07658
237	0.40	215	21	251	0	2	C00031->C00025:[4->1,4->3,7->1,7->3]	RP06552,RP05677,RP01925,RP00015,RP00032,RP00924,RP12907,RP01134,RP01133,RP05915,RP00305,RP01012,RP00304,RP00930,RP00014,RP00060,RP04543,RP10771,RP06593,RP05857,RP04522	R01384,R01386,R07658,R08549,R07997,R08082,R08050,R05036,R05037,R01412,R05857,R05229,R05228,R08611,R06551,R07185,R05301,R05302,R05097,R03812,R05320,R06539,R01252,R08081,R03737,R03376,R00474,R08610,R05419,R02444,R02445,R00265,R00621,R01879,R06338,R06335,R03218,R03219,R06336,R06337,R02486,R07366,R07996,R08165,R05039,R07993,R03590,R01700,R07187,R06540,R02160,R07329,R03806,R07184,R00272,R07186,R03640,R07368,R03809,R07367,R05469,R05468,R01197,R03009,R03008,R04073,R03451,R05722,R05723,R05466,R02397,R06323,R06322,R03126,R04276,R02035,R07997,R08082,R08050,R05036,R05037,R01412,R05857,R05229,R05039,R08611,R06551,R05301,R05302,R05097,R03812,R05320,R06539,R01252,R08081,R03737,R03376,R05419,R02444,R02445,R01879,R06338,R06335,R03218,R02160,R06336,R06337,R02486,R07366,R07996,R03219,R05228,R07993,R03590,R07187,R06540,R07329,R08610,R03806,R07184,R04276,R07186,R03640,R07368,R03809,R07367,R05469,R05468,R03009,R03008,R04073,R03451,R05722,R05723,R05466,R02397,R06323,R06322,R03126,R07185,R02990,R00405,R00406,R00407,R02956,R02084,R01780,R00727,R00410,R02407,R05588,R00432,R01559,R03154,R06904,R00474,R08165,R00837,R00835,R02737,R00836,R00709,R00267,R00621,R08549,R01197,R00265,R00479,R07659,R04467,R04234,R00093,R01161,R06423,R00250,R07276,R03053,R01214,R07275,R04338,R05052,R04475,R04438,R02283,R02772,R02773,R02619,R00684,R00668,R00243,R00114,R00248,R04269,R06977,R01939,R07277,R04029,R01956,R03243,R01155,R01648,R05507,R01339,R04529,R07396,R04028,R04171,R03207,R00667,R05085,R02433,R04188,R00895,R04173,R01684,R06426,R01090,R02199,R04217,R02077,R00258,R07613,R00021,R00694,R03248,R00372,R00355,R04051,R02274,R00734,R03952,R02700,R00457,R00908,R03120,R06844,R03266,R00725,R01139,R00299,R08404,R02185,R05804,R00303,R00850,R00286,R01700,R01528,R00709,R00267,R00272
238	0.60	374	19	111	0	0	C00031->C00025:[1->2,4->1,7->3]	RP00305,RP01568,RP01925,RP01590,RP13340,RP00177,RP05880,RP00060,RP02454,RP00014,RP06593,RP02961,RP01033,RP01133,RP01264,RP00078,RP01431,RP05729,RP00216	R00709,R00267,R01518,R02035,R01555,R05196,R01827,R00351,R00352,R00362,R00351,R00352,R00725,R01139,R00299,R08404,R02185,R05804,R00303,R00850,R02740,R07659,R04467,R04234,R00093,R01161,R06423,R00250,R07276,R03053,R01214,R07275,R04338,R05052,R04475,R04438,R02283,R02772,R02773,R02619,R00684,R00668,R00243,R00114,R00248,R04269,R06977,R01939,R07277,R04029,R01956,R03243,R01155,R01648,R05507,R01339,R04529,R07396,R04028,R04171,R03207,R00667,R05085,R02433,R04188,R00895,R04173,R01684,R06426,R01090,R02199,R04217,R02077,R00258,R07613,R00021,R00694,R03248,R00372,R00355,R04051,R02274,R00734,R03952,R02700,R00457,R00908,R03120,R06844,R03266,R01528,R00028,R00658,R00835,R07159,R01058,R00431,R00346,R00345,R00726,R00341,R01324,R00217,R00346,R00345,R00726,R00341,R00431,R01788,R02189,R01786
239	1.00	397	20	114	0	0	C00031->C00025:[4->3,5->1,5->5,9->2,9->8]	RP00305,RP06552,RP01134,RP01925,RP05880,RP04543,RP01133,RP01431,RP05915,RP00177,RP08742,RP06369,RP01926,RP00014,RP05067,RP00285,RP00060,RP00109,RP05729,RP05200	R00709,R00267,R01384,R01386,R07658,R00837,R02035,R00351,R00352,R00286,R00835,R01324,R02737,R00836,R00351,R00352,R00362,R00353,R00930,R02036,R07659,R04467,R04234,R00093,R01161,R06423,R00250,R07276,R03053,R01214,R07275,R04338,R05052,R04475,R04438,R02283,R02772,R02773,R02619,R00684,R00668,R00243,R00114,R00248,R04269,R06977,R01939,R07277,R04029,R01956,R03243,R01155,R01648,R05507,R01339,R04529,R07396,R04028,R04171,R03207,R00667,R05085,R02433,R04188,R00895,R04173,R01684,R06426,R01090,R02199,R04217,R02077,R00258,R07613,R00021,R00694,R03248,R00372,R00355,R04051,R02274,R00734,R03952,R02700,R00457,R00908,R03120,R06844,R03266,R00344,R00211,R00210,R00209,R01196,R00212,R00725,R01139,R00299,R08404,R02185,R05804,R00303,R00850,R00344,R00930,R00217,R00353,R00217,R00346,R00345,R00726,R00341,R00431,R05605
240	1.00	393	24	124	0	0	C00031->C00025:[1->2,4->1,4->3,4->5,4->8]	RP00305,RP01568,RP01134,RP00113,RP02940,RP04543,RP02961,RP01033,RP00078,RP01590,RP01431,RP05915,RP06172,RP00395,RP13340,RP00177,RP00079,RP00014,RP00216,RP00109,RP05729,RP02453,RP05880,RP06552	R00709,R00267,R01518,R00837,R02188,R01512,R01515,R01517,R01660,R03321,R00286,R00028,R00658,R00431,R00346,R00345,R00726,R00341,R01555,R05196,R01324,R02737,R00836,R00472,R01061,R01063,R01827,R00351,R00352,R00362,R00361,R00360,R00343,R00342,R01447,R01257,R07659,R04467,R04234,R00093,R01161,R06423,R00250,R07276,R03053,R01214,R07275,R04338,R05052,R04475,R04438,R02283,R02772,R02773,R02619,R00684,R00668,R00243,R00114,R00248,R04269,R06977,R01939,R07277,R04029,R01956,R03243,R01155,R01648,R05507,R01339,R04529,R07396,R04028,R04171,R03207,R00667,R05085,R02433,R04188,R00895,R04173,R01684,R06426,R01090,R02199,R04217,R02077,R00258,R07613,R00021,R00694,R03248,R00372,R00355,R04051,R02274,R00734,R03952,R02700,R00457,R00908,R03120,R06844,R03266,R01788,R02189,R01786,R00344,R00930,R00217,R00353,R00217,R00346,R00345,R00726,R00341,R00431,R02739,R00351,R00352,R01384,R01386,R07658
241	1.00	490	34	70	0	1	C00031->C00025:[4->1,4->3,4->8,7->1,7->2,7->3,7->8,9->5]	RP06552,RP01134,RP00608,RP02918,RP00287,RP06299,RP06265,RP06101,RP12734,RP00285,RP02797,RP01292,RP00291,RP01043,RP01093,RP00121,RP00060,RP01662,RP12733,RP04202,RP00486,RP04453,RP01925,RP00440,RP05698,RP01133,RP04318,RP05242,RP05915,RP00327,RP00578,RP10730,RP04543,RP06593	R01384,R01386,R07658,R00837,R00713,R00714,R00014,R00214,R00216,R00761,R00670,R00214,R00216,R00226,R00211,R00210,R00209,R01196,R00212,R03145,R01082,R00226,R04672,R00670,R00771,R00412,R00408,R02164,R00402,R00725,R01139,R00299,R08404,R02185,R05804,R00303,R00850,R01648,R00006,R00207,R01151,R01155,R00245,R02035,R03050,R00006,R01196,R00006,R00014,R00211,R00210,R01699,R00207,R00224,R00226,R00209,R05636,R03145,R00835,R00224,R05636,R02737,R00836,R01986,R02549,R01343,R00667,R01699,R00286,R01528
242	1.00	492	36	74	0	1	C00031->C00025:[4->1,4->3,4->8,7->1,7->2,7->3,7->8,9->5]	RP06552,RP01134,RP00608,RP02918,RP00287,RP06299,RP00453,RP06265,RP06101,RP12734,RP00285,RP02797,RP01292,RP00291,RP01043,RP01093,RP00121,RP00060,RP01662,RP12733,RP04202,RP00486,RP04453,RP01925,RP00440,RP05698,RP01133,RP04318,RP05242,RP05915,RP00327,RP00343,RP00578,RP10730,RP04543,RP06593	R01384,R01386,R07658,R00837,R00713,R00714,R00014,R00214,R00216,R00761,R02727,R00010,R00670,R00214,R00216,R00226,R00211,R00210,R00209,R01196,R00212,R03145,R01082,R00226,R04672,R00670,R00771,R00412,R00408,R02164,R00402,R00725,R01139,R00299,R08404,R02185,R05804,R00303,R00850,R01648,R00006,R00207,R01151,R01155,R00245,R02035,R03050,R00006,R01196,R00006,R00014,R00211,R00210,R01699,R00207,R00224,R00226,R00209,R05636,R03145,R00835,R00224,R05636,R02737,R00836,R01986,R02549,R02778,R02780,R01343,R00667,R01699,R00286,R01528
243	0.40	401	15	102	0	0	C00031->C00025:[7->1,9->2]	RP01830,RP00305,RP00177,RP08742,RP06369,RP01432,RP05880,RP06299,RP01093,RP00014,RP05067,RP00060,RP00109,RP04202,RP05729	R01900,R00709,R00267,R00351,R00352,R00362,R00353,R00930,R01325,R00351,R00352,R00761,R00771,R07659,R04467,R04234,R00093,R01161,R06423,R00250,R07276,R03053,R01214,R07275,R04338,R05052,R04475,R04438,R02283,R02772,R02773,R02619,R00684,R00668,R00243,R00114,R00248,R04269,R06977,R01939,R07277,R04029,R01956,R03243,R01155,R01648,R05507,R01339,R04529,R07396,R04028,R04171,R03207,R00667,R05085,R02433,R04188,R00895,R04173,R01684,R06426,R01090,R02199,R04217,R02077,R00258,R07613,R00021,R00694,R03248,R00372,R00355,R04051,R02274,R00734,R03952,R02700,R00457,R00908,R03120,R06844,R03266,R00344,R00725,R01139,R00299,R08404,R02185,R05804,R00303,R00850,R00344,R00930,R00217,R00353,R00207,R00217,R00346,R00345,R00726,R00341,R00431
244	0.40	260	28	279	0	2	C00031->C00025:[4->1,4->3]	RP06552,RP01568,RP05677,RP04543,RP00015,RP00036,RP00113,RP00924,RP12907,RP00453,RP00014,RP04494,RP01033,RP08484,RP05915,RP01271,RP00395,RP01012,RP05698,RP00304,RP01829,RP01093,RP00052,RP00060,RP00343,RP10771,RP00930,RP04522	R01384,R01386,R07658,R01518,R08549,R07997,R08082,R08050,R05036,R05037,R01412,R05857,R05229,R05228,R08611,R06551,R07185,R05301,R05302,R05097,R03812,R05320,R06539,R01252,R08081,R03737,R03376,R00474,R08610,R05419,R02444,R02445,R00265,R00621,R01879,R06338,R06335,R03218,R03219,R06336,R06337,R02486,R07366,R07996,R08165,R05039,R07993,R03590,R01700,R07187,R06540,R02160,R07329,R03806,R07184,R00272,R07186,R03640,R07368,R03809,R07367,R05469,R05468,R01197,R03009,R03008,R04073,R03451,R05722,R05723,R05466,R02397,R06323,R06322,R03126,R04276,R00286,R07997,R08082,R08050,R05036,R05037,R01412,R05857,R05229,R05039,R08611,R06551,R05301,R05302,R05097,R03812,R05320,R06539,R01252,R08081,R03737,R03376,R05419,R02444,R02445,R01879,R06338,R06335,R03218,R02160,R06336,R06337,R02486,R07366,R07996,R03219,R05228,R07993,R03590,R07187,R06540,R07329,R08610,R03806,R07184,R04276,R07186,R03640,R07368,R03809,R07367,R05469,R05468,R03009,R03008,R04073,R03451,R05722,R05723,R05466,R02397,R06323,R06322,R03126,R07185,R00199,R01858,R02628,R01138,R00659,R00724,R00200,R00206,R02320,R00430,R00208,R01012,R00572,R02188,R01512,R01515,R01517,R01660,R00474,R08165,R02727,R00010,R07659,R04467,R04234,R00093,R01161,R06423,R00250,R07276,R03053,R01214,R07275,R04338,R05052,R04475,R04438,R02283,R02772,R02773,R02619,R00684,R00668,R00243,R00114,R00248,R04269,R06977,R01939,R07277,R04029,R01956,R03243,R01155,R01648,R05507,R01339,R04529,R07396,R04028,R04171,R03207,R00667,R05085,R02433,R04188,R00895,R04173,R01684,R06426,R01090,R02199,R04217,R02077,R00258,R07613,R00021,R00694,R03248,R00372,R00355,R04051,R02274,R00734,R03952,R02700,R00457,R00908,R03120,R06844,R03266,R00268,R08201,R00658,R00268,R02737,R00836,R01068,R01061,R01063,R00621,R01196,R00006,R00014,R00211,R00210,R01699,R00207,R00224,R00226,R00209,R05636,R03145,R08549,R01197,R00265,R01899,R00771,R00756,R00769,R05805,R00770,R00762,R00764,R00767,R00725,R01139,R00299,R08404,R02185,R05804,R00303,R00850,R02778,R02780,R01700,R00479,R00272
245	0.60	396	19	117	0	0	C00031->C00025:[4->3,7->5,9->8]	RP00305,RP06552,RP04543,RP00177,RP00343,RP00078,RP05880,RP06299,RP05915,RP01093,RP00180,RP00453,RP08343,RP00014,RP00060,RP00109,RP01431,RP05729,RP04833	R00709,R00267,R01384,R01386,R07658,R00286,R00351,R00352,R00362,R02778,R02780,R00431,R00346,R00345,R00726,R00341,R00351,R00352,R00761,R02737,R00836,R00771,R00315,R00317,R00320,R02727,R00010,R00236,R07659,R04467,R04234,R00093,R01161,R06423,R00250,R07276,R03053,R01214,R07275,R04338,R05052,R04475,R04438,R02283,R02772,R02773,R02619,R00684,R00668,R00243,R00114,R00248,R04269,R06977,R01939,R07277,R04029,R01956,R03243,R01155,R01648,R05507,R01339,R04529,R07396,R04028,R04171,R03207,R00667,R05085,R02433,R04188,R00895,R04173,R01684,R06426,R01090,R02199,R04217,R02077,R00258,R07613,R00021,R00694,R03248,R00372,R00355,R04051,R02274,R00734,R03952,R02700,R00457,R00908,R03120,R06844,R03266,R00725,R01139,R00299,R08404,R02185,R05804,R00303,R00850,R00344,R00930,R00217,R00353,R01324,R00217,R00346,R00345,R00726,R00341,R00431,R00316
246	0.20	203	14	223	0	2	C00031->C00025:[4->3]	RP06552,RP05677,RP12907,RP00015,RP00924,RP04543,RP00453,RP05915,RP01012,RP00304,RP00014,RP00343,RP10771,RP04522	R01384,R01386,R07658,R08549,R07997,R08082,R08050,R05036,R05037,R01412,R05857,R05229,R05228,R08611,R06551,R07185,R05301,R05302,R05097,R03812,R05320,R06539,R01252,R08081,R03737,R03376,R00474,R08610,R05419,R02444,R02445,R00265,R00621,R01879,R06338,R06335,R03218,R03219,R06336,R06337,R02486,R07366,R07996,R08165,R05039,R07993,R03590,R01700,R07187,R06540,R02160,R07329,R03806,R07184,R00272,R07186,R03640,R07368,R03809,R07367,R05469,R05468,R01197,R03009,R03008,R04073,R03451,R05722,R05723,R05466,R02397,R06323,R06322,R03126,R04276,R08165,R07997,R08082,R08050,R05036,R05037,R01412,R05857,R05229,R05039,R08611,R06551,R05301,R05302,R05097,R03812,R05320,R06539,R01252,R08081,R03737,R03376,R05419,R02444,R02445,R01879,R06338,R06335,R03218,R02160,R06336,R06337,R02486,R07366,R07996,R03219,R05228,R07993,R03590,R07187,R06540,R07329,R08610,R03806,R07184,R04276,R07186,R03640,R07368,R03809,R07367,R05469,R05468,R03009,R03008,R04073,R03451,R05722,R05723,R05466,R02397,R06323,R06322,R03126,R07185,R00474,R00286,R02727,R00010,R02737,R00836,R00621,R08549,R01197,R00265,R07659,R04467,R04234,R00093,R01161,R06423,R00250,R07276,R03053,R01214,R07275,R04338,R05052,R04475,R04438,R02283,R02772,R02773,R02619,R00684,R00668,R00243,R00114,R00248,R04269,R06977,R01939,R07277,R04029,R01956,R03243,R01155,R01648,R05507,R01339,R04529,R07396,R04028,R04171,R03207,R00667,R05085,R02433,R04188,R00895,R04173,R01684,R06426,R01090,R02199,R04217,R02077,R00258,R07613,R00021,R00694,R03248,R00372,R00355,R04051,R02274,R00734,R03952,R02700,R00457,R00908,R03120,R06844,R03266,R02778,R02780,R01700,R00272
247	0.80	338	19	132	0	0	C00031->C00025:[1->2,4->1,7->5,9->8]	RP00305,RP01568,RP00113,RP00649,RP06299,RP00014,RP01033,RP00177,RP00078,RP01431,RP00180,RP00395,RP13340,RP01790,RP01093,RP00026,RP00060,RP05729,RP05880	R00709,R00267,R01518,R02188,R01512,R01515,R01517,R01660,R00761,R01067,R00761,R07659,R04467,R04234,R00093,R01161,R06423,R00250,R07276,R03053,R01214,R07275,R04338,R05052,R04475,R04438,R02283,R02772,R02773,R02619,R00684,R00668,R00243,R00114,R00248,R04269,R06977,R01939,R07277,R04029,R01956,R03243,R01155,R01648,R05507,R01339,R04529,R07396,R04028,R04171,R03207,R00667,R05085,R02433,R04188,R00895,R04173,R01684,R06426,R01090,R02199,R04217,R02077,R00258,R07613,R00021,R00694,R03248,R00372,R00355,R04051,R02274,R00734,R03952,R02700,R00457,R00908,R03120,R06844,R03266,R00658,R00351,R00352,R00362,R00431,R00346,R00345,R00726,R00341,R01324,R00315,R00317,R00320,R01061,R01063,R01827,R01830,R00771,R00743,R01323,R01179,R05508,R00393,R04057,R02955,R05336,R01359,R05509,R00928,R04000,R00229,R07832,R03884,R00227,R03153,R00235,R00725,R01139,R00299,R08404,R02185,R05804,R00303,R00850,R00217,R00346,R00345,R00726,R00341,R00431,R00351,R00352
248	0.40	225	25	252	0	2	C00031->C00025:[4->1,4->3]	RP06552,RP05677,RP01925,RP00015,RP00032,RP00924,RP12907,RP01134,RP02961,RP00608,RP05915,RP00305,RP01590,RP01012,RP00304,RP00930,RP00014,RP02450,RP05857,RP04543,RP02453,RP10771,RP06593,RP00216,RP04522	R01384,R01386,R07658,R08549,R07997,R08082,R08050,R05036,R05037,R01412,R05857,R05229,R05228,R08611,R06551,R07185,R05301,R05302,R05097,R03812,R05320,R06539,R01252,R08081,R03737,R03376,R00474,R08610,R05419,R02444,R02445,R00265,R00621,R01879,R06338,R06335,R03218,R03219,R06336,R06337,R02486,R07366,R07996,R08165,R05039,R07993,R03590,R01700,R07187,R06540,R02160,R07329,R03806,R07184,R00272,R07186,R03640,R07368,R03809,R07367,R05469,R05468,R01197,R03009,R03008,R04073,R03451,R05722,R05723,R05466,R02397,R06323,R06322,R03126,R04276,R02035,R07997,R08082,R08050,R05036,R05037,R01412,R05857,R05229,R05039,R08611,R06551,R05301,R05302,R05097,R03812,R05320,R06539,R01252,R08081,R03737,R03376,R05419,R02444,R02445,R01879,R06338,R06335,R03218,R02160,R06336,R06337,R02486,R07366,R07996,R03219,R05228,R07993,R03590,R07187,R06540,R07329,R08610,R03806,R07184,R04276,R07186,R03640,R07368,R03809,R07367,R05469,R05468,R03009,R03008,R04073,R03451,R05722,R05723,R05466,R02397,R06323,R06322,R03126,R07185,R02990,R00405,R00406,R00407,R02956,R02084,R01780,R00727,R00410,R02407,R05588,R00432,R01559,R03154,R06904,R00474,R08165,R00837,R00028,R00713,R00714,R02737,R00836,R00709,R00267,R01555,R05196,R00621,R08549,R01197,R00265,R00479,R07659,R04467,R04234,R00093,R01161,R06423,R00250,R07276,R03053,R01214,R07275,R04338,R05052,R04475,R04438,R02283,R02772,R02773,R02619,R00684,R00668,R00243,R00114,R00248,R04269,R06977,R01939,R07277,R04029,R01956,R03243,R01155,R01648,R05507,R01339,R04529,R07396,R04028,R04171,R03207,R00667,R05085,R02433,R04188,R00895,R04173,R01684,R06426,R01090,R02199,R04217,R02077,R00258,R07613,R00021,R00694,R03248,R00372,R00355,R04051,R02274,R00734,R03952,R02700,R00457,R00908,R03120,R06844,R03266,R02736,R00709,R00267,R00286,R02739,R01700,R01528,R01788,R02189,R01786,R00272
249	0.60	333	17	154	0	0	C00031->C00025:[7->3,7->5,9->8]	RP00305,RP01925,RP00177,RP01077,RP05880,RP06299,RP01093,RP00026,RP00180,RP00014,RP05067,RP01133,RP00060,RP00109,RP01431,RP05694,RP06593	R00709,R00267,R02035,R00351,R00352,R00362,R00742,R00351,R00352,R00761,R00771,R00743,R01323,R01179,R05508,R00393,R04057,R02955,R05336,R01359,R05509,R00928,R04000,R00229,R07832,R03884,R00227,R03153,R00235,R00315,R00317,R00320,R07659,R04467,R04234,R00093,R01161,R06423,R00250,R07276,R03053,R01214,R07275,R04338,R05052,R04475,R04438,R02283,R02772,R02773,R02619,R00684,R00668,R00243,R00114,R00248,R04269,R06977,R01939,R07277,R04029,R01956,R03243,R01155,R01648,R05507,R01339,R04529,R07396,R04028,R04171,R03207,R00667,R05085,R02433,R04188,R00895,R04173,R01684,R06426,R01090,R02199,R04217,R02077,R00258,R07613,R00021,R00694,R03248,R00372,R00355,R04051,R02274,R00734,R03952,R02700,R00457,R00908,R03120,R06844,R03266,R00344,R00835,R00725,R01139,R00299,R08404,R02185,R05804,R00303,R00850,R00344,R00930,R00217,R00353,R01324,R04709,R07989,R06635,R06637,R06636,R06459,R06458,R06448,R07250,R06510,R07253,R05331,R06641,R00233,R06511,R06512,R06643,R06644,R06645,R02505,R07987,R07251,R07988,R05188,R06482,R06483,R06480,R06481,R02447,R05464,R01613,R01614,R05190,R07758,R02223,R07254,R02224,R01528
250	0.60	371	23	151	0	0	C00031->C00025:[4->3,7->1,9->2]	RP00305,RP06552,RP01134,RP00343,RP01077,RP05880,RP04543,RP00453,RP01093,RP05915,RP01431,RP00177,RP08742,RP06369,RP04202,RP00014,RP06639,RP05694,RP05067,RP06427,RP00060,RP00109,RP05729	R00709,R00267,R01384,R01386,R07658,R00837,R02778,R02780,R00742,R00351,R00352,R00286,R02727,R00010,R00771,R02737,R00836,R01324,R00351,R00352,R00362,R00353,R00930,R00207,R07659,R04467,R04234,R00093,R01161,R06423,R00250,R07276,R03053,R01214,R07275,R04338,R05052,R04475,R04438,R02283,R02772,R02773,R02619,R00684,R00668,R00243,R00114,R00248,R04269,R06977,R01939,R07277,R04029,R01956,R03243,R01155,R01648,R05507,R01339,R04529,R07396,R04028,R04171,R03207,R00667,R05085,R02433,R04188,R00895,R04173,R01684,R06426,R01090,R02199,R04217,R02077,R00258,R07613,R00021,R00694,R03248,R00372,R00355,R04051,R02274,R00734,R03952,R02700,R00457,R00908,R03120,R06844,R03266,R01621,R04709,R07989,R06635,R06637,R06636,R06459,R06458,R06448,R07250,R06510,R07253,R05331,R06641,R00233,R06511,R06512,R06643,R06644,R06645,R02505,R07987,R07251,R07988,R05188,R06482,R06483,R06480,R06481,R02447,R05464,R01613,R01614,R05190,R07758,R02223,R07254,R02224,R00344,R01067,R00725,R01139,R00299,R08404,R02185,R05804,R00303,R00850,R00344,R00930,R00217,R00353,R00217,R00346,R00345,R00726,R00341,R00431
251	0.80	405	23	127	0	0	C00031->C00025:[1->2,4->1,4->3,4->8]	RP00305,RP01568,RP01134,RP00113,RP00287,RP01432,RP05880,RP04543,RP06101,RP01033,RP01093,RP00078,RP05915,RP01830,RP06172,RP01271,RP00395,RP00177,RP00014,RP00052,RP00060,RP05729,RP06552	R00709,R00267,R01518,R00837,R02188,R01512,R01515,R01517,R01660,R00214,R00216,R01325,R00351,R00352,R00286,R00214,R00216,R00658,R00771,R00431,R00346,R00345,R00726,R00341,R02737,R00836,R01900,R00472,R01068,R01061,R01063,R00351,R00352,R00362,R07659,R04467,R04234,R00093,R01161,R06423,R00250,R07276,R03053,R01214,R07275,R04338,R05052,R04475,R04438,R02283,R02772,R02773,R02619,R00684,R00668,R00243,R00114,R00248,R04269,R06977,R01939,R07277,R04029,R01956,R03243,R01155,R01648,R05507,R01339,R04529,R07396,R04028,R04171,R03207,R00667,R05085,R02433,R04188,R00895,R04173,R01684,R06426,R01090,R02199,R04217,R02077,R00258,R07613,R00021,R00694,R03248,R00372,R00355,R04051,R02274,R00734,R03952,R02700,R00457,R00908,R03120,R06844,R03266,R00756,R00769,R05805,R00770,R00762,R00764,R00767,R00725,R01139,R00299,R08404,R02185,R05804,R00303,R00850,R00217,R00346,R00345,R00726,R00341,R00431,R01384,R01386,R07658
252	0.40	332	10	108	0	0	C00031->C00025:[7->5,9->8]	RP00305,RP00177,RP05880,RP06299,RP01093,RP00026,RP00180,RP00014,RP00060,RP01431	R00709,R00267,R00351,R00352,R00362,R00351,R00352,R00761,R00771,R00743,R01323,R01179,R05508,R00393,R04057,R02955,R05336,R01359,R05509,R00928,R04000,R00229,R07832,R03884,R00227,R03153,R00235,R00315,R00317,R00320,R07659,R04467,R04234,R00093,R01161,R06423,R00250,R07276,R03053,R01214,R07275,R04338,R05052,R04475,R04438,R02283,R02772,R02773,R02619,R00684,R00668,R00243,R00114,R00248,R04269,R06977,R01939,R07277,R04029,R01956,R03243,R01155,R01648,R05507,R01339,R04529,R07396,R04028,R04171,R03207,R00667,R05085,R02433,R04188,R00895,R04173,R01684,R06426,R01090,R02199,R04217,R02077,R00258,R07613,R00021,R00694,R03248,R00372,R00355,R04051,R02274,R00734,R03952,R02700,R00457,R00908,R03120,R06844,R03266,R00725,R01139,R00299,R08404,R02185,R05804,R00303,R00850,R01324
253	1.00	338	17	127	0	0	C00031->C00025:[7->1,7->3,7->5,9->2,9->8]	RP00305,RP01925,RP05880,RP06299,RP00014,RP01133,RP00078,RP01431,RP00180,RP04202,RP00177,RP01093,RP00026,RP00060,RP00109,RP05729,RP06593	R00709,R00267,R02035,R00351,R00352,R00761,R07659,R04467,R04234,R00093,R01161,R06423,R00250,R07276,R03053,R01214,R07275,R04338,R05052,R04475,R04438,R02283,R02772,R02773,R02619,R00684,R00668,R00243,R00114,R00248,R04269,R06977,R01939,R07277,R04029,R01956,R03243,R01155,R01648,R05507,R01339,R04529,R07396,R04028,R04171,R03207,R00667,R05085,R02433,R04188,R00895,R04173,R01684,R06426,R01090,R02199,R04217,R02077,R00258,R07613,R00021,R00694,R03248,R00372,R00355,R04051,R02274,R00734,R03952,R02700,R00457,R00908,R03120,R06844,R03266,R00835,R00431,R00346,R00345,R00726,R00341,R01324,R00315,R00317,R00320,R00207,R00351,R00352,R00362,R00771,R00743,R01323,R01179,R05508,R00393,R04057,R02955,R05336,R01359,R05509,R00928,R04000,R00229,R07832,R03884,R00227,R03153,R00235,R00725,R01139,R00299,R08404,R02185,R05804,R00303,R00850,R00344,R00930,R00217,R00353,R00217,R00346,R00345,R00726,R00341,R00431,R01528
254	0.80	398	17	121	0	0	C00031->C00025:[5->1,5->5,7->1,7->5,9->2,9->8]	RP00305,RP00036,RP01925,RP00177,RP05880,RP06299,RP01093,RP00014,RP01926,RP01133,RP00285,RP00078,RP01431,RP00060,RP05729,RP04202,RP05200	R00709,R00267,R00199,R01858,R02628,R01138,R00659,R00724,R00200,R00206,R02320,R00430,R00208,R01012,R00572,R02035,R00351,R00352,R00362,R00351,R00352,R00761,R00771,R07659,R04467,R04234,R00093,R01161,R06423,R00250,R07276,R03053,R01214,R07275,R04338,R05052,R04475,R04438,R02283,R02772,R02773,R02619,R00684,R00668,R00243,R00114,R00248,R04269,R06977,R01939,R07277,R04029,R01956,R03243,R01155,R01648,R05507,R01339,R04529,R07396,R04028,R04171,R03207,R00667,R05085,R02433,R04188,R00895,R04173,R01684,R06426,R01090,R02199,R04217,R02077,R00258,R07613,R00021,R00694,R03248,R00372,R00355,R04051,R02274,R00734,R03952,R02700,R00457,R00908,R03120,R06844,R03266,R02036,R00835,R00211,R00210,R00209,R01196,R00212,R00431,R00346,R00345,R00726,R00341,R01324,R00725,R01139,R00299,R08404,R02185,R05804,R00303,R00850,R00217,R00346,R00345,R00726,R00341,R00431,R00207,R05605
255	0.40	214	18	243	0	2	C00031->C00025:[4->1,4->3]	RP06552,RP05677,RP12907,RP00015,RP00032,RP00924,RP04543,RP00453,RP05915,RP00305,RP01012,RP00304,RP00930,RP00014,RP00343,RP10771,RP05857,RP04522	R01384,R01386,R07658,R08549,R07997,R08082,R08050,R05036,R05037,R01412,R05857,R05229,R05228,R08611,R06551,R07185,R05301,R05302,R05097,R03812,R05320,R06539,R01252,R08081,R03737,R03376,R00474,R08610,R05419,R02444,R02445,R00265,R00621,R01879,R06338,R06335,R03218,R03219,R06336,R06337,R02486,R07366,R07996,R08165,R05039,R07993,R03590,R01700,R07187,R06540,R02160,R07329,R03806,R07184,R00272,R07186,R03640,R07368,R03809,R07367,R05469,R05468,R01197,R03009,R03008,R04073,R03451,R05722,R05723,R05466,R02397,R06323,R06322,R03126,R04276,R08165,R07997,R08082,R08050,R05036,R05037,R01412,R05857,R05229,R05039,R08611,R06551,R05301,R05302,R05097,R03812,R05320,R06539,R01252,R08081,R03737,R03376,R05419,R02444,R02445,R01879,R06338,R06335,R03218,R02160,R06336,R06337,R02486,R07366,R07996,R03219,R05228,R07993,R03590,R07187,R06540,R07329,R08610,R03806,R07184,R04276,R07186,R03640,R07368,R03809,R07367,R05469,R05468,R03009,R03008,R04073,R03451,R05722,R05723,R05466,R02397,R06323,R06322,R03126,R07185,R02990,R00405,R00406,R00407,R02956,R02084,R01780,R00727,R00410,R02407,R05588,R00432,R01559,R03154,R06904,R00474,R00286,R02727,R00010,R02737,R00836,R00709,R00267,R00621,R08549,R01197,R00265,R00479,R07659,R04467,R04234,R00093,R01161,R06423,R00250,R07276,R03053,R01214,R07275,R04338,R05052,R04475,R04438,R02283,R02772,R02773,R02619,R00684,R00668,R00243,R00114,R00248,R04269,R06977,R01939,R07277,R04029,R01956,R03243,R01155,R01648,R05507,R01339,R04529,R07396,R04028,R04171,R03207,R00667,R05085,R02433,R04188,R00895,R04173,R01684,R06426,R01090,R02199,R04217,R02077,R00258,R07613,R00021,R00694,R03248,R00372,R00355,R04051,R02274,R00734,R03952,R02700,R00457,R00908,R03120,R06844,R03266,R02778,R02780,R01700,R00709,R00267,R00272
256	0.80	342	17	131	0	0	C00031->C00025:[1->2,4->1,7->5,9->8]	RP00305,RP01568,RP01271,RP00177,RP05880,RP00078,RP01093,RP00026,RP00014,RP01033,RP00052,RP01264,RP00060,RP01431,RP00180,RP06299,RP05729	R00709,R00267,R01518,R01068,R00351,R00352,R00362,R00351,R00352,R00431,R00346,R00345,R00726,R00341,R00771,R00743,R01323,R01179,R05508,R00393,R04057,R02955,R05336,R01359,R05509,R00928,R04000,R00229,R07832,R03884,R00227,R03153,R00235,R07659,R04467,R04234,R00093,R01161,R06423,R00250,R07276,R03053,R01214,R07275,R04338,R05052,R04475,R04438,R02283,R02772,R02773,R02619,R00684,R00668,R00243,R00114,R00248,R04269,R06977,R01939,R07277,R04029,R01956,R03243,R01155,R01648,R05507,R01339,R04529,R07396,R04028,R04171,R03207,R00667,R05085,R02433,R04188,R00895,R04173,R01684,R06426,R01090,R02199,R04217,R02077,R00258,R07613,R00021,R00694,R03248,R00372,R00355,R04051,R02274,R00734,R03952,R02700,R00457,R00908,R03120,R06844,R03266,R00658,R00756,R00769,R05805,R00770,R00762,R00764,R00767,R07159,R01058,R00725,R01139,R00299,R08404,R02185,R05804,R00303,R00850,R01324,R00315,R00317,R00320,R00761,R00217,R00346,R00345,R00726,R00341,R00431
257	1.00	347	21	151	0	0	C00031->C00025:[4->3,5->1,5->5,9->2,9->8]	RP00305,RP06552,RP01134,RP01925,RP05880,RP04543,RP01133,RP01431,RP05915,RP00177,RP08742,RP06369,RP01926,RP00014,RP05694,RP05067,RP00285,RP00060,RP00109,RP05729,RP05200	R00709,R00267,R01384,R01386,R07658,R00837,R02035,R00351,R00352,R00286,R00835,R01324,R02737,R00836,R00351,R00352,R00362,R00353,R00930,R02036,R07659,R04467,R04234,R00093,R01161,R06423,R00250,R07276,R03053,R01214,R07275,R04338,R05052,R04475,R04438,R02283,R02772,R02773,R02619,R00684,R00668,R00243,R00114,R00248,R04269,R06977,R01939,R07277,R04029,R01956,R03243,R01155,R01648,R05507,R01339,R04529,R07396,R04028,R04171,R03207,R00667,R05085,R02433,R04188,R00895,R04173,R01684,R06426,R01090,R02199,R04217,R02077,R00258,R07613,R00021,R00694,R03248,R00372,R00355,R04051,R02274,R00734,R03952,R02700,R00457,R00908,R03120,R06844,R03266,R04709,R07989,R06635,R06637,R06636,R06459,R06458,R06448,R07250,R06510,R07253,R05331,R06641,R00233,R06511,R06512,R06643,R06644,R06645,R02505,R07987,R07251,R07988,R05188,R06482,R06483,R06480,R06481,R02447,R05464,R01613,R01614,R05190,R07758,R02223,R07254,R02224,R00344,R00211,R00210,R00209,R01196,R00212,R00725,R01139,R00299,R08404,R02185,R05804,R00303,R00850,R00344,R00930,R00217,R00353,R00217,R00346,R00345,R00726,R00341,R00431,R05605
258	0.40	255	19	206	0	0	C00031->C00025:[4->1,4->3]	RP06552,RP01134,RP00305,RP06172,RP00032,RP00304,RP00930,RP04543,RP06101,RP00014,RP00026,RP01093,RP06639,RP06427,RP00060,RP05677,RP05915,RP00180,RP05857	R01384,R01386,R07658,R00837,R00709,R00267,R00472,R02990,R00405,R00406,R00407,R02956,R02084,R01780,R00727,R00410,R02407,R05588,R00432,R01559,R03154,R06904,R08549,R01197,R00265,R00479,R00286,R00214,R00216,R07659,R04467,R04234,R00093,R01161,R06423,R00250,R07276,R03053,R01214,R07275,R04338,R05052,R04475,R04438,R02283,R02772,R02773,R02619,R00684,R00668,R00243,R00114,R00248,R04269,R06977,R01939,R07277,R04029,R01956,R03243,R01155,R01648,R05507,R01339,R04529,R07396,R04028,R04171,R03207,R00667,R05085,R02433,R04188,R00895,R04173,R01684,R06426,R01090,R02199,R04217,R02077,R00258,R07613,R00021,R00694,R03248,R00372,R00355,R04051,R02274,R00734,R03952,R02700,R00457,R00908,R03120,R06844,R03266,R00743,R01323,R01179,R05508,R00393,R04057,R02955,R05336,R01359,R05509,R00928,R04000,R00229,R07832,R03884,R00227,R03153,R00235,R00771,R01621,R01067,R00725,R01139,R00299,R08404,R02185,R05804,R00303,R00850,R08549,R07997,R08082,R08050,R05036,R05037,R01412,R05857,R05229,R05228,R08611,R06551,R07185,R05301,R05302,R05097,R03812,R05320,R06539,R01252,R08081,R03737,R03376,R00474,R08610,R05419,R02444,R02445,R00265,R00621,R01879,R06338,R06335,R03218,R03219,R06336,R06337,R02486,R07366,R07996,R08165,R05039,R07993,R03590,R01700,R07187,R06540,R02160,R07329,R03806,R07184,R00272,R07186,R03640,R07368,R03809,R07367,R05469,R05468,R01197,R03009,R03008,R04073,R03451,R05722,R05723,R05466,R02397,R06323,R06322,R03126,R04276,R02737,R00836,R00315,R00317,R00320,R00709,R00267
259	0.80	403	24	120	0	0	C00031->C00025:[1->2,4->1,4->3,4->8]	RP00305,RP01568,RP01134,RP00113,RP00287,RP05880,RP04543,RP02454,RP06101,RP02961,RP01033,RP00078,RP01431,RP01590,RP05915,RP00191,RP06172,RP00395,RP00177,RP00014,RP00216,RP05729,RP06552,RP01275	R00709,R00267,R01518,R00837,R02188,R01512,R01515,R01517,R01660,R00214,R00216,R00351,R00352,R00286,R02740,R00214,R00216,R00028,R00658,R00431,R00346,R00345,R00726,R00341,R01324,R01555,R05196,R02737,R00836,R02073,R04780,R04779,R00472,R01061,R01063,R00351,R00352,R00362,R07659,R04467,R04234,R00093,R01161,R06423,R00250,R07276,R03053,R01214,R07275,R04338,R05052,R04475,R04438,R02283,R02772,R02773,R02619,R00684,R00668,R00243,R00114,R00248,R04269,R06977,R01939,R07277,R04029,R01956,R03243,R01155,R01648,R05507,R01339,R04529,R07396,R04028,R04171,R03207,R00667,R05085,R02433,R04188,R00895,R04173,R01684,R06426,R01090,R02199,R04217,R02077,R00258,R07613,R00021,R00694,R03248,R00372,R00355,R04051,R02274,R00734,R03952,R02700,R00457,R00908,R03120,R06844,R03266,R01788,R02189,R01786,R00217,R00346,R00345,R00726,R00341,R00431,R01384,R01386,R07658,R01070
260	0.80	370	24	139	0	0	C00031->C00025:[7->1,7->5,9->2,9->8]	RP00305,RP05880,RP06299,RP02454,RP01238,RP00180,RP02961,RP01093,RP00052,RP01431,RP01270,RP01590,RP13340,RP00177,RP08742,RP06369,RP00014,RP00026,RP05067,RP05729,RP00060,RP00109,RP04202,RP00216	R00709,R00267,R00351,R00352,R00761,R02740,R01015,R00315,R00317,R00320,R00028,R00771,R00756,R00769,R05805,R00770,R00762,R00764,R00767,R01324,R01068,R01555,R05196,R01827,R00351,R00352,R00362,R00353,R00930,R07659,R04467,R04234,R00093,R01161,R06423,R00250,R07276,R03053,R01214,R07275,R04338,R05052,R04475,R04438,R02283,R02772,R02773,R02619,R00684,R00668,R00243,R00114,R00248,R04269,R06977,R01939,R07277,R04029,R01956,R03243,R01155,R01648,R05507,R01339,R04529,R07396,R04028,R04171,R03207,R00667,R05085,R02433,R04188,R00895,R04173,R01684,R06426,R01090,R02199,R04217,R02077,R00258,R07613,R00021,R00694,R03248,R00372,R00355,R04051,R02274,R00734,R03952,R02700,R00457,R00908,R03120,R06844,R03266,R00743,R01323,R01179,R05508,R00393,R04057,R02955,R05336,R01359,R05509,R00928,R04000,R00229,R07832,R03884,R00227,R03153,R00235,R00344,R00217,R00346,R00345,R00726,R00341,R00431,R00725,R01139,R00299,R08404,R02185,R05804,R00303,R00850,R00344,R00930,R00217,R00353,R00207,R01788,R02189,R01786
261	1.00	416	22	143	0	0	C00031->C00025:[1->2,1->8,4->1,4->3,4->5]	RP06552,RP01568,RP01134,RP00113,RP05880,RP01033,RP00078,RP05915,RP00395,RP01093,RP00052,RP00285,RP00060,RP00305,RP00036,RP04543,RP01431,RP01271,RP00177,RP00014,RP00109,RP05729	R01384,R01386,R07658,R01518,R00837,R02188,R01512,R01515,R01517,R01660,R00351,R00352,R00658,R00431,R00346,R00345,R00726,R00341,R02737,R00836,R01061,R01063,R00771,R00756,R00769,R05805,R00770,R00762,R00764,R00767,R00211,R00210,R00209,R01196,R00212,R00725,R01139,R00299,R08404,R02185,R05804,R00303,R00850,R00709,R00267,R00199,R01858,R02628,R01138,R00659,R00724,R00200,R00206,R02320,R00430,R00208,R01012,R00572,R00286,R01324,R01068,R00351,R00352,R00362,R07659,R04467,R04234,R00093,R01161,R06423,R00250,R07276,R03053,R01214,R07275,R04338,R05052,R04475,R04438,R02283,R02772,R02773,R02619,R00684,R00668,R00243,R00114,R00248,R04269,R06977,R01939,R07277,R04029,R01956,R03243,R01155,R01648,R05507,R01339,R04529,R07396,R04028,R04171,R03207,R00667,R05085,R02433,R04188,R00895,R04173,R01684,R06426,R01090,R02199,R04217,R02077,R00258,R07613,R00021,R00694,R03248,R00372,R00355,R04051,R02274,R00734,R03952,R02700,R00457,R00908,R03120,R06844,R03266,R00344,R00930,R00217,R00353,R00217,R00346,R00345,R00726,R00341,R00431
262	0.60	358	21	149	0	0	C00031->C00025:[4->3,7->1,9->2]	RP00305,RP06552,RP00177,RP08742,RP06369,RP05880,RP04543,RP05915,RP01093,RP06639,RP00014,RP00453,RP05067,RP00343,RP06427,RP00060,RP01431,RP00109,RP05729,RP05694,RP04202	R00709,R00267,R01384,R01386,R07658,R00351,R00352,R00362,R00353,R00930,R00351,R00352,R00286,R02737,R00836,R00771,R01621,R07659,R04467,R04234,R00093,R01161,R06423,R00250,R07276,R03053,R01214,R07275,R04338,R05052,R04475,R04438,R02283,R02772,R02773,R02619,R00684,R00668,R00243,R00114,R00248,R04269,R06977,R01939,R07277,R04029,R01956,R03243,R01155,R01648,R05507,R01339,R04529,R07396,R04028,R04171,R03207,R00667,R05085,R02433,R04188,R00895,R04173,R01684,R06426,R01090,R02199,R04217,R02077,R00258,R07613,R00021,R00694,R03248,R00372,R00355,R04051,R02274,R00734,R03952,R02700,R00457,R00908,R03120,R06844,R03266,R02727,R00010,R00344,R02778,R02780,R01067,R00725,R01139,R00299,R08404,R02185,R05804,R00303,R00850,R01324,R00344,R00930,R00217,R00353,R00217,R00346,R00345,R00726,R00341,R00431,R04709,R07989,R06635,R06637,R06636,R06459,R06458,R06448,R07250,R06510,R07253,R05331,R06641,R00233,R06511,R06512,R06643,R06644,R06645,R02505,R07987,R07251,R07988,R05188,R06482,R06483,R06480,R06481,R02447,R05464,R01613,R01614,R05190,R07758,R02223,R07254,R02224,R00207
263	0.40	397	19	115	0	0	C00031->C00025:[4->3,4->8,7->3,7->8]	RP00305,RP06552,RP01134,RP01925,RP05729,RP00177,RP00287,RP05880,RP00060,RP05915,RP00014,RP06101,RP04543,RP01133,RP00078,RP00109,RP01431,RP06593,RP06172	R00709,R00267,R01384,R01386,R07658,R00837,R02035,R00217,R00346,R00345,R00726,R00341,R00431,R00351,R00352,R00362,R00214,R00216,R00351,R00352,R00725,R01139,R00299,R08404,R02185,R05804,R00303,R00850,R02737,R00836,R07659,R04467,R04234,R00093,R01161,R06423,R00250,R07276,R03053,R01214,R07275,R04338,R05052,R04475,R04438,R02283,R02772,R02773,R02619,R00684,R00668,R00243,R00114,R00248,R04269,R06977,R01939,R07277,R04029,R01956,R03243,R01155,R01648,R05507,R01339,R04529,R07396,R04028,R04171,R03207,R00667,R05085,R02433,R04188,R00895,R04173,R01684,R06426,R01090,R02199,R04217,R02077,R00258,R07613,R00021,R00694,R03248,R00372,R00355,R04051,R02274,R00734,R03952,R02700,R00457,R00908,R03120,R06844,R03266,R00214,R00216,R00286,R00835,R00431,R00346,R00345,R00726,R00341,R00344,R00930,R00217,R00353,R01324,R01528,R00472
264	0.40	217	21	246	0	2	C00031->C00025:[4->1,4->3]	RP06552,RP05677,RP04543,RP00015,RP00032,RP00924,RP12907,RP01134,RP04494,RP00608,RP08484,RP05915,RP00305,RP00304,RP01829,RP10771,RP00014,RP01012,RP00930,RP05857,RP04522	R01384,R01386,R07658,R08549,R07997,R08082,R08050,R05036,R05037,R01412,R05857,R05229,R05228,R08611,R06551,R07185,R05301,R05302,R05097,R03812,R05320,R06539,R01252,R08081,R03737,R03376,R00474,R08610,R05419,R02444,R02445,R00265,R00621,R01879,R06338,R06335,R03218,R03219,R06336,R06337,R02486,R07366,R07996,R08165,R05039,R07993,R03590,R01700,R07187,R06540,R02160,R07329,R03806,R07184,R00272,R07186,R03640,R07368,R03809,R07367,R05469,R05468,R01197,R03009,R03008,R04073,R03451,R05722,R05723,R05466,R02397,R06323,R06322,R03126,R04276,R00286,R07997,R08082,R08050,R05036,R05037,R01412,R05857,R05229,R05039,R08611,R06551,R05301,R05302,R05097,R03812,R05320,R06539,R01252,R08081,R03737,R03376,R05419,R02444,R02445,R01879,R06338,R06335,R03218,R02160,R06336,R06337,R02486,R07366,R07996,R03219,R05228,R07993,R03590,R07187,R06540,R07329,R08610,R03806,R07184,R04276,R07186,R03640,R07368,R03809,R07367,R05469,R05468,R03009,R03008,R04073,R03451,R05722,R05723,R05466,R02397,R06323,R06322,R03126,R07185,R02990,R00405,R00406,R00407,R02956,R02084,R01780,R00727,R00410,R02407,R05588,R00432,R01559,R03154,R06904,R00474,R08165,R00837,R00268,R08201,R00713,R00714,R00268,R02737,R00836,R00709,R00267,R08549,R01197,R00265,R01899,R01700,R07659,R04467,R04234,R00093,R01161,R06423,R00250,R07276,R03053,R01214,R07275,R04338,R05052,R04475,R04438,R02283,R02772,R02773,R02619,R00684,R00668,R00243,R00114,R00248,R04269,R06977,R01939,R07277,R04029,R01956,R03243,R01155,R01648,R05507,R01339,R04529,R07396,R04028,R04171,R03207,R00667,R05085,R02433,R04188,R00895,R04173,R01684,R06426,R01090,R02199,R04217,R02077,R00258,R07613,R00021,R00694,R03248,R00372,R00355,R04051,R02274,R00734,R03952,R02700,R00457,R00908,R03120,R06844,R03266,R00621,R00479,R00709,R00267,R00272
265	0.60	346	18	141	0	0	C00031->C00025:[7->1,7->3,9->2]	RP00305,RP01925,RP00177,RP08742,RP06369,RP05880,RP06299,RP01093,RP00014,RP05067,RP01133,RP00060,RP01431,RP00109,RP05729,RP06593,RP04202,RP05694	R00709,R00267,R02035,R00351,R00352,R00362,R00353,R00930,R00351,R00352,R00761,R00771,R07659,R04467,R04234,R00093,R01161,R06423,R00250,R07276,R03053,R01214,R07275,R04338,R05052,R04475,R04438,R02283,R02772,R02773,R02619,R00684,R00668,R00243,R00114,R00248,R04269,R06977,R01939,R07277,R04029,R01956,R03243,R01155,R01648,R05507,R01339,R04529,R07396,R04028,R04171,R03207,R00667,R05085,R02433,R04188,R00895,R04173,R01684,R06426,R01090,R02199,R04217,R02077,R00258,R07613,R00021,R00694,R03248,R00372,R00355,R04051,R02274,R00734,R03952,R02700,R00457,R00908,R03120,R06844,R03266,R00344,R00835,R00725,R01139,R00299,R08404,R02185,R05804,R00303,R00850,R01324,R00344,R00930,R00217,R00353,R00217,R00346,R00345,R00726,R00341,R00431,R01528,R00207,R04709,R07989,R06635,R06637,R06636,R06459,R06458,R06448,R07250,R06510,R07253,R05331,R06641,R00233,R06511,R06512,R06643,R06644,R06645,R02505,R07987,R07251,R07988,R05188,R06482,R06483,R06480,R06481,R02447,R05464,R01613,R01614,R05190,R07758,R02223,R07254,R02224
266	0.80	400	26	134	0	0	C00031->C00025:[1->2,4->1,4->3,4->8]	RP06552,RP01568,RP00113,RP00287,RP05880,RP04543,RP01829,RP01093,RP02961,RP01033,RP00078,RP01590,RP01431,RP06101,RP01197,RP06172,RP01271,RP00395,RP00177,RP00014,RP00052,RP04494,RP00060,RP05729,RP00196,RP00216	R01384,R01386,R07658,R01518,R02188,R01512,R01515,R01517,R01660,R00214,R00216,R00351,R00352,R00286,R01899,R00771,R00028,R00658,R00431,R00346,R00345,R00726,R00341,R01555,R05196,R01324,R00214,R00216,R00959,R00472,R01068,R01061,R01063,R00351,R00352,R00362,R07659,R04467,R04234,R00093,R01161,R06423,R00250,R07276,R03053,R01214,R07275,R04338,R05052,R04475,R04438,R02283,R02772,R02773,R02619,R00684,R00668,R00243,R00114,R00248,R04269,R06977,R01939,R07277,R04029,R01956,R03243,R01155,R01648,R05507,R01339,R04529,R07396,R04028,R04171,R03207,R00667,R05085,R02433,R04188,R00895,R04173,R01684,R06426,R01090,R02199,R04217,R02077,R00258,R07613,R00021,R00694,R03248,R00372,R00355,R04051,R02274,R00734,R03952,R02700,R00457,R00908,R03120,R06844,R03266,R00756,R00769,R05805,R00770,R00762,R00764,R00767,R00268,R08201,R00725,R01139,R00299,R08404,R02185,R05804,R00303,R00850,R00217,R00346,R00345,R00726,R00341,R00431,R00289,R00287,R00955,R01788,R02189,R01786
267	1.00	366	34	199	0	0	C00031->C00025:[1->2,4->1,4->3,7->3,7->5,9->8]	RP00305,RP01568,RP01134,RP01925,RP00036,RP00113,RP01077,RP05880,RP04543,RP02454,RP00180,RP02961,RP01033,RP01133,RP06552,RP00395,RP01431,RP05915,RP01590,RP13340,RP00177,RP08742,RP06369,RP01093,RP00014,RP00026,RP05694,RP05067,RP00060,RP00109,RP05729,RP06299,RP06593,RP00216	R00709,R00267,R01518,R00837,R02035,R00199,R01858,R02628,R01138,R00659,R00724,R00200,R00206,R02320,R00430,R00208,R01012,R00572,R02188,R01512,R01515,R01517,R01660,R00742,R00351,R00352,R00286,R02740,R00315,R00317,R00320,R00028,R00658,R00835,R01384,R01386,R07658,R01061,R01063,R01324,R02737,R00836,R01555,R05196,R01827,R00351,R00352,R00362,R00353,R00930,R00771,R07659,R04467,R04234,R00093,R01161,R06423,R00250,R07276,R03053,R01214,R07275,R04338,R05052,R04475,R04438,R02283,R02772,R02773,R02619,R00684,R00668,R00243,R00114,R00248,R04269,R06977,R01939,R07277,R04029,R01956,R03243,R01155,R01648,R05507,R01339,R04529,R07396,R04028,R04171,R03207,R00667,R05085,R02433,R04188,R00895,R04173,R01684,R06426,R01090,R02199,R04217,R02077,R00258,R07613,R00021,R00694,R03248,R00372,R00355,R04051,R02274,R00734,R03952,R02700,R00457,R00908,R03120,R06844,R03266,R00743,R01323,R01179,R05508,R00393,R04057,R02955,R05336,R01359,R05509,R00928,R04000,R00229,R07832,R03884,R00227,R03153,R00235,R04709,R07989,R06635,R06637,R06636,R06459,R06458,R06448,R07250,R06510,R07253,R05331,R06641,R00233,R06511,R06512,R06643,R06644,R06645,R02505,R07987,R07251,R07988,R05188,R06482,R06483,R06480,R06481,R02447,R05464,R01613,R01614,R05190,R07758,R02223,R07254,R02224,R00344,R00725,R01139,R00299,R08404,R02185,R05804,R00303,R00850,R00344,R00930,R00217,R00353,R00217,R00346,R00345,R00726,R00341,R00431,R00761,R01528,R01788,R02189,R01786
268	1.00	383	27	134	0	0	C00031->C00025:[4->3,4->8,7->1,7->5,9->2]	RP00305,RP01568,RP01134,RP06299,RP00113,RP05880,RP04543,RP02454,RP01093,RP02961,RP01033,RP06552,RP00078,RP01590,RP01431,RP05915,RP06172,RP00395,RP13340,RP00177,RP00079,RP04202,RP00014,RP00060,RP00109,RP05729,RP00216	R00709,R00267,R01518,R00837,R00761,R02188,R01512,R01515,R01517,R01660,R00351,R00352,R00286,R02740,R00771,R00028,R00658,R01384,R01386,R07658,R00431,R00346,R00345,R00726,R00341,R01555,R05196,R01324,R02737,R00836,R00472,R01061,R01063,R01827,R00351,R00352,R00362,R00361,R00360,R00343,R00342,R01447,R01257,R00207,R07659,R04467,R04234,R00093,R01161,R06423,R00250,R07276,R03053,R01214,R07275,R04338,R05052,R04475,R04438,R02283,R02772,R02773,R02619,R00684,R00668,R00243,R00114,R00248,R04269,R06977,R01939,R07277,R04029,R01956,R03243,R01155,R01648,R05507,R01339,R04529,R07396,R04028,R04171,R03207,R00667,R05085,R02433,R04188,R00895,R04173,R01684,R06426,R01090,R02199,R04217,R02077,R00258,R07613,R00021,R00694,R03248,R00372,R00355,R04051,R02274,R00734,R03952,R02700,R00457,R00908,R03120,R06844,R03266,R00725,R01139,R00299,R08404,R02185,R05804,R00303,R00850,R00344,R00930,R00217,R00353,R00217,R00346,R00345,R00726,R00341,R00431,R01788,R02189,R01786
269	0.80	378	21	124	0	0	C00031->C00025:[1->2,4->1,5->5,9->8]	RP01568,RP01925,RP00113,RP05880,RP01829,RP01093,RP01033,RP01133,RP00078,RP01431,RP01271,RP00395,RP00177,RP01926,RP00014,RP00052,RP04494,RP00285,RP00060,RP05729,RP05200	R01518,R02035,R02188,R01512,R01515,R01517,R01660,R00351,R00352,R01899,R00771,R00658,R00835,R00431,R00346,R00345,R00726,R00341,R01324,R01068,R01061,R01063,R00351,R00352,R00362,R02036,R07659,R04467,R04234,R00093,R01161,R06423,R00250,R07276,R03053,R01214,R07275,R04338,R05052,R04475,R04438,R02283,R02772,R02773,R02619,R00684,R00668,R00243,R00114,R00248,R04269,R06977,R01939,R07277,R04029,R01956,R03243,R01155,R01648,R05507,R01339,R04529,R07396,R04028,R04171,R03207,R00667,R05085,R02433,R04188,R00895,R04173,R01684,R06426,R01090,R02199,R04217,R02077,R00258,R07613,R00021,R00694,R03248,R00372,R00355,R04051,R02274,R00734,R03952,R02700,R00457,R00908,R03120,R06844,R03266,R00756,R00769,R05805,R00770,R00762,R00764,R00767,R00268,R08201,R00211,R00210,R00209,R01196,R00212,R00725,R01139,R00299,R08404,R02185,R05804,R00303,R00850,R00217,R00346,R00345,R00726,R00341,R00431,R05605
270	1.00	387	28	135	0	0	C00031->C00025:[4->3,4->8,7->1,7->5,9->2]	RP00305,RP01568,RP01134,RP06299,RP00113,RP02940,RP04543,RP01093,RP02961,RP01033,RP06552,RP00078,RP00395,RP01431,RP05915,RP06172,RP01590,RP13340,RP00177,RP00079,RP04202,RP00014,RP00060,RP00109,RP05729,RP02453,RP05880,RP00216	R00709,R00267,R01518,R00837,R00761,R02188,R01512,R01515,R01517,R01660,R03321,R00286,R00771,R00028,R00658,R01384,R01386,R07658,R00431,R00346,R00345,R00726,R00341,R01061,R01063,R01324,R02737,R00836,R00472,R01555,R05196,R01827,R00351,R00352,R00362,R00361,R00360,R00343,R00342,R01447,R01257,R00207,R07659,R04467,R04234,R00093,R01161,R06423,R00250,R07276,R03053,R01214,R07275,R04338,R05052,R04475,R04438,R02283,R02772,R02773,R02619,R00684,R00668,R00243,R00114,R00248,R04269,R06977,R01939,R07277,R04029,R01956,R03243,R01155,R01648,R05507,R01339,R04529,R07396,R04028,R04171,R03207,R00667,R05085,R02433,R04188,R00895,R04173,R01684,R06426,R01090,R02199,R04217,R02077,R00258,R07613,R00021,R00694,R03248,R00372,R00355,R04051,R02274,R00734,R03952,R02700,R00457,R00908,R03120,R06844,R03266,R00725,R01139,R00299,R08404,R02185,R05804,R00303,R00850,R00344,R00930,R00217,R00353,R00217,R00346,R00345,R00726,R00341,R00431,R02739,R00351,R00352,R01788,R02189,R01786
271	0.60	388	20	122	0	0	C00031->C00025:[1->2,4->1,4->3]	RP06552,RP01568,RP01134,RP00113,RP05880,RP04543,RP01829,RP01093,RP01033,RP00078,RP01431,RP05915,RP01271,RP00395,RP00177,RP00014,RP00052,RP04494,RP00060,RP05729	R01384,R01386,R07658,R01518,R00837,R02188,R01512,R01515,R01517,R01660,R00351,R00352,R00286,R01899,R00771,R00658,R00431,R00346,R00345,R00726,R00341,R01324,R02737,R00836,R01068,R01061,R01063,R00351,R00352,R00362,R07659,R04467,R04234,R00093,R01161,R06423,R00250,R07276,R03053,R01214,R07275,R04338,R05052,R04475,R04438,R02283,R02772,R02773,R02619,R00684,R00668,R00243,R00114,R00248,R04269,R06977,R01939,R07277,R04029,R01956,R03243,R01155,R01648,R05507,R01339,R04529,R07396,R04028,R04171,R03207,R00667,R05085,R02433,R04188,R00895,R04173,R01684,R06426,R01090,R02199,R04217,R02077,R00258,R07613,R00021,R00694,R03248,R00372,R00355,R04051,R02274,R00734,R03952,R02700,R00457,R00908,R03120,R06844,R03266,R00756,R00769,R05805,R00770,R00762,R00764,R00767,R00268,R08201,R00725,R01139,R00299,R08404,R02185,R05804,R00303,R00850,R00217,R00346,R00345,R00726,R00341,R00431
272	0.80	411	26	122	0	0	C00031->C00025:[1->2,4->1,4->3,4->8]	RP00305,RP01568,RP01134,RP00113,RP00287,RP02940,RP04543,RP06101,RP02961,RP01033,RP00078,RP01590,RP01431,RP01197,RP05915,RP06172,RP00395,RP13340,RP00177,RP05880,RP00014,RP00216,RP05729,RP02453,RP00196,RP06552	R00709,R00267,R01518,R00837,R02188,R01512,R01515,R01517,R01660,R00214,R00216,R03321,R00286,R00214,R00216,R00028,R00658,R00431,R00346,R00345,R00726,R00341,R01555,R05196,R01324,R00959,R02737,R00836,R00472,R01061,R01063,R01827,R00351,R00352,R00362,R00351,R00352,R07659,R04467,R04234,R00093,R01161,R06423,R00250,R07276,R03053,R01214,R07275,R04338,R05052,R04475,R04438,R02283,R02772,R02773,R02619,R00684,R00668,R00243,R00114,R00248,R04269,R06977,R01939,R07277,R04029,R01956,R03243,R01155,R01648,R05507,R01339,R04529,R07396,R04028,R04171,R03207,R00667,R05085,R02433,R04188,R00895,R04173,R01684,R06426,R01090,R02199,R04217,R02077,R00258,R07613,R00021,R00694,R03248,R00372,R00355,R04051,R02274,R00734,R03952,R02700,R00457,R00908,R03120,R06844,R03266,R01788,R02189,R01786,R00217,R00346,R00345,R00726,R00341,R00431,R02739,R00289,R00287,R00955,R01384,R01386,R07658
273	0.40	378	16	115	0	0	C00031->C00025:[1->2,4->1]	RP01568,RP01271,RP00395,RP00177,RP00113,RP05880,RP00060,RP00014,RP01093,RP01829,RP01033,RP04494,RP00078,RP00052,RP01431,RP05729	R01518,R01068,R01061,R01063,R00351,R00352,R00362,R02188,R01512,R01515,R01517,R01660,R00351,R00352,R00725,R01139,R00299,R08404,R02185,R05804,R00303,R00850,R07659,R04467,R04234,R00093,R01161,R06423,R00250,R07276,R03053,R01214,R07275,R04338,R05052,R04475,R04438,R02283,R02772,R02773,R02619,R00684,R00668,R00243,R00114,R00248,R04269,R06977,R01939,R07277,R04029,R01956,R03243,R01155,R01648,R05507,R01339,R04529,R07396,R04028,R04171,R03207,R00667,R05085,R02433,R04188,R00895,R04173,R01684,R06426,R01090,R02199,R04217,R02077,R00258,R07613,R00021,R00694,R03248,R00372,R00355,R04051,R02274,R00734,R03952,R02700,R00457,R00908,R03120,R06844,R03266,R00771,R01899,R00658,R00268,R08201,R00431,R00346,R00345,R00726,R00341,R00756,R00769,R05805,R00770,R00762,R00764,R00767,R01324,R00217,R00346,R00345,R00726,R00341,R00431
274	0.40	216	20	236	0	2	C00031->C00025:[4->1,4->3,7->1,7->3]	RP06552,RP05677,RP01925,RP00015,RP10771,RP00924,RP01134,RP12907,RP05915,RP00014,RP00305,RP01133,RP00304,RP00930,RP00060,RP04543,RP01012,RP06593,RP05857,RP04522	R01384,R01386,R07658,R08549,R07997,R08082,R08050,R05036,R05037,R01412,R05857,R05229,R05228,R08611,R06551,R07185,R05301,R05302,R05097,R03812,R05320,R06539,R01252,R08081,R03737,R03376,R00474,R08610,R05419,R02444,R02445,R00265,R00621,R01879,R06338,R06335,R03218,R03219,R06336,R06337,R02486,R07366,R07996,R08165,R05039,R07993,R03590,R01700,R07187,R06540,R02160,R07329,R03806,R07184,R00272,R07186,R03640,R07368,R03809,R07367,R05469,R05468,R01197,R03009,R03008,R04073,R03451,R05722,R05723,R05466,R02397,R06323,R06322,R03126,R04276,R02035,R07997,R08082,R08050,R05036,R05037,R01412,R05857,R05229,R05039,R08611,R06551,R05301,R05302,R05097,R03812,R05320,R06539,R01252,R08081,R03737,R03376,R05419,R02444,R02445,R01879,R06338,R06335,R03218,R02160,R06336,R06337,R02486,R07366,R07996,R03219,R05228,R07993,R03590,R07187,R06540,R07329,R08610,R03806,R07184,R04276,R07186,R03640,R07368,R03809,R07367,R05469,R05468,R03009,R03008,R04073,R03451,R05722,R05723,R05466,R02397,R06323,R06322,R03126,R07185,R01700,R00474,R00837,R08165,R02737,R00836,R07659,R04467,R04234,R00093,R01161,R06423,R00250,R07276,R03053,R01214,R07275,R04338,R05052,R04475,R04438,R02283,R02772,R02773,R02619,R00684,R00668,R00243,R00114,R00248,R04269,R06977,R01939,R07277,R04029,R01956,R03243,R01155,R01648,R05507,R01339,R04529,R07396,R04028,R04171,R03207,R00667,R05085,R02433,R04188,R00895,R04173,R01684,R06426,R01090,R02199,R04217,R02077,R00258,R07613,R00021,R00694,R03248,R00372,R00355,R04051,R02274,R00734,R03952,R02700,R00457,R00908,R03120,R06844,R03266,R00709,R00267,R00835,R08549,R01197,R00265,R00479,R00725,R01139,R00299,R08404,R02185,R05804,R00303,R00850,R00286,R00621,R01528,R00709,R00267,R00272
275	0.40	205	16	229	0	2	C00031->C00025:[7->1,7->3]	RP05677,RP01925,RP00015,RP10771,RP00924,RP00930,RP12907,RP00014,RP00305,RP01133,RP00304,RP00060,RP01012,RP06593,RP05857,RP04522	R08549,R07997,R08082,R08050,R05036,R05037,R01412,R05857,R05229,R05228,R08611,R06551,R07185,R05301,R05302,R05097,R03812,R05320,R06539,R01252,R08081,R03737,R03376,R00474,R08610,R05419,R02444,R02445,R00265,R00621,R01879,R06338,R06335,R03218,R03219,R06336,R06337,R02486,R07366,R07996,R08165,R05039,R07993,R03590,R01700,R07187,R06540,R02160,R07329,R03806,R07184,R00272,R07186,R03640,R07368,R03809,R07367,R05469,R05468,R01197,R03009,R03008,R04073,R03451,R05722,R05723,R05466,R02397,R06323,R06322,R03126,R04276,R02035,R07997,R08082,R08050,R05036,R05037,R01412,R05857,R05229,R05039,R08611,R06551,R05301,R05302,R05097,R03812,R05320,R06539,R01252,R08081,R03737,R03376,R05419,R02444,R02445,R01879,R06338,R06335,R03218,R02160,R06336,R06337,R02486,R07366,R07996,R03219,R05228,R07993,R03590,R07187,R06540,R07329,R08610,R03806,R07184,R04276,R07186,R03640,R07368,R03809,R07367,R05469,R05468,R03009,R03008,R04073,R03451,R05722,R05723,R05466,R02397,R06323,R06322,R03126,R07185,R01700,R00474,R00479,R08165,R07659,R04467,R04234,R00093,R01161,R06423,R00250,R07276,R03053,R01214,R07275,R04338,R05052,R04475,R04438,R02283,R02772,R02773,R02619,R00684,R00668,R00243,R00114,R00248,R04269,R06977,R01939,R07277,R04029,R01956,R03243,R01155,R01648,R05507,R01339,R04529,R07396,R04028,R04171,R03207,R00667,R05085,R02433,R04188,R00895,R04173,R01684,R06426,R01090,R02199,R04217,R02077,R00258,R07613,R00021,R00694,R03248,R00372,R00355,R04051,R02274,R00734,R03952,R02700,R00457,R00908,R03120,R06844,R03266,R00709,R00267,R00835,R08549,R01197,R00265,R00725,R01139,R00299,R08404,R02185,R05804,R00303,R00850,R00621,R01528,R00709,R00267,R00272
276	0.60	376	19	142	0	0	C00031->C00025:[4->3,7->5,9->8]	RP00305,RP06552,RP01134,RP04543,RP00177,RP01077,RP05880,RP06299,RP01093,RP00180,RP08343,RP00014,RP05067,RP00060,RP00109,RP01431,RP05694,RP05915,RP04833	R00709,R00267,R01384,R01386,R07658,R00837,R00286,R00351,R00352,R00362,R00742,R00351,R00352,R00761,R00771,R00315,R00317,R00320,R00236,R07659,R04467,R04234,R00093,R01161,R06423,R00250,R07276,R03053,R01214,R07275,R04338,R05052,R04475,R04438,R02283,R02772,R02773,R02619,R00684,R00668,R00243,R00114,R00248,R04269,R06977,R01939,R07277,R04029,R01956,R03243,R01155,R01648,R05507,R01339,R04529,R07396,R04028,R04171,R03207,R00667,R05085,R02433,R04188,R00895,R04173,R01684,R06426,R01090,R02199,R04217,R02077,R00258,R07613,R00021,R00694,R03248,R00372,R00355,R04051,R02274,R00734,R03952,R02700,R00457,R00908,R03120,R06844,R03266,R00344,R00725,R01139,R00299,R08404,R02185,R05804,R00303,R00850,R00344,R00930,R00217,R00353,R01324,R04709,R07989,R06635,R06637,R06636,R06459,R06458,R06448,R07250,R06510,R07253,R05331,R06641,R00233,R06511,R06512,R06643,R06644,R06645,R02505,R07987,R07251,R07988,R05188,R06482,R06483,R06480,R06481,R02447,R05464,R01613,R01614,R05190,R07758,R02223,R07254,R02224,R02737,R00836,R00316
277	0.60	400	17	104	0	0	C00031->C00025:[7->1,7->3,9->2]	RP00305,RP01925,RP00177,RP08742,RP06369,RP05880,RP06299,RP01093,RP00014,RP05067,RP01133,RP00060,RP01431,RP00109,RP05729,RP06593,RP04202	R00709,R00267,R02035,R00351,R00352,R00362,R00353,R00930,R00351,R00352,R00761,R00771,R07659,R04467,R04234,R00093,R01161,R06423,R00250,R07276,R03053,R01214,R07275,R04338,R05052,R04475,R04438,R02283,R02772,R02773,R02619,R00684,R00668,R00243,R00114,R00248,R04269,R06977,R01939,R07277,R04029,R01956,R03243,R01155,R01648,R05507,R01339,R04529,R07396,R04028,R04171,R03207,R00667,R05085,R02433,R04188,R00895,R04173,R01684,R06426,R01090,R02199,R04217,R02077,R00258,R07613,R00021,R00694,R03248,R00372,R00355,R04051,R02274,R00734,R03952,R02700,R00457,R00908,R03120,R06844,R03266,R00344,R00835,R00725,R01139,R00299,R08404,R02185,R05804,R00303,R00850,R01324,R00344,R00930,R00217,R00353,R00217,R00346,R00345,R00726,R00341,R00431,R01528,R00207
278	0.60	406	18	105	0	0	C00031->C00025:[7->1,7->3,9->2]	RP00305,RP01925,RP00177,RP08742,RP06369,RP05880,RP01093,RP06639,RP00014,RP05067,RP01133,RP06427,RP00060,RP01431,RP00109,RP05729,RP06593,RP04202	R00709,R00267,R02035,R00351,R00352,R00362,R00353,R00930,R00351,R00352,R00771,R01621,R07659,R04467,R04234,R00093,R01161,R06423,R00250,R07276,R03053,R01214,R07275,R04338,R05052,R04475,R04438,R02283,R02772,R02773,R02619,R00684,R00668,R00243,R00114,R00248,R04269,R06977,R01939,R07277,R04029,R01956,R03243,R01155,R01648,R05507,R01339,R04529,R07396,R04028,R04171,R03207,R00667,R05085,R02433,R04188,R00895,R04173,R01684,R06426,R01090,R02199,R04217,R02077,R00258,R07613,R00021,R00694,R03248,R00372,R00355,R04051,R02274,R00734,R03952,R02700,R00457,R00908,R03120,R06844,R03266,R00344,R00835,R01067,R00725,R01139,R00299,R08404,R02185,R05804,R00303,R00850,R01324,R00344,R00930,R00217,R00353,R00217,R00346,R00345,R00726,R00341,R00431,R01528,R00207
279	0.40	200	10	217	0	0	C00031->C00025:[4->1,4->3]	RP06552,RP01134,RP00305,RP00015,RP00930,RP04543,RP00014,RP05677,RP05915,RP05857	R01384,R01386,R07658,R00837,R00709,R00267,R07997,R08082,R08050,R05036,R05037,R01412,R05857,R05229,R05039,R08611,R06551,R05301,R05302,R05097,R03812,R05320,R06539,R01252,R08081,R03737,R03376,R05419,R02444,R02445,R01879,R06338,R06335,R03218,R02160,R06336,R06337,R02486,R07366,R07996,R03219,R05228,R07993,R03590,R07187,R06540,R07329,R08610,R03806,R07184,R04276,R07186,R03640,R07368,R03809,R07367,R05469,R05468,R03009,R03008,R04073,R03451,R05722,R05723,R05466,R02397,R06323,R06322,R03126,R07185,R00479,R00286,R07659,R04467,R04234,R00093,R01161,R06423,R00250,R07276,R03053,R01214,R07275,R04338,R05052,R04475,R04438,R02283,R02772,R02773,R02619,R00684,R00668,R00243,R00114,R00248,R04269,R06977,R01939,R07277,R04029,R01956,R03243,R01155,R01648,R05507,R01339,R04529,R07396,R04028,R04171,R03207,R00667,R05085,R02433,R04188,R00895,R04173,R01684,R06426,R01090,R02199,R04217,R02077,R00258,R07613,R00021,R00694,R03248,R00372,R00355,R04051,R02274,R00734,R03952,R02700,R00457,R00908,R03120,R06844,R03266,R08549,R07997,R08082,R08050,R05036,R05037,R01412,R05857,R05229,R05228,R08611,R06551,R07185,R05301,R05302,R05097,R03812,R05320,R06539,R01252,R08081,R03737,R03376,R00474,R08610,R05419,R02444,R02445,R00265,R00621,R01879,R06338,R06335,R03218,R03219,R06336,R06337,R02486,R07366,R07996,R08165,R05039,R07993,R03590,R01700,R07187,R06540,R02160,R07329,R03806,R07184,R00272,R07186,R03640,R07368,R03809,R07367,R05469,R05468,R01197,R03009,R03008,R04073,R03451,R05722,R05723,R05466,R02397,R06323,R06322,R03126,R04276,R02737,R00836,R00709,R00267
280	0.60	352	19	142	0	0	C00031->C00025:[7->1,7->3,9->2]	RP01830,RP00305,RP01925,RP00177,RP08742,RP06369,RP01432,RP05880,RP06299,RP01093,RP00014,RP05067,RP01133,RP00060,RP00109,RP04202,RP06593,RP05729,RP05694	R01900,R00709,R00267,R02035,R00351,R00352,R00362,R00353,R00930,R01325,R00351,R00352,R00761,R00771,R07659,R04467,R04234,R00093,R01161,R06423,R00250,R07276,R03053,R01214,R07275,R04338,R05052,R04475,R04438,R02283,R02772,R02773,R02619,R00684,R00668,R00243,R00114,R00248,R04269,R06977,R01939,R07277,R04029,R01956,R03243,R01155,R01648,R05507,R01339,R04529,R07396,R04028,R04171,R03207,R00667,R05085,R02433,R04188,R00895,R04173,R01684,R06426,R01090,R02199,R04217,R02077,R00258,R07613,R00021,R00694,R03248,R00372,R00355,R04051,R02274,R00734,R03952,R02700,R00457,R00908,R03120,R06844,R03266,R00344,R00835,R00725,R01139,R00299,R08404,R02185,R05804,R00303,R00850,R00344,R00930,R00217,R00353,R00207,R01528,R00217,R00346,R00345,R00726,R00341,R00431,R04709,R07989,R06635,R06637,R06636,R06459,R06458,R06448,R07250,R06510,R07253,R05331,R06641,R00233,R06511,R06512,R06643,R06644,R06645,R02505,R07987,R07251,R07988,R05188,R06482,R06483,R06480,R06481,R02447,R05464,R01613,R01614,R05190,R07758,R02223,R07254,R02224
281	0.40	217	26	263	0	2	C00031->C00025:[4->1,4->3]	RP06552,RP05677,RP04543,RP00015,RP06172,RP00924,RP12907,RP00453,RP00180,RP04494,RP00014,RP06639,RP08484,RP05915,RP01012,RP00304,RP01829,RP06101,RP01093,RP00026,RP06427,RP00060,RP00343,RP10771,RP00930,RP04522	R01384,R01386,R07658,R08549,R07997,R08082,R08050,R05036,R05037,R01412,R05857,R05229,R05228,R08611,R06551,R07185,R05301,R05302,R05097,R03812,R05320,R06539,R01252,R08081,R03737,R03376,R00474,R08610,R05419,R02444,R02445,R00265,R00621,R01879,R06338,R06335,R03218,R03219,R06336,R06337,R02486,R07366,R07996,R08165,R05039,R07993,R03590,R01700,R07187,R06540,R02160,R07329,R03806,R07184,R00272,R07186,R03640,R07368,R03809,R07367,R05469,R05468,R01197,R03009,R03008,R04073,R03451,R05722,R05723,R05466,R02397,R06323,R06322,R03126,R04276,R00286,R07997,R08082,R08050,R05036,R05037,R01412,R05857,R05229,R05039,R08611,R06551,R05301,R05302,R05097,R03812,R05320,R06539,R01252,R08081,R03737,R03376,R05419,R02444,R02445,R01879,R06338,R06335,R03218,R02160,R06336,R06337,R02486,R07366,R07996,R03219,R05228,R07993,R03590,R07187,R06540,R07329,R08610,R03806,R07184,R04276,R07186,R03640,R07368,R03809,R07367,R05469,R05468,R03009,R03008,R04073,R03451,R05722,R05723,R05466,R02397,R06323,R06322,R03126,R07185,R00472,R00474,R08165,R02727,R00010,R00315,R00317,R00320,R00268,R08201,R07659,R04467,R04234,R00093,R01161,R06423,R00250,R07276,R03053,R01214,R07275,R04338,R05052,R04475,R04438,R02283,R02772,R02773,R02619,R00684,R00668,R00243,R00114,R00248,R04269,R06977,R01939,R07277,R04029,R01956,R03243,R01155,R01648,R05507,R01339,R04529,R07396,R04028,R04171,R03207,R00667,R05085,R02433,R04188,R00895,R04173,R01684,R06426,R01090,R02199,R04217,R02077,R00258,R07613,R00021,R00694,R03248,R00372,R00355,R04051,R02274,R00734,R03952,R02700,R00457,R00908,R03120,R06844,R03266,R01621,R00268,R02737,R00836,R00621,R08549,R01197,R00265,R01899,R00214,R00216,R00771,R00743,R01323,R01179,R05508,R00393,R04057,R02955,R05336,R01359,R05509,R00928,R04000,R00229,R07832,R03884,R00227,R03153,R00235,R01067,R00725,R01139,R00299,R08404,R02185,R05804,R00303,R00850,R02778,R02780,R01700,R00479,R00272
282	0.60	367	21	147	0	0	C00031->C00025:[4->3,7->1,9->2]	RP00305,RP06552,RP01134,RP04543,RP01077,RP01432,RP05880,RP06299,RP01093,RP05915,RP04202,RP01830,RP00177,RP08742,RP06369,RP00014,RP05694,RP05067,RP00060,RP00109,RP05729	R00709,R00267,R01384,R01386,R07658,R00837,R00286,R00742,R01325,R00351,R00352,R00761,R00771,R02737,R00836,R00207,R01900,R00351,R00352,R00362,R00353,R00930,R07659,R04467,R04234,R00093,R01161,R06423,R00250,R07276,R03053,R01214,R07275,R04338,R05052,R04475,R04438,R02283,R02772,R02773,R02619,R00684,R00668,R00243,R00114,R00248,R04269,R06977,R01939,R07277,R04029,R01956,R03243,R01155,R01648,R05507,R01339,R04529,R07396,R04028,R04171,R03207,R00667,R05085,R02433,R04188,R00895,R04173,R01684,R06426,R01090,R02199,R04217,R02077,R00258,R07613,R00021,R00694,R03248,R00372,R00355,R04051,R02274,R00734,R03952,R02700,R00457,R00908,R03120,R06844,R03266,R04709,R07989,R06635,R06637,R06636,R06459,R06458,R06448,R07250,R06510,R07253,R05331,R06641,R00233,R06511,R06512,R06643,R06644,R06645,R02505,R07987,R07251,R07988,R05188,R06482,R06483,R06480,R06481,R02447,R05464,R01613,R01614,R05190,R07758,R02223,R07254,R02224,R00344,R00725,R01139,R00299,R08404,R02185,R05804,R00303,R00850,R00344,R00930,R00217,R00353,R00217,R00346,R00345,R00726,R00341,R00431
283	0.60	364	25	169	0	0	C00031->C00025:[1->8,4->3,4->5]	RP00305,RP06552,RP04543,RP01077,RP05880,RP06299,RP02454,RP00453,RP01238,RP00180,RP05915,RP02961,RP00052,RP01431,RP01270,RP01590,RP13340,RP00177,RP00014,RP00026,RP05694,RP05067,RP00109,RP00343,RP00216	R00709,R00267,R01384,R01386,R07658,R00286,R00742,R00351,R00352,R00761,R02740,R02727,R00010,R01015,R00315,R00317,R00320,R02737,R00836,R00028,R00756,R00769,R05805,R00770,R00762,R00764,R00767,R01324,R01068,R01555,R05196,R01827,R00351,R00352,R00362,R07659,R04467,R04234,R00093,R01161,R06423,R00250,R07276,R03053,R01214,R07275,R04338,R05052,R04475,R04438,R02283,R02772,R02773,R02619,R00684,R00668,R00243,R00114,R00248,R04269,R06977,R01939,R07277,R04029,R01956,R03243,R01155,R01648,R05507,R01339,R04529,R07396,R04028,R04171,R03207,R00667,R05085,R02433,R04188,R00895,R04173,R01684,R06426,R01090,R02199,R04217,R02077,R00258,R07613,R00021,R00694,R03248,R00372,R00355,R04051,R02274,R00734,R03952,R02700,R00457,R00908,R03120,R06844,R03266,R00743,R01323,R01179,R05508,R00393,R04057,R02955,R05336,R01359,R05509,R00928,R04000,R00229,R07832,R03884,R00227,R03153,R00235,R04709,R07989,R06635,R06637,R06636,R06459,R06458,R06448,R07250,R06510,R07253,R05331,R06641,R00233,R06511,R06512,R06643,R06644,R06645,R02505,R07987,R07251,R07988,R05188,R06482,R06483,R06480,R06481,R02447,R05464,R01613,R01614,R05190,R07758,R02223,R07254,R02224,R00344,R00344,R00930,R00217,R00353,R02778,R02780,R01788,R02189,R01786
284	1.00	430	26	143	0	0	C00031->C00025:[4->3,7->1,7->5,9->2,9->8]	RP00305,RP01568,RP01134,RP04543,RP00036,RP00113,RP05880,RP06299,RP05915,RP00014,RP01033,RP00109,RP01431,RP05729,RP01271,RP00395,RP00177,RP08742,RP06369,RP01093,RP05067,RP00285,RP00060,RP00052,RP04202,RP06552	R00709,R00267,R01518,R00837,R00286,R00199,R01858,R02628,R01138,R00659,R00724,R00200,R00206,R02320,R00430,R00208,R01012,R00572,R02188,R01512,R01515,R01517,R01660,R00351,R00352,R00761,R02737,R00836,R07659,R04467,R04234,R00093,R01161,R06423,R00250,R07276,R03053,R01214,R07275,R04338,R05052,R04475,R04438,R02283,R02772,R02773,R02619,R00684,R00668,R00243,R00114,R00248,R04269,R06977,R01939,R07277,R04029,R01956,R03243,R01155,R01648,R05507,R01339,R04529,R07396,R04028,R04171,R03207,R00667,R05085,R02433,R04188,R00895,R04173,R01684,R06426,R01090,R02199,R04217,R02077,R00258,R07613,R00021,R00694,R03248,R00372,R00355,R04051,R02274,R00734,R03952,R02700,R00457,R00908,R03120,R06844,R03266,R00658,R00344,R00930,R00217,R00353,R01324,R00217,R00346,R00345,R00726,R00341,R00431,R01068,R01061,R01063,R00351,R00352,R00362,R00353,R00930,R00771,R00344,R00211,R00210,R00209,R01196,R00212,R00725,R01139,R00299,R08404,R02185,R05804,R00303,R00850,R00756,R00769,R05805,R00770,R00762,R00764,R00767,R00207,R01384,R01386,R07658
285	0.60	439	23	136	0	0	C00031->C00025:[1->2,4->1,4->3]	RP00305,RP01568,RP01134,RP00036,RP00113,RP05880,RP04543,RP00014,RP01033,RP00109,RP01431,RP05915,RP01271,RP00395,RP00177,RP08742,RP06369,RP01093,RP05067,RP00060,RP00052,RP05729,RP06552	R00709,R00267,R01518,R00837,R00199,R01858,R02628,R01138,R00659,R00724,R00200,R00206,R02320,R00430,R00208,R01012,R00572,R02188,R01512,R01515,R01517,R01660,R00351,R00352,R00286,R07659,R04467,R04234,R00093,R01161,R06423,R00250,R07276,R03053,R01214,R07275,R04338,R05052,R04475,R04438,R02283,R02772,R02773,R02619,R00684,R00668,R00243,R00114,R00248,R04269,R06977,R01939,R07277,R04029,R01956,R03243,R01155,R01648,R05507,R01339,R04529,R07396,R04028,R04171,R03207,R00667,R05085,R02433,R04188,R00895,R04173,R01684,R06426,R01090,R02199,R04217,R02077,R00258,R07613,R00021,R00694,R03248,R00372,R00355,R04051,R02274,R00734,R03952,R02700,R00457,R00908,R03120,R06844,R03266,R00658,R00344,R00930,R00217,R00353,R01324,R02737,R00836,R01068,R01061,R01063,R00351,R00352,R00362,R00353,R00930,R00771,R00344,R00725,R01139,R00299,R08404,R02185,R05804,R00303,R00850,R00756,R00769,R05805,R00770,R00762,R00764,R00767,R00217,R00346,R00345,R00726,R00341,R00431,R01384,R01386,R07658
286	0.40	213	25	260	0	2	C00031->C00025:[4->1,4->3]	RP06552,RP05677,RP04543,RP00015,RP06172,RP00924,RP12907,RP01134,RP00180,RP04494,RP00014,RP06639,RP08484,RP05915,RP01012,RP00304,RP01829,RP06101,RP01093,RP00026,RP06427,RP00060,RP10771,RP00930,RP04522	R01384,R01386,R07658,R08549,R07997,R08082,R08050,R05036,R05037,R01412,R05857,R05229,R05228,R08611,R06551,R07185,R05301,R05302,R05097,R03812,R05320,R06539,R01252,R08081,R03737,R03376,R00474,R08610,R05419,R02444,R02445,R00265,R00621,R01879,R06338,R06335,R03218,R03219,R06336,R06337,R02486,R07366,R07996,R08165,R05039,R07993,R03590,R01700,R07187,R06540,R02160,R07329,R03806,R07184,R00272,R07186,R03640,R07368,R03809,R07367,R05469,R05468,R01197,R03009,R03008,R04073,R03451,R05722,R05723,R05466,R02397,R06323,R06322,R03126,R04276,R00286,R07997,R08082,R08050,R05036,R05037,R01412,R05857,R05229,R05039,R08611,R06551,R05301,R05302,R05097,R03812,R05320,R06539,R01252,R08081,R03737,R03376,R05419,R02444,R02445,R01879,R06338,R06335,R03218,R02160,R06336,R06337,R02486,R07366,R07996,R03219,R05228,R07993,R03590,R07187,R06540,R07329,R08610,R03806,R07184,R04276,R07186,R03640,R07368,R03809,R07367,R05469,R05468,R03009,R03008,R04073,R03451,R05722,R05723,R05466,R02397,R06323,R06322,R03126,R07185,R00472,R00474,R08165,R00837,R00315,R00317,R00320,R00268,R08201,R07659,R04467,R04234,R00093,R01161,R06423,R00250,R07276,R03053,R01214,R07275,R04338,R05052,R04475,R04438,R02283,R02772,R02773,R02619,R00684,R00668,R00243,R00114,R00248,R04269,R06977,R01939,R07277,R04029,R01956,R03243,R01155,R01648,R05507,R01339,R04529,R07396,R04028,R04171,R03207,R00667,R05085,R02433,R04188,R00895,R04173,R01684,R06426,R01090,R02199,R04217,R02077,R00258,R07613,R00021,R00694,R03248,R00372,R00355,R04051,R02274,R00734,R03952,R02700,R00457,R00908,R03120,R06844,R03266,R01621,R00268,R02737,R00836,R00621,R08549,R01197,R00265,R01899,R00214,R00216,R00771,R00743,R01323,R01179,R05508,R00393,R04057,R02955,R05336,R01359,R05509,R00928,R04000,R00229,R07832,R03884,R00227,R03153,R00235,R01067,R00725,R01139,R00299,R08404,R02185,R05804,R00303,R00850,R01700,R00479,R00272
287	1.00	408	24	118	0	0	C00031->C00025:[4->3,5->1,5->5,7->1,7->5,9->2,9->8]	RP00305,RP06552,RP01134,RP01925,RP01432,RP05880,RP06299,RP00014,RP01133,RP05915,RP05729,RP01830,RP00177,RP08742,RP06369,RP01926,RP01093,RP04543,RP05067,RP00285,RP00060,RP00109,RP04202,RP05200	R00709,R00267,R01384,R01386,R07658,R00837,R02035,R01325,R00351,R00352,R00761,R07659,R04467,R04234,R00093,R01161,R06423,R00250,R07276,R03053,R01214,R07275,R04338,R05052,R04475,R04438,R02283,R02772,R02773,R02619,R00684,R00668,R00243,R00114,R00248,R04269,R06977,R01939,R07277,R04029,R01956,R03243,R01155,R01648,R05507,R01339,R04529,R07396,R04028,R04171,R03207,R00667,R05085,R02433,R04188,R00895,R04173,R01684,R06426,R01090,R02199,R04217,R02077,R00258,R07613,R00021,R00694,R03248,R00372,R00355,R04051,R02274,R00734,R03952,R02700,R00457,R00908,R03120,R06844,R03266,R00835,R02737,R00836,R00217,R00346,R00345,R00726,R00341,R00431,R01900,R00351,R00352,R00362,R00353,R00930,R02036,R00771,R00286,R00344,R00211,R00210,R00209,R01196,R00212,R00725,R01139,R00299,R08404,R02185,R05804,R00303,R00850,R00344,R00930,R00217,R00353,R00207,R05605
288	0.60	391	19	121	0	0	C00031->C00025:[1->2,4->1,4->3]	RP00305,RP01568,RP01134,RP01271,RP00395,RP00177,RP00113,RP05880,RP00078,RP05915,RP01093,RP00014,RP04543,RP01033,RP00052,RP00060,RP01431,RP05729,RP06552	R00709,R00267,R01518,R00837,R01068,R01061,R01063,R00351,R00352,R00362,R02188,R01512,R01515,R01517,R01660,R00351,R00352,R00431,R00346,R00345,R00726,R00341,R02737,R00836,R00771,R07659,R04467,R04234,R00093,R01161,R06423,R00250,R07276,R03053,R01214,R07275,R04338,R05052,R04475,R04438,R02283,R02772,R02773,R02619,R00684,R00668,R00243,R00114,R00248,R04269,R06977,R01939,R07277,R04029,R01956,R03243,R01155,R01648,R05507,R01339,R04529,R07396,R04028,R04171,R03207,R00667,R05085,R02433,R04188,R00895,R04173,R01684,R06426,R01090,R02199,R04217,R02077,R00258,R07613,R00021,R00694,R03248,R00372,R00355,R04051,R02274,R00734,R03952,R02700,R00457,R00908,R03120,R06844,R03266,R00286,R00658,R00756,R00769,R05805,R00770,R00762,R00764,R00767,R00725,R01139,R00299,R08404,R02185,R05804,R00303,R00850,R01324,R00217,R00346,R00345,R00726,R00341,R00431,R01384,R01386,R07658
289	1.00	342	26	173	0	0	C00031->C00025:[4->3,7->1,7->5,9->2,9->8]	RP00305,RP06552,RP01134,RP06299,RP01077,RP05880,RP04543,RP00453,RP00014,RP00026,RP05915,RP00180,RP01431,RP05729,RP00177,RP08742,RP06369,RP04202,RP01093,RP06639,RP05694,RP05067,RP06427,RP00060,RP00109,RP00343	R00709,R00267,R01384,R01386,R07658,R00837,R00761,R00742,R00351,R00352,R00286,R02727,R00010,R07659,R04467,R04234,R00093,R01161,R06423,R00250,R07276,R03053,R01214,R07275,R04338,R05052,R04475,R04438,R02283,R02772,R02773,R02619,R00684,R00668,R00243,R00114,R00248,R04269,R06977,R01939,R07277,R04029,R01956,R03243,R01155,R01648,R05507,R01339,R04529,R07396,R04028,R04171,R03207,R00667,R05085,R02433,R04188,R00895,R04173,R01684,R06426,R01090,R02199,R04217,R02077,R00258,R07613,R00021,R00694,R03248,R00372,R00355,R04051,R02274,R00734,R03952,R02700,R00457,R00908,R03120,R06844,R03266,R00743,R01323,R01179,R05508,R00393,R04057,R02955,R05336,R01359,R05509,R00928,R04000,R00229,R07832,R03884,R00227,R03153,R00235,R02737,R00836,R00315,R00317,R00320,R01324,R00217,R00346,R00345,R00726,R00341,R00431,R00351,R00352,R00362,R00353,R00930,R00207,R00771,R01621,R04709,R07989,R06635,R06637,R06636,R06459,R06458,R06448,R07250,R06510,R07253,R05331,R06641,R00233,R06511,R06512,R06643,R06644,R06645,R02505,R07987,R07251,R07988,R05188,R06482,R06483,R06480,R06481,R02447,R05464,R01613,R01614,R05190,R07758,R02223,R07254,R02224,R00344,R01067,R00725,R01139,R00299,R08404,R02185,R05804,R00303,R00850,R00344,R00930,R00217,R00353,R02778,R02780
290	0.80	398	20	111	0	0	C00031->C00025:[5->1,5->5,7->1,7->5,9->2,9->8]	RP00305,RP01925,RP00285,RP00177,RP08742,RP06369,RP05880,RP01926,RP01093,RP06639,RP00014,RP05067,RP01133,RP06427,RP00060,RP01431,RP00109,RP05729,RP04202,RP05200	R00709,R00267,R02035,R00211,R00210,R00209,R01196,R00212,R00351,R00352,R00362,R00353,R00930,R00351,R00352,R02036,R00771,R01621,R07659,R04467,R04234,R00093,R01161,R06423,R00250,R07276,R03053,R01214,R07275,R04338,R05052,R04475,R04438,R02283,R02772,R02773,R02619,R00684,R00668,R00243,R00114,R00248,R04269,R06977,R01939,R07277,R04029,R01956,R03243,R01155,R01648,R05507,R01339,R04529,R07396,R04028,R04171,R03207,R00667,R05085,R02433,R04188,R00895,R04173,R01684,R06426,R01090,R02199,R04217,R02077,R00258,R07613,R00021,R00694,R03248,R00372,R00355,R04051,R02274,R00734,R03952,R02700,R00457,R00908,R03120,R06844,R03266,R00344,R00835,R01067,R00725,R01139,R00299,R08404,R02185,R05804,R00303,R00850,R01324,R00344,R00930,R00217,R00353,R00217,R00346,R00345,R00726,R00341,R00431,R00207,R05605
291	0.40	219	28	279	0	2	C00031->C00025:[4->1,4->3]	RP06552,RP05677,RP12907,RP00015,RP06172,RP00032,RP00924,RP04543,RP01134,RP00180,RP04494,RP01093,RP08484,RP05915,RP00305,RP00304,RP01829,RP10771,RP06101,RP00014,RP06639,RP00026,RP06427,RP00060,RP01012,RP00930,RP05857,RP04522	R01384,R01386,R07658,R08549,R07997,R08082,R08050,R05036,R05037,R01412,R05857,R05229,R05228,R08611,R06551,R07185,R05301,R05302,R05097,R03812,R05320,R06539,R01252,R08081,R03737,R03376,R00474,R08610,R05419,R02444,R02445,R00265,R00621,R01879,R06338,R06335,R03218,R03219,R06336,R06337,R02486,R07366,R07996,R08165,R05039,R07993,R03590,R01700,R07187,R06540,R02160,R07329,R03806,R07184,R00272,R07186,R03640,R07368,R03809,R07367,R05469,R05468,R01197,R03009,R03008,R04073,R03451,R05722,R05723,R05466,R02397,R06323,R06322,R03126,R04276,R08165,R07997,R08082,R08050,R05036,R05037,R01412,R05857,R05229,R05039,R08611,R06551,R05301,R05302,R05097,R03812,R05320,R06539,R01252,R08081,R03737,R03376,R05419,R02444,R02445,R01879,R06338,R06335,R03218,R02160,R06336,R06337,R02486,R07366,R07996,R03219,R05228,R07993,R03590,R07187,R06540,R07329,R08610,R03806,R07184,R04276,R07186,R03640,R07368,R03809,R07367,R05469,R05468,R03009,R03008,R04073,R03451,R05722,R05723,R05466,R02397,R06323,R06322,R03126,R07185,R00472,R02990,R00405,R00406,R00407,R02956,R02084,R01780,R00727,R00410,R02407,R05588,R00432,R01559,R03154,R06904,R00474,R00286,R00837,R00315,R00317,R00320,R00268,R08201,R00771,R00268,R02737,R00836,R00709,R00267,R08549,R01197,R00265,R01899,R01700,R00214,R00216,R07659,R04467,R04234,R00093,R01161,R06423,R00250,R07276,R03053,R01214,R07275,R04338,R05052,R04475,R04438,R02283,R02772,R02773,R02619,R00684,R00668,R00243,R00114,R00248,R04269,R06977,R01939,R07277,R04029,R01956,R03243,R01155,R01648,R05507,R01339,R04529,R07396,R04028,R04171,R03207,R00667,R05085,R02433,R04188,R00895,R04173,R01684,R06426,R01090,R02199,R04217,R02077,R00258,R07613,R00021,R00694,R03248,R00372,R00355,R04051,R02274,R00734,R03952,R02700,R00457,R00908,R03120,R06844,R03266,R01621,R00743,R01323,R01179,R05508,R00393,R04057,R02955,R05336,R01359,R05509,R00928,R04000,R00229,R07832,R03884,R00227,R03153,R00235,R01067,R00725,R01139,R00299,R08404,R02185,R05804,R00303,R00850,R00621,R00479,R00709,R00267,R00272
292	1.00	413	21	139	0	0	C00031->C00025:[1->2,1->8,4->1,4->5,7->3]	RP00305,RP01568,RP01271,RP00395,RP00036,RP00177,RP00113,RP05880,RP00078,RP01093,RP00014,RP01033,RP00052,RP05729,RP00285,RP00060,RP00109,RP01431,RP01925,RP06593,RP01133	R00709,R00267,R01518,R01068,R01061,R01063,R00199,R01858,R02628,R01138,R00659,R00724,R00200,R00206,R02320,R00430,R00208,R01012,R00572,R00351,R00352,R00362,R02188,R01512,R01515,R01517,R01660,R00351,R00352,R00431,R00346,R00345,R00726,R00341,R00771,R07659,R04467,R04234,R00093,R01161,R06423,R00250,R07276,R03053,R01214,R07275,R04338,R05052,R04475,R04438,R02283,R02772,R02773,R02619,R00684,R00668,R00243,R00114,R00248,R04269,R06977,R01939,R07277,R04029,R01956,R03243,R01155,R01648,R05507,R01339,R04529,R07396,R04028,R04171,R03207,R00667,R05085,R02433,R04188,R00895,R04173,R01684,R06426,R01090,R02199,R04217,R02077,R00258,R07613,R00021,R00694,R03248,R00372,R00355,R04051,R02274,R00734,R03952,R02700,R00457,R00908,R03120,R06844,R03266,R00658,R00756,R00769,R05805,R00770,R00762,R00764,R00767,R00217,R00346,R00345,R00726,R00341,R00431,R00211,R00210,R00209,R01196,R00212,R00725,R01139,R00299,R08404,R02185,R05804,R00303,R00850,R00344,R00930,R00217,R00353,R01324,R02035,R01528,R00835
293	1.00	396	20	113	0	0	C00031->C00025:[7->1,7->3,7->5,9->2,9->8]	RP00305,RP01925,RP05880,RP06299,RP00180,RP08343,RP00014,RP01133,RP00078,RP01431,RP04202,RP04833,RP00177,RP01093,RP06639,RP06427,RP00060,RP00109,RP05729,RP06593	R00709,R00267,R02035,R00351,R00352,R00761,R00315,R00317,R00320,R00236,R07659,R04467,R04234,R00093,R01161,R06423,R00250,R07276,R03053,R01214,R07275,R04338,R05052,R04475,R04438,R02283,R02772,R02773,R02619,R00684,R00668,R00243,R00114,R00248,R04269,R06977,R01939,R07277,R04029,R01956,R03243,R01155,R01648,R05507,R01339,R04529,R07396,R04028,R04171,R03207,R00667,R05085,R02433,R04188,R00895,R04173,R01684,R06426,R01090,R02199,R04217,R02077,R00258,R07613,R00021,R00694,R03248,R00372,R00355,R04051,R02274,R00734,R03952,R02700,R00457,R00908,R03120,R06844,R03266,R00835,R00431,R00346,R00345,R00726,R00341,R01324,R00207,R00316,R00351,R00352,R00362,R00771,R01621,R01067,R00725,R01139,R00299,R08404,R02185,R05804,R00303,R00850,R00344,R00930,R00217,R00353,R00217,R00346,R00345,R00726,R00341,R00431,R01528
294	0.80	408	26	134	0	0	C00031->C00025:[1->2,4->1,4->3,4->8]	RP00305,RP01568,RP00113,RP00287,RP01432,RP05880,RP04543,RP00014,RP02961,RP01033,RP00078,RP01590,RP06101,RP01197,RP01830,RP06172,RP01271,RP00395,RP00177,RP01093,RP00052,RP00216,RP00060,RP05729,RP00196,RP06552	R00709,R00267,R01518,R02188,R01512,R01515,R01517,R01660,R00214,R00216,R01325,R00351,R00352,R00286,R07659,R04467,R04234,R00093,R01161,R06423,R00250,R07276,R03053,R01214,R07275,R04338,R05052,R04475,R04438,R02283,R02772,R02773,R02619,R00684,R00668,R00243,R00114,R00248,R04269,R06977,R01939,R07277,R04029,R01956,R03243,R01155,R01648,R05507,R01339,R04529,R07396,R04028,R04171,R03207,R00667,R05085,R02433,R04188,R00895,R04173,R01684,R06426,R01090,R02199,R04217,R02077,R00258,R07613,R00021,R00694,R03248,R00372,R00355,R04051,R02274,R00734,R03952,R02700,R00457,R00908,R03120,R06844,R03266,R00028,R00658,R00431,R00346,R00345,R00726,R00341,R01555,R05196,R00214,R00216,R00959,R01900,R00472,R01068,R01061,R01063,R00351,R00352,R00362,R00771,R00756,R00769,R05805,R00770,R00762,R00764,R00767,R01788,R02189,R01786,R00725,R01139,R00299,R08404,R02185,R05804,R00303,R00850,R00217,R00346,R00345,R00726,R00341,R00431,R00289,R00287,R00955,R01384,R01386,R07658
295	0.60	440	24	139	0	0	C00031->C00025:[1->2,4->1,4->3]	RP00305,RP01568,RP00036,RP00113,RP05880,RP04543,RP05915,RP00453,RP00014,RP01033,RP00109,RP01431,RP00343,RP01271,RP00395,RP00177,RP08742,RP06369,RP01093,RP05067,RP00060,RP00052,RP05729,RP06552	R00709,R00267,R01518,R00199,R01858,R02628,R01138,R00659,R00724,R00200,R00206,R02320,R00430,R00208,R01012,R00572,R02188,R01512,R01515,R01517,R01660,R00351,R00352,R00286,R02737,R00836,R02727,R00010,R07659,R04467,R04234,R00093,R01161,R06423,R00250,R07276,R03053,R01214,R07275,R04338,R05052,R04475,R04438,R02283,R02772,R02773,R02619,R00684,R00668,R00243,R00114,R00248,R04269,R06977,R01939,R07277,R04029,R01956,R03243,R01155,R01648,R05507,R01339,R04529,R07396,R04028,R04171,R03207,R00667,R05085,R02433,R04188,R00895,R04173,R01684,R06426,R01090,R02199,R04217,R02077,R00258,R07613,R00021,R00694,R03248,R00372,R00355,R04051,R02274,R00734,R03952,R02700,R00457,R00908,R03120,R06844,R03266,R00658,R00344,R00930,R00217,R00353,R01324,R02778,R02780,R01068,R01061,R01063,R00351,R00352,R00362,R00353,R00930,R00771,R00344,R00725,R01139,R00299,R08404,R02185,R05804,R00303,R00850,R00756,R00769,R05805,R00770,R00762,R00764,R00767,R00217,R00346,R00345,R00726,R00341,R00431,R01384,R01386,R07658
296	1.00	327	23	168	0	0	C00031->C00025:[4->3,7->1,7->5,9->2,9->8]	RP00305,RP06552,RP01134,RP06299,RP05880,RP04543,RP00180,RP01093,RP05915,RP01431,RP06639,RP05729,RP00177,RP08742,RP06369,RP00014,RP00026,RP05694,RP05067,RP06427,RP00060,RP00109,RP04202	R00709,R00267,R01384,R01386,R07658,R00837,R00761,R00351,R00352,R00286,R00315,R00317,R00320,R00771,R02737,R00836,R01324,R01621,R00217,R00346,R00345,R00726,R00341,R00431,R00351,R00352,R00362,R00353,R00930,R07659,R04467,R04234,R00093,R01161,R06423,R00250,R07276,R03053,R01214,R07275,R04338,R05052,R04475,R04438,R02283,R02772,R02773,R02619,R00684,R00668,R00243,R00114,R00248,R04269,R06977,R01939,R07277,R04029,R01956,R03243,R01155,R01648,R05507,R01339,R04529,R07396,R04028,R04171,R03207,R00667,R05085,R02433,R04188,R00895,R04173,R01684,R06426,R01090,R02199,R04217,R02077,R00258,R07613,R00021,R00694,R03248,R00372,R00355,R04051,R02274,R00734,R03952,R02700,R00457,R00908,R03120,R06844,R03266,R00743,R01323,R01179,R05508,R00393,R04057,R02955,R05336,R01359,R05509,R00928,R04000,R00229,R07832,R03884,R00227,R03153,R00235,R04709,R07989,R06635,R06637,R06636,R06459,R06458,R06448,R07250,R06510,R07253,R05331,R06641,R00233,R06511,R06512,R06643,R06644,R06645,R02505,R07987,R07251,R07988,R05188,R06482,R06483,R06480,R06481,R02447,R05464,R01613,R01614,R05190,R07758,R02223,R07254,R02224,R00344,R01067,R00725,R01139,R00299,R08404,R02185,R05804,R00303,R00850,R00344,R00930,R00217,R00353,R00207
297	0.60	354	20	148	0	0	C00031->C00025:[4->3,7->1,9->2]	RP00305,RP06552,RP04543,RP00177,RP08742,RP06369,RP05880,RP06299,RP05915,RP01093,RP00014,RP00453,RP05067,RP00343,RP00060,RP01431,RP00109,RP05729,RP05694,RP04202	R00709,R00267,R01384,R01386,R07658,R00286,R00351,R00352,R00362,R00353,R00930,R00351,R00352,R00761,R02737,R00836,R00771,R07659,R04467,R04234,R00093,R01161,R06423,R00250,R07276,R03053,R01214,R07275,R04338,R05052,R04475,R04438,R02283,R02772,R02773,R02619,R00684,R00668,R00243,R00114,R00248,R04269,R06977,R01939,R07277,R04029,R01956,R03243,R01155,R01648,R05507,R01339,R04529,R07396,R04028,R04171,R03207,R00667,R05085,R02433,R04188,R00895,R04173,R01684,R06426,R01090,R02199,R04217,R02077,R00258,R07613,R00021,R00694,R03248,R00372,R00355,R04051,R02274,R00734,R03952,R02700,R00457,R00908,R03120,R06844,R03266,R02727,R00010,R00344,R02778,R02780,R00725,R01139,R00299,R08404,R02185,R05804,R00303,R00850,R01324,R00344,R00930,R00217,R00353,R00217,R00346,R00345,R00726,R00341,R00431,R04709,R07989,R06635,R06637,R06636,R06459,R06458,R06448,R07250,R06510,R07253,R05331,R06641,R00233,R06511,R06512,R06643,R06644,R06645,R02505,R07987,R07251,R07988,R05188,R06482,R06483,R06480,R06481,R02447,R05464,R01613,R01614,R05190,R07758,R02223,R07254,R02224,R00207
298	1.00	466	22	132	0	0	C00031->C00025:[1->2,1->8,4->1,4->5,7->3]	RP00305,RP01568,RP01925,RP00036,RP00113,RP05880,RP06023,RP00014,RP01033,RP01133,RP00109,RP01431,RP01271,RP00395,RP00177,RP01093,RP00052,RP00285,RP00060,RP10992,RP05067,RP06593	R00709,R00267,R01518,R02035,R00199,R01858,R02628,R01138,R00659,R00724,R00200,R00206,R02320,R00430,R00208,R01012,R00572,R02188,R01512,R01515,R01517,R01660,R00351,R00352,R00149,R00150,R07659,R04467,R04234,R00093,R01161,R06423,R00250,R07276,R03053,R01214,R07275,R04338,R05052,R04475,R04438,R02283,R02772,R02773,R02619,R00684,R00668,R00243,R00114,R00248,R04269,R06977,R01939,R07277,R04029,R01956,R03243,R01155,R01648,R05507,R01339,R04529,R07396,R04028,R04171,R03207,R00667,R05085,R02433,R04188,R00895,R04173,R01684,R06426,R01090,R02199,R04217,R02077,R00258,R07613,R00021,R00694,R03248,R00372,R00355,R04051,R02274,R00734,R03952,R02700,R00457,R00908,R03120,R06844,R03266,R00658,R00835,R00344,R00930,R00217,R00353,R01324,R01068,R01061,R01063,R00351,R00352,R00362,R00771,R00756,R00769,R05805,R00770,R00762,R00764,R00767,R00211,R00210,R00209,R01196,R00212,R00725,R01139,R00299,R08404,R02185,R05804,R00303,R00850,R07641,R00344,R01528
299	0.80	405	23	125	0	0	C00031->C00025:[1->2,4->1,4->3,4->8]	RP06552,RP01568,RP01134,RP00287,RP05880,RP04543,RP00453,RP06101,RP01033,RP00078,RP01431,RP05915,RP06172,RP01271,RP00305,RP05729,RP00177,RP01093,RP00014,RP00052,RP01264,RP00060,RP00343	R01384,R01386,R07658,R01518,R00837,R00214,R00216,R00351,R00352,R00286,R02727,R00010,R00214,R00216,R00658,R00431,R00346,R00345,R00726,R00341,R01324,R02737,R00836,R00472,R01068,R00709,R00267,R00217,R00346,R00345,R00726,R00341,R00431,R00351,R00352,R00362,R00771,R07659,R04467,R04234,R00093,R01161,R06423,R00250,R07276,R03053,R01214,R07275,R04338,R05052,R04475,R04438,R02283,R02772,R02773,R02619,R00684,R00668,R00243,R00114,R00248,R04269,R06977,R01939,R07277,R04029,R01956,R03243,R01155,R01648,R05507,R01339,R04529,R07396,R04028,R04171,R03207,R00667,R05085,R02433,R04188,R00895,R04173,R01684,R06426,R01090,R02199,R04217,R02077,R00258,R07613,R00021,R00694,R03248,R00372,R00355,R04051,R02274,R00734,R03952,R02700,R00457,R00908,R03120,R06844,R03266,R00756,R00769,R05805,R00770,R00762,R00764,R00767,R07159,R01058,R00725,R01139,R00299,R08404,R02185,R05804,R00303,R00850,R02778,R02780
300	0.80	403	24	130	0	0	C00031->C00025:[1->2,4->1,4->3,4->8]	RP00305,RP01568,RP01134,RP00113,RP00287,RP05880,RP04543,RP00453,RP06101,RP01033,RP01093,RP00078,RP05915,RP01431,RP06172,RP01271,RP00395,RP05729,RP00177,RP00014,RP00052,RP00060,RP00343,RP06552	R00709,R00267,R01518,R00837,R02188,R01512,R01515,R01517,R01660,R00214,R00216,R00351,R00352,R00286,R02727,R00010,R00214,R00216,R00658,R00771,R00431,R00346,R00345,R00726,R00341,R02737,R00836,R01324,R00472,R01068,R01061,R01063,R00217,R00346,R00345,R00726,R00341,R00431,R00351,R00352,R00362,R07659,R04467,R04234,R00093,R01161,R06423,R00250,R07276,R03053,R01214,R07275,R04338,R05052,R04475,R04438,R02283,R02772,R02773,R02619,R00684,R00668,R00243,R00114,R00248,R04269,R06977,R01939,R07277,R04029,R01956,R03243,R01155,R01648,R05507,R01339,R04529,R07396,R04028,R04171,R03207,R00667,R05085,R02433,R04188,R00895,R04173,R01684,R06426,R01090,R02199,R04217,R02077,R00258,R07613,R00021,R00694,R03248,R00372,R00355,R04051,R02274,R00734,R03952,R02700,R00457,R00908,R03120,R06844,R03266,R00756,R00769,R05805,R00770,R00762,R00764,R00767,R00725,R01139,R00299,R08404,R02185,R05804,R00303,R00850,R02778,R02780,R01384,R01386,R07658
301	0.40	260	28	294	0	2	C00031->C00025:[4->1,4->3]	RP06552,RP01568,RP05677,RP04543,RP00015,RP00036,RP00032,RP00113,RP00924,RP12907,RP00453,RP00014,RP01033,RP00305,RP05915,RP01271,RP00395,RP01012,RP05698,RP00304,RP00930,RP01093,RP00052,RP00060,RP00343,RP10771,RP05857,RP04522	R01384,R01386,R07658,R01518,R08549,R07997,R08082,R08050,R05036,R05037,R01412,R05857,R05229,R05228,R08611,R06551,R07185,R05301,R05302,R05097,R03812,R05320,R06539,R01252,R08081,R03737,R03376,R00474,R08610,R05419,R02444,R02445,R00265,R00621,R01879,R06338,R06335,R03218,R03219,R06336,R06337,R02486,R07366,R07996,R08165,R05039,R07993,R03590,R01700,R07187,R06540,R02160,R07329,R03806,R07184,R00272,R07186,R03640,R07368,R03809,R07367,R05469,R05468,R01197,R03009,R03008,R04073,R03451,R05722,R05723,R05466,R02397,R06323,R06322,R03126,R04276,R00286,R07997,R08082,R08050,R05036,R05037,R01412,R05857,R05229,R05039,R08611,R06551,R05301,R05302,R05097,R03812,R05320,R06539,R01252,R08081,R03737,R03376,R05419,R02444,R02445,R01879,R06338,R06335,R03218,R02160,R06336,R06337,R02486,R07366,R07996,R03219,R05228,R07993,R03590,R07187,R06540,R07329,R08610,R03806,R07184,R04276,R07186,R03640,R07368,R03809,R07367,R05469,R05468,R03009,R03008,R04073,R03451,R05722,R05723,R05466,R02397,R06323,R06322,R03126,R07185,R00199,R01858,R02628,R01138,R00659,R00724,R00200,R00206,R02320,R00430,R00208,R01012,R00572,R02990,R00405,R00406,R00407,R02956,R02084,R01780,R00727,R00410,R02407,R05588,R00432,R01559,R03154,R06904,R02188,R01512,R01515,R01517,R01660,R00474,R08165,R02727,R00010,R07659,R04467,R04234,R00093,R01161,R06423,R00250,R07276,R03053,R01214,R07275,R04338,R05052,R04475,R04438,R02283,R02772,R02773,R02619,R00684,R00668,R00243,R00114,R00248,R04269,R06977,R01939,R07277,R04029,R01956,R03243,R01155,R01648,R05507,R01339,R04529,R07396,R04028,R04171,R03207,R00667,R05085,R02433,R04188,R00895,R04173,R01684,R06426,R01090,R02199,R04217,R02077,R00258,R07613,R00021,R00694,R03248,R00372,R00355,R04051,R02274,R00734,R03952,R02700,R00457,R00908,R03120,R06844,R03266,R00658,R00709,R00267,R02737,R00836,R01068,R01061,R01063,R00621,R01196,R00006,R00014,R00211,R00210,R01699,R00207,R00224,R00226,R00209,R05636,R03145,R08549,R01197,R00265,R00479,R00771,R00756,R00769,R05805,R00770,R00762,R00764,R00767,R00725,R01139,R00299,R08404,R02185,R05804,R00303,R00850,R02778,R02780,R01700,R00709,R00267,R00272
302	0.80	413	27	67	0	0	C00031->C00025:[4->1,4->3,7->5,9->8]	RP06552,RP00305,RP01134,RP00608,RP01043,RP05880,RP04543,RP00453,RP06265,RP00180,RP04494,RP08484,RP05915,RP00327,RP01431,RP00578,RP00177,RP01829,RP01093,RP00026,RP06299,RP00060,RP01662,RP00343,RP00486,RP00930,RP04453	R01384,R01386,R07658,R00709,R00267,R00837,R00713,R00714,R00670,R00351,R00352,R00286,R02727,R00010,R00670,R00315,R00317,R00320,R00268,R08201,R00268,R02737,R00836,R01986,R02549,R01324,R01343,R00667,R00351,R00352,R00362,R01899,R00771,R00743,R01323,R01179,R05508,R00393,R04057,R02955,R05336,R01359,R05509,R00928,R04000,R00229,R07832,R03884,R00227,R03153,R00235,R00761,R00725,R01139,R00299,R08404,R02185,R05804,R00303,R00850,R01648,R02778,R02780,R01151,R01155,R00479,R00245
303	0.40	215	20	244	0	2	C00031->C00025:[4->1,4->3]	RP06552,RP05677,RP12907,RP00015,RP00032,RP00924,RP04543,RP01134,RP04494,RP08484,RP05915,RP00305,RP01012,RP00304,RP01829,RP00014,RP10771,RP00930,RP05857,RP04522	R01384,R01386,R07658,R08549,R07997,R08082,R08050,R05036,R05037,R01412,R05857,R05229,R05228,R08611,R06551,R07185,R05301,R05302,R05097,R03812,R05320,R06539,R01252,R08081,R03737,R03376,R00474,R08610,R05419,R02444,R02445,R00265,R00621,R01879,R06338,R06335,R03218,R03219,R06336,R06337,R02486,R07366,R07996,R08165,R05039,R07993,R03590,R01700,R07187,R06540,R02160,R07329,R03806,R07184,R00272,R07186,R03640,R07368,R03809,R07367,R05469,R05468,R01197,R03009,R03008,R04073,R03451,R05722,R05723,R05466,R02397,R06323,R06322,R03126,R04276,R08165,R07997,R08082,R08050,R05036,R05037,R01412,R05857,R05229,R05039,R08611,R06551,R05301,R05302,R05097,R03812,R05320,R06539,R01252,R08081,R03737,R03376,R05419,R02444,R02445,R01879,R06338,R06335,R03218,R02160,R06336,R06337,R02486,R07366,R07996,R03219,R05228,R07993,R03590,R07187,R06540,R07329,R08610,R03806,R07184,R04276,R07186,R03640,R07368,R03809,R07367,R05469,R05468,R03009,R03008,R04073,R03451,R05722,R05723,R05466,R02397,R06323,R06322,R03126,R07185,R02990,R00405,R00406,R00407,R02956,R02084,R01780,R00727,R00410,R02407,R05588,R00432,R01559,R03154,R06904,R00474,R00286,R00837,R00268,R08201,R00268,R02737,R00836,R00709,R00267,R00621,R08549,R01197,R00265,R01899,R07659,R04467,R04234,R00093,R01161,R06423,R00250,R07276,R03053,R01214,R07275,R04338,R05052,R04475,R04438,R02283,R02772,R02773,R02619,R00684,R00668,R00243,R00114,R00248,R04269,R06977,R01939,R07277,R04029,R01956,R03243,R01155,R01648,R05507,R01339,R04529,R07396,R04028,R04171,R03207,R00667,R05085,R02433,R04188,R00895,R04173,R01684,R06426,R01090,R02199,R04217,R02077,R00258,R07613,R00021,R00694,R03248,R00372,R00355,R04051,R02274,R00734,R03952,R02700,R00457,R00908,R03120,R06844,R03266,R01700,R00479,R00709,R00267,R00272
304	1.00	346	27	172	0	0	C00031->C00025:[4->3,5->1,7->3,7->5,9->2,9->8]	RP00305,RP06552,RP01134,RP01925,RP01077,RP01432,RP05880,RP04543,RP00180,RP01133,RP05915,RP01093,RP01830,RP00177,RP08742,RP06369,RP01926,RP00014,RP00026,RP05694,RP05067,RP00060,RP00109,RP05729,RP06299,RP06593,RP05200	R00709,R00267,R01384,R01386,R07658,R00837,R02035,R00742,R01325,R00351,R00352,R00286,R00315,R00317,R00320,R00835,R02737,R00836,R00771,R01900,R00351,R00352,R00362,R00353,R00930,R02036,R07659,R04467,R04234,R00093,R01161,R06423,R00250,R07276,R03053,R01214,R07275,R04338,R05052,R04475,R04438,R02283,R02772,R02773,R02619,R00684,R00668,R00243,R00114,R00248,R04269,R06977,R01939,R07277,R04029,R01956,R03243,R01155,R01648,R05507,R01339,R04529,R07396,R04028,R04171,R03207,R00667,R05085,R02433,R04188,R00895,R04173,R01684,R06426,R01090,R02199,R04217,R02077,R00258,R07613,R00021,R00694,R03248,R00372,R00355,R04051,R02274,R00734,R03952,R02700,R00457,R00908,R03120,R06844,R03266,R00743,R01323,R01179,R05508,R00393,R04057,R02955,R05336,R01359,R05509,R00928,R04000,R00229,R07832,R03884,R00227,R03153,R00235,R04709,R07989,R06635,R06637,R06636,R06459,R06458,R06448,R07250,R06510,R07253,R05331,R06641,R00233,R06511,R06512,R06643,R06644,R06645,R02505,R07987,R07251,R07988,R05188,R06482,R06483,R06480,R06481,R02447,R05464,R01613,R01614,R05190,R07758,R02223,R07254,R02224,R00344,R00725,R01139,R00299,R08404,R02185,R05804,R00303,R00850,R00344,R00930,R00217,R00353,R00217,R00346,R00345,R00726,R00341,R00431,R00761,R01528,R05605
305	1.00	354	21	136	0	0	C00031->C00025:[4->3,7->1,7->5,9->2,9->8]	RP00305,RP06552,RP06299,RP05880,RP04543,RP00453,RP00180,RP00014,RP06639,RP00078,RP05915,RP01431,RP05729,RP00177,RP04202,RP01093,RP00026,RP06427,RP00060,RP00109,RP00343	R00709,R00267,R01384,R01386,R07658,R00761,R00351,R00352,R00286,R02727,R00010,R00315,R00317,R00320,R07659,R04467,R04234,R00093,R01161,R06423,R00250,R07276,R03053,R01214,R07275,R04338,R05052,R04475,R04438,R02283,R02772,R02773,R02619,R00684,R00668,R00243,R00114,R00248,R04269,R06977,R01939,R07277,R04029,R01956,R03243,R01155,R01648,R05507,R01339,R04529,R07396,R04028,R04171,R03207,R00667,R05085,R02433,R04188,R00895,R04173,R01684,R06426,R01090,R02199,R04217,R02077,R00258,R07613,R00021,R00694,R03248,R00372,R00355,R04051,R02274,R00734,R03952,R02700,R00457,R00908,R03120,R06844,R03266,R01621,R00431,R00346,R00345,R00726,R00341,R02737,R00836,R01324,R00217,R00346,R00345,R00726,R00341,R00431,R00351,R00352,R00362,R00207,R00771,R00743,R01323,R01179,R05508,R00393,R04057,R02955,R05336,R01359,R05509,R00928,R04000,R00229,R07832,R03884,R00227,R03153,R00235,R01067,R00725,R01139,R00299,R08404,R02185,R05804,R00303,R00850,R00344,R00930,R00217,R00353,R02778,R02780
306	0.20	377	11	99	0	0	C00031->C00025:[9->1]	RP00305,RP05698,RP00287,RP00930,RP06299,RP01093,RP00014,RP00931,RP00060,RP04202,RP00921	R00709,R00267,R01196,R00006,R00014,R00211,R00210,R01699,R00207,R00224,R00226,R00209,R05636,R03145,R00214,R00216,R00479,R00761,R00771,R07659,R04467,R04234,R00093,R01161,R06423,R00250,R07276,R03053,R01214,R07275,R04338,R05052,R04475,R04438,R02283,R02772,R02773,R02619,R00684,R00668,R00243,R00114,R00248,R04269,R06977,R01939,R07277,R04029,R01956,R03243,R01155,R01648,R05507,R01339,R04529,R07396,R04028,R04171,R03207,R00667,R05085,R02433,R04188,R00895,R04173,R01684,R06426,R01090,R02199,R04217,R02077,R00258,R07613,R00021,R00694,R03248,R00372,R00355,R04051,R02274,R00734,R03952,R02700,R00457,R00908,R03120,R06844,R03266,R00479,R00725,R01139,R00299,R08404,R02185,R05804,R00303,R00850,R00207,R00472
307	1.00	351	24	145	0	0	C00031->C00025:[4->3,4->8,7->1,7->5,9->2,9->8]	RP06552,RP00305,RP01134,RP04543,RP00287,RP05880,RP06299,RP00453,RP06101,RP00014,RP00078,RP00285,RP05915,RP00180,RP01431,RP06172,RP05729,RP00177,RP04202,RP01093,RP00026,RP00060,RP00109,RP00343	R01384,R01386,R07658,R00709,R00267,R00837,R00286,R00214,R00216,R00351,R00352,R00761,R02727,R00010,R00214,R00216,R07659,R04467,R04234,R00093,R01161,R06423,R00250,R07276,R03053,R01214,R07275,R04338,R05052,R04475,R04438,R02283,R02772,R02773,R02619,R00684,R00668,R00243,R00114,R00248,R04269,R06977,R01939,R07277,R04029,R01956,R03243,R01155,R01648,R05507,R01339,R04529,R07396,R04028,R04171,R03207,R00667,R05085,R02433,R04188,R00895,R04173,R01684,R06426,R01090,R02199,R04217,R02077,R00258,R07613,R00021,R00694,R03248,R00372,R00355,R04051,R02274,R00734,R03952,R02700,R00457,R00908,R03120,R06844,R03266,R00431,R00346,R00345,R00726,R00341,R00211,R00210,R00209,R01196,R00212,R02737,R00836,R00315,R00317,R00320,R01324,R00472,R00217,R00346,R00345,R00726,R00341,R00431,R00351,R00352,R00362,R00207,R00771,R00743,R01323,R01179,R05508,R00393,R04057,R02955,R05336,R01359,R05509,R00928,R04000,R00229,R07832,R03884,R00227,R03153,R00235,R00725,R01139,R00299,R08404,R02185,R05804,R00303,R00850,R00344,R00930,R00217,R00353,R02778,R02780
308	0.20	203	16	223	0	2	C00031->C00025:[7->3]	RP05677,RP01925,RP01590,RP00304,RP10771,RP12907,RP00014,RP02450,RP02961,RP00924,RP00015,RP02453,RP01012,RP06593,RP00216,RP04522	R08549,R07997,R08082,R08050,R05036,R05037,R01412,R05857,R05229,R05228,R08611,R06551,R07185,R05301,R05302,R05097,R03812,R05320,R06539,R01252,R08081,R03737,R03376,R00474,R08610,R05419,R02444,R02445,R00265,R00621,R01879,R06338,R06335,R03218,R03219,R06336,R06337,R02486,R07366,R07996,R08165,R05039,R07993,R03590,R01700,R07187,R06540,R02160,R07329,R03806,R07184,R00272,R07186,R03640,R07368,R03809,R07367,R05469,R05468,R01197,R03009,R03008,R04073,R03451,R05722,R05723,R05466,R02397,R06323,R06322,R03126,R04276,R02035,R01555,R05196,R08549,R01197,R00265,R01700,R08165,R07659,R04467,R04234,R00093,R01161,R06423,R00250,R07276,R03053,R01214,R07275,R04338,R05052,R04475,R04438,R02283,R02772,R02773,R02619,R00684,R00668,R00243,R00114,R00248,R04269,R06977,R01939,R07277,R04029,R01956,R03243,R01155,R01648,R05507,R01339,R04529,R07396,R04028,R04171,R03207,R00667,R05085,R02433,R04188,R00895,R04173,R01684,R06426,R01090,R02199,R04217,R02077,R00258,R07613,R00021,R00694,R03248,R00372,R00355,R04051,R02274,R00734,R03952,R02700,R00457,R00908,R03120,R06844,R03266,R02736,R00028,R00474,R07997,R08082,R08050,R05036,R05037,R01412,R05857,R05229,R05039,R08611,R06551,R05301,R05302,R05097,R03812,R05320,R06539,R01252,R08081,R03737,R03376,R05419,R02444,R02445,R01879,R06338,R06335,R03218,R02160,R06336,R06337,R02486,R07366,R07996,R03219,R05228,R07993,R03590,R07187,R06540,R07329,R08610,R03806,R07184,R04276,R07186,R03640,R07368,R03809,R07367,R05469,R05468,R03009,R03008,R04073,R03451,R05722,R05723,R05466,R02397,R06323,R06322,R03126,R07185,R02739,R00621,R01528,R01788,R02189,R01786,R00272
309	0.80	413	28	137	0	0	C00031->C00025:[1->2,4->1,4->3,4->8]	RP00305,RP01568,RP01134,RP00113,RP00287,RP01432,RP05880,RP04543,RP06101,RP02961,RP01033,RP01093,RP06552,RP00078,RP00395,RP05915,RP01197,RP01830,RP06172,RP01271,RP01590,RP00177,RP00014,RP00052,RP00060,RP05729,RP00196,RP00216	R00709,R00267,R01518,R00837,R02188,R01512,R01515,R01517,R01660,R00214,R00216,R01325,R00351,R00352,R00286,R00214,R00216,R00028,R00658,R00771,R01384,R01386,R07658,R00431,R00346,R00345,R00726,R00341,R01061,R01063,R02737,R00836,R00959,R01900,R00472,R01068,R01555,R05196,R00351,R00352,R00362,R07659,R04467,R04234,R00093,R01161,R06423,R00250,R07276,R03053,R01214,R07275,R04338,R05052,R04475,R04438,R02283,R02772,R02773,R02619,R00684,R00668,R00243,R00114,R00248,R04269,R06977,R01939,R07277,R04029,R01956,R03243,R01155,R01648,R05507,R01339,R04529,R07396,R04028,R04171,R03207,R00667,R05085,R02433,R04188,R00895,R04173,R01684,R06426,R01090,R02199,R04217,R02077,R00258,R07613,R00021,R00694,R03248,R00372,R00355,R04051,R02274,R00734,R03952,R02700,R00457,R00908,R03120,R06844,R03266,R00756,R00769,R05805,R00770,R00762,R00764,R00767,R00725,R01139,R00299,R08404,R02185,R05804,R00303,R00850,R00217,R00346,R00345,R00726,R00341,R00431,R00289,R00287,R00955,R01788,R02189,R01786
310	0.40	216	24	260	0	2	C00031->C00025:[4->1,4->3]	RP06552,RP05677,RP04543,RP00015,RP06172,RP00924,RP12907,RP01134,RP00180,RP00014,RP06639,RP05915,RP00305,RP01012,RP00304,RP00930,RP06101,RP01093,RP00026,RP06427,RP00060,RP10771,RP05857,RP04522	R01384,R01386,R07658,R08549,R07997,R08082,R08050,R05036,R05037,R01412,R05857,R05229,R05228,R08611,R06551,R07185,R05301,R05302,R05097,R03812,R05320,R06539,R01252,R08081,R03737,R03376,R00474,R08610,R05419,R02444,R02445,R00265,R00621,R01879,R06338,R06335,R03218,R03219,R06336,R06337,R02486,R07366,R07996,R08165,R05039,R07993,R03590,R01700,R07187,R06540,R02160,R07329,R03806,R07184,R00272,R07186,R03640,R07368,R03809,R07367,R05469,R05468,R01197,R03009,R03008,R04073,R03451,R05722,R05723,R05466,R02397,R06323,R06322,R03126,R04276,R00286,R07997,R08082,R08050,R05036,R05037,R01412,R05857,R05229,R05039,R08611,R06551,R05301,R05302,R05097,R03812,R05320,R06539,R01252,R08081,R03737,R03376,R05419,R02444,R02445,R01879,R06338,R06335,R03218,R02160,R06336,R06337,R02486,R07366,R07996,R03219,R05228,R07993,R03590,R07187,R06540,R07329,R08610,R03806,R07184,R04276,R07186,R03640,R07368,R03809,R07367,R05469,R05468,R03009,R03008,R04073,R03451,R05722,R05723,R05466,R02397,R06323,R06322,R03126,R07185,R00472,R00474,R08165,R00837,R00315,R00317,R00320,R07659,R04467,R04234,R00093,R01161,R06423,R00250,R07276,R03053,R01214,R07275,R04338,R05052,R04475,R04438,R02283,R02772,R02773,R02619,R00684,R00668,R00243,R00114,R00248,R04269,R06977,R01939,R07277,R04029,R01956,R03243,R01155,R01648,R05507,R01339,R04529,R07396,R04028,R04171,R03207,R00667,R05085,R02433,R04188,R00895,R04173,R01684,R06426,R01090,R02199,R04217,R02077,R00258,R07613,R00021,R00694,R03248,R00372,R00355,R04051,R02274,R00734,R03952,R02700,R00457,R00908,R03120,R06844,R03266,R01621,R02737,R00836,R00709,R00267,R00621,R08549,R01197,R00265,R00479,R00214,R00216,R00771,R00743,R01323,R01179,R05508,R00393,R04057,R02955,R05336,R01359,R05509,R00928,R04000,R00229,R07832,R03884,R00227,R03153,R00235,R01067,R00725,R01139,R00299,R08404,R02185,R05804,R00303,R00850,R01700,R00709,R00267,R00272
311	0.40	307	21	222	0	0	C00031->C00025:[4->1,4->3]	RP06552,RP01568,RP01134,RP00305,RP00395,RP00036,RP00032,RP00113,RP05698,RP00304,RP00930,RP04543,RP00014,RP01093,RP01271,RP01033,RP00060,RP05677,RP00052,RP05915,RP05857	R01384,R01386,R07658,R01518,R00837,R00709,R00267,R01061,R01063,R00199,R01858,R02628,R01138,R00659,R00724,R00200,R00206,R02320,R00430,R00208,R01012,R00572,R02990,R00405,R00406,R00407,R02956,R02084,R01780,R00727,R00410,R02407,R05588,R00432,R01559,R03154,R06904,R02188,R01512,R01515,R01517,R01660,R01196,R00006,R00014,R00211,R00210,R01699,R00207,R00224,R00226,R00209,R05636,R03145,R08549,R01197,R00265,R00479,R00286,R07659,R04467,R04234,R00093,R01161,R06423,R00250,R07276,R03053,R01214,R07275,R04338,R05052,R04475,R04438,R02283,R02772,R02773,R02619,R00684,R00668,R00243,R00114,R00248,R04269,R06977,R01939,R07277,R04029,R01956,R03243,R01155,R01648,R05507,R01339,R04529,R07396,R04028,R04171,R03207,R00667,R05085,R02433,R04188,R00895,R04173,R01684,R06426,R01090,R02199,R04217,R02077,R00258,R07613,R00021,R00694,R03248,R00372,R00355,R04051,R02274,R00734,R03952,R02700,R00457,R00908,R03120,R06844,R03266,R00771,R01068,R00658,R00725,R01139,R00299,R08404,R02185,R05804,R00303,R00850,R08549,R07997,R08082,R08050,R05036,R05037,R01412,R05857,R05229,R05228,R08611,R06551,R07185,R05301,R05302,R05097,R03812,R05320,R06539,R01252,R08081,R03737,R03376,R00474,R08610,R05419,R02444,R02445,R00265,R00621,R01879,R06338,R06335,R03218,R03219,R06336,R06337,R02486,R07366,R07996,R08165,R05039,R07993,R03590,R01700,R07187,R06540,R02160,R07329,R03806,R07184,R00272,R07186,R03640,R07368,R03809,R07367,R05469,R05468,R01197,R03009,R03008,R04073,R03451,R05722,R05723,R05466,R02397,R06323,R06322,R03126,R04276,R00756,R00769,R05805,R00770,R00762,R00764,R00767,R02737,R00836,R00709,R00267
312	0.60	351	19	142	0	0	C00031->C00025:[7->1,7->3,9->2]	RP00305,RP01925,RP00177,RP08742,RP06369,RP05880,RP01093,RP06639,RP00014,RP05067,RP01133,RP06427,RP00060,RP01431,RP00109,RP05729,RP06593,RP04202,RP05694	R00709,R00267,R02035,R00351,R00352,R00362,R00353,R00930,R00351,R00352,R00771,R01621,R07659,R04467,R04234,R00093,R01161,R06423,R00250,R07276,R03053,R01214,R07275,R04338,R05052,R04475,R04438,R02283,R02772,R02773,R02619,R00684,R00668,R00243,R00114,R00248,R04269,R06977,R01939,R07277,R04029,R01956,R03243,R01155,R01648,R05507,R01339,R04529,R07396,R04028,R04171,R03207,R00667,R05085,R02433,R04188,R00895,R04173,R01684,R06426,R01090,R02199,R04217,R02077,R00258,R07613,R00021,R00694,R03248,R00372,R00355,R04051,R02274,R00734,R03952,R02700,R00457,R00908,R03120,R06844,R03266,R00344,R00835,R01067,R00725,R01139,R00299,R08404,R02185,R05804,R00303,R00850,R01324,R00344,R00930,R00217,R00353,R00217,R00346,R00345,R00726,R00341,R00431,R01528,R00207,R04709,R07989,R06635,R06637,R06636,R06459,R06458,R06448,R07250,R06510,R07253,R05331,R06641,R00233,R06511,R06512,R06643,R06644,R06645,R02505,R07987,R07251,R07988,R05188,R06482,R06483,R06480,R06481,R02447,R05464,R01613,R01614,R05190,R07758,R02223,R07254,R02224
313	0.40	213	19	229	0	2	C00031->C00025:[4->1,4->3]	RP06552,RP05677,RP04543,RP00015,RP10771,RP00924,RP01134,RP12907,RP00453,RP00014,RP01829,RP04494,RP00930,RP00304,RP08484,RP05915,RP01012,RP00343,RP04522	R01384,R01386,R07658,R08549,R07997,R08082,R08050,R05036,R05037,R01412,R05857,R05229,R05228,R08611,R06551,R07185,R05301,R05302,R05097,R03812,R05320,R06539,R01252,R08081,R03737,R03376,R00474,R08610,R05419,R02444,R02445,R00265,R00621,R01879,R06338,R06335,R03218,R03219,R06336,R06337,R02486,R07366,R07996,R08165,R05039,R07993,R03590,R01700,R07187,R06540,R02160,R07329,R03806,R07184,R00272,R07186,R03640,R07368,R03809,R07367,R05469,R05468,R01197,R03009,R03008,R04073,R03451,R05722,R05723,R05466,R02397,R06323,R06322,R03126,R04276,R00286,R07997,R08082,R08050,R05036,R05037,R01412,R05857,R05229,R05039,R08611,R06551,R05301,R05302,R05097,R03812,R05320,R06539,R01252,R08081,R03737,R03376,R05419,R02444,R02445,R01879,R06338,R06335,R03218,R02160,R06336,R06337,R02486,R07366,R07996,R03219,R05228,R07993,R03590,R07187,R06540,R07329,R08610,R03806,R07184,R04276,R07186,R03640,R07368,R03809,R07367,R05469,R05468,R03009,R03008,R04073,R03451,R05722,R05723,R05466,R02397,R06323,R06322,R03126,R07185,R01700,R00474,R00837,R08165,R02727,R00010,R07659,R04467,R04234,R00093,R01161,R06423,R00250,R07276,R03053,R01214,R07275,R04338,R05052,R04475,R04438,R02283,R02772,R02773,R02619,R00684,R00668,R00243,R00114,R00248,R04269,R06977,R01939,R07277,R04029,R01956,R03243,R01155,R01648,R05507,R01339,R04529,R07396,R04028,R04171,R03207,R00667,R05085,R02433,R04188,R00895,R04173,R01684,R06426,R01090,R02199,R04217,R02077,R00258,R07613,R00021,R00694,R03248,R00372,R00355,R04051,R02274,R00734,R03952,R02700,R00457,R00908,R03120,R06844,R03266,R01899,R00268,R08201,R00479,R08549,R01197,R00265,R00268,R02737,R00836,R00621,R02778,R02780,R00272
314	0.60	402	19	124	0	0	C00031->C00025:[4->3,7->5,9->8]	RP00305,RP06552,RP01134,RP00177,RP05880,RP04543,RP01093,RP00026,RP00180,RP00014,RP05067,RP06639,RP06427,RP00060,RP10992,RP00109,RP01431,RP05915,RP06023	R00709,R00267,R01384,R01386,R07658,R00837,R00351,R00352,R00362,R00351,R00352,R00286,R00771,R00743,R01323,R01179,R05508,R00393,R04057,R02955,R05336,R01359,R05509,R00928,R04000,R00229,R07832,R03884,R00227,R03153,R00235,R00315,R00317,R00320,R07659,R04467,R04234,R00093,R01161,R06423,R00250,R07276,R03053,R01214,R07275,R04338,R05052,R04475,R04438,R02283,R02772,R02773,R02619,R00684,R00668,R00243,R00114,R00248,R04269,R06977,R01939,R07277,R04029,R01956,R03243,R01155,R01648,R05507,R01339,R04529,R07396,R04028,R04171,R03207,R00667,R05085,R02433,R04188,R00895,R04173,R01684,R06426,R01090,R02199,R04217,R02077,R00258,R07613,R00021,R00694,R03248,R00372,R00355,R04051,R02274,R00734,R03952,R02700,R00457,R00908,R03120,R06844,R03266,R00344,R01621,R01067,R00725,R01139,R00299,R08404,R02185,R05804,R00303,R00850,R07641,R00344,R00930,R00217,R00353,R01324,R02737,R00836,R00149,R00150
315	0.60	610	22	120	0	0	C00031->C00025:[4->3,5->1,9->2]	RP00305,RP06552,RP01134,RP01925,RP01432,RP05880,RP04543,RP00014,RP01133,RP05915,RP01830,RP00177,RP08742,RP06369,RP01926,RP06643,RP05709,RP05067,RP00060,RP00109,RP05729,RP05200	R00709,R00267,R01384,R01386,R07658,R00837,R02035,R01325,R00351,R00352,R00286,R07659,R04467,R04234,R00093,R01161,R06423,R00250,R07276,R03053,R01214,R07275,R04338,R05052,R04475,R04438,R02283,R02772,R02773,R02619,R00684,R00668,R00243,R00114,R00248,R04269,R06977,R01939,R07277,R04029,R01956,R03243,R01155,R01648,R05507,R01339,R04529,R07396,R04028,R04171,R03207,R00667,R05085,R02433,R04188,R00895,R04173,R01684,R06426,R01090,R02199,R04217,R02077,R00258,R07613,R00021,R00694,R03248,R00372,R00355,R04051,R02274,R00734,R03952,R02700,R00457,R00908,R03120,R06844,R03266,R00835,R02737,R00836,R01900,R00351,R00352,R00362,R00353,R00930,R02036,R01626,R04726,R04952,R02768,R04957,R07762,R04963,R04355,R04960,R04968,R00344,R00725,R01139,R00299,R08404,R02185,R05804,R00303,R00850,R00344,R00930,R00217,R00353,R00217,R00346,R00345,R00726,R00341,R00431,R05605
316	1.00	392	23	129	0	0	C00031->C00025:[4->3,4->8,7->1,7->5,9->2]	RP00305,RP01568,RP01134,RP06299,RP05880,RP04543,RP01093,RP00079,RP01033,RP00078,RP05915,RP01431,RP06172,RP01271,RP00177,RP04202,RP00014,RP00052,RP01264,RP00060,RP00109,RP05729,RP06552	R00709,R00267,R01518,R00837,R00761,R00351,R00352,R00286,R00771,R00361,R00360,R00343,R00342,R01447,R01257,R00658,R00431,R00346,R00345,R00726,R00341,R02737,R00836,R01324,R00472,R01068,R00351,R00352,R00362,R00207,R07659,R04467,R04234,R00093,R01161,R06423,R00250,R07276,R03053,R01214,R07275,R04338,R05052,R04475,R04438,R02283,R02772,R02773,R02619,R00684,R00668,R00243,R00114,R00248,R04269,R06977,R01939,R07277,R04029,R01956,R03243,R01155,R01648,R05507,R01339,R04529,R07396,R04028,R04171,R03207,R00667,R05085,R02433,R04188,R00895,R04173,R01684,R06426,R01090,R02199,R04217,R02077,R00258,R07613,R00021,R00694,R03248,R00372,R00355,R04051,R02274,R00734,R03952,R02700,R00457,R00908,R03120,R06844,R03266,R00756,R00769,R05805,R00770,R00762,R00764,R00767,R07159,R01058,R00725,R01139,R00299,R08404,R02185,R05804,R00303,R00850,R00344,R00930,R00217,R00353,R00217,R00346,R00345,R00726,R00341,R00431,R01384,R01386,R07658
317	0.60	344	17	130	0	0	C00031->C00025:[4->3,7->5,9->8]	RP06552,RP00305,RP01134,RP06299,RP00177,RP00060,RP05880,RP04543,RP05915,RP00014,RP00026,RP00180,RP01093,RP00078,RP00109,RP05729,RP01431	R01384,R01386,R07658,R00709,R00267,R00837,R00761,R00351,R00352,R00362,R00725,R01139,R00299,R08404,R02185,R05804,R00303,R00850,R00351,R00352,R00286,R02737,R00836,R07659,R04467,R04234,R00093,R01161,R06423,R00250,R07276,R03053,R01214,R07275,R04338,R05052,R04475,R04438,R02283,R02772,R02773,R02619,R00684,R00668,R00243,R00114,R00248,R04269,R06977,R01939,R07277,R04029,R01956,R03243,R01155,R01648,R05507,R01339,R04529,R07396,R04028,R04171,R03207,R00667,R05085,R02433,R04188,R00895,R04173,R01684,R06426,R01090,R02199,R04217,R02077,R00258,R07613,R00021,R00694,R03248,R00372,R00355,R04051,R02274,R00734,R03952,R02700,R00457,R00908,R03120,R06844,R03266,R00743,R01323,R01179,R05508,R00393,R04057,R02955,R05336,R01359,R05509,R00928,R04000,R00229,R07832,R03884,R00227,R03153,R00235,R00315,R00317,R00320,R00771,R00431,R00346,R00345,R00726,R00341,R00344,R00930,R00217,R00353,R00217,R00346,R00345,R00726,R00341,R00431,R01324
318	1.00	343	27	174	0	0	C00031->C00025:[4->3,5->1,7->5,9->2,9->8]	RP00305,RP06552,RP01134,RP01925,RP01077,RP05880,RP04543,RP00453,RP00180,RP01133,RP05915,RP01431,RP05729,RP00177,RP08742,RP06369,RP01926,RP01093,RP00014,RP00026,RP05694,RP05067,RP00060,RP00109,RP00343,RP06299,RP05200	R00709,R00267,R01384,R01386,R07658,R00837,R02035,R00742,R00351,R00352,R00286,R02727,R00010,R00315,R00317,R00320,R00835,R02737,R00836,R01324,R00217,R00346,R00345,R00726,R00341,R00431,R00351,R00352,R00362,R00353,R00930,R02036,R00771,R07659,R04467,R04234,R00093,R01161,R06423,R00250,R07276,R03053,R01214,R07275,R04338,R05052,R04475,R04438,R02283,R02772,R02773,R02619,R00684,R00668,R00243,R00114,R00248,R04269,R06977,R01939,R07277,R04029,R01956,R03243,R01155,R01648,R05507,R01339,R04529,R07396,R04028,R04171,R03207,R00667,R05085,R02433,R04188,R00895,R04173,R01684,R06426,R01090,R02199,R04217,R02077,R00258,R07613,R00021,R00694,R03248,R00372,R00355,R04051,R02274,R00734,R03952,R02700,R00457,R00908,R03120,R06844,R03266,R00743,R01323,R01179,R05508,R00393,R04057,R02955,R05336,R01359,R05509,R00928,R04000,R00229,R07832,R03884,R00227,R03153,R00235,R04709,R07989,R06635,R06637,R06636,R06459,R06458,R06448,R07250,R06510,R07253,R05331,R06641,R00233,R06511,R06512,R06643,R06644,R06645,R02505,R07987,R07251,R07988,R05188,R06482,R06483,R06480,R06481,R02447,R05464,R01613,R01614,R05190,R07758,R02223,R07254,R02224,R00344,R00725,R01139,R00299,R08404,R02185,R05804,R00303,R00850,R00344,R00930,R00217,R00353,R02778,R02780,R00761,R05605
[truncated: 754,846 more chars]
