# Supplementary material for: 13C-metabolic flux ratio and novel carbon path analyses confirmed that Trichoderma reesei uses primarily the respirative pathway also on the preferred carbon source glucose
Source: BMC Syst Biol. 2009 Oct 29;3:104. doi: 10.1186/1752-0509-3-104 (PMC2776023; doi:10.1186/1752-0509-3-104)
Supplement: Additional file 1 — Pathways discovered in ReTrace carbon path analysis. Graphical and tabular representations of amino acid synthesis pathways discovered in ReTrace carbon path analysis [21]. Self-contained web site: unpack zip archive and open index.html with a web browser. [file 1752-0509-3-104-S1.zip › AF1-treesei/pathways-C00036-to-C00049.txt]

# Pathways from Oxaloacetate; (C00036) to L-Aspartate; (C00049)
# CPU time, time/path:	0.915515463918
# CPU time, total:	177.61
# Computation time, time/path:	0:00:00.917264
# Computation time, total:	0:02:57.949218
# Database (-d):	/home/group/icomic/data/kegg/ligand/2009.03.30
# GreedyFinish (-g):	False
# KDiminish (-n):	('list', [50, 10, 1])
# MaxDepth (-m):	6
# NumPaths (-k):	10
# PathwayAvgLen:	13.4628099174
# PathwayLenStdDev:	4.39014923279
# Pathways (complete) found:	45
# Pathways (incomplete) found:	149
# Pathways found:	194
# PruneToSize (-p):	None
# Scores (-c):	treesei.reaction_max_scores_kegg
# Sources:	C00036
# StorePartials (-i):	True
# Target dir (-o):	/fs-1/2/epitkane/public_html/pub/retrace/run090623-scores_maps_images
# Targets:	C00049
# UseDijkstra (-q):	False
#PathIndex ZoScore AvgReactionScore NumRpairs NumReactions ZeroScores ScoresUnderThr CompositeMap Rpairs Reactions
1	0.75	664	9	19	0	0	C00036->C00049:[2->2,5->1,5->5]	RP00079,RP06172,RP00936,RP06023,RP00606,RP10992,RP05067,RP05854,RP00276	R00361,R00360,R00343,R00342,R01447,R01257,R00472,R00489,R00149,R00150,R00706,R00705,R07641,R00344,R00706,R00705,R06973,R00908,R00907
2	0.75	495	9	23	0	0	C00036->C00049:[2->2,5->1,5->5]	RP06172,RP00287,RP00606,RP05854,RP06101,RP00936,RP00109,RP05729,RP00276	R00472,R00214,R00216,R00706,R00705,R00706,R00705,R06973,R00214,R00216,R00489,R00344,R00930,R00217,R00353,R00217,R00346,R00345,R00726,R00341,R00431,R00908,R00907
3	0.75	355	7	21	0	0	C00036->C00049:[2->2,5->1,5->5]	RP00079,RP06172,RP00936,RP00606,RP05729,RP05854,RP00276	R00361,R00360,R00343,R00342,R01447,R01257,R00472,R00489,R00706,R00705,R00217,R00346,R00345,R00726,R00341,R00431,R00706,R00705,R06973,R00908,R00907
4	0.75	409	14	62	0	0	C00036->C00049:[2->2,3->1,3->5,5->1,5->5]	RP05857,RP06172,RP00177,RP00287,RP00606,RP01077,RP05694,RP05854,RP06101,RP00936,RP00109,RP05067,RP01431,RP00276	R00709,R00267,R00472,R00351,R00352,R00362,R00214,R00216,R00706,R00705,R00742,R04709,R07989,R06635,R06637,R06636,R06459,R06458,R06448,R07250,R06510,R07253,R05331,R06641,R00233,R06511,R06512,R06643,R06644,R06645,R02505,R07987,R07251,R07988,R05188,R06482,R06483,R06480,R06481,R02447,R05464,R01613,R01614,R05190,R07758,R02223,R07254,R02224,R00706,R00705,R06973,R00214,R00216,R00489,R00344,R00930,R00217,R00353,R00344,R01324,R00908,R00907
5	0.75	462	10	35	0	0	C00036->C00049:[2->2,3->1,3->5,5->1,5->5]	RP06172,RP00287,RP00606,RP05854,RP06101,RP05698,RP00936,RP00109,RP05729,RP00276	R00472,R00214,R00216,R00706,R00705,R00706,R00705,R06973,R00214,R00216,R01196,R00006,R00014,R00211,R00210,R01699,R00207,R00224,R00226,R00209,R05636,R03145,R00489,R00344,R00930,R00217,R00353,R00217,R00346,R00345,R00726,R00341,R00431,R00908,R00907
6	0.75	363	12	62	0	0	C00036->C00049:[2->2,5->1,5->5]	RP06172,RP00287,RP00606,RP01077,RP05694,RP05854,RP06101,RP00936,RP00109,RP05067,RP05729,RP00276	R00472,R00214,R00216,R00706,R00705,R00742,R04709,R07989,R06635,R06637,R06636,R06459,R06458,R06448,R07250,R06510,R07253,R05331,R06641,R00233,R06511,R06512,R06643,R06644,R06645,R02505,R07987,R07251,R07988,R05188,R06482,R06483,R06480,R06481,R02447,R05464,R01613,R01614,R05190,R07758,R02223,R07254,R02224,R00706,R00705,R06973,R00214,R00216,R00489,R00344,R00930,R00217,R00353,R00344,R00217,R00346,R00345,R00726,R00341,R00431,R00908,R00907
7	0.75	491	9	21	0	0	C00036->C00049:[2->2,3->5,5->1]	RP00079,RP06172,RP00936,RP00177,RP05857,RP00606,RP01431,RP05854,RP00276	R00361,R00360,R00343,R00342,R01447,R01257,R00472,R00489,R00351,R00352,R00362,R00709,R00267,R00706,R00705,R01324,R00706,R00705,R06973,R00908,R00907
8	0.75	455	18	67	0	0	C00036->C00049:[2->2,5->1,5->5]	RP08742,RP08075,RP00568,RP01670,RP00079,RP00109,RP05067,RP00124,RP06374,RP06172,RP01076,RP04290,RP01077,RP05694,RP00936,RP06373,RP08076,RP00276	R00353,R04385,R01218,R01220,R01655,R00361,R00360,R00343,R00342,R01447,R01257,R00344,R00930,R00217,R00353,R00344,R00233,R00742,R00353,R04386,R00945,R00472,R00740,R00220,R00742,R04709,R07989,R06635,R06637,R06636,R06459,R06458,R06448,R07250,R06510,R07253,R05331,R06641,R00233,R06511,R06512,R06643,R06644,R06645,R02505,R07987,R07251,R07988,R05188,R06482,R06483,R06480,R06481,R02447,R05464,R01613,R01614,R05190,R07758,R02223,R07254,R02224,R00489,R00941,R04386,R00908,R00907
9	0.75	415	14	86	0	0	C00036->C00049:[2->2,3->1,3->5]	RP06172,RP00036,RP00287,RP00606,RP01077,RP05694,RP05854,RP06101,RP05698,RP00936,RP00109,RP05067,RP00078,RP00276	R00472,R00199,R01858,R02628,R01138,R00659,R00724,R00200,R00206,R02320,R00430,R00208,R01012,R00572,R00214,R00216,R00706,R00705,R00742,R04709,R07989,R06635,R06637,R06636,R06459,R06458,R06448,R07250,R06510,R07253,R05331,R06641,R00233,R06511,R06512,R06643,R06644,R06645,R02505,R07987,R07251,R07988,R05188,R06482,R06483,R06480,R06481,R02447,R05464,R01613,R01614,R05190,R07758,R02223,R07254,R02224,R00706,R00705,R06973,R00214,R00216,R01196,R00006,R00014,R00211,R00210,R01699,R00207,R00224,R00226,R00209,R05636,R03145,R00489,R00344,R00930,R00217,R00353,R00344,R00431,R00346,R00345,R00726,R00341,R00908,R00907
10	0.75	443	15	63	0	0	C00036->C00049:[2->2,5->1,5->5]	RP05857,RP06172,RP08742,RP01076,RP00177,RP08075,RP01077,RP05694,RP00079,RP00936,RP05067,RP08076,RP01431,RP00124,RP00276	R00709,R00267,R00472,R00353,R00740,R00351,R00352,R00362,R04385,R00742,R04709,R07989,R06635,R06637,R06636,R06459,R06458,R06448,R07250,R06510,R07253,R05331,R06641,R00233,R06511,R06512,R06643,R06644,R06645,R02505,R07987,R07251,R07988,R05188,R06482,R06483,R06480,R06481,R02447,R05464,R01613,R01614,R05190,R07758,R02223,R07254,R02224,R00361,R00360,R00343,R00342,R01447,R01257,R00489,R00344,R04386,R01324,R00233,R00742,R00353,R04386,R00908,R00907
11	0.75	540	12	29	0	0	C00036->C00049:[2->2,5->1,5->5]	RP05857,RP06172,RP00177,RP00287,RP00606,RP05854,RP06101,RP00936,RP00109,RP01431,RP05729,RP00276	R00709,R00267,R00472,R00351,R00352,R00362,R00214,R00216,R00706,R00705,R00706,R00705,R06973,R00214,R00216,R00489,R00344,R00930,R00217,R00353,R01324,R00217,R00346,R00345,R00726,R00341,R00431,R00908,R00907
12	0.75	424	14	73	0	0	C00036->C00049:[2->2,5->1,5->5]	RP06172,RP08742,RP01076,RP08075,RP05698,RP01077,RP05694,RP00079,RP00936,RP00109,RP05067,RP08076,RP00124,RP00276	R00472,R00353,R00740,R04385,R01196,R00006,R00014,R00211,R00210,R01699,R00207,R00224,R00226,R00209,R05636,R03145,R00742,R04709,R07989,R06635,R06637,R06636,R06459,R06458,R06448,R07250,R06510,R07253,R05331,R06641,R00233,R06511,R06512,R06643,R06644,R06645,R02505,R07987,R07251,R07988,R05188,R06482,R06483,R06480,R06481,R02447,R05464,R01613,R01614,R05190,R07758,R02223,R07254,R02224,R00361,R00360,R00343,R00342,R01447,R01257,R00489,R00344,R00930,R00217,R00353,R00344,R04386,R00233,R00742,R00353,R04386,R00908,R00907
13	1.00	458	7	17	0	0	C00036->C00049:[1->2,2->1,3->5,5->3]	RP01298,RP01870,RP00109,RP00287,RP01292,RP05729,RP06101	R01086,R01954,R00344,R00930,R00217,R00353,R00214,R00216,R01082,R00217,R00346,R00345,R00726,R00341,R00431,R00214,R00216
14	0.75	378	16	64	0	0	C00036->C00049:[5->1,5->2,5->5]	RP06374,RP00568,RP00287,RP04290,RP05694,RP06101,RP06373,RP05067,RP05729,RP06172,RP00606,RP01077,RP05854,RP01670,RP00936,RP00276	R00945,R01218,R01220,R00214,R00216,R00220,R04709,R07989,R06635,R06637,R06636,R06459,R06458,R06448,R07250,R06510,R07253,R05331,R06641,R00233,R06511,R06512,R06643,R06644,R06645,R02505,R07987,R07251,R07988,R05188,R06482,R06483,R06480,R06481,R02447,R05464,R01613,R01614,R05190,R07758,R02223,R07254,R02224,R00214,R00216,R00941,R00344,R00217,R00346,R00345,R00726,R00341,R00431,R00472,R00706,R00705,R00742,R00706,R00705,R06973,R01655,R00489,R00908,R00907
15	0.75	515	12	25	0	0	C00036->C00049:[2->2,2->5,5->1]	RP06172,RP06374,RP04290,RP00606,RP00568,RP05854,RP01670,RP00079,RP00936,RP06373,RP00109,RP00276	R00472,R00945,R00220,R00706,R00705,R01218,R01220,R00706,R00705,R06973,R01655,R00361,R00360,R00343,R00342,R01447,R01257,R00489,R00941,R00344,R00930,R00217,R00353,R00908,R00907
16	0.75	380	17	74	0	0	C00036->C00049:[2->2,5->1,5->5]	RP00287,RP00177,RP05694,RP06101,RP00079,RP00109,RP05067,RP05729,RP06172,RP00606,RP01077,RP05854,RP00931,RP00936,RP00921,RP01431,RP00276	R00214,R00216,R00351,R00352,R00362,R04709,R07989,R06635,R06637,R06636,R06459,R06458,R06448,R07250,R06510,R07253,R05331,R06641,R00233,R06511,R06512,R06643,R06644,R06645,R02505,R07987,R07251,R07988,R05188,R06482,R06483,R06480,R06481,R02447,R05464,R01613,R01614,R05190,R07758,R02223,R07254,R02224,R00214,R00216,R00361,R00360,R00343,R00342,R01447,R01257,R00344,R00930,R00217,R00353,R00344,R00217,R00346,R00345,R00726,R00341,R00431,R00472,R00706,R00705,R00742,R00706,R00705,R06973,R00479,R00489,R00472,R01324,R00908,R00907
17	1.00	484	8	31	0	0	C00036->C00049:[1->2,2->1,3->5,5->3]	RP01298,RP01870,RP00036,RP00287,RP00078,RP01292,RP05729,RP06101	R01086,R01954,R00199,R01858,R02628,R01138,R00659,R00724,R00200,R00206,R02320,R00430,R00208,R01012,R00572,R00214,R00216,R00431,R00346,R00345,R00726,R00341,R01082,R00217,R00346,R00345,R00726,R00341,R00431,R00214,R00216
18	0.75	381	12	68	0	0	C00036->C00049:[2->2,3->1,3->5]	RP06172,RP00287,RP00606,RP01077,RP05694,RP05854,RP06101,RP05698,RP00936,RP00109,RP05067,RP00276	R00472,R00214,R00216,R00706,R00705,R00742,R04709,R07989,R06635,R06637,R06636,R06459,R06458,R06448,R07250,R06510,R07253,R05331,R06641,R00233,R06511,R06512,R06643,R06644,R06645,R02505,R07987,R07251,R07988,R05188,R06482,R06483,R06480,R06481,R02447,R05464,R01613,R01614,R05190,R07758,R02223,R07254,R02224,R00706,R00705,R06973,R00214,R00216,R01196,R00006,R00014,R00211,R00210,R01699,R00207,R00224,R00226,R00209,R05636,R03145,R00489,R00344,R00930,R00217,R00353,R00344,R00908,R00907
19	1.00	212	3	8	0	0	C00036->C00049:[1->1,2->2,3->3,5->5]	RP00079,RP01292,RP00937	R00361,R00360,R00343,R00342,R01447,R01257,R01082,R00490
20	1.00	272	4	9	0	0	C00036->C00049:[1->2,2->1,3->5,5->3]	RP00079,RP01292,RP01298,RP01870	R00361,R00360,R00343,R00342,R01447,R01257,R01082,R01086,R01954
21	0.75	486	14	35	0	0	C00036->C00049:[2->2,5->1,5->5]	RP06172,RP00287,RP00606,RP05854,RP06101,RP00931,RP00079,RP00936,RP00109,RP00177,RP05729,RP00921,RP01431,RP00276	R00472,R00214,R00216,R00706,R00705,R00706,R00705,R06973,R00214,R00216,R00479,R00361,R00360,R00343,R00342,R01447,R01257,R00489,R00344,R00930,R00217,R00353,R00351,R00352,R00362,R00217,R00346,R00345,R00726,R00341,R00431,R00472,R01324,R00908,R00907
22	0.75	665	12	27	0	0	C00036->C00049:[2->2,5->1,5->5]	RP06172,RP00287,RP00606,RP05854,RP06101,RP06023,RP00936,RP00109,RP05067,RP10992,RP05729,RP00276	R00472,R00214,R00216,R00706,R00705,R00706,R00705,R06973,R00214,R00216,R00149,R00150,R00489,R00344,R00930,R00217,R00353,R00344,R07641,R00217,R00346,R00345,R00726,R00341,R00431,R00908,R00907
23	0.75	458	9	45	0	0	C00036->C00049:[2->2,3->5,5->1]	RP00079,RP06172,RP00078,RP00936,RP00036,RP05698,RP00606,RP05854,RP00276	R00361,R00360,R00343,R00342,R01447,R01257,R00472,R00431,R00346,R00345,R00726,R00341,R00489,R00199,R01858,R02628,R01138,R00659,R00724,R00200,R00206,R02320,R00430,R00208,R01012,R00572,R01196,R00006,R00014,R00211,R00210,R01699,R00207,R00224,R00226,R00209,R05636,R03145,R00706,R00705,R00706,R00705,R06973,R00908,R00907
24	0.75	432	8	31	0	0	C00036->C00049:[2->2,3->5,5->1]	RP00079,RP06172,RP00936,RP00109,RP05698,RP00606,RP05854,RP00276	R00361,R00360,R00343,R00342,R01447,R01257,R00472,R00489,R00344,R00930,R00217,R00353,R01196,R00006,R00014,R00211,R00210,R01699,R00207,R00224,R00226,R00209,R05636,R03145,R00706,R00705,R00706,R00705,R06973,R00908,R00907
25	1.00	125	1	9	0	0	C00036->C00049:[1->1,2->2,3->3,5->5]	RP00059	R00400,R00695,R01731,R00355,R00373,R01713,R07164,R07165,R00357
26	0.75	318	9	54	0	0	C00036->C00049:[2->2,5->1,5->5]	RP00079,RP06172,RP00936,RP05067,RP00606,RP01077,RP05694,RP05854,RP00276	R00361,R00360,R00343,R00342,R01447,R01257,R00472,R00489,R00344,R00706,R00705,R00742,R04709,R07989,R06635,R06637,R06636,R06459,R06458,R06448,R07250,R06510,R07253,R05331,R06641,R00233,R06511,R06512,R06643,R06644,R06645,R02505,R07987,R07251,R07988,R05188,R06482,R06483,R06480,R06481,R02447,R05464,R01613,R01614,R05190,R07758,R02223,R07254,R02224,R00706,R00705,R06973,R00908,R00907
27	0.75	523	13	25	0	0	C00036->C00049:[5->1,5->2,5->5]	RP06172,RP00287,RP00606,RP04290,RP00568,RP05854,RP01670,RP06373,RP00936,RP06374,RP06101,RP05729,RP00276	R00472,R00214,R00216,R00706,R00705,R00220,R01218,R01220,R00706,R00705,R06973,R01655,R00941,R00489,R00945,R00214,R00216,R00217,R00346,R00345,R00726,R00341,R00431,R00908,R00907
28	0.75	377	11	56	0	0	C00036->C00049:[2->2,5->1,5->5]	RP06172,RP00287,RP00606,RP01077,RP05694,RP05854,RP06101,RP00936,RP00109,RP05067,RP00276	R00472,R00214,R00216,R00706,R00705,R00742,R04709,R07989,R06635,R06637,R06636,R06459,R06458,R06448,R07250,R06510,R07253,R05331,R06641,R00233,R06511,R06512,R06643,R06644,R06645,R02505,R07987,R07251,R07988,R05188,R06482,R06483,R06480,R06481,R02447,R05464,R01613,R01614,R05190,R07758,R02223,R07254,R02224,R00706,R00705,R06973,R00214,R00216,R00489,R00344,R00930,R00217,R00353,R00344,R00908,R00907
29	1.00	573	9	18	0	0	C00036->C00049:[1->5,2->1,2->2,5->3]	RP00937,RP00109,RP00931,RP06172,RP00177,RP01292,RP00285,RP01431,RP00921	R00490,R00344,R00930,R00217,R00353,R00479,R00472,R00351,R00352,R00362,R01082,R00211,R00210,R00209,R01196,R00212,R01324,R00472
30	1.00	317	12	42	0	1	C00036->C00049:[1->2,2->1,3->5,5->3]	RP06172,RP05698,RP00287,RP04232,RP06101,RP00079,RP01298,RP01870,RP00285,RP01292,RP03735,RP05729	R00472,R01196,R00006,R00014,R00211,R00210,R01699,R00207,R00224,R00226,R00209,R05636,R03145,R00214,R00216,R00212,R00214,R00216,R00361,R00360,R00343,R00342,R01447,R01257,R01086,R01954,R00211,R00210,R00209,R01196,R00212,R01082,R00134,R03215,R03146,R00519,R00217,R00346,R00345,R00726,R00341,R00431
31	0.75	438	13	59	0	0	C00036->C00049:[2->2,5->1,5->5]	RP06172,RP00287,RP00606,RP01077,RP05694,RP05854,RP06101,RP06023,RP00936,RP00109,RP05067,RP10992,RP00276	R00472,R00214,R00216,R00706,R00705,R00742,R04709,R07989,R06635,R06637,R06636,R06459,R06458,R06448,R07250,R06510,R07253,R05331,R06641,R00233,R06511,R06512,R06643,R06644,R06645,R02505,R07987,R07251,R07988,R05188,R06482,R06483,R06480,R06481,R02447,R05464,R01613,R01614,R05190,R07758,R02223,R07254,R02224,R00706,R00705,R06973,R00214,R00216,R00149,R00150,R00489,R00344,R00930,R00217,R00353,R00344,R07641,R00908,R00907
32	1.00	147	12	171	0	0	C00036->C00049:[1->1,2->2,3->3,5->5]	RP05677,RP00305,RP00015,RP00177,RP00930,RP05729,RP00079,RP00121,RP00059,RP01292,RP01431,RP05857	R08549,R07997,R08082,R08050,R05036,R05037,R01412,R05857,R05229,R05228,R08611,R06551,R07185,R05301,R05302,R05097,R03812,R05320,R06539,R01252,R08081,R03737,R03376,R00474,R08610,R05419,R02444,R02445,R00265,R00621,R01879,R06338,R06335,R03218,R03219,R06336,R06337,R02486,R07366,R07996,R08165,R05039,R07993,R03590,R01700,R07187,R06540,R02160,R07329,R03806,R07184,R00272,R07186,R03640,R07368,R03809,R07367,R05469,R05468,R01197,R03009,R03008,R04073,R03451,R05722,R05723,R05466,R02397,R06323,R06322,R03126,R04276,R00709,R00267,R07997,R08082,R08050,R05036,R05037,R01412,R05857,R05229,R05039,R08611,R06551,R05301,R05302,R05097,R03812,R05320,R06539,R01252,R08081,R03737,R03376,R05419,R02444,R02445,R01879,R06338,R06335,R03218,R02160,R06336,R06337,R02486,R07366,R07996,R03219,R05228,R07993,R03590,R07187,R06540,R07329,R08610,R03806,R07184,R04276,R07186,R03640,R07368,R03809,R07367,R05469,R05468,R03009,R03008,R04073,R03451,R05722,R05723,R05466,R02397,R06323,R06322,R03126,R07185,R00351,R00352,R00362,R00479,R00217,R00346,R00345,R00726,R00341,R00431,R00361,R00360,R00343,R00342,R01447,R01257,R00412,R00408,R02164,R00402,R00400,R00695,R01731,R00355,R00373,R01713,R07164,R07165,R00357,R01082,R01324,R00709,R00267
33	0.75	398	13	63	0	0	C00036->C00049:[2->2,5->1,5->5]	RP06172,RP08742,RP01076,RP08075,RP01077,RP05694,RP00079,RP00936,RP05067,RP08076,RP05729,RP00124,RP00276	R00472,R00353,R00740,R04385,R00742,R04709,R07989,R06635,R06637,R06636,R06459,R06458,R06448,R07250,R06510,R07253,R05331,R06641,R00233,R06511,R06512,R06643,R06644,R06645,R02505,R07987,R07251,R07988,R05188,R06482,R06483,R06480,R06481,R02447,R05464,R01613,R01614,R05190,R07758,R02223,R07254,R02224,R00361,R00360,R00343,R00342,R01447,R01257,R00489,R00344,R04386,R00217,R00346,R00345,R00726,R00341,R00431,R00233,R00742,R00353,R04386,R00908,R00907
34	0.75	439	15	87	0	0	C00036->C00049:[2->2,5->1,5->5]	RP06172,RP08742,RP01076,RP08075,RP05698,RP01077,RP05694,RP00079,RP00078,RP05067,RP00936,RP00276,RP08076,RP00124,RP00036	R00472,R00353,R00740,R04385,R01196,R00006,R00014,R00211,R00210,R01699,R00207,R00224,R00226,R00209,R05636,R03145,R00742,R04709,R07989,R06635,R06637,R06636,R06459,R06458,R06448,R07250,R06510,R07253,R05331,R06641,R00233,R06511,R06512,R06643,R06644,R06645,R02505,R07987,R07251,R07988,R05188,R06482,R06483,R06480,R06481,R02447,R05464,R01613,R01614,R05190,R07758,R02223,R07254,R02224,R00361,R00360,R00343,R00342,R01447,R01257,R00431,R00346,R00345,R00726,R00341,R00344,R00489,R00908,R00907,R04386,R00233,R00742,R00353,R04386,R00199,R01858,R02628,R01138,R00659,R00724,R00200,R00206,R02320,R00430,R00208,R01012,R00572
35	0.75	489	12	53	0	0	C00036->C00049:[2->2,3->1,3->5,5->1,5->5]	RP06172,RP00036,RP00287,RP00606,RP05854,RP06101,RP05698,RP00936,RP00109,RP00078,RP05729,RP00276	R00472,R00199,R01858,R02628,R01138,R00659,R00724,R00200,R00206,R02320,R00430,R00208,R01012,R00572,R00214,R00216,R00706,R00705,R00706,R00705,R06973,R00214,R00216,R01196,R00006,R00014,R00211,R00210,R01699,R00207,R00224,R00226,R00209,R05636,R03145,R00489,R00344,R00930,R00217,R00353,R00431,R00346,R00345,R00726,R00341,R00217,R00346,R00345,R00726,R00341,R00431,R00908,R00907
36	0.75	526	15	27	0	0	C00036->C00049:[2->1,5->2,5->3]	RP06374,RP06172,RP00177,RP04290,RP00568,RP05729,RP01670,RP06373,RP00931,RP00285,RP01431,RP01292,RP00301,RP00937,RP00921	R00945,R00472,R00351,R00352,R00362,R00220,R01218,R01220,R00217,R00346,R00345,R00726,R00341,R00431,R01655,R00941,R00479,R00211,R00210,R00209,R01196,R00212,R01324,R01082,R00945,R00490,R00472
37	0.75	370	12	62	0	0	C00036->C00049:[2->2,5->1,5->5]	RP06172,RP08742,RP01076,RP01077,RP05694,RP00079,RP00936,RP05067,RP08076,RP05729,RP00124,RP00276	R00472,R00353,R00740,R00742,R04709,R07989,R06635,R06637,R06636,R06459,R06458,R06448,R07250,R06510,R07253,R05331,R06641,R00233,R06511,R06512,R06643,R06644,R06645,R02505,R07987,R07251,R07988,R05188,R06482,R06483,R06480,R06481,R02447,R05464,R01613,R01614,R05190,R07758,R02223,R07254,R02224,R00361,R00360,R00343,R00342,R01447,R01257,R00489,R00344,R04386,R00217,R00346,R00345,R00726,R00341,R00431,R00233,R00742,R00353,R04386,R00908,R00907
38	1.00	351	9	94	0	0	C00036->C00049:[1->1,2->2,3->3,5->5]	RP04461,RP00305,RP08483,RP00059,RP00177,RP00014,RP05729,RP05857,RP01431	R00261,R00709,R00267,R00261,R00400,R00695,R01731,R00355,R00373,R01713,R07164,R07165,R00357,R00351,R00352,R00362,R07659,R04467,R04234,R00093,R01161,R06423,R00250,R07276,R03053,R01214,R07275,R04338,R05052,R04475,R04438,R02283,R02772,R02773,R02619,R00684,R00668,R00243,R00114,R00248,R04269,R06977,R01939,R07277,R04029,R01956,R03243,R01155,R01648,R05507,R01339,R04529,R07396,R04028,R04171,R03207,R00667,R05085,R02433,R04188,R00895,R04173,R01684,R06426,R01090,R02199,R04217,R02077,R00258,R07613,R00021,R00694,R03248,R00372,R00355,R04051,R02274,R00734,R03952,R02700,R00457,R00908,R03120,R06844,R03266,R00217,R00346,R00345,R00726,R00341,R00431,R00709,R00267,R01324
39	0.50	317	13	57	0	1	C00036->C00049:[5->3,5->5]	RP01077,RP04699,RP00287,RP01404,RP04290,RP05694,RP06101,RP01298,RP01870,RP05067,RP05983,RP01292,RP05729	R00742,R05103,R00214,R00216,R01281,R00220,R04709,R07989,R06635,R06637,R06636,R06459,R06458,R06448,R07250,R06510,R07253,R05331,R06641,R00233,R06511,R06512,R06643,R06644,R06645,R02505,R07987,R07251,R07988,R05188,R06482,R06483,R06480,R06481,R02447,R05464,R01613,R01614,R05190,R07758,R02223,R07254,R02224,R00214,R00216,R01086,R01954,R00344,R05103,R01281,R01082,R00217,R00346,R00345,R00726,R00341,R00431
40	1.00	169	16	200	0	2	C00036->C00049:[1->1,2->2,3->3,5->5]	RP05677,RP00305,RP00015,RP00924,RP10771,RP00177,RP05067,RP05694,RP00059,RP00304,RP12907,RP01077,RP01012,RP01431,RP05857,RP04522	R08549,R07997,R08082,R08050,R05036,R05037,R01412,R05857,R05229,R05228,R08611,R06551,R07185,R05301,R05302,R05097,R03812,R05320,R06539,R01252,R08081,R03737,R03376,R00474,R08610,R05419,R02444,R02445,R00265,R00621,R01879,R06338,R06335,R03218,R03219,R06336,R06337,R02486,R07366,R07996,R08165,R05039,R07993,R03590,R01700,R07187,R06540,R02160,R07329,R03806,R07184,R00272,R07186,R03640,R07368,R03809,R07367,R05469,R05468,R01197,R03009,R03008,R04073,R03451,R05722,R05723,R05466,R02397,R06323,R06322,R03126,R04276,R00709,R00267,R07997,R08082,R08050,R05036,R05037,R01412,R05857,R05229,R05039,R08611,R06551,R05301,R05302,R05097,R03812,R05320,R06539,R01252,R08081,R03737,R03376,R05419,R02444,R02445,R01879,R06338,R06335,R03218,R02160,R06336,R06337,R02486,R07366,R07996,R03219,R05228,R07993,R03590,R07187,R06540,R07329,R08610,R03806,R07184,R04276,R07186,R03640,R07368,R03809,R07367,R05469,R05468,R03009,R03008,R04073,R03451,R05722,R05723,R05466,R02397,R06323,R06322,R03126,R07185,R00474,R01700,R00351,R00352,R00362,R00344,R04709,R07989,R06635,R06637,R06636,R06459,R06458,R06448,R07250,R06510,R07253,R05331,R06641,R00233,R06511,R06512,R06643,R06644,R06645,R02505,R07987,R07251,R07988,R05188,R06482,R06483,R06480,R06481,R02447,R05464,R01613,R01614,R05190,R07758,R02223,R07254,R02224,R00400,R00695,R01731,R00355,R00373,R01713,R07164,R07165,R00357,R08549,R01197,R00265,R08165,R00742,R00621,R01324,R00709,R00267,R00272
41	1.00	345	13	134	0	0	C00036->C00049:[1->1,2->2,3->3,5->5]	RP00305,RP08075,RP00177,RP00014,RP00059,RP05694,RP04461,RP08483,RP05729,RP05067,RP08076,RP01431,RP05857	R00709,R00267,R04385,R00351,R00352,R00362,R07659,R04467,R04234,R00093,R01161,R06423,R00250,R07276,R03053,R01214,R07275,R04338,R05052,R04475,R04438,R02283,R02772,R02773,R02619,R00684,R00668,R00243,R00114,R00248,R04269,R06977,R01939,R07277,R04029,R01956,R03243,R01155,R01648,R05507,R01339,R04529,R07396,R04028,R04171,R03207,R00667,R05085,R02433,R04188,R00895,R04173,R01684,R06426,R01090,R02199,R04217,R02077,R00258,R07613,R00021,R00694,R03248,R00372,R00355,R04051,R02274,R00734,R03952,R02700,R00457,R00908,R03120,R06844,R03266,R00400,R00695,R01731,R00355,R00373,R01713,R07164,R07165,R00357,R04709,R07989,R06635,R06637,R06636,R06459,R06458,R06448,R07250,R06510,R07253,R05331,R06641,R00233,R06511,R06512,R06643,R06644,R06645,R02505,R07987,R07251,R07988,R05188,R06482,R06483,R06480,R06481,R02447,R05464,R01613,R01614,R05190,R07758,R02223,R07254,R02224,R00261,R00261,R00217,R00346,R00345,R00726,R00341,R00431,R00344,R04386,R01324,R00709,R00267
42	0.75	441	17	94	0	0	C00036->C00049:[2->2,3->1,5->1,5->5]	RP08742,RP00036,RP00287,RP05067,RP06101,RP00109,RP08076,RP05729,RP00124,RP06172,RP01076,RP05698,RP01077,RP05694,RP00078,RP00936,RP00276	R00353,R00199,R01858,R02628,R01138,R00659,R00724,R00200,R00206,R02320,R00430,R00208,R01012,R00572,R00214,R00216,R00344,R00214,R00216,R00344,R00930,R00217,R00353,R04386,R00217,R00346,R00345,R00726,R00341,R00431,R00233,R00742,R00353,R04386,R00472,R00740,R01196,R00006,R00014,R00211,R00210,R01699,R00207,R00224,R00226,R00209,R05636,R03145,R00742,R04709,R07989,R06635,R06637,R06636,R06459,R06458,R06448,R07250,R06510,R07253,R05331,R06641,R00233,R06511,R06512,R06643,R06644,R06645,R02505,R07987,R07251,R07988,R05188,R06482,R06483,R06480,R06481,R02447,R05464,R01613,R01614,R05190,R07758,R02223,R07254,R02224,R00431,R00346,R00345,R00726,R00341,R00489,R00908,R00907
43	1.00	171	17	206	0	2	C00036->C00049:[1->1,2->2,3->3,5->5]	RP05677,RP00305,RP00015,RP00924,RP10771,RP00177,RP05067,RP05694,RP05729,RP00059,RP00304,RP12907,RP01077,RP01012,RP01431,RP05857,RP04522	R08549,R07997,R08082,R08050,R05036,R05037,R01412,R05857,R05229,R05228,R08611,R06551,R07185,R05301,R05302,R05097,R03812,R05320,R06539,R01252,R08081,R03737,R03376,R00474,R08610,R05419,R02444,R02445,R00265,R00621,R01879,R06338,R06335,R03218,R03219,R06336,R06337,R02486,R07366,R07996,R08165,R05039,R07993,R03590,R01700,R07187,R06540,R02160,R07329,R03806,R07184,R00272,R07186,R03640,R07368,R03809,R07367,R05469,R05468,R01197,R03009,R03008,R04073,R03451,R05722,R05723,R05466,R02397,R06323,R06322,R03126,R04276,R00709,R00267,R07997,R08082,R08050,R05036,R05037,R01412,R05857,R05229,R05039,R08611,R06551,R05301,R05302,R05097,R03812,R05320,R06539,R01252,R08081,R03737,R03376,R05419,R02444,R02445,R01879,R06338,R06335,R03218,R02160,R06336,R06337,R02486,R07366,R07996,R03219,R05228,R07993,R03590,R07187,R06540,R07329,R08610,R03806,R07184,R04276,R07186,R03640,R07368,R03809,R07367,R05469,R05468,R03009,R03008,R04073,R03451,R05722,R05723,R05466,R02397,R06323,R06322,R03126,R07185,R00474,R01700,R00351,R00352,R00362,R00344,R04709,R07989,R06635,R06637,R06636,R06459,R06458,R06448,R07250,R06510,R07253,R05331,R06641,R00233,R06511,R06512,R06643,R06644,R06645,R02505,R07987,R07251,R07988,R05188,R06482,R06483,R06480,R06481,R02447,R05464,R01613,R01614,R05190,R07758,R02223,R07254,R02224,R00217,R00346,R00345,R00726,R00341,R00431,R00400,R00695,R01731,R00355,R00373,R01713,R07164,R07165,R00357,R08549,R01197,R00265,R08165,R00742,R00621,R01324,R00709,R00267,R00272
44	0.75	430	17	66	0	0	C00036->C00049:[2->2,5->1,5->5]	RP08742,RP00568,RP01670,RP00079,RP00109,RP05067,RP00124,RP01076,RP06172,RP06374,RP04290,RP01077,RP05694,RP00936,RP06373,RP08076,RP00276	R00353,R01218,R01220,R01655,R00361,R00360,R00343,R00342,R01447,R01257,R00344,R00930,R00217,R00353,R00344,R00233,R00742,R00353,R04386,R00740,R00472,R00945,R00220,R00742,R04709,R07989,R06635,R06637,R06636,R06459,R06458,R06448,R07250,R06510,R07253,R05331,R06641,R00233,R06511,R06512,R06643,R06644,R06645,R02505,R07987,R07251,R07988,R05188,R06482,R06483,R06480,R06481,R02447,R05464,R01613,R01614,R05190,R07758,R02223,R07254,R02224,R00489,R00941,R04386,R00908,R00907
45	0.75	477	11	49	0	0	C00036->C00049:[2->2,5->1,5->5]	RP06172,RP00036,RP00287,RP00606,RP05854,RP06101,RP05698,RP00936,RP00078,RP05729,RP00276	R00472,R00199,R01858,R02628,R01138,R00659,R00724,R00200,R00206,R02320,R00430,R00208,R01012,R00572,R00214,R00216,R00706,R00705,R00706,R00705,R06973,R00214,R00216,R01196,R00006,R00014,R00211,R00210,R01699,R00207,R00224,R00226,R00209,R05636,R03145,R00489,R00431,R00346,R00345,R00726,R00341,R00217,R00346,R00345,R00726,R00341,R00431,R00908,R00907
46	1.00	199	19	204	0	2	C00036->C00049:[1->1,2->2,3->3,5->5]	RP00304,RP05677,RP00305,RP00015,RP08075,RP00924,RP10771,RP00177,RP00059,RP05694,RP06023,RP05067,RP08076,RP12907,RP10992,RP01012,RP01431,RP05857,RP04522	R08549,R01197,R00265,R08549,R07997,R08082,R08050,R05036,R05037,R01412,R05857,R05229,R05228,R08611,R06551,R07185,R05301,R05302,R05097,R03812,R05320,R06539,R01252,R08081,R03737,R03376,R00474,R08610,R05419,R02444,R02445,R00265,R00621,R01879,R06338,R06335,R03218,R03219,R06336,R06337,R02486,R07366,R07996,R08165,R05039,R07993,R03590,R01700,R07187,R06540,R02160,R07329,R03806,R07184,R00272,R07186,R03640,R07368,R03809,R07367,R05469,R05468,R01197,R03009,R03008,R04073,R03451,R05722,R05723,R05466,R02397,R06323,R06322,R03126,R04276,R00709,R00267,R07997,R08082,R08050,R05036,R05037,R01412,R05857,R05229,R05039,R08611,R06551,R05301,R05302,R05097,R03812,R05320,R06539,R01252,R08081,R03737,R03376,R05419,R02444,R02445,R01879,R06338,R06335,R03218,R02160,R06336,R06337,R02486,R07366,R07996,R03219,R05228,R07993,R03590,R07187,R06540,R07329,R08610,R03806,R07184,R04276,R07186,R03640,R07368,R03809,R07367,R05469,R05468,R03009,R03008,R04073,R03451,R05722,R05723,R05466,R02397,R06323,R06322,R03126,R07185,R04385,R00474,R01700,R00351,R00352,R00362,R00400,R00695,R01731,R00355,R00373,R01713,R07164,R07165,R00357,R04709,R07989,R06635,R06637,R06636,R06459,R06458,R06448,R07250,R06510,R07253,R05331,R06641,R00233,R06511,R06512,R06643,R06644,R06645,R02505,R07987,R07251,R07988,R05188,R06482,R06483,R06480,R06481,R02447,R05464,R01613,R01614,R05190,R07758,R02223,R07254,R02224,R00149,R00150,R00344,R04386,R08165,R07641,R00621,R01324,R00709,R00267,R00272
47	1.00	177	16	165	0	2	C00036->C00049:[1->1,2->2,3->3,5->5]	RP05677,RP00305,RP00015,RP10771,RP00177,RP05067,RP00924,RP06023,RP00059,RP00304,RP12907,RP10992,RP01012,RP01431,RP05857,RP04522	R08549,R07997,R08082,R08050,R05036,R05037,R01412,R05857,R05229,R05228,R08611,R06551,R07185,R05301,R05302,R05097,R03812,R05320,R06539,R01252,R08081,R03737,R03376,R00474,R08610,R05419,R02444,R02445,R00265,R00621,R01879,R06338,R06335,R03218,R03219,R06336,R06337,R02486,R07366,R07996,R08165,R05039,R07993,R03590,R01700,R07187,R06540,R02160,R07329,R03806,R07184,R00272,R07186,R03640,R07368,R03809,R07367,R05469,R05468,R01197,R03009,R03008,R04073,R03451,R05722,R05723,R05466,R02397,R06323,R06322,R03126,R04276,R00709,R00267,R07997,R08082,R08050,R05036,R05037,R01412,R05857,R05229,R05039,R08611,R06551,R05301,R05302,R05097,R03812,R05320,R06539,R01252,R08081,R03737,R03376,R05419,R02444,R02445,R01879,R06338,R06335,R03218,R02160,R06336,R06337,R02486,R07366,R07996,R03219,R05228,R07993,R03590,R07187,R06540,R07329,R08610,R03806,R07184,R04276,R07186,R03640,R07368,R03809,R07367,R05469,R05468,R03009,R03008,R04073,R03451,R05722,R05723,R05466,R02397,R06323,R06322,R03126,R07185,R01700,R00351,R00352,R00362,R00344,R00474,R00149,R00150,R00400,R00695,R01731,R00355,R00373,R01713,R07164,R07165,R00357,R08549,R01197,R00265,R08165,R07641,R00621,R01324,R00709,R00267,R00272
48	0.75	426	16	93	0	0	C00036->C00049:[2->2,3->1,5->1,5->5]	RP06172,RP08742,RP01076,RP00287,RP01077,RP00109,RP06101,RP05698,RP00078,RP00936,RP00036,RP08076,RP05694,RP05729,RP00124,RP00276	R00472,R00353,R00740,R00214,R00216,R00742,R00344,R00930,R00217,R00353,R00214,R00216,R01196,R00006,R00014,R00211,R00210,R01699,R00207,R00224,R00226,R00209,R05636,R03145,R00431,R00346,R00345,R00726,R00341,R00489,R00199,R01858,R02628,R01138,R00659,R00724,R00200,R00206,R02320,R00430,R00208,R01012,R00572,R04386,R04709,R07989,R06635,R06637,R06636,R06459,R06458,R06448,R07250,R06510,R07253,R05331,R06641,R00233,R06511,R06512,R06643,R06644,R06645,R02505,R07987,R07251,R07988,R05188,R06482,R06483,R06480,R06481,R02447,R05464,R01613,R01614,R05190,R07758,R02223,R07254,R02224,R00217,R00346,R00345,R00726,R00341,R00431,R00233,R00742,R00353,R04386,R00908,R00907
49	0.75	385	11	56	0	0	C00036->C00049:[2->2,5->1,5->5]	RP06172,RP08742,RP01076,RP01077,RP05694,RP00079,RP00936,RP05067,RP08076,RP00124,RP00276	R00472,R00353,R00740,R00742,R04709,R07989,R06635,R06637,R06636,R06459,R06458,R06448,R07250,R06510,R07253,R05331,R06641,R00233,R06511,R06512,R06643,R06644,R06645,R02505,R07987,R07251,R07988,R05188,R06482,R06483,R06480,R06481,R02447,R05464,R01613,R01614,R05190,R07758,R02223,R07254,R02224,R00361,R00360,R00343,R00342,R01447,R01257,R00489,R00344,R04386,R00233,R00742,R00353,R04386,R00908,R00907
50	0.75	401	13	72	0	0	C00036->C00049:[2->2,5->1,5->5]	RP06172,RP08742,RP01076,RP05698,RP01077,RP05694,RP00079,RP00936,RP00109,RP05067,RP08076,RP00124,RP00276	R00472,R00353,R00740,R01196,R00006,R00014,R00211,R00210,R01699,R00207,R00224,R00226,R00209,R05636,R03145,R00742,R04709,R07989,R06635,R06637,R06636,R06459,R06458,R06448,R07250,R06510,R07253,R05331,R06641,R00233,R06511,R06512,R06643,R06644,R06645,R02505,R07987,R07251,R07988,R05188,R06482,R06483,R06480,R06481,R02447,R05464,R01613,R01614,R05190,R07758,R02223,R07254,R02224,R00361,R00360,R00343,R00342,R01447,R01257,R00489,R00344,R00930,R00217,R00353,R00344,R04386,R00233,R00742,R00353,R04386,R00908,R00907
51	1.00	375	20	102	0	1	C00036->C00049:[1->1,2->2,3->3,5->5]	RP00285,RP00036,RP08075,RP00440,RP05242,RP05067,RP05698,RP05694,RP00059,RP10730,RP04318,RP12733,RP02918,RP00078,RP08076,RP04202,RP02797,RP12734,RP05729,RP00291	R00211,R00210,R00209,R01196,R00212,R00199,R01858,R02628,R01138,R00659,R00724,R00200,R00206,R02320,R00430,R00208,R01012,R00572,R04385,R03050,R00006,R05636,R00344,R01196,R00006,R00014,R00211,R00210,R01699,R00207,R00224,R00226,R00209,R05636,R03145,R04709,R07989,R06635,R06637,R06636,R06459,R06458,R06448,R07250,R06510,R07253,R05331,R06641,R00233,R06511,R06512,R06643,R06644,R06645,R02505,R07987,R07251,R07988,R05188,R06482,R06483,R06480,R06481,R02447,R05464,R01613,R01614,R05190,R07758,R02223,R07254,R02224,R00400,R00695,R01731,R00355,R00373,R01713,R07164,R07165,R00357,R01699,R00224,R00006,R00014,R00431,R00346,R00345,R00726,R00341,R04386,R00207,R03145,R00226,R00217,R00346,R00345,R00726,R00341,R00431,R00226,R04672
52	1.00	161	11	176	0	0	C00036->C00049:[1->1,2->2,3->3,5->5]	RP05677,RP00305,RP00015,RP05698,RP00177,RP00930,RP01431,RP00109,RP00059,RP05729,RP05857	R08549,R07997,R08082,R08050,R05036,R05037,R01412,R05857,R05229,R05228,R08611,R06551,R07185,R05301,R05302,R05097,R03812,R05320,R06539,R01252,R08081,R03737,R03376,R00474,R08610,R05419,R02444,R02445,R00265,R00621,R01879,R06338,R06335,R03218,R03219,R06336,R06337,R02486,R07366,R07996,R08165,R05039,R07993,R03590,R01700,R07187,R06540,R02160,R07329,R03806,R07184,R00272,R07186,R03640,R07368,R03809,R07367,R05469,R05468,R01197,R03009,R03008,R04073,R03451,R05722,R05723,R05466,R02397,R06323,R06322,R03126,R04276,R00709,R00267,R07997,R08082,R08050,R05036,R05037,R01412,R05857,R05229,R05039,R08611,R06551,R05301,R05302,R05097,R03812,R05320,R06539,R01252,R08081,R03737,R03376,R05419,R02444,R02445,R01879,R06338,R06335,R03218,R02160,R06336,R06337,R02486,R07366,R07996,R03219,R05228,R07993,R03590,R07187,R06540,R07329,R08610,R03806,R07184,R04276,R07186,R03640,R07368,R03809,R07367,R05469,R05468,R03009,R03008,R04073,R03451,R05722,R05723,R05466,R02397,R06323,R06322,R03126,R07185,R01196,R00006,R00014,R00211,R00210,R01699,R00207,R00224,R00226,R00209,R05636,R03145,R00351,R00352,R00362,R00479,R01324,R00344,R00930,R00217,R00353,R00400,R00695,R01731,R00355,R00373,R01713,R07164,R07165,R00357,R00217,R00346,R00345,R00726,R00341,R00431,R00709,R00267
53	0.75	445	17	70	0	0	C00036->C00049:[2->2,5->1,5->5]	RP08742,RP00287,RP06101,RP00109,RP05067,RP01431,RP05729,RP00124,RP05857,RP06172,RP01076,RP00177,RP01077,RP05694,RP00936,RP08076,RP00276	R00353,R00214,R00216,R00214,R00216,R00344,R00930,R00217,R00353,R00344,R01324,R00217,R00346,R00345,R00726,R00341,R00431,R00233,R00742,R00353,R04386,R00709,R00267,R00472,R00740,R00351,R00352,R00362,R00742,R04709,R07989,R06635,R06637,R06636,R06459,R06458,R06448,R07250,R06510,R07253,R05331,R06641,R00233,R06511,R06512,R06643,R06644,R06645,R02505,R07987,R07251,R07988,R05188,R06482,R06483,R06480,R06481,R02447,R05464,R01613,R01614,R05190,R07758,R02223,R07254,R02224,R00489,R04386,R00908,R00907
54	0.50	393	13	58	0	0	C00036->C00049:[3->1,3->5,5->1,5->5]	RP05857,RP06172,RP00177,RP00287,RP00606,RP01077,RP05694,RP05854,RP06101,RP00936,RP05067,RP01431,RP00276	R00709,R00267,R00472,R00351,R00352,R00362,R00214,R00216,R00706,R00705,R00742,R04709,R07989,R06635,R06637,R06636,R06459,R06458,R06448,R07250,R06510,R07253,R05331,R06641,R00233,R06511,R06512,R06643,R06644,R06645,R02505,R07987,R07251,R07988,R05188,R06482,R06483,R06480,R06481,R02447,R05464,R01613,R01614,R05190,R07758,R02223,R07254,R02224,R00706,R00705,R06973,R00214,R00216,R00489,R00344,R01324,R00908,R00907
55	0.50	357	10	52	0	0	C00036->C00049:[5->1,5->5]	RP06172,RP00287,RP00606,RP01077,RP05694,RP05854,RP06101,RP00936,RP05067,RP00276	R00472,R00214,R00216,R00706,R00705,R00742,R04709,R07989,R06635,R06637,R06636,R06459,R06458,R06448,R07250,R06510,R07253,R05331,R06641,R00233,R06511,R06512,R06643,R06644,R06645,R02505,R07987,R07251,R07988,R05188,R06482,R06483,R06480,R06481,R02447,R05464,R01613,R01614,R05190,R07758,R02223,R07254,R02224,R00706,R00705,R06973,R00214,R00216,R00489,R00344,R00908,R00907
56	1.00	479	19	66	0	1	C00036->C00049:[1->1,2->2,3->3,5->5]	RP02918,RP00440,RP05698,RP12734,RP04318,RP00078,RP00285,RP10992,RP04202,RP00291,RP00036,RP02797,RP05242,RP06023,RP05067,RP10730,RP12733,RP00059,RP05729	R00014,R03050,R00006,R01196,R00006,R00014,R00211,R00210,R01699,R00207,R00224,R00226,R00209,R05636,R03145,R00226,R00224,R00431,R00346,R00345,R00726,R00341,R00211,R00210,R00209,R01196,R00212,R07641,R00207,R00226,R04672,R00199,R01858,R02628,R01138,R00659,R00724,R00200,R00206,R02320,R00430,R00208,R01012,R00572,R03145,R05636,R00149,R00150,R00344,R01699,R00006,R00400,R00695,R01731,R00355,R00373,R01713,R07164,R07165,R00357,R00217,R00346,R00345,R00726,R00341,R00431
57	1.00	333	11	38	0	1	C00036->C00049:[1->2,2->1,3->5,5->3]	RP06172,RP04232,RP00287,RP05698,RP06101,RP00079,RP01298,RP01870,RP00285,RP01292,RP05729	R00472,R00212,R00214,R00216,R01196,R00006,R00014,R00211,R00210,R01699,R00207,R00224,R00226,R00209,R05636,R03145,R00214,R00216,R00361,R00360,R00343,R00342,R01447,R01257,R01086,R01954,R00211,R00210,R00209,R01196,R00212,R01082,R00217,R00346,R00345,R00726,R00341,R00431
58	1.00	317	8	56	0	0	C00036->C00049:[1->1,2->2,3->3,5->5]	RP00305,RP00059,RP00177,RP05067,RP01077,RP05694,RP01431,RP05857	R00709,R00267,R00400,R00695,R01731,R00355,R00373,R01713,R07164,R07165,R00357,R00351,R00352,R00362,R00344,R00742,R04709,R07989,R06635,R06637,R06636,R06459,R06458,R06448,R07250,R06510,R07253,R05331,R06641,R00233,R06511,R06512,R06643,R06644,R06645,R02505,R07987,R07251,R07988,R05188,R06482,R06483,R06480,R06481,R02447,R05464,R01613,R01614,R05190,R07758,R02223,R07254,R02224,R01324,R00709,R00267
59	1.00	202	18	181	0	2	C00036->C00049:[1->1,2->2,3->3,5->5]	RP05677,RP00305,RP00015,RP05698,RP00177,RP05067,RP00924,RP06023,RP10771,RP00109,RP00059,RP00304,RP12907,RP10992,RP01012,RP01431,RP05857,RP04522	R08549,R07997,R08082,R08050,R05036,R05037,R01412,R05857,R05229,R05228,R08611,R06551,R07185,R05301,R05302,R05097,R03812,R05320,R06539,R01252,R08081,R03737,R03376,R00474,R08610,R05419,R02444,R02445,R00265,R00621,R01879,R06338,R06335,R03218,R03219,R06336,R06337,R02486,R07366,R07996,R08165,R05039,R07993,R03590,R01700,R07187,R06540,R02160,R07329,R03806,R07184,R00272,R07186,R03640,R07368,R03809,R07367,R05469,R05468,R01197,R03009,R03008,R04073,R03451,R05722,R05723,R05466,R02397,R06323,R06322,R03126,R04276,R00709,R00267,R07997,R08082,R08050,R05036,R05037,R01412,R05857,R05229,R05039,R08611,R06551,R05301,R05302,R05097,R03812,R05320,R06539,R01252,R08081,R03737,R03376,R05419,R02444,R02445,R01879,R06338,R06335,R03218,R02160,R06336,R06337,R02486,R07366,R07996,R03219,R05228,R07993,R03590,R07187,R06540,R07329,R08610,R03806,R07184,R04276,R07186,R03640,R07368,R03809,R07367,R05469,R05468,R03009,R03008,R04073,R03451,R05722,R05723,R05466,R02397,R06323,R06322,R03126,R07185,R01196,R00006,R00014,R00211,R00210,R01699,R00207,R00224,R00226,R00209,R05636,R03145,R00351,R00352,R00362,R00344,R00474,R00149,R00150,R01700,R00344,R00930,R00217,R00353,R00400,R00695,R01731,R00355,R00373,R01713,R07164,R07165,R00357,R08549,R01197,R00265,R08165,R07641,R00621,R01324,R00709,R00267,R00272
60	1.00	409	22	105	0	1	C00036->C00049:[1->1,2->2,3->3,5->5]	RP05698,RP08075,RP00440,RP05067,RP05694,RP12734,RP04318,RP05242,RP00285,RP02797,RP05729,RP00291,RP00036,RP10992,RP02918,RP06023,RP00078,RP10730,RP12733,RP00059,RP08076,RP04202	R01196,R00006,R00014,R00211,R00210,R01699,R00207,R00224,R00226,R00209,R05636,R03145,R04385,R03050,R00006,R00344,R04709,R07989,R06635,R06637,R06636,R06459,R06458,R06448,R07250,R06510,R07253,R05331,R06641,R00233,R06511,R06512,R06643,R06644,R06645,R02505,R07987,R07251,R07988,R05188,R06482,R06483,R06480,R06481,R02447,R05464,R01613,R01614,R05190,R07758,R02223,R07254,R02224,R00226,R00224,R05636,R00211,R00210,R00209,R01196,R00212,R03145,R00217,R00346,R00345,R00726,R00341,R00431,R00226,R04672,R00199,R01858,R02628,R01138,R00659,R00724,R00200,R00206,R02320,R00430,R00208,R01012,R00572,R07641,R00014,R00149,R00150,R00431,R00346,R00345,R00726,R00341,R01699,R00006,R00400,R00695,R01731,R00355,R00373,R01713,R07164,R07165,R00357,R04386,R00207
61	1.00	191	18	216	0	2	C00036->C00049:[1->1,2->2,3->3,5->5]	RP05677,RP00305,RP00015,RP00924,RP05698,RP00177,RP05067,RP05694,RP10771,RP00109,RP00059,RP00304,RP12907,RP01077,RP01012,RP01431,RP05857,RP04522	R08549,R07997,R08082,R08050,R05036,R05037,R01412,R05857,R05229,R05228,R08611,R06551,R07185,R05301,R05302,R05097,R03812,R05320,R06539,R01252,R08081,R03737,R03376,R00474,R08610,R05419,R02444,R02445,R00265,R00621,R01879,R06338,R06335,R03218,R03219,R06336,R06337,R02486,R07366,R07996,R08165,R05039,R07993,R03590,R01700,R07187,R06540,R02160,R07329,R03806,R07184,R00272,R07186,R03640,R07368,R03809,R07367,R05469,R05468,R01197,R03009,R03008,R04073,R03451,R05722,R05723,R05466,R02397,R06323,R06322,R03126,R04276,R00709,R00267,R07997,R08082,R08050,R05036,R05037,R01412,R05857,R05229,R05039,R08611,R06551,R05301,R05302,R05097,R03812,R05320,R06539,R01252,R08081,R03737,R03376,R05419,R02444,R02445,R01879,R06338,R06335,R03218,R02160,R06336,R06337,R02486,R07366,R07996,R03219,R05228,R07993,R03590,R07187,R06540,R07329,R08610,R03806,R07184,R04276,R07186,R03640,R07368,R03809,R07367,R05469,R05468,R03009,R03008,R04073,R03451,R05722,R05723,R05466,R02397,R06323,R06322,R03126,R07185,R00474,R01196,R00006,R00014,R00211,R00210,R01699,R00207,R00224,R00226,R00209,R05636,R03145,R00351,R00352,R00362,R00344,R04709,R07989,R06635,R06637,R06636,R06459,R06458,R06448,R07250,R06510,R07253,R05331,R06641,R00233,R06511,R06512,R06643,R06644,R06645,R02505,R07987,R07251,R07988,R05188,R06482,R06483,R06480,R06481,R02447,R05464,R01613,R01614,R05190,R07758,R02223,R07254,R02224,R01700,R00344,R00930,R00217,R00353,R00400,R00695,R01731,R00355,R00373,R01713,R07164,R07165,R00357,R08549,R01197,R00265,R08165,R00742,R00621,R01324,R00709,R00267,R00272
62	1.00	394	23	108	0	1	C00036->C00049:[1->1,2->2,3->3,5->5]	RP05698,RP08075,RP00440,RP05067,RP05694,RP12734,RP04318,RP05242,RP00285,RP01431,RP02797,RP05729,RP00291,RP05857,RP00036,RP02918,RP00177,RP00078,RP10730,RP12733,RP00059,RP08076,RP04202	R01196,R00006,R00014,R00211,R00210,R01699,R00207,R00224,R00226,R00209,R05636,R03145,R04385,R03050,R00006,R00344,R04709,R07989,R06635,R06637,R06636,R06459,R06458,R06448,R07250,R06510,R07253,R05331,R06641,R00233,R06511,R06512,R06643,R06644,R06645,R02505,R07987,R07251,R07988,R05188,R06482,R06483,R06480,R06481,R02447,R05464,R01613,R01614,R05190,R07758,R02223,R07254,R02224,R00226,R00224,R05636,R00211,R00210,R00209,R01196,R00212,R01324,R03145,R00217,R00346,R00345,R00726,R00341,R00431,R00226,R04672,R00709,R00267,R00199,R01858,R02628,R01138,R00659,R00724,R00200,R00206,R02320,R00430,R00208,R01012,R00572,R00014,R00351,R00352,R00362,R00431,R00346,R00345,R00726,R00341,R01699,R00006,R00400,R00695,R01731,R00355,R00373,R01713,R07164,R07165,R00357,R04386,R00207
63	0.50	757	7	9	0	0	C00036->C00049:[2->1,5->3]	RP00931,RP06172,RP00177,RP01292,RP00921,RP01431,RP00937	R00479,R00472,R00351,R00352,R00362,R01082,R00472,R01324,R00490
64	1.00	393	21	104	0	1	C00036->C00049:[1->1,2->2,3->3,5->5]	RP02918,RP00440,RP05698,RP05694,RP12734,RP04318,RP00078,RP00285,RP10992,RP04202,RP00291,RP00036,RP02797,RP05242,RP06023,RP01077,RP05067,RP10730,RP12733,RP00059,RP05729	R00014,R03050,R00006,R01196,R00006,R00014,R00211,R00210,R01699,R00207,R00224,R00226,R00209,R05636,R03145,R04709,R07989,R06635,R06637,R06636,R06459,R06458,R06448,R07250,R06510,R07253,R05331,R06641,R00233,R06511,R06512,R06643,R06644,R06645,R02505,R07987,R07251,R07988,R05188,R06482,R06483,R06480,R06481,R02447,R05464,R01613,R01614,R05190,R07758,R02223,R07254,R02224,R00226,R00224,R00431,R00346,R00345,R00726,R00341,R00211,R00210,R00209,R01196,R00212,R07641,R00207,R00226,R04672,R00199,R01858,R02628,R01138,R00659,R00724,R00200,R00206,R02320,R00430,R00208,R01012,R00572,R03145,R05636,R00149,R00150,R00742,R00344,R01699,R00006,R00400,R00695,R01731,R00355,R00373,R01713,R07164,R07165,R00357,R00217,R00346,R00345,R00726,R00341,R00431
65	1.00	180	18	207	0	2	C00036->C00049:[1->1,2->2,3->3,5->5]	RP00304,RP05677,RP00305,RP00015,RP08075,RP00924,RP10771,RP00177,RP00059,RP05694,RP05729,RP05067,RP08076,RP12907,RP01012,RP01431,RP05857,RP04522	R08549,R01197,R00265,R08549,R07997,R08082,R08050,R05036,R05037,R01412,R05857,R05229,R05228,R08611,R06551,R07185,R05301,R05302,R05097,R03812,R05320,R06539,R01252,R08081,R03737,R03376,R00474,R08610,R05419,R02444,R02445,R00265,R00621,R01879,R06338,R06335,R03218,R03219,R06336,R06337,R02486,R07366,R07996,R08165,R05039,R07993,R03590,R01700,R07187,R06540,R02160,R07329,R03806,R07184,R00272,R07186,R03640,R07368,R03809,R07367,R05469,R05468,R01197,R03009,R03008,R04073,R03451,R05722,R05723,R05466,R02397,R06323,R06322,R03126,R04276,R00709,R00267,R07997,R08082,R08050,R05036,R05037,R01412,R05857,R05229,R05039,R08611,R06551,R05301,R05302,R05097,R03812,R05320,R06539,R01252,R08081,R03737,R03376,R05419,R02444,R02445,R01879,R06338,R06335,R03218,R02160,R06336,R06337,R02486,R07366,R07996,R03219,R05228,R07993,R03590,R07187,R06540,R07329,R08610,R03806,R07184,R04276,R07186,R03640,R07368,R03809,R07367,R05469,R05468,R03009,R03008,R04073,R03451,R05722,R05723,R05466,R02397,R06323,R06322,R03126,R07185,R04385,R00474,R01700,R00351,R00352,R00362,R00400,R00695,R01731,R00355,R00373,R01713,R07164,R07165,R00357,R04709,R07989,R06635,R06637,R06636,R06459,R06458,R06448,R07250,R06510,R07253,R05331,R06641,R00233,R06511,R06512,R06643,R06644,R06645,R02505,R07987,R07251,R07988,R05188,R06482,R06483,R06480,R06481,R02447,R05464,R01613,R01614,R05190,R07758,R02223,R07254,R02224,R00217,R00346,R00345,R00726,R00341,R00431,R00344,R04386,R08165,R00621,R01324,R00709,R00267,R00272
66	0.75	381	12	71	0	0	C00036->C00049:[2->2,5->1,5->5]	RP06172,RP08742,RP01076,RP05698,RP01077,RP05694,RP00079,RP00936,RP00109,RP08076,RP00124,RP00276	R00472,R00353,R00740,R01196,R00006,R00014,R00211,R00210,R01699,R00207,R00224,R00226,R00209,R05636,R03145,R00742,R04709,R07989,R06635,R06637,R06636,R06459,R06458,R06448,R07250,R06510,R07253,R05331,R06641,R00233,R06511,R06512,R06643,R06644,R06645,R02505,R07987,R07251,R07988,R05188,R06482,R06483,R06480,R06481,R02447,R05464,R01613,R01614,R05190,R07758,R02223,R07254,R02224,R00361,R00360,R00343,R00342,R01447,R01257,R00489,R00344,R00930,R00217,R00353,R04386,R00233,R00742,R00353,R04386,R00908,R00907
67	1.00	188	18	202	0	2	C00036->C00049:[1->1,2->2,3->3,5->5]	RP00304,RP05677,RP00305,RP00015,RP08075,RP00924,RP10771,RP00177,RP00059,RP05694,RP05067,RP08076,RP12907,RP01077,RP01012,RP01431,RP05857,RP04522	R08549,R01197,R00265,R08549,R07997,R08082,R08050,R05036,R05037,R01412,R05857,R05229,R05228,R08611,R06551,R07185,R05301,R05302,R05097,R03812,R05320,R06539,R01252,R08081,R03737,R03376,R00474,R08610,R05419,R02444,R02445,R00265,R00621,R01879,R06338,R06335,R03218,R03219,R06336,R06337,R02486,R07366,R07996,R08165,R05039,R07993,R03590,R01700,R07187,R06540,R02160,R07329,R03806,R07184,R00272,R07186,R03640,R07368,R03809,R07367,R05469,R05468,R01197,R03009,R03008,R04073,R03451,R05722,R05723,R05466,R02397,R06323,R06322,R03126,R04276,R00709,R00267,R07997,R08082,R08050,R05036,R05037,R01412,R05857,R05229,R05039,R08611,R06551,R05301,R05302,R05097,R03812,R05320,R06539,R01252,R08081,R03737,R03376,R05419,R02444,R02445,R01879,R06338,R06335,R03218,R02160,R06336,R06337,R02486,R07366,R07996,R03219,R05228,R07993,R03590,R07187,R06540,R07329,R08610,R03806,R07184,R04276,R07186,R03640,R07368,R03809,R07367,R05469,R05468,R03009,R03008,R04073,R03451,R05722,R05723,R05466,R02397,R06323,R06322,R03126,R07185,R04385,R00474,R01700,R00351,R00352,R00362,R00400,R00695,R01731,R00355,R00373,R01713,R07164,R07165,R00357,R04709,R07989,R06635,R06637,R06636,R06459,R06458,R06448,R07250,R06510,R07253,R05331,R06641,R00233,R06511,R06512,R06643,R06644,R06645,R02505,R07987,R07251,R07988,R05188,R06482,R06483,R06480,R06481,R02447,R05464,R01613,R01614,R05190,R07758,R02223,R07254,R02224,R00344,R04386,R08165,R00742,R00621,R01324,R00709,R00267,R00272
68	1.00	190	18	203	0	2	C00036->C00049:[1->1,2->2,3->3,5->5]	RP05677,RP00305,RP00015,RP01077,RP00924,RP10771,RP00177,RP05067,RP05694,RP06023,RP00059,RP00304,RP12907,RP10992,RP01012,RP01431,RP05857,RP04522	R08549,R07997,R08082,R08050,R05036,R05037,R01412,R05857,R05229,R05228,R08611,R06551,R07185,R05301,R05302,R05097,R03812,R05320,R06539,R01252,R08081,R03737,R03376,R00474,R08610,R05419,R02444,R02445,R00265,R00621,R01879,R06338,R06335,R03218,R03219,R06336,R06337,R02486,R07366,R07996,R08165,R05039,R07993,R03590,R01700,R07187,R06540,R02160,R07329,R03806,R07184,R00272,R07186,R03640,R07368,R03809,R07367,R05469,R05468,R01197,R03009,R03008,R04073,R03451,R05722,R05723,R05466,R02397,R06323,R06322,R03126,R04276,R00709,R00267,R07997,R08082,R08050,R05036,R05037,R01412,R05857,R05229,R05039,R08611,R06551,R05301,R05302,R05097,R03812,R05320,R06539,R01252,R08081,R03737,R03376,R05419,R02444,R02445,R01879,R06338,R06335,R03218,R02160,R06336,R06337,R02486,R07366,R07996,R03219,R05228,R07993,R03590,R07187,R06540,R07329,R08610,R03806,R07184,R04276,R07186,R03640,R07368,R03809,R07367,R05469,R05468,R03009,R03008,R04073,R03451,R05722,R05723,R05466,R02397,R06323,R06322,R03126,R07185,R00742,R00474,R01700,R00351,R00352,R00362,R00344,R04709,R07989,R06635,R06637,R06636,R06459,R06458,R06448,R07250,R06510,R07253,R05331,R06641,R00233,R06511,R06512,R06643,R06644,R06645,R02505,R07987,R07251,R07988,R05188,R06482,R06483,R06480,R06481,R02447,R05464,R01613,R01614,R05190,R07758,R02223,R07254,R02224,R00149,R00150,R00400,R00695,R01731,R00355,R00373,R01713,R07164,R07165,R00357,R08549,R01197,R00265,R08165,R07641,R00621,R01324,R00709,R00267,R00272
69	0.50	669	11	23	0	0	C00036->C00049:[5->1,5->5]	RP06172,RP00287,RP00606,RP05854,RP06101,RP06023,RP00936,RP05067,RP10992,RP05729,RP00276	R00472,R00214,R00216,R00706,R00705,R00706,R00705,R06973,R00214,R00216,R00149,R00150,R00489,R00344,R07641,R00217,R00346,R00345,R00726,R00341,R00431,R00908,R00907
70	1.00	349	9	57	0	0	C00036->C00049:[1->1,2->2,3->3,5->5]	RP00305,RP08075,RP00177,RP05067,RP05694,RP00059,RP08076,RP01431,RP05857	R00709,R00267,R04385,R00351,R00352,R00362,R00344,R04709,R07989,R06635,R06637,R06636,R06459,R06458,R06448,R07250,R06510,R07253,R05331,R06641,R00233,R06511,R06512,R06643,R06644,R06645,R02505,R07987,R07251,R07988,R05188,R06482,R06483,R06480,R06481,R02447,R05464,R01613,R01614,R05190,R07758,R02223,R07254,R02224,R00400,R00695,R01731,R00355,R00373,R01713,R07164,R07165,R00357,R04386,R01324,R00709,R00267
71	0.75	404	13	82	0	0	C00036->C00049:[2->2,3->1,3->5,5->1,5->5]	RP06172,RP00036,RP00287,RP00606,RP01077,RP05694,RP05854,RP06101,RP05698,RP00936,RP05067,RP00078,RP00276	R00472,R00199,R01858,R02628,R01138,R00659,R00724,R00200,R00206,R02320,R00430,R00208,R01012,R00572,R00214,R00216,R00706,R00705,R00742,R04709,R07989,R06635,R06637,R06636,R06459,R06458,R06448,R07250,R06510,R07253,R05331,R06641,R00233,R06511,R06512,R06643,R06644,R06645,R02505,R07987,R07251,R07988,R05188,R06482,R06483,R06480,R06481,R02447,R05464,R01613,R01614,R05190,R07758,R02223,R07254,R02224,R00706,R00705,R06973,R00214,R00216,R01196,R00006,R00014,R00211,R00210,R01699,R00207,R00224,R00226,R00209,R05636,R03145,R00489,R00344,R00431,R00346,R00345,R00726,R00341,R00908,R00907
72	1.00	403	12	98	0	0	C00036->C00049:[1->1,2->2,3->3,5->5]	RP00305,RP00177,RP00014,RP05067,RP04461,RP08483,RP05729,RP06023,RP00059,RP10992,RP01431,RP05857	R00709,R00267,R00351,R00352,R00362,R07659,R04467,R04234,R00093,R01161,R06423,R00250,R07276,R03053,R01214,R07275,R04338,R05052,R04475,R04438,R02283,R02772,R02773,R02619,R00684,R00668,R00243,R00114,R00248,R04269,R06977,R01939,R07277,R04029,R01956,R03243,R01155,R01648,R05507,R01339,R04529,R07396,R04028,R04171,R03207,R00667,R05085,R02433,R04188,R00895,R04173,R01684,R06426,R01090,R02199,R04217,R02077,R00258,R07613,R00021,R00694,R03248,R00372,R00355,R04051,R02274,R00734,R03952,R02700,R00457,R00908,R03120,R06844,R03266,R00344,R00261,R00261,R00217,R00346,R00345,R00726,R00341,R00431,R00149,R00150,R00400,R00695,R01731,R00355,R00373,R01713,R07164,R07165,R00357,R07641,R01324,R00709,R00267
73	0.75	420	14	64	0	0	C00036->C00049:[2->2,5->1,5->5]	RP06172,RP08742,RP01076,RP00287,RP01077,RP06101,RP00936,RP00109,RP05067,RP08076,RP05694,RP05729,RP00124,RP00276	R00472,R00353,R00740,R00214,R00216,R00742,R00214,R00216,R00489,R00344,R00930,R00217,R00353,R00344,R04386,R04709,R07989,R06635,R06637,R06636,R06459,R06458,R06448,R07250,R06510,R07253,R05331,R06641,R00233,R06511,R06512,R06643,R06644,R06645,R02505,R07987,R07251,R07988,R05188,R06482,R06483,R06480,R06481,R02447,R05464,R01613,R01614,R05190,R07758,R02223,R07254,R02224,R00217,R00346,R00345,R00726,R00341,R00431,R00233,R00742,R00353,R04386,R00908,R00907
74	0.50	387	10	18	0	1	C00036->C00049:[5->3,5->5]	RP01298,RP01870,RP04699,RP01404,RP00287,RP05983,RP01292,RP04290,RP05729,RP06101	R01086,R01954,R05103,R01281,R00214,R00216,R05103,R01281,R01082,R00220,R00217,R00346,R00345,R00726,R00341,R00431,R00214,R00216
75	0.75	346	11	61	0	0	C00036->C00049:[2->2,5->1,5->5]	RP06172,RP08742,RP01076,RP01077,RP05694,RP00079,RP00936,RP08076,RP05729,RP00124,RP00276	R00472,R00353,R00740,R00742,R04709,R07989,R06635,R06637,R06636,R06459,R06458,R06448,R07250,R06510,R07253,R05331,R06641,R00233,R06511,R06512,R06643,R06644,R06645,R02505,R07987,R07251,R07988,R05188,R06482,R06483,R06480,R06481,R02447,R05464,R01613,R01614,R05190,R07758,R02223,R07254,R02224,R00361,R00360,R00343,R00342,R01447,R01257,R00489,R04386,R00217,R00346,R00345,R00726,R00341,R00431,R00233,R00742,R00353,R04386,R00908,R00907
76	0.75	393	16	68	0	0	C00036->C00049:[2->2,5->1,5->5]	RP06172,RP00287,RP00606,RP00177,RP01077,RP05694,RP05854,RP06101,RP00931,RP00079,RP00936,RP00109,RP05067,RP00921,RP01431,RP00276	R00472,R00214,R00216,R00706,R00705,R00351,R00352,R00362,R00742,R04709,R07989,R06635,R06637,R06636,R06459,R06458,R06448,R07250,R06510,R07253,R05331,R06641,R00233,R06511,R06512,R06643,R06644,R06645,R02505,R07987,R07251,R07988,R05188,R06482,R06483,R06480,R06481,R02447,R05464,R01613,R01614,R05190,R07758,R02223,R07254,R02224,R00706,R00705,R06973,R00214,R00216,R00479,R00361,R00360,R00343,R00342,R01447,R01257,R00489,R00344,R00930,R00217,R00353,R00344,R00472,R01324,R00908,R00907
77	0.75	416	14	62	0	0	C00036->C00049:[2->2,5->1,5->5]	RP05857,RP06172,RP08742,RP01076,RP00177,RP01077,RP05694,RP00079,RP00936,RP05067,RP08076,RP01431,RP00124,RP00276	R00709,R00267,R00472,R00353,R00740,R00351,R00352,R00362,R00742,R04709,R07989,R06635,R06637,R06636,R06459,R06458,R06448,R07250,R06510,R07253,R05331,R06641,R00233,R06511,R06512,R06643,R06644,R06645,R02505,R07987,R07251,R07988,R05188,R06482,R06483,R06480,R06481,R02447,R05464,R01613,R01614,R05190,R07758,R02223,R07254,R02224,R00361,R00360,R00343,R00342,R01447,R01257,R00489,R00344,R04386,R01324,R00233,R00742,R00353,R04386,R00908,R00907
78	1.00	187	12	190	0	0	C00036->C00049:[1->1,2->2,3->3,5->5]	RP05677,RP00305,RP00015,RP00036,RP05698,RP00177,RP00930,RP01431,RP00078,RP00059,RP05729,RP05857	R08549,R07997,R08082,R08050,R05036,R05037,R01412,R05857,R05229,R05228,R08611,R06551,R07185,R05301,R05302,R05097,R03812,R05320,R06539,R01252,R08081,R03737,R03376,R00474,R08610,R05419,R02444,R02445,R00265,R00621,R01879,R06338,R06335,R03218,R03219,R06336,R06337,R02486,R07366,R07996,R08165,R05039,R07993,R03590,R01700,R07187,R06540,R02160,R07329,R03806,R07184,R00272,R07186,R03640,R07368,R03809,R07367,R05469,R05468,R01197,R03009,R03008,R04073,R03451,R05722,R05723,R05466,R02397,R06323,R06322,R03126,R04276,R00709,R00267,R07997,R08082,R08050,R05036,R05037,R01412,R05857,R05229,R05039,R08611,R06551,R05301,R05302,R05097,R03812,R05320,R06539,R01252,R08081,R03737,R03376,R05419,R02444,R02445,R01879,R06338,R06335,R03218,R02160,R06336,R06337,R02486,R07366,R07996,R03219,R05228,R07993,R03590,R07187,R06540,R07329,R08610,R03806,R07184,R04276,R07186,R03640,R07368,R03809,R07367,R05469,R05468,R03009,R03008,R04073,R03451,R05722,R05723,R05466,R02397,R06323,R06322,R03126,R07185,R00199,R01858,R02628,R01138,R00659,R00724,R00200,R00206,R02320,R00430,R00208,R01012,R00572,R01196,R00006,R00014,R00211,R00210,R01699,R00207,R00224,R00226,R00209,R05636,R03145,R00351,R00352,R00362,R00479,R01324,R00431,R00346,R00345,R00726,R00341,R00400,R00695,R01731,R00355,R00373,R01713,R07164,R07165,R00357,R00217,R00346,R00345,R00726,R00341,R00431,R00709,R00267
79	0.75	403	13	85	0	0	C00036->C00049:[2->2,5->1,5->5]	RP06172,RP08742,RP01076,RP05698,RP01077,RP05694,RP00079,RP00078,RP08076,RP00936,RP00276,RP00124,RP00036	R00472,R00353,R00740,R01196,R00006,R00014,R00211,R00210,R01699,R00207,R00224,R00226,R00209,R05636,R03145,R00742,R04709,R07989,R06635,R06637,R06636,R06459,R06458,R06448,R07250,R06510,R07253,R05331,R06641,R00233,R06511,R06512,R06643,R06644,R06645,R02505,R07987,R07251,R07988,R05188,R06482,R06483,R06480,R06481,R02447,R05464,R01613,R01614,R05190,R07758,R02223,R07254,R02224,R00361,R00360,R00343,R00342,R01447,R01257,R00431,R00346,R00345,R00726,R00341,R04386,R00489,R00908,R00907,R00233,R00742,R00353,R04386,R00199,R01858,R02628,R01138,R00659,R00724,R00200,R00206,R02320,R00430,R00208,R01012,R00572
80	0.25	402	6	13	0	0	C00036->C00049:[5->3]	RP00287,RP06101,RP01298,RP01870,RP01292,RP05729	R00214,R00216,R00214,R00216,R01086,R01954,R01082,R00217,R00346,R00345,R00726,R00341,R00431
81	0.75	398	13	63	0	0	C00036->C00049:[2->2,5->1,5->5]	RP06172,RP08742,RP01076,RP00287,RP01077,RP06101,RP00936,RP00109,RP08076,RP05694,RP05729,RP00124,RP00276	R00472,R00353,R00740,R00214,R00216,R00742,R00214,R00216,R00489,R00344,R00930,R00217,R00353,R04386,R04709,R07989,R06635,R06637,R06636,R06459,R06458,R06448,R07250,R06510,R07253,R05331,R06641,R00233,R06511,R06512,R06643,R06644,R06645,R02505,R07987,R07251,R07988,R05188,R06482,R06483,R06480,R06481,R02447,R05464,R01613,R01614,R05190,R07758,R02223,R07254,R02224,R00217,R00346,R00345,R00726,R00341,R00431,R00233,R00742,R00353,R04386,R00908,R00907
82	0.75	359	10	55	0	0	C00036->C00049:[2->2,5->1,5->5]	RP06172,RP08742,RP01076,RP01077,RP05694,RP00079,RP00936,RP08076,RP00124,RP00276	R00472,R00353,R00740,R00742,R04709,R07989,R06635,R06637,R06636,R06459,R06458,R06448,R07250,R06510,R07253,R05331,R06641,R00233,R06511,R06512,R06643,R06644,R06645,R02505,R07987,R07251,R07988,R05188,R06482,R06483,R06480,R06481,R02447,R05464,R01613,R01614,R05190,R07758,R02223,R07254,R02224,R00361,R00360,R00343,R00342,R01447,R01257,R00489,R04386,R00233,R00742,R00353,R04386,R00908,R00907
83	0.50	412	15	65	0	0	C00036->C00049:[5->1,5->5]	RP05857,RP06172,RP08742,RP01076,RP00177,RP00287,RP01077,RP06101,RP00936,RP08076,RP01431,RP05694,RP05729,RP00124,RP00276	R00709,R00267,R00472,R00353,R00740,R00351,R00352,R00362,R00214,R00216,R00742,R00214,R00216,R00489,R04386,R01324,R04709,R07989,R06635,R06637,R06636,R06459,R06458,R06448,R07250,R06510,R07253,R05331,R06641,R00233,R06511,R06512,R06643,R06644,R06645,R02505,R07987,R07251,R07988,R05188,R06482,R06483,R06480,R06481,R02447,R05464,R01613,R01614,R05190,R07758,R02223,R07254,R02224,R00217,R00346,R00345,R00726,R00341,R00431,R00233,R00742,R00353,R04386,R00908,R00907
84	0.50	428	18	42	0	1	C00036->C00049:[5->3,5->5]	RP04318,RP00440,RP00287,RP05698,RP06101,RP12734,RP02918,RP05242,RP00285,RP01292,RP02797,RP05729,RP00291,RP10730,RP01298,RP01870,RP12733,RP04202	R00224,R03050,R00006,R00214,R00216,R01196,R00006,R00014,R00211,R00210,R01699,R00207,R00224,R00226,R00209,R05636,R03145,R00214,R00216,R00226,R00014,R05636,R00211,R00210,R00209,R01196,R00212,R01082,R03145,R00217,R00346,R00345,R00726,R00341,R00431,R00226,R04672,R01699,R01086,R01954,R00006,R00207
85	1.00	498	22	72	0	1	C00036->C00049:[1->1,2->2,3->3,5->5]	RP02918,RP00440,RP05698,RP12734,RP04318,RP00078,RP00285,RP01431,RP10992,RP04202,RP00291,RP05857,RP00036,RP02797,RP00177,RP05242,RP06023,RP05067,RP10730,RP12733,RP00059,RP05729	R00014,R03050,R00006,R01196,R00006,R00014,R00211,R00210,R01699,R00207,R00224,R00226,R00209,R05636,R03145,R00226,R00224,R00431,R00346,R00345,R00726,R00341,R00211,R00210,R00209,R01196,R00212,R01324,R07641,R00207,R00226,R04672,R00709,R00267,R00199,R01858,R02628,R01138,R00659,R00724,R00200,R00206,R02320,R00430,R00208,R01012,R00572,R03145,R00351,R00352,R00362,R05636,R00149,R00150,R00344,R01699,R00006,R00400,R00695,R01731,R00355,R00373,R01713,R07164,R07165,R00357,R00217,R00346,R00345,R00726,R00341,R00431
86	1.00	378	22	107	0	1	C00036->C00049:[1->1,2->2,3->3,5->5]	RP02918,RP00440,RP05698,RP05694,RP12734,RP04318,RP05067,RP00285,RP01431,RP02797,RP04202,RP00291,RP05857,RP00036,RP00177,RP05242,RP00078,RP01077,RP10730,RP12733,RP00059,RP05729	R00014,R03050,R00006,R01196,R00006,R00014,R00211,R00210,R01699,R00207,R00224,R00226,R00209,R05636,R03145,R04709,R07989,R06635,R06637,R06636,R06459,R06458,R06448,R07250,R06510,R07253,R05331,R06641,R00233,R06511,R06512,R06643,R06644,R06645,R02505,R07987,R07251,R07988,R05188,R06482,R06483,R06480,R06481,R02447,R05464,R01613,R01614,R05190,R07758,R02223,R07254,R02224,R00226,R00224,R00344,R00211,R00210,R00209,R01196,R00212,R01324,R03145,R00207,R00226,R04672,R00709,R00267,R00199,R01858,R02628,R01138,R00659,R00724,R00200,R00206,R02320,R00430,R00208,R01012,R00572,R00351,R00352,R00362,R05636,R00431,R00346,R00345,R00726,R00341,R00742,R01699,R00006,R00400,R00695,R01731,R00355,R00373,R01713,R07164,R07165,R00357,R00217,R00346,R00345,R00726,R00341,R00431
87	1.00	392	21	103	0	1	C00036->C00049:[1->1,2->2,3->3,5->5]	RP05698,RP08075,RP00440,RP05067,RP05694,RP12734,RP04318,RP05242,RP00285,RP02797,RP05729,RP00291,RP00036,RP02918,RP00078,RP01077,RP10730,RP12733,RP00059,RP08076,RP04202	R01196,R00006,R00014,R00211,R00210,R01699,R00207,R00224,R00226,R00209,R05636,R03145,R04385,R03050,R00006,R00344,R04709,R07989,R06635,R06637,R06636,R06459,R06458,R06448,R07250,R06510,R07253,R05331,R06641,R00233,R06511,R06512,R06643,R06644,R06645,R02505,R07987,R07251,R07988,R05188,R06482,R06483,R06480,R06481,R02447,R05464,R01613,R01614,R05190,R07758,R02223,R07254,R02224,R00226,R00224,R05636,R00211,R00210,R00209,R01196,R00212,R03145,R00217,R00346,R00345,R00726,R00341,R00431,R00226,R04672,R00199,R01858,R02628,R01138,R00659,R00724,R00200,R00206,R02320,R00430,R00208,R01012,R00572,R00014,R00431,R00346,R00345,R00726,R00341,R00742,R01699,R00006,R00400,R00695,R01731,R00355,R00373,R01713,R07164,R07165,R00357,R04386,R00207
88	0.75	409	18	75	0	0	C00036->C00049:[2->2,5->1,5->5]	RP08742,RP00287,RP00177,RP06101,RP00079,RP00109,RP05729,RP00124,RP06172,RP01076,RP01077,RP05694,RP00931,RP00936,RP08076,RP00921,RP01431,RP00276	R00353,R00214,R00216,R00351,R00352,R00362,R00214,R00216,R00361,R00360,R00343,R00342,R01447,R01257,R00344,R00930,R00217,R00353,R00217,R00346,R00345,R00726,R00341,R00431,R00233,R00742,R00353,R04386,R00472,R00740,R00742,R04709,R07989,R06635,R06637,R06636,R06459,R06458,R06448,R07250,R06510,R07253,R05331,R06641,R00233,R06511,R06512,R06643,R06644,R06645,R02505,R07987,R07251,R07988,R05188,R06482,R06483,R06480,R06481,R02447,R05464,R01613,R01614,R05190,R07758,R02223,R07254,R02224,R00479,R00489,R04386,R00472,R01324,R00908,R00907
89	1.00	168	12	164	0	0	C00036->C00049:[1->1,2->2,3->3,5->5]	RP05677,RP00305,RP00015,RP00177,RP00930,RP05067,RP01431,RP06023,RP00059,RP10992,RP05729,RP05857	R08549,R07997,R08082,R08050,R05036,R05037,R01412,R05857,R05229,R05228,R08611,R06551,R07185,R05301,R05302,R05097,R03812,R05320,R06539,R01252,R08081,R03737,R03376,R00474,R08610,R05419,R02444,R02445,R00265,R00621,R01879,R06338,R06335,R03218,R03219,R06336,R06337,R02486,R07366,R07996,R08165,R05039,R07993,R03590,R01700,R07187,R06540,R02160,R07329,R03806,R07184,R00272,R07186,R03640,R07368,R03809,R07367,R05469,R05468,R01197,R03009,R03008,R04073,R03451,R05722,R05723,R05466,R02397,R06323,R06322,R03126,R04276,R00709,R00267,R07997,R08082,R08050,R05036,R05037,R01412,R05857,R05229,R05039,R08611,R06551,R05301,R05302,R05097,R03812,R05320,R06539,R01252,R08081,R03737,R03376,R05419,R02444,R02445,R01879,R06338,R06335,R03218,R02160,R06336,R06337,R02486,R07366,R07996,R03219,R05228,R07993,R03590,R07187,R06540,R07329,R08610,R03806,R07184,R04276,R07186,R03640,R07368,R03809,R07367,R05469,R05468,R03009,R03008,R04073,R03451,R05722,R05723,R05466,R02397,R06323,R06322,R03126,R07185,R00351,R00352,R00362,R00479,R00344,R01324,R00149,R00150,R00400,R00695,R01731,R00355,R00373,R01713,R07164,R07165,R00357,R07641,R00217,R00346,R00345,R00726,R00341,R00431,R00709,R00267
90	0.75	425	16	69	0	0	C00036->C00049:[2->2,5->1,5->5]	RP05857,RP06172,RP08742,RP01076,RP00177,RP00287,RP01077,RP06101,RP00936,RP00109,RP08076,RP01431,RP05694,RP05729,RP00124,RP00276	R00709,R00267,R00472,R00353,R00740,R00351,R00352,R00362,R00214,R00216,R00742,R00214,R00216,R00489,R00344,R00930,R00217,R00353,R04386,R01324,R04709,R07989,R06635,R06637,R06636,R06459,R06458,R06448,R07250,R06510,R07253,R05331,R06641,R00233,R06511,R06512,R06643,R06644,R06645,R02505,R07987,R07251,R07988,R05188,R06482,R06483,R06480,R06481,R02447,R05464,R01613,R01614,R05190,R07758,R02223,R07254,R02224,R00217,R00346,R00345,R00726,R00341,R00431,R00233,R00742,R00353,R04386,R00908,R00907
91	0.75	428	19	76	0	0	C00036->C00049:[2->2,5->1,5->5]	RP08742,RP00287,RP00177,RP06101,RP00079,RP00109,RP05067,RP05729,RP00124,RP06172,RP01076,RP01077,RP05694,RP00931,RP00936,RP08076,RP00921,RP01431,RP00276	R00353,R00214,R00216,R00351,R00352,R00362,R00214,R00216,R00361,R00360,R00343,R00342,R01447,R01257,R00344,R00930,R00217,R00353,R00344,R00217,R00346,R00345,R00726,R00341,R00431,R00233,R00742,R00353,R04386,R00472,R00740,R00742,R04709,R07989,R06635,R06637,R06636,R06459,R06458,R06448,R07250,R06510,R07253,R05331,R06641,R00233,R06511,R06512,R06643,R06644,R06645,R02505,R07987,R07251,R07988,R05188,R06482,R06483,R06480,R06481,R02447,R05464,R01613,R01614,R05190,R07758,R02223,R07254,R02224,R00479,R00489,R04386,R00472,R01324,R00908,R00907
92	1.00	322	15	70	0	0	C00036->C00049:[1->1,2->2,3->3,5->5]	RP05857,RP00128,RP00109,RP00177,RP00079,RP06369,RP05698,RP06172,RP00026,RP05067,RP04318,RP00059,RP08742,RP05729,RP01431	R00709,R00267,R00710,R00711,R01019,R00326,R00344,R00930,R00217,R00353,R00351,R00352,R00362,R00361,R00360,R00343,R00342,R01447,R01257,R00930,R01196,R00006,R00014,R00211,R00210,R01699,R00207,R00224,R00226,R00209,R05636,R03145,R00472,R00743,R01323,R01179,R05508,R00393,R04057,R02955,R05336,R01359,R05509,R00928,R04000,R00229,R07832,R03884,R00227,R03153,R00235,R00344,R00224,R00400,R00695,R01731,R00355,R00373,R01713,R07164,R07165,R00357,R00353,R00217,R00346,R00345,R00726,R00341,R00431,R01324
93	0.75	408	16	65	0	0	C00036->C00049:[2->2,5->1,5->5]	RP08742,RP00568,RP01670,RP00079,RP00109,RP00124,RP06374,RP06172,RP01076,RP04290,RP01077,RP05694,RP00936,RP06373,RP08076,RP00276	R00353,R01218,R01220,R01655,R00361,R00360,R00343,R00342,R01447,R01257,R00344,R00930,R00217,R00353,R00233,R00742,R00353,R04386,R00945,R00472,R00740,R00220,R00742,R04709,R07989,R06635,R06637,R06636,R06459,R06458,R06448,R07250,R06510,R07253,R05331,R06641,R00233,R06511,R06512,R06643,R06644,R06645,R02505,R07987,R07251,R07988,R05188,R06482,R06483,R06480,R06481,R02447,R05464,R01613,R01614,R05190,R07758,R02223,R07254,R02224,R00489,R00941,R04386,R00908,R00907
94	0.50	404	6	15	0	0	C00036->C00049:[2->2,5->1]	RP06172,RP00606,RP05854,RP00079,RP00936,RP00276	R00472,R00706,R00705,R00706,R00705,R06973,R00361,R00360,R00343,R00342,R01447,R01257,R00489,R00908,R00907
95	1.00	350	6	23	0	0	C00036->C00049:[1->1,2->2,3->3,5->5]	RP00305,RP00177,RP05729,RP00059,RP01431,RP05857	R00709,R00267,R00351,R00352,R00362,R00217,R00346,R00345,R00726,R00341,R00431,R00400,R00695,R01731,R00355,R00373,R01713,R07164,R07165,R00357,R01324,R00709,R00267
96	1.00	331	12	133	0	0	C00036->C00049:[1->1,2->2,3->3,5->5]	RP00305,RP00177,RP00014,RP05067,RP05694,RP04461,RP08483,RP05729,RP00059,RP01077,RP01431,RP05857	R00709,R00267,R00351,R00352,R00362,R07659,R04467,R04234,R00093,R01161,R06423,R00250,R07276,R03053,R01214,R07275,R04338,R05052,R04475,R04438,R02283,R02772,R02773,R02619,R00684,R00668,R00243,R00114,R00248,R04269,R06977,R01939,R07277,R04029,R01956,R03243,R01155,R01648,R05507,R01339,R04529,R07396,R04028,R04171,R03207,R00667,R05085,R02433,R04188,R00895,R04173,R01684,R06426,R01090,R02199,R04217,R02077,R00258,R07613,R00021,R00694,R03248,R00372,R00355,R04051,R02274,R00734,R03952,R02700,R00457,R00908,R03120,R06844,R03266,R00344,R04709,R07989,R06635,R06637,R06636,R06459,R06458,R06448,R07250,R06510,R07253,R05331,R06641,R00233,R06511,R06512,R06643,R06644,R06645,R02505,R07987,R07251,R07988,R05188,R06482,R06483,R06480,R06481,R02447,R05464,R01613,R01614,R05190,R07758,R02223,R07254,R02224,R00261,R00261,R00217,R00346,R00345,R00726,R00341,R00431,R00400,R00695,R01731,R00355,R00373,R01713,R07164,R07165,R00357,R00742,R01324,R00709,R00267
97	1.00	199	19	217	0	2	C00036->C00049:[1->1,2->2,3->3,5->5]	RP00304,RP05677,RP00305,RP00015,RP08075,RP00924,RP05698,RP00177,RP00059,RP05694,RP10771,RP00109,RP05067,RP08076,RP12907,RP01012,RP01431,RP05857,RP04522	R08549,R01197,R00265,R08549,R07997,R08082,R08050,R05036,R05037,R01412,R05857,R05229,R05228,R08611,R06551,R07185,R05301,R05302,R05097,R03812,R05320,R06539,R01252,R08081,R03737,R03376,R00474,R08610,R05419,R02444,R02445,R00265,R00621,R01879,R06338,R06335,R03218,R03219,R06336,R06337,R02486,R07366,R07996,R08165,R05039,R07993,R03590,R01700,R07187,R06540,R02160,R07329,R03806,R07184,R00272,R07186,R03640,R07368,R03809,R07367,R05469,R05468,R01197,R03009,R03008,R04073,R03451,R05722,R05723,R05466,R02397,R06323,R06322,R03126,R04276,R00709,R00267,R07997,R08082,R08050,R05036,R05037,R01412,R05857,R05229,R05039,R08611,R06551,R05301,R05302,R05097,R03812,R05320,R06539,R01252,R08081,R03737,R03376,R05419,R02444,R02445,R01879,R06338,R06335,R03218,R02160,R06336,R06337,R02486,R07366,R07996,R03219,R05228,R07993,R03590,R07187,R06540,R07329,R08610,R03806,R07184,R04276,R07186,R03640,R07368,R03809,R07367,R05469,R05468,R03009,R03008,R04073,R03451,R05722,R05723,R05466,R02397,R06323,R06322,R03126,R07185,R04385,R00474,R01196,R00006,R00014,R00211,R00210,R01699,R00207,R00224,R00226,R00209,R05636,R03145,R00351,R00352,R00362,R00400,R00695,R01731,R00355,R00373,R01713,R07164,R07165,R00357,R04709,R07989,R06635,R06637,R06636,R06459,R06458,R06448,R07250,R06510,R07253,R05331,R06641,R00233,R06511,R06512,R06643,R06644,R06645,R02505,R07987,R07251,R07988,R05188,R06482,R06483,R06480,R06481,R02447,R05464,R01613,R01614,R05190,R07758,R02223,R07254,R02224,R01700,R00344,R00930,R00217,R00353,R00344,R04386,R08165,R00621,R01324,R00709,R00267,R00272
98	1.00	285	12	64	0	0	C00036->C00049:[1->1,2->2,3->3,5->5]	RP00128,RP05698,RP00026,RP04318,RP06172,RP00079,RP06369,RP08742,RP05067,RP00059,RP00109,RP05729	R00710,R00711,R01019,R00326,R01196,R00006,R00014,R00211,R00210,R01699,R00207,R00224,R00226,R00209,R05636,R03145,R00743,R01323,R01179,R05508,R00393,R04057,R02955,R05336,R01359,R05509,R00928,R04000,R00229,R07832,R03884,R00227,R03153,R00235,R00224,R00472,R00361,R00360,R00343,R00342,R01447,R01257,R00930,R00353,R00344,R00400,R00695,R01731,R00355,R00373,R01713,R07164,R07165,R00357,R00344,R00930,R00217,R00353,R00217,R00346,R00345,R00726,R00341,R00431
99	1.00	144	14	167	0	2	C00036->C00049:[1->1,2->2,3->3,5->5]	RP05677,RP00015,RP00177,RP12907,RP00924,RP05729,RP00305,RP00304,RP10771,RP00059,RP01012,RP01431,RP05857,RP04522	R08549,R07997,R08082,R08050,R05036,R05037,R01412,R05857,R05229,R05228,R08611,R06551,R07185,R05301,R05302,R05097,R03812,R05320,R06539,R01252,R08081,R03737,R03376,R00474,R08610,R05419,R02444,R02445,R00265,R00621,R01879,R06338,R06335,R03218,R03219,R06336,R06337,R02486,R07366,R07996,R08165,R05039,R07993,R03590,R01700,R07187,R06540,R02160,R07329,R03806,R07184,R00272,R07186,R03640,R07368,R03809,R07367,R05469,R05468,R01197,R03009,R03008,R04073,R03451,R05722,R05723,R05466,R02397,R06323,R06322,R03126,R04276,R07997,R08082,R08050,R05036,R05037,R01412,R05857,R05229,R05039,R08611,R06551,R05301,R05302,R05097,R03812,R05320,R06539,R01252,R08081,R03737,R03376,R05419,R02444,R02445,R01879,R06338,R06335,R03218,R02160,R06336,R06337,R02486,R07366,R07996,R03219,R05228,R07993,R03590,R07187,R06540,R07329,R08610,R03806,R07184,R04276,R07186,R03640,R07368,R03809,R07367,R05469,R05468,R03009,R03008,R04073,R03451,R05722,R05723,R05466,R02397,R06323,R06322,R03126,R07185,R00351,R00352,R00362,R08165,R00474,R00217,R00346,R00345,R00726,R00341,R00431,R00709,R00267,R08549,R01197,R00265,R01700,R00400,R00695,R01731,R00355,R00373,R01713,R07164,R07165,R00357,R00621,R01324,R00709,R00267,R00272
100	1.00	179	17	171	0	2	C00036->C00049:[1->1,2->2,3->3,5->5]	RP05677,RP00305,RP00015,RP10771,RP00177,RP05067,RP00924,RP05729,RP06023,RP00059,RP00304,RP12907,RP10992,RP01012,RP01431,RP05857,RP04522	R08549,R07997,R08082,R08050,R05036,R05037,R01412,R05857,R05229,R05228,R08611,R06551,R07185,R05301,R05302,R05097,R03812,R05320,R06539,R01252,R08081,R03737,R03376,R00474,R08610,R05419,R02444,R02445,R00265,R00621,R01879,R06338,R06335,R03218,R03219,R06336,R06337,R02486,R07366,R07996,R08165,R05039,R07993,R03590,R01700,R07187,R06540,R02160,R07329,R03806,R07184,R00272,R07186,R03640,R07368,R03809,R07367,R05469,R05468,R01197,R03009,R03008,R04073,R03451,R05722,R05723,R05466,R02397,R06323,R06322,R03126,R04276,R00709,R00267,R07997,R08082,R08050,R05036,R05037,R01412,R05857,R05229,R05039,R08611,R06551,R05301,R05302,R05097,R03812,R05320,R06539,R01252,R08081,R03737,R03376,R05419,R02444,R02445,R01879,R06338,R06335,R03218,R02160,R06336,R06337,R02486,R07366,R07996,R03219,R05228,R07993,R03590,R07187,R06540,R07329,R08610,R03806,R07184,R04276,R07186,R03640,R07368,R03809,R07367,R05469,R05468,R03009,R03008,R04073,R03451,R05722,R05723,R05466,R02397,R06323,R06322,R03126,R07185,R01700,R00351,R00352,R00362,R00344,R00474,R00217,R00346,R00345,R00726,R00341,R00431,R00149,R00150,R00400,R00695,R01731,R00355,R00373,R01713,R07164,R07165,R00357,R08549,R01197,R00265,R08165,R07641,R00621,R01324,R00709,R00267,R00272
101	1.00	358	19	101	0	1	C00036->C00049:[1->1,2->2,3->3,5->5]	RP02918,RP00440,RP05698,RP05694,RP12734,RP04318,RP05067,RP00285,RP02797,RP04202,RP00291,RP00036,RP05242,RP00078,RP01077,RP10730,RP12733,RP00059,RP05729	R00014,R03050,R00006,R01196,R00006,R00014,R00211,R00210,R01699,R00207,R00224,R00226,R00209,R05636,R03145,R04709,R07989,R06635,R06637,R06636,R06459,R06458,R06448,R07250,R06510,R07253,R05331,R06641,R00233,R06511,R06512,R06643,R06644,R06645,R02505,R07987,R07251,R07988,R05188,R06482,R06483,R06480,R06481,R02447,R05464,R01613,R01614,R05190,R07758,R02223,R07254,R02224,R00226,R00224,R00344,R00211,R00210,R00209,R01196,R00212,R03145,R00207,R00226,R04672,R00199,R01858,R02628,R01138,R00659,R00724,R00200,R00206,R02320,R00430,R00208,R01012,R00572,R05636,R00431,R00346,R00345,R00726,R00341,R00742,R01699,R00006,R00400,R00695,R01731,R00355,R00373,R01713,R07164,R07165,R00357,R00217,R00346,R00345,R00726,R00341,R00431
102	0.50	424	12	55	0	0	C00036->C00049:[5->1,5->5]	RP06172,RP00287,RP00606,RP01077,RP05694,RP05854,RP06101,RP06023,RP00936,RP05067,RP10992,RP00276	R00472,R00214,R00216,R00706,R00705,R00742,R04709,R07989,R06635,R06637,R06636,R06459,R06458,R06448,R07250,R06510,R07253,R05331,R06641,R00233,R06511,R06512,R06643,R06644,R06645,R02505,R07987,R07251,R07988,R05188,R06482,R06483,R06480,R06481,R02447,R05464,R01613,R01614,R05190,R07758,R02223,R07254,R02224,R00706,R00705,R06973,R00214,R00216,R00149,R00150,R00489,R00344,R07641,R00908,R00907
103	0.75	398	14	75	0	0	C00036->C00049:[2->2,3->1,5->1,5->5]	RP06172,RP08742,RP01076,RP00287,RP01077,RP06101,RP05698,RP00936,RP00109,RP08076,RP05694,RP05729,RP00124,RP00276	R00472,R00353,R00740,R00214,R00216,R00742,R00214,R00216,R01196,R00006,R00014,R00211,R00210,R01699,R00207,R00224,R00226,R00209,R05636,R03145,R00489,R00344,R00930,R00217,R00353,R04386,R04709,R07989,R06635,R06637,R06636,R06459,R06458,R06448,R07250,R06510,R07253,R05331,R06641,R00233,R06511,R06512,R06643,R06644,R06645,R02505,R07987,R07251,R07988,R05188,R06482,R06483,R06480,R06481,R02447,R05464,R01613,R01614,R05190,R07758,R02223,R07254,R02224,R00217,R00346,R00345,R00726,R00341,R00431,R00233,R00742,R00353,R04386,R00908,R00907
104	1.00	172	16	183	0	2	C00036->C00049:[1->1,2->2,3->3,5->5]	RP05677,RP00015,RP00177,RP12907,RP00924,RP00109,RP05729,RP00305,RP05698,RP00304,RP10771,RP00059,RP01012,RP01431,RP05857,RP04522	R08549,R07997,R08082,R08050,R05036,R05037,R01412,R05857,R05229,R05228,R08611,R06551,R07185,R05301,R05302,R05097,R03812,R05320,R06539,R01252,R08081,R03737,R03376,R00474,R08610,R05419,R02444,R02445,R00265,R00621,R01879,R06338,R06335,R03218,R03219,R06336,R06337,R02486,R07366,R07996,R08165,R05039,R07993,R03590,R01700,R07187,R06540,R02160,R07329,R03806,R07184,R00272,R07186,R03640,R07368,R03809,R07367,R05469,R05468,R01197,R03009,R03008,R04073,R03451,R05722,R05723,R05466,R02397,R06323,R06322,R03126,R04276,R07997,R08082,R08050,R05036,R05037,R01412,R05857,R05229,R05039,R08611,R06551,R05301,R05302,R05097,R03812,R05320,R06539,R01252,R08081,R03737,R03376,R05419,R02444,R02445,R01879,R06338,R06335,R03218,R02160,R06336,R06337,R02486,R07366,R07996,R03219,R05228,R07993,R03590,R07187,R06540,R07329,R08610,R03806,R07184,R04276,R07186,R03640,R07368,R03809,R07367,R05469,R05468,R03009,R03008,R04073,R03451,R05722,R05723,R05466,R02397,R06323,R06322,R03126,R07185,R00351,R00352,R00362,R08165,R00474,R00344,R00930,R00217,R00353,R00217,R00346,R00345,R00726,R00341,R00431,R00709,R00267,R01196,R00006,R00014,R00211,R00210,R01699,R00207,R00224,R00226,R00209,R05636,R03145,R08549,R01197,R00265,R01700,R00400,R00695,R01731,R00355,R00373,R01713,R07164,R07165,R00357,R00621,R01324,R00709,R00267,R00272
105	1.00	132	9	160	0	0	C00036->C00049:[1->1,2->2,3->3,5->5]	RP05677,RP00305,RP00015,RP00177,RP00930,RP01431,RP00059,RP05729,RP05857	R08549,R07997,R08082,R08050,R05036,R05037,R01412,R05857,R05229,R05228,R08611,R06551,R07185,R05301,R05302,R05097,R03812,R05320,R06539,R01252,R08081,R03737,R03376,R00474,R08610,R05419,R02444,R02445,R00265,R00621,R01879,R06338,R06335,R03218,R03219,R06336,R06337,R02486,R07366,R07996,R08165,R05039,R07993,R03590,R01700,R07187,R06540,R02160,R07329,R03806,R07184,R00272,R07186,R03640,R07368,R03809,R07367,R05469,R05468,R01197,R03009,R03008,R04073,R03451,R05722,R05723,R05466,R02397,R06323,R06322,R03126,R04276,R00709,R00267,R07997,R08082,R08050,R05036,R05037,R01412,R05857,R05229,R05039,R08611,R06551,R05301,R05302,R05097,R03812,R05320,R06539,R01252,R08081,R03737,R03376,R05419,R02444,R02445,R01879,R06338,R06335,R03218,R02160,R06336,R06337,R02486,R07366,R07996,R03219,R05228,R07993,R03590,R07187,R06540,R07329,R08610,R03806,R07184,R04276,R07186,R03640,R07368,R03809,R07367,R05469,R05468,R03009,R03008,R04073,R03451,R05722,R05723,R05466,R02397,R06323,R06322,R03126,R07185,R00351,R00352,R00362,R00479,R01324,R00400,R00695,R01731,R00355,R00373,R01713,R07164,R07165,R00357,R00217,R00346,R00345,R00726,R00341,R00431,R00709,R00267
106	1.00	251	22	129	0	1	C00036->C00049:[1->1,2->2,3->3,5->5]	RP00305,RP05067,RP04318,RP00440,RP05698,RP12734,RP02918,RP05242,RP00285,RP01431,RP02797,RP05729,RP00291,RP05677,RP00177,RP08742,RP06369,RP10730,RP12733,RP00059,RP00109,RP04202	R00709,R00267,R00344,R00224,R03050,R00006,R01196,R00006,R00014,R00211,R00210,R01699,R00207,R00224,R00226,R00209,R05636,R03145,R00226,R00014,R05636,R00211,R00210,R00209,R01196,R00212,R01324,R03145,R00217,R00346,R00345,R00726,R00341,R00431,R00226,R04672,R08549,R07997,R08082,R08050,R05036,R05037,R01412,R05857,R05229,R05228,R08611,R06551,R07185,R05301,R05302,R05097,R03812,R05320,R06539,R01252,R08081,R03737,R03376,R00474,R08610,R05419,R02444,R02445,R00265,R00621,R01879,R06338,R06335,R03218,R03219,R06336,R06337,R02486,R07366,R07996,R08165,R05039,R07993,R03590,R01700,R07187,R06540,R02160,R07329,R03806,R07184,R00272,R07186,R03640,R07368,R03809,R07367,R05469,R05468,R01197,R03009,R03008,R04073,R03451,R05722,R05723,R05466,R02397,R06323,R06322,R03126,R04276,R00351,R00352,R00362,R00353,R00930,R01699,R00006,R00400,R00695,R01731,R00355,R00373,R01713,R07164,R07165,R00357,R00344,R00930,R00217,R00353,R00207
107	0.75	416	15	89	0	0	C00036->C00049:[2->2,5->1,5->5]	RP06172,RP08742,RP01076,RP00287,RP00276,RP01077,RP06101,RP05698,RP00078,RP08076,RP00936,RP05694,RP05729,RP00124,RP00036	R00472,R00353,R00740,R00214,R00216,R00908,R00907,R00742,R00214,R00216,R01196,R00006,R00014,R00211,R00210,R01699,R00207,R00224,R00226,R00209,R05636,R03145,R00431,R00346,R00345,R00726,R00341,R04386,R00489,R04709,R07989,R06635,R06637,R06636,R06459,R06458,R06448,R07250,R06510,R07253,R05331,R06641,R00233,R06511,R06512,R06643,R06644,R06645,R02505,R07987,R07251,R07988,R05188,R06482,R06483,R06480,R06481,R02447,R05464,R01613,R01614,R05190,R07758,R02223,R07254,R02224,R00217,R00346,R00345,R00726,R00341,R00431,R00233,R00742,R00353,R04386,R00199,R01858,R02628,R01138,R00659,R00724,R00200,R00206,R02320,R00430,R00208,R01012,R00572
108	1.00	315	11	47	0	1	C00036->C00049:[1->1,2->2,3->3,5->5]	RP06172,RP04232,RP08742,RP06369,RP05698,RP00059,RP00079,RP05067,RP00109,RP00285,RP05729	R00472,R00212,R00353,R00930,R01196,R00006,R00014,R00211,R00210,R01699,R00207,R00224,R00226,R00209,R05636,R03145,R00400,R00695,R01731,R00355,R00373,R01713,R07164,R07165,R00357,R00361,R00360,R00343,R00342,R01447,R01257,R00344,R00344,R00930,R00217,R00353,R00211,R00210,R00209,R01196,R00212,R00217,R00346,R00345,R00726,R00341,R00431
109	0.50	382	12	59	0	0	C00036->C00049:[5->1,5->5]	RP06172,RP08742,RP01076,RP00287,RP01077,RP06101,RP00936,RP08076,RP05694,RP05729,RP00124,RP00276	R00472,R00353,R00740,R00214,R00216,R00742,R00214,R00216,R00489,R04386,R04709,R07989,R06635,R06637,R06636,R06459,R06458,R06448,R07250,R06510,R07253,R05331,R06641,R00233,R06511,R06512,R06643,R06644,R06645,R02505,R07987,R07251,R07988,R05188,R06482,R06483,R06480,R06481,R02447,R05464,R01613,R01614,R05190,R07758,R02223,R07254,R02224,R00217,R00346,R00345,R00726,R00341,R00431,R00233,R00742,R00353,R04386,R00908,R00907
110	0.75	393	13	61	0	0	C00036->C00049:[2->2,5->1,5->5]	RP05857,RP06172,RP08742,RP01076,RP00177,RP01077,RP05694,RP00079,RP00936,RP08076,RP01431,RP00124,RP00276	R00709,R00267,R00472,R00353,R00740,R00351,R00352,R00362,R00742,R04709,R07989,R06635,R06637,R06636,R06459,R06458,R06448,R07250,R06510,R07253,R05331,R06641,R00233,R06511,R06512,R06643,R06644,R06645,R02505,R07987,R07251,R07988,R05188,R06482,R06483,R06480,R06481,R02447,R05464,R01613,R01614,R05190,R07758,R02223,R07254,R02224,R00361,R00360,R00343,R00342,R01447,R01257,R00489,R04386,R01324,R00233,R00742,R00353,R04386,R00908,R00907
111	0.50	465	8	19	0	0	C00036->C00049:[5->1,5->5]	RP06172,RP00287,RP00606,RP05854,RP06101,RP00936,RP05729,RP00276	R00472,R00214,R00216,R00706,R00705,R00706,R00705,R06973,R00214,R00216,R00489,R00217,R00346,R00345,R00726,R00341,R00431,R00908,R00907
112	0.50	344	11	58	0	0	C00036->C00049:[5->1,5->5]	RP06172,RP00287,RP00606,RP01077,RP05694,RP05854,RP06101,RP00936,RP05067,RP05729,RP00276	R00472,R00214,R00216,R00706,R00705,R00742,R04709,R07989,R06635,R06637,R06636,R06459,R06458,R06448,R07250,R06510,R07253,R05331,R06641,R00233,R06511,R06512,R06643,R06644,R06645,R02505,R07987,R07251,R07988,R05188,R06482,R06483,R06480,R06481,R02447,R05464,R01613,R01614,R05190,R07758,R02223,R07254,R02224,R00706,R00705,R06973,R00214,R00216,R00489,R00344,R00217,R00346,R00345,R00726,R00341,R00431,R00908,R00907
113	1.00	162	12	199	0	0	C00036->C00049:[1->1,2->2,3->3,5->5]	RP05067,RP05677,RP00305,RP00015,RP00177,RP00930,RP01077,RP05694,RP01431,RP00059,RP05729,RP05857	R00344,R08549,R07997,R08082,R08050,R05036,R05037,R01412,R05857,R05229,R05228,R08611,R06551,R07185,R05301,R05302,R05097,R03812,R05320,R06539,R01252,R08081,R03737,R03376,R00474,R08610,R05419,R02444,R02445,R00265,R00621,R01879,R06338,R06335,R03218,R03219,R06336,R06337,R02486,R07366,R07996,R08165,R05039,R07993,R03590,R01700,R07187,R06540,R02160,R07329,R03806,R07184,R00272,R07186,R03640,R07368,R03809,R07367,R05469,R05468,R01197,R03009,R03008,R04073,R03451,R05722,R05723,R05466,R02397,R06323,R06322,R03126,R04276,R00709,R00267,R07997,R08082,R08050,R05036,R05037,R01412,R05857,R05229,R05039,R08611,R06551,R05301,R05302,R05097,R03812,R05320,R06539,R01252,R08081,R03737,R03376,R05419,R02444,R02445,R01879,R06338,R06335,R03218,R02160,R06336,R06337,R02486,R07366,R07996,R03219,R05228,R07993,R03590,R07187,R06540,R07329,R08610,R03806,R07184,R04276,R07186,R03640,R07368,R03809,R07367,R05469,R05468,R03009,R03008,R04073,R03451,R05722,R05723,R05466,R02397,R06323,R06322,R03126,R07185,R00351,R00352,R00362,R00479,R00742,R04709,R07989,R06635,R06637,R06636,R06459,R06458,R06448,R07250,R06510,R07253,R05331,R06641,R00233,R06511,R06512,R06643,R06644,R06645,R02505,R07987,R07251,R07988,R05188,R06482,R06483,R06480,R06481,R02447,R05464,R01613,R01614,R05190,R07758,R02223,R07254,R02224,R01324,R00400,R00695,R01731,R00355,R00373,R01713,R07164,R07165,R00357,R00217,R00346,R00345,R00726,R00341,R00431,R00709,R00267
114	1.00	629	8	21	0	0	C00036->C00049:[1->1,2->2,3->3,5->5]	RP06023,RP10992,RP00059,RP00177,RP05067,RP01431,RP05857,RP00305	R00149,R00150,R07641,R00400,R00695,R01731,R00355,R00373,R01713,R07164,R07165,R00357,R00351,R00352,R00362,R00344,R01324,R00709,R00267,R00709,R00267
115	0.50	359	21	81	0	1	C00036->C00049:[5->3,5->5]	RP04318,RP00440,RP00287,RP05698,RP05694,RP06101,RP12734,RP02918,RP05067,RP00285,RP01292,RP02797,RP05729,RP00291,RP05242,RP01077,RP10730,RP01298,RP01870,RP12733,RP04202	R00224,R03050,R00006,R00214,R00216,R01196,R00006,R00014,R00211,R00210,R01699,R00207,R00224,R00226,R00209,R05636,R03145,R04709,R07989,R06635,R06637,R06636,R06459,R06458,R06448,R07250,R06510,R07253,R05331,R06641,R00233,R06511,R06512,R06643,R06644,R06645,R02505,R07987,R07251,R07988,R05188,R06482,R06483,R06480,R06481,R02447,R05464,R01613,R01614,R05190,R07758,R02223,R07254,R02224,R00214,R00216,R00226,R00014,R00344,R00211,R00210,R00209,R01196,R00212,R01082,R03145,R00217,R00346,R00345,R00726,R00341,R00431,R00226,R04672,R05636,R00742,R01699,R01086,R01954,R00006,R00207
116	0.50	524	11	25	0	0	C00036->C00049:[5->1,5->5]	RP05857,RP06172,RP00177,RP00287,RP00606,RP05854,RP06101,RP00936,RP01431,RP05729,RP00276	R00709,R00267,R00472,R00351,R00352,R00362,R00214,R00216,R00706,R00705,R00706,R00705,R06973,R00214,R00216,R00489,R01324,R00217,R00346,R00345,R00726,R00341,R00431,R00908,R00907
117	0.75	420	14	86	0	0	C00036->C00049:[2->2,5->1,5->5]	RP06172,RP08742,RP01076,RP05698,RP01077,RP05694,RP00079,RP00078,RP00936,RP00036,RP05067,RP08076,RP00124,RP00276	R00472,R00353,R00740,R01196,R00006,R00014,R00211,R00210,R01699,R00207,R00224,R00226,R00209,R05636,R03145,R00742,R04709,R07989,R06635,R06637,R06636,R06459,R06458,R06448,R07250,R06510,R07253,R05331,R06641,R00233,R06511,R06512,R06643,R06644,R06645,R02505,R07987,R07251,R07988,R05188,R06482,R06483,R06480,R06481,R02447,R05464,R01613,R01614,R05190,R07758,R02223,R07254,R02224,R00361,R00360,R00343,R00342,R01447,R01257,R00431,R00346,R00345,R00726,R00341,R00489,R00199,R01858,R02628,R01138,R00659,R00724,R00200,R00206,R02320,R00430,R00208,R01012,R00572,R00344,R04386,R00233,R00742,R00353,R04386,R00908,R00907
118	1.00	359	14	53	0	1	C00036->C00049:[1->1,2->2,3->3,5->5]	RP00285,RP05857,RP06172,RP05698,RP00177,RP08742,RP06369,RP04232,RP00079,RP05067,RP00059,RP00109,RP05729,RP01431	R00211,R00210,R00209,R01196,R00212,R00709,R00267,R00472,R01196,R00006,R00014,R00211,R00210,R01699,R00207,R00224,R00226,R00209,R05636,R03145,R00351,R00352,R00362,R00353,R00930,R00212,R00361,R00360,R00343,R00342,R01447,R01257,R00344,R00400,R00695,R01731,R00355,R00373,R01713,R07164,R07165,R00357,R00344,R00930,R00217,R00353,R00217,R00346,R00345,R00726,R00341,R00431,R01324
119	0.50	533	21	46	0	1	C00036->C00049:[5->3,5->5]	RP04318,RP00440,RP00287,RP05698,RP06101,RP12734,RP02918,RP05067,RP00285,RP01292,RP10992,RP05729,RP00291,RP02797,RP05242,RP10730,RP06023,RP01298,RP01870,RP12733,RP04202	R00224,R03050,R00006,R00214,R00216,R01196,R00006,R00014,R00211,R00210,R01699,R00207,R00224,R00226,R00209,R05636,R03145,R00214,R00216,R00226,R00014,R00344,R00211,R00210,R00209,R01196,R00212,R01082,R07641,R00217,R00346,R00345,R00726,R00341,R00431,R00226,R04672,R03145,R05636,R01699,R00149,R00150,R01086,R01954,R00006,R00207
120	0.75	417	15	76	0	0	C00036->C00049:[2->2,3->1,5->1,5->5]	RP06172,RP08742,RP01076,RP00287,RP01077,RP06101,RP05698,RP00936,RP00109,RP05067,RP08076,RP05694,RP05729,RP00124,RP00276	R00472,R00353,R00740,R00214,R00216,R00742,R00214,R00216,R01196,R00006,R00014,R00211,R00210,R01699,R00207,R00224,R00226,R00209,R05636,R03145,R00489,R00344,R00930,R00217,R00353,R00344,R04386,R04709,R07989,R06635,R06637,R06636,R06459,R06458,R06448,R07250,R06510,R07253,R05331,R06641,R00233,R06511,R06512,R06643,R06644,R06645,R02505,R07987,R07251,R07988,R05188,R06482,R06483,R06480,R06481,R02447,R05464,R01613,R01614,R05190,R07758,R02223,R07254,R02224,R00217,R00346,R00345,R00726,R00341,R00431,R00233,R00742,R00353,R04386,R00908,R00907
121	1.00	257	23	131	0	1	C00036->C00049:[1->1,2->2,3->3,5->5]	RP00305,RP00109,RP02918,RP00440,RP05698,RP12734,RP04318,RP00285,RP05242,RP01431,RP02797,RP04202,RP00291,RP05857,RP05677,RP00177,RP08742,RP06369,RP10730,RP05067,RP00059,RP12733,RP05729	R00709,R00267,R00344,R00930,R00217,R00353,R00014,R03050,R00006,R01196,R00006,R00014,R00211,R00210,R01699,R00207,R00224,R00226,R00209,R05636,R03145,R00226,R00224,R00211,R00210,R00209,R01196,R00212,R05636,R01324,R03145,R00207,R00226,R04672,R00709,R00267,R08549,R07997,R08082,R08050,R05036,R05037,R01412,R05857,R05229,R05228,R08611,R06551,R07185,R05301,R05302,R05097,R03812,R05320,R06539,R01252,R08081,R03737,R03376,R00474,R08610,R05419,R02444,R02445,R00265,R00621,R01879,R06338,R06335,R03218,R03219,R06336,R06337,R02486,R07366,R07996,R08165,R05039,R07993,R03590,R01700,R07187,R06540,R02160,R07329,R03806,R07184,R00272,R07186,R03640,R07368,R03809,R07367,R05469,R05468,R01197,R03009,R03008,R04073,R03451,R05722,R05723,R05466,R02397,R06323,R06322,R03126,R04276,R00351,R00352,R00362,R00353,R00930,R01699,R00344,R00400,R00695,R01731,R00355,R00373,R01713,R07164,R07165,R00357,R00006,R00217,R00346,R00345,R00726,R00341,R00431
