# Supplementary material for: 13C-metabolic flux ratio and novel carbon path analyses confirmed that Trichoderma reesei uses primarily the respirative pathway also on the preferred carbon source glucose
Source: BMC Syst Biol. 2009 Oct 29;3:104. doi: 10.1186/1752-0509-3-104 (PMC2776023; doi:10.1186/1752-0509-3-104)
Supplement: Additional file 1 — Pathways discovered in ReTrace carbon path analysis. Graphical and tabular representations of amino acid synthesis pathways discovered in ReTrace carbon path analysis [21]. Self-contained web site: unpack zip archive and open index.html with a web browser. [file 1752-0509-3-104-S1.zip › AF1-treesei/pathways-C00031-to-C00148.txt]

# Pathways from D-Glucose; (C00031) to L-Proline; (C00148)
# CPU time, time/path:	1.09003282276
# CPU time, total:	996.29
# Computation time, time/path:	0:00:01.091255
# Computation time, total:	0:16:37.407223
# Database (-d):	/home/group/icomic/data/kegg/ligand/2009.03.30
# GreedyFinish (-g):	False
# KDiminish (-n):	('list', [50, 10, 1])
# MaxDepth (-m):	6
# NumPaths (-k):	10
# PathwayAvgLen:	27.0273522976
# PathwayLenStdDev:	7.13854119911
# Pathways (complete) found:	112
# Pathways (incomplete) found:	802
# Pathways found:	914
# PruneToSize (-p):	None
# Scores (-c):	treesei_scores_kegg.txt
# Sources:	C00031
# StorePartials (-i):	True
# Target dir (-o):	/fs-1/2/epitkane/public_html/pub/retrace/run090623-scores_maps_images
# Targets:	C00148
# UseDijkstra (-q):	False
#PathIndex ZoScore AvgReactionScore NumRpairs NumReactions ZeroScores ScoresUnderThr CompositeMap Rpairs Reactions
1	1.00	411	24	135	0	0	C00031->C00148:[4->2,7->1,7->7,9->3,9->8]	RP00305,RP06552,RP01134,RP04543,RP06427,RP05880,RP06299,RP00607,RP00180,RP08343,RP01093,RP00078,RP01431,RP05915,RP04833,RP00036,RP05729,RP00177,RP00014,RP06639,RP00228,RP00060,RP00109,RP04202	R00709,R00267,R01384,R01386,R07658,R00837,R00286,R01067,R00351,R00352,R00761,R00707,R00708,R00315,R00317,R00320,R00236,R00771,R00431,R00346,R00345,R00726,R00341,R01324,R02737,R00836,R00316,R00199,R01858,R02628,R01138,R00659,R00724,R00200,R00206,R02320,R00430,R00208,R01012,R00572,R00217,R00346,R00345,R00726,R00341,R00431,R00351,R00352,R00362,R07659,R04467,R04234,R00093,R01161,R06423,R00250,R07276,R03053,R01214,R07275,R04338,R05052,R04475,R04438,R02283,R02772,R02773,R02619,R00684,R00668,R00243,R00114,R00248,R04269,R06977,R01939,R07277,R04029,R01956,R03243,R01155,R01648,R05507,R01339,R04529,R07396,R04028,R04171,R03207,R00667,R05085,R02433,R04188,R00895,R04173,R01684,R06426,R01090,R02199,R04217,R02077,R00258,R07613,R00021,R00694,R03248,R00372,R00355,R04051,R02274,R00734,R03952,R02700,R00457,R00908,R03120,R06844,R03266,R01621,R01248,R01251,R01253,R00725,R01139,R00299,R08404,R02185,R05804,R00303,R00850,R00344,R00930,R00217,R00353,R00207
2	1.00	370	23	151	0	0	C00031->C00148:[4->2,7->1,7->7,9->3,9->8]	RP06552,RP00305,RP04543,RP01077,RP05880,RP06299,RP00607,RP00453,RP00180,RP08343,RP00014,RP01431,RP05915,RP04833,RP00177,RP04202,RP01093,RP05694,RP05067,RP00228,RP00060,RP00109,RP00343	R01384,R01386,R07658,R00709,R00267,R00286,R00742,R00351,R00352,R00761,R00707,R00708,R02727,R00010,R00315,R00317,R00320,R00236,R07659,R04467,R04234,R00093,R01161,R06423,R00250,R07276,R03053,R01214,R07275,R04338,R05052,R04475,R04438,R02283,R02772,R02773,R02619,R00684,R00668,R00243,R00114,R00248,R04269,R06977,R01939,R07277,R04029,R01956,R03243,R01155,R01648,R05507,R01339,R04529,R07396,R04028,R04171,R03207,R00667,R05085,R02433,R04188,R00895,R04173,R01684,R06426,R01090,R02199,R04217,R02077,R00258,R07613,R00021,R00694,R03248,R00372,R00355,R04051,R02274,R00734,R03952,R02700,R00457,R00908,R03120,R06844,R03266,R01324,R02737,R00836,R00316,R00351,R00352,R00362,R00207,R00771,R04709,R07989,R06635,R06637,R06636,R06459,R06458,R06448,R07250,R06510,R07253,R05331,R06641,R00233,R06511,R06512,R06643,R06644,R06645,R02505,R07987,R07251,R07988,R05188,R06482,R06483,R06480,R06481,R02447,R05464,R01613,R01614,R05190,R07758,R02223,R07254,R02224,R00344,R01248,R01251,R01253,R00725,R01139,R00299,R08404,R02185,R05804,R00303,R00850,R00344,R00930,R00217,R00353,R02778,R02780
3	1.00	388	19	129	0	0	C00031->C00148:[7->1,7->2,7->7,9->3,9->8]	RP00305,RP01925,RP05880,RP06299,RP00607,RP01093,RP00228,RP01133,RP00078,RP01431,RP05729,RP00036,RP00177,RP00014,RP00285,RP00060,RP00109,RP04202,RP06593	R00709,R00267,R02035,R00351,R00352,R00761,R00707,R00708,R00771,R01248,R01251,R01253,R00835,R00431,R00346,R00345,R00726,R00341,R01324,R00217,R00346,R00345,R00726,R00341,R00431,R00199,R01858,R02628,R01138,R00659,R00724,R00200,R00206,R02320,R00430,R00208,R01012,R00572,R00351,R00352,R00362,R07659,R04467,R04234,R00093,R01161,R06423,R00250,R07276,R03053,R01214,R07275,R04338,R05052,R04475,R04438,R02283,R02772,R02773,R02619,R00684,R00668,R00243,R00114,R00248,R04269,R06977,R01939,R07277,R04029,R01956,R03243,R01155,R01648,R05507,R01339,R04529,R07396,R04028,R04171,R03207,R00667,R05085,R02433,R04188,R00895,R04173,R01684,R06426,R01090,R02199,R04217,R02077,R00258,R07613,R00021,R00694,R03248,R00372,R00355,R04051,R02274,R00734,R03952,R02700,R00457,R00908,R03120,R06844,R03266,R00211,R00210,R00209,R01196,R00212,R00725,R01139,R00299,R08404,R02185,R05804,R00303,R00850,R00344,R00930,R00217,R00353,R00207,R01528
4	1.00	383	24	129	0	0	C00031->C00148:[7->1,7->2,7->7,9->3,9->8]	RP01095,RP00305,RP01925,RP05880,RP06299,RP00607,RP06023,RP00180,RP00228,RP01133,RP01431,RP01573,RP06639,RP00177,RP01093,RP00014,RP00026,RP05067,RP00060,RP10992,RP00109,RP04202,RP06593,RP01576	R05339,R00709,R00267,R02035,R00351,R00352,R00761,R00707,R00708,R00149,R00150,R00315,R00317,R00320,R01248,R01251,R01253,R00835,R01324,R01529,R01621,R00351,R00352,R00362,R00771,R07659,R04467,R04234,R00093,R01161,R06423,R00250,R07276,R03053,R01214,R07275,R04338,R05052,R04475,R04438,R02283,R02772,R02773,R02619,R00684,R00668,R00243,R00114,R00248,R04269,R06977,R01939,R07277,R04029,R01956,R03243,R01155,R01648,R05507,R01339,R04529,R07396,R04028,R04171,R03207,R00667,R05085,R02433,R04188,R00895,R04173,R01684,R06426,R01090,R02199,R04217,R02077,R00258,R07613,R00021,R00694,R03248,R00372,R00355,R04051,R02274,R00734,R03952,R02700,R00457,R00908,R03120,R06844,R03266,R00743,R01323,R01179,R05508,R00393,R04057,R02955,R05336,R01359,R05509,R00928,R04000,R00229,R07832,R03884,R00227,R03153,R00235,R00344,R00725,R01139,R00299,R08404,R02185,R05804,R00303,R00850,R07641,R00344,R00930,R00217,R00353,R00207,R01528,R05338
5	1.00	374	26	178	0	0	C00031->C00148:[4->2,4->8,7->1,7->7,9->3]	RP06552,RP00305,RP01134,RP04543,RP01077,RP05880,RP06299,RP00607,RP00453,RP00014,RP00079,RP00228,RP00078,RP05915,RP01431,RP00036,RP06172,RP05729,RP00177,RP04202,RP01093,RP05694,RP05067,RP00060,RP00109,RP00343	R01384,R01386,R07658,R00709,R00267,R00837,R00286,R00742,R00351,R00352,R00761,R00707,R00708,R02727,R00010,R07659,R04467,R04234,R00093,R01161,R06423,R00250,R07276,R03053,R01214,R07275,R04338,R05052,R04475,R04438,R02283,R02772,R02773,R02619,R00684,R00668,R00243,R00114,R00248,R04269,R06977,R01939,R07277,R04029,R01956,R03243,R01155,R01648,R05507,R01339,R04529,R07396,R04028,R04171,R03207,R00667,R05085,R02433,R04188,R00895,R04173,R01684,R06426,R01090,R02199,R04217,R02077,R00258,R07613,R00021,R00694,R03248,R00372,R00355,R04051,R02274,R00734,R03952,R02700,R00457,R00908,R03120,R06844,R03266,R00361,R00360,R00343,R00342,R01447,R01257,R01248,R01251,R01253,R00431,R00346,R00345,R00726,R00341,R02737,R00836,R01324,R00199,R01858,R02628,R01138,R00659,R00724,R00200,R00206,R02320,R00430,R00208,R01012,R00572,R00472,R00217,R00346,R00345,R00726,R00341,R00431,R00351,R00352,R00362,R00207,R00771,R04709,R07989,R06635,R06637,R06636,R06459,R06458,R06448,R07250,R06510,R07253,R05331,R06641,R00233,R06511,R06512,R06643,R06644,R06645,R02505,R07987,R07251,R07988,R05188,R06482,R06483,R06480,R06481,R02447,R05464,R01613,R01614,R05190,R07758,R02223,R07254,R02224,R00344,R00725,R01139,R00299,R08404,R02185,R05804,R00303,R00850,R00344,R00930,R00217,R00353,R02778,R02780
6	1.00	344	30	177	0	0	C00031->C00148:[7->1,7->2,7->7,9->3,9->8]	RP00305,RP00164,RP01925,RP01077,RP02454,RP05880,RP06299,RP00607,RP00180,RP02961,RP00228,RP00026,RP01274,RP00191,RP01431,RP01590,RP00177,RP09657,RP09828,RP01093,RP00014,RP06639,RP05694,RP05067,RP00060,RP00109,RP04202,RP06593,RP00216,RP01133	R00709,R00267,R01010,R01011,R01012,R02035,R00742,R02740,R00351,R00352,R00761,R00707,R00708,R00315,R00317,R00320,R00028,R01248,R01251,R01253,R00743,R01323,R01179,R05508,R00393,R04057,R02955,R05336,R01359,R05509,R00928,R04000,R00229,R07832,R03884,R00227,R03153,R00235,R01070,R02073,R04780,R04779,R01324,R01555,R05196,R00351,R00352,R00362,R06861,R06862,R00771,R07659,R04467,R04234,R00093,R01161,R06423,R00250,R07276,R03053,R01214,R07275,R04338,R05052,R04475,R04438,R02283,R02772,R02773,R02619,R00684,R00668,R00243,R00114,R00248,R04269,R06977,R01939,R07277,R04029,R01956,R03243,R01155,R01648,R05507,R01339,R04529,R07396,R04028,R04171,R03207,R00667,R05085,R02433,R04188,R00895,R04173,R01684,R06426,R01090,R02199,R04217,R02077,R00258,R07613,R00021,R00694,R03248,R00372,R00355,R04051,R02274,R00734,R03952,R02700,R00457,R00908,R03120,R06844,R03266,R01621,R04709,R07989,R06635,R06637,R06636,R06459,R06458,R06448,R07250,R06510,R07253,R05331,R06641,R00233,R06511,R06512,R06643,R06644,R06645,R02505,R07987,R07251,R07988,R05188,R06482,R06483,R06480,R06481,R02447,R05464,R01613,R01614,R05190,R07758,R02223,R07254,R02224,R00344,R00725,R01139,R00299,R08404,R02185,R05804,R00303,R00850,R00344,R00930,R00217,R00353,R00207,R01528,R01788,R02189,R01786,R00835
7	1.00	395	23	139	0	0	C00031->C00148:[4->2,4->8,7->1,7->7,9->3]	RP06552,RP00305,RP01134,RP04543,RP00343,RP05880,RP06299,RP00607,RP00453,RP00014,RP00079,RP00228,RP00078,RP05915,RP01431,RP00036,RP06172,RP00177,RP04202,RP01093,RP00060,RP00109,RP05729	R01384,R01386,R07658,R00709,R00267,R00837,R00286,R02778,R02780,R00351,R00352,R00761,R00707,R00708,R02727,R00010,R07659,R04467,R04234,R00093,R01161,R06423,R00250,R07276,R03053,R01214,R07275,R04338,R05052,R04475,R04438,R02283,R02772,R02773,R02619,R00684,R00668,R00243,R00114,R00248,R04269,R06977,R01939,R07277,R04029,R01956,R03243,R01155,R01648,R05507,R01339,R04529,R07396,R04028,R04171,R03207,R00667,R05085,R02433,R04188,R00895,R04173,R01684,R06426,R01090,R02199,R04217,R02077,R00258,R07613,R00021,R00694,R03248,R00372,R00355,R04051,R02274,R00734,R03952,R02700,R00457,R00908,R03120,R06844,R03266,R00361,R00360,R00343,R00342,R01447,R01257,R01248,R01251,R01253,R00431,R00346,R00345,R00726,R00341,R02737,R00836,R01324,R00199,R01858,R02628,R01138,R00659,R00724,R00200,R00206,R02320,R00430,R00208,R01012,R00572,R00472,R00351,R00352,R00362,R00207,R00771,R00725,R01139,R00299,R08404,R02185,R05804,R00303,R00850,R00344,R00930,R00217,R00353,R00217,R00346,R00345,R00726,R00341,R00431
8	1.00	348	31	181	0	0	C00031->C00148:[4->2,7->1,7->7,9->3,9->8]	RP00305,RP06552,RP00164,RP06299,RP01077,RP02454,RP05880,RP04543,RP00607,RP01134,RP00180,RP02961,RP00228,RP00026,RP01274,RP01431,RP05915,RP00191,RP01590,RP00177,RP09657,RP09828,RP01093,RP00014,RP06639,RP05694,RP05067,RP00060,RP00109,RP04202,RP00216	R00709,R00267,R01384,R01386,R07658,R01010,R01011,R01012,R00761,R00742,R02740,R00351,R00352,R00286,R00707,R00708,R00837,R00315,R00317,R00320,R00028,R01248,R01251,R01253,R00743,R01323,R01179,R05508,R00393,R04057,R02955,R05336,R01359,R05509,R00928,R04000,R00229,R07832,R03884,R00227,R03153,R00235,R01070,R01324,R02737,R00836,R02073,R04780,R04779,R01555,R05196,R00351,R00352,R00362,R06861,R06862,R00771,R07659,R04467,R04234,R00093,R01161,R06423,R00250,R07276,R03053,R01214,R07275,R04338,R05052,R04475,R04438,R02283,R02772,R02773,R02619,R00684,R00668,R00243,R00114,R00248,R04269,R06977,R01939,R07277,R04029,R01956,R03243,R01155,R01648,R05507,R01339,R04529,R07396,R04028,R04171,R03207,R00667,R05085,R02433,R04188,R00895,R04173,R01684,R06426,R01090,R02199,R04217,R02077,R00258,R07613,R00021,R00694,R03248,R00372,R00355,R04051,R02274,R00734,R03952,R02700,R00457,R00908,R03120,R06844,R03266,R01621,R04709,R07989,R06635,R06637,R06636,R06459,R06458,R06448,R07250,R06510,R07253,R05331,R06641,R00233,R06511,R06512,R06643,R06644,R06645,R02505,R07987,R07251,R07988,R05188,R06482,R06483,R06480,R06481,R02447,R05464,R01613,R01614,R05190,R07758,R02223,R07254,R02224,R00344,R00725,R01139,R00299,R08404,R02185,R05804,R00303,R00850,R00344,R00930,R00217,R00353,R00207,R01788,R02189,R01786
9	1.00	367	27	193	0	0	C00031->C00148:[1->3,4->1,4->2,7->7,9->8]	RP06552,RP00305,RP01134,RP06299,RP00036,RP01568,RP01077,RP05880,RP04543,RP00607,RP00014,RP00228,RP01033,RP00109,RP05915,RP00180,RP01431,RP01271,RP00395,RP00177,RP00113,RP01093,RP00026,RP05694,RP00052,RP00060,RP05067	R01384,R01386,R07658,R00709,R00267,R00837,R00761,R00199,R01858,R02628,R01138,R00659,R00724,R00200,R00206,R02320,R00430,R00208,R01012,R00572,R01518,R00742,R00351,R00352,R00286,R00707,R00708,R07659,R04467,R04234,R00093,R01161,R06423,R00250,R07276,R03053,R01214,R07275,R04338,R05052,R04475,R04438,R02283,R02772,R02773,R02619,R00684,R00668,R00243,R00114,R00248,R04269,R06977,R01939,R07277,R04029,R01956,R03243,R01155,R01648,R05507,R01339,R04529,R07396,R04028,R04171,R03207,R00667,R05085,R02433,R04188,R00895,R04173,R01684,R06426,R01090,R02199,R04217,R02077,R00258,R07613,R00021,R00694,R03248,R00372,R00355,R04051,R02274,R00734,R03952,R02700,R00457,R00908,R03120,R06844,R03266,R01248,R01251,R01253,R00658,R00344,R00930,R00217,R00353,R02737,R00836,R00315,R00317,R00320,R01324,R01068,R01061,R01063,R00351,R00352,R00362,R02188,R01512,R01515,R01517,R01660,R00771,R00743,R01323,R01179,R05508,R00393,R04057,R02955,R05336,R01359,R05509,R00928,R04000,R00229,R07832,R03884,R00227,R03153,R00235,R04709,R07989,R06635,R06637,R06636,R06459,R06458,R06448,R07250,R06510,R07253,R05331,R06641,R00233,R06511,R06512,R06643,R06644,R06645,R02505,R07987,R07251,R07988,R05188,R06482,R06483,R06480,R06481,R02447,R05464,R01613,R01614,R05190,R07758,R02223,R07254,R02224,R00756,R00769,R05805,R00770,R00762,R00764,R00767,R00725,R01139,R00299,R08404,R02185,R05804,R00303,R00850,R00344
10	1.00	408	22	133	0	0	C00031->C00148:[4->2,4->8,7->1,7->7,9->3]	RP06552,RP00305,RP01134,RP04543,RP00287,RP05880,RP06299,RP00607,RP00036,RP06101,RP00228,RP00014,RP00078,RP05915,RP01431,RP06172,RP05729,RP00177,RP01093,RP00060,RP00109,RP04202	R01384,R01386,R07658,R00709,R00267,R00837,R00286,R00214,R00216,R00351,R00352,R00761,R00707,R00708,R00199,R01858,R02628,R01138,R00659,R00724,R00200,R00206,R02320,R00430,R00208,R01012,R00572,R00214,R00216,R01248,R01251,R01253,R07659,R04467,R04234,R00093,R01161,R06423,R00250,R07276,R03053,R01214,R07275,R04338,R05052,R04475,R04438,R02283,R02772,R02773,R02619,R00684,R00668,R00243,R00114,R00248,R04269,R06977,R01939,R07277,R04029,R01956,R03243,R01155,R01648,R05507,R01339,R04529,R07396,R04028,R04171,R03207,R00667,R05085,R02433,R04188,R00895,R04173,R01684,R06426,R01090,R02199,R04217,R02077,R00258,R07613,R00021,R00694,R03248,R00372,R00355,R04051,R02274,R00734,R03952,R02700,R00457,R00908,R03120,R06844,R03266,R00431,R00346,R00345,R00726,R00341,R02737,R00836,R01324,R00472,R00217,R00346,R00345,R00726,R00341,R00431,R00351,R00352,R00362,R00771,R00725,R01139,R00299,R08404,R02185,R05804,R00303,R00850,R00344,R00930,R00217,R00353,R00207
11	1.00	363	24	149	0	0	C00031->C00148:[7->1,7->2,7->7,9->3,9->8]	RP01095,RP00305,RP01925,RP05880,RP06299,RP00607,RP00180,RP00228,RP01093,RP00078,RP01431,RP01573,RP01133,RP00036,RP06639,RP05729,RP00177,RP00014,RP00026,RP00060,RP00109,RP04202,RP06593,RP01576	R05339,R00709,R00267,R02035,R00351,R00352,R00761,R00707,R00708,R00315,R00317,R00320,R01248,R01251,R01253,R00771,R00431,R00346,R00345,R00726,R00341,R01324,R01529,R00835,R00199,R01858,R02628,R01138,R00659,R00724,R00200,R00206,R02320,R00430,R00208,R01012,R00572,R01621,R00217,R00346,R00345,R00726,R00341,R00431,R00351,R00352,R00362,R07659,R04467,R04234,R00093,R01161,R06423,R00250,R07276,R03053,R01214,R07275,R04338,R05052,R04475,R04438,R02283,R02772,R02773,R02619,R00684,R00668,R00243,R00114,R00248,R04269,R06977,R01939,R07277,R04029,R01956,R03243,R01155,R01648,R05507,R01339,R04529,R07396,R04028,R04171,R03207,R00667,R05085,R02433,R04188,R00895,R04173,R01684,R06426,R01090,R02199,R04217,R02077,R00258,R07613,R00021,R00694,R03248,R00372,R00355,R04051,R02274,R00734,R03952,R02700,R00457,R00908,R03120,R06844,R03266,R00743,R01323,R01179,R05508,R00393,R04057,R02955,R05336,R01359,R05509,R00928,R04000,R00229,R07832,R03884,R00227,R03153,R00235,R00725,R01139,R00299,R08404,R02185,R05804,R00303,R00850,R00344,R00930,R00217,R00353,R00207,R01528,R05338
12	1.00	336	23	166	0	0	C00031->C00148:[4->2,7->1,7->7,9->3,9->8]	RP00305,RP06552,RP01134,RP06299,RP01077,RP05880,RP04543,RP00607,RP00180,RP00228,RP00014,RP06639,RP01431,RP05915,RP00177,RP01093,RP00026,RP05694,RP05067,RP06427,RP00060,RP00109,RP04202	R00709,R00267,R01384,R01386,R07658,R00837,R00761,R00742,R00351,R00352,R00286,R00707,R00708,R00315,R00317,R00320,R01248,R01251,R01253,R07659,R04467,R04234,R00093,R01161,R06423,R00250,R07276,R03053,R01214,R07275,R04338,R05052,R04475,R04438,R02283,R02772,R02773,R02619,R00684,R00668,R00243,R00114,R00248,R04269,R06977,R01939,R07277,R04029,R01956,R03243,R01155,R01648,R05507,R01339,R04529,R07396,R04028,R04171,R03207,R00667,R05085,R02433,R04188,R00895,R04173,R01684,R06426,R01090,R02199,R04217,R02077,R00258,R07613,R00021,R00694,R03248,R00372,R00355,R04051,R02274,R00734,R03952,R02700,R00457,R00908,R03120,R06844,R03266,R01621,R01324,R02737,R00836,R00351,R00352,R00362,R00771,R00743,R01323,R01179,R05508,R00393,R04057,R02955,R05336,R01359,R05509,R00928,R04000,R00229,R07832,R03884,R00227,R03153,R00235,R04709,R07989,R06635,R06637,R06636,R06459,R06458,R06448,R07250,R06510,R07253,R05331,R06641,R00233,R06511,R06512,R06643,R06644,R06645,R02505,R07987,R07251,R07988,R05188,R06482,R06483,R06480,R06481,R02447,R05464,R01613,R01614,R05190,R07758,R02223,R07254,R02224,R00344,R01067,R00725,R01139,R00299,R08404,R02185,R05804,R00303,R00850,R00344,R00930,R00217,R00353,R00207
13	1.00	442	24	115	0	0	C00031->C00148:[4->2,7->1,7->7,9->3,9->8]	RP06552,RP00305,RP01134,RP06299,RP05880,RP04543,RP00607,RP06023,RP00180,RP08343,RP00014,RP00109,RP05915,RP01431,RP04833,RP00177,RP01093,RP06639,RP05067,RP06427,RP00060,RP10992,RP00228,RP04202	R01384,R01386,R07658,R00709,R00267,R00837,R00761,R00351,R00352,R00286,R00707,R00708,R00149,R00150,R00315,R00317,R00320,R00236,R07659,R04467,R04234,R00093,R01161,R06423,R00250,R07276,R03053,R01214,R07275,R04338,R05052,R04475,R04438,R02283,R02772,R02773,R02619,R00684,R00668,R00243,R00114,R00248,R04269,R06977,R01939,R07277,R04029,R01956,R03243,R01155,R01648,R05507,R01339,R04529,R07396,R04028,R04171,R03207,R00667,R05085,R02433,R04188,R00895,R04173,R01684,R06426,R01090,R02199,R04217,R02077,R00258,R07613,R00021,R00694,R03248,R00372,R00355,R04051,R02274,R00734,R03952,R02700,R00457,R00908,R03120,R06844,R03266,R00344,R00930,R00217,R00353,R02737,R00836,R01324,R00316,R00351,R00352,R00362,R00771,R01621,R00344,R01067,R00725,R01139,R00299,R08404,R02185,R05804,R00303,R00850,R07641,R01248,R01251,R01253,R00207
14	1.00	333	24	164	0	0	C00031->C00148:[7->1,7->2,7->7,9->3,9->8]	RP01095,RP00305,RP01925,RP01077,RP05880,RP06299,RP00607,RP00180,RP00228,RP01133,RP01431,RP01573,RP06639,RP00177,RP01093,RP00014,RP00026,RP05694,RP05067,RP00060,RP00109,RP04202,RP06593,RP01576	R05339,R00709,R00267,R02035,R00742,R00351,R00352,R00761,R00707,R00708,R00315,R00317,R00320,R01248,R01251,R01253,R00835,R01324,R01529,R01621,R00351,R00352,R00362,R00771,R07659,R04467,R04234,R00093,R01161,R06423,R00250,R07276,R03053,R01214,R07275,R04338,R05052,R04475,R04438,R02283,R02772,R02773,R02619,R00684,R00668,R00243,R00114,R00248,R04269,R06977,R01939,R07277,R04029,R01956,R03243,R01155,R01648,R05507,R01339,R04529,R07396,R04028,R04171,R03207,R00667,R05085,R02433,R04188,R00895,R04173,R01684,R06426,R01090,R02199,R04217,R02077,R00258,R07613,R00021,R00694,R03248,R00372,R00355,R04051,R02274,R00734,R03952,R02700,R00457,R00908,R03120,R06844,R03266,R00743,R01323,R01179,R05508,R00393,R04057,R02955,R05336,R01359,R05509,R00928,R04000,R00229,R07832,R03884,R00227,R03153,R00235,R04709,R07989,R06635,R06637,R06636,R06459,R06458,R06448,R07250,R06510,R07253,R05331,R06641,R00233,R06511,R06512,R06643,R06644,R06645,R02505,R07987,R07251,R07988,R05188,R06482,R06483,R06480,R06481,R02447,R05464,R01613,R01614,R05190,R07758,R02223,R07254,R02224,R00344,R00725,R01139,R00299,R08404,R02185,R05804,R00303,R00850,R00344,R00930,R00217,R00353,R00207,R01528,R05338
15	1.00	365	27	163	0	0	C00031->C00148:[4->2,4->8,7->1,7->7,9->3,9->8]	RP06552,RP00305,RP01134,RP06299,RP00287,RP05880,RP04543,RP00607,RP00453,RP06101,RP00228,RP01093,RP00078,RP00285,RP05915,RP00180,RP01431,RP00036,RP06172,RP05729,RP00177,RP04202,RP00014,RP00026,RP00060,RP00109,RP00343	R01384,R01386,R07658,R00709,R00267,R00837,R00761,R00214,R00216,R00351,R00352,R00286,R00707,R00708,R02727,R00010,R00214,R00216,R01248,R01251,R01253,R00771,R00431,R00346,R00345,R00726,R00341,R00211,R00210,R00209,R01196,R00212,R02737,R00836,R00315,R00317,R00320,R01324,R00199,R01858,R02628,R01138,R00659,R00724,R00200,R00206,R02320,R00430,R00208,R01012,R00572,R00472,R00217,R00346,R00345,R00726,R00341,R00431,R00351,R00352,R00362,R00207,R07659,R04467,R04234,R00093,R01161,R06423,R00250,R07276,R03053,R01214,R07275,R04338,R05052,R04475,R04438,R02283,R02772,R02773,R02619,R00684,R00668,R00243,R00114,R00248,R04269,R06977,R01939,R07277,R04029,R01956,R03243,R01155,R01648,R05507,R01339,R04529,R07396,R04028,R04171,R03207,R00667,R05085,R02433,R04188,R00895,R04173,R01684,R06426,R01090,R02199,R04217,R02077,R00258,R07613,R00021,R00694,R03248,R00372,R00355,R04051,R02274,R00734,R03952,R02700,R00457,R00908,R03120,R06844,R03266,R00743,R01323,R01179,R05508,R00393,R04057,R02955,R05336,R01359,R05509,R00928,R04000,R00229,R07832,R03884,R00227,R03153,R00235,R00725,R01139,R00299,R08404,R02185,R05804,R00303,R00850,R00344,R00930,R00217,R00353,R02778,R02780
16	1.00	337	27	178	0	0	C00031->C00148:[4->2,4->8,7->1,7->7,9->3,9->8]	RP06552,RP00305,RP01134,RP04543,RP01077,RP05880,RP06299,RP00607,RP00453,RP06101,RP00228,RP00014,RP00285,RP05915,RP00180,RP01431,RP06172,RP00177,RP04202,RP01093,RP00026,RP05694,RP00287,RP05067,RP00060,RP00109,RP00343	R01384,R01386,R07658,R00709,R00267,R00837,R00286,R00742,R00351,R00352,R00761,R00707,R00708,R02727,R00010,R00214,R00216,R01248,R01251,R01253,R07659,R04467,R04234,R00093,R01161,R06423,R00250,R07276,R03053,R01214,R07275,R04338,R05052,R04475,R04438,R02283,R02772,R02773,R02619,R00684,R00668,R00243,R00114,R00248,R04269,R06977,R01939,R07277,R04029,R01956,R03243,R01155,R01648,R05507,R01339,R04529,R07396,R04028,R04171,R03207,R00667,R05085,R02433,R04188,R00895,R04173,R01684,R06426,R01090,R02199,R04217,R02077,R00258,R07613,R00021,R00694,R03248,R00372,R00355,R04051,R02274,R00734,R03952,R02700,R00457,R00908,R03120,R06844,R03266,R00211,R00210,R00209,R01196,R00212,R02737,R00836,R00315,R00317,R00320,R01324,R00472,R00351,R00352,R00362,R00207,R00771,R00743,R01323,R01179,R05508,R00393,R04057,R02955,R05336,R01359,R05509,R00928,R04000,R00229,R07832,R03884,R00227,R03153,R00235,R04709,R07989,R06635,R06637,R06636,R06459,R06458,R06448,R07250,R06510,R07253,R05331,R06641,R00233,R06511,R06512,R06643,R06644,R06645,R02505,R07987,R07251,R07988,R05188,R06482,R06483,R06480,R06481,R02447,R05464,R01613,R01614,R05190,R07758,R02223,R07254,R02224,R00214,R00216,R00344,R00725,R01139,R00299,R08404,R02185,R05804,R00303,R00850,R00344,R00930,R00217,R00353,R02778,R02780
17	1.00	402	27	152	0	0	C00031->C00148:[4->2,4->8,7->1,7->7,9->3]	RP00305,RP01568,RP01134,RP04543,RP00113,RP05880,RP06299,RP00607,RP00036,RP01093,RP00079,RP00228,RP01033,RP00078,RP01431,RP05915,RP06172,RP01271,RP00395,RP05729,RP00177,RP00014,RP00052,RP00060,RP00109,RP04202,RP06552	R00709,R00267,R01518,R00837,R00286,R02188,R01512,R01515,R01517,R01660,R00351,R00352,R00761,R00707,R00708,R00199,R01858,R02628,R01138,R00659,R00724,R00200,R00206,R02320,R00430,R00208,R01012,R00572,R00771,R00361,R00360,R00343,R00342,R01447,R01257,R01248,R01251,R01253,R00658,R00431,R00346,R00345,R00726,R00341,R01324,R02737,R00836,R00472,R01068,R01061,R01063,R00217,R00346,R00345,R00726,R00341,R00431,R00351,R00352,R00362,R07659,R04467,R04234,R00093,R01161,R06423,R00250,R07276,R03053,R01214,R07275,R04338,R05052,R04475,R04438,R02283,R02772,R02773,R02619,R00684,R00668,R00243,R00114,R00248,R04269,R06977,R01939,R07277,R04029,R01956,R03243,R01155,R01648,R05507,R01339,R04529,R07396,R04028,R04171,R03207,R00667,R05085,R02433,R04188,R00895,R04173,R01684,R06426,R01090,R02199,R04217,R02077,R00258,R07613,R00021,R00694,R03248,R00372,R00355,R04051,R02274,R00734,R03952,R02700,R00457,R00908,R03120,R06844,R03266,R00756,R00769,R05805,R00770,R00762,R00764,R00767,R00725,R01139,R00299,R08404,R02185,R05804,R00303,R00850,R00344,R00930,R00217,R00353,R00207,R01384,R01386,R07658
18	1.00	374	24	152	0	0	C00031->C00148:[4->2,4->8,7->1,7->7,9->3]	RP06552,RP00305,RP01134,RP06299,RP01077,RP05880,RP04543,RP00607,RP00453,RP06101,RP00228,RP01093,RP05915,RP01431,RP06172,RP00177,RP04202,RP00014,RP05694,RP00287,RP05067,RP00060,RP00109,RP00343	R01384,R01386,R07658,R00709,R00267,R00837,R00761,R00742,R00351,R00352,R00286,R00707,R00708,R02727,R00010,R00214,R00216,R01248,R01251,R01253,R00771,R02737,R00836,R01324,R00472,R00351,R00352,R00362,R00207,R07659,R04467,R04234,R00093,R01161,R06423,R00250,R07276,R03053,R01214,R07275,R04338,R05052,R04475,R04438,R02283,R02772,R02773,R02619,R00684,R00668,R00243,R00114,R00248,R04269,R06977,R01939,R07277,R04029,R01956,R03243,R01155,R01648,R05507,R01339,R04529,R07396,R04028,R04171,R03207,R00667,R05085,R02433,R04188,R00895,R04173,R01684,R06426,R01090,R02199,R04217,R02077,R00258,R07613,R00021,R00694,R03248,R00372,R00355,R04051,R02274,R00734,R03952,R02700,R00457,R00908,R03120,R06844,R03266,R04709,R07989,R06635,R06637,R06636,R06459,R06458,R06448,R07250,R06510,R07253,R05331,R06641,R00233,R06511,R06512,R06643,R06644,R06645,R02505,R07987,R07251,R07988,R05188,R06482,R06483,R06480,R06481,R02447,R05464,R01613,R01614,R05190,R07758,R02223,R07254,R02224,R00214,R00216,R00344,R00725,R01139,R00299,R08404,R02185,R05804,R00303,R00850,R00344,R00930,R00217,R00353,R02778,R02780
19	1.00	405	36	91	0	0	C00031->C00148:[4->1,4->2,7->7,9->3,9->8]	RP06552,RP00164,RP00608,RP05880,RP06299,RP00607,RP00453,RP00180,RP00357,RP00228,RP02454,RP03735,RP00191,RP01431,RP01093,RP00060,RP01662,RP00343,RP00216,RP00305,RP00528,RP04543,RP04461,RP08483,RP02961,RP04494,RP01274,RP08484,RP05915,RP04202,RP01590,RP00177,RP01829,RP00026,RP00109,RP00930	R01384,R01386,R07658,R01010,R01011,R01012,R00713,R00714,R00351,R00352,R00761,R00707,R00708,R02727,R00010,R00315,R00317,R00320,R06862,R01440,R01248,R01251,R01253,R02740,R00134,R03215,R03146,R00519,R02073,R04780,R04779,R01324,R00771,R00725,R01139,R00299,R08404,R02185,R05804,R00303,R00850,R01648,R02778,R02780,R01788,R02189,R01786,R00709,R00267,R00604,R02479,R00286,R00261,R00261,R00028,R00268,R08201,R01070,R00268,R02737,R00836,R00207,R01555,R05196,R00351,R00352,R00362,R01899,R00743,R01323,R01179,R05508,R00393,R04057,R02955,R05336,R01359,R05509,R00928,R04000,R00229,R07832,R03884,R00227,R03153,R00235,R00344,R00930,R00217,R00353,R00479
20	1.00	347	19	141	0	0	C00031->C00148:[7->1,7->2,7->7,9->3,9->8]	RP00305,RP01925,RP05880,RP06299,RP00607,RP00014,RP00228,RP01133,RP00078,RP01431,RP00180,RP04202,RP00036,RP00177,RP01093,RP00026,RP00060,RP05729,RP06593	R00709,R00267,R02035,R00351,R00352,R00761,R00707,R00708,R07659,R04467,R04234,R00093,R01161,R06423,R00250,R07276,R03053,R01214,R07275,R04338,R05052,R04475,R04438,R02283,R02772,R02773,R02619,R00684,R00668,R00243,R00114,R00248,R04269,R06977,R01939,R07277,R04029,R01956,R03243,R01155,R01648,R05507,R01339,R04529,R07396,R04028,R04171,R03207,R00667,R05085,R02433,R04188,R00895,R04173,R01684,R06426,R01090,R02199,R04217,R02077,R00258,R07613,R00021,R00694,R03248,R00372,R00355,R04051,R02274,R00734,R03952,R02700,R00457,R00908,R03120,R06844,R03266,R01248,R01251,R01253,R00835,R00431,R00346,R00345,R00726,R00341,R01324,R00315,R00317,R00320,R00207,R00199,R01858,R02628,R01138,R00659,R00724,R00200,R00206,R02320,R00430,R00208,R01012,R00572,R00351,R00352,R00362,R00771,R00743,R01323,R01179,R05508,R00393,R04057,R02955,R05336,R01359,R05509,R00928,R04000,R00229,R07832,R03884,R00227,R03153,R00235,R00725,R01139,R00299,R08404,R02185,R05804,R00303,R00850,R00217,R00346,R00345,R00726,R00341,R00431,R01528
21	1.00	444	33	108	0	0	C00031->C00148:[4->1,4->2,7->7,9->3,9->8]	RP06552,RP01568,RP01134,RP00608,RP00036,RP00113,RP05880,RP04543,RP00607,RP04461,RP08483,RP00180,RP00228,RP01033,RP04494,RP08484,RP05915,RP01431,RP01271,RP00395,RP00177,RP00305,RP05698,RP01829,RP01093,RP00026,RP00052,RP00060,RP01662,RP00109,RP04202,RP06299,RP00930	R01384,R01386,R07658,R01518,R00837,R00713,R00714,R00199,R01858,R02628,R01138,R00659,R00724,R00200,R00206,R02320,R00430,R00208,R01012,R00572,R02188,R01512,R01515,R01517,R01660,R00351,R00352,R00286,R00707,R00708,R00261,R00261,R00315,R00317,R00320,R01248,R01251,R01253,R00658,R00268,R08201,R00268,R02737,R00836,R01324,R01068,R01061,R01063,R00351,R00352,R00362,R00709,R00267,R01196,R00006,R00014,R00211,R00210,R01699,R00207,R00224,R00226,R00209,R05636,R03145,R01899,R00771,R00743,R01323,R01179,R05508,R00393,R04057,R02955,R05336,R01359,R05509,R00928,R04000,R00229,R07832,R03884,R00227,R03153,R00235,R00756,R00769,R05805,R00770,R00762,R00764,R00767,R00725,R01139,R00299,R08404,R02185,R05804,R00303,R00850,R01648,R00344,R00930,R00217,R00353,R00207,R00761,R00479
22	1.00	411	24	137	0	0	C00031->C00148:[4->2,4->8,7->1,7->7,9->3]	RP06552,RP00305,RP01134,RP04543,RP00287,RP05880,RP06299,RP00607,RP00453,RP06101,RP00228,RP00014,RP00078,RP05915,RP01431,RP00036,RP06172,RP05729,RP00177,RP04202,RP01093,RP00060,RP00109,RP00343	R01384,R01386,R07658,R00709,R00267,R00837,R00286,R00214,R00216,R00351,R00352,R00761,R00707,R00708,R02727,R00010,R00214,R00216,R01248,R01251,R01253,R07659,R04467,R04234,R00093,R01161,R06423,R00250,R07276,R03053,R01214,R07275,R04338,R05052,R04475,R04438,R02283,R02772,R02773,R02619,R00684,R00668,R00243,R00114,R00248,R04269,R06977,R01939,R07277,R04029,R01956,R03243,R01155,R01648,R05507,R01339,R04529,R07396,R04028,R04171,R03207,R00667,R05085,R02433,R04188,R00895,R04173,R01684,R06426,R01090,R02199,R04217,R02077,R00258,R07613,R00021,R00694,R03248,R00372,R00355,R04051,R02274,R00734,R03952,R02700,R00457,R00908,R03120,R06844,R03266,R00431,R00346,R00345,R00726,R00341,R02737,R00836,R01324,R00199,R01858,R02628,R01138,R00659,R00724,R00200,R00206,R02320,R00430,R00208,R01012,R00572,R00472,R00217,R00346,R00345,R00726,R00341,R00431,R00351,R00352,R00362,R00207,R00771,R00725,R01139,R00299,R08404,R02185,R05804,R00303,R00850,R00344,R00930,R00217,R00353,R02778,R02780
23	1.00	432	21	109	0	0	C00031->C00148:[7->1,7->2,7->7,9->3,9->8]	RP00305,RP01925,RP05880,RP06299,RP00607,RP06023,RP00180,RP08343,RP00014,RP01133,RP01431,RP04833,RP00177,RP01093,RP05067,RP00228,RP00060,RP10992,RP00109,RP04202,RP06593	R00709,R00267,R02035,R00351,R00352,R00761,R00707,R00708,R00149,R00150,R00315,R00317,R00320,R00236,R07659,R04467,R04234,R00093,R01161,R06423,R00250,R07276,R03053,R01214,R07275,R04338,R05052,R04475,R04438,R02283,R02772,R02773,R02619,R00684,R00668,R00243,R00114,R00248,R04269,R06977,R01939,R07277,R04029,R01956,R03243,R01155,R01648,R05507,R01339,R04529,R07396,R04028,R04171,R03207,R00667,R05085,R02433,R04188,R00895,R04173,R01684,R06426,R01090,R02199,R04217,R02077,R00258,R07613,R00021,R00694,R03248,R00372,R00355,R04051,R02274,R00734,R03952,R02700,R00457,R00908,R03120,R06844,R03266,R00835,R01324,R00316,R00351,R00352,R00362,R00771,R00344,R01248,R01251,R01253,R00725,R01139,R00299,R08404,R02185,R05804,R00303,R00850,R07641,R00344,R00930,R00217,R00353,R00207,R01528
24	1.00	440	23	111	0	0	C00031->C00148:[7->1,7->2,7->7,9->3,9->8]	RP00305,RP01925,RP05880,RP06299,RP00607,RP06023,RP00180,RP08343,RP00014,RP01133,RP01431,RP04833,RP00177,RP00228,RP01093,RP06639,RP05067,RP06427,RP00060,RP10992,RP00109,RP04202,RP06593	R00709,R00267,R02035,R00351,R00352,R00761,R00707,R00708,R00149,R00150,R00315,R00317,R00320,R00236,R07659,R04467,R04234,R00093,R01161,R06423,R00250,R07276,R03053,R01214,R07275,R04338,R05052,R04475,R04438,R02283,R02772,R02773,R02619,R00684,R00668,R00243,R00114,R00248,R04269,R06977,R01939,R07277,R04029,R01956,R03243,R01155,R01648,R05507,R01339,R04529,R07396,R04028,R04171,R03207,R00667,R05085,R02433,R04188,R00895,R04173,R01684,R06426,R01090,R02199,R04217,R02077,R00258,R07613,R00021,R00694,R03248,R00372,R00355,R04051,R02274,R00734,R03952,R02700,R00457,R00908,R03120,R06844,R03266,R00835,R01324,R00316,R00351,R00352,R00362,R01248,R01251,R01253,R00771,R01621,R00344,R01067,R00725,R01139,R00299,R08404,R02185,R05804,R00303,R00850,R07641,R00344,R00930,R00217,R00353,R00207,R01528
25	1.00	393	31	143	0	0	C00031->C00148:[1->3,4->1,4->2,4->8,7->7]	RP00305,RP01568,RP01134,RP06299,RP00113,RP00287,RP05880,RP04543,RP00607,RP06101,RP02961,RP00228,RP01033,RP00078,RP01590,RP01431,RP01197,RP05915,RP06172,RP01271,RP00395,RP00177,RP04202,RP01093,RP00014,RP00052,RP00216,RP00060,RP05729,RP00196,RP06552	R00709,R00267,R01518,R00837,R00761,R02188,R01512,R01515,R01517,R01660,R00214,R00216,R00351,R00352,R00286,R00707,R00708,R00214,R00216,R00028,R01248,R01251,R01253,R00658,R00431,R00346,R00345,R00726,R00341,R01555,R05196,R01324,R00959,R02737,R00836,R00472,R01068,R01061,R01063,R00351,R00352,R00362,R00207,R00771,R07659,R04467,R04234,R00093,R01161,R06423,R00250,R07276,R03053,R01214,R07275,R04338,R05052,R04475,R04438,R02283,R02772,R02773,R02619,R00684,R00668,R00243,R00114,R00248,R04269,R06977,R01939,R07277,R04029,R01956,R03243,R01155,R01648,R05507,R01339,R04529,R07396,R04028,R04171,R03207,R00667,R05085,R02433,R04188,R00895,R04173,R01684,R06426,R01090,R02199,R04217,R02077,R00258,R07613,R00021,R00694,R03248,R00372,R00355,R04051,R02274,R00734,R03952,R02700,R00457,R00908,R03120,R06844,R03266,R00756,R00769,R05805,R00770,R00762,R00764,R00767,R01788,R02189,R01786,R00725,R01139,R00299,R08404,R02185,R05804,R00303,R00850,R00217,R00346,R00345,R00726,R00341,R00431,R00289,R00287,R00955,R01384,R01386,R07658
26	1.00	396	31	146	0	0	C00031->C00148:[4->2,7->1,7->7,9->3,9->8]	RP00305,RP06552,RP00164,RP06299,RP02454,RP05880,RP04543,RP00607,RP01134,RP06023,RP00180,RP02961,RP00228,RP00026,RP01274,RP01431,RP05915,RP00191,RP01590,RP00177,RP09657,RP09828,RP01093,RP00014,RP06639,RP05067,RP00060,RP10992,RP00109,RP04202,RP00216	R00709,R00267,R01384,R01386,R07658,R01010,R01011,R01012,R00761,R02740,R00351,R00352,R00286,R00707,R00708,R00837,R00149,R00150,R00315,R00317,R00320,R00028,R01248,R01251,R01253,R00743,R01323,R01179,R05508,R00393,R04057,R02955,R05336,R01359,R05509,R00928,R04000,R00229,R07832,R03884,R00227,R03153,R00235,R01070,R01324,R02737,R00836,R02073,R04780,R04779,R01555,R05196,R00351,R00352,R00362,R06861,R06862,R00771,R07659,R04467,R04234,R00093,R01161,R06423,R00250,R07276,R03053,R01214,R07275,R04338,R05052,R04475,R04438,R02283,R02772,R02773,R02619,R00684,R00668,R00243,R00114,R00248,R04269,R06977,R01939,R07277,R04029,R01956,R03243,R01155,R01648,R05507,R01339,R04529,R07396,R04028,R04171,R03207,R00667,R05085,R02433,R04188,R00895,R04173,R01684,R06426,R01090,R02199,R04217,R02077,R00258,R07613,R00021,R00694,R03248,R00372,R00355,R04051,R02274,R00734,R03952,R02700,R00457,R00908,R03120,R06844,R03266,R01621,R00344,R00725,R01139,R00299,R08404,R02185,R05804,R00303,R00850,R07641,R00344,R00930,R00217,R00353,R00207,R01788,R02189,R01786
27	1.00	391	20	133	0	0	C00031->C00148:[4->2,7->1,7->7,9->3,9->8]	RP00305,RP06552,RP01134,RP04543,RP05880,RP06299,RP00607,RP01093,RP00228,RP00078,RP01431,RP05915,RP00036,RP05729,RP00177,RP00014,RP00285,RP00060,RP00109,RP04202	R00709,R00267,R01384,R01386,R07658,R00837,R00286,R00351,R00352,R00761,R00707,R00708,R00771,R01248,R01251,R01253,R00431,R00346,R00345,R00726,R00341,R01324,R02737,R00836,R00199,R01858,R02628,R01138,R00659,R00724,R00200,R00206,R02320,R00430,R00208,R01012,R00572,R00217,R00346,R00345,R00726,R00341,R00431,R00351,R00352,R00362,R07659,R04467,R04234,R00093,R01161,R06423,R00250,R07276,R03053,R01214,R07275,R04338,R05052,R04475,R04438,R02283,R02772,R02773,R02619,R00684,R00668,R00243,R00114,R00248,R04269,R06977,R01939,R07277,R04029,R01956,R03243,R01155,R01648,R05507,R01339,R04529,R07396,R04028,R04171,R03207,R00667,R05085,R02433,R04188,R00895,R04173,R01684,R06426,R01090,R02199,R04217,R02077,R00258,R07613,R00021,R00694,R03248,R00372,R00355,R04051,R02274,R00734,R03952,R02700,R00457,R00908,R03120,R06844,R03266,R00211,R00210,R00209,R01196,R00212,R00725,R01139,R00299,R08404,R02185,R05804,R00303,R00850,R00344,R00930,R00217,R00353,R00207
28	1.00	406	23	136	0	0	C00031->C00148:[4->2,7->1,7->7,9->3,9->8]	RP00305,RP06552,RP04543,RP00343,RP05880,RP06299,RP00607,RP00453,RP00180,RP08343,RP01093,RP00078,RP05915,RP01431,RP04833,RP00036,RP00177,RP04202,RP00014,RP00228,RP00060,RP00109,RP05729	R00709,R00267,R01384,R01386,R07658,R00286,R02778,R02780,R00351,R00352,R00761,R00707,R00708,R02727,R00010,R00315,R00317,R00320,R00236,R00771,R00431,R00346,R00345,R00726,R00341,R02737,R00836,R01324,R00316,R00199,R01858,R02628,R01138,R00659,R00724,R00200,R00206,R02320,R00430,R00208,R01012,R00572,R00351,R00352,R00362,R00207,R07659,R04467,R04234,R00093,R01161,R06423,R00250,R07276,R03053,R01214,R07275,R04338,R05052,R04475,R04438,R02283,R02772,R02773,R02619,R00684,R00668,R00243,R00114,R00248,R04269,R06977,R01939,R07277,R04029,R01956,R03243,R01155,R01648,R05507,R01339,R04529,R07396,R04028,R04171,R03207,R00667,R05085,R02433,R04188,R00895,R04173,R01684,R06426,R01090,R02199,R04217,R02077,R00258,R07613,R00021,R00694,R03248,R00372,R00355,R04051,R02274,R00734,R03952,R02700,R00457,R00908,R03120,R06844,R03266,R01248,R01251,R01253,R00725,R01139,R00299,R08404,R02185,R05804,R00303,R00850,R00344,R00930,R00217,R00353,R00217,R00346,R00345,R00726,R00341,R00431
29	1.00	330	21	164	0	0	C00031->C00148:[4->2,7->1,7->7,9->3,9->8]	RP06552,RP00305,RP01134,RP04543,RP01077,RP05880,RP06299,RP00607,RP01093,RP00228,RP05915,RP00180,RP01431,RP00177,RP00014,RP00026,RP05694,RP05067,RP00060,RP00109,RP04202	R01384,R01386,R07658,R00709,R00267,R00837,R00286,R00742,R00351,R00352,R00761,R00707,R00708,R00771,R01248,R01251,R01253,R02737,R00836,R00315,R00317,R00320,R01324,R00351,R00352,R00362,R07659,R04467,R04234,R00093,R01161,R06423,R00250,R07276,R03053,R01214,R07275,R04338,R05052,R04475,R04438,R02283,R02772,R02773,R02619,R00684,R00668,R00243,R00114,R00248,R04269,R06977,R01939,R07277,R04029,R01956,R03243,R01155,R01648,R05507,R01339,R04529,R07396,R04028,R04171,R03207,R00667,R05085,R02433,R04188,R00895,R04173,R01684,R06426,R01090,R02199,R04217,R02077,R00258,R07613,R00021,R00694,R03248,R00372,R00355,R04051,R02274,R00734,R03952,R02700,R00457,R00908,R03120,R06844,R03266,R00743,R01323,R01179,R05508,R00393,R04057,R02955,R05336,R01359,R05509,R00928,R04000,R00229,R07832,R03884,R00227,R03153,R00235,R04709,R07989,R06635,R06637,R06636,R06459,R06458,R06448,R07250,R06510,R07253,R05331,R06641,R00233,R06511,R06512,R06643,R06644,R06645,R02505,R07987,R07251,R07988,R05188,R06482,R06483,R06480,R06481,R02447,R05464,R01613,R01614,R05190,R07758,R02223,R07254,R02224,R00344,R00725,R01139,R00299,R08404,R02185,R05804,R00303,R00850,R00344,R00930,R00217,R00353,R00207
30	1.00	361	25	159	0	0	C00031->C00148:[4->2,4->8,7->1,7->7,9->3,9->8]	RP06552,RP00305,RP01134,RP06299,RP00287,RP05880,RP04543,RP00607,RP00036,RP06101,RP00228,RP01093,RP00078,RP00285,RP05915,RP00180,RP01431,RP06172,RP05729,RP00177,RP00014,RP00026,RP00060,RP00109,RP04202	R01384,R01386,R07658,R00709,R00267,R00837,R00761,R00214,R00216,R00351,R00352,R00286,R00707,R00708,R00199,R01858,R02628,R01138,R00659,R00724,R00200,R00206,R02320,R00430,R00208,R01012,R00572,R00214,R00216,R01248,R01251,R01253,R00771,R00431,R00346,R00345,R00726,R00341,R00211,R00210,R00209,R01196,R00212,R02737,R00836,R00315,R00317,R00320,R01324,R00472,R00217,R00346,R00345,R00726,R00341,R00431,R00351,R00352,R00362,R07659,R04467,R04234,R00093,R01161,R06423,R00250,R07276,R03053,R01214,R07275,R04338,R05052,R04475,R04438,R02283,R02772,R02773,R02619,R00684,R00668,R00243,R00114,R00248,R04269,R06977,R01939,R07277,R04029,R01956,R03243,R01155,R01648,R05507,R01339,R04529,R07396,R04028,R04171,R03207,R00667,R05085,R02433,R04188,R00895,R04173,R01684,R06426,R01090,R02199,R04217,R02077,R00258,R07613,R00021,R00694,R03248,R00372,R00355,R04051,R02274,R00734,R03952,R02700,R00457,R00908,R03120,R06844,R03266,R00743,R01323,R01179,R05508,R00393,R04057,R02955,R05336,R01359,R05509,R00928,R04000,R00229,R07832,R03884,R00227,R03153,R00235,R00725,R01139,R00299,R08404,R02185,R05804,R00303,R00850,R00344,R00930,R00217,R00353,R00207
31	1.00	371	24	174	0	0	C00031->C00148:[4->2,4->8,7->1,7->7,9->3]	RP06552,RP00305,RP01134,RP04543,RP01077,RP05880,RP06299,RP00607,RP00036,RP00014,RP00079,RP00228,RP00078,RP05915,RP01431,RP06172,RP05729,RP00177,RP01093,RP05694,RP05067,RP00060,RP00109,RP04202	R01384,R01386,R07658,R00709,R00267,R00837,R00286,R00742,R00351,R00352,R00761,R00707,R00708,R00199,R01858,R02628,R01138,R00659,R00724,R00200,R00206,R02320,R00430,R00208,R01012,R00572,R07659,R04467,R04234,R00093,R01161,R06423,R00250,R07276,R03053,R01214,R07275,R04338,R05052,R04475,R04438,R02283,R02772,R02773,R02619,R00684,R00668,R00243,R00114,R00248,R04269,R06977,R01939,R07277,R04029,R01956,R03243,R01155,R01648,R05507,R01339,R04529,R07396,R04028,R04171,R03207,R00667,R05085,R02433,R04188,R00895,R04173,R01684,R06426,R01090,R02199,R04217,R02077,R00258,R07613,R00021,R00694,R03248,R00372,R00355,R04051,R02274,R00734,R03952,R02700,R00457,R00908,R03120,R06844,R03266,R00361,R00360,R00343,R00342,R01447,R01257,R01248,R01251,R01253,R00431,R00346,R00345,R00726,R00341,R02737,R00836,R01324,R00472,R00217,R00346,R00345,R00726,R00341,R00431,R00351,R00352,R00362,R00771,R04709,R07989,R06635,R06637,R06636,R06459,R06458,R06448,R07250,R06510,R07253,R05331,R06641,R00233,R06511,R06512,R06643,R06644,R06645,R02505,R07987,R07251,R07988,R05188,R06482,R06483,R06480,R06481,R02447,R05464,R01613,R01614,R05190,R07758,R02223,R07254,R02224,R00344,R00725,R01139,R00299,R08404,R02185,R05804,R00303,R00850,R00344,R00930,R00217,R00353,R00207
32	1.00	408	26	69	0	0	C00031->C00148:[4->1,4->2,7->7,9->3,9->8]	RP06552,RP00305,RP00608,RP05880,RP04543,RP00607,RP00453,RP08483,RP04461,RP04494,RP08484,RP05915,RP00180,RP01431,RP00177,RP01829,RP04202,RP01093,RP00026,RP00228,RP00060,RP01662,RP00109,RP00343,RP06299,RP00930	R01384,R01386,R07658,R00709,R00267,R00713,R00714,R00351,R00352,R00286,R00707,R00708,R02727,R00010,R00261,R00261,R00268,R08201,R00268,R02737,R00836,R00315,R00317,R00320,R01324,R00351,R00352,R00362,R01899,R00207,R00771,R00743,R01323,R01179,R05508,R00393,R04057,R02955,R05336,R01359,R05509,R00928,R04000,R00229,R07832,R03884,R00227,R03153,R00235,R01248,R01251,R01253,R00725,R01139,R00299,R08404,R02185,R05804,R00303,R00850,R01648,R00344,R00930,R00217,R00353,R02778,R02780,R00761,R00479
33	1.00	424	29	73	0	0	C00031->C00148:[4->1,4->2,7->7,9->3,9->8]	RP06552,RP00305,RP01134,RP00608,RP01043,RP05880,RP04543,RP00607,RP06265,RP00180,RP04494,RP08484,RP05915,RP00327,RP01431,RP00578,RP00177,RP00486,RP01829,RP01093,RP00026,RP00228,RP00060,RP01662,RP00109,RP04202,RP06299,RP00930,RP04453	R01384,R01386,R07658,R00709,R00267,R00837,R00713,R00714,R00670,R00351,R00352,R00286,R00707,R00708,R00670,R00315,R00317,R00320,R00268,R08201,R00268,R02737,R00836,R01986,R02549,R01324,R01343,R00667,R00351,R00352,R00362,R01151,R01155,R01899,R00771,R00743,R01323,R01179,R05508,R00393,R04057,R02955,R05336,R01359,R05509,R00928,R04000,R00229,R07832,R03884,R00227,R03153,R00235,R01248,R01251,R01253,R00725,R01139,R00299,R08404,R02185,R05804,R00303,R00850,R01648,R00344,R00930,R00217,R00353,R00207,R00761,R00479,R00245
34	1.00	369	28	196	0	0	C00031->C00148:[1->3,4->1,4->2,7->7,9->8]	RP06552,RP00305,RP06299,RP00036,RP01568,RP01077,RP05880,RP04543,RP00607,RP00453,RP00014,RP00228,RP01033,RP00109,RP05915,RP00180,RP01431,RP01271,RP00395,RP00177,RP00113,RP01093,RP00026,RP05694,RP00052,RP00060,RP05067,RP00343	R01384,R01386,R07658,R00709,R00267,R00761,R00199,R01858,R02628,R01138,R00659,R00724,R00200,R00206,R02320,R00430,R00208,R01012,R00572,R01518,R00742,R00351,R00352,R00286,R00707,R00708,R02727,R00010,R07659,R04467,R04234,R00093,R01161,R06423,R00250,R07276,R03053,R01214,R07275,R04338,R05052,R04475,R04438,R02283,R02772,R02773,R02619,R00684,R00668,R00243,R00114,R00248,R04269,R06977,R01939,R07277,R04029,R01956,R03243,R01155,R01648,R05507,R01339,R04529,R07396,R04028,R04171,R03207,R00667,R05085,R02433,R04188,R00895,R04173,R01684,R06426,R01090,R02199,R04217,R02077,R00258,R07613,R00021,R00694,R03248,R00372,R00355,R04051,R02274,R00734,R03952,R02700,R00457,R00908,R03120,R06844,R03266,R01248,R01251,R01253,R00658,R00344,R00930,R00217,R00353,R02737,R00836,R00315,R00317,R00320,R01324,R01068,R01061,R01063,R00351,R00352,R00362,R02188,R01512,R01515,R01517,R01660,R00771,R00743,R01323,R01179,R05508,R00393,R04057,R02955,R05336,R01359,R05509,R00928,R04000,R00229,R07832,R03884,R00227,R03153,R00235,R04709,R07989,R06635,R06637,R06636,R06459,R06458,R06448,R07250,R06510,R07253,R05331,R06641,R00233,R06511,R06512,R06643,R06644,R06645,R02505,R07987,R07251,R07988,R05188,R06482,R06483,R06480,R06481,R02447,R05464,R01613,R01614,R05190,R07758,R02223,R07254,R02224,R00756,R00769,R05805,R00770,R00762,R00764,R00767,R00725,R01139,R00299,R08404,R02185,R05804,R00303,R00850,R00344,R02778,R02780
35	1.00	359	21	149	0	0	C00031->C00148:[4->2,7->1,7->7,9->3,9->8]	RP06552,RP00305,RP01134,RP06299,RP05880,RP04543,RP00607,RP00180,RP00228,RP00014,RP00078,RP05915,RP01431,RP00036,RP05729,RP00177,RP01093,RP00026,RP00060,RP00109,RP04202	R01384,R01386,R07658,R00709,R00267,R00837,R00761,R00351,R00352,R00286,R00707,R00708,R00315,R00317,R00320,R01248,R01251,R01253,R07659,R04467,R04234,R00093,R01161,R06423,R00250,R07276,R03053,R01214,R07275,R04338,R05052,R04475,R04438,R02283,R02772,R02773,R02619,R00684,R00668,R00243,R00114,R00248,R04269,R06977,R01939,R07277,R04029,R01956,R03243,R01155,R01648,R05507,R01339,R04529,R07396,R04028,R04171,R03207,R00667,R05085,R02433,R04188,R00895,R04173,R01684,R06426,R01090,R02199,R04217,R02077,R00258,R07613,R00021,R00694,R03248,R00372,R00355,R04051,R02274,R00734,R03952,R02700,R00457,R00908,R03120,R06844,R03266,R00431,R00346,R00345,R00726,R00341,R02737,R00836,R01324,R00199,R01858,R02628,R01138,R00659,R00724,R00200,R00206,R02320,R00430,R00208,R01012,R00572,R00217,R00346,R00345,R00726,R00341,R00431,R00351,R00352,R00362,R00771,R00743,R01323,R01179,R05508,R00393,R04057,R02955,R05336,R01359,R05509,R00928,R04000,R00229,R07832,R03884,R00227,R03153,R00235,R00725,R01139,R00299,R08404,R02185,R05804,R00303,R00850,R00344,R00930,R00217,R00353,R00207
36	1.00	412	32	88	0	0	C00031->C00148:[4->1,4->2,7->7,9->3,9->8]	RP06552,RP00305,RP00164,RP00608,RP00343,RP00528,RP05880,RP04543,RP00607,RP04461,RP08483,RP00453,RP00357,RP00228,RP03735,RP08484,RP05915,RP00180,RP01431,RP04494,RP00177,RP01829,RP04202,RP01093,RP00026,RP00052,RP00060,RP01662,RP00109,RP01270,RP06299,RP00930	R01384,R01386,R07658,R00709,R00267,R01010,R01011,R01012,R00713,R00714,R02778,R02780,R00604,R02479,R00351,R00352,R00286,R00707,R00708,R00261,R00261,R02727,R00010,R06862,R01440,R01248,R01251,R01253,R00134,R03215,R03146,R00519,R00268,R02737,R00836,R00315,R00317,R00320,R01324,R00268,R08201,R00351,R00352,R00362,R01899,R00207,R00771,R00743,R01323,R01179,R05508,R00393,R04057,R02955,R05336,R01359,R05509,R00928,R04000,R00229,R07832,R03884,R00227,R03153,R00235,R00756,R00769,R05805,R00770,R00762,R00764,R00767,R00725,R01139,R00299,R08404,R02185,R05804,R00303,R00850,R01648,R00344,R00930,R00217,R00353,R01068,R00761,R00479
37	1.00	392	21	135	0	0	C00031->C00148:[4->2,4->8,7->1,7->7,9->3]	RP00305,RP06552,RP01134,RP06299,RP05880,RP04543,RP00607,RP06172,RP00014,RP00079,RP00228,RP00078,RP05915,RP01431,RP00036,RP00177,RP04202,RP01093,RP00060,RP00109,RP05729	R00709,R00267,R01384,R01386,R07658,R00837,R00761,R00351,R00352,R00286,R00707,R00708,R00472,R07659,R04467,R04234,R00093,R01161,R06423,R00250,R07276,R03053,R01214,R07275,R04338,R05052,R04475,R04438,R02283,R02772,R02773,R02619,R00684,R00668,R00243,R00114,R00248,R04269,R06977,R01939,R07277,R04029,R01956,R03243,R01155,R01648,R05507,R01339,R04529,R07396,R04028,R04171,R03207,R00667,R05085,R02433,R04188,R00895,R04173,R01684,R06426,R01090,R02199,R04217,R02077,R00258,R07613,R00021,R00694,R03248,R00372,R00355,R04051,R02274,R00734,R03952,R02700,R00457,R00908,R03120,R06844,R03266,R00361,R00360,R00343,R00342,R01447,R01257,R01248,R01251,R01253,R00431,R00346,R00345,R00726,R00341,R02737,R00836,R01324,R00199,R01858,R02628,R01138,R00659,R00724,R00200,R00206,R02320,R00430,R00208,R01012,R00572,R00351,R00352,R00362,R00207,R00771,R00725,R01139,R00299,R08404,R02185,R05804,R00303,R00850,R00344,R00930,R00217,R00353,R00217,R00346,R00345,R00726,R00341,R00431
38	1.00	417	19	109	0	0	C00031->C00148:[7->1,7->2,7->7,9->3,9->8]	RP00305,RP01925,RP05880,RP06299,RP00607,RP06023,RP00014,RP00228,RP01133,RP01431,RP00177,RP01093,RP05067,RP00285,RP00060,RP10992,RP00109,RP04202,RP06593	R00709,R00267,R02035,R00351,R00352,R00761,R00707,R00708,R00149,R00150,R07659,R04467,R04234,R00093,R01161,R06423,R00250,R07276,R03053,R01214,R07275,R04338,R05052,R04475,R04438,R02283,R02772,R02773,R02619,R00684,R00668,R00243,R00114,R00248,R04269,R06977,R01939,R07277,R04029,R01956,R03243,R01155,R01648,R05507,R01339,R04529,R07396,R04028,R04171,R03207,R00667,R05085,R02433,R04188,R00895,R04173,R01684,R06426,R01090,R02199,R04217,R02077,R00258,R07613,R00021,R00694,R03248,R00372,R00355,R04051,R02274,R00734,R03952,R02700,R00457,R00908,R03120,R06844,R03266,R01248,R01251,R01253,R00835,R01324,R00351,R00352,R00362,R00771,R00344,R00211,R00210,R00209,R01196,R00212,R00725,R01139,R00299,R08404,R02185,R05804,R00303,R00850,R07641,R00344,R00930,R00217,R00353,R00207,R01528
39	1.00	403	25	66	0	0	C00031->C00148:[4->1,4->2,7->7,9->3,9->8]	RP06552,RP00305,RP01134,RP00608,RP05880,RP04543,RP00607,RP04461,RP08483,RP00180,RP00228,RP04494,RP08484,RP05915,RP01431,RP00177,RP01829,RP01093,RP00026,RP00060,RP01662,RP00109,RP04202,RP06299,RP00930	R01384,R01386,R07658,R00709,R00267,R00837,R00713,R00714,R00351,R00352,R00286,R00707,R00708,R00261,R00261,R00315,R00317,R00320,R01248,R01251,R01253,R00268,R08201,R00268,R02737,R00836,R01324,R00351,R00352,R00362,R01899,R00771,R00743,R01323,R01179,R05508,R00393,R04057,R02955,R05336,R01359,R05509,R00928,R04000,R00229,R07832,R03884,R00227,R03153,R00235,R00725,R01139,R00299,R08404,R02185,R05804,R00303,R00850,R01648,R00344,R00930,R00217,R00353,R00207,R00761,R00479
40	1.00	386	25	133	0	0	C00031->C00148:[4->2,7->1,7->7,9->3,9->8]	RP01095,RP00305,RP01134,RP06299,RP05880,RP04543,RP00607,RP06023,RP00180,RP00228,RP01093,RP05915,RP01431,RP06639,RP00177,RP00014,RP00026,RP01573,RP05067,RP00060,RP10992,RP00109,RP04202,RP06552,RP01576	R05339,R00709,R00267,R00837,R00761,R00351,R00352,R00286,R00707,R00708,R00149,R00150,R00315,R00317,R00320,R01248,R01251,R01253,R00771,R02737,R00836,R01324,R01621,R00351,R00352,R00362,R07659,R04467,R04234,R00093,R01161,R06423,R00250,R07276,R03053,R01214,R07275,R04338,R05052,R04475,R04438,R02283,R02772,R02773,R02619,R00684,R00668,R00243,R00114,R00248,R04269,R06977,R01939,R07277,R04029,R01956,R03243,R01155,R01648,R05507,R01339,R04529,R07396,R04028,R04171,R03207,R00667,R05085,R02433,R04188,R00895,R04173,R01684,R06426,R01090,R02199,R04217,R02077,R00258,R07613,R00021,R00694,R03248,R00372,R00355,R04051,R02274,R00734,R03952,R02700,R00457,R00908,R03120,R06844,R03266,R00743,R01323,R01179,R05508,R00393,R04057,R02955,R05336,R01359,R05509,R00928,R04000,R00229,R07832,R03884,R00227,R03153,R00235,R01529,R00344,R00725,R01139,R00299,R08404,R02185,R05804,R00303,R00850,R07641,R00344,R00930,R00217,R00353,R00207,R01384,R01386,R07658,R05338
41	1.00	332	22	162	0	0	C00031->C00148:[7->1,7->2,7->7,9->3,9->8]	RP00305,RP01925,RP01077,RP05880,RP06299,RP00607,RP00180,RP00228,RP00014,RP06639,RP01431,RP00177,RP01093,RP00026,RP05694,RP05067,RP06427,RP00060,RP00109,RP04202,RP06593,RP01133	R00709,R00267,R02035,R00742,R00351,R00352,R00761,R00707,R00708,R00315,R00317,R00320,R01248,R01251,R01253,R07659,R04467,R04234,R00093,R01161,R06423,R00250,R07276,R03053,R01214,R07275,R04338,R05052,R04475,R04438,R02283,R02772,R02773,R02619,R00684,R00668,R00243,R00114,R00248,R04269,R06977,R01939,R07277,R04029,R01956,R03243,R01155,R01648,R05507,R01339,R04529,R07396,R04028,R04171,R03207,R00667,R05085,R02433,R04188,R00895,R04173,R01684,R06426,R01090,R02199,R04217,R02077,R00258,R07613,R00021,R00694,R03248,R00372,R00355,R04051,R02274,R00734,R03952,R02700,R00457,R00908,R03120,R06844,R03266,R01621,R01324,R00351,R00352,R00362,R00771,R00743,R01323,R01179,R05508,R00393,R04057,R02955,R05336,R01359,R05509,R00928,R04000,R00229,R07832,R03884,R00227,R03153,R00235,R04709,R07989,R06635,R06637,R06636,R06459,R06458,R06448,R07250,R06510,R07253,R05331,R06641,R00233,R06511,R06512,R06643,R06644,R06645,R02505,R07987,R07251,R07988,R05188,R06482,R06483,R06480,R06481,R02447,R05464,R01613,R01614,R05190,R07758,R02223,R07254,R02224,R00344,R01067,R00725,R01139,R00299,R08404,R02185,R05804,R00303,R00850,R00344,R00930,R00217,R00353,R00207,R01528,R00835
42	1.00	412	28	69	0	0	C00031->C00148:[4->1,4->2,7->1,7->2,7->7,9->3,9->8]	RP06552,RP00305,RP01134,RP01925,RP05880,RP04543,RP00607,RP04461,RP08483,RP00180,RP04494,RP00608,RP01133,RP08484,RP05915,RP01431,RP00177,RP00930,RP01093,RP00026,RP01829,RP00228,RP00060,RP01662,RP00109,RP04202,RP06299,RP06593	R01384,R01386,R07658,R00709,R00267,R00837,R02035,R00351,R00352,R00286,R00707,R00708,R00261,R00261,R00315,R00317,R00320,R00268,R08201,R00713,R00714,R00835,R00268,R02737,R00836,R01324,R00351,R00352,R00362,R00479,R00771,R00743,R01323,R01179,R05508,R00393,R04057,R02955,R05336,R01359,R05509,R00928,R04000,R00229,R07832,R03884,R00227,R03153,R00235,R01899,R01248,R01251,R01253,R00725,R01139,R00299,R08404,R02185,R05804,R00303,R00850,R01648,R00344,R00930,R00217,R00353,R00207,R00761,R01528
43	1.00	378	32	169	0	0	C00031->C00148:[4->2,7->1,7->7,9->3,9->8]	RP00305,RP06552,RP00164,RP04543,RP00343,RP00607,RP05880,RP06299,RP02454,RP00453,RP00180,RP02961,RP00228,RP00014,RP06639,RP01274,RP00078,RP00191,RP01431,RP05915,RP00036,RP01590,RP00177,RP09657,RP09828,RP04202,RP01093,RP00026,RP00060,RP00109,RP05729,RP00216	R00709,R00267,R01384,R01386,R07658,R01010,R01011,R01012,R00286,R02778,R02780,R00707,R00708,R00351,R00352,R00761,R02740,R02727,R00010,R00315,R00317,R00320,R00028,R01248,R01251,R01253,R07659,R04467,R04234,R00093,R01161,R06423,R00250,R07276,R03053,R01214,R07275,R04338,R05052,R04475,R04438,R02283,R02772,R02773,R02619,R00684,R00668,R00243,R00114,R00248,R04269,R06977,R01939,R07277,R04029,R01956,R03243,R01155,R01648,R05507,R01339,R04529,R07396,R04028,R04171,R03207,R00667,R05085,R02433,R04188,R00895,R04173,R01684,R06426,R01090,R02199,R04217,R02077,R00258,R07613,R00021,R00694,R03248,R00372,R00355,R04051,R02274,R00734,R03952,R02700,R00457,R00908,R03120,R06844,R03266,R01621,R01070,R00431,R00346,R00345,R00726,R00341,R02073,R04780,R04779,R01324,R02737,R00836,R00199,R01858,R02628,R01138,R00659,R00724,R00200,R00206,R02320,R00430,R00208,R01012,R00572,R01555,R05196,R00351,R00352,R00362,R06861,R06862,R00207,R00771,R00743,R01323,R01179,R05508,R00393,R04057,R02955,R05336,R01359,R05509,R00928,R04000,R00229,R07832,R03884,R00227,R03153,R00235,R00725,R01139,R00299,R08404,R02185,R05804,R00303,R00850,R00344,R00930,R00217,R00353,R00217,R00346,R00345,R00726,R00341,R00431,R01788,R02189,R01786
44	1.00	419	28	72	0	0	C00031->C00148:[4->1,4->2,7->7,9->3,9->8]	RP06552,RP00305,RP00608,RP06172,RP00343,RP05880,RP06299,RP00607,RP00453,RP08483,RP00180,RP00228,RP04461,RP08484,RP05915,RP01431,RP00177,RP01093,RP00930,RP04202,RP06101,RP04494,RP00026,RP00060,RP01662,RP00109,RP04543,RP01829	R01384,R01386,R07658,R00709,R00267,R00713,R00714,R00472,R02778,R02780,R00351,R00352,R00761,R00707,R00708,R02727,R00010,R00261,R00315,R00317,R00320,R01248,R01251,R01253,R00261,R00268,R02737,R00836,R01324,R00351,R00352,R00362,R00771,R00479,R00207,R00214,R00216,R00268,R08201,R00743,R01323,R01179,R05508,R00393,R04057,R02955,R05336,R01359,R05509,R00928,R04000,R00229,R07832,R03884,R00227,R03153,R00235,R00725,R01139,R00299,R08404,R02185,R05804,R00303,R00850,R01648,R00344,R00930,R00217,R00353,R00286,R01899
45	1.00	376	25	153	0	0	C00031->C00148:[4->2,7->1,7->7,9->3,9->8]	RP00305,RP06552,RP06299,RP01077,RP05880,RP04543,RP00607,RP00453,RP00180,RP08343,RP01093,RP01431,RP05915,RP04833,RP00177,RP00228,RP04202,RP00014,RP06639,RP05694,RP05067,RP06427,RP00060,RP00109,RP00343	R00709,R00267,R01384,R01386,R07658,R00761,R00742,R00351,R00352,R00286,R00707,R00708,R02727,R00010,R00315,R00317,R00320,R00236,R00771,R01324,R02737,R00836,R00316,R00351,R00352,R00362,R01248,R01251,R01253,R00207,R07659,R04467,R04234,R00093,R01161,R06423,R00250,R07276,R03053,R01214,R07275,R04338,R05052,R04475,R04438,R02283,R02772,R02773,R02619,R00684,R00668,R00243,R00114,R00248,R04269,R06977,R01939,R07277,R04029,R01956,R03243,R01155,R01648,R05507,R01339,R04529,R07396,R04028,R04171,R03207,R00667,R05085,R02433,R04188,R00895,R04173,R01684,R06426,R01090,R02199,R04217,R02077,R00258,R07613,R00021,R00694,R03248,R00372,R00355,R04051,R02274,R00734,R03952,R02700,R00457,R00908,R03120,R06844,R03266,R01621,R04709,R07989,R06635,R06637,R06636,R06459,R06458,R06448,R07250,R06510,R07253,R05331,R06641,R00233,R06511,R06512,R06643,R06644,R06645,R02505,R07987,R07251,R07988,R05188,R06482,R06483,R06480,R06481,R02447,R05464,R01613,R01614,R05190,R07758,R02223,R07254,R02224,R00344,R01067,R00725,R01139,R00299,R08404,R02185,R05804,R00303,R00850,R00344,R00930,R00217,R00353,R02778,R02780
46	1.00	373	23	151	0	0	C00031->C00148:[4->2,4->8,7->1,7->7,9->3]	RP06552,RP00305,RP06299,RP01077,RP05880,RP04543,RP00607,RP00453,RP06101,RP00228,RP01093,RP05915,RP01431,RP06172,RP00177,RP04202,RP00014,RP05694,RP00287,RP05067,RP00060,RP00109,RP00343	R01384,R01386,R07658,R00709,R00267,R00761,R00742,R00351,R00352,R00286,R00707,R00708,R02727,R00010,R00214,R00216,R01248,R01251,R01253,R00771,R02737,R00836,R01324,R00472,R00351,R00352,R00362,R00207,R07659,R04467,R04234,R00093,R01161,R06423,R00250,R07276,R03053,R01214,R07275,R04338,R05052,R04475,R04438,R02283,R02772,R02773,R02619,R00684,R00668,R00243,R00114,R00248,R04269,R06977,R01939,R07277,R04029,R01956,R03243,R01155,R01648,R05507,R01339,R04529,R07396,R04028,R04171,R03207,R00667,R05085,R02433,R04188,R00895,R04173,R01684,R06426,R01090,R02199,R04217,R02077,R00258,R07613,R00021,R00694,R03248,R00372,R00355,R04051,R02274,R00734,R03952,R02700,R00457,R00908,R03120,R06844,R03266,R04709,R07989,R06635,R06637,R06636,R06459,R06458,R06448,R07250,R06510,R07253,R05331,R06641,R00233,R06511,R06512,R06643,R06644,R06645,R02505,R07987,R07251,R07988,R05188,R06482,R06483,R06480,R06481,R02447,R05464,R01613,R01614,R05190,R07758,R02223,R07254,R02224,R00214,R00216,R00344,R00725,R01139,R00299,R08404,R02185,R05804,R00303,R00850,R00344,R00930,R00217,R00353,R02778,R02780
47	1.00	413	25	138	0	0	C00031->C00148:[4->2,7->1,7->7,9->3,9->8]	RP06552,RP00305,RP04543,RP00343,RP05880,RP06299,RP00607,RP00453,RP00180,RP08343,RP01093,RP00078,RP01431,RP05915,RP04833,RP00036,RP00177,RP00228,RP04202,RP00014,RP06639,RP06427,RP00060,RP00109,RP05729	R01384,R01386,R07658,R00709,R00267,R00286,R02778,R02780,R00351,R00352,R00761,R00707,R00708,R02727,R00010,R00315,R00317,R00320,R00236,R00771,R00431,R00346,R00345,R00726,R00341,R01324,R02737,R00836,R00316,R00199,R01858,R02628,R01138,R00659,R00724,R00200,R00206,R02320,R00430,R00208,R01012,R00572,R00351,R00352,R00362,R01248,R01251,R01253,R00207,R07659,R04467,R04234,R00093,R01161,R06423,R00250,R07276,R03053,R01214,R07275,R04338,R05052,R04475,R04438,R02283,R02772,R02773,R02619,R00684,R00668,R00243,R00114,R00248,R04269,R06977,R01939,R07277,R04029,R01956,R03243,R01155,R01648,R05507,R01339,R04529,R07396,R04028,R04171,R03207,R00667,R05085,R02433,R04188,R00895,R04173,R01684,R06426,R01090,R02199,R04217,R02077,R00258,R07613,R00021,R00694,R03248,R00372,R00355,R04051,R02274,R00734,R03952,R02700,R00457,R00908,R03120,R06844,R03266,R01621,R01067,R00725,R01139,R00299,R08404,R02185,R05804,R00303,R00850,R00344,R00930,R00217,R00353,R00217,R00346,R00345,R00726,R00341,R00431
48	1.00	369	24	154	0	0	C00031->C00148:[4->2,7->1,7->7,9->3,9->8]	RP00305,RP06552,RP04543,RP00343,RP05880,RP06299,RP00607,RP00453,RP00180,RP00228,RP01093,RP00078,RP05915,RP01431,RP00036,RP00177,RP04202,RP00014,RP06639,RP00026,RP06427,RP00060,RP00109,RP05729	R00709,R00267,R01384,R01386,R07658,R00286,R02778,R02780,R00351,R00352,R00761,R00707,R00708,R02727,R00010,R00315,R00317,R00320,R01248,R01251,R01253,R00771,R00431,R00346,R00345,R00726,R00341,R02737,R00836,R01324,R00199,R01858,R02628,R01138,R00659,R00724,R00200,R00206,R02320,R00430,R00208,R01012,R00572,R00351,R00352,R00362,R00207,R07659,R04467,R04234,R00093,R01161,R06423,R00250,R07276,R03053,R01214,R07275,R04338,R05052,R04475,R04438,R02283,R02772,R02773,R02619,R00684,R00668,R00243,R00114,R00248,R04269,R06977,R01939,R07277,R04029,R01956,R03243,R01155,R01648,R05507,R01339,R04529,R07396,R04028,R04171,R03207,R00667,R05085,R02433,R04188,R00895,R04173,R01684,R06426,R01090,R02199,R04217,R02077,R00258,R07613,R00021,R00694,R03248,R00372,R00355,R04051,R02274,R00734,R03952,R02700,R00457,R00908,R03120,R06844,R03266,R01621,R00743,R01323,R01179,R05508,R00393,R04057,R02955,R05336,R01359,R05509,R00928,R04000,R00229,R07832,R03884,R00227,R03153,R00235,R01067,R00725,R01139,R00299,R08404,R02185,R05804,R00303,R00850,R00344,R00930,R00217,R00353,R00217,R00346,R00345,R00726,R00341,R00431
49	1.00	407	26	139	0	0	C00031->C00148:[4->2,4->8,7->1,7->7,9->3]	RP00305,RP06552,RP01134,RP04543,RP00287,RP05880,RP06299,RP00607,RP06172,RP06101,RP02961,RP00228,RP00014,RP00078,RP05915,RP01197,RP01431,RP00036,RP01590,RP00177,RP04202,RP01093,RP00060,RP05729,RP00196,RP00216	R00709,R00267,R01384,R01386,R07658,R00837,R00286,R00214,R00216,R00351,R00352,R00761,R00707,R00708,R00472,R00214,R00216,R00028,R01248,R01251,R01253,R07659,R04467,R04234,R00093,R01161,R06423,R00250,R07276,R03053,R01214,R07275,R04338,R05052,R04475,R04438,R02283,R02772,R02773,R02619,R00684,R00668,R00243,R00114,R00248,R04269,R06977,R01939,R07277,R04029,R01956,R03243,R01155,R01648,R05507,R01339,R04529,R07396,R04028,R04171,R03207,R00667,R05085,R02433,R04188,R00895,R04173,R01684,R06426,R01090,R02199,R04217,R02077,R00258,R07613,R00021,R00694,R03248,R00372,R00355,R04051,R02274,R00734,R03952,R02700,R00457,R00908,R03120,R06844,R03266,R00431,R00346,R00345,R00726,R00341,R02737,R00836,R00959,R01324,R00199,R01858,R02628,R01138,R00659,R00724,R00200,R00206,R02320,R00430,R00208,R01012,R00572,R01555,R05196,R00351,R00352,R00362,R00207,R00771,R00725,R01139,R00299,R08404,R02185,R05804,R00303,R00850,R00217,R00346,R00345,R00726,R00341,R00431,R00289,R00287,R00955,R01788,R02189,R01786
50	1.00	336	23	144	0	0	C00031->C00148:[1->3,4->1,7->2,7->7,9->8]	RP00305,RP01568,RP01925,RP00113,RP05880,RP06299,RP00607,RP01093,RP00228,RP01033,RP01133,RP00078,RP01431,RP00180,RP01271,RP00395,RP00177,RP00014,RP00026,RP00052,RP00060,RP05729,RP06593	R00709,R00267,R01518,R02035,R02188,R01512,R01515,R01517,R01660,R00351,R00352,R00761,R00707,R00708,R00771,R01248,R01251,R01253,R00658,R00835,R00431,R00346,R00345,R00726,R00341,R01324,R00315,R00317,R00320,R01068,R01061,R01063,R00351,R00352,R00362,R07659,R04467,R04234,R00093,R01161,R06423,R00250,R07276,R03053,R01214,R07275,R04338,R05052,R04475,R04438,R02283,R02772,R02773,R02619,R00684,R00668,R00243,R00114,R00248,R04269,R06977,R01939,R07277,R04029,R01956,R03243,R01155,R01648,R05507,R01339,R04529,R07396,R04028,R04171,R03207,R00667,R05085,R02433,R04188,R00895,R04173,R01684,R06426,R01090,R02199,R04217,R02077,R00258,R07613,R00021,R00694,R03248,R00372,R00355,R04051,R02274,R00734,R03952,R02700,R00457,R00908,R03120,R06844,R03266,R00743,R01323,R01179,R05508,R00393,R04057,R02955,R05336,R01359,R05509,R00928,R04000,R00229,R07832,R03884,R00227,R03153,R00235,R00756,R00769,R05805,R00770,R00762,R00764,R00767,R00725,R01139,R00299,R08404,R02185,R05804,R00303,R00850,R00217,R00346,R00345,R00726,R00341,R00431,R01528
51	1.00	339	24	169	0	0	C00031->C00148:[4->2,7->1,7->7,9->3,9->8]	RP06552,RP00305,RP06299,RP01077,RP05880,RP04543,RP00607,RP00453,RP00180,RP00228,RP00014,RP00026,RP01431,RP05915,RP00177,RP04202,RP01093,RP06639,RP05694,RP05067,RP06427,RP00060,RP00109,RP00343	R01384,R01386,R07658,R00709,R00267,R00761,R00742,R00351,R00352,R00286,R00707,R00708,R02727,R00010,R00315,R00317,R00320,R01248,R01251,R01253,R07659,R04467,R04234,R00093,R01161,R06423,R00250,R07276,R03053,R01214,R07275,R04338,R05052,R04475,R04438,R02283,R02772,R02773,R02619,R00684,R00668,R00243,R00114,R00248,R04269,R06977,R01939,R07277,R04029,R01956,R03243,R01155,R01648,R05507,R01339,R04529,R07396,R04028,R04171,R03207,R00667,R05085,R02433,R04188,R00895,R04173,R01684,R06426,R01090,R02199,R04217,R02077,R00258,R07613,R00021,R00694,R03248,R00372,R00355,R04051,R02274,R00734,R03952,R02700,R00457,R00908,R03120,R06844,R03266,R00743,R01323,R01179,R05508,R00393,R04057,R02955,R05336,R01359,R05509,R00928,R04000,R00229,R07832,R03884,R00227,R03153,R00235,R01324,R02737,R00836,R00351,R00352,R00362,R00207,R00771,R01621,R04709,R07989,R06635,R06637,R06636,R06459,R06458,R06448,R07250,R06510,R07253,R05331,R06641,R00233,R06511,R06512,R06643,R06644,R06645,R02505,R07987,R07251,R07988,R05188,R06482,R06483,R06480,R06481,R02447,R05464,R01613,R01614,R05190,R07758,R02223,R07254,R02224,R00344,R01067,R00725,R01139,R00299,R08404,R02185,R05804,R00303,R00850,R00344,R00930,R00217,R00353,R02778,R02780
52	1.00	378	27	158	0	0	C00031->C00148:[4->2,4->8,7->1,7->7,9->3]	RP06552,RP00305,RP01134,RP06299,RP01077,RP05880,RP04543,RP00607,RP06101,RP02961,RP00228,RP01093,RP05915,RP01197,RP01431,RP06172,RP01590,RP00177,RP00014,RP05694,RP00287,RP05067,RP00060,RP00109,RP04202,RP00196,RP00216	R01384,R01386,R07658,R00709,R00267,R00837,R00761,R00742,R00351,R00352,R00286,R00707,R00708,R00214,R00216,R00028,R01248,R01251,R01253,R00771,R02737,R00836,R00959,R01324,R00472,R01555,R05196,R00351,R00352,R00362,R07659,R04467,R04234,R00093,R01161,R06423,R00250,R07276,R03053,R01214,R07275,R04338,R05052,R04475,R04438,R02283,R02772,R02773,R02619,R00684,R00668,R00243,R00114,R00248,R04269,R06977,R01939,R07277,R04029,R01956,R03243,R01155,R01648,R05507,R01339,R04529,R07396,R04028,R04171,R03207,R00667,R05085,R02433,R04188,R00895,R04173,R01684,R06426,R01090,R02199,R04217,R02077,R00258,R07613,R00021,R00694,R03248,R00372,R00355,R04051,R02274,R00734,R03952,R02700,R00457,R00908,R03120,R06844,R03266,R04709,R07989,R06635,R06637,R06636,R06459,R06458,R06448,R07250,R06510,R07253,R05331,R06641,R00233,R06511,R06512,R06643,R06644,R06645,R02505,R07987,R07251,R07988,R05188,R06482,R06483,R06480,R06481,R02447,R05464,R01613,R01614,R05190,R07758,R02223,R07254,R02224,R00214,R00216,R00344,R00725,R01139,R00299,R08404,R02185,R05804,R00303,R00850,R00344,R00930,R00217,R00353,R00207,R00289,R00287,R00955,R01788,R02189,R01786
53	1.00	344	25	151	0	0	C00031->C00148:[1->3,4->1,4->2,7->7,9->8]	RP00305,RP01568,RP06299,RP00113,RP05880,RP04543,RP00607,RP00453,RP01093,RP00228,RP01033,RP00078,RP05915,RP00180,RP01431,RP01271,RP00395,RP05729,RP00177,RP00014,RP00026,RP00052,RP00060,RP00343,RP06552	R00709,R00267,R01518,R00761,R02188,R01512,R01515,R01517,R01660,R00351,R00352,R00286,R00707,R00708,R02727,R00010,R00771,R01248,R01251,R01253,R00658,R00431,R00346,R00345,R00726,R00341,R02737,R00836,R00315,R00317,R00320,R01324,R01068,R01061,R01063,R00217,R00346,R00345,R00726,R00341,R00431,R00351,R00352,R00362,R07659,R04467,R04234,R00093,R01161,R06423,R00250,R07276,R03053,R01214,R07275,R04338,R05052,R04475,R04438,R02283,R02772,R02773,R02619,R00684,R00668,R00243,R00114,R00248,R04269,R06977,R01939,R07277,R04029,R01956,R03243,R01155,R01648,R05507,R01339,R04529,R07396,R04028,R04171,R03207,R00667,R05085,R02433,R04188,R00895,R04173,R01684,R06426,R01090,R02199,R04217,R02077,R00258,R07613,R00021,R00694,R03248,R00372,R00355,R04051,R02274,R00734,R03952,R02700,R00457,R00908,R03120,R06844,R03266,R00743,R01323,R01179,R05508,R00393,R04057,R02955,R05336,R01359,R05509,R00928,R04000,R00229,R07832,R03884,R00227,R03153,R00235,R00756,R00769,R05805,R00770,R00762,R00764,R00767,R00725,R01139,R00299,R08404,R02185,R05804,R00303,R00850,R02778,R02780,R01384,R01386,R07658
54	1.00	362	22	152	0	0	C00031->C00148:[4->2,7->1,7->7,9->3,9->8]	RP06552,RP00305,RP06299,RP05880,RP04543,RP00607,RP00453,RP00180,RP00228,RP00014,RP00078,RP05915,RP01431,RP00036,RP05729,RP00177,RP04202,RP01093,RP00026,RP00060,RP00109,RP00343	R01384,R01386,R07658,R00709,R00267,R00761,R00351,R00352,R00286,R00707,R00708,R02727,R00010,R00315,R00317,R00320,R01248,R01251,R01253,R07659,R04467,R04234,R00093,R01161,R06423,R00250,R07276,R03053,R01214,R07275,R04338,R05052,R04475,R04438,R02283,R02772,R02773,R02619,R00684,R00668,R00243,R00114,R00248,R04269,R06977,R01939,R07277,R04029,R01956,R03243,R01155,R01648,R05507,R01339,R04529,R07396,R04028,R04171,R03207,R00667,R05085,R02433,R04188,R00895,R04173,R01684,R06426,R01090,R02199,R04217,R02077,R00258,R07613,R00021,R00694,R03248,R00372,R00355,R04051,R02274,R00734,R03952,R02700,R00457,R00908,R03120,R06844,R03266,R00431,R00346,R00345,R00726,R00341,R02737,R00836,R01324,R00199,R01858,R02628,R01138,R00659,R00724,R00200,R00206,R02320,R00430,R00208,R01012,R00572,R00217,R00346,R00345,R00726,R00341,R00431,R00351,R00352,R00362,R00207,R00771,R00743,R01323,R01179,R05508,R00393,R04057,R02955,R05336,R01359,R05509,R00928,R04000,R00229,R07832,R03884,R00227,R03153,R00235,R00725,R01139,R00299,R08404,R02185,R05804,R00303,R00850,R00344,R00930,R00217,R00353,R02778,R02780
55	1.00	387	23	131	0	0	C00031->C00148:[4->2,7->1,7->7,9->3,9->8]	RP00305,RP06552,RP01134,RP06299,RP05880,RP04543,RP00607,RP06023,RP00180,RP00228,RP00014,RP06639,RP01431,RP05915,RP00177,RP01093,RP00026,RP05067,RP06427,RP00060,RP10992,RP00109,RP04202	R00709,R00267,R01384,R01386,R07658,R00837,R00761,R00351,R00352,R00286,R00707,R00708,R00149,R00150,R00315,R00317,R00320,R01248,R01251,R01253,R07659,R04467,R04234,R00093,R01161,R06423,R00250,R07276,R03053,R01214,R07275,R04338,R05052,R04475,R04438,R02283,R02772,R02773,R02619,R00684,R00668,R00243,R00114,R00248,R04269,R06977,R01939,R07277,R04029,R01956,R03243,R01155,R01648,R05507,R01339,R04529,R07396,R04028,R04171,R03207,R00667,R05085,R02433,R04188,R00895,R04173,R01684,R06426,R01090,R02199,R04217,R02077,R00258,R07613,R00021,R00694,R03248,R00372,R00355,R04051,R02274,R00734,R03952,R02700,R00457,R00908,R03120,R06844,R03266,R01621,R01324,R02737,R00836,R00351,R00352,R00362,R00771,R00743,R01323,R01179,R05508,R00393,R04057,R02955,R05336,R01359,R05509,R00928,R04000,R00229,R07832,R03884,R00227,R03153,R00235,R00344,R01067,R00725,R01139,R00299,R08404,R02185,R05804,R00303,R00850,R07641,R00344,R00930,R00217,R00353,R00207
56	1.00	376	20	125	0	0	C00031->C00148:[7->1,7->2,7->7,9->3,9->8]	RP00305,RP01925,RP05880,RP06299,RP00607,RP06023,RP00180,RP00228,RP00014,RP01133,RP01431,RP00177,RP01093,RP00026,RP05067,RP00060,RP10992,RP00109,RP04202,RP06593	R00709,R00267,R02035,R00351,R00352,R00761,R00707,R00708,R00149,R00150,R00315,R00317,R00320,R01248,R01251,R01253,R07659,R04467,R04234,R00093,R01161,R06423,R00250,R07276,R03053,R01214,R07275,R04338,R05052,R04475,R04438,R02283,R02772,R02773,R02619,R00684,R00668,R00243,R00114,R00248,R04269,R06977,R01939,R07277,R04029,R01956,R03243,R01155,R01648,R05507,R01339,R04529,R07396,R04028,R04171,R03207,R00667,R05085,R02433,R04188,R00895,R04173,R01684,R06426,R01090,R02199,R04217,R02077,R00258,R07613,R00021,R00694,R03248,R00372,R00355,R04051,R02274,R00734,R03952,R02700,R00457,R00908,R03120,R06844,R03266,R00835,R01324,R00351,R00352,R00362,R00771,R00743,R01323,R01179,R05508,R00393,R04057,R02955,R05336,R01359,R05509,R00928,R04000,R00229,R07832,R03884,R00227,R03153,R00235,R00344,R00725,R01139,R00299,R08404,R02185,R05804,R00303,R00850,R07641,R00344,R00930,R00217,R00353,R00207,R01528
57	1.00	370	22	148	0	0	C00031->C00148:[4->2,4->8,7->1,7->7,9->3]	RP06552,RP00305,RP01134,RP06299,RP01077,RP05880,RP04543,RP00607,RP06101,RP00228,RP01093,RP05915,RP01431,RP06172,RP00177,RP00014,RP05694,RP00287,RP05067,RP00060,RP00109,RP04202	R01384,R01386,R07658,R00709,R00267,R00837,R00761,R00742,R00351,R00352,R00286,R00707,R00708,R00214,R00216,R01248,R01251,R01253,R00771,R02737,R00836,R01324,R00472,R00351,R00352,R00362,R07659,R04467,R04234,R00093,R01161,R06423,R00250,R07276,R03053,R01214,R07275,R04338,R05052,R04475,R04438,R02283,R02772,R02773,R02619,R00684,R00668,R00243,R00114,R00248,R04269,R06977,R01939,R07277,R04029,R01956,R03243,R01155,R01648,R05507,R01339,R04529,R07396,R04028,R04171,R03207,R00667,R05085,R02433,R04188,R00895,R04173,R01684,R06426,R01090,R02199,R04217,R02077,R00258,R07613,R00021,R00694,R03248,R00372,R00355,R04051,R02274,R00734,R03952,R02700,R00457,R00908,R03120,R06844,R03266,R04709,R07989,R06635,R06637,R06636,R06459,R06458,R06448,R07250,R06510,R07253,R05331,R06641,R00233,R06511,R06512,R06643,R06644,R06645,R02505,R07987,R07251,R07988,R05188,R06482,R06483,R06480,R06481,R02447,R05464,R01613,R01614,R05190,R07758,R02223,R07254,R02224,R00214,R00216,R00344,R00725,R01139,R00299,R08404,R02185,R05804,R00303,R00850,R00344,R00930,R00217,R00353,R00207
58	1.00	366	25	153	0	0	C00031->C00148:[4->2,7->1,7->7,9->3,9->8]	RP06552,RP00305,RP01134,RP04543,RP05880,RP06299,RP00607,RP00180,RP00228,RP01093,RP00078,RP05915,RP01431,RP01095,RP00036,RP05729,RP00177,RP00014,RP06639,RP01573,RP00026,RP00060,RP00109,RP04202,RP01576	R01384,R01386,R07658,R00709,R00267,R00837,R00286,R00351,R00352,R00761,R00707,R00708,R00315,R00317,R00320,R01248,R01251,R01253,R00771,R00431,R00346,R00345,R00726,R00341,R02737,R00836,R01324,R05339,R00199,R01858,R02628,R01138,R00659,R00724,R00200,R00206,R02320,R00430,R00208,R01012,R00572,R00217,R00346,R00345,R00726,R00341,R00431,R00351,R00352,R00362,R07659,R04467,R04234,R00093,R01161,R06423,R00250,R07276,R03053,R01214,R07275,R04338,R05052,R04475,R04438,R02283,R02772,R02773,R02619,R00684,R00668,R00243,R00114,R00248,R04269,R06977,R01939,R07277,R04029,R01956,R03243,R01155,R01648,R05507,R01339,R04529,R07396,R04028,R04171,R03207,R00667,R05085,R02433,R04188,R00895,R04173,R01684,R06426,R01090,R02199,R04217,R02077,R00258,R07613,R00021,R00694,R03248,R00372,R00355,R04051,R02274,R00734,R03952,R02700,R00457,R00908,R03120,R06844,R03266,R01621,R01529,R00743,R01323,R01179,R05508,R00393,R04057,R02955,R05336,R01359,R05509,R00928,R04000,R00229,R07832,R03884,R00227,R03153,R00235,R00725,R01139,R00299,R08404,R02185,R05804,R00303,R00850,R00344,R00930,R00217,R00353,R00207,R05338
59	1.00	417	29	72	0	0	C00031->C00148:[4->1,4->2,7->1,7->2,7->7,9->3,9->8]	RP06552,RP00305,RP01925,RP05880,RP04543,RP00607,RP04461,RP08483,RP00453,RP04494,RP00608,RP01133,RP08484,RP05915,RP00180,RP01431,RP00177,RP00930,RP04202,RP01093,RP00026,RP01829,RP00228,RP00060,RP01662,RP00109,RP00343,RP06299,RP06593	R01384,R01386,R07658,R00709,R00267,R02035,R00351,R00352,R00286,R00707,R00708,R00261,R00261,R02727,R00010,R00268,R08201,R00713,R00714,R00835,R00268,R02737,R00836,R00315,R00317,R00320,R01324,R00351,R00352,R00362,R00479,R00207,R00771,R00743,R01323,R01179,R05508,R00393,R04057,R02955,R05336,R01359,R05509,R00928,R04000,R00229,R07832,R03884,R00227,R03153,R00235,R01899,R01248,R01251,R01253,R00725,R01139,R00299,R08404,R02185,R05804,R00303,R00850,R01648,R00344,R00930,R00217,R00353,R02778,R02780,R00761,R01528
