# Supplementary material for: 13C-metabolic flux ratio and novel carbon path analyses confirmed that Trichoderma reesei uses primarily the respirative pathway also on the preferred carbon source glucose
Source: BMC Syst Biol. 2009 Oct 29;3:104. doi: 10.1186/1752-0509-3-104 (PMC2776023; doi:10.1186/1752-0509-3-104)
Supplement: Additional file 1 — Pathways discovered in ReTrace carbon path analysis. Graphical and tabular representations of amino acid synthesis pathways discovered in ReTrace carbon path analysis [21]. Self-contained web site: unpack zip archive and open index.html with a web browser. [file 1752-0509-3-104-S1.zip › AF1-treesei/pathways-C00022-to-C00041.txt]

# Pathways from Pyruvate; (C00022) to L-Alanine; (C00041)
# CPU time, time/path:	1.74780172414
# CPU time, total:	405.49
# Computation time, time/path:	0:00:01.749334
# Computation time, total:	0:06:45.845718
# Database (-d):	/home/group/icomic/data/kegg/ligand/2009.03.30
# GreedyFinish (-g):	False
# KDiminish (-n):	('list', [50, 10, 1])
# MaxDepth (-m):	6
# NumPaths (-k):	10
# PathwayAvgLen:	16.7488986784
# PathwayLenStdDev:	4.28124031221
# Pathways (complete) found:	40
# Pathways (incomplete) found:	192
# Pathways found:	232
# PruneToSize (-p):	None
# Scores (-c):	treesei.reaction_max_scores_kegg
# Sources:	C00022
# StorePartials (-i):	True
# Target dir (-o):	/fs-1/2/epitkane/public_html/pub/retrace/run090623-scores_maps_images
# Targets:	C00041
# UseDijkstra (-q):	False
#PathIndex ZoScore AvgReactionScore NumRpairs NumReactions ZeroScores ScoresUnderThr CompositeMap Rpairs Reactions
1	1.00	407	17	73	0	0	C00022->C00041:[1->1,2->2,3->3]	RP06172,RP00931,RP00078,RP01431,RP05729,RP00921,RP04474,RP00036,RP00128,RP00177,RP05698,RP00287,RP00026,RP01103,RP03212,RP04318,RP03213	R00472,R00479,R00431,R00346,R00345,R00726,R00341,R01324,R00217,R00346,R00345,R00726,R00341,R00431,R00472,R00897,R04859,R00199,R01858,R02628,R01138,R00659,R00724,R00200,R00206,R02320,R00430,R00208,R01012,R00572,R00710,R00711,R01019,R00326,R00351,R00352,R00362,R01196,R00006,R00014,R00211,R00210,R01699,R00207,R00224,R00226,R00209,R05636,R03145,R00214,R00216,R00743,R01323,R01179,R05508,R00393,R04057,R02955,R05336,R01359,R05509,R00928,R04000,R00229,R07832,R03884,R00227,R03153,R00235,R00782,R03599,R00224,R03601
2	1.00	325	14	91	0	0	C00022->C00041:[1->1,2->2,3->3]	RP00036,RP00177,RP00021,RP05698,RP00287,RP00026,RP06172,RP00931,RP00078,RP04318,RP01431,RP00921,RP05729,RP00128	R00199,R01858,R02628,R01138,R00659,R00724,R00200,R00206,R02320,R00430,R00208,R01012,R00572,R00351,R00352,R00362,R04152,R05652,R01261,R02970,R04187,R01215,R02293,R00369,R00576,R03854,R00396,R00400,R00258,R03001,R00692,R00585,R02271,R01712,R00907,R02050,R08197,R00453,R03502,R01196,R00006,R00014,R00211,R00210,R01699,R00207,R00224,R00226,R00209,R05636,R03145,R00214,R00216,R00743,R01323,R01179,R05508,R00393,R04057,R02955,R05336,R01359,R05509,R00928,R04000,R00229,R07832,R03884,R00227,R03153,R00235,R00472,R00479,R00431,R00346,R00345,R00726,R00341,R00224,R01324,R00472,R00217,R00346,R00345,R00726,R00341,R00431,R00710,R00711,R01019,R00326
3	1.00	551	13	43	0	0	C00022->C00041:[1->1,2->2,3->3]	RP00036,RP04549,RP00177,RP00078,RP05880,RP00287,RP00154,RP00930,RP00285,RP00121,RP03212,RP01431,RP01292	R00199,R01858,R02628,R01138,R00659,R00724,R00200,R00206,R02320,R00430,R00208,R01012,R00572,R04941,R00351,R00352,R00362,R00431,R00346,R00345,R00726,R00341,R00351,R00352,R00214,R00216,R04930,R04945,R04944,R04946,R00479,R00211,R00210,R00209,R01196,R00212,R00412,R00408,R02164,R00402,R03599,R01324,R01082
4	1.00	620	17	31	0	0	C00022->C00041:[1->1,2->2,3->3]	RP00287,RP00177,RP00568,RP00930,RP01670,RP06101,RP00109,RP01292,RP06374,RP04290,RP00878,RP00931,RP00131,RP00121,RP06373,RP00921,RP01431	R00214,R00216,R00351,R00352,R00362,R01218,R01220,R00479,R01655,R00214,R00216,R00344,R00930,R00217,R00353,R01082,R00945,R00220,R00401,R00479,R05861,R01148,R01344,R01147,R00412,R00408,R02164,R00402,R00941,R00472,R01324
5	1.00	470	13	45	0	0	C00022->C00041:[1->1,2->2,3->3]	RP00036,RP06172,RP00177,RP00131,RP00287,RP06101,RP00878,RP00931,RP00285,RP00078,RP01431,RP05729,RP00921	R00199,R01858,R02628,R01138,R00659,R00724,R00200,R00206,R02320,R00430,R00208,R01012,R00572,R00472,R00351,R00352,R00362,R05861,R01148,R01344,R01147,R00214,R00216,R00214,R00216,R00401,R00479,R00211,R00210,R00209,R01196,R00212,R00431,R00346,R00345,R00726,R00341,R01324,R00217,R00346,R00345,R00726,R00341,R00431,R00472
6	1.00	500	17	47	0	0	C00022->C00041:[1->1,2->2,3->3]	RP06172,RP10730,RP00931,RP00078,RP01431,RP10741,RP00921,RP04474,RP00036,RP05729,RP00177,RP00287,RP06101,RP01103,RP03212,RP00285,RP03213	R00472,R01699,R00479,R00431,R00346,R00345,R00726,R00341,R01324,R02569,R00472,R00897,R04859,R00199,R01858,R02628,R01138,R00659,R00724,R00200,R00206,R02320,R00430,R00208,R01012,R00572,R00217,R00346,R00345,R00726,R00341,R00431,R00351,R00352,R00362,R00214,R00216,R00214,R00216,R00782,R03599,R00211,R00210,R00209,R01196,R00212,R03601
7	1.00	569	12	29	0	0	C00022->C00041:[1->1,2->2,3->3]	RP00109,RP04549,RP00177,RP05880,RP00287,RP00154,RP00930,RP00285,RP00121,RP03212,RP01431,RP01292	R00344,R00930,R00217,R00353,R04941,R00351,R00352,R00362,R00351,R00352,R00214,R00216,R04930,R04945,R04944,R04946,R00479,R00211,R00210,R00209,R01196,R00212,R00412,R00408,R02164,R00402,R03599,R01324,R01082
8	1.00	469	17	44	0	0	C00022->C00041:[1->1,2->2,3->3]	RP06172,RP00287,RP00177,RP00930,RP06101,RP00109,RP01292,RP05729,RP04549,RP00921,RP00079,RP00931,RP03212,RP00285,RP00121,RP00154,RP01431	R00472,R00214,R00216,R00351,R00352,R00362,R00479,R00214,R00216,R00344,R00930,R00217,R00353,R01082,R00217,R00346,R00345,R00726,R00341,R00431,R04941,R00472,R00361,R00360,R00343,R00342,R01447,R01257,R00479,R03599,R00211,R00210,R00209,R01196,R00212,R00412,R00408,R02164,R00402,R04930,R04945,R04944,R04946,R01324
9	1.00	388	15	73	0	0	C00022->C00041:[1->1,2->2,3->3]	RP00036,RP06172,RP00177,RP00131,RP00287,RP00026,RP00878,RP05698,RP00931,RP00078,RP04318,RP01431,RP00921,RP05729,RP00128	R00199,R01858,R02628,R01138,R00659,R00724,R00200,R00206,R02320,R00430,R00208,R01012,R00572,R00472,R00351,R00352,R00362,R05861,R01148,R01344,R01147,R00214,R00216,R00743,R01323,R01179,R05508,R00393,R04057,R02955,R05336,R01359,R05509,R00928,R04000,R00229,R07832,R03884,R00227,R03153,R00235,R00401,R01196,R00006,R00014,R00211,R00210,R01699,R00207,R00224,R00226,R00209,R05636,R03145,R00479,R00431,R00346,R00345,R00726,R00341,R00224,R01324,R00472,R00217,R00346,R00345,R00726,R00341,R00431,R00710,R00711,R01019,R00326
10	1.00	563	14	38	0	0	C00022->C00041:[1->1,2->2,3->3]	RP04549,RP00154,RP00287,RP00177,RP00930,RP06101,RP00931,RP05698,RP03212,RP00109,RP00121,RP01292,RP00921,RP01431	R04941,R04930,R04945,R04944,R04946,R00214,R00216,R00351,R00352,R00362,R00479,R00214,R00216,R00479,R01196,R00006,R00014,R00211,R00210,R01699,R00207,R00224,R00226,R00209,R05636,R03145,R03599,R00344,R00930,R00217,R00353,R00412,R00408,R02164,R00402,R01082,R00472,R01324
11	1.00	355	12	63	0	0	C00022->C00041:[1->1,2->2,3->3]	RP00036,RP00177,RP00021,RP00287,RP06101,RP06172,RP00931,RP00285,RP00078,RP01431,RP05729,RP00921	R00199,R01858,R02628,R01138,R00659,R00724,R00200,R00206,R02320,R00430,R00208,R01012,R00572,R00351,R00352,R00362,R04152,R05652,R01261,R02970,R04187,R01215,R02293,R00369,R00576,R03854,R00396,R00400,R00258,R03001,R00692,R00585,R02271,R01712,R00907,R02050,R08197,R00453,R03502,R00214,R00216,R00214,R00216,R00472,R00479,R00211,R00210,R00209,R01196,R00212,R00431,R00346,R00345,R00726,R00341,R01324,R00217,R00346,R00345,R00726,R00341,R00431,R00472
12	1.00	473	14	56	0	0	C00022->C00041:[1->1,2->2,3->3]	RP00036,RP04549,RP00177,RP05698,RP00287,RP06172,RP00931,RP00154,RP00285,RP00078,RP03212,RP01431,RP05729,RP00921	R00199,R01858,R02628,R01138,R00659,R00724,R00200,R00206,R02320,R00430,R00208,R01012,R00572,R04941,R00351,R00352,R00362,R01196,R00006,R00014,R00211,R00210,R01699,R00207,R00224,R00226,R00209,R05636,R03145,R00214,R00216,R00472,R00479,R04930,R04945,R04944,R04946,R00211,R00210,R00209,R01196,R00212,R00431,R00346,R00345,R00726,R00341,R03599,R01324,R00217,R00346,R00345,R00726,R00341,R00431,R00472
13	1.00	533	13	37	0	0	C00022->C00041:[1->1,2->2,3->3]	RP00287,RP00177,RP00930,RP00878,RP00931,RP00131,RP00121,RP05698,RP00109,RP01292,RP06101,RP00921,RP01431	R00214,R00216,R00351,R00352,R00362,R00479,R00401,R00479,R05861,R01148,R01344,R01147,R00412,R00408,R02164,R00402,R01196,R00006,R00014,R00211,R00210,R01699,R00207,R00224,R00226,R00209,R05636,R03145,R00344,R00930,R00217,R00353,R01082,R00214,R00216,R00472,R01324
14	1.00	99	1	23	0	0	C00022->C00041:[1->1,2->2,3->3]	RP00021	R04152,R05652,R01261,R02970,R04187,R01215,R02293,R00369,R00576,R03854,R00396,R00400,R00258,R03001,R00692,R00585,R02271,R01712,R00907,R02050,R08197,R00453,R03502
15	1.00	312	15	86	0	0	C00022->C00041:[1->1,2->2,3->3]	RP00036,RP00177,RP00021,RP00287,RP06101,RP00026,RP06172,RP00931,RP00285,RP00078,RP04318,RP01431,RP00921,RP05729,RP00128	R00199,R01858,R02628,R01138,R00659,R00724,R00200,R00206,R02320,R00430,R00208,R01012,R00572,R00351,R00352,R00362,R04152,R05652,R01261,R02970,R04187,R01215,R02293,R00369,R00576,R03854,R00396,R00400,R00258,R03001,R00692,R00585,R02271,R01712,R00907,R02050,R08197,R00453,R03502,R00214,R00216,R00214,R00216,R00743,R01323,R01179,R05508,R00393,R04057,R02955,R05336,R01359,R05509,R00928,R04000,R00229,R07832,R03884,R00227,R03153,R00235,R00472,R00479,R00211,R00210,R00209,R01196,R00212,R00431,R00346,R00345,R00726,R00341,R00224,R01324,R00472,R00217,R00346,R00345,R00726,R00341,R00431,R00710,R00711,R01019,R00326
16	1.00	376	16	68	0	0	C00022->C00041:[1->1,2->2,3->3]	RP00036,RP06172,RP00177,RP00131,RP00287,RP06101,RP00026,RP00878,RP00931,RP00285,RP00078,RP04318,RP01431,RP00921,RP05729,RP00128	R00199,R01858,R02628,R01138,R00659,R00724,R00200,R00206,R02320,R00430,R00208,R01012,R00572,R00472,R00351,R00352,R00362,R05861,R01148,R01344,R01147,R00214,R00216,R00214,R00216,R00743,R01323,R01179,R05508,R00393,R04057,R02955,R05336,R01359,R05509,R00928,R04000,R00229,R07832,R03884,R00227,R03153,R00235,R00401,R00479,R00211,R00210,R00209,R01196,R00212,R00431,R00346,R00345,R00726,R00341,R00224,R01324,R00472,R00217,R00346,R00345,R00726,R00341,R00431,R00710,R00711,R01019,R00326
17	1.00	495	14	46	0	0	C00022->C00041:[1->1,2->2,3->3]	RP00036,RP04549,RP00177,RP00287,RP06101,RP06172,RP00931,RP00154,RP00285,RP00078,RP03212,RP01431,RP05729,RP00921	R00199,R01858,R02628,R01138,R00659,R00724,R00200,R00206,R02320,R00430,R00208,R01012,R00572,R04941,R00351,R00352,R00362,R00214,R00216,R00214,R00216,R00472,R00479,R04930,R04945,R04944,R04946,R00211,R00210,R00209,R01196,R00212,R00431,R00346,R00345,R00726,R00341,R03599,R01324,R00217,R00346,R00345,R00726,R00341,R00431,R00472
18	1.00	417	16	49	0	0	C00022->C00041:[1->1,2->2,3->3]	RP06374,RP00021,RP00287,RP00177,RP00568,RP00930,RP01670,RP06101,RP00931,RP04290,RP00121,RP06373,RP00109,RP01292,RP00921,RP01431	R00945,R04152,R05652,R01261,R02970,R04187,R01215,R02293,R00369,R00576,R03854,R00396,R00400,R00258,R03001,R00692,R00585,R02271,R01712,R00907,R02050,R08197,R00453,R03502,R00214,R00216,R00351,R00352,R00362,R01218,R01220,R00479,R01655,R00214,R00216,R00479,R00220,R00412,R00408,R02164,R00402,R00941,R00344,R00930,R00217,R00353,R01082,R00472,R01324
19	1.00	471	15	47	0	0	C00022->C00041:[1->1,2->2,3->3]	RP05729,RP00036,RP06172,RP00177,RP00131,RP00287,RP06101,RP10730,RP00878,RP00931,RP00285,RP00078,RP01431,RP10741,RP00921	R00217,R00346,R00345,R00726,R00341,R00431,R00199,R01858,R02628,R01138,R00659,R00724,R00200,R00206,R02320,R00430,R00208,R01012,R00572,R00472,R00351,R00352,R00362,R05861,R01148,R01344,R01147,R00214,R00216,R00214,R00216,R01699,R00401,R00479,R00211,R00210,R00209,R01196,R00212,R00431,R00346,R00345,R00726,R00341,R01324,R02569,R00472
20	1.00	406	16	74	0	0	C00022->C00041:[1->1,2->2,3->3]	RP00036,RP04549,RP00177,RP05698,RP00287,RP00026,RP03212,RP06172,RP00931,RP00154,RP00078,RP04318,RP01431,RP00921,RP05729,RP00128	R00199,R01858,R02628,R01138,R00659,R00724,R00200,R00206,R02320,R00430,R00208,R01012,R00572,R04941,R00351,R00352,R00362,R01196,R00006,R00014,R00211,R00210,R01699,R00207,R00224,R00226,R00209,R05636,R03145,R00214,R00216,R00743,R01323,R01179,R05508,R00393,R04057,R02955,R05336,R01359,R05509,R00928,R04000,R00229,R07832,R03884,R00227,R03153,R00235,R03599,R00472,R00479,R04930,R04945,R04944,R04946,R00431,R00346,R00345,R00726,R00341,R00224,R01324,R00472,R00217,R00346,R00345,R00726,R00341,R00431,R00710,R00711,R01019,R00326
21	1.00	442	16	43	0	0	C00022->C00041:[1->1,2->2,3->3]	RP00109,RP06172,RP00287,RP00177,RP01431,RP00930,RP00079,RP00878,RP00931,RP00131,RP00121,RP00285,RP01292,RP06101,RP00921,RP05729	R00344,R00930,R00217,R00353,R00472,R00214,R00216,R00351,R00352,R00362,R01324,R00479,R00361,R00360,R00343,R00342,R01447,R01257,R00401,R00479,R05861,R01148,R01344,R01147,R00412,R00408,R02164,R00402,R00211,R00210,R00209,R01196,R00212,R01082,R00214,R00216,R00472,R00217,R00346,R00345,R00726,R00341,R00431
22	1.00	396	18	68	0	0	C00022->C00041:[1->1,2->2,3->3]	RP06172,RP00931,RP00078,RP01431,RP05729,RP00921,RP04474,RP00036,RP00128,RP00177,RP00287,RP06101,RP00026,RP01103,RP03212,RP00285,RP04318,RP03213	R00472,R00479,R00431,R00346,R00345,R00726,R00341,R01324,R00217,R00346,R00345,R00726,R00341,R00431,R00472,R00897,R04859,R00199,R01858,R02628,R01138,R00659,R00724,R00200,R00206,R02320,R00430,R00208,R01012,R00572,R00710,R00711,R01019,R00326,R00351,R00352,R00362,R00214,R00216,R00214,R00216,R00743,R01323,R01179,R05508,R00393,R04057,R02955,R05336,R01359,R05509,R00928,R04000,R00229,R07832,R03884,R00227,R03153,R00235,R00782,R03599,R00211,R00210,R00209,R01196,R00212,R00224,R03601
23	1.00	359	14	65	0	0	C00022->C00041:[1->1,2->2,3->3]	RP05729,RP00036,RP00177,RP00021,RP00287,RP06101,RP10730,RP06172,RP00931,RP00285,RP00078,RP01431,RP10741,RP00921	R00217,R00346,R00345,R00726,R00341,R00431,R00199,R01858,R02628,R01138,R00659,R00724,R00200,R00206,R02320,R00430,R00208,R01012,R00572,R00351,R00352,R00362,R04152,R05652,R01261,R02970,R04187,R01215,R02293,R00369,R00576,R03854,R00396,R00400,R00258,R03001,R00692,R00585,R02271,R01712,R00907,R02050,R08197,R00453,R03502,R00214,R00216,R00214,R00216,R01699,R00472,R00479,R00211,R00210,R00209,R01196,R00212,R00431,R00346,R00345,R00726,R00341,R01324,R02569,R00472
24	1.00	496	16	48	0	0	C00022->C00041:[1->1,2->2,3->3]	RP05729,RP00036,RP04549,RP00177,RP00287,RP06101,RP10730,RP06172,RP00931,RP00154,RP00285,RP00078,RP03212,RP01431,RP10741,RP00921	R00217,R00346,R00345,R00726,R00341,R00431,R00199,R01858,R02628,R01138,R00659,R00724,R00200,R00206,R02320,R00430,R00208,R01012,R00572,R04941,R00351,R00352,R00362,R00214,R00216,R00214,R00216,R01699,R00472,R00479,R04930,R04945,R04944,R04946,R00211,R00210,R00209,R01196,R00212,R00431,R00346,R00345,R00726,R00341,R03599,R01324,R02569,R00472
25	1.00	454	18	63	0	1	C00022->C00041:[1->1,1->3,2->2]	RP01875,RP06374,RP00587,RP00287,RP00931,RP00078,RP01431,RP01049,RP00043,RP00036,RP07515,RP00177,RP05698,RP07922,RP01217,RP05729,RP00921,RP00301	R01959,R00945,R02722,R00674,R00214,R00216,R00479,R00431,R00346,R00345,R00726,R00341,R01324,R00678,R03121,R00369,R00365,R00364,R00366,R00372,R00373,R00652,R00588,R01957,R00199,R01858,R02628,R01138,R00659,R00724,R00200,R00206,R02320,R00430,R00208,R01012,R00572,R03425,R00351,R00352,R00362,R01196,R00006,R00014,R00211,R00210,R01699,R00207,R00224,R00226,R00209,R05636,R03145,R04125,R00987,R00217,R00346,R00345,R00726,R00341,R00431,R00472,R00945
26	1.00	331	15	61	0	0	C00022->C00041:[1->1,2->2,3->3]	RP00109,RP06172,RP00021,RP00287,RP00177,RP01431,RP00930,RP00079,RP06101,RP00931,RP00121,RP00285,RP01292,RP00921,RP05729	R00344,R00930,R00217,R00353,R00472,R04152,R05652,R01261,R02970,R04187,R01215,R02293,R00369,R00576,R03854,R00396,R00400,R00258,R03001,R00692,R00585,R02271,R01712,R00907,R02050,R08197,R00453,R03502,R00214,R00216,R00351,R00352,R00362,R01324,R00479,R00361,R00360,R00343,R00342,R01447,R01257,R00214,R00216,R00479,R00412,R00408,R02164,R00402,R00211,R00210,R00209,R01196,R00212,R01082,R00472,R00217,R00346,R00345,R00726,R00341,R00431
27	1.00	216	2	5	0	0	C00022->C00041:[1->1,2->2,3->3]	RP00131,RP00878	R05861,R01148,R01344,R01147,R00401
28	1.00	652	18	32	0	0	C00022->C00041:[1->1,2->2,3->3]	RP00287,RP00177,RP00568,RP00930,RP01670,RP06101,RP00109,RP01292,RP06374,RP04549,RP04290,RP00921,RP00931,RP03212,RP06373,RP00121,RP00154,RP01431	R00214,R00216,R00351,R00352,R00362,R01218,R01220,R00479,R01655,R00214,R00216,R00344,R00930,R00217,R00353,R01082,R00945,R04941,R00220,R00472,R00479,R03599,R00941,R00412,R00408,R02164,R00402,R04930,R04945,R04944,R04946,R01324
29	1.00	536	15	36	0	0	C00022->C00041:[1->1,2->2,3->3]	RP04549,RP00177,RP00078,RP05880,RP00287,RP01710,RP00214,RP00154,RP00930,RP00285,RP00121,RP03212,RP01431,RP03071,RP01292	R04941,R00351,R00352,R00362,R00431,R00346,R00345,R00726,R00341,R00351,R00352,R00214,R00216,R01714,R06603,R00985,R01302,R00986,R04930,R04945,R04944,R04946,R00479,R00211,R00210,R00209,R01196,R00212,R00412,R00408,R02164,R00402,R03599,R01324,R03460,R01082
30	1.00	593	14	31	0	0	C00022->C00041:[1->1,2->2,3->3]	RP00109,RP04549,RP00177,RP05880,RP00287,RP00931,RP00154,RP00930,RP00285,RP00121,RP03212,RP01431,RP01292,RP00921	R00344,R00930,R00217,R00353,R04941,R00351,R00352,R00362,R00351,R00352,R00214,R00216,R00479,R04930,R04945,R04944,R04946,R00479,R00211,R00210,R00209,R01196,R00212,R00412,R00408,R02164,R00402,R03599,R01324,R01082,R00472
31	1.00	516	16	51	0	0	C00022->C00041:[1->1,2->2,3->3]	RP00036,RP04549,RP00177,RP00078,RP05880,RP00287,RP00079,RP00931,RP00154,RP00930,RP00285,RP00121,RP03212,RP01431,RP01292,RP00921	R00199,R01858,R02628,R01138,R00659,R00724,R00200,R00206,R02320,R00430,R00208,R01012,R00572,R04941,R00351,R00352,R00362,R00431,R00346,R00345,R00726,R00341,R00351,R00352,R00214,R00216,R00361,R00360,R00343,R00342,R01447,R01257,R00479,R04930,R04945,R04944,R04946,R00479,R00211,R00210,R00209,R01196,R00212,R00412,R00408,R02164,R00402,R03599,R01324,R01082,R00472
32	1.00	395	17	69	0	0	C00022->C00041:[1->1,2->2,3->3]	RP06172,RP03212,RP00931,RP00078,RP01431,RP00128,RP00036,RP04549,RP00177,RP00287,RP06101,RP00026,RP00154,RP00285,RP04318,RP05729,RP00921	R00472,R03599,R00479,R00431,R00346,R00345,R00726,R00341,R01324,R00710,R00711,R01019,R00326,R00199,R01858,R02628,R01138,R00659,R00724,R00200,R00206,R02320,R00430,R00208,R01012,R00572,R04941,R00351,R00352,R00362,R00214,R00216,R00214,R00216,R00743,R01323,R01179,R05508,R00393,R04057,R02955,R05336,R01359,R05509,R00928,R04000,R00229,R07832,R03884,R00227,R03153,R00235,R04930,R04945,R04944,R04946,R00211,R00210,R00209,R01196,R00212,R00224,R00217,R00346,R00345,R00726,R00341,R00431,R00472
33	1.00	500	15	45	0	0	C00022->C00041:[1->1,2->2,3->3]	RP04474,RP00036,RP06172,RP00177,RP00287,RP06101,RP01103,RP00931,RP03212,RP00285,RP00078,RP01431,RP03213,RP05729,RP00921	R00897,R04859,R00199,R01858,R02628,R01138,R00659,R00724,R00200,R00206,R02320,R00430,R00208,R01012,R00572,R00472,R00351,R00352,R00362,R00214,R00216,R00214,R00216,R00782,R00479,R03599,R00211,R00210,R00209,R01196,R00212,R00431,R00346,R00345,R00726,R00341,R01324,R03601,R00217,R00346,R00345,R00726,R00341,R00431,R00472
34	1.00	452	13	55	0	0	C00022->C00041:[1->1,2->2,3->3]	RP00036,RP06172,RP00177,RP00131,RP00287,RP00878,RP05698,RP00931,RP00285,RP00078,RP01431,RP05729,RP00921	R00199,R01858,R02628,R01138,R00659,R00724,R00200,R00206,R02320,R00430,R00208,R01012,R00572,R00472,R00351,R00352,R00362,R05861,R01148,R01344,R01147,R00214,R00216,R00401,R01196,R00006,R00014,R00211,R00210,R01699,R00207,R00224,R00226,R00209,R05636,R03145,R00479,R00211,R00210,R00209,R01196,R00212,R00431,R00346,R00345,R00726,R00341,R01324,R00217,R00346,R00345,R00726,R00341,R00431,R00472
35	1.00	357	12	73	0	0	C00022->C00041:[1->1,2->2,3->3]	RP00036,RP00177,RP00021,RP05698,RP00287,RP06172,RP00931,RP00285,RP00078,RP01431,RP05729,RP00921	R00199,R01858,R02628,R01138,R00659,R00724,R00200,R00206,R02320,R00430,R00208,R01012,R00572,R00351,R00352,R00362,R04152,R05652,R01261,R02970,R04187,R01215,R02293,R00369,R00576,R03854,R00396,R00400,R00258,R03001,R00692,R00585,R02271,R01712,R00907,R02050,R08197,R00453,R03502,R01196,R00006,R00014,R00211,R00210,R01699,R00207,R00224,R00226,R00209,R05636,R03145,R00214,R00216,R00472,R00479,R00211,R00210,R00209,R01196,R00212,R00431,R00346,R00345,R00726,R00341,R01324,R00217,R00346,R00345,R00726,R00341,R00431,R00472
36	1.00	446	17	64	0	0	C00022->C00041:[1->1,1->3,2->2]	RP06374,RP00287,RP00931,RP00078,RP01431,RP00043,RP00036,RP07515,RP00177,RP05698,RP07922,RP04551,RP00154,RP03212,RP05729,RP00921,RP00301	R00945,R00214,R00216,R00479,R00431,R00346,R00345,R00726,R00341,R01324,R03121,R00369,R00365,R00364,R00366,R00372,R00373,R00652,R00588,R01957,R00199,R01858,R02628,R01138,R00659,R00724,R00200,R00206,R02320,R00430,R00208,R01012,R00572,R03425,R00351,R00352,R00362,R01196,R00006,R00014,R00211,R00210,R01699,R00207,R00224,R00226,R00209,R05636,R03145,R04125,R04942,R04930,R04945,R04944,R04946,R03599,R00217,R00346,R00345,R00726,R00341,R00431,R00472,R00945
37	1.00	381	12	55	0	0	C00022->C00041:[1->1,2->2,3->3]	RP00021,RP00287,RP00177,RP00930,RP06101,RP00931,RP05698,RP00121,RP00109,RP01292,RP00921,RP01431	R04152,R05652,R01261,R02970,R04187,R01215,R02293,R00369,R00576,R03854,R00396,R00400,R00258,R03001,R00692,R00585,R02271,R01712,R00907,R02050,R08197,R00453,R03502,R00214,R00216,R00351,R00352,R00362,R00479,R00214,R00216,R00479,R01196,R00006,R00014,R00211,R00210,R01699,R00207,R00224,R00226,R00209,R05636,R03145,R00412,R00408,R02164,R00402,R00344,R00930,R00217,R00353,R01082,R00472,R01324
38	1.00	517	15	37	0	0	C00022->C00041:[1->1,2->2,3->3]	RP00109,RP04549,RP00177,RP05880,RP00287,RP00079,RP00931,RP00154,RP00930,RP00285,RP00121,RP03212,RP01431,RP01292,RP00921	R00344,R00930,R00217,R00353,R04941,R00351,R00352,R00362,R00351,R00352,R00214,R00216,R00361,R00360,R00343,R00342,R01447,R01257,R00479,R04930,R04945,R04944,R04946,R00479,R00211,R00210,R00209,R01196,R00212,R00412,R00408,R02164,R00402,R03599,R01324,R01082,R00472
39	1.00	476	15	55	0	0	C00022->C00041:[1->1,2->2,3->3]	RP04474,RP00036,RP06172,RP00177,RP05698,RP00287,RP01103,RP00931,RP03212,RP00285,RP00078,RP01431,RP03213,RP05729,RP00921	R00897,R04859,R00199,R01858,R02628,R01138,R00659,R00724,R00200,R00206,R02320,R00430,R00208,R01012,R00572,R00472,R00351,R00352,R00362,R01196,R00006,R00014,R00211,R00210,R01699,R00207,R00224,R00226,R00209,R05636,R03145,R00214,R00216,R00782,R00479,R03599,R00211,R00210,R00209,R01196,R00212,R00431,R00346,R00345,R00726,R00341,R01324,R03601,R00217,R00346,R00345,R00726,R00341,R00431,R00472
40	1.00	582	14	30	0	0	C00022->C00041:[1->1,2->2,3->3]	RP00921,RP00109,RP06172,RP00287,RP00177,RP00930,RP00931,RP03212,RP00285,RP00121,RP01292,RP00154,RP01431,RP04549	R00472,R00344,R00930,R00217,R00353,R00472,R00214,R00216,R00351,R00352,R00362,R00479,R00479,R03599,R00211,R00210,R00209,R01196,R00212,R00412,R00408,R02164,R00402,R01082,R04930,R04945,R04944,R04946,R01324,R04941
41	1.00	291	19	112	0	0	C00022->C00041:[1->1,2->2,3->3]	RP06374,RP06172,RP00021,RP01077,RP04290,RP00931,RP01431,RP00043,RP00177,RP08742,RP06369,RP06101,RP05694,RP05698,RP05067,RP00285,RP00109,RP05729,RP00301	R00945,R00472,R04152,R05652,R01261,R02970,R04187,R01215,R02293,R00369,R00576,R03854,R00396,R00400,R00258,R03001,R00692,R00585,R02271,R01712,R00907,R02050,R08197,R00453,R03502,R00742,R00220,R00479,R01324,R03121,R00369,R00365,R00364,R00366,R00372,R00373,R00652,R00588,R01957,R00351,R00352,R00362,R00353,R00930,R00214,R00216,R04709,R07989,R06635,R06637,R06636,R06459,R06458,R06448,R07250,R06510,R07253,R05331,R06641,R00233,R06511,R06512,R06643,R06644,R06645,R02505,R07987,R07251,R07988,R05188,R06482,R06483,R06480,R06481,R02447,R05464,R01613,R01614,R05190,R07758,R02223,R07254,R02224,R01196,R00006,R00014,R00211,R00210,R01699,R00207,R00224,R00226,R00209,R05636,R03145,R00344,R00211,R00210,R00209,R01196,R00212,R00344,R00930,R00217,R00353,R00217,R00346,R00345,R00726,R00341,R00431,R00945
42	1.00	332	18	58	0	1	C00022->C00041:[1->1,2->2,3->3]	RP00440,RP04318,RP00021,RP00568,RP05698,RP01670,RP12734,RP02918,RP05242,RP00285,RP02797,RP00291,RP06374,RP04290,RP10730,RP12733,RP06373,RP04202	R03050,R00006,R00224,R04152,R05652,R01261,R02970,R04187,R01215,R02293,R00369,R00576,R03854,R00396,R00400,R00258,R03001,R00692,R00585,R02271,R01712,R00907,R02050,R08197,R00453,R03502,R01218,R01220,R01196,R00006,R00014,R00211,R00210,R01699,R00207,R00224,R00226,R00209,R05636,R03145,R01655,R00226,R00014,R05636,R00211,R00210,R00209,R01196,R00212,R03145,R00226,R04672,R00945,R00220,R01699,R00006,R00941,R00207
43	1.00	497	27	57	0	1	C00022->C00041:[1->1,2->2,3->3]	RP04318,RP00440,RP00131,RP00568,RP05698,RP01670,RP06101,RP12734,RP02918,RP05242,RP00285,RP01431,RP02797,RP00291,RP05857,RP06172,RP06374,RP00177,RP00878,RP01103,RP10730,RP00287,RP12733,RP06373,RP00109,RP04202,RP00762	R00224,R03050,R00006,R05861,R01148,R01344,R01147,R01218,R01220,R01196,R00006,R00014,R00211,R00210,R01699,R00207,R00224,R00226,R00209,R05636,R03145,R01655,R00214,R00216,R00226,R00014,R05636,R00211,R00210,R00209,R01196,R00212,R01324,R03145,R00226,R04672,R00709,R00267,R00472,R00945,R00351,R00352,R00362,R00401,R00782,R01699,R00214,R00216,R00006,R00941,R00344,R00930,R00217,R00353,R00207,R03923,R00891
44	1.00	272	17	117	0	0	C00022->C00041:[1->1,2->2,3->3]	RP06172,RP00021,RP00931,RP04318,RP01431,RP00921,RP00128,RP00177,RP08742,RP06369,RP00287,RP00026,RP05694,RP05698,RP05067,RP00109,RP05729	R00472,R04152,R05652,R01261,R02970,R04187,R01215,R02293,R00369,R00576,R03854,R00396,R00400,R00258,R03001,R00692,R00585,R02271,R01712,R00907,R02050,R08197,R00453,R03502,R00479,R00224,R01324,R00472,R00710,R00711,R01019,R00326,R00351,R00352,R00362,R00353,R00930,R00214,R00216,R00743,R01323,R01179,R05508,R00393,R04057,R02955,R05336,R01359,R05509,R00928,R04000,R00229,R07832,R03884,R00227,R03153,R00235,R04709,R07989,R06635,R06637,R06636,R06459,R06458,R06448,R07250,R06510,R07253,R05331,R06641,R00233,R06511,R06512,R06643,R06644,R06645,R02505,R07987,R07251,R07988,R05188,R06482,R06483,R06480,R06481,R02447,R05464,R01613,R01614,R05190,R07758,R02223,R07254,R02224,R01196,R00006,R00014,R00211,R00210,R01699,R00207,R00224,R00226,R00209,R05636,R03145,R00344,R00344,R00930,R00217,R00353,R00217,R00346,R00345,R00726,R00341,R00431
45	0.33	436	12	47	0	0	C00022->C00041:[3->1]	RP00043,RP00036,RP00177,RP06374,RP04551,RP00931,RP00154,RP00078,RP03212,RP01431,RP05729,RP00301	R03121,R00369,R00365,R00364,R00366,R00372,R00373,R00652,R00588,R01957,R00199,R01858,R02628,R01138,R00659,R00724,R00200,R00206,R02320,R00430,R00208,R01012,R00572,R00351,R00352,R00362,R00945,R04942,R00479,R04930,R04945,R04944,R04946,R00431,R00346,R00345,R00726,R00341,R03599,R01324,R00217,R00346,R00345,R00726,R00341,R00431,R00945
46	1.00	264	20	129	0	0	C00022->C00041:[1->1,2->2,3->3]	RP06374,RP06172,RP00021,RP04290,RP00931,RP00109,RP01431,RP00043,RP00128,RP00177,RP08742,RP06369,RP06101,RP00026,RP05694,RP05698,RP05067,RP04318,RP05729,RP00301	R00945,R00472,R04152,R05652,R01261,R02970,R04187,R01215,R02293,R00369,R00576,R03854,R00396,R00400,R00258,R03001,R00692,R00585,R02271,R01712,R00907,R02050,R08197,R00453,R03502,R00220,R00479,R00344,R00930,R00217,R00353,R01324,R03121,R00369,R00365,R00364,R00366,R00372,R00373,R00652,R00588,R01957,R00710,R00711,R01019,R00326,R00351,R00352,R00362,R00353,R00930,R00214,R00216,R00743,R01323,R01179,R05508,R00393,R04057,R02955,R05336,R01359,R05509,R00928,R04000,R00229,R07832,R03884,R00227,R03153,R00235,R04709,R07989,R06635,R06637,R06636,R06459,R06458,R06448,R07250,R06510,R07253,R05331,R06641,R00233,R06511,R06512,R06643,R06644,R06645,R02505,R07987,R07251,R07988,R05188,R06482,R06483,R06480,R06481,R02447,R05464,R01613,R01614,R05190,R07758,R02223,R07254,R02224,R01196,R00006,R00014,R00211,R00210,R01699,R00207,R00224,R00226,R00209,R05636,R03145,R00344,R00224,R00217,R00346,R00345,R00726,R00341,R00431,R00945
47	1.00	458	16	43	0	0	C00022->C00041:[1->1,2->2,3->3]	RP05729,RP04549,RP00287,RP00177,RP00285,RP00930,RP00079,RP06101,RP00931,RP03212,RP00109,RP00121,RP01292,RP00154,RP01431,RP06172	R00217,R00346,R00345,R00726,R00341,R00431,R04941,R00214,R00216,R00351,R00352,R00362,R00211,R00210,R00209,R01196,R00212,R00479,R00361,R00360,R00343,R00342,R01447,R01257,R00214,R00216,R00479,R03599,R00344,R00930,R00217,R00353,R00412,R00408,R02164,R00402,R01082,R04930,R04945,R04944,R04946,R01324,R00472
48	1.00	413	17	63	0	0	C00022->C00041:[1->1,2->2,3->3]	RP04474,RP00036,RP06172,RP00177,RP00287,RP06101,RP00026,RP03213,RP01103,RP00931,RP03212,RP00078,RP00128,RP04318,RP05729,RP01431,RP00921	R00897,R04859,R00199,R01858,R02628,R01138,R00659,R00724,R00200,R00206,R02320,R00430,R00208,R01012,R00572,R00472,R00351,R00352,R00362,R00214,R00216,R00214,R00216,R00743,R01323,R01179,R05508,R00393,R04057,R02955,R05336,R01359,R05509,R00928,R04000,R00229,R07832,R03884,R00227,R03153,R00235,R03601,R00782,R00479,R03599,R00431,R00346,R00345,R00726,R00341,R00710,R00711,R01019,R00326,R00224,R00217,R00346,R00345,R00726,R00341,R00431,R01324,R00472
49	1.00	369	22	97	0	1	C00022->C00041:[1->1,2->2,3->3]	RP02918,RP12734,RP00078,RP00285,RP02797,RP00291,RP00304,RP12733,RP04202,RP00021,RP00305,RP00440,RP05698,RP00930,RP04318,RP05242,RP01431,RP05857,RP00036,RP00177,RP00032,RP10730	R00014,R00226,R00431,R00346,R00345,R00726,R00341,R00211,R00210,R00209,R01196,R00212,R03145,R00226,R04672,R08549,R01197,R00265,R00006,R00207,R04152,R05652,R01261,R02970,R04187,R01215,R02293,R00369,R00576,R03854,R00396,R00400,R00258,R03001,R00692,R00585,R02271,R01712,R00907,R02050,R08197,R00453,R03502,R00709,R00267,R03050,R00006,R01196,R00006,R00014,R00211,R00210,R01699,R00207,R00224,R00226,R00209,R05636,R03145,R00479,R00224,R05636,R01324,R00709,R00267,R00199,R01858,R02628,R01138,R00659,R00724,R00200,R00206,R02320,R00430,R00208,R01012,R00572,R00351,R00352,R00362,R02990,R00405,R00406,R00407,R02956,R02084,R01780,R00727,R00410,R02407,R05588,R00432,R01559,R03154,R06904,R01699
50	1.00	539	13	38	0	0	C00022->C00041:[1->1,2->2,3->3]	RP04474,RP00036,RP06172,RP00177,RP00287,RP01103,RP00931,RP03212,RP05729,RP00078,RP01431,RP03213,RP00921	R00897,R04859,R00199,R01858,R02628,R01138,R00659,R00724,R00200,R00206,R02320,R00430,R00208,R01012,R00572,R00472,R00351,R00352,R00362,R00214,R00216,R00782,R00479,R03599,R00217,R00346,R00345,R00726,R00341,R00431,R00431,R00346,R00345,R00726,R00341,R01324,R03601,R00472
51	1.00	369	19	85	0	0	C00022->C00041:[1->1,2->2,3->3]	RP06172,RP01077,RP00131,RP01432,RP00931,RP05694,RP00921,RP01830,RP00177,RP08742,RP06369,RP00287,RP06101,RP00878,RP05698,RP05067,RP00285,RP00109,RP05729	R00472,R00742,R05861,R01148,R01344,R01147,R01325,R00479,R04709,R07989,R06635,R06637,R06636,R06459,R06458,R06448,R07250,R06510,R07253,R05331,R06641,R00233,R06511,R06512,R06643,R06644,R06645,R02505,R07987,R07251,R07988,R05188,R06482,R06483,R06480,R06481,R02447,R05464,R01613,R01614,R05190,R07758,R02223,R07254,R02224,R00472,R01900,R00351,R00352,R00362,R00353,R00930,R00214,R00216,R00214,R00216,R00401,R01196,R00006,R00014,R00211,R00210,R01699,R00207,R00224,R00226,R00209,R05636,R03145,R00344,R00211,R00210,R00209,R01196,R00212,R00344,R00930,R00217,R00353,R00217,R00346,R00345,R00726,R00341,R00431
52	1.00	533	12	39	0	0	C00022->C00041:[1->1,2->2,3->3]	RP00036,RP04549,RP00177,RP00287,RP06172,RP00931,RP00154,RP00078,RP03212,RP01431,RP05729,RP00921	R00199,R01858,R02628,R01138,R00659,R00724,R00200,R00206,R02320,R00430,R00208,R01012,R00572,R04941,R00351,R00352,R00362,R00214,R00216,R00472,R00479,R04930,R04945,R04944,R04946,R00431,R00346,R00345,R00726,R00341,R03599,R01324,R00217,R00346,R00345,R00726,R00341,R00431,R00472
53	1.00	504	11	38	0	0	C00022->C00041:[1->1,2->2,3->3]	RP00036,RP06172,RP00177,RP00131,RP00287,RP00878,RP00931,RP00078,RP01431,RP05729,RP00921	R00199,R01858,R02628,R01138,R00659,R00724,R00200,R00206,R02320,R00430,R00208,R01012,R00572,R00472,R00351,R00352,R00362,R05861,R01148,R01344,R01147,R00214,R00216,R00401,R00479,R00431,R00346,R00345,R00726,R00341,R01324,R00217,R00346,R00345,R00726,R00341,R00431,R00472
54	1.00	349	15	53	0	0	C00022->C00041:[1->1,2->2,3->3]	RP01830,RP00021,RP00177,RP08742,RP06369,RP01432,RP00287,RP06101,RP00931,RP05067,RP00285,RP00109,RP05729,RP00921,RP06172	R01900,R04152,R05652,R01261,R02970,R04187,R01215,R02293,R00369,R00576,R03854,R00396,R00400,R00258,R03001,R00692,R00585,R02271,R01712,R00907,R02050,R08197,R00453,R03502,R00351,R00352,R00362,R00353,R00930,R01325,R00214,R00216,R00214,R00216,R00479,R00344,R00211,R00210,R00209,R01196,R00212,R00344,R00930,R00217,R00353,R00217,R00346,R00345,R00726,R00341,R00431,R00472,R00472
55	1.00	327	19	60	0	1	C00022->C00041:[1->1,2->2,3->3]	RP00440,RP06374,RP00021,RP04318,RP00568,RP05698,RP01670,RP01103,RP10730,RP12734,RP12733,RP06373,RP02918,RP05242,RP00285,RP04202,RP02797,RP00291,RP00762	R03050,R00006,R00945,R04152,R05652,R01261,R02970,R04187,R01215,R02293,R00369,R00576,R03854,R00396,R00400,R00258,R03001,R00692,R00585,R02271,R01712,R00907,R02050,R08197,R00453,R03502,R00224,R01218,R01220,R01196,R00006,R00014,R00211,R00210,R01699,R00207,R00224,R00226,R00209,R05636,R03145,R01655,R00782,R01699,R00226,R00006,R00941,R00014,R05636,R00211,R00210,R00209,R01196,R00212,R00207,R03145,R00226,R04672,R03923,R00891
56	1.00	501	13	51	0	0	C00022->C00041:[1->1,2->2,3->3]	RP00036,RP04549,RP00177,RP05698,RP00287,RP00931,RP00154,RP00078,RP03212,RP01431,RP00921,RP05729,RP06172	R00199,R01858,R02628,R01138,R00659,R00724,R00200,R00206,R02320,R00430,R00208,R01012,R00572,R04941,R00351,R00352,R00362,R01196,R00006,R00014,R00211,R00210,R01699,R00207,R00224,R00226,R00209,R05636,R03145,R00214,R00216,R00479,R04930,R04945,R04944,R04946,R00431,R00346,R00345,R00726,R00341,R03599,R01324,R00472,R00217,R00346,R00345,R00726,R00341,R00431,R00472
57	1.00	304	16	69	0	0	C00022->C00041:[1->1,2->2,3->3]	RP01830,RP00021,RP00177,RP08742,RP06369,RP01432,RP00287,RP00026,RP00931,RP05067,RP04318,RP00128,RP00109,RP05729,RP00921,RP06172	R01900,R04152,R05652,R01261,R02970,R04187,R01215,R02293,R00369,R00576,R03854,R00396,R00400,R00258,R03001,R00692,R00585,R02271,R01712,R00907,R02050,R08197,R00453,R03502,R00351,R00352,R00362,R00353,R00930,R01325,R00214,R00216,R00743,R01323,R01179,R05508,R00393,R04057,R02955,R05336,R01359,R05509,R00928,R04000,R00229,R07832,R03884,R00227,R03153,R00235,R00479,R00344,R00224,R00710,R00711,R01019,R00326,R00344,R00930,R00217,R00353,R00217,R00346,R00345,R00726,R00341,R00431,R00472,R00472
58	0.33	550	9	11	0	0	C00022->C00041:[3->2]	RP06374,RP07952,RP00568,RP02394,RP03805,RP01670,RP01103,RP06373,RP00762	R00945,R04172,R01218,R01220,R02668,R04172,R01655,R00782,R00941,R03923,R00891
59	1.00	247	21	143	0	1	C00022->C00041:[1->1,2->2,3->3]	RP00305,RP05857,RP00036,RP00440,RP00177,RP00021,RP00015,RP05242,RP05698,RP04318,RP00930,RP10730,RP12734,RP12733,RP02918,RP00078,RP00285,RP01431,RP02797,RP04202,RP00291	R00709,R00267,R00709,R00267,R00199,R01858,R02628,R01138,R00659,R00724,R00200,R00206,R02320,R00430,R00208,R01012,R00572,R03050,R00006,R00351,R00352,R00362,R04152,R05652,R01261,R02970,R04187,R01215,R02293,R00369,R00576,R03854,R00396,R00400,R00258,R03001,R00692,R00585,R02271,R01712,R00907,R02050,R08197,R00453,R03502,R07997,R08082,R08050,R05036,R05037,R01412,R05857,R05229,R05039,R08611,R06551,R05301,R05302,R05097,R03812,R05320,R06539,R01252,R08081,R03737,R03376,R05419,R02444,R02445,R01879,R06338,R06335,R03218,R02160,R06336,R06337,R02486,R07366,R07996,R03219,R05228,R07993,R03590,R07187,R06540,R07329,R08610,R03806,R07184,R04276,R07186,R03640,R07368,R03809,R07367,R05469,R05468,R03009,R03008,R04073,R03451,R05722,R05723,R05466,R02397,R06323,R06322,R03126,R07185,R05636,R01196,R00006,R00014,R00211,R00210,R01699,R00207,R00224,R00226,R00209,R05636,R03145,R00224,R00479,R01699,R00226,R00006,R00014,R00431,R00346,R00345,R00726,R00341,R00211,R00210,R00209,R01196,R00212,R01324,R03145,R00207,R00226,R04672
60	1.00	387	14	61	0	0	C00022->C00041:[1->1,2->2,3->3]	RP00036,RP06172,RP00177,RP00131,RP00287,RP00026,RP00878,RP00931,RP00078,RP00128,RP04318,RP01431,RP05729,RP00921	R00199,R01858,R02628,R01138,R00659,R00724,R00200,R00206,R02320,R00430,R00208,R01012,R00572,R00472,R00351,R00352,R00362,R05861,R01148,R01344,R01147,R00214,R00216,R00743,R01323,R01179,R05508,R00393,R04057,R02955,R05336,R01359,R05509,R00928,R04000,R00229,R07832,R03884,R00227,R03153,R00235,R00401,R00479,R00431,R00346,R00345,R00726,R00341,R00710,R00711,R01019,R00326,R00224,R01324,R00217,R00346,R00345,R00726,R00341,R00431,R00472
61	1.00	367	14	58	0	0	C00022->C00041:[1->1,2->2,3->3]	RP01830,RP00021,RP00177,RP08742,RP06369,RP01432,RP00287,RP05698,RP00931,RP05067,RP00109,RP05729,RP00921,RP06172	R01900,R04152,R05652,R01261,R02970,R04187,R01215,R02293,R00369,R00576,R03854,R00396,R00400,R00258,R03001,R00692,R00585,R02271,R01712,R00907,R02050,R08197,R00453,R03502,R00351,R00352,R00362,R00353,R00930,R01325,R00214,R00216,R01196,R00006,R00014,R00211,R00210,R01699,R00207,R00224,R00226,R00209,R05636,R03145,R00479,R00344,R00344,R00930,R00217,R00353,R00217,R00346,R00345,R00726,R00341,R00431,R00472,R00472
62	1.00	546	14	28	0	0	C00022->C00041:[1->1,2->2,3->3]	RP01830,RP06172,RP00177,RP08742,RP00131,RP01432,RP00287,RP00878,RP06369,RP00931,RP05067,RP00109,RP05729,RP00921	R01900,R00472,R00351,R00352,R00362,R00353,R05861,R01148,R01344,R01147,R01325,R00214,R00216,R00401,R00930,R00479,R00344,R00344,R00930,R00217,R00353,R00217,R00346,R00345,R00726,R00341,R00431,R00472
63	1.00	521	12	36	0	0	C00022->C00041:[1->1,2->2,3->3]	RP00287,RP00177,RP00930,RP00878,RP00931,RP00131,RP00121,RP05698,RP00109,RP01292,RP06101,RP01431	R00214,R00216,R00351,R00352,R00362,R00479,R00401,R00479,R05861,R01148,R01344,R01147,R00412,R00408,R02164,R00402,R01196,R00006,R00014,R00211,R00210,R01699,R00207,R00224,R00226,R00209,R05636,R03145,R00344,R00930,R00217,R00353,R01082,R00214,R00216,R01324
64	1.00	291	16	101	0	0	C00022->C00041:[1->1,2->2,3->3]	RP06172,RP00021,RP00931,RP01431,RP00921,RP00177,RP08742,RP06369,RP00287,RP06101,RP05694,RP05698,RP05067,RP00285,RP00109,RP05729	R00472,R04152,R05652,R01261,R02970,R04187,R01215,R02293,R00369,R00576,R03854,R00396,R00400,R00258,R03001,R00692,R00585,R02271,R01712,R00907,R02050,R08197,R00453,R03502,R00479,R01324,R00472,R00351,R00352,R00362,R00353,R00930,R00214,R00216,R00214,R00216,R04709,R07989,R06635,R06637,R06636,R06459,R06458,R06448,R07250,R06510,R07253,R05331,R06641,R00233,R06511,R06512,R06643,R06644,R06645,R02505,R07987,R07251,R07988,R05188,R06482,R06483,R06480,R06481,R02447,R05464,R01613,R01614,R05190,R07758,R02223,R07254,R02224,R01196,R00006,R00014,R00211,R00210,R01699,R00207,R00224,R00226,R00209,R05636,R03145,R00344,R00211,R00210,R00209,R01196,R00212,R00344,R00930,R00217,R00353,R00217,R00346,R00345,R00726,R00341,R00431
65	1.00	376	11	43	0	0	C00022->C00041:[1->1,2->2,3->3]	RP00021,RP00287,RP00177,RP00930,RP06101,RP00931,RP00121,RP00109,RP01292,RP00921,RP01431	R04152,R05652,R01261,R02970,R04187,R01215,R02293,R00369,R00576,R03854,R00396,R00400,R00258,R03001,R00692,R00585,R02271,R01712,R00907,R02050,R08197,R00453,R03502,R00214,R00216,R00351,R00352,R00362,R00479,R00214,R00216,R00479,R00412,R00408,R02164,R00402,R00344,R00930,R00217,R00353,R01082,R00472,R01324
66	1.00	639	13	26	0	0	C00022->C00041:[1->1,2->2,3->3]	RP00921,RP04549,RP00287,RP00177,RP00930,RP06101,RP00931,RP03212,RP00109,RP00121,RP01292,RP00154,RP01431	R00472,R04941,R00214,R00216,R00351,R00352,R00362,R00479,R00214,R00216,R00479,R03599,R00344,R00930,R00217,R00353,R00412,R00408,R02164,R00402,R01082,R04930,R04945,R04944,R04946,R01324
67	0.33	478	10	16	0	0	C00022->C00041:[3->2]	RP00300,RP07952,RP00568,RP02394,RP03805,RP01670,RP01103,RP00762,RP03735,RP06374	R00944,R00943,R04172,R01218,R01220,R02668,R04172,R01655,R00782,R03923,R00891,R00134,R03215,R03146,R00519,R00945
68	1.00	273	19	124	0	0	C00022->C00041:[1->1,2->2,3->3]	RP06172,RP00021,RP00931,RP04318,RP01431,RP00921,RP00128,RP00177,RP08742,RP06369,RP00287,RP06101,RP00026,RP05694,RP05698,RP05067,RP00285,RP00109,RP05729	R00472,R04152,R05652,R01261,R02970,R04187,R01215,R02293,R00369,R00576,R03854,R00396,R00400,R00258,R03001,R00692,R00585,R02271,R01712,R00907,R02050,R08197,R00453,R03502,R00479,R00224,R01324,R00472,R00710,R00711,R01019,R00326,R00351,R00352,R00362,R00353,R00930,R00214,R00216,R00214,R00216,R00743,R01323,R01179,R05508,R00393,R04057,R02955,R05336,R01359,R05509,R00928,R04000,R00229,R07832,R03884,R00227,R03153,R00235,R04709,R07989,R06635,R06637,R06636,R06459,R06458,R06448,R07250,R06510,R07253,R05331,R06641,R00233,R06511,R06512,R06643,R06644,R06645,R02505,R07987,R07251,R07988,R05188,R06482,R06483,R06480,R06481,R02447,R05464,R01613,R01614,R05190,R07758,R02223,R07254,R02224,R01196,R00006,R00014,R00211,R00210,R01699,R00207,R00224,R00226,R00209,R05636,R03145,R00344,R00211,R00210,R00209,R01196,R00212,R00344,R00930,R00217,R00353,R00217,R00346,R00345,R00726,R00341,R00431
69	1.00	353	22	65	0	1	C00022->C00041:[1->1,2->2,3->3]	RP04318,RP00440,RP00287,RP00568,RP05698,RP01670,RP06101,RP12734,RP02918,RP05242,RP00285,RP02797,RP00291,RP06172,RP06374,RP04290,RP10730,RP05983,RP06373,RP12733,RP04202,RP00021	R00224,R03050,R00006,R00214,R00216,R01218,R01220,R01196,R00006,R00014,R00211,R00210,R01699,R00207,R00224,R00226,R00209,R05636,R03145,R01655,R00214,R00216,R00226,R00014,R05636,R00211,R00210,R00209,R01196,R00212,R03145,R00226,R04672,R00472,R00945,R00220,R01699,R05103,R01281,R00941,R00006,R00207,R04152,R05652,R01261,R02970,R04187,R01215,R02293,R00369,R00576,R03854,R00396,R00400,R00258,R03001,R00692,R00585,R02271,R01712,R00907,R02050,R08197,R00453,R03502
70	1.00	308	14	66	0	0	C00022->C00041:[1->1,2->2,3->3]	RP00043,RP06374,RP00021,RP00177,RP08742,RP06369,RP04290,RP05698,RP00931,RP05067,RP00109,RP01431,RP05729,RP00301	R03121,R00369,R00365,R00364,R00366,R00372,R00373,R00652,R00588,R01957,R00945,R04152,R05652,R01261,R02970,R04187,R01215,R02293,R00369,R00576,R03854,R00396,R00400,R00258,R03001,R00692,R00585,R02271,R01712,R00907,R02050,R08197,R00453,R03502,R00351,R00352,R00362,R00353,R00930,R00220,R01196,R00006,R00014,R00211,R00210,R01699,R00207,R00224,R00226,R00209,R05636,R03145,R00479,R00344,R00344,R00930,R00217,R00353,R01324,R00217,R00346,R00345,R00726,R00341,R00431,R00945
71	1.00	393	26	75	0	1	C00022->C00041:[1->1,2->2,3->3]	RP00300,RP00440,RP00287,RP01410,RP05698,RP00930,RP01670,RP12734,RP04318,RP00285,RP03735,RP05242,RP01292,RP02797,RP00291,RP06374,RP02918,RP00021,RP05880,RP01431,RP10730,RP12733,RP01407,RP00121,RP04202,RP00568	R00944,R00943,R03050,R00006,R00214,R00216,R01289,R01196,R00006,R00014,R00211,R00210,R01699,R00207,R00224,R00226,R00209,R05636,R03145,R00479,R01655,R00226,R00224,R00211,R00210,R00209,R01196,R00212,R00134,R03215,R03146,R00519,R05636,R01082,R03145,R00226,R04672,R00945,R00014,R04152,R05652,R01261,R02970,R04187,R01215,R02293,R00369,R00576,R03854,R00396,R00400,R00258,R03001,R00692,R00585,R02271,R01712,R00907,R02050,R08197,R00453,R03502,R00351,R00352,R01324,R01699,R00006,R01285,R00412,R00408,R02164,R00402,R00207,R01218,R01220
72	1.00	526	13	27	0	0	C00022->C00041:[1->1,2->2,3->3]	RP06172,RP00177,RP08742,RP00131,RP00287,RP00878,RP06369,RP00931,RP05067,RP00109,RP01431,RP05729,RP00921	R00472,R00351,R00352,R00362,R00353,R05861,R01148,R01344,R01147,R00214,R00216,R00401,R00930,R00479,R00344,R00344,R00930,R00217,R00353,R01324,R00217,R00346,R00345,R00726,R00341,R00431,R00472
73	1.00	309	18	99	0	0	C00022->C00041:[1->1,2->2,3->3]	RP06172,RP00131,RP00931,RP04318,RP01431,RP05694,RP00921,RP00128,RP00177,RP08742,RP06369,RP00287,RP00026,RP00878,RP05698,RP05067,RP00109,RP05729	R00472,R05861,R01148,R01344,R01147,R00479,R00224,R01324,R04709,R07989,R06635,R06637,R06636,R06459,R06458,R06448,R07250,R06510,R07253,R05331,R06641,R00233,R06511,R06512,R06643,R06644,R06645,R02505,R07987,R07251,R07988,R05188,R06482,R06483,R06480,R06481,R02447,R05464,R01613,R01614,R05190,R07758,R02223,R07254,R02224,R00472,R00710,R00711,R01019,R00326,R00351,R00352,R00362,R00353,R00930,R00214,R00216,R00743,R01323,R01179,R05508,R00393,R04057,R02955,R05336,R01359,R05509,R00928,R04000,R00229,R07832,R03884,R00227,R03153,R00235,R00401,R01196,R00006,R00014,R00211,R00210,R01699,R00207,R00224,R00226,R00209,R05636,R03145,R00344,R00344,R00930,R00217,R00353,R00217,R00346,R00345,R00726,R00341,R00431
74	1.00	381	27	105	0	1	C00022->C00041:[1->1,2->2,3->3]	RP00305,RP02918,RP00440,RP00287,RP05698,RP00930,RP06101,RP05242,RP12734,RP04318,RP00078,RP00285,RP01431,RP02797,RP00291,RP05857,RP06172,RP00304,RP00177,RP04290,RP00032,RP00036,RP10730,RP05983,RP12733,RP04202,RP00021	R00709,R00267,R00014,R03050,R00006,R00214,R00216,R01196,R00006,R00014,R00211,R00210,R01699,R00207,R00224,R00226,R00209,R05636,R03145,R00479,R00214,R00216,R05636,R00226,R00224,R00431,R00346,R00345,R00726,R00341,R00211,R00210,R00209,R01196,R00212,R01324,R03145,R00226,R04672,R00709,R00267,R00472,R08549,R01197,R00265,R00351,R00352,R00362,R00220,R02990,R00405,R00406,R00407,R02956,R02084,R01780,R00727,R00410,R02407,R05588,R00432,R01559,R03154,R06904,R00199,R01858,R02628,R01138,R00659,R00724,R00200,R00206,R02320,R00430,R00208,R01012,R00572,R01699,R05103,R01281,R00006,R00207,R04152,R05652,R01261,R02970,R04187,R01215,R02293,R00369,R00576,R03854,R00396,R00400,R00258,R03001,R00692,R00585,R02271,R01712,R00907,R02050,R08197,R00453,R03502
75	1.00	473	14	32	0	0	C00022->C00041:[1->1,2->2,3->3]	RP06172,RP00177,RP08742,RP00131,RP00287,RP00878,RP06369,RP00931,RP05067,RP00285,RP00109,RP01431,RP05729,RP00921	R00472,R00351,R00352,R00362,R00353,R05861,R01148,R01344,R01147,R00214,R00216,R00401,R00930,R00479,R00344,R00211,R00210,R00209,R01196,R00212,R00344,R00930,R00217,R00353,R01324,R00217,R00346,R00345,R00726,R00341,R00431,R00472
76	1.00	439	20	42	0	1	C00022->C00041:[1->1,2->2,3->3]	RP06374,RP00440,RP00131,RP00568,RP05698,RP04318,RP01670,RP00878,RP01103,RP10730,RP12734,RP12733,RP06373,RP02918,RP05242,RP00285,RP04202,RP02797,RP00291,RP00762	R00945,R03050,R00006,R05861,R01148,R01344,R01147,R01218,R01220,R01196,R00006,R00014,R00211,R00210,R01699,R00207,R00224,R00226,R00209,R05636,R03145,R00224,R01655,R00401,R00782,R01699,R00226,R00006,R00941,R00014,R05636,R00211,R00210,R00209,R01196,R00212,R00207,R03145,R00226,R04672,R03923,R00891
77	0.67	376	18	72	0	1	C00022->C00041:[1->2,3->1]	RP00043,RP00036,RP00128,RP00177,RP00587,RP01875,RP01217,RP06101,RP06374,RP00026,RP06172,RP00931,RP00078,RP04318,RP01431,RP01049,RP05729,RP00301	R03121,R00369,R00365,R00364,R00366,R00372,R00373,R00652,R00588,R01957,R00199,R01858,R02628,R01138,R00659,R00724,R00200,R00206,R02320,R00430,R00208,R01012,R00572,R00710,R00711,R01019,R00326,R00351,R00352,R00362,R02722,R00674,R01959,R00987,R00214,R00216,R00945,R00743,R01323,R01179,R05508,R00393,R04057,R02955,R05336,R01359,R05509,R00928,R04000,R00229,R07832,R03884,R00227,R03153,R00235,R00472,R00479,R00431,R00346,R00345,R00726,R00341,R00224,R01324,R00678,R00217,R00346,R00345,R00726,R00341,R00431,R00945
78	0.67	428	13	59	0	0	C00022->C00041:[2->2,3->1]	RP00043,RP00036,RP00177,RP05698,RP06374,RP04551,RP00931,RP00154,RP00078,RP03212,RP01431,RP05729,RP00301	R03121,R00369,R00365,R00364,R00366,R00372,R00373,R00652,R00588,R01957,R00199,R01858,R02628,R01138,R00659,R00724,R00200,R00206,R02320,R00430,R00208,R01012,R00572,R00351,R00352,R00362,R01196,R00006,R00014,R00211,R00210,R01699,R00207,R00224,R00226,R00209,R05636,R03145,R00945,R04942,R00479,R04930,R04945,R04944,R04946,R00431,R00346,R00345,R00726,R00341,R03599,R01324,R00217,R00346,R00345,R00726,R00341,R00431,R00945
79	1.00	335	14	52	0	0	C00022->C00041:[1->1,2->2,3->3]	RP06172,RP00021,RP08742,RP06369,RP00287,RP06101,RP00931,RP05067,RP00177,RP00285,RP00109,RP01431,RP05729,RP00921	R00472,R04152,R05652,R01261,R02970,R04187,R01215,R02293,R00369,R00576,R03854,R00396,R00400,R00258,R03001,R00692,R00585,R02271,R01712,R00907,R02050,R08197,R00453,R03502,R00353,R00930,R00214,R00216,R00214,R00216,R00479,R00344,R00351,R00352,R00362,R00211,R00210,R00209,R01196,R00212,R00344,R00930,R00217,R00353,R01324,R00217,R00346,R00345,R00726,R00341,R00431,R00472
80	1.00	275	18	111	0	0	C00022->C00041:[1->1,2->2,3->3]	RP06374,RP06172,RP00021,RP04290,RP00931,RP01431,RP00043,RP00177,RP08742,RP06369,RP06101,RP05694,RP05698,RP05067,RP00285,RP00109,RP05729,RP00301	R00945,R00472,R04152,R05652,R01261,R02970,R04187,R01215,R02293,R00369,R00576,R03854,R00396,R00400,R00258,R03001,R00692,R00585,R02271,R01712,R00907,R02050,R08197,R00453,R03502,R00220,R00479,R01324,R03121,R00369,R00365,R00364,R00366,R00372,R00373,R00652,R00588,R01957,R00351,R00352,R00362,R00353,R00930,R00214,R00216,R04709,R07989,R06635,R06637,R06636,R06459,R06458,R06448,R07250,R06510,R07253,R05331,R06641,R00233,R06511,R06512,R06643,R06644,R06645,R02505,R07987,R07251,R07988,R05188,R06482,R06483,R06480,R06481,R02447,R05464,R01613,R01614,R05190,R07758,R02223,R07254,R02224,R01196,R00006,R00014,R00211,R00210,R01699,R00207,R00224,R00226,R00209,R05636,R03145,R00344,R00211,R00210,R00209,R01196,R00212,R00344,R00930,R00217,R00353,R00217,R00346,R00345,R00726,R00341,R00431,R00945
81	1.00	391	15	63	0	0	C00022->C00041:[1->1,2->2,3->3]	RP00036,RP06172,RP00177,RP00131,RP00287,RP06101,RP00026,RP00878,RP00931,RP00078,RP00128,RP04318,RP01431,RP05729,RP00921	R00199,R01858,R02628,R01138,R00659,R00724,R00200,R00206,R02320,R00430,R00208,R01012,R00572,R00472,R00351,R00352,R00362,R05861,R01148,R01344,R01147,R00214,R00216,R00214,R00216,R00743,R01323,R01179,R05508,R00393,R04057,R02955,R05336,R01359,R05509,R00928,R04000,R00229,R07832,R03884,R00227,R03153,R00235,R00401,R00479,R00431,R00346,R00345,R00726,R00341,R00710,R00711,R01019,R00326,R00224,R01324,R00217,R00346,R00345,R00726,R00341,R00431,R00472
82	1.00	354	24	67	0	1	C00022->C00041:[1->1,2->2,3->3]	RP04318,RP00440,RP00287,RP01410,RP05698,RP01670,RP06101,RP12734,RP02918,RP05242,RP00285,RP02797,RP00291,RP06172,RP06374,RP04290,RP10730,RP05983,RP06373,RP12733,RP04202,RP00021,RP00568,RP01407	R00224,R03050,R00006,R00214,R00216,R01289,R01196,R00006,R00014,R00211,R00210,R01699,R00207,R00224,R00226,R00209,R05636,R03145,R01655,R00214,R00216,R00226,R00014,R05636,R00211,R00210,R00209,R01196,R00212,R03145,R00226,R04672,R00472,R00945,R00220,R01699,R05103,R01281,R00941,R00006,R00207,R04152,R05652,R01261,R02970,R04187,R01215,R02293,R00369,R00576,R03854,R00396,R00400,R00258,R03001,R00692,R00585,R02271,R01712,R00907,R02050,R08197,R00453,R03502,R01218,R01220,R01285
83	1.00	365	18	83	0	0	C00022->C00041:[1->1,2->2,3->3]	RP06172,RP01077,RP00131,RP01432,RP00931,RP05694,RP00921,RP01830,RP00177,RP08742,RP06369,RP00287,RP00878,RP05698,RP05067,RP00285,RP00109,RP05729	R00472,R00742,R05861,R01148,R01344,R01147,R01325,R00479,R04709,R07989,R06635,R06637,R06636,R06459,R06458,R06448,R07250,R06510,R07253,R05331,R06641,R00233,R06511,R06512,R06643,R06644,R06645,R02505,R07987,R07251,R07988,R05188,R06482,R06483,R06480,R06481,R02447,R05464,R01613,R01614,R05190,R07758,R02223,R07254,R02224,R00472,R01900,R00351,R00352,R00362,R00353,R00930,R00214,R00216,R00401,R01196,R00006,R00014,R00211,R00210,R01699,R00207,R00224,R00226,R00209,R05636,R03145,R00344,R00211,R00210,R00209,R01196,R00212,R00344,R00930,R00217,R00353,R00217,R00346,R00345,R00726,R00341,R00431
84	1.00	308	16	80	0	0	C00022->C00041:[1->1,2->2,3->3]	RP06172,RP00021,RP08742,RP06369,RP00287,RP00026,RP05698,RP00931,RP05067,RP00177,RP00109,RP04318,RP01431,RP00921,RP05729,RP00128	R00472,R04152,R05652,R01261,R02970,R04187,R01215,R02293,R00369,R00576,R03854,R00396,R00400,R00258,R03001,R00692,R00585,R02271,R01712,R00907,R02050,R08197,R00453,R03502,R00353,R00930,R00214,R00216,R00743,R01323,R01179,R05508,R00393,R04057,R02955,R05336,R01359,R05509,R00928,R04000,R00229,R07832,R03884,R00227,R03153,R00235,R01196,R00006,R00014,R00211,R00210,R01699,R00207,R00224,R00226,R00209,R05636,R03145,R00479,R00344,R00351,R00352,R00362,R00344,R00930,R00217,R00353,R00224,R01324,R00472,R00217,R00346,R00345,R00726,R00341,R00431,R00710,R00711,R01019,R00326
85	1.00	308	17	102	0	0	C00022->C00041:[1->1,2->2,3->3]	RP06172,RP00021,RP01077,RP00931,RP01431,RP00921,RP00177,RP08742,RP06369,RP00287,RP06101,RP05694,RP05698,RP05067,RP00285,RP00109,RP05729	R00472,R04152,R05652,R01261,R02970,R04187,R01215,R02293,R00369,R00576,R03854,R00396,R00400,R00258,R03001,R00692,R00585,R02271,R01712,R00907,R02050,R08197,R00453,R03502,R00742,R00479,R01324,R00472,R00351,R00352,R00362,R00353,R00930,R00214,R00216,R00214,R00216,R04709,R07989,R06635,R06637,R06636,R06459,R06458,R06448,R07250,R06510,R07253,R05331,R06641,R00233,R06511,R06512,R06643,R06644,R06645,R02505,R07987,R07251,R07988,R05188,R06482,R06483,R06480,R06481,R02447,R05464,R01613,R01614,R05190,R07758,R02223,R07254,R02224,R01196,R00006,R00014,R00211,R00210,R01699,R00207,R00224,R00226,R00209,R05636,R03145,R00344,R00211,R00210,R00209,R01196,R00212,R00344,R00930,R00217,R00353,R00217,R00346,R00345,R00726,R00341,R00431
86	1.00	354	16	77	0	0	C00022->C00041:[1->1,2->2,3->3]	RP06172,RP00131,RP01432,RP00931,RP05694,RP00921,RP01830,RP00177,RP08742,RP06369,RP00287,RP00878,RP05698,RP05067,RP00109,RP05729	R00472,R05861,R01148,R01344,R01147,R01325,R00479,R04709,R07989,R06635,R06637,R06636,R06459,R06458,R06448,R07250,R06510,R07253,R05331,R06641,R00233,R06511,R06512,R06643,R06644,R06645,R02505,R07987,R07251,R07988,R05188,R06482,R06483,R06480,R06481,R02447,R05464,R01613,R01614,R05190,R07758,R02223,R07254,R02224,R00472,R01900,R00351,R00352,R00362,R00353,R00930,R00214,R00216,R00401,R01196,R00006,R00014,R00211,R00210,R01699,R00207,R00224,R00226,R00209,R05636,R03145,R00344,R00344,R00930,R00217,R00353,R00217,R00346,R00345,R00726,R00341,R00431
87	1.00	359	24	88	0	1	C00022->C00041:[1->1,2->2,3->3]	RP00305,RP04318,RP00440,RP00287,RP05698,RP00930,RP06101,RP12734,RP02918,RP05242,RP00285,RP01431,RP02797,RP00291,RP05857,RP06172,RP00304,RP00177,RP00032,RP10730,RP12733,RP00109,RP04202,RP00021	R00709,R00267,R00224,R03050,R00006,R00214,R00216,R01196,R00006,R00014,R00211,R00210,R01699,R00207,R00224,R00226,R00209,R05636,R03145,R00479,R00214,R00216,R00226,R00014,R05636,R00211,R00210,R00209,R01196,R00212,R01324,R03145,R00226,R04672,R00709,R00267,R00472,R08549,R01197,R00265,R00351,R00352,R00362,R02990,R00405,R00406,R00407,R02956,R02084,R01780,R00727,R00410,R02407,R05588,R00432,R01559,R03154,R06904,R01699,R00006,R00344,R00930,R00217,R00353,R00207,R04152,R05652,R01261,R02970,R04187,R01215,R02293,R00369,R00576,R03854,R00396,R00400,R00258,R03001,R00692,R00585,R02271,R01712,R00907,R02050,R08197,R00453,R03502
88	1.00	299	17	102	0	0	C00022->C00041:[1->1,2->2,3->3]	RP06172,RP00021,RP01432,RP00931,RP00921,RP01830,RP00177,RP08742,RP06369,RP00287,RP06101,RP05694,RP05698,RP05067,RP00285,RP00109,RP05729	R00472,R04152,R05652,R01261,R02970,R04187,R01215,R02293,R00369,R00576,R03854,R00396,R00400,R00258,R03001,R00692,R00585,R02271,R01712,R00907,R02050,R08197,R00453,R03502,R01325,R00479,R00472,R01900,R00351,R00352,R00362,R00353,R00930,R00214,R00216,R00214,R00216,R04709,R07989,R06635,R06637,R06636,R06459,R06458,R06448,R07250,R06510,R07253,R05331,R06641,R00233,R06511,R06512,R06643,R06644,R06645,R02505,R07987,R07251,R07988,R05188,R06482,R06483,R06480,R06481,R02447,R05464,R01613,R01614,R05190,R07758,R02223,R07254,R02224,R01196,R00006,R00014,R00211,R00210,R01699,R00207,R00224,R00226,R00209,R05636,R03145,R00344,R00211,R00210,R00209,R01196,R00212,R00344,R00930,R00217,R00353,R00217,R00346,R00345,R00726,R00341,R00431
89	1.00	340	14	62	0	0	C00022->C00041:[1->1,2->2,3->3]	RP06172,RP00021,RP08742,RP06369,RP00287,RP05698,RP00931,RP05067,RP00177,RP00285,RP00109,RP01431,RP05729,RP00921	R00472,R04152,R05652,R01261,R02970,R04187,R01215,R02293,R00369,R00576,R03854,R00396,R00400,R00258,R03001,R00692,R00585,R02271,R01712,R00907,R02050,R08197,R00453,R03502,R00353,R00930,R00214,R00216,R01196,R00006,R00014,R00211,R00210,R01699,R00207,R00224,R00226,R00209,R05636,R03145,R00479,R00344,R00351,R00352,R00362,R00211,R00210,R00209,R01196,R00212,R00344,R00930,R00217,R00353,R01324,R00217,R00346,R00345,R00726,R00341,R00431,R00472
90	1.00	285	16	104	0	0	C00022->C00041:[1->1,2->2,3->3]	RP06374,RP00021,RP01077,RP04290,RP00931,RP01431,RP00043,RP00177,RP08742,RP06369,RP05694,RP05698,RP05067,RP00109,RP05729,RP00301	R00945,R04152,R05652,R01261,R02970,R04187,R01215,R02293,R00369,R00576,R03854,R00396,R00400,R00258,R03001,R00692,R00585,R02271,R01712,R00907,R02050,R08197,R00453,R03502,R00742,R00220,R00479,R01324,R03121,R00369,R00365,R00364,R00366,R00372,R00373,R00652,R00588,R01957,R00351,R00352,R00362,R00353,R00930,R04709,R07989,R06635,R06637,R06636,R06459,R06458,R06448,R07250,R06510,R07253,R05331,R06641,R00233,R06511,R06512,R06643,R06644,R06645,R02505,R07987,R07251,R07988,R05188,R06482,R06483,R06480,R06481,R02447,R05464,R01613,R01614,R05190,R07758,R02223,R07254,R02224,R01196,R00006,R00014,R00211,R00210,R01699,R00207,R00224,R00226,R00209,R05636,R03145,R00344,R00344,R00930,R00217,R00353,R00217,R00346,R00345,R00726,R00341,R00431,R00945
91	1.00	327	19	100	0	0	C00022->C00041:[1->1,2->2,3->3]	RP06172,RP01077,RP00131,RP00931,RP00109,RP01431,RP00878,RP00921,RP00128,RP00177,RP08742,RP06369,RP00287,RP00026,RP05694,RP05698,RP05067,RP04318,RP05729	R00472,R00742,R05861,R01148,R01344,R01147,R00479,R00344,R00930,R00217,R00353,R01324,R00401,R00472,R00710,R00711,R01019,R00326,R00351,R00352,R00362,R00353,R00930,R00214,R00216,R00743,R01323,R01179,R05508,R00393,R04057,R02955,R05336,R01359,R05509,R00928,R04000,R00229,R07832,R03884,R00227,R03153,R00235,R04709,R07989,R06635,R06637,R06636,R06459,R06458,R06448,R07250,R06510,R07253,R05331,R06641,R00233,R06511,R06512,R06643,R06644,R06645,R02505,R07987,R07251,R07988,R05188,R06482,R06483,R06480,R06481,R02447,R05464,R01613,R01614,R05190,R07758,R02223,R07254,R02224,R01196,R00006,R00014,R00211,R00210,R01699,R00207,R00224,R00226,R00209,R05636,R03145,R00344,R00224,R00217,R00346,R00345,R00726,R00341,R00431
92	1.00	276	15	89	0	0	C00022->C00041:[1->1,2->2,3->3]	RP06172,RP00021,RP08742,RP06369,RP00287,RP06101,RP05694,RP00931,RP05067,RP00177,RP00285,RP00109,RP01431,RP05729,RP00921	R00472,R04152,R05652,R01261,R02970,R04187,R01215,R02293,R00369,R00576,R03854,R00396,R00400,R00258,R03001,R00692,R00585,R02271,R01712,R00907,R02050,R08197,R00453,R03502,R00353,R00930,R00214,R00216,R00214,R00216,R04709,R07989,R06635,R06637,R06636,R06459,R06458,R06448,R07250,R06510,R07253,R05331,R06641,R00233,R06511,R06512,R06643,R06644,R06645,R02505,R07987,R07251,R07988,R05188,R06482,R06483,R06480,R06481,R02447,R05464,R01613,R01614,R05190,R07758,R02223,R07254,R02224,R00479,R00344,R00351,R00352,R00362,R00211,R00210,R00209,R01196,R00212,R00344,R00930,R00217,R00353,R01324,R00217,R00346,R00345,R00726,R00341,R00431,R00472
93	1.00	315	21	107	0	0	C00022->C00041:[1->1,2->2,3->3]	RP06172,RP00131,RP01432,RP00931,RP04318,RP00878,RP00921,RP01830,RP00128,RP00177,RP08742,RP06369,RP00287,RP06101,RP00026,RP05694,RP05698,RP05067,RP00285,RP00109,RP05729	R00472,R05861,R01148,R01344,R01147,R01325,R00479,R00224,R00401,R00472,R01900,R00710,R00711,R01019,R00326,R00351,R00352,R00362,R00353,R00930,R00214,R00216,R00214,R00216,R00743,R01323,R01179,R05508,R00393,R04057,R02955,R05336,R01359,R05509,R00928,R04000,R00229,R07832,R03884,R00227,R03153,R00235,R04709,R07989,R06635,R06637,R06636,R06459,R06458,R06448,R07250,R06510,R07253,R05331,R06641,R00233,R06511,R06512,R06643,R06644,R06645,R02505,R07987,R07251,R07988,R05188,R06482,R06483,R06480,R06481,R02447,R05464,R01613,R01614,R05190,R07758,R02223,R07254,R02224,R01196,R00006,R00014,R00211,R00210,R01699,R00207,R00224,R00226,R00209,R05636,R03145,R00344,R00211,R00210,R00209,R01196,R00212,R00344,R00930,R00217,R00353,R00217,R00346,R00345,R00726,R00341,R00431
94	1.00	314	13	79	0	0	C00022->C00041:[1->1,2->2,3->3]	RP00036,RP00021,RP00177,RP00287,RP00026,RP00931,RP00078,RP00128,RP04318,RP01431,RP00921,RP05729,RP06172	R00199,R01858,R02628,R01138,R00659,R00724,R00200,R00206,R02320,R00430,R00208,R01012,R00572,R04152,R05652,R01261,R02970,R04187,R01215,R02293,R00369,R00576,R03854,R00396,R00400,R00258,R03001,R00692,R00585,R02271,R01712,R00907,R02050,R08197,R00453,R03502,R00351,R00352,R00362,R00214,R00216,R00743,R01323,R01179,R05508,R00393,R04057,R02955,R05336,R01359,R05509,R00928,R04000,R00229,R07832,R03884,R00227,R03153,R00235,R00479,R00431,R00346,R00345,R00726,R00341,R00710,R00711,R01019,R00326,R00224,R01324,R00472,R00217,R00346,R00345,R00726,R00341,R00431,R00472
95	1.00	360	18	84	0	0	C00022->C00041:[1->1,2->2,3->3]	RP06172,RP01077,RP00131,RP00931,RP01431,RP05694,RP00921,RP00177,RP08742,RP06369,RP00287,RP06101,RP00878,RP05698,RP05067,RP00285,RP00109,RP05729	R00472,R00742,R05861,R01148,R01344,R01147,R00479,R01324,R04709,R07989,R06635,R06637,R06636,R06459,R06458,R06448,R07250,R06510,R07253,R05331,R06641,R00233,R06511,R06512,R06643,R06644,R06645,R02505,R07987,R07251,R07988,R05188,R06482,R06483,R06480,R06481,R02447,R05464,R01613,R01614,R05190,R07758,R02223,R07254,R02224,R00472,R00351,R00352,R00362,R00353,R00930,R00214,R00216,R00214,R00216,R00401,R01196,R00006,R00014,R00211,R00210,R01699,R00207,R00224,R00226,R00209,R05636,R03145,R00344,R00211,R00210,R00209,R01196,R00212,R00344,R00930,R00217,R00353,R00217,R00346,R00345,R00726,R00341,R00431
96	1.00	342	14	51	0	0	C00022->C00041:[1->1,2->2,3->3]	RP01830,RP00021,RP00177,RP08742,RP06369,RP01432,RP00287,RP00931,RP05067,RP00285,RP00109,RP05729,RP00921,RP06172	R01900,R04152,R05652,R01261,R02970,R04187,R01215,R02293,R00369,R00576,R03854,R00396,R00400,R00258,R03001,R00692,R00585,R02271,R01712,R00907,R02050,R08197,R00453,R03502,R00351,R00352,R00362,R00353,R00930,R01325,R00214,R00216,R00479,R00344,R00211,R00210,R00209,R01196,R00212,R00344,R00930,R00217,R00353,R00217,R00346,R00345,R00726,R00341,R00431,R00472,R00472
97	1.00	360	26	91	0	1	C00022->C00041:[1->1,2->2,3->3]	RP00305,RP04318,RP00440,RP00287,RP05698,RP00930,RP06101,RP12734,RP02918,RP05242,RP00285,RP01431,RP02797,RP00291,RP05857,RP06172,RP00304,RP00177,RP04290,RP00032,RP10730,RP05983,RP00109,RP12733,RP04202,RP00021	R00709,R00267,R00224,R03050,R00006,R00214,R00216,R01196,R00006,R00014,R00211,R00210,R01699,R00207,R00224,R00226,R00209,R05636,R03145,R00479,R00214,R00216,R00226,R00014,R05636,R00211,R00210,R00209,R01196,R00212,R01324,R03145,R00226,R04672,R00709,R00267,R00472,R08549,R01197,R00265,R00351,R00352,R00362,R00220,R02990,R00405,R00406,R00407,R02956,R02084,R01780,R00727,R00410,R02407,R05588,R00432,R01559,R03154,R06904,R01699,R05103,R01281,R00344,R00930,R00217,R00353,R00006,R00207,R04152,R05652,R01261,R02970,R04187,R01215,R02293,R00369,R00576,R03854,R00396,R00400,R00258,R03001,R00692,R00585,R02271,R01712,R00907,R02050,R08197,R00453,R03502
98	1.00	335	16	81	0	0	C00022->C00041:[1->1,2->2,3->3]	RP06172,RP00177,RP08742,RP00131,RP00287,RP00878,RP06369,RP00931,RP05067,RP05698,RP00285,RP00109,RP01431,RP05694,RP05729,RP00921	R00472,R00351,R00352,R00362,R00353,R05861,R01148,R01344,R01147,R00214,R00216,R00401,R00930,R00479,R00344,R01196,R00006,R00014,R00211,R00210,R01699,R00207,R00224,R00226,R00209,R05636,R03145,R00211,R00210,R00209,R01196,R00212,R00344,R00930,R00217,R00353,R01324,R04709,R07989,R06635,R06637,R06636,R06459,R06458,R06448,R07250,R06510,R07253,R05331,R06641,R00233,R06511,R06512,R06643,R06644,R06645,R02505,R07987,R07251,R07988,R05188,R06482,R06483,R06480,R06481,R02447,R05464,R01613,R01614,R05190,R07758,R02223,R07254,R02224,R00217,R00346,R00345,R00726,R00341,R00431,R00472
99	1.00	236	25	137	0	1	C00022->C00041:[1->1,2->2,3->3]	RP00305,RP04318,RP00440,RP00287,RP05698,RP00930,RP06101,RP12734,RP02918,RP05242,RP00285,RP01431,RP02797,RP00291,RP05857,RP06172,RP00021,RP00177,RP00015,RP04290,RP10730,RP05983,RP00109,RP12733,RP04202	R00709,R00267,R00224,R03050,R00006,R00214,R00216,R01196,R00006,R00014,R00211,R00210,R01699,R00207,R00224,R00226,R00209,R05636,R03145,R00479,R00214,R00216,R00226,R00014,R05636,R00211,R00210,R00209,R01196,R00212,R01324,R03145,R00226,R04672,R00709,R00267,R00472,R04152,R05652,R01261,R02970,R04187,R01215,R02293,R00369,R00576,R03854,R00396,R00400,R00258,R03001,R00692,R00585,R02271,R01712,R00907,R02050,R08197,R00453,R03502,R00351,R00352,R00362,R07997,R08082,R08050,R05036,R05037,R01412,R05857,R05229,R05039,R08611,R06551,R05301,R05302,R05097,R03812,R05320,R06539,R01252,R08081,R03737,R03376,R05419,R02444,R02445,R01879,R06338,R06335,R03218,R02160,R06336,R06337,R02486,R07366,R07996,R03219,R05228,R07993,R03590,R07187,R06540,R07329,R08610,R03806,R07184,R04276,R07186,R03640,R07368,R03809,R07367,R05469,R05468,R03009,R03008,R04073,R03451,R05722,R05723,R05466,R02397,R06323,R06322,R03126,R07185,R00220,R01699,R05103,R01281,R00344,R00930,R00217,R00353,R00006,R00207
100	1.00	269	25	152	0	1	C00022->C00041:[1->1,2->2,3->3]	RP00305,RP04318,RP00440,RP00287,RP05698,RP00930,RP06101,RP12734,RP02918,RP00078,RP05242,RP01431,RP02797,RP00291,RP00285,RP05857,RP06172,RP00021,RP00177,RP00015,RP00036,RP10730,RP12733,RP00109,RP04202	R00709,R00267,R00224,R03050,R00006,R00214,R00216,R01196,R00006,R00014,R00211,R00210,R01699,R00207,R00224,R00226,R00209,R05636,R03145,R00479,R00214,R00216,R00226,R00014,R00431,R00346,R00345,R00726,R00341,R05636,R01324,R03145,R00226,R04672,R00211,R00210,R00209,R01196,R00212,R00709,R00267,R00472,R04152,R05652,R01261,R02970,R04187,R01215,R02293,R00369,R00576,R03854,R00396,R00400,R00258,R03001,R00692,R00585,R02271,R01712,R00907,R02050,R08197,R00453,R03502,R00351,R00352,R00362,R07997,R08082,R08050,R05036,R05037,R01412,R05857,R05229,R05039,R08611,R06551,R05301,R05302,R05097,R03812,R05320,R06539,R01252,R08081,R03737,R03376,R05419,R02444,R02445,R01879,R06338,R06335,R03218,R02160,R06336,R06337,R02486,R07366,R07996,R03219,R05228,R07993,R03590,R07187,R06540,R07329,R08610,R03806,R07184,R04276,R07186,R03640,R07368,R03809,R07367,R05469,R05468,R03009,R03008,R04073,R03451,R05722,R05723,R05466,R02397,R06323,R06322,R03126,R07185,R00199,R01858,R02628,R01138,R00659,R00724,R00200,R00206,R02320,R00430,R00208,R01012,R00572,R01699,R00006,R00344,R00930,R00217,R00353,R00207
101	0.67	436	16	54	0	1	C00022->C00041:[1->2,3->1]	RP00043,RP00036,RP06172,RP00177,RP00587,RP01875,RP01217,RP06101,RP06374,RP00931,RP00285,RP00078,RP01431,RP01049,RP05729,RP00301	R03121,R00369,R00365,R00364,R00366,R00372,R00373,R00652,R00588,R01957,R00199,R01858,R02628,R01138,R00659,R00724,R00200,R00206,R02320,R00430,R00208,R01012,R00572,R00472,R00351,R00352,R00362,R02722,R00674,R01959,R00987,R00214,R00216,R00945,R00479,R00211,R00210,R00209,R01196,R00212,R00431,R00346,R00345,R00726,R00341,R01324,R00678,R00217,R00346,R00345,R00726,R00341,R00431,R00945
102	0.67	452	16	52	0	0	C00022->C00041:[1->2,3->1]	RP00043,RP00036,RP06172,RP00177,RP06101,RP06374,RP04551,RP10741,RP00931,RP00154,RP10730,RP00078,RP03212,RP01431,RP05729,RP00301	R03121,R00369,R00365,R00364,R00366,R00372,R00373,R00652,R00588,R01957,R00199,R01858,R02628,R01138,R00659,R00724,R00200,R00206,R02320,R00430,R00208,R01012,R00572,R00472,R00351,R00352,R00362,R00214,R00216,R00945,R04942,R02569,R00479,R04930,R04945,R04944,R04946,R01699,R00431,R00346,R00345,R00726,R00341,R03599,R01324,R00217,R00346,R00345,R00726,R00341,R00431,R00945
103	1.00	394	26	78	0	1	C00022->C00041:[1->1,2->2,3->3]	RP04318,RP00440,RP00287,RP00568,RP05698,RP01670,RP06101,RP12734,RP02918,RP05242,RP03735,RP00285,RP01431,RP02797,RP00291,RP00300,RP05857,RP06172,RP06374,RP00177,RP04290,RP10730,RP12733,RP00109,RP04202,RP00021	R00224,R03050,R00006,R00214,R00216,R01218,R01220,R01196,R00006,R00014,R00211,R00210,R01699,R00207,R00224,R00226,R00209,R05636,R03145,R01655,R00214,R00216,R00226,R00014,R05636,R00134,R03215,R03146,R00519,R00211,R00210,R00209,R01196,R00212,R01324,R03145,R00226,R04672,R00944,R00943,R00709,R00267,R00472,R00945,R00351,R00352,R00362,R00220,R01699,R00006,R00344,R00930,R00217,R00353,R00207,R04152,R05652,R01261,R02970,R04187,R01215,R02293,R00369,R00576,R03854,R00396,R00400,R00258,R03001,R00692,R00585,R02271,R01712,R00907,R02050,R08197,R00453,R03502
104	1.00	327	13	50	0	0	C00022->C00041:[1->1,2->2,3->3]	RP06172,RP00021,RP08742,RP06369,RP00287,RP00931,RP05067,RP00177,RP00285,RP00109,RP01431,RP05729,RP00921	R00472,R04152,R05652,R01261,R02970,R04187,R01215,R02293,R00369,R00576,R03854,R00396,R00400,R00258,R03001,R00692,R00585,R02271,R01712,R00907,R02050,R08197,R00453,R03502,R00353,R00930,R00214,R00216,R00479,R00344,R00351,R00352,R00362,R00211,R00210,R00209,R01196,R00212,R00344,R00930,R00217,R00353,R01324,R00217,R00346,R00345,R00726,R00341,R00431,R00472
105	1.00	352	15	63	0	0	C00022->C00041:[1->1,2->2,3->3]	RP01830,RP00177,RP00021,RP08742,RP06369,RP01432,RP00287,RP06172,RP00931,RP05067,RP05698,RP00285,RP00109,RP05729,RP00921	R01900,R00351,R00352,R00362,R04152,R05652,R01261,R02970,R04187,R01215,R02293,R00369,R00576,R03854,R00396,R00400,R00258,R03001,R00692,R00585,R02271,R01712,R00907,R02050,R08197,R00453,R03502,R00353,R00930,R01325,R00214,R00216,R00472,R00479,R00344,R01196,R00006,R00014,R00211,R00210,R01699,R00207,R00224,R00226,R00209,R05636,R03145,R00211,R00210,R00209,R01196,R00212,R00344,R00930,R00217,R00353,R00217,R00346,R00345,R00726,R00341,R00431,R00472
106	1.00	457	16	52	0	0	C00022->C00041:[1->1,1->3,2->2]	RP00043,RP00036,RP07515,RP00177,RP00287,RP07922,RP06374,RP04551,RP00931,RP00154,RP00078,RP03212,RP01431,RP00921,RP05729,RP00301	R03121,R00369,R00365,R00364,R00366,R00372,R00373,R00652,R00588,R01957,R00199,R01858,R02628,R01138,R00659,R00724,R00200,R00206,R02320,R00430,R00208,R01012,R00572,R03425,R00351,R00352,R00362,R00214,R00216,R04125,R00945,R04942,R00479,R04930,R04945,R04944,R04946,R00431,R00346,R00345,R00726,R00341,R03599,R01324,R00472,R00217,R00346,R00345,R00726,R00341,R00431,R00945
107	1.00	467	16	45	0	0	C00022->C00041:[1->1,2->2,3->3]	RP01830,RP06172,RP00177,RP08742,RP00131,RP01432,RP00287,RP00878,RP06369,RP00931,RP05067,RP05698,RP00285,RP00109,RP05729,RP00921	R01900,R00472,R00351,R00352,R00362,R00353,R05861,R01148,R01344,R01147,R01325,R00214,R00216,R00401,R00930,R00479,R00344,R01196,R00006,R00014,R00211,R00210,R01699,R00207,R00224,R00226,R00209,R05636,R03145,R00211,R00210,R00209,R01196,R00212,R00344,R00930,R00217,R00353,R00217,R00346,R00345,R00726,R00341,R00431,R00472
108	1.00	378	17	62	0	0	C00022->C00041:[1->1,2->2,3->3]	RP06172,RP00131,RP00931,RP00109,RP01431,RP00921,RP00128,RP00177,RP08742,RP06369,RP00287,RP00026,RP00878,RP05698,RP05067,RP04318,RP05729	R00472,R05861,R01148,R01344,R01147,R00479,R00344,R00930,R00217,R00353,R01324,R00472,R00710,R00711,R01019,R00326,R00351,R00352,R00362,R00353,R00930,R00214,R00216,R00743,R01323,R01179,R05508,R00393,R04057,R02955,R05336,R01359,R05509,R00928,R04000,R00229,R07832,R03884,R00227,R03153,R00235,R00401,R01196,R00006,R00014,R00211,R00210,R01699,R00207,R00224,R00226,R00209,R05636,R03145,R00344,R00224,R00217,R00346,R00345,R00726,R00341,R00431
109	0.67	369	17	73	0	0	C00022->C00041:[1->2,3->1]	RP00043,RP00036,RP00128,RP00177,RP06101,RP06374,RP04551,RP06172,RP00931,RP00154,RP00026,RP04318,RP00078,RP03212,RP01431,RP05729,RP00301	R03121,R00369,R00365,R00364,R00366,R00372,R00373,R00652,R00588,R01957,R00199,R01858,R02628,R01138,R00659,R00724,R00200,R00206,R02320,R00430,R00208,R01012,R00572,R00710,R00711,R01019,R00326,R00351,R00352,R00362,R00214,R00216,R00945,R04942,R00472,R00479,R04930,R04945,R04944,R04946,R00743,R01323,R01179,R05508,R00393,R04057,R02955,R05336,R01359,R05509,R00928,R04000,R00229,R07832,R03884,R00227,R03153,R00235,R00224,R00431,R00346,R00345,R00726,R00341,R03599,R01324,R00217,R00346,R00345,R00726,R00341,R00431,R00945
110	1.00	294	19	119	0	0	C00022->C00041:[1->1,2->2,3->3]	RP06172,RP00021,RP01077,RP01432,RP00931,RP00109,RP00921,RP01830,RP00128,RP00177,RP08742,RP06369,RP00287,RP00026,RP05694,RP05698,RP05067,RP04318,RP05729	R00472,R04152,R05652,R01261,R02970,R04187,R01215,R02293,R00369,R00576,R03854,R00396,R00400,R00258,R03001,R00692,R00585,R02271,R01712,R00907,R02050,R08197,R00453,R03502,R00742,R01325,R00479,R00344,R00930,R00217,R00353,R00472,R01900,R00710,R00711,R01019,R00326,R00351,R00352,R00362,R00353,R00930,R00214,R00216,R00743,R01323,R01179,R05508,R00393,R04057,R02955,R05336,R01359,R05509,R00928,R04000,R00229,R07832,R03884,R00227,R03153,R00235,R04709,R07989,R06635,R06637,R06636,R06459,R06458,R06448,R07250,R06510,R07253,R05331,R06641,R00233,R06511,R06512,R06643,R06644,R06645,R02505,R07987,R07251,R07988,R05188,R06482,R06483,R06480,R06481,R02447,R05464,R01613,R01614,R05190,R07758,R02223,R07254,R02224,R01196,R00006,R00014,R00211,R00210,R01699,R00207,R00224,R00226,R00209,R05636,R03145,R00344,R00224,R00217,R00346,R00345,R00726,R00341,R00431
111	1.00	405	15	48	0	0	C00022->C00041:[1->1,2->2,3->3]	RP06374,RP00021,RP00287,RP00177,RP00568,RP00930,RP01670,RP06101,RP00931,RP04290,RP00121,RP06373,RP00109,RP01292,RP01431	R00945,R04152,R05652,R01261,R02970,R04187,R01215,R02293,R00369,R00576,R03854,R00396,R00400,R00258,R03001,R00692,R00585,R02271,R01712,R00907,R02050,R08197,R00453,R03502,R00214,R00216,R00351,R00352,R00362,R01218,R01220,R00479,R01655,R00214,R00216,R00479,R00220,R00412,R00408,R02164,R00402,R00941,R00344,R00930,R00217,R00353,R01082,R01324
112	1.00	478	12	50	0	0	C00022->C00041:[1->1,2->2,3->3]	RP00036,RP06172,RP00177,RP00131,RP00287,RP00878,RP05698,RP00931,RP00078,RP01431,RP05729,RP00921	R00199,R01858,R02628,R01138,R00659,R00724,R00200,R00206,R02320,R00430,R00208,R01012,R00572,R00472,R00351,R00352,R00362,R05861,R01148,R01344,R01147,R00214,R00216,R00401,R01196,R00006,R00014,R00211,R00210,R01699,R00207,R00224,R00226,R00209,R05636,R03145,R00479,R00431,R00346,R00345,R00726,R00341,R01324,R00217,R00346,R00345,R00726,R00341,R00431,R00472
113	1.00	262	26	151	0	1	C00022->C00041:[1->1,2->2,3->3]	RP00305,RP04318,RP00440,RP00287,RP05698,RP00930,RP06101,RP12734,RP02918,RP00078,RP05242,RP01431,RP02797,RP00291,RP00285,RP05857,RP06172,RP00021,RP00177,RP00015,RP04290,RP00036,RP10730,RP05983,RP12733,RP04202	R00709,R00267,R00224,R03050,R00006,R00214,R00216,R01196,R00006,R00014,R00211,R00210,R01699,R00207,R00224,R00226,R00209,R05636,R03145,R00479,R00214,R00216,R00226,R00014,R00431,R00346,R00345,R00726,R00341,R05636,R01324,R03145,R00226,R04672,R00211,R00210,R00209,R01196,R00212,R00709,R00267,R00472,R04152,R05652,R01261,R02970,R04187,R01215,R02293,R00369,R00576,R03854,R00396,R00400,R00258,R03001,R00692,R00585,R02271,R01712,R00907,R02050,R08197,R00453,R03502,R00351,R00352,R00362,R07997,R08082,R08050,R05036,R05037,R01412,R05857,R05229,R05039,R08611,R06551,R05301,R05302,R05097,R03812,R05320,R06539,R01252,R08081,R03737,R03376,R05419,R02444,R02445,R01879,R06338,R06335,R03218,R02160,R06336,R06337,R02486,R07366,R07996,R03219,R05228,R07993,R03590,R07187,R06540,R07329,R08610,R03806,R07184,R04276,R07186,R03640,R07368,R03809,R07367,R05469,R05468,R03009,R03008,R04073,R03451,R05722,R05723,R05466,R02397,R06323,R06322,R03126,R07185,R00220,R00199,R01858,R02628,R01138,R00659,R00724,R00200,R00206,R02320,R00430,R00208,R01012,R00572,R01699,R05103,R01281,R00006,R00207
114	1.00	344	17	82	0	0	C00022->C00041:[1->1,2->2,3->3]	RP06172,RP00131,RP01432,RP00931,RP00878,RP00921,RP01830,RP00177,RP08742,RP06369,RP00287,RP05694,RP05698,RP05067,RP00285,RP00109,RP05729	R00472,R05861,R01148,R01344,R01147,R01325,R00479,R00401,R00472,R01900,R00351,R00352,R00362,R00353,R00930,R00214,R00216,R04709,R07989,R06635,R06637,R06636,R06459,R06458,R06448,R07250,R06510,R07253,R05331,R06641,R00233,R06511,R06512,R06643,R06644,R06645,R02505,R07987,R07251,R07988,R05188,R06482,R06483,R06480,R06481,R02447,R05464,R01613,R01614,R05190,R07758,R02223,R07254,R02224,R01196,R00006,R00014,R00211,R00210,R01699,R00207,R00224,R00226,R00209,R05636,R03145,R00344,R00211,R00210,R00209,R01196,R00212,R00344,R00930,R00217,R00353,R00217,R00346,R00345,R00726,R00341,R00431
115	1.00	494	16	35	0	0	C00022->C00041:[1->1,2->2,3->3]	RP01830,RP06172,RP00177,RP08742,RP00131,RP01432,RP00287,RP06101,RP00878,RP06369,RP00931,RP05067,RP00285,RP00109,RP05729,RP00921	R01900,R00472,R00351,R00352,R00362,R00353,R05861,R01148,R01344,R01147,R01325,R00214,R00216,R00214,R00216,R00401,R00930,R00479,R00344,R00211,R00210,R00209,R01196,R00212,R00344,R00930,R00217,R00353,R00217,R00346,R00345,R00726,R00341,R00431,R00472
116	1.00	299	16	62	0	0	C00022->C00041:[1->1,2->2,3->3]	RP00043,RP06374,RP00021,RP00177,RP08742,RP06369,RP04290,RP06101,RP06172,RP00931,RP05067,RP00285,RP00109,RP01431,RP05729,RP00301	R03121,R00369,R00365,R00364,R00366,R00372,R00373,R00652,R00588,R01957,R00945,R04152,R05652,R01261,R02970,R04187,R01215,R02293,R00369,R00576,R03854,R00396,R00400,R00258,R03001,R00692,R00585,R02271,R01712,R00907,R02050,R08197,R00453,R03502,R00351,R00352,R00362,R00353,R00930,R00220,R00214,R00216,R00472,R00479,R00344,R00211,R00210,R00209,R01196,R00212,R00344,R00930,R00217,R00353,R01324,R00217,R00346,R00345,R00726,R00341,R00431,R00945
117	1.00	350	23	70	0	1	C00022->C00041:[1->1,2->2,3->3]	RP04318,RP00440,RP00287,RP00568,RP05698,RP01670,RP06101,RP12734,RP02918,RP05242,RP03735,RP00285,RP02797,RP00291,RP00300,RP06172,RP06374,RP04290,RP10730,RP05983,RP12733,RP04202,RP00021	R00224,R03050,R00006,R00214,R00216,R01218,R01220,R01196,R00006,R00014,R00211,R00210,R01699,R00207,R00224,R00226,R00209,R05636,R03145,R01655,R00214,R00216,R00226,R00014,R05636,R00134,R03215,R03146,R00519,R00211,R00210,R00209,R01196,R00212,R03145,R00226,R04672,R00944,R00943,R00472,R00945,R00220,R01699,R05103,R01281,R00006,R00207,R04152,R05652,R01261,R02970,R04187,R01215,R02293,R00369,R00576,R03854,R00396,R00400,R00258,R03001,R00692,R00585,R02271,R01712,R00907,R02050,R08197,R00453,R03502
118	1.00	312	17	101	0	0	C00022->C00041:[1->1,2->2,3->3]	RP06172,RP00021,RP01077,RP01432,RP00931,RP00921,RP01830,RP00177,RP08742,RP06369,RP00287,RP05694,RP05698,RP05067,RP00285,RP00109,RP05729	R00472,R04152,R05652,R01261,R02970,R04187,R01215,R02293,R00369,R00576,R03854,R00396,R00400,R00258,R03001,R00692,R00585,R02271,R01712,R00907,R02050,R08197,R00453,R03502,R00742,R01325,R00479,R00472,R01900,R00351,R00352,R00362,R00353,R00930,R00214,R00216,R04709,R07989,R06635,R06637,R06636,R06459,R06458,R06448,R07250,R06510,R07253,R05331,R06641,R00233,R06511,R06512,R06643,R06644,R06645,R02505,R07987,R07251,R07988,R05188,R06482,R06483,R06480,R06481,R02447,R05464,R01613,R01614,R05190,R07758,R02223,R07254,R02224,R01196,R00006,R00014,R00211,R00210,R01699,R00207,R00224,R00226,R00209,R05636,R03145,R00344,R00211,R00210,R00209,R01196,R00212,R00344,R00930,R00217,R00353,R00217,R00346,R00345,R00726,R00341,R00431
119	1.00	397	26	74	0	1	C00022->C00041:[1->1,2->2,3->3]	RP04318,RP00440,RP00287,RP01410,RP05698,RP01670,RP06101,RP12734,RP02918,RP05242,RP00285,RP01431,RP02797,RP00291,RP05857,RP06172,RP06374,RP00177,RP10730,RP12733,RP06373,RP00109,RP04202,RP00021,RP00568,RP01407	R00224,R03050,R00006,R00214,R00216,R01289,R01196,R00006,R00014,R00211,R00210,R01699,R00207,R00224,R00226,R00209,R05636,R03145,R01655,R00214,R00216,R00226,R00014,R05636,R00211,R00210,R00209,R01196,R00212,R01324,R03145,R00226,R04672,R00709,R00267,R00472,R00945,R00351,R00352,R00362,R01699,R00006,R00941,R00344,R00930,R00217,R00353,R00207,R04152,R05652,R01261,R02970,R04187,R01215,R02293,R00369,R00576,R03854,R00396,R00400,R00258,R03001,R00692,R00585,R02271,R01712,R00907,R02050,R08197,R00453,R03502,R01218,R01220,R01285
120	1.00	395	25	71	0	1	C00022->C00041:[1->1,2->2,3->3]	RP02918,RP00440,RP00287,RP00568,RP05698,RP00930,RP01670,RP12734,RP04318,RP00285,RP05242,RP01292,RP02797,RP00291,RP06374,RP05880,RP01103,RP10730,RP12733,RP06373,RP00121,RP04202,RP00021,RP01431,RP00762	R00014,R03050,R00006,R00214,R00216,R01218,R01220,R01196,R00006,R00014,R00211,R00210,R01699,R00207,R00224,R00226,R00209,R05636,R03145,R00479,R01655,R00226,R00224,R00211,R00210,R00209,R01196,R00212,R05636,R01082,R03145,R00226,R04672,R00945,R00351,R00352,R00782,R01699,R00006,R00941,R00412,R00408,R02164,R00402,R00207,R04152,R05652,R01261,R02970,R04187,R01215,R02293,R00369,R00576,R03854,R00396,R00400,R00258,R03001,R00692,R00585,R02271,R01712,R00907,R02050,R08197,R00453,R03502,R01324,R03923,R00891
121	1.00	492	15	33	0	0	C00022->C00041:[1->1,2->2,3->3]	RP01830,RP06172,RP00177,RP08742,RP00131,RP01432,RP00287,RP00878,RP06369,RP00931,RP05067,RP00285,RP00109,RP05729,RP00921	R01900,R00472,R00351,R00352,R00362,R00353,R05861,R01148,R01344,R01147,R01325,R00214,R00216,R00401,R00930,R00479,R00344,R00211,R00210,R00209,R01196,R00212,R00344,R00930,R00217,R00353,R00217,R00346,R00345,R00726,R00341,R00431,R00472
122	1.00	389	18	63	0	0	C00022->C00041:[1->1,2->2,3->3]	RP06172,RP00131,RP01432,RP00931,RP00109,RP00921,RP01830,RP00128,RP00177,RP08742,RP06369,RP00287,RP00026,RP00878,RP05698,RP05067,RP04318,RP05729	R00472,R05861,R01148,R01344,R01147,R01325,R00479,R00344,R00930,R00217,R00353,R00472,R01900,R00710,R00711,R01019,R00326,R00351,R00352,R00362,R00353,R00930,R00214,R00216,R00743,R01323,R01179,R05508,R00393,R04057,R02955,R05336,R01359,R05509,R00928,R04000,R00229,R07832,R03884,R00227,R03153,R00235,R00401,R01196,R00006,R00014,R00211,R00210,R01699,R00207,R00224,R00226,R00209,R05636,R03145,R00344,R00224,R00217,R00346,R00345,R00726,R00341,R00431
123	1.00	344	15	76	0	0	C00022->C00041:[1->1,2->2,3->3]	RP06172,RP00177,RP08742,RP00131,RP00287,RP00878,RP06369,RP00931,RP05067,RP05698,RP00109,RP01431,RP05694,RP05729,RP00921	R00472,R00351,R00352,R00362,R00353,R05861,R01148,R01344,R01147,R00214,R00216,R00401,R00930,R00479,R00344,R01196,R00006,R00014,R00211,R00210,R01699,R00207,R00224,R00226,R00209,R05636,R03145,R00344,R00930,R00217,R00353,R01324,R04709,R07989,R06635,R06637,R06636,R06459,R06458,R06448,R07250,R06510,R07253,R05331,R06641,R00233,R06511,R06512,R06643,R06644,R06645,R02505,R07987,R07251,R07988,R05188,R06482,R06483,R06480,R06481,R02447,R05464,R01613,R01614,R05190,R07758,R02223,R07254,R02224,R00217,R00346,R00345,R00726,R00341,R00431,R00472
124	1.00	532	15	43	0	0	C00022->C00041:[1->1,2->2,3->3]	RP00036,RP04549,RP00177,RP00287,RP06101,RP10730,RP10741,RP00931,RP00154,RP00078,RP03212,RP01431,RP00921,RP05729,RP06172	R00199,R01858,R02628,R01138,R00659,R00724,R00200,R00206,R02320,R00430,R00208,R01012,R00572,R04941,R00351,R00352,R00362,R00214,R00216,R00214,R00216,R01699,R02569,R00479,R04930,R04945,R04944,R04946,R00431,R00346,R00345,R00726,R00341,R03599,R01324,R00472,R00217,R00346,R00345,R00726,R00341,R00431,R00472
125	1.00	373	16	50	0	0	C00022->C00041:[1->1,2->2,3->3]	RP06172,RP00177,RP08742,RP00131,RP00287,RP00026,RP00878,RP06369,RP00931,RP05067,RP04318,RP00128,RP00109,RP01431,RP05729,RP00921	R00472,R00351,R00352,R00362,R00353,R05861,R01148,R01344,R01147,R00214,R00216,R00743,R01323,R01179,R05508,R00393,R04057,R02955,R05336,R01359,R05509,R00928,R04000,R00229,R07832,R03884,R00227,R03153,R00235,R00401,R00930,R00479,R00344,R00224,R00710,R00711,R01019,R00326,R00344,R00930,R00217,R00353,R01324,R00217,R00346,R00345,R00726,R00341,R00431,R00472
126	1.00	283	19	120	0	0	C00022->C00041:[1->1,2->2,3->3]	RP06172,RP00021,RP01432,RP00931,RP00109,RP00921,RP01830,RP00128,RP00177,RP08742,RP06369,RP00287,RP06101,RP00026,RP05694,RP05698,RP05067,RP04318,RP05729	R00472,R04152,R05652,R01261,R02970,R04187,R01215,R02293,R00369,R00576,R03854,R00396,R00400,R00258,R03001,R00692,R00585,R02271,R01712,R00907,R02050,R08197,R00453,R03502,R01325,R00479,R00344,R00930,R00217,R00353,R00472,R01900,R00710,R00711,R01019,R00326,R00351,R00352,R00362,R00353,R00930,R00214,R00216,R00214,R00216,R00743,R01323,R01179,R05508,R00393,R04057,R02955,R05336,R01359,R05509,R00928,R04000,R00229,R07832,R03884,R00227,R03153,R00235,R04709,R07989,R06635,R06637,R06636,R06459,R06458,R06448,R07250,R06510,R07253,R05331,R06641,R00233,R06511,R06512,R06643,R06644,R06645,R02505,R07987,R07251,R07988,R05188,R06482,R06483,R06480,R06481,R02447,R05464,R01613,R01614,R05190,R07758,R02223,R07254,R02224,R01196,R00006,R00014,R00211,R00210,R01699,R00207,R00224,R00226,R00209,R05636,R03145,R00344,R00224,R00217,R00346,R00345,R00726,R00341,R00431
127	1.00	374	13	60	0	0	C00022->C00041:[1->1,2->2,3->3]	RP00036,RP00021,RP00177,RP00287,RP06101,RP10730,RP10741,RP00931,RP00078,RP01431,RP00921,RP05729,RP06172	R00199,R01858,R02628,R01138,R00659,R00724,R00200,R00206,R02320,R00430,R00208,R01012,R00572,R04152,R05652,R01261,R02970,R04187,R01215,R02293,R00369,R00576,R03854,R00396,R00400,R00258,R03001,R00692,R00585,R02271,R01712,R00907,R02050,R08197,R00453,R03502,R00351,R00352,R00362,R00214,R00216,R00214,R00216,R01699,R02569,R00479,R00431,R00346,R00345,R00726,R00341,R01324,R00472,R00217,R00346,R00345,R00726,R00341,R00431,R00472
128	1.00	324	21	107	0	0	C00022->C00041:[1->1,2->2,3->3]	RP06172,RP01077,RP00131,RP00931,RP00109,RP01431,RP05694,RP00921,RP00128,RP00177,RP08742,RP06369,RP00287,RP06101,RP00026,RP00878,RP05698,RP05067,RP00285,RP04318,RP05729	R00472,R00742,R05861,R01148,R01344,R01147,R00479,R00344,R00930,R00217,R00353,R01324,R04709,R07989,R06635,R06637,R06636,R06459,R06458,R06448,R07250,R06510,R07253,R05331,R06641,R00233,R06511,R06512,R06643,R06644,R06645,R02505,R07987,R07251,R07988,R05188,R06482,R06483,R06480,R06481,R02447,R05464,R01613,R01614,R05190,R07758,R02223,R07254,R02224,R00472,R00710,R00711,R01019,R00326,R00351,R00352,R00362,R00353,R00930,R00214,R00216,R00214,R00216,R00743,R01323,R01179,R05508,R00393,R04057,R02955,R05336,R01359,R05509,R00928,R04000,R00229,R07832,R03884,R00227,R03153,R00235,R00401,R01196,R00006,R00014,R00211,R00210,R01699,R00207,R00224,R00226,R00209,R05636,R03145,R00344,R00211,R00210,R00209,R01196,R00212,R00224,R00217,R00346,R00345,R00726,R00341,R00431
129	1.00	505	14	50	0	0	C00022->C00041:[1->1,2->2,3->3]	RP04474,RP00036,RP06172,RP00177,RP05698,RP00287,RP03213,RP01103,RP00931,RP03212,RP00078,RP05729,RP01431,RP00921	R00897,R04859,R00199,R01858,R02628,R01138,R00659,R00724,R00200,R00206,R02320,R00430,R00208,R01012,R00572,R00472,R00351,R00352,R00362,R01196,R00006,R00014,R00211,R00210,R01699,R00207,R00224,R00226,R00209,R05636,R03145,R00214,R00216,R03601,R00782,R00479,R03599,R00431,R00346,R00345,R00726,R00341,R00217,R00346,R00345,R00726,R00341,R00431,R01324,R00472
130	1.00	330	16	71	0	0	C00022->C00041:[1->1,2->2,3->3]	RP06172,RP00177,RP08742,RP00131,RP00287,RP06101,RP00878,RP06369,RP00931,RP05067,RP00285,RP00109,RP01431,RP05694,RP05729,RP00921	R00472,R00351,R00352,R00362,R00353,R05861,R01148,R01344,R01147,R00214,R00216,R00214,R00216,R00401,R00930,R00479,R00344,R00211,R00210,R00209,R01196,R00212,R00344,R00930,R00217,R00353,R01324,R04709,R07989,R06635,R06637,R06636,R06459,R06458,R06448,R07250,R06510,R07253,R05331,R06641,R00233,R06511,R06512,R06643,R06644,R06645,R02505,R07987,R07251,R07988,R05188,R06482,R06483,R06480,R06481,R02447,R05464,R01613,R01614,R05190,R07758,R02223,R07254,R02224,R00217,R00346,R00345,R00726,R00341,R00431,R00472
131	1.00	498	14	43	0	0	C00022->C00041:[1->1,2->2,3->3]	RP04474,RP00036,RP06172,RP00177,RP00287,RP03213,RP01103,RP00931,RP03212,RP00285,RP00078,RP05729,RP01431,RP00921	R00897,R04859,R00199,R01858,R02628,R01138,R00659,R00724,R00200,R00206,R02320,R00430,R00208,R01012,R00572,R00472,R00351,R00352,R00362,R00214,R00216,R03601,R00782,R00479,R03599,R00211,R00210,R00209,R01196,R00212,R00431,R00346,R00345,R00726,R00341,R00217,R00346,R00345,R00726,R00341,R00431,R01324,R00472
132	1.00	321	20	102	0	0	C00022->C00041:[1->1,2->2,3->3]	RP06172,RP00131,RP01432,RP00931,RP00109,RP05694,RP00921,RP01830,RP00128,RP00177,RP08742,RP06369,RP00287,RP06101,RP00026,RP00878,RP05698,RP05067,RP04318,RP05729	R00472,R05861,R01148,R01344,R01147,R01325,R00479,R00344,R00930,R00217,R00353,R04709,R07989,R06635,R06637,R06636,R06459,R06458,R06448,R07250,R06510,R07253,R05331,R06641,R00233,R06511,R06512,R06643,R06644,R06645,R02505,R07987,R07251,R07988,R05188,R06482,R06483,R06480,R06481,R02447,R05464,R01613,R01614,R05190,R07758,R02223,R07254,R02224,R00472,R01900,R00710,R00711,R01019,R00326,R00351,R00352,R00362,R00353,R00930,R00214,R00216,R00214,R00216,R00743,R01323,R01179,R05508,R00393,R04057,R02955,R05336,R01359,R05509,R00928,R04000,R00229,R07832,R03884,R00227,R03153,R00235,R00401,R01196,R00006,R00014,R00211,R00210,R01699,R00207,R00224,R00226,R00209,R05636,R03145,R00344,R00224,R00217,R00346,R00345,R00726,R00341,R00431
133	1.00	494	13	44	0	0	C00022->C00041:[1->1,2->2,3->3]	RP00036,RP04549,RP00177,RP00287,RP00931,RP00154,RP00285,RP00078,RP03212,RP01431,RP00921,RP05729,RP06172	R00199,R01858,R02628,R01138,R00659,R00724,R00200,R00206,R02320,R00430,R00208,R01012,R00572,R04941,R00351,R00352,R00362,R00214,R00216,R00479,R04930,R04945,R04944,R04946,R00211,R00210,R00209,R01196,R00212,R00431,R00346,R00345,R00726,R00341,R03599,R01324,R00472,R00217,R00346,R00345,R00726,R00341,R00431,R00472
134	0.33	231	11	94	0	0	C00022->C00041:[2->2]	RP00305,RP05857,RP00036,RP00177,RP00015,RP07952,RP02394,RP00930,RP03805,RP00078,RP01431	R00709,R00267,R00709,R00267,R00199,R01858,R02628,R01138,R00659,R00724,R00200,R00206,R02320,R00430,R00208,R01012,R00572,R00351,R00352,R00362,R07997,R08082,R08050,R05036,R05037,R01412,R05857,R05229,R05039,R08611,R06551,R05301,R05302,R05097,R03812,R05320,R06539,R01252,R08081,R03737,R03376,R05419,R02444,R02445,R01879,R06338,R06335,R03218,R02160,R06336,R06337,R02486,R07366,R07996,R03219,R05228,R07993,R03590,R07187,R06540,R07329,R08610,R03806,R07184,R04276,R07186,R03640,R07368,R03809,R07367,R05469,R05468,R03009,R03008,R04073,R03451,R05722,R05723,R05466,R02397,R06323,R06322,R03126,R07185,R04172,R02668,R00479,R04172,R00431,R00346,R00345,R00726,R00341,R01324
135	1.00	452	15	44	0	0	C00022->C00041:[1->1,2->2,3->3]	RP06172,RP00177,RP08742,RP00131,RP00287,RP00878,RP06369,RP00931,RP05067,RP05698,RP00285,RP00109,RP01431,RP05729,RP00921	R00472,R00351,R00352,R00362,R00353,R05861,R01148,R01344,R01147,R00214,R00216,R00401,R00930,R00479,R00344,R01196,R00006,R00014,R00211,R00210,R01699,R00207,R00224,R00226,R00209,R05636,R03145,R00211,R00210,R00209,R01196,R00212,R00344,R00930,R00217,R00353,R01324,R00217,R00346,R00345,R00726,R00341,R00431,R00472
136	1.00	319	14	81	0	0	C00022->C00041:[1->1,2->2,3->3]	RP00036,RP00021,RP00177,RP00287,RP06101,RP00026,RP00931,RP00078,RP00128,RP04318,RP01431,RP00921,RP05729,RP06172	R00199,R01858,R02628,R01138,R00659,R00724,R00200,R00206,R02320,R00430,R00208,R01012,R00572,R04152,R05652,R01261,R02970,R04187,R01215,R02293,R00369,R00576,R03854,R00396,R00400,R00258,R03001,R00692,R00585,R02271,R01712,R00907,R02050,R08197,R00453,R03502,R00351,R00352,R00362,R00214,R00216,R00214,R00216,R00743,R01323,R01179,R05508,R00393,R04057,R02955,R05336,R01359,R05509,R00928,R04000,R00229,R07832,R03884,R00227,R03153,R00235,R00479,R00431,R00346,R00345,R00726,R00341,R00710,R00711,R01019,R00326,R00224,R01324,R00472,R00217,R00346,R00345,R00726,R00341,R00431,R00472
137	1.00	316	18	103	0	0	C00022->C00041:[1->1,2->2,3->3]	RP06172,RP00021,RP01077,RP01432,RP00931,RP00921,RP01830,RP00177,RP08742,RP06369,RP00287,RP06101,RP05694,RP05698,RP05067,RP00285,RP00109,RP05729	R00472,R04152,R05652,R01261,R02970,R04187,R01215,R02293,R00369,R00576,R03854,R00396,R00400,R00258,R03001,R00692,R00585,R02271,R01712,R00907,R02050,R08197,R00453,R03502,R00742,R01325,R00479,R00472,R01900,R00351,R00352,R00362,R00353,R00930,R00214,R00216,R00214,R00216,R04709,R07989,R06635,R06637,R06636,R06459,R06458,R06448,R07250,R06510,R07253,R05331,R06641,R00233,R06511,R06512,R06643,R06644,R06645,R02505,R07987,R07251,R07988,R05188,R06482,R06483,R06480,R06481,R02447,R05464,R01613,R01614,R05190,R07758,R02223,R07254,R02224,R01196,R00006,R00014,R00211,R00210,R01699,R00207,R00224,R00226,R00209,R05636,R03145,R00344,R00211,R00210,R00209,R01196,R00212,R00344,R00930,R00217,R00353,R00217,R00346,R00345,R00726,R00341,R00431
138	1.00	398	25	70	0	1	C00022->C00041:[1->1,2->2,3->3]	RP02918,RP00440,RP00287,RP01410,RP05698,RP00930,RP01670,RP12734,RP04318,RP00285,RP05242,RP01292,RP02797,RP00291,RP06374,RP05880,RP01431,RP10730,RP12733,RP06373,RP00121,RP04202,RP00021,RP00568,RP01407	R00014,R03050,R00006,R00214,R00216,R01289,R01196,R00006,R00014,R00211,R00210,R01699,R00207,R00224,R00226,R00209,R05636,R03145,R00479,R01655,R00226,R00224,R00211,R00210,R00209,R01196,R00212,R05636,R01082,R03145,R00226,R04672,R00945,R00351,R00352,R01324,R01699,R00006,R00941,R00412,R00408,R02164,R00402,R00207,R04152,R05652,R01261,R02970,R04187,R01215,R02293,R00369,R00576,R03854,R00396,R00400,R00258,R03001,R00692,R00585,R02271,R01712,R00907,R02050,R08197,R00453,R03502,R01218,R01220,R01285
139	1.00	275	18	80	0	0	C00022->C00041:[1->1,2->2,3->3]	RP00043,RP06374,RP00021,RP00177,RP08742,RP06369,RP04290,RP06101,RP00026,RP06172,RP00931,RP05067,RP04318,RP00128,RP00109,RP01431,RP05729,RP00301	R03121,R00369,R00365,R00364,R00366,R00372,R00373,R00652,R00588,R01957,R00945,R04152,R05652,R01261,R02970,R04187,R01215,R02293,R00369,R00576,R03854,R00396,R00400,R00258,R03001,R00692,R00585,R02271,R01712,R00907,R02050,R08197,R00453,R03502,R00351,R00352,R00362,R00353,R00930,R00220,R00214,R00216,R00743,R01323,R01179,R05508,R00393,R04057,R02955,R05336,R01359,R05509,R00928,R04000,R00229,R07832,R03884,R00227,R03153,R00235,R00472,R00479,R00344,R00224,R00710,R00711,R01019,R00326,R00344,R00930,R00217,R00353,R01324,R00217,R00346,R00345,R00726,R00341,R00431,R00945
140	1.00	331	19	63	0	1	C00022->C00041:[1->1,2->2,3->3]	RP00440,RP06374,RP00021,RP04290,RP00568,RP05698,RP04318,RP01670,RP10730,RP12734,RP12733,RP02918,RP05242,RP03735,RP00285,RP04202,RP02797,RP00291,RP00300	R03050,R00006,R00945,R04152,R05652,R01261,R02970,R04187,R01215,R02293,R00369,R00576,R03854,R00396,R00400,R00258,R03001,R00692,R00585,R02271,R01712,R00907,R02050,R08197,R00453,R03502,R00220,R01218,R01220,R01196,R00006,R00014,R00211,R00210,R01699,R00207,R00224,R00226,R00209,R05636,R03145,R00224,R01655,R01699,R00226,R00006,R00014,R05636,R00134,R03215,R03146,R00519,R00211,R00210,R00209,R01196,R00212,R00207,R03145,R00226,R04672,R00944,R00943
141	1.00	300	15	95	0	0	C00022->C00041:[1->1,2->2,3->3]	RP01830,RP06172,RP00177,RP00021,RP08742,RP06369,RP01432,RP00287,RP05694,RP05698,RP00931,RP05067,RP00109,RP05729,RP00921	R01900,R00472,R00351,R00352,R00362,R04152,R05652,R01261,R02970,R04187,R01215,R02293,R00369,R00576,R03854,R00396,R00400,R00258,R03001,R00692,R00585,R02271,R01712,R00907,R02050,R08197,R00453,R03502,R00353,R00930,R01325,R00214,R00216,R04709,R07989,R06635,R06637,R06636,R06459,R06458,R06448,R07250,R06510,R07253,R05331,R06641,R00233,R06511,R06512,R06643,R06644,R06645,R02505,R07987,R07251,R07988,R05188,R06482,R06483,R06480,R06481,R02447,R05464,R01613,R01614,R05190,R07758,R02223,R07254,R02224,R01196,R00006,R00014,R00211,R00210,R01699,R00207,R00224,R00226,R00209,R05636,R03145,R00479,R00344,R00344,R00930,R00217,R00353,R00217,R00346,R00345,R00726,R00341,R00431,R00472
142	1.00	260	17	99	0	0	C00022->C00041:[1->1,2->2,3->3]	RP00043,RP06374,RP00021,RP00177,RP08742,RP06369,RP04290,RP06101,RP05694,RP06172,RP00931,RP05067,RP00285,RP00109,RP01431,RP05729,RP00301	R03121,R00369,R00365,R00364,R00366,R00372,R00373,R00652,R00588,R01957,R00945,R04152,R05652,R01261,R02970,R04187,R01215,R02293,R00369,R00576,R03854,R00396,R00400,R00258,R03001,R00692,R00585,R02271,R01712,R00907,R02050,R08197,R00453,R03502,R00351,R00352,R00362,R00353,R00930,R00220,R00214,R00216,R04709,R07989,R06635,R06637,R06636,R06459,R06458,R06448,R07250,R06510,R07253,R05331,R06641,R00233,R06511,R06512,R06643,R06644,R06645,R02505,R07987,R07251,R07988,R05188,R06482,R06483,R06480,R06481,R02447,R05464,R01613,R01614,R05190,R07758,R02223,R07254,R02224,R00472,R00479,R00344,R00211,R00210,R00209,R01196,R00212,R00344,R00930,R00217,R00353,R01324,R00217,R00346,R00345,R00726,R00341,R00431,R00945
143	1.00	467	12	43	0	0	C00022->C00041:[1->1,2->2,3->3]	RP00036,RP06172,RP00177,RP00131,RP00287,RP00878,RP00931,RP00285,RP00078,RP01431,RP05729,RP00921	R00199,R01858,R02628,R01138,R00659,R00724,R00200,R00206,R02320,R00430,R00208,R01012,R00572,R00472,R00351,R00352,R00362,R05861,R01148,R01344,R01147,R00214,R00216,R00401,R00479,R00211,R00210,R00209,R01196,R00212,R00431,R00346,R00345,R00726,R00341,R01324,R00217,R00346,R00345,R00726,R00341,R00431,R00472
144	1.00	349	11	61	0	0	C00022->C00041:[1->1,2->2,3->3]	RP00036,RP00021,RP00177,RP00287,RP00931,RP00285,RP00078,RP01431,RP00921,RP05729,RP06172	R00199,R01858,R02628,R01138,R00659,R00724,R00200,R00206,R02320,R00430,R00208,R01012,R00572,R04152,R05652,R01261,R02970,R04187,R01215,R02293,R00369,R00576,R03854,R00396,R00400,R00258,R03001,R00692,R00585,R02271,R01712,R00907,R02050,R08197,R00453,R03502,R00351,R00352,R00362,R00214,R00216,R00479,R00211,R00210,R00209,R01196,R00212,R00431,R00346,R00345,R00726,R00341,R01324,R00472,R00217,R00346,R00345,R00726,R00341,R00431,R00472
145	1.00	362	10	42	0	0	C00022->C00041:[1->1,2->2,3->3]	RP00021,RP00287,RP00177,RP00930,RP06101,RP00931,RP00121,RP00109,RP01292,RP01431	R04152,R05652,R01261,R02970,R04187,R01215,R02293,R00369,R00576,R03854,R00396,R00400,R00258,R03001,R00692,R00585,R02271,R01712,R00907,R02050,R08197,R00453,R03502,R00214,R00216,R00351,R00352,R00362,R00479,R00214,R00216,R00479,R00412,R00408,R02164,R00402,R00344,R00930,R00217,R00353,R01082,R01324
146	1.00	288	13	54	0	0	C00022->C00041:[1->1,2->2,3->3]	RP00043,RP06374,RP00177,RP00021,RP08742,RP06369,RP04290,RP00931,RP05067,RP00109,RP01431,RP05729,RP00301	R03121,R00369,R00365,R00364,R00366,R00372,R00373,R00652,R00588,R01957,R00945,R00351,R00352,R00362,R04152,R05652,R01261,R02970,R04187,R01215,R02293,R00369,R00576,R03854,R00396,R00400,R00258,R03001,R00692,R00585,R02271,R01712,R00907,R02050,R08197,R00453,R03502,R00353,R00930,R00220,R00479,R00344,R00344,R00930,R00217,R00353,R01324,R00217,R00346,R00345,R00726,R00341,R00431,R00945
147	1.00	310	17	71	0	0	C00022->C00041:[1->1,2->2,3->3]	RP01830,RP00021,RP00177,RP08742,RP06369,RP01432,RP00287,RP06101,RP00026,RP00931,RP05067,RP04318,RP00128,RP00109,RP05729,RP00921,RP06172	R01900,R04152,R05652,R01261,R02970,R04187,R01215,R02293,R00369,R00576,R03854,R00396,R00400,R00258,R03001,R00692,R00585,R02271,R01712,R00907,R02050,R08197,R00453,R03502,R00351,R00352,R00362,R00353,R00930,R01325,R00214,R00216,R00214,R00216,R00743,R01323,R01179,R05508,R00393,R04057,R02955,R05336,R01359,R05509,R00928,R04000,R00229,R07832,R03884,R00227,R03153,R00235,R00479,R00344,R00224,R00710,R00711,R01019,R00326,R00344,R00930,R00217,R00353,R00217,R00346,R00345,R00726,R00341,R00431,R00472,R00472
148	1.00	331	19	59	0	1	C00022->C00041:[1->1,2->2,3->3]	RP00440,RP06374,RP00021,RP04318,RP01410,RP05698,RP01670,RP10730,RP12734,RP12733,RP06373,RP02918,RP05242,RP00285,RP04202,RP02797,RP00568,RP00291,RP01407	R03050,R00006,R00945,R04152,R05652,R01261,R02970,R04187,R01215,R02293,R00369,R00576,R03854,R00396,R00400,R00258,R03001,R00692,R00585,R02271,R01712,R00907,R02050,R08197,R00453,R03502,R00224,R01289,R01196,R00006,R00014,R00211,R00210,R01699,R00207,R00224,R00226,R00209,R05636,R03145,R01655,R01699,R00226,R00006,R00941,R00014,R05636,R00211,R00210,R00209,R01196,R00212,R00207,R03145,R01218,R01220,R00226,R04672,R01285
149	1.00	486	14	39	0	0	C00022->C00041:[1->1,2->2,3->3]	RP06172,RP00177,RP08742,RP00131,RP00287,RP00878,RP06369,RP00931,RP05067,RP05698,RP00109,RP01431,RP05729,RP00921	R00472,R00351,R00352,R00362,R00353,R05861,R01148,R01344,R01147,R00214,R00216,R00401,R00930,R00479,R00344,R01196,R00006,R00014,R00211,R00210,R01699,R00207,R00224,R00226,R00209,R05636,R03145,R00344,R00930,R00217,R00353,R01324,R00217,R00346,R00345,R00726,R00341,R00431,R00472
150	1.00	642	17	31	0	0	C00022->C00041:[1->1,2->2,3->3]	RP04549,RP00287,RP00177,RP00568,RP00930,RP01670,RP06101,RP00931,RP04290,RP03212,RP06373,RP00109,RP00121,RP01292,RP00154,RP01431,RP06374	R04941,R00214,R00216,R00351,R00352,R00362,R01218,R01220,R00479,R01655,R00214,R00216,R00479,R00220,R03599,R00941,R00344,R00930,R00217,R00353,R00412,R00408,R02164,R00402,R01082,R04930,R04945,R04944,R04946,R01324,R00945
151	1.00	393	18	53	0	0	C00022->C00041:[1->1,2->2,3->3]	RP01830,RP06172,RP00177,RP08742,RP00131,RP01432,RP00287,RP06101,RP00026,RP00878,RP06369,RP00931,RP05067,RP04318,RP00128,RP00109,RP05729,RP00921	R01900,R00472,R00351,R00352,R00362,R00353,R05861,R01148,R01344,R01147,R01325,R00214,R00216,R00214,R00216,R00743,R01323,R01179,R05508,R00393,R04057,R02955,R05336,R01359,R05509,R00928,R04000,R00229,R07832,R03884,R00227,R03153,R00235,R00401,R00930,R00479,R00344,R00224,R00710,R00711,R01019,R00326,R00344,R00930,R00217,R00353,R00217,R00346,R00345,R00726,R00341,R00431,R00472
152	1.00	318	17	81	0	0	C00022->C00041:[1->1,2->2,3->3]	RP06172,RP00021,RP01432,RP00931,RP00109,RP00921,RP01830,RP00128,RP00177,RP08742,RP06369,RP00287,RP00026,RP05698,RP05067,RP04318,RP05729	R00472,R04152,R05652,R01261,R02970,R04187,R01215,R02293,R00369,R00576,R03854,R00396,R00400,R00258,R03001,R00692,R00585,R02271,R01712,R00907,R02050,R08197,R00453,R03502,R01325,R00479,R00344,R00930,R00217,R00353,R00472,R01900,R00710,R00711,R01019,R00326,R00351,R00352,R00362,R00353,R00930,R00214,R00216,R00743,R01323,R01179,R05508,R00393,R04057,R02955,R05336,R01359,R05509,R00928,R04000,R00229,R07832,R03884,R00227,R03153,R00235,R01196,R00006,R00014,R00211,R00210,R01699,R00207,R00224,R00226,R00209,R05636,R03145,R00344,R00224,R00217,R00346,R00345,R00726,R00341,R00431
153	1.00	599	12	25	0	0	C00022->C00041:[1->1,2->2,3->3]	RP00287,RP00177,RP00930,RP00878,RP00931,RP00131,RP00121,RP00109,RP01292,RP06101,RP00921,RP01431	R00214,R00216,R00351,R00352,R00362,R00479,R00401,R00479,R05861,R01148,R01344,R01147,R00412,R00408,R02164,R00402,R00344,R00930,R00217,R00353,R01082,R00214,R00216,R00472,R01324
154	1.00	291	14	94	0	0	C00022->C00041:[1->1,2->2,3->3]	RP06172,RP00021,RP08742,RP06369,RP00287,RP05694,RP05698,RP00931,RP05067,RP00177,RP00109,RP01431,RP05729,RP00921	R00472,R04152,R05652,R01261,R02970,R04187,R01215,R02293,R00369,R00576,R03854,R00396,R00400,R00258,R03001,R00692,R00585,R02271,R01712,R00907,R02050,R08197,R00453,R03502,R00353,R00930,R00214,R00216,R04709,R07989,R06635,R06637,R06636,R06459,R06458,R06448,R07250,R06510,R07253,R05331,R06641,R00233,R06511,R06512,R06643,R06644,R06645,R02505,R07987,R07251,R07988,R05188,R06482,R06483,R06480,R06481,R02447,R05464,R01613,R01614,R05190,R07758,R02223,R07254,R02224,R01196,R00006,R00014,R00211,R00210,R01699,R00207,R00224,R00226,R00209,R05636,R03145,R00479,R00344,R00351,R00352,R00362,R00344,R00930,R00217,R00353,R01324,R00217,R00346,R00345,R00726,R00341,R00431,R00472
155	1.00	411	16	64	0	0	C00022->C00041:[1->1,2->2,3->3]	RP00036,RP04549,RP00177,RP00287,RP06101,RP00026,RP00931,RP00154,RP04318,RP00078,RP00128,RP03212,RP01431,RP00921,RP05729,RP06172	R00199,R01858,R02628,R01138,R00659,R00724,R00200,R00206,R02320,R00430,R00208,R01012,R00572,R04941,R00351,R00352,R00362,R00214,R00216,R00214,R00216,R00743,R01323,R01179,R05508,R00393,R04057,R02955,R05336,R01359,R05509,R00928,R04000,R00229,R07832,R03884,R00227,R03153,R00235,R00479,R04930,R04945,R04944,R04946,R00224,R00431,R00346,R00345,R00726,R00341,R00710,R00711,R01019,R00326,R03599,R01324,R00472,R00217,R00346,R00345,R00726,R00341,R00431,R00472
156	1.00	401	24	69	0	1	C00022->C00041:[1->1,2->2,3->3]	RP02918,RP00440,RP00287,RP00568,RP05698,RP00930,RP01670,RP12734,RP04318,RP00285,RP05242,RP01292,RP02797,RP00291,RP06374,RP00021,RP04290,RP05880,RP10730,RP12733,RP06373,RP00121,RP04202,RP01431	R00014,R03050,R00006,R00214,R00216,R01218,R01220,R01196,R00006,R00014,R00211,R00210,R01699,R00207,R00224,R00226,R00209,R05636,R03145,R00479,R01655,R00226,R00224,R00211,R00210,R00209,R01196,R00212,R05636,R01082,R03145,R00226,R04672,R00945,R04152,R05652,R01261,R02970,R04187,R01215,R02293,R00369,R00576,R03854,R00396,R00400,R00258,R03001,R00692,R00585,R02271,R01712,R00907,R02050,R08197,R00453,R03502,R00220,R00351,R00352,R01699,R00006,R00941,R00412,R00408,R02164,R00402,R00207,R01324
157	1.00	626	12	25	0	0	C00022->C00041:[1->1,2->2,3->3]	RP04549,RP00287,RP00177,RP00930,RP06101,RP00931,RP03212,RP00109,RP00121,RP01292,RP00154,RP01431	R04941,R00214,R00216,R00351,R00352,R00362,R00479,R00214,R00216,R00479,R03599,R00344,R00930,R00217,R00353,R00412,R00408,R02164,R00402,R01082,R04930,R04945,R04944,R04946,R01324
158	1.00	552	13	37	0	0	C00022->C00041:[1->1,2->2,3->3]	RP04549,RP00287,RP00177,RP00930,RP06101,RP00931,RP05698,RP03212,RP00109,RP00121,RP01292,RP00154,RP01431	R04941,R00214,R00216,R00351,R00352,R00362,R00479,R00214,R00216,R00479,R01196,R00006,R00014,R00211,R00210,R01699,R00207,R00224,R00226,R00209,R05636,R03145,R03599,R00344,R00930,R00217,R00353,R00412,R00408,R02164,R00402,R01082,R04930,R04945,R04944,R04946,R01324
159	0.67	445	18	56	0	1	C00022->C00041:[1->2,3->1]	RP00043,RP00036,RP01711,RP00177,RP00587,RP02273,RP01875,RP01217,RP06374,RP00214,RP00931,RP00078,RP00334,RP01431,RP01049,RP05729,RP06046,RP00301	R03121,R00369,R00365,R00364,R00366,R00372,R00373,R00652,R00588,R01957,R00199,R01858,R02628,R01138,R00659,R00724,R00200,R00206,R02320,R00430,R00208,R01012,R00572,R01715,R00351,R00352,R00362,R02722,R00674,R02521,R01959,R00987,R00945,R06603,R00985,R01302,R00986,R00479,R00431,R00346,R00345,R00726,R00341,R01730,R01728,R01324,R00678,R00217,R00346,R00345,R00726,R00341,R00431,R02520,R07500,R00945
160	1.00	370	11	54	0	0	C00022->C00041:[1->1,2->2,3->3]	RP00021,RP00287,RP00177,RP00930,RP06101,RP00931,RP05698,RP00121,RP00109,RP01292,RP01431	R04152,R05652,R01261,R02970,R04187,R01215,R02293,R00369,R00576,R03854,R00396,R00400,R00258,R03001,R00692,R00585,R02271,R01712,R00907,R02050,R08197,R00453,R03502,R00214,R00216,R00351,R00352,R00362,R00479,R00214,R00216,R00479,R01196,R00006,R00014,R00211,R00210,R01699,R00207,R00224,R00226,R00209,R05636,R03145,R00412,R00408,R02164,R00402,R00344,R00930,R00217,R00353,R01082,R01324
161	1.00	294	16	100	0	0	C00022->C00041:[1->1,2->2,3->3]	RP01830,RP06172,RP00177,RP08742,RP06369,RP01432,RP00287,RP05694,RP05698,RP00931,RP05067,RP00285,RP00109,RP05729,RP00021,RP00921	R01900,R00472,R00351,R00352,R00362,R00353,R00930,R01325,R00214,R00216,R04709,R07989,R06635,R06637,R06636,R06459,R06458,R06448,R07250,R06510,R07253,R05331,R06641,R00233,R06511,R06512,R06643,R06644,R06645,R02505,R07987,R07251,R07988,R05188,R06482,R06483,R06480,R06481,R02447,R05464,R01613,R01614,R05190,R07758,R02223,R07254,R02224,R01196,R00006,R00014,R00211,R00210,R01699,R00207,R00224,R00226,R00209,R05636,R03145,R00479,R00344,R00211,R00210,R00209,R01196,R00212,R00344,R00930,R00217,R00353,R00217,R00346,R00345,R00726,R00341,R00431,R04152,R05652,R01261,R02970,R04187,R01215,R02293,R00369,R00576,R03854,R00396,R00400,R00258,R03001,R00692,R00585,R02271,R01712,R00907,R02050,R08197,R00453,R03502,R00472
162	1.00	392	27	79	0	1	C00022->C00041:[1->1,2->2,3->3]	RP00300,RP00440,RP00287,RP01410,RP05698,RP01670,RP06101,RP12734,RP04318,RP05242,RP03735,RP00285,RP01431,RP02797,RP00291,RP05857,RP06172,RP02918,RP06374,RP00177,RP10730,RP12733,RP01407,RP00109,RP04202,RP00021,RP00568	R00944,R00943,R03050,R00006,R00214,R00216,R01289,R01196,R00006,R00014,R00211,R00210,R01699,R00207,R00224,R00226,R00209,R05636,R03145,R01655,R00214,R00216,R00226,R00224,R05636,R00134,R03215,R03146,R00519,R00211,R00210,R00209,R01196,R00212,R01324,R03145,R00226,R04672,R00709,R00267,R00472,R00014,R00945,R00351,R00352,R00362,R01699,R00006,R01285,R00344,R00930,R00217,R00353,R00207,R04152,R05652,R01261,R02970,R04187,R01215,R02293,R00369,R00576,R03854,R00396,R00400,R00258,R03001,R00692,R00585,R02271,R01712,R00907,R02050,R08197,R00453,R03502,R01218,R01220
163	1.00	502	15	40	0	0	C00022->C00041:[1->1,2->2,3->3]	RP01830,RP06172,RP00177,RP08742,RP00131,RP01432,RP00287,RP00878,RP06369,RP00931,RP05067,RP05698,RP00109,RP05729,RP00921	R01900,R00472,R00351,R00352,R00362,R00353,R05861,R01148,R01344,R01147,R01325,R00214,R00216,R00401,R00930,R00479,R00344,R01196,R00006,R00014,R00211,R00210,R01699,R00207,R00224,R00226,R00209,R05636,R03145,R00344,R00930,R00217,R00353,R00217,R00346,R00345,R00726,R00341,R00431,R00472
164	1.00	506	26	53	0	1	C00022->C00041:[1->1,2->2,3->3]	RP02918,RP00440,RP00131,RP00568,RP05698,RP00930,RP01670,RP12734,RP04318,RP00285,RP05242,RP01292,RP02797,RP00291,RP06374,RP05880,RP00878,RP01103,RP10730,RP00287,RP12733,RP06373,RP00121,RP04202,RP01431,RP00762	R00014,R03050,R00006,R05861,R01148,R01344,R01147,R01218,R01220,R01196,R00006,R00014,R00211,R00210,R01699,R00207,R00224,R00226,R00209,R05636,R03145,R00479,R01655,R00226,R00224,R00211,R00210,R00209,R01196,R00212,R05636,R01082,R03145,R00226,R04672,R00945,R00351,R00352,R00401,R00782,R01699,R00214,R00216,R00006,R00941,R00412,R00408,R02164,R00402,R00207,R01324,R03923,R00891
165	1.00	504	18	114	0	0	C00022->C00041:[1->1,2->2,3->3]	RP06374,RP00021,RP01077,RP04290,RP00931,RP01431,RP00043,RP00177,RP08742,RP06369,RP06643,RP05694,RP05709,RP05698,RP05067,RP00109,RP05729,RP00301	R00945,R04152,R05652,R01261,R02970,R04187,R01215,R02293,R00369,R00576,R03854,R00396,R00400,R00258,R03001,R00692,R00585,R02271,R01712,R00907,R02050,R08197,R00453,R03502,R00742,R00220,R00479,R01324,R03121,R00369,R00365,R00364,R00366,R00372,R00373,R00652,R00588,R01957,R00351,R00352,R00362,R00353,R00930,R01626,R04709,R07989,R06635,R06637,R06636,R06459,R06458,R06448,R07250,R06510,R07253,R05331,R06641,R00233,R06511,R06512,R06643,R06644,R06645,R02505,R07987,R07251,R07988,R05188,R06482,R06483,R06480,R06481,R02447,R05464,R01613,R01614,R05190,R07758,R02223,R07254,R02224,R04726,R04952,R02768,R04957,R07762,R04963,R04355,R04960,R04968,R01196,R00006,R00014,R00211,R00210,R01699,R00207,R00224,R00226,R00209,R05636,R03145,R00344,R00344,R00930,R00217,R00353,R00217,R00346,R00345,R00726,R00341,R00431,R00945
166	1.00	391	26	106	0	1	C00022->C00041:[1->1,2->2,3->3]	RP00305,RP02918,RP00440,RP00287,RP05698,RP00930,RP06101,RP05242,RP12734,RP04318,RP00078,RP00285,RP01431,RP02797,RP00291,RP05857,RP06172,RP00304,RP00177,RP00032,RP00036,RP10730,RP12733,RP00109,RP04202,RP00021	R00709,R00267,R00014,R03050,R00006,R00214,R00216,R01196,R00006,R00014,R00211,R00210,R01699,R00207,R00224,R00226,R00209,R05636,R03145,R00479,R00214,R00216,R05636,R00226,R00224,R00431,R00346,R00345,R00726,R00341,R00211,R00210,R00209,R01196,R00212,R01324,R03145,R00226,R04672,R00709,R00267,R00472,R08549,R01197,R00265,R00351,R00352,R00362,R02990,R00405,R00406,R00407,R02956,R02084,R01780,R00727,R00410,R02407,R05588,R00432,R01559,R03154,R06904,R00199,R01858,R02628,R01138,R00659,R00724,R00200,R00206,R02320,R00430,R00208,R01012,R00572,R01699,R00006,R00344,R00930,R00217,R00353,R00207,R04152,R05652,R01261,R02970,R04187,R01215,R02293,R00369,R00576,R03854,R00396,R00400,R00258,R03001,R00692,R00585,R02271,R01712,R00907,R02050,R08197,R00453,R03502
167	1.00	278	21	130	0	0	C00022->C00041:[1->1,2->2,3->3]	RP06374,RP06172,RP00021,RP01077,RP04290,RP00931,RP04318,RP01431,RP00043,RP00128,RP00177,RP08742,RP06369,RP06101,RP00026,RP05694,RP05698,RP05067,RP00109,RP05729,RP00301	R00945,R00472,R04152,R05652,R01261,R02970,R04187,R01215,R02293,R00369,R00576,R03854,R00396,R00400,R00258,R03001,R00692,R00585,R02271,R01712,R00907,R02050,R08197,R00453,R03502,R00742,R00220,R00479,R00224,R01324,R03121,R00369,R00365,R00364,R00366,R00372,R00373,R00652,R00588,R01957,R00710,R00711,R01019,R00326,R00351,R00352,R00362,R00353,R00930,R00214,R00216,R00743,R01323,R01179,R05508,R00393,R04057,R02955,R05336,R01359,R05509,R00928,R04000,R00229,R07832,R03884,R00227,R03153,R00235,R04709,R07989,R06635,R06637,R06636,R06459,R06458,R06448,R07250,R06510,R07253,R05331,R06641,R00233,R06511,R06512,R06643,R06644,R06645,R02505,R07987,R07251,R07988,R05188,R06482,R06483,R06480,R06481,R02447,R05464,R01613,R01614,R05190,R07758,R02223,R07254,R02224,R01196,R00006,R00014,R00211,R00210,R01699,R00207,R00224,R00226,R00209,R05636,R03145,R00344,R00344,R00930,R00217,R00353,R00217,R00346,R00345,R00726,R00341,R00431,R00945
168	1.00	286	15	99	0	0	C00022->C00041:[1->1,2->2,3->3]	RP06172,RP00021,RP08742,RP06369,RP00287,RP05694,RP05698,RP00931,RP05067,RP00177,RP00285,RP00109,RP01431,RP05729,RP00921	R00472,R04152,R05652,R01261,R02970,R04187,R01215,R02293,R00369,R00576,R03854,R00396,R00400,R00258,R03001,R00692,R00585,R02271,R01712,R00907,R02050,R08197,R00453,R03502,R00353,R00930,R00214,R00216,R04709,R07989,R06635,R06637,R06636,R06459,R06458,R06448,R07250,R06510,R07253,R05331,R06641,R00233,R06511,R06512,R06643,R06644,R06645,R02505,R07987,R07251,R07988,R05188,R06482,R06483,R06480,R06481,R02447,R05464,R01613,R01614,R05190,R07758,R02223,R07254,R02224,R01196,R00006,R00014,R00211,R00210,R01699,R00207,R00224,R00226,R00209,R05636,R03145,R00479,R00344,R00351,R00352,R00362,R00211,R00210,R00209,R01196,R00212,R00344,R00930,R00217,R00353,R01324,R00217,R00346,R00345,R00726,R00341,R00431,R00472
169	1.00	399	25	73	0	1	C00022->C00041:[1->1,2->2,3->3]	RP04318,RP00440,RP00287,RP00568,RP05698,RP01670,RP06101,RP12734,RP02918,RP05242,RP00285,RP01431,RP02797,RP00291,RP05857,RP06172,RP06374,RP00177,RP04290,RP10730,RP12733,RP06373,RP00109,RP04202,RP00021	R00224,R03050,R00006,R00214,R00216,R01218,R01220,R01196,R00006,R00014,R00211,R00210,R01699,R00207,R00224,R00226,R00209,R05636,R03145,R01655,R00214,R00216,R00226,R00014,R05636,R00211,R00210,R00209,R01196,R00212,R01324,R03145,R00226,R04672,R00709,R00267,R00472,R00945,R00351,R00352,R00362,R00220,R01699,R00006,R00941,R00344,R00930,R00217,R00353,R00207,R04152,R05652,R01261,R02970,R04187,R01215,R02293,R00369,R00576,R03854,R00396,R00400,R00258,R03001,R00692,R00585,R02271,R01712,R00907,R02050,R08197,R00453,R03502
170	1.00	537	16	42	0	0	C00022->C00041:[1->1,2->2,3->3]	RP04474,RP00036,RP10741,RP06172,RP00177,RP00287,RP06101,RP10730,RP03213,RP01103,RP00931,RP03212,RP00078,RP05729,RP01431,RP00921	R00897,R04859,R00199,R01858,R02628,R01138,R00659,R00724,R00200,R00206,R02320,R00430,R00208,R01012,R00572,R02569,R00472,R00351,R00352,R00362,R00214,R00216,R00214,R00216,R01699,R03601,R00782,R00479,R03599,R00431,R00346,R00345,R00726,R00341,R00217,R00346,R00345,R00726,R00341,R00431,R01324,R00472
171	1.00	314	19	101	0	0	C00022->C00041:[1->1,2->2,3->3]	RP06172,RP00131,RP00931,RP00109,RP01431,RP05694,RP00921,RP00128,RP00177,RP08742,RP06369,RP00287,RP06101,RP00026,RP00878,RP05698,RP05067,RP04318,RP05729	R00472,R05861,R01148,R01344,R01147,R00479,R00344,R00930,R00217,R00353,R01324,R04709,R07989,R06635,R06637,R06636,R06459,R06458,R06448,R07250,R06510,R07253,R05331,R06641,R00233,R06511,R06512,R06643,R06644,R06645,R02505,R07987,R07251,R07988,R05188,R06482,R06483,R06480,R06481,R02447,R05464,R01613,R01614,R05190,R07758,R02223,R07254,R02224,R00472,R00710,R00711,R01019,R00326,R00351,R00352,R00362,R00353,R00930,R00214,R00216,R00214,R00216,R00743,R01323,R01179,R05508,R00393,R04057,R02955,R05336,R01359,R05509,R00928,R04000,R00229,R07832,R03884,R00227,R03153,R00235,R00401,R01196,R00006,R00014,R00211,R00210,R01699,R00207,R00224,R00226,R00209,R05636,R03145,R00344,R00224,R00217,R00346,R00345,R00726,R00341,R00431
172	1.00	218	20	129	0	1	C00022->C00041:[1->1,2->2,3->3]	RP00305,RP05857,RP05242,RP00440,RP00177,RP00021,RP00015,RP04318,RP05698,RP00930,RP10730,RP12734,RP12733,RP02918,RP00285,RP00109,RP01431,RP02797,RP04202,RP00291	R00709,R00267,R00709,R00267,R05636,R03050,R00006,R00351,R00352,R00362,R04152,R05652,R01261,R02970,R04187,R01215,R02293,R00369,R00576,R03854,R00396,R00400,R00258,R03001,R00692,R00585,R02271,R01712,R00907,R02050,R08197,R00453,R03502,R07997,R08082,R08050,R05036,R05037,R01412,R05857,R05229,R05039,R08611,R06551,R05301,R05302,R05097,R03812,R05320,R06539,R01252,R08081,R03737,R03376,R05419,R02444,R02445,R01879,R06338,R06335,R03218,R02160,R06336,R06337,R02486,R07366,R07996,R03219,R05228,R07993,R03590,R07187,R06540,R07329,R08610,R03806,R07184,R04276,R07186,R03640,R07368,R03809,R07367,R05469,R05468,R03009,R03008,R04073,R03451,R05722,R05723,R05466,R02397,R06323,R06322,R03126,R07185,R00224,R01196,R00006,R00014,R00211,R00210,R01699,R00207,R00224,R00226,R00209,R05636,R03145,R00479,R01699,R00226,R00006,R00014,R00211,R00210,R00209,R01196,R00212,R00344,R00930,R00217,R00353,R01324,R03145,R00207,R00226,R04672
173	1.00	398	25	70	0	1	C00022->C00041:[1->1,2->2,3->3]	RP02918,RP00440,RP00287,RP00568,RP05698,RP00930,RP01670,RP12734,RP04318,RP00285,RP05242,RP01408,RP02797,RP01292,RP00291,RP06374,RP05880,RP10730,RP01411,RP12733,RP06373,RP00121,RP04202,RP00021,RP01431	R00014,R03050,R00006,R00214,R00216,R01218,R01220,R01196,R00006,R00014,R00211,R00210,R01699,R00207,R00224,R00226,R00209,R05636,R03145,R00479,R01655,R00226,R00224,R00211,R00210,R00209,R01196,R00212,R05636,R01286,R03145,R01082,R00226,R04672,R00945,R00351,R00352,R01699,R01290,R00006,R00941,R00412,R00408,R02164,R00402,R00207,R04152,R05652,R01261,R02970,R04187,R01215,R02293,R00369,R00576,R03854,R00396,R00400,R00258,R03001,R00692,R00585,R02271,R01712,R00907,R02050,R08197,R00453,R03502,R01324
174	1.00	395	25	74	0	1	C00022->C00041:[1->1,2->2,3->3]	RP02918,RP00440,RP00287,RP00568,RP05698,RP00930,RP01670,RP12734,RP04318,RP00285,RP03735,RP05242,RP01292,RP02797,RP00291,RP00300,RP06374,RP04290,RP05880,RP10730,RP12733,RP00121,RP04202,RP00021,RP01431	R00014,R03050,R00006,R00214,R00216,R01218,R01220,R01196,R00006,R00014,R00211,R00210,R01699,R00207,R00224,R00226,R00209,R05636,R03145,R00479,R01655,R00226,R00224,R00211,R00210,R00209,R01196,R00212,R00134,R03215,R03146,R00519,R05636,R01082,R03145,R00226,R04672,R00944,R00943,R00945,R00220,R00351,R00352,R01699,R00006,R00412,R00408,R02164,R00402,R00207,R04152,R05652,R01261,R02970,R04187,R01215,R02293,R00369,R00576,R03854,R00396,R00400,R00258,R03001,R00692,R00585,R02271,R01712,R00907,R02050,R08197,R00453,R03502,R01324
175	1.00	352	25	72	0	1	C00022->C00041:[1->1,2->2,3->3]	RP00300,RP00440,RP00287,RP01410,RP05698,RP01670,RP06101,RP12734,RP04318,RP05242,RP03735,RP00285,RP02797,RP00291,RP06172,RP02918,RP06374,RP04290,RP10730,RP05983,RP01407,RP12733,RP04202,RP00021,RP00568	R00944,R00943,R03050,R00006,R00214,R00216,R01289,R01196,R00006,R00014,R00211,R00210,R01699,R00207,R00224,R00226,R00209,R05636,R03145,R01655,R00214,R00216,R00226,R00224,R05636,R00134,R03215,R03146,R00519,R00211,R00210,R00209,R01196,R00212,R03145,R00226,R04672,R00472,R00014,R00945,R00220,R01699,R05103,R01281,R01285,R00006,R00207,R04152,R05652,R01261,R02970,R04187,R01215,R02293,R00369,R00576,R03854,R00396,R00400,R00258,R03001,R00692,R00585,R02271,R01712,R00907,R02050,R08197,R00453,R03502,R01218,R01220
176	1.00	233	23	134	0	1	C00022->C00041:[1->1,2->2,3->3]	RP00305,RP04318,RP00440,RP00287,RP05698,RP00930,RP06101,RP12734,RP02918,RP05242,RP00285,RP01431,RP02797,RP00291,RP05857,RP06172,RP00021,RP00177,RP00015,RP10730,RP12733,RP00109,RP04202	R00709,R00267,R00224,R03050,R00006,R00214,R00216,R01196,R00006,R00014,R00211,R00210,R01699,R00207,R00224,R00226,R00209,R05636,R03145,R00479,R00214,R00216,R00226,R00014,R05636,R00211,R00210,R00209,R01196,R00212,R01324,R03145,R00226,R04672,R00709,R00267,R00472,R04152,R05652,R01261,R02970,R04187,R01215,R02293,R00369,R00576,R03854,R00396,R00400,R00258,R03001,R00692,R00585,R02271,R01712,R00907,R02050,R08197,R00453,R03502,R00351,R00352,R00362,R07997,R08082,R08050,R05036,R05037,R01412,R05857,R05229,R05039,R08611,R06551,R05301,R05302,R05097,R03812,R05320,R06539,R01252,R08081,R03737,R03376,R05419,R02444,R02445,R01879,R06338,R06335,R03218,R02160,R06336,R06337,R02486,R07366,R07996,R03219,R05228,R07993,R03590,R07187,R06540,R07329,R08610,R03806,R07184,R04276,R07186,R03640,R07368,R03809,R07367,R05469,R05468,R03009,R03008,R04073,R03451,R05722,R05723,R05466,R02397,R06323,R06322,R03126,R07185,R01699,R00006,R00344,R00930,R00217,R00353,R00207
177	1.00	468	17	51	0	1	C00022->C00041:[1->1,1->3,2->2]	RP00043,RP00036,RP07922,RP00177,RP00587,RP00287,RP07515,RP01875,RP01217,RP06374,RP00931,RP00078,RP01431,RP01049,RP00921,RP05729,RP00301	R03121,R00369,R00365,R00364,R00366,R00372,R00373,R00652,R00588,R01957,R00199,R01858,R02628,R01138,R00659,R00724,R00200,R00206,R02320,R00430,R00208,R01012,R00572,R04125,R00351,R00352,R00362,R02722,R00674,R00214,R00216,R03425,R01959,R00987,R00945,R00479,R00431,R00346,R00345,R00726,R00341,R01324,R00678,R00472,R00217,R00346,R00345,R00726,R00341,R00431,R00945
178	1.00	379	17	52	0	0	C00022->C00041:[1->1,2->2,3->3]	RP06172,RP00177,RP08742,RP00131,RP00287,RP06101,RP00026,RP00878,RP06369,RP00931,RP05067,RP04318,RP00128,RP00109,RP01431,RP05729,RP00921	R00472,R00351,R00352,R00362,R00353,R05861,R01148,R01344,R01147,R00214,R00216,R00214,R00216,R00743,R01323,R01179,R05508,R00393,R04057,R02955,R05336,R01359,R05509,R00928,R04000,R00229,R07832,R03884,R00227,R03153,R00235,R00401,R00930,R00479,R00344,R00224,R00710,R00711,R01019,R00326,R00344,R00930,R00217,R00353,R01324,R00217,R00346,R00345,R00726,R00341,R00431,R00472
179	1.00	279	20	125	0	0	C00022->C00041:[1->1,2->2,3->3]	RP06172,RP00021,RP01432,RP00931,RP04318,RP00921,RP01830,RP00128,RP00177,RP08742,RP06369,RP00287,RP06101,RP00026,RP05694,RP05698,RP05067,RP00285,RP00109,RP05729	R00472,R04152,R05652,R01261,R02970,R04187,R01215,R02293,R00369,R00576,R03854,R00396,R00400,R00258,R03001,R00692,R00585,R02271,R01712,R00907,R02050,R08197,R00453,R03502,R01325,R00479,R00224,R00472,R01900,R00710,R00711,R01019,R00326,R00351,R00352,R00362,R00353,R00930,R00214,R00216,R00214,R00216,R00743,R01323,R01179,R05508,R00393,R04057,R02955,R05336,R01359,R05509,R00928,R04000,R00229,R07832,R03884,R00227,R03153,R00235,R04709,R07989,R06635,R06637,R06636,R06459,R06458,R06448,R07250,R06510,R07253,R05331,R06641,R00233,R06511,R06512,R06643,R06644,R06645,R02505,R07987,R07251,R07988,R05188,R06482,R06483,R06480,R06481,R02447,R05464,R01613,R01614,R05190,R07758,R02223,R07254,R02224,R01196,R00006,R00014,R00211,R00210,R01699,R00207,R00224,R00226,R00209,R05636,R03145,R00344,R00211,R00210,R00209,R01196,R00212,R00344,R00930,R00217,R00353,R00217,R00346,R00345,R00726,R00341,R00431
180	1.00	335	20	101	0	0	C00022->C00041:[1->1,2->2,3->3]	RP06172,RP01077,RP00131,RP01432,RP00931,RP00109,RP00878,RP00921,RP01830,RP00128,RP00177,RP08742,RP06369,RP00287,RP00026,RP05694,RP05698,RP05067,RP04318,RP05729	R00472,R00742,R05861,R01148,R01344,R01147,R01325,R00479,R00344,R00930,R00217,R00353,R00401,R00472,R01900,R00710,R00711,R01019,R00326,R00351,R00352,R00362,R00353,R00930,R00214,R00216,R00743,R01323,R01179,R05508,R00393,R04057,R02955,R05336,R01359,R05509,R00928,R04000,R00229,R07832,R03884,R00227,R03153,R00235,R04709,R07989,R06635,R06637,R06636,R06459,R06458,R06448,R07250,R06510,R07253,R05331,R06641,R00233,R06511,R06512,R06643,R06644,R06645,R02505,R07987,R07251,R07988,R05188,R06482,R06483,R06480,R06481,R02447,R05464,R01613,R01614,R05190,R07758,R02223,R07254,R02224,R01196,R00006,R00014,R00211,R00210,R01699,R00207,R00224,R00226,R00209,R05636,R03145,R00344,R00224,R00217,R00346,R00345,R00726,R00341,R00431
181	1.00	304	16	100	0	0	C00022->C00041:[1->1,2->2,3->3]	RP06172,RP00021,RP08742,RP06369,RP00287,RP01077,RP05694,RP05698,RP00931,RP05067,RP00177,RP00285,RP00109,RP01431,RP05729,RP00921	R00472,R04152,R05652,R01261,R02970,R04187,R01215,R02293,R00369,R00576,R03854,R00396,R00400,R00258,R03001,R00692,R00585,R02271,R01712,R00907,R02050,R08197,R00453,R03502,R00353,R00930,R00214,R00216,R00742,R04709,R07989,R06635,R06637,R06636,R06459,R06458,R06448,R07250,R06510,R07253,R05331,R06641,R00233,R06511,R06512,R06643,R06644,R06645,R02505,R07987,R07251,R07988,R05188,R06482,R06483,R06480,R06481,R02447,R05464,R01613,R01614,R05190,R07758,R02223,R07254,R02224,R01196,R00006,R00014,R00211,R00210,R01699,R00207,R00224,R00226,R00209,R05636,R03145,R00479,R00344,R00351,R00352,R00362,R00211,R00210,R00209,R01196,R00212,R00344,R00930,R00217,R00353,R01324,R00217,R00346,R00345,R00726,R00341,R00431,R00472
182	1.00	359	13	46	0	0	C00022->C00041:[1->1,2->2,3->3]	RP01830,RP00177,RP00021,RP08742,RP06369,RP01432,RP00287,RP00931,RP05067,RP00109,RP06172,RP05729,RP00921	R01900,R00351,R00352,R00362,R04152,R05652,R01261,R02970,R04187,R01215,R02293,R00369,R00576,R03854,R00396,R00400,R00258,R03001,R00692,R00585,R02271,R01712,R00907,R02050,R08197,R00453,R03502,R00353,R00930,R01325,R00214,R00216,R00479,R00344,R00344,R00930,R00217,R00353,R00472,R00217,R00346,R00345,R00726,R00341,R00431,R00472
183	1.00	397	26	74	0	1	C00022->C00041:[1->1,2->2,3->3]	RP04318,RP00440,RP00287,RP00568,RP05698,RP01670,RP06101,RP12734,RP02918,RP05242,RP00285,RP01408,RP02797,RP01431,RP00291,RP05857,RP06172,RP06374,RP00177,RP10730,RP01411,RP12733,RP06373,RP00109,RP04202,RP00021	R00224,R03050,R00006,R00214,R00216,R01218,R01220,R01196,R00006,R00014,R00211,R00210,R01699,R00207,R00224,R00226,R00209,R05636,R03145,R01655,R00214,R00216,R00226,R00014,R05636,R00211,R00210,R00209,R01196,R00212,R01286,R03145,R01324,R00226,R04672,R00709,R00267,R00472,R00945,R00351,R00352,R00362,R01699,R01290,R00006,R00941,R00344,R00930,R00217,R00353,R00207,R04152,R05652,R01261,R02970,R04187,R01215,R02293,R00369,R00576,R03854,R00396,R00400,R00258,R03001,R00692,R00585,R02271,R01712,R00907,R02050,R08197,R00453,R03502
184	1.00	354	13	57	0	0	C00022->C00041:[1->1,2->2,3->3]	RP06172,RP00021,RP08742,RP06369,RP00287,RP05698,RP00931,RP05067,RP00177,RP00109,RP01431,RP05729,RP00921	R00472,R04152,R05652,R01261,R02970,R04187,R01215,R02293,R00369,R00576,R03854,R00396,R00400,R00258,R03001,R00692,R00585,R02271,R01712,R00907,R02050,R08197,R00453,R03502,R00353,R00930,R00214,R00216,R01196,R00006,R00014,R00211,R00210,R01699,R00207,R00224,R00226,R00209,R05636,R03145,R00479,R00344,R00351,R00352,R00362,R00344,R00930,R00217,R00353,R01324,R00217,R00346,R00345,R00726,R00341,R00431,R00472
185	1.00	339	17	83	0	0	C00022->C00041:[1->1,2->2,3->3]	RP06172,RP00131,RP00931,RP01431,RP00878,RP00921,RP00177,RP08742,RP06369,RP00287,RP06101,RP05694,RP05698,RP05067,RP00285,RP00109,RP05729	R00472,R05861,R01148,R01344,R01147,R00479,R01324,R00401,R00472,R00351,R00352,R00362,R00353,R00930,R00214,R00216,R00214,R00216,R04709,R07989,R06635,R06637,R06636,R06459,R06458,R06448,R07250,R06510,R07253,R05331,R06641,R00233,R06511,R06512,R06643,R06644,R06645,R02505,R07987,R07251,R07988,R05188,R06482,R06483,R06480,R06481,R02447,R05464,R01613,R01614,R05190,R07758,R02223,R07254,R02224,R01196,R00006,R00014,R00211,R00210,R01699,R00207,R00224,R00226,R00209,R05636,R03145,R00344,R00211,R00210,R00209,R01196,R00212,R00344,R00930,R00217,R00353,R00217,R00346,R00345,R00726,R00341,R00431
186	1.00	572	12	27	0	0	C00022->C00041:[1->1,2->2,3->3]	RP06172,RP00177,RP00285,RP00930,RP00931,RP03212,RP00109,RP00121,RP01292,RP00154,RP01431,RP04549	R00472,R00351,R00352,R00362,R00211,R00210,R00209,R01196,R00212,R00479,R00479,R03599,R00344,R00930,R00217,R00353,R00412,R00408,R02164,R00402,R01082,R04930,R04945,R04944,R04946,R01324,R04941
187	0.33	448	13	46	0	1	C00022->C00041:[3->1]	RP00043,RP00036,RP00177,RP00587,RP01875,RP01217,RP06374,RP00931,RP00078,RP01431,RP00301,RP05729,RP01049	R03121,R00369,R00365,R00364,R00366,R00372,R00373,R00652,R00588,R01957,R00199,R01858,R02628,R01138,R00659,R00724,R00200,R00206,R02320,R00430,R00208,R01012,R00572,R00351,R00352,R00362,R02722,R00674,R01959,R00987,R00945,R00479,R00431,R00346,R00345,R00726,R00341,R01324,R00945,R00217,R00346,R00345,R00726,R00341,R00431,R00678
188	0.67	426	15	55	0	0	C00022->C00041:[1->2,3->1]	RP00043,RP00036,RP06172,RP00177,RP06101,RP06374,RP04551,RP00931,RP00154,RP00285,RP00078,RP03212,RP01431,RP05729,RP00301	R03121,R00369,R00365,R00364,R00366,R00372,R00373,R00652,R00588,R01957,R00199,R01858,R02628,R01138,R00659,R00724,R00200,R00206,R02320,R00430,R00208,R01012,R00572,R00472,R00351,R00352,R00362,R00214,R00216,R00945,R04942,R00479,R04930,R04945,R04944,R04946,R00211,R00210,R00209,R01196,R00212,R00431,R00346,R00345,R00726,R00341,R03599,R01324,R00217,R00346,R00345,R00726,R00341,R00431,R00945
189	1.00	354	24	67	0	1	C00022->C00041:[1->1,2->2,3->3]	RP04318,RP00440,RP00287,RP00568,RP05698,RP01670,RP06101,RP12734,RP02918,RP05242,RP00285,RP01408,RP02797,RP00291,RP06172,RP06374,RP04290,RP10730,RP01411,RP05983,RP06373,RP12733,RP04202,RP00021	R00224,R03050,R00006,R00214,R00216,R01218,R01220,R01196,R00006,R00014,R00211,R00210,R01699,R00207,R00224,R00226,R00209,R05636,R03145,R01655,R00214,R00216,R00226,R00014,R05636,R00211,R00210,R00209,R01196,R00212,R01286,R03145,R00226,R04672,R00472,R00945,R00220,R01699,R01290,R05103,R01281,R00941,R00006,R00207,R04152,R05652,R01261,R02970,R04187,R01215,R02293,R00369,R00576,R03854,R00396,R00400,R00258,R03001,R00692,R00585,R02271,R01712,R00907,R02050,R08197,R00453,R03502
190	1.00	317	19	100	0	0	C00022->C00041:[1->1,2->2,3->3]	RP06172,RP00131,RP01432,RP00931,RP04318,RP05694,RP00921,RP01830,RP00128,RP00177,RP08742,RP06369,RP00287,RP00026,RP00878,RP05698,RP05067,RP00109,RP05729	R00472,R05861,R01148,R01344,R01147,R01325,R00479,R00224,R04709,R07989,R06635,R06637,R06636,R06459,R06458,R06448,R07250,R06510,R07253,R05331,R06641,R00233,R06511,R06512,R06643,R06644,R06645,R02505,R07987,R07251,R07988,R05188,R06482,R06483,R06480,R06481,R02447,R05464,R01613,R01614,R05190,R07758,R02223,R07254,R02224,R00472,R01900,R00710,R00711,R01019,R00326,R00351,R00352,R00362,R00353,R00930,R00214,R00216,R00743,R01323,R01179,R05508,R00393,R04057,R02955,R05336,R01359,R05509,R00928,R04000,R00229,R07832,R03884,R00227,R03153,R00235,R00401,R01196,R00006,R00014,R00211,R00210,R01699,R00207,R00224,R00226,R00209,R05636,R03145,R00344,R00344,R00930,R00217,R00353,R00217,R00346,R00345,R00726,R00341,R00431
191	1.00	505	14	42	0	0	C00022->C00041:[1->1,2->2,3->3]	RP10741,RP00036,RP06172,RP00177,RP00131,RP00287,RP06101,RP10730,RP00878,RP00931,RP00078,RP01431,RP05729,RP00921	R02569,R00199,R01858,R02628,R01138,R00659,R00724,R00200,R00206,R02320,R00430,R00208,R01012,R00572,R00472,R00351,R00352,R00362,R05861,R01148,R01344,R01147,R00214,R00216,R00214,R00216,R01699,R00401,R00479,R00431,R00346,R00345,R00726,R00341,R01324,R00217,R00346,R00345,R00726,R00341,R00431,R00472
192	1.00	363	10	56	0	0	C00022->C00041:[1->1,2->2,3->3]	RP00036,RP00177,RP00021,RP00287,RP06172,RP00931,RP00078,RP01431,RP05729,RP00921	R00199,R01858,R02628,R01138,R00659,R00724,R00200,R00206,R02320,R00430,R00208,R01012,R00572,R00351,R00352,R00362,R04152,R05652,R01261,R02970,R04187,R01215,R02293,R00369,R00576,R03854,R00396,R00400,R00258,R03001,R00692,R00585,R02271,R01712,R00907,R02050,R08197,R00453,R03502,R00214,R00216,R00472,R00479,R00431,R00346,R00345,R00726,R00341,R01324,R00217,R00346,R00345,R00726,R00341,R00431,R00472
193	1.00	476	15	34	0	0	C00022->C00041:[1->1,2->2,3->3]	RP06172,RP00177,RP08742,RP00131,RP00287,RP06101,RP00878,RP06369,RP00931,RP05067,RP00285,RP00109,RP01431,RP05729,RP00921	R00472,R00351,R00352,R00362,R00353,R05861,R01148,R01344,R01147,R00214,R00216,R00214,R00216,R00401,R00930,R00479,R00344,R00211,R00210,R00209,R01196,R00212,R00344,R00930,R00217,R00353,R01324,R00217,R00346,R00345,R00726,R00341,R00431,R00472
194	1.00	453	25	50	0	1	C00022->C00041:[1->1,2->2,3->3]	RP04318,RP00440,RP00131,RP00568,RP05698,RP01670,RP06101,RP12734,RP02918,RP05242,RP00285,RP02797,RP00291,RP06172,RP06374,RP04290,RP00878,RP01103,RP10730,RP00287,RP05983,RP06373,RP12733,RP04202,RP00762	R00224,R03050,R00006,R05861,R01148,R01344,R01147,R01218,R01220,R01196,R00006,R00014,R00211,R00210,R01699,R00207,R00224,R00226,R00209,R05636,R03145,R01655,R00214,R00216,R00226,R00014,R05636,R00211,R00210,R00209,R01196,R00212,R03145,R00226,R04672,R00472,R00945,R00220,R00401,R00782,R01699,R00214,R00216,R05103,R01281,R00941,R00006,R00207,R03923,R00891
195	1.00	608	16	30	0	0	C00022->C00041:[1->1,2->2,3->3]	RP04290,RP06374,RP00287,RP00177,RP00568,RP00930,RP01670,RP00878,RP00931,RP00131,RP00121,RP06373,RP00109,RP01292,RP06101,RP01431	R00220,R00945,R00214,R00216,R00351,R00352,R00362,R01218,R01220,R00479,R01655,R00401,R00479,R05861,R01148,R01344,R01147,R00412,R00408,R02164,R00402,R00941,R00344,R00930,R00217,R00353,R01082,R00214,R00216,R01324
196	1.00	351	24	68	0	1	C00022->C00041:[1->1,2->2,3->3]	RP04318,RP00440,RP00287,RP00568,RP05698,RP01670,RP06101,RP12734,RP02918,RP05242,RP00285,RP02797,RP00291,RP06172,RP06374,RP04290,RP01103,RP10730,RP05983,RP06373,RP12733,RP04202,RP00021,RP00762	R00224,R03050,R00006,R00214,R00216,R01218,R01220,R01196,R00006,R00014,R00211,R00210,R01699,R00207,R00224,R00226,R00209,R05636,R03145,R01655,R00214,R00216,R00226,R00014,R05636,R00211,R00210,R00209,R01196,R00212,R03145,R00226,R04672,R00472,R00945,R00220,R00782,R01699,R05103,R01281,R00941,R00006,R00207,R04152,R05652,R01261,R02970,R04187,R01215,R02293,R00369,R00576,R03854,R00396,R00400,R00258,R03001,R00692,R00585,R02271,R01712,R00907,R02050,R08197,R00453,R03502,R03923,R00891
197	1.00	409	16	61	0	0	C00022->C00041:[1->1,2->2,3->3]	RP04474,RP00036,RP06172,RP00177,RP00287,RP00026,RP03213,RP01103,RP00931,RP03212,RP00078,RP00128,RP04318,RP05729,RP01431,RP00921	R00897,R04859,R00199,R01858,R02628,R01138,R00659,R00724,R00200,R00206,R02320,R00430,R00208,R01012,R00572,R00472,R00351,R00352,R00362,R00214,R00216,R00743,R01323,R01179,R05508,R00393,R04057,R02955,R05336,R01359,R05509,R00928,R04000,R00229,R07832,R03884,R00227,R03153,R00235,R03601,R00782,R00479,R03599,R00431,R00346,R00345,R00726,R00341,R00710,R00711,R01019,R00326,R00224,R00217,R00346,R00345,R00726,R00341,R00431,R01324,R00472
198	1.00	332	22	108	0	0	C00022->C00041:[1->1,2->2,3->3]	RP06172,RP01077,RP00131,RP01432,RP00931,RP00109,RP05694,RP00921,RP01830,RP00128,RP00177,RP08742,RP06369,RP00287,RP06101,RP00026,RP00878,RP05698,RP05067,RP00285,RP04318,RP05729	R00472,R00742,R05861,R01148,R01344,R01147,R01325,R00479,R00344,R00930,R00217,R00353,R04709,R07989,R06635,R06637,R06636,R06459,R06458,R06448,R07250,R06510,R07253,R05331,R06641,R00233,R06511,R06512,R06643,R06644,R06645,R02505,R07987,R07251,R07988,R05188,R06482,R06483,R06480,R06481,R02447,R05464,R01613,R01614,R05190,R07758,R02223,R07254,R02224,R00472,R01900,R00710,R00711,R01019,R00326,R00351,R00352,R00362,R00353,R00930,R00214,R00216,R00214,R00216,R00743,R01323,R01179,R05508,R00393,R04057,R02955,R05336,R01359,R05509,R00928,R04000,R00229,R07832,R03884,R00227,R03153,R00235,R00401,R01196,R00006,R00014,R00211,R00210,R01699,R00207,R00224,R00226,R00209,R05636,R03145,R00344,R00211,R00210,R00209,R01196,R00212,R00224,R00217,R00346,R00345,R00726,R00341,R00431
199	1.00	387	17	51	0	0	C00022->C00041:[1->1,2->2,3->3]	RP01830,RP06172,RP00177,RP08742,RP00131,RP01432,RP00287,RP00026,RP00878,RP06369,RP00931,RP05067,RP04318,RP00128,RP00109,RP05729,RP00921	R01900,R00472,R00351,R00352,R00362,R00353,R05861,R01148,R01344,R01147,R01325,R00214,R00216,R00743,R01323,R01179,R05508,R00393,R04057,R02955,R05336,R01359,R05509,R00928,R04000,R00229,R07832,R03884,R00227,R03153,R00235,R00401,R00930,R00479,R00344,R00224,R00710,R00711,R01019,R00326,R00344,R00930,R00217,R00353,R00217,R00346,R00345,R00726,R00341,R00431,R00472
200	1.00	394	26	75	0	1	C00022->C00041:[1->1,2->2,3->3]	RP04318,RP00440,RP00287,RP00568,RP05698,RP01670,RP06101,RP12734,RP02918,RP05242,RP00285,RP01431,RP02797,RP00291,RP05857,RP06172,RP06374,RP00177,RP01103,RP10730,RP12733,RP06373,RP00109,RP04202,RP00021,RP00762	R00224,R03050,R00006,R00214,R00216,R01218,R01220,R01196,R00006,R00014,R00211,R00210,R01699,R00207,R00224,R00226,R00209,R05636,R03145,R01655,R00214,R00216,R00226,R00014,R05636,R00211,R00210,R00209,R01196,R00212,R01324,R03145,R00226,R04672,R00709,R00267,R00472,R00945,R00351,R00352,R00362,R00782,R01699,R00006,R00941,R00344,R00930,R00217,R00353,R00207,R04152,R05652,R01261,R02970,R04187,R01215,R02293,R00369,R00576,R03854,R00396,R00400,R00258,R03001,R00692,R00585,R02271,R01712,R00907,R02050,R08197,R00453,R03502,R03923,R00891
201	0.67	437	14	58	0	1	C00022->C00041:[2->2,3->1]	RP00043,RP00036,RP00177,RP00587,RP05698,RP01875,RP01217,RP06374,RP00931,RP00078,RP01431,RP01049,RP05729,RP00301	R03121,R00369,R00365,R00364,R00366,R00372,R00373,R00652,R00588,R01957,R00199,R01858,R02628,R01138,R00659,R00724,R00200,R00206,R02320,R00430,R00208,R01012,R00572,R00351,R00352,R00362,R02722,R00674,R01196,R00006,R00014,R00211,R00210,R01699,R00207,R00224,R00226,R00209,R05636,R03145,R01959,R00987,R00945,R00479,R00431,R00346,R00345,R00726,R00341,R01324,R00678,R00217,R00346,R00345,R00726,R00341,R00431,R00945
202	1.00	583	11	24	0	0	C00022->C00041:[1->1,2->2,3->3]	RP00287,RP00177,RP00930,RP00878,RP00931,RP00131,RP00121,RP00109,RP01292,RP06101,RP01431	R00214,R00216,R00351,R00352,R00362,R00479,R00401,R00479,R05861,R01148,R01344,R01147,R00412,R00408,R02164,R00402,R00344,R00930,R00217,R00353,R01082,R00214,R00216,R01324
203	1.00	344	21	83	0	1	C00022->C00041:[1->1,2->2,3->3]	RP00305,RP05857,RP05242,RP00440,RP00304,RP00177,RP04318,RP00032,RP05698,RP00930,RP10730,RP12734,RP12733,RP02918,RP00285,RP00109,RP01431,RP02797,RP00021,RP04202,RP00291	R00709,R00267,R00709,R00267,R05636,R03050,R00006,R08549,R01197,R00265,R00351,R00352,R00362,R00224,R02990,R00405,R00406,R00407,R02956,R02084,R01780,R00727,R00410,R02407,R05588,R00432,R01559,R03154,R06904,R01196,R00006,R00014,R00211,R00210,R01699,R00207,R00224,R00226,R00209,R05636,R03145,R00479,R01699,R00226,R00006,R00014,R00211,R00210,R00209,R01196,R00212,R00344,R00930,R00217,R00353,R01324,R03145,R04152,R05652,R01261,R02970,R04187,R01215,R02293,R00369,R00576,R03854,R00396,R00400,R00258,R03001,R00692,R00585,R02271,R01712,R00907,R02050,R08197,R00453,R03502,R00207,R00226,R04672
204	1.00	557	11	25	0	0	C00022->C00041:[1->1,2->2,3->3]	RP04549,RP00177,RP05880,RP00287,RP01292,RP00154,RP00285,RP00121,RP03212,RP01431,RP00930	R04941,R00351,R00352,R00362,R00351,R00352,R00214,R00216,R01082,R04930,R04945,R04944,R04946,R00211,R00210,R00209,R01196,R00212,R00412,R00408,R02164,R00402,R03599,R01324,R00479
205	1.00	340	17	72	0	0	C00022->C00041:[1->1,2->2,3->3]	RP01830,RP06172,RP00177,RP08742,RP00131,RP01432,RP00287,RP06101,RP00878,RP06369,RP00931,RP05067,RP00285,RP00109,RP05729,RP05694,RP00921	R01900,R00472,R00351,R00352,R00362,R00353,R05861,R01148,R01344,R01147,R01325,R00214,R00216,R00214,R00216,R00401,R00930,R00479,R00344,R00211,R00210,R00209,R01196,R00212,R00344,R00930,R00217,R00353,R00217,R00346,R00345,R00726,R00341,R00431,R04709,R07989,R06635,R06637,R06636,R06459,R06458,R06448,R07250,R06510,R07253,R05331,R06641,R00233,R06511,R06512,R06643,R06644,R06645,R02505,R07987,R07251,R07988,R05188,R06482,R06483,R06480,R06481,R02447,R05464,R01613,R01614,R05190,R07758,R02223,R07254,R02224,R00472
206	1.00	276	18	119	0	0	C00022->C00041:[1->1,2->2,3->3]	RP06172,RP00021,RP00931,RP00109,RP01431,RP00921,RP00128,RP00177,RP08742,RP06369,RP00287,RP06101,RP00026,RP05694,RP05698,RP05067,RP04318,RP05729	R00472,R04152,R05652,R01261,R02970,R04187,R01215,R02293,R00369,R00576,R03854,R00396,R00400,R00258,R03001,R00692,R00585,R02271,R01712,R00907,R02050,R08197,R00453,R03502,R00479,R00344,R00930,R00217,R00353,R01324,R00472,R00710,R00711,R01019,R00326,R00351,R00352,R00362,R00353,R00930,R00214,R00216,R00214,R00216,R00743,R01323,R01179,R05508,R00393,R04057,R02955,R05336,R01359,R05509,R00928,R04000,R00229,R07832,R03884,R00227,R03153,R00235,R04709,R07989,R06635,R06637,R06636,R06459,R06458,R06448,R07250,R06510,R07253,R05331,R06641,R00233,R06511,R06512,R06643,R06644,R06645,R02505,R07987,R07251,R07988,R05188,R06482,R06483,R06480,R06481,R02447,R05464,R01613,R01614,R05190,R07758,R02223,R07254,R02224,R01196,R00006,R00014,R00211,R00210,R01699,R00207,R00224,R00226,R00209,R05636,R03145,R00344,R00224,R00217,R00346,R00345,R00726,R00341,R00431
207	1.00	330	20	64	0	1	C00022->C00041:[1->1,2->2,3->3]	RP00440,RP00300,RP00021,RP04318,RP01410,RP05698,RP01670,RP10730,RP12734,RP12733,RP01407,RP02918,RP05242,RP03735,RP00285,RP04202,RP02797,RP00568,RP00291,RP06374	R03050,R00006,R00944,R00943,R04152,R05652,R01261,R02970,R04187,R01215,R02293,R00369,R00576,R03854,R00396,R00400,R00258,R03001,R00692,R00585,R02271,R01712,R00907,R02050,R08197,R00453,R03502,R00224,R01289,R01196,R00006,R00014,R00211,R00210,R01699,R00207,R00224,R00226,R00209,R05636,R03145,R01655,R01699,R00226,R00006,R01285,R00014,R05636,R00134,R03215,R03146,R00519,R00211,R00210,R00209,R01196,R00212,R00207,R03145,R01218,R01220,R00226,R04672,R00945
208	1.00	287	18	118	0	0	C00022->C00041:[1->1,2->2,3->3]	RP06172,RP00021,RP01077,RP00931,RP00109,RP01431,RP00921,RP00128,RP00177,RP08742,RP06369,RP00287,RP00026,RP05694,RP05698,RP05067,RP04318,RP05729	R00472,R04152,R05652,R01261,R02970,R04187,R01215,R02293,R00369,R00576,R03854,R00396,R00400,R00258,R03001,R00692,R00585,R02271,R01712,R00907,R02050,R08197,R00453,R03502,R00742,R00479,R00344,R00930,R00217,R00353,R01324,R00472,R00710,R00711,R01019,R00326,R00351,R00352,R00362,R00353,R00930,R00214,R00216,R00743,R01323,R01179,R05508,R00393,R04057,R02955,R05336,R01359,R05509,R00928,R04000,R00229,R07832,R03884,R00227,R03153,R00235,R04709,R07989,R06635,R06637,R06636,R06459,R06458,R06448,R07250,R06510,R07253,R05331,R06641,R00233,R06511,R06512,R06643,R06644,R06645,R02505,R07987,R07251,R07988,R05188,R06482,R06483,R06480,R06481,R02447,R05464,R01613,R01614,R05190,R07758,R02223,R07254,R02224,R01196,R00006,R00014,R00211,R00210,R01699,R00207,R00224,R00226,R00209,R05636,R03145,R00344,R00224,R00217,R00346,R00345,R00726,R00341,R00431
209	1.00	331	19	59	0	1	C00022->C00041:[1->1,2->2,3->3]	RP00440,RP06374,RP00021,RP04318,RP00568,RP05698,RP01670,RP12734,RP10730,RP01411,RP12733,RP06373,RP02918,RP05242,RP00285,RP01408,RP02797,RP04202,RP00291	R03050,R00006,R00945,R04152,R05652,R01261,R02970,R04187,R01215,R02293,R00369,R00576,R03854,R00396,R00400,R00258,R03001,R00692,R00585,R02271,R01712,R00907,R02050,R08197,R00453,R03502,R00224,R01218,R01220,R01196,R00006,R00014,R00211,R00210,R01699,R00207,R00224,R00226,R00209,R05636,R03145,R01655,R00226,R01699,R01290,R00006,R00941,R00014,R05636,R00211,R00210,R00209,R01196,R00212,R01286,R03145,R00207,R00226,R04672
210	1.00	299	16	70	0	0	C00022->C00041:[1->1,2->2,3->3]	RP06172,RP00021,RP08742,RP06369,RP00287,RP06101,RP00026,RP00931,RP05067,RP00177,RP04318,RP00128,RP00109,RP01431,RP05729,RP00921	R00472,R04152,R05652,R01261,R02970,R04187,R01215,R02293,R00369,R00576,R03854,R00396,R00400,R00258,R03001,R00692,R00585,R02271,R01712,R00907,R02050,R08197,R00453,R03502,R00353,R00930,R00214,R00216,R00214,R00216,R00743,R01323,R01179,R05508,R00393,R04057,R02955,R05336,R01359,R05509,R00928,R04000,R00229,R07832,R03884,R00227,R03153,R00235,R00479,R00344,R00351,R00352,R00362,R00224,R00710,R00711,R01019,R00326,R00344,R00930,R00217,R00353,R01324,R00217,R00346,R00345,R00726,R00341,R00431,R00472
211	1.00	407	15	62	0	0	C00022->C00041:[1->1,2->2,3->3]	RP00036,RP04549,RP00177,RP00287,RP00026,RP00931,RP00154,RP04318,RP00078,RP00128,RP03212,RP01431,RP00921,RP05729,RP06172	R00199,R01858,R02628,R01138,R00659,R00724,R00200,R00206,R02320,R00430,R00208,R01012,R00572,R04941,R00351,R00352,R00362,R00214,R00216,R00743,R01323,R01179,R05508,R00393,R04057,R02955,R05336,R01359,R05509,R00928,R04000,R00229,R07832,R03884,R00227,R03153,R00235,R00479,R04930,R04945,R04944,R04946,R00224,R00431,R00346,R00345,R00726,R00341,R00710,R00711,R01019,R00326,R03599,R01324,R00472,R00217,R00346,R00345,R00726,R00341,R00431,R00472
212	0.67	435	17	57	0	0	C00022->C00041:[1->2,3->1]	RP00043,RP00036,RP00177,RP02273,RP01711,RP06374,RP04551,RP00214,RP00931,RP00154,RP00078,RP03212,RP01431,RP00334,RP05729,RP06046,RP00301	R03121,R00369,R00365,R00364,R00366,R00372,R00373,R00652,R00588,R01957,R00199,R01858,R02628,R01138,R00659,R00724,R00200,R00206,R02320,R00430,R00208,R01012,R00572,R00351,R00352,R00362,R02521,R01715,R00945,R04942,R06603,R00985,R01302,R00986,R00479,R04930,R04945,R04944,R04946,R00431,R00346,R00345,R00726,R00341,R03599,R01324,R01730,R01728,R00217,R00346,R00345,R00726,R00341,R00431,R02520,R07500,R00945
213	1.00	320	14	60	0	0	C00022->C00041:[1->1,2->2,3->3]	RP06172,RP00021,RP00287,RP00177,RP00285,RP00930,RP00079,RP06101,RP00931,RP00121,RP00109,RP01292,RP05729,RP01431	R00472,R04152,R05652,R01261,R02970,R04187,R01215,R02293,R00369,R00576,R03854,R00396,R00400,R00258,R03001,R00692,R00585,R02271,R01712,R00907,R02050,R08197,R00453,R03502,R00214,R00216,R00351,R00352,R00362,R00211,R00210,R00209,R01196,R00212,R00479,R00361,R00360,R00343,R00342,R01447,R01257,R00214,R00216,R00479,R00412,R00408,R02164,R00402,R00344,R00930,R00217,R00353,R01082,R00217,R00346,R00345,R00726,R00341,R00431,R01324
214	1.00	292	15	68	0	0	C00022->C00041:[1->1,2->2,3->3]	RP06172,RP00021,RP08742,RP06369,RP00287,RP00026,RP00931,RP05067,RP00177,RP04318,RP00128,RP00109,RP01431,RP05729,RP00921	R00472,R04152,R05652,R01261,R02970,R04187,R01215,R02293,R00369,R00576,R03854,R00396,R00400,R00258,R03001,R00692,R00585,R02271,R01712,R00907,R02050,R08197,R00453,R03502,R00353,R00930,R00214,R00216,R00743,R01323,R01179,R05508,R00393,R04057,R02955,R05336,R01359,R05509,R00928,R04000,R00229,R07832,R03884,R00227,R03153,R00235,R00479,R00344,R00351,R00352,R00362,R00224,R00710,R00711,R01019,R00326,R00344,R00930,R00217,R00353,R01324,R00217,R00346,R00345,R00726,R00341,R00431,R00472
215	1.00	294	21	126	0	0	C00022->C00041:[1->1,2->2,3->3]	RP06172,RP00021,RP01077,RP01432,RP00931,RP00109,RP00921,RP01830,RP00128,RP00177,RP08742,RP06369,RP00287,RP06101,RP00026,RP05694,RP05698,RP05067,RP00285,RP04318,RP05729	R00472,R04152,R05652,R01261,R02970,R04187,R01215,R02293,R00369,R00576,R03854,R00396,R00400,R00258,R03001,R00692,R00585,R02271,R01712,R00907,R02050,R08197,R00453,R03502,R00742,R01325,R00479,R00344,R00930,R00217,R00353,R00472,R01900,R00710,R00711,R01019,R00326,R00351,R00352,R00362,R00353,R00930,R00214,R00216,R00214,R00216,R00743,R01323,R01179,R05508,R00393,R04057,R02955,R05336,R01359,R05509,R00928,R04000,R00229,R07832,R03884,R00227,R03153,R00235,R04709,R07989,R06635,R06637,R06636,R06459,R06458,R06448,R07250,R06510,R07253,R05331,R06641,R00233,R06511,R06512,R06643,R06644,R06645,R02505,R07987,R07251,R07988,R05188,R06482,R06483,R06480,R06481,R02447,R05464,R01613,R01614,R05190,R07758,R02223,R07254,R02224,R01196,R00006,R00014,R00211,R00210,R01699,R00207,R00224,R00226,R00209,R05636,R03145,R00344,R00211,R00210,R00209,R01196,R00212,R00224,R00217,R00346,R00345,R00726,R00341,R00431
216	1.00	369	11	68	0	0	C00022->C00041:[1->1,2->2,3->3]	RP00036,RP00021,RP00177,RP05698,RP00287,RP00931,RP00078,RP01431,RP00921,RP05729,RP06172	R00199,R01858,R02628,R01138,R00659,R00724,R00200,R00206,R02320,R00430,R00208,R01012,R00572,R04152,R05652,R01261,R02970,R04187,R01215,R02293,R00369,R00576,R03854,R00396,R00400,R00258,R03001,R00692,R00585,R02271,R01712,R00907,R02050,R08197,R00453,R03502,R00351,R00352,R00362,R01196,R00006,R00014,R00211,R00210,R01699,R00207,R00224,R00226,R00209,R05636,R03145,R00214,R00216,R00479,R00431,R00346,R00345,R00726,R00341,R01324,R00472,R00217,R00346,R00345,R00726,R00341,R00431,R00472
217	1.00	348	18	84	0	0	C00022->C00041:[1->1,2->2,3->3]	RP06172,RP00131,RP01432,RP00931,RP00878,RP00921,RP01830,RP00177,RP08742,RP06369,RP00287,RP06101,RP05694,RP05698,RP05067,RP00285,RP00109,RP05729	R00472,R05861,R01148,R01344,R01147,R01325,R00479,R00401,R00472,R01900,R00351,R00352,R00362,R00353,R00930,R00214,R00216,R00214,R00216,R04709,R07989,R06635,R06637,R06636,R06459,R06458,R06448,R07250,R06510,R07253,R05331,R06641,R00233,R06511,R06512,R06643,R06644,R06645,R02505,R07987,R07251,R07988,R05188,R06482,R06483,R06480,R06481,R02447,R05464,R01613,R01614,R05190,R07758,R02223,R07254,R02224,R01196,R00006,R00014,R00211,R00210,R01699,R00207,R00224,R00226,R00209,R05636,R03145,R00344,R00211,R00210,R00209,R01196,R00212,R00344,R00930,R00217,R00353,R00217,R00346,R00345,R00726,R00341,R00431
218	1.00	285	16	90	0	0	C00022->C00041:[1->1,2->2,3->3]	RP01830,RP00021,RP00177,RP08742,RP06369,RP01432,RP00287,RP06101,RP05694,RP00931,RP05067,RP00285,RP00109,RP05729,RP00921,RP06172	R01900,R04152,R05652,R01261,R02970,R04187,R01215,R02293,R00369,R00576,R03854,R00396,R00400,R00258,R03001,R00692,R00585,R02271,R01712,R00907,R02050,R08197,R00453,R03502,R00351,R00352,R00362,R00353,R00930,R01325,R00214,R00216,R00214,R00216,R04709,R07989,R06635,R06637,R06636,R06459,R06458,R06448,R07250,R06510,R07253,R05331,R06641,R00233,R06511,R06512,R06643,R06644,R06645,R02505,R07987,R07251,R07988,R05188,R06482,R06483,R06480,R06481,R02447,R05464,R01613,R01614,R05190,R07758,R02223,R07254,R02224,R00479,R00344,R00211,R00210,R00209,R01196,R00212,R00344,R00930,R00217,R00353,R00217,R00346,R00345,R00726,R00341,R00431,R00472,R00472
219	1.00	342	12	45	0	0	C00022->C00041:[1->1,2->2,3->3]	RP06172,RP00021,RP00931,RP01431,RP00921,RP00177,RP08742,RP06369,RP00287,RP05067,RP00109,RP05729	R00472,R04152,R05652,R01261,R02970,R04187,R01215,R02293,R00369,R00576,R03854,R00396,R00400,R00258,R03001,R00692,R00585,R02271,R01712,R00907,R02050,R08197,R00453,R03502,R00479,R01324,R00472,R00351,R00352,R00362,R00353,R00930,R00214,R00216,R00344,R00344,R00930,R00217,R00353,R00217,R00346,R00345,R00726,R00341,R00431
220	1.00	267	15	103	0	0	C00022->C00041:[1->1,2->2,3->3]	RP00043,RP06374,RP00177,RP00021,RP08742,RP06369,RP04290,RP05694,RP05698,RP00931,RP05067,RP00109,RP01431,RP05729,RP00301	R03121,R00369,R00365,R00364,R00366,R00372,R00373,R00652,R00588,R01957,R00945,R00351,R00352,R00362,R04152,R05652,R01261,R02970,R04187,R01215,R02293,R00369,R00576,R03854,R00396,R00400,R00258,R03001,R00692,R00585,R02271,R01712,R00907,R02050,R08197,R00453,R03502,R00353,R00930,R00220,R04709,R07989,R06635,R06637,R06636,R06459,R06458,R06448,R07250,R06510,R07253,R05331,R06641,R00233,R06511,R06512,R06643,R06644,R06645,R02505,R07987,R07251,R07988,R05188,R06482,R06483,R06480,R06481,R02447,R05464,R01613,R01614,R05190,R07758,R02223,R07254,R02224,R01196,R00006,R00014,R00211,R00210,R01699,R00207,R00224,R00226,R00209,R05636,R03145,R00479,R00344,R00344,R00930,R00217,R00353,R01324,R00217,R00346,R00345,R00726,R00341,R00431,R00945
221	1.00	287	20	125	0	0	C00022->C00041:[1->1,2->2,3->3]	RP06172,RP00021,RP01077,RP00931,RP00109,RP01431,RP00921,RP00128,RP00177,RP08742,RP06369,RP00287,RP06101,RP00026,RP05694,RP05698,RP05067,RP00285,RP04318,RP05729	R00472,R04152,R05652,R01261,R02970,R04187,R01215,R02293,R00369,R00576,R03854,R00396,R00400,R00258,R03001,R00692,R00585,R02271,R01712,R00907,R02050,R08197,R00453,R03502,R00742,R00479,R00344,R00930,R00217,R00353,R01324,R00472,R00710,R00711,R01019,R00326,R00351,R00352,R00362,R00353,R00930,R00214,R00216,R00214,R00216,R00743,R01323,R01179,R05508,R00393,R04057,R02955,R05336,R01359,R05509,R00928,R04000,R00229,R07832,R03884,R00227,R03153,R00235,R04709,R07989,R06635,R06637,R06636,R06459,R06458,R06448,R07250,R06510,R07253,R05331,R06641,R00233,R06511,R06512,R06643,R06644,R06645,R02505,R07987,R07251,R07988,R05188,R06482,R06483,R06480,R06481,R02447,R05464,R01613,R01614,R05190,R07758,R02223,R07254,R02224,R01196,R00006,R00014,R00211,R00210,R01699,R00207,R00224,R00226,R00209,R05636,R03145,R00344,R00211,R00210,R00209,R01196,R00212,R00224,R00217,R00346,R00345,R00726,R00341,R00431
222	1.00	279	18	118	0	0	C00022->C00041:[1->1,2->2,3->3]	RP06172,RP00021,RP01432,RP00931,RP04318,RP00921,RP01830,RP00128,RP00177,RP08742,RP06369,RP00287,RP00026,RP05694,RP05698,RP05067,RP00109,RP05729	R00472,R04152,R05652,R01261,R02970,R04187,R01215,R02293,R00369,R00576,R03854,R00396,R00400,R00258,R03001,R00692,R00585,R02271,R01712,R00907,R02050,R08197,R00453,R03502,R01325,R00479,R00224,R00472,R01900,R00710,R00711,R01019,R00326,R00351,R00352,R00362,R00353,R00930,R00214,R00216,R00743,R01323,R01179,R05508,R00393,R04057,R02955,R05336,R01359,R05509,R00928,R04000,R00229,R07832,R03884,R00227,R03153,R00235,R04709,R07989,R06635,R06637,R06636,R06459,R06458,R06448,R07250,R06510,R07253,R05331,R06641,R00233,R06511,R06512,R06643,R06644,R06645,R02505,R07987,R07251,R07988,R05188,R06482,R06483,R06480,R06481,R02447,R05464,R01613,R01614,R05190,R07758,R02223,R07254,R02224,R01196,R00006,R00014,R00211,R00210,R01699,R00207,R00224,R00226,R00209,R05636,R03145,R00344,R00344,R00930,R00217,R00353,R00217,R00346,R00345,R00726,R00341,R00431
223	1.00	308	20	106	0	0	C00022->C00041:[1->1,2->2,3->3]	RP06172,RP00131,RP00931,RP04318,RP01431,RP00878,RP00921,RP00128,RP00177,RP08742,RP06369,RP00287,RP06101,RP00026,RP05694,RP05698,RP05067,RP00285,RP00109,RP05729	R00472,R05861,R01148,R01344,R01147,R00479,R00224,R01324,R00401,R00472,R00710,R00711,R01019,R00326,R00351,R00352,R00362,R00353,R00930,R00214,R00216,R00214,R00216,R00743,R01323,R01179,R05508,R00393,R04057,R02955,R05336,R01359,R05509,R00928,R04000,R00229,R07832,R03884,R00227,R03153,R00235,R04709,R07989,R06635,R06637,R06636,R06459,R06458,R06448,R07250,R06510,R07253,R05331,R06641,R00233,R06511,R06512,R06643,R06644,R06645,R02505,R07987,R07251,R07988,R05188,R06482,R06483,R06480,R06481,R02447,R05464,R01613,R01614,R05190,R07758,R02223,R07254,R02224,R01196,R00006,R00014,R00211,R00210,R01699,R00207,R00224,R00226,R00209,R05636,R03145,R00344,R00211,R00210,R00209,R01196,R00212,R00344,R00930,R00217,R00353,R00217,R00346,R00345,R00726,R00341,R00431
224	0.67	463	17	51	0	1	C00022->C00041:[1->2,3->1]	RP00043,RP00036,RP06172,RP00177,RP00587,RP01875,RP01217,RP06101,RP06374,RP10730,RP10741,RP00931,RP00078,RP01431,RP01049,RP05729,RP00301	R03121,R00369,R00365,R00364,R00366,R00372,R00373,R00652,R00588,R01957,R00199,R01858,R02628,R01138,R00659,R00724,R00200,R00206,R02320,R00430,R00208,R01012,R00572,R00472,R00351,R00352,R00362,R02722,R00674,R01959,R00987,R00214,R00216,R00945,R01699,R02569,R00479,R00431,R00346,R00345,R00726,R00341,R01324,R00678,R00217,R00346,R00345,R00726,R00341,R00431,R00945
225	1.00	356	17	82	0	0	C00022->C00041:[1->1,2->2,3->3]	RP06172,RP01077,RP00131,RP00931,RP01431,RP05694,RP00921,RP00177,RP08742,RP06369,RP00287,RP00878,RP05698,RP05067,RP00285,RP00109,RP05729	R00472,R00742,R05861,R01148,R01344,R01147,R00479,R01324,R04709,R07989,R06635,R06637,R06636,R06459,R06458,R06448,R07250,R06510,R07253,R05331,R06641,R00233,R06511,R06512,R06643,R06644,R06645,R02505,R07987,R07251,R07988,R05188,R06482,R06483,R06480,R06481,R02447,R05464,R01613,R01614,R05190,R07758,R02223,R07254,R02224,R00472,R00351,R00352,R00362,R00353,R00930,R00214,R00216,R00401,R01196,R00006,R00014,R00211,R00210,R01699,R00207,R00224,R00226,R00209,R05636,R03145,R00344,R00211,R00210,R00209,R01196,R00212,R00344,R00930,R00217,R00353,R00217,R00346,R00345,R00726,R00341,R00431
226	1.00	429	15	42	0	0	C00022->C00041:[1->1,2->2,3->3]	RP06172,RP00287,RP00177,RP00285,RP00930,RP00079,RP00878,RP00931,RP00131,RP00121,RP00109,RP01292,RP06101,RP05729,RP01431	R00472,R00214,R00216,R00351,R00352,R00362,R00211,R00210,R00209,R01196,R00212,R00479,R00361,R00360,R00343,R00342,R01447,R01257,R00401,R00479,R05861,R01148,R01344,R01147,R00412,R00408,R02164,R00402,R00344,R00930,R00217,R00353,R01082,R00214,R00216,R00217,R00346,R00345,R00726,R00341,R00431,R01324
227	1.00	633	16	76	0	0	C00022->C00041:[1->1,2->2,3->3]	RP06374,RP00021,RP04290,RP00931,RP01431,RP00043,RP00177,RP08742,RP06369,RP06643,RP05709,RP05698,RP05067,RP00109,RP05729,RP00301	R00945,R04152,R05652,R01261,R02970,R04187,R01215,R02293,R00369,R00576,R03854,R00396,R00400,R00258,R03001,R00692,R00585,R02271,R01712,R00907,R02050,R08197,R00453,R03502,R00220,R00479,R01324,R03121,R00369,R00365,R00364,R00366,R00372,R00373,R00652,R00588,R01957,R00351,R00352,R00362,R00353,R00930,R01626,R04726,R04952,R02768,R04957,R07762,R04963,R04355,R04960,R04968,R01196,R00006,R00014,R00211,R00210,R01699,R00207,R00224,R00226,R00209,R05636,R03145,R00344,R00344,R00930,R00217,R00353,R00217,R00346,R00345,R00726,R00341,R00431,R00945
