# Supplementary material for: 13C-metabolic flux ratio and novel carbon path analyses confirmed that Trichoderma reesei uses primarily the respirative pathway also on the preferred carbon source glucose
Source: BMC Syst Biol. 2009 Oct 29;3:104. doi: 10.1186/1752-0509-3-104 (PMC2776023; doi:10.1186/1752-0509-3-104)
Supplement: Additional file 1 — Pathways discovered in ReTrace carbon path analysis. Graphical and tabular representations of amino acid synthesis pathways discovered in ReTrace carbon path analysis [21]. Self-contained web site: unpack zip archive and open index.html with a web browser. [file 1752-0509-3-104-S1.zip › AF1-treesei/pathways-C00279-C00074-to-C00079.txt]

# Pathways from D-Erythrose 4-phosphate,Phosphoenolpyruvate; (C00279,C00074) to L-Phenylalanine; (C00079)
# CPU time, time/path:	0.964120956399
# CPU time, total:	685.49
# Computation time, time/path:	0:00:00.965205
# Computation time, total:	0:11:26.260800
# Database (-d):	/home/group/icomic/data/kegg/ligand/2009.03.30
# GreedyFinish (-g):	False
# KDiminish (-n):	('list', [50, 10, 1])
# MaxDepth (-m):	6
# NumPaths (-k):	10
# PathwayAvgLen:	19.1551724138
# PathwayLenStdDev:	4.74935588181
# Pathways (complete) found:	3
# Pathways (incomplete) found:	708
# Pathways found:	711
# PruneToSize (-p):	None
# Scores (-c):	treesei.reaction_max_scores_kegg
# Sources:	C00279,C00074
# StorePartials (-i):	True
# Target dir (-o):	/fs-1/2/epitkane/public_html/pub/retrace/run090623-scores_maps_images
# Targets:	C00079
# UseDijkstra (-q):	False
#PathIndex ZoScore AvgReactionScore NumRpairs NumReactions ZeroScores ScoresUnderThr CompositeMap Rpairs Reactions
1	1.00	656	12	20	0	0	C00279->C00079:[10->7,6->3,7->6,8->10], C00074->C00079:[6->1,6->5,7->8,8->2,8->4]	RP01711,RP00057,RP02189,RP00577,RP01465,RP01785,RP01710,RP03070,RP02750,RP01784,RP03071,RP02749	R01715,R00688,R00689,R00695,R00694,R00692,R01375,R01376,R02412,R06847,R02413,R02415,R01373,R01826,R01714,R03460,R03084,R01826,R03460,R03083
2	1.00	590	19	39	0	0	C00279->C00079:[10->7,6->3,7->6,8->10], C00074->C00079:[6->1,6->5,7->8,8->2,8->4]	RP01568,RP01711,RP00057,RP00113,RP00052,RP00649,RP02189,RP01271,RP00577,RP01465,RP01785,RP01710,RP03070,RP02750,RP01033,RP01784,RP03071,RP00395,RP02749	R01518,R01715,R00688,R00689,R00695,R00694,R00692,R01375,R01376,R02188,R01512,R01515,R01517,R01660,R00756,R00769,R05805,R00770,R00762,R00764,R00767,R00761,R01067,R02412,R01068,R06847,R02413,R02415,R01373,R01826,R01714,R03460,R03084,R00658,R01826,R03460,R01061,R01063,R03083
3	1.00	575	18	31	0	0	C00279->C00079:[10->7,6->3,7->6,8->10], C00074->C00079:[6->1,6->5,7->8,8->2,8->4]	RP01568,RP01711,RP00057,RP13340,RP01790,RP00113,RP02189,RP00577,RP01465,RP01785,RP01710,RP03070,RP02750,RP01033,RP01784,RP03071,RP00395,RP02749	R01518,R01715,R00688,R00689,R00695,R00694,R00692,R01375,R01376,R01827,R01830,R02188,R01512,R01515,R01517,R01660,R02412,R06847,R02413,R02415,R01373,R01826,R01714,R03460,R03084,R00658,R01826,R03460,R01061,R01063,R03083
4	0.33	372	20	73	0	1	C00074->C00079:[7->2,7->5,7->8]	RP11173,RP00036,RP01466,RP01464,RP06005,RP00057,RP06324,RP00109,RP00078,RP00564,RP00346,RP05729,RP06172,RP06046,RP11191,RP05698,RP00079,RP05060,RP01120,RP00285	R07500,R00199,R01858,R02628,R01138,R00659,R00724,R00200,R00206,R02320,R00430,R00208,R01012,R00572,R01377,R01372,R01377,R01372,R00688,R00689,R00695,R00694,R00692,R01375,R01376,R00818,R00344,R00930,R00217,R00353,R00431,R00346,R00345,R00726,R00341,R02520,R02657,R02655,R00217,R00346,R00345,R00726,R00341,R00431,R00472,R02520,R07500,R07709,R01196,R00006,R00014,R00211,R00210,R01699,R00207,R00224,R00226,R00209,R05636,R03145,R00361,R00360,R00343,R00342,R01447,R01257,R05450,R00818,R00211,R00210,R00209,R01196,R00212
5	0.33	424	24	72	0	1	C00074->C00079:[7->2,7->5,7->8]	RP06552,RP01134,RP11173,RP01466,RP01093,RP04543,RP06005,RP00057,RP00060,RP00036,RP01464,RP00564,RP05915,RP00346,RP06172,RP06046,RP11191,RP05698,RP06101,RP00649,RP06324,RP05060,RP01120,RP00285	R01384,R01386,R07658,R00837,R07500,R01377,R00771,R00286,R01377,R01372,R00688,R00689,R00695,R00694,R00692,R01375,R01376,R00725,R01139,R00299,R08404,R02185,R05804,R00303,R00850,R00199,R01858,R02628,R01138,R00659,R00724,R00200,R00206,R02320,R00430,R00208,R01012,R00572,R01372,R02520,R02737,R00836,R02657,R02655,R00472,R02520,R07500,R07709,R01196,R00006,R00014,R00211,R00210,R01699,R00207,R00224,R00226,R00209,R05636,R03145,R00214,R00216,R00761,R01067,R00818,R05450,R00818,R00211,R00210,R00209,R01196,R00212
6	0.22	488	16	51	0	0	C00074->C00079:[7->5,7->8]	RP06552,RP06046,RP11173,RP00036,RP01790,RP05698,RP00196,RP04543,RP02940,RP06005,RP05060,RP00057,RP01464,RP02453,RP00564,RP01197	R01384,R01386,R07658,R02520,R07500,R07500,R00199,R01858,R02628,R01138,R00659,R00724,R00200,R00206,R02320,R00430,R00208,R01012,R00572,R01830,R01196,R00006,R00014,R00211,R00210,R01699,R00207,R00224,R00226,R00209,R05636,R03145,R00289,R00287,R00955,R00286,R03321,R01377,R01372,R05450,R00688,R00689,R00695,R00694,R00692,R01375,R01376,R01372,R02739,R02520,R00959
7	0.22	477	12	46	0	0	C00074->C00079:[7->5,7->8]	RP06046,RP11173,RP00036,RP05698,RP06005,RP05060,RP01710,RP00057,RP00214,RP01464,RP03071,RP00564	R02520,R07500,R07500,R00199,R01858,R02628,R01138,R00659,R00724,R00200,R00206,R02320,R00430,R00208,R01012,R00572,R01196,R00006,R00014,R00211,R00210,R01699,R00207,R00224,R00226,R00209,R05636,R03145,R01377,R01372,R05450,R01714,R00688,R00689,R00695,R00694,R00692,R01375,R01376,R06603,R00985,R01302,R00986,R01372,R03460,R02520
8	0.33	427	22	60	0	1	C00074->C00079:[7->2,7->5,7->8]	RP01568,RP11173,RP00036,RP00113,RP05085,RP06005,RP00057,RP01033,RP01464,RP00564,RP00346,RP01466,RP06046,RP11191,RP00395,RP13340,RP01790,RP05698,RP00650,RP06324,RP05060,RP01120	R01518,R07500,R00199,R01858,R02628,R01138,R00659,R00724,R00200,R00206,R02320,R00430,R00208,R01012,R00572,R02188,R01512,R01515,R01517,R01660,R05487,R01377,R01372,R00688,R00689,R00695,R00694,R00692,R01375,R01376,R00658,R01372,R02520,R02657,R02655,R01377,R02520,R07500,R07709,R01061,R01063,R01827,R01830,R01196,R00006,R00014,R00211,R00210,R01699,R00207,R00224,R00226,R00209,R05636,R03145,R02536,R02537,R00818,R05450,R00818
9	0.22	431	16	52	0	1	C00074->C00079:[7->5,7->8]	RP01568,RP06046,RP11173,RP00395,RP13340,RP01790,RP00113,RP05698,RP06005,RP05060,RP00057,RP01033,RP00036,RP01464,RP00564,RP01466	R01518,R02520,R07500,R07500,R01061,R01063,R01827,R01830,R02188,R01512,R01515,R01517,R01660,R01196,R00006,R00014,R00211,R00210,R01699,R00207,R00224,R00226,R00209,R05636,R03145,R01377,R01372,R05450,R00688,R00689,R00695,R00694,R00692,R01375,R01376,R00658,R00199,R01858,R02628,R01138,R00659,R00724,R00200,R00206,R02320,R00430,R00208,R01012,R00572,R01372,R02520,R01377
10	0.33	460	20	56	0	1	C00074->C00079:[7->2,7->5,7->8]	RP06552,RP06046,RP11173,RP01466,RP01790,RP05698,RP00346,RP00196,RP04543,RP06005,RP02454,RP05060,RP01120,RP00057,RP11191,RP06324,RP01464,RP00564,RP01197,RP00036	R01384,R01386,R07658,R02520,R07500,R07500,R01377,R01830,R01196,R00006,R00014,R00211,R00210,R01699,R00207,R00224,R00226,R00209,R05636,R03145,R02657,R02655,R00289,R00287,R00955,R00286,R01377,R01372,R02740,R05450,R00818,R00688,R00689,R00695,R00694,R00692,R01375,R01376,R07709,R00818,R01372,R02520,R00959,R00199,R01858,R02628,R01138,R00659,R00724,R00200,R00206,R02320,R00430,R00208,R01012,R00572
11	0.22	403	21	66	0	1	C00279->C00079:[6->5,6->8], C00074->C00079:[6->5,6->8]	RP06552,RP06046,RP00564,RP11173,RP06172,RP01790,RP00196,RP04543,RP06101,RP02940,RP00026,RP05060,RP02453,RP00057,RP06005,RP00036,RP01464,RP00128,RP04318,RP01197,RP01466	R01384,R01386,R07658,R02520,R07500,R02520,R07500,R00472,R01830,R00289,R00287,R00955,R00286,R00214,R00216,R03321,R00743,R01323,R01179,R05508,R00393,R04057,R02955,R05336,R01359,R05509,R00928,R04000,R00229,R07832,R03884,R00227,R03153,R00235,R05450,R02739,R00688,R00689,R00695,R00694,R00692,R01375,R01376,R01377,R01372,R00199,R01858,R02628,R01138,R00659,R00724,R00200,R00206,R02320,R00430,R00208,R01012,R00572,R01372,R00710,R00711,R01019,R00326,R00224,R00959,R01377
12	0.33	460	21	64	0	0	C00074->C00079:[7->2,7->5,7->8]	RP06552,RP11173,RP00036,RP00196,RP00078,RP06005,RP00057,RP00109,RP01464,RP00564,RP01197,RP06046,RP11191,RP01790,RP05698,RP00346,RP06324,RP02454,RP05060,RP01120,RP04543	R01384,R01386,R07658,R07500,R00199,R01858,R02628,R01138,R00659,R00724,R00200,R00206,R02320,R00430,R00208,R01012,R00572,R00289,R00287,R00955,R00431,R00346,R00345,R00726,R00341,R01377,R01372,R00688,R00689,R00695,R00694,R00692,R01375,R01376,R00344,R00930,R00217,R00353,R01372,R02520,R00959,R02520,R07500,R07709,R01830,R01196,R00006,R00014,R00211,R00210,R01699,R00207,R00224,R00226,R00209,R05636,R03145,R02657,R02655,R00818,R02740,R05450,R00818,R00286
13	0.22	461	15	54	0	0	C00074->C00079:[7->5,7->8]	RP06046,RP11173,RP00036,RP05698,RP06101,RP06005,RP05060,RP01710,RP00057,RP00214,RP00285,RP01464,RP03071,RP00564,RP06172	R02520,R07500,R07500,R00199,R01858,R02628,R01138,R00659,R00724,R00200,R00206,R02320,R00430,R00208,R01012,R00572,R01196,R00006,R00014,R00211,R00210,R01699,R00207,R00224,R00226,R00209,R05636,R03145,R00214,R00216,R01377,R01372,R05450,R01714,R00688,R00689,R00695,R00694,R00692,R01375,R01376,R06603,R00985,R01302,R00986,R00211,R00210,R00209,R01196,R00212,R01372,R03460,R02520,R00472
14	0.22	421	21	69	0	1	C00074->C00079:[7->5,7->8]	RP00113,RP01568,RP11173,RP00395,RP06172,RP01790,RP06046,RP00285,RP13340,RP00078,RP06101,RP06005,RP05060,RP05698,RP00057,RP01033,RP00109,RP01464,RP00564,RP00036,RP01466	R02188,R01512,R01515,R01517,R01660,R01518,R07500,R01061,R01063,R00472,R01830,R02520,R07500,R00211,R00210,R00209,R01196,R00212,R01827,R00431,R00346,R00345,R00726,R00341,R00214,R00216,R01377,R01372,R05450,R01196,R00006,R00014,R00211,R00210,R01699,R00207,R00224,R00226,R00209,R05636,R03145,R00688,R00689,R00695,R00694,R00692,R01375,R01376,R00658,R00344,R00930,R00217,R00353,R01372,R02520,R00199,R01858,R02628,R01138,R00659,R00724,R00200,R00206,R02320,R00430,R00208,R01012,R00572,R01377
15	0.22	403	18	44	0	0	C00074->C00079:[7->5,7->8]	RP06552,RP05857,RP01134,RP11173,RP00177,RP06046,RP01093,RP01464,RP00649,RP06005,RP05060,RP00057,RP00060,RP00078,RP00564,RP01431,RP05915,RP04543	R01384,R01386,R07658,R00709,R00267,R00837,R07500,R00351,R00352,R00362,R02520,R07500,R00771,R01372,R00761,R01067,R01377,R01372,R05450,R00688,R00689,R00695,R00694,R00692,R01375,R01376,R00725,R01139,R00299,R08404,R02185,R05804,R00303,R00850,R00431,R00346,R00345,R00726,R00341,R02520,R01324,R02737,R00836,R00286
16	0.33	445	27	76	0	1	C00074->C00079:[7->2,7->5,7->8]	RP06552,RP11173,RP06172,RP00650,RP00196,RP04543,RP06005,RP00057,RP11191,RP00109,RP00078,RP00564,RP01197,RP01466,RP06046,RP05085,RP01790,RP05698,RP00346,RP06101,RP06324,RP02454,RP05060,RP01120,RP01464,RP00285,RP00036	R01384,R01386,R07658,R07500,R00472,R02536,R02537,R00289,R00287,R00955,R00286,R01377,R01372,R00688,R00689,R00695,R00694,R00692,R01375,R01376,R07709,R00344,R00930,R00217,R00353,R00431,R00346,R00345,R00726,R00341,R02520,R00959,R01377,R02520,R07500,R05487,R01830,R01196,R00006,R00014,R00211,R00210,R01699,R00207,R00224,R00226,R00209,R05636,R03145,R02657,R02655,R00214,R00216,R00818,R02740,R05450,R00818,R01372,R00211,R00210,R00209,R01196,R00212,R00199,R01858,R02628,R01138,R00659,R00724,R00200,R00206,R02320,R00430,R00208,R01012,R00572
17	0.33	467	22	65	0	0	C00074->C00079:[7->2,7->5,7->8]	RP06552,RP11173,RP00036,RP00196,RP04543,RP06005,RP00057,RP00109,RP00078,RP02453,RP00564,RP01197,RP06046,RP11191,RP01790,RP05698,RP00346,RP02940,RP06324,RP05060,RP01120,RP01464	R01384,R01386,R07658,R07500,R00199,R01858,R02628,R01138,R00659,R00724,R00200,R00206,R02320,R00430,R00208,R01012,R00572,R00289,R00287,R00955,R00286,R01377,R01372,R00688,R00689,R00695,R00694,R00692,R01375,R01376,R00344,R00930,R00217,R00353,R00431,R00346,R00345,R00726,R00341,R02739,R02520,R00959,R02520,R07500,R07709,R01830,R01196,R00006,R00014,R00211,R00210,R01699,R00207,R00224,R00226,R00209,R05636,R03145,R02657,R02655,R03321,R00818,R05450,R00818,R01372
18	0.22	403	11	33	0	0	C00074->C00079:[7->5,7->8]	RP06046,RP11173,RP05698,RP06005,RP05060,RP01710,RP00057,RP00214,RP01464,RP03071,RP00564	R02520,R07500,R07500,R01196,R00006,R00014,R00211,R00210,R01699,R00207,R00224,R00226,R00209,R05636,R03145,R01377,R01372,R05450,R01714,R00688,R00689,R00695,R00694,R00692,R01375,R01376,R06603,R00985,R01302,R00986,R01372,R03460,R02520
19	0.22	361	15	67	0	1	C00074->C00079:[7->5,7->8]	RP06046,RP00564,RP11173,RP06172,RP05698,RP06101,RP00026,RP05060,RP00057,RP06005,RP00036,RP01464,RP00128,RP04318,RP01466	R02520,R07500,R02520,R07500,R00472,R01196,R00006,R00014,R00211,R00210,R01699,R00207,R00224,R00226,R00209,R05636,R03145,R00214,R00216,R00743,R01323,R01179,R05508,R00393,R04057,R02955,R05336,R01359,R05509,R00928,R04000,R00229,R07832,R03884,R00227,R03153,R00235,R05450,R00688,R00689,R00695,R00694,R00692,R01375,R01376,R01377,R01372,R00199,R01858,R02628,R01138,R00659,R00724,R00200,R00206,R02320,R00430,R00208,R01012,R00572,R01372,R00710,R00711,R01019,R00326,R00224,R01377
20	0.22	414	16	46	0	0	C00074->C00079:[7->5,7->8]	RP06552,RP06046,RP11173,RP01790,RP05698,RP00196,RP01464,RP06005,RP02454,RP05060,RP00057,RP00109,RP00078,RP00564,RP04543,RP01197	R01384,R01386,R07658,R02520,R07500,R07500,R01830,R01196,R00006,R00014,R00211,R00210,R01699,R00207,R00224,R00226,R00209,R05636,R03145,R00289,R00287,R00955,R01372,R01377,R01372,R02740,R05450,R00688,R00689,R00695,R00694,R00692,R01375,R01376,R00344,R00930,R00217,R00353,R00431,R00346,R00345,R00726,R00341,R02520,R00286,R00959
21	0.22	373	20	51	0	1	C00074->C00079:[6->5,6->8]	RP06552,RP06046,RP01134,RP04543,RP06172,RP00285,RP01093,RP00078,RP06101,RP00649,RP06005,RP05060,RP00057,RP11173,RP00060,RP00109,RP01464,RP00564,RP05915,RP01466	R01384,R01386,R07658,R02520,R07500,R00837,R00286,R00472,R00211,R00210,R00209,R01196,R00212,R00771,R00431,R00346,R00345,R00726,R00341,R00214,R00216,R00761,R01067,R01377,R01372,R05450,R00688,R00689,R00695,R00694,R00692,R01375,R01376,R07500,R00725,R01139,R00299,R08404,R02185,R05804,R00303,R00850,R00344,R00930,R00217,R00353,R01372,R02520,R02737,R00836,R01377
22	0.33	430	27	75	0	1	C00074->C00079:[7->2,7->5,7->8]	RP06552,RP01568,RP01134,RP11173,RP00036,RP00113,RP01093,RP04543,RP06005,RP00057,RP01033,RP00060,RP01464,RP00564,RP05915,RP00346,RP01466,RP06046,RP11191,RP00395,RP13340,RP01790,RP05698,RP00649,RP06324,RP05060,RP01120	R01384,R01386,R07658,R01518,R00837,R07500,R00199,R01858,R02628,R01138,R00659,R00724,R00200,R00206,R02320,R00430,R00208,R01012,R00572,R02188,R01512,R01515,R01517,R01660,R00771,R00286,R01377,R01372,R00688,R00689,R00695,R00694,R00692,R01375,R01376,R00658,R00725,R01139,R00299,R08404,R02185,R05804,R00303,R00850,R01372,R02520,R02737,R00836,R02657,R02655,R01377,R02520,R07500,R07709,R01061,R01063,R01827,R01830,R01196,R00006,R00014,R00211,R00210,R01699,R00207,R00224,R00226,R00209,R05636,R03145,R00761,R01067,R00818,R05450,R00818
23	0.33	433	13	45	0	0	C00074->C00079:[7->2,7->5,7->8]	RP06046,RP11173,RP00036,RP05698,RP06005,RP05060,RP01120,RP00057,RP11191,RP06324,RP01464,RP00564,RP00346	R02520,R07500,R07500,R00199,R01858,R02628,R01138,R00659,R00724,R00200,R00206,R02320,R00430,R00208,R01012,R00572,R01196,R00006,R00014,R00211,R00210,R01699,R00207,R00224,R00226,R00209,R05636,R03145,R01377,R01372,R05450,R00818,R00688,R00689,R00695,R00694,R00692,R01375,R01376,R07709,R00818,R01372,R02520,R02657,R02655
24	0.22	378	18	55	0	1	C00074->C00079:[7->5,7->8]	RP06552,RP06046,RP01134,RP11173,RP00078,RP01466,RP05698,RP01093,RP04543,RP00649,RP06005,RP05060,RP00057,RP00060,RP00109,RP01464,RP00564,RP05915	R01384,R01386,R07658,R02520,R07500,R00837,R07500,R00431,R00346,R00345,R00726,R00341,R01377,R01196,R00006,R00014,R00211,R00210,R01699,R00207,R00224,R00226,R00209,R05636,R03145,R00771,R00286,R00761,R01067,R01377,R01372,R05450,R00688,R00689,R00695,R00694,R00692,R01375,R01376,R00725,R01139,R00299,R08404,R02185,R05804,R00303,R00850,R00344,R00930,R00217,R00353,R01372,R02520,R02737,R00836
25	0.22	408	19	57	0	1	C00279->C00079:[6->5,6->8], C00074->C00079:[6->5,6->8]	RP06552,RP06046,RP11173,RP00036,RP01790,RP00196,RP04543,RP00079,RP02454,RP05060,RP00057,RP06005,RP00285,RP01464,RP00564,RP06172,RP01197,RP05729,RP01466	R01384,R01386,R07658,R02520,R07500,R07500,R00199,R01858,R02628,R01138,R00659,R00724,R00200,R00206,R02320,R00430,R00208,R01012,R00572,R01830,R00289,R00287,R00955,R00286,R00361,R00360,R00343,R00342,R01447,R01257,R02740,R05450,R00688,R00689,R00695,R00694,R00692,R01375,R01376,R01377,R01372,R00211,R00210,R00209,R01196,R00212,R01372,R02520,R00472,R00959,R00217,R00346,R00345,R00726,R00341,R00431,R01377
26	0.33	403	24	74	0	1	C00074->C00079:[7->2,7->5,7->8]	RP06552,RP11173,RP00036,RP00196,RP04543,RP06005,RP00057,RP06324,RP01464,RP00564,RP01197,RP05729,RP06172,RP06046,RP01466,RP11191,RP01790,RP05698,RP00346,RP00079,RP02454,RP05060,RP01120,RP00285	R01384,R01386,R07658,R07500,R00199,R01858,R02628,R01138,R00659,R00724,R00200,R00206,R02320,R00430,R00208,R01012,R00572,R00289,R00287,R00955,R00286,R01377,R01372,R00688,R00689,R00695,R00694,R00692,R01375,R01376,R00818,R01372,R02520,R00959,R00217,R00346,R00345,R00726,R00341,R00431,R00472,R02520,R07500,R01377,R07709,R01830,R01196,R00006,R00014,R00211,R00210,R01699,R00207,R00224,R00226,R00209,R05636,R03145,R02657,R02655,R00361,R00360,R00343,R00342,R01447,R01257,R02740,R05450,R00818,R00211,R00210,R00209,R01196,R00212
27	0.22	436	11	49	0	0	C00074->C00079:[7->5,7->8]	RP06046,RP11173,RP00036,RP05698,RP01464,RP06005,RP05060,RP00057,RP00109,RP00078,RP00564	R02520,R07500,R07500,R00199,R01858,R02628,R01138,R00659,R00724,R00200,R00206,R02320,R00430,R00208,R01012,R00572,R01196,R00006,R00014,R00211,R00210,R01699,R00207,R00224,R00226,R00209,R05636,R03145,R01372,R01377,R01372,R05450,R00688,R00689,R00695,R00694,R00692,R01375,R01376,R00344,R00930,R00217,R00353,R00431,R00346,R00345,R00726,R00341,R02520
28	0.33	449	19	61	0	1	C00074->C00079:[7->2,7->5,7->8]	RP05857,RP11173,RP01466,RP00177,RP06046,RP05698,RP00078,RP06005,RP05060,RP01120,RP00057,RP11191,RP06324,RP00109,RP01464,RP00564,RP01431,RP00346,RP00036	R00709,R00267,R07500,R01377,R00351,R00352,R00362,R02520,R07500,R01196,R00006,R00014,R00211,R00210,R01699,R00207,R00224,R00226,R00209,R05636,R03145,R00431,R00346,R00345,R00726,R00341,R01377,R01372,R05450,R00818,R00688,R00689,R00695,R00694,R00692,R01375,R01376,R07709,R00818,R00344,R00930,R00217,R00353,R01372,R02520,R01324,R02657,R02655,R00199,R01858,R02628,R01138,R00659,R00724,R00200,R00206,R02320,R00430,R00208,R01012,R00572
29	0.22	423	13	25	0	0	C00279->C00079:[6->5,6->8]	RP06552,RP06046,RP11173,RP01790,RP00196,RP04543,RP06005,RP02454,RP05060,RP00057,RP01464,RP00564,RP01197	R01384,R01386,R07658,R02520,R07500,R07500,R01830,R00289,R00287,R00955,R00286,R01377,R01372,R02740,R05450,R00688,R00689,R00695,R00694,R00692,R01375,R01376,R01372,R02520,R00959
30	0.33	426	26	75	0	1	C00074->C00079:[7->2,7->5,7->8]	RP06552,RP01134,RP11173,RP01466,RP00650,RP01093,RP04543,RP06005,RP00057,RP11191,RP00060,RP01464,RP00564,RP05915,RP00346,RP00036,RP06046,RP05085,RP05698,RP06101,RP00649,RP06324,RP05060,RP01120,RP00285,RP06172	R01384,R01386,R07658,R00837,R07500,R01377,R02536,R02537,R00771,R00286,R01377,R01372,R00688,R00689,R00695,R00694,R00692,R01375,R01376,R07709,R00725,R01139,R00299,R08404,R02185,R05804,R00303,R00850,R01372,R02520,R02737,R00836,R02657,R02655,R00199,R01858,R02628,R01138,R00659,R00724,R00200,R00206,R02320,R00430,R00208,R01012,R00572,R02520,R07500,R05487,R01196,R00006,R00014,R00211,R00210,R01699,R00207,R00224,R00226,R00209,R05636,R03145,R00214,R00216,R00761,R01067,R00818,R05450,R00818,R00211,R00210,R00209,R01196,R00212,R00472
31	0.11	386	8	29	0	1	C00074->C00079:[7->8]	RP01710,RP00057,RP00214,RP03071,RP01464,RP05698,RP06005,RP01466	R01714,R00688,R00689,R00695,R00694,R00692,R01375,R01376,R06603,R00985,R01302,R00986,R03460,R01372,R01196,R00006,R00014,R00211,R00210,R01699,R00207,R00224,R00226,R00209,R05636,R03145,R01377,R01372,R01377
32	0.22	344	11	37	0	1	C00074->C00079:[7->5,7->8]	RP06046,RP11173,RP01466,RP05698,RP01464,RP06005,RP05060,RP00057,RP00109,RP00078,RP00564	R02520,R07500,R07500,R01377,R01196,R00006,R00014,R00211,R00210,R01699,R00207,R00224,R00226,R00209,R05636,R03145,R01372,R01377,R01372,R05450,R00688,R00689,R00695,R00694,R00692,R01375,R01376,R00344,R00930,R00217,R00353,R00431,R00346,R00345,R00726,R00341,R02520
33	0.33	435	18	54	0	3	C00074->C00079:[6->5,6->8,8->2]	RP00214,RP01711,RP06172,RP00285,RP01416,RP00078,RP06101,RP01215,RP06005,RP05060,RP02273,RP00057,RP09028,RP00109,RP01464,RP00334,RP00036,RP01466	R06603,R00985,R01302,R00986,R01715,R00472,R00211,R00210,R00209,R01196,R00212,R01302,R00431,R00346,R00345,R00726,R00341,R00214,R00216,R00985,R00986,R01377,R01372,R05450,R02521,R00688,R00689,R00695,R00694,R00692,R01375,R01376,R06603,R00344,R00930,R00217,R00353,R01372,R01730,R01728,R00199,R01858,R02628,R01138,R00659,R00724,R00200,R00206,R02320,R00430,R00208,R01012,R00572,R01377
34	0.33	463	17	48	0	3	C00074->C00079:[6->5,7->8,8->2]	RP05857,RP01711,RP01466,RP00177,RP02273,RP01416,RP00214,RP01464,RP01215,RP06005,RP05060,RP00057,RP09028,RP00078,RP01431,RP00334,RP00036	R00709,R00267,R01715,R01377,R00351,R00352,R00362,R02521,R01302,R06603,R00985,R01302,R00986,R01372,R00985,R00986,R01377,R01372,R05450,R00688,R00689,R00695,R00694,R00692,R01375,R01376,R06603,R00431,R00346,R00345,R00726,R00341,R01324,R01730,R01728,R00199,R01858,R02628,R01138,R00659,R00724,R00200,R00206,R02320,R00430,R00208,R01012,R00572
35	0.33	451	23	63	0	1	C00074->C00079:[7->2,7->5,7->8]	RP01568,RP11173,RP01466,RP00113,RP06005,RP01710,RP00057,RP01033,RP01464,RP00564,RP00346,RP00036,RP06046,RP11191,RP00395,RP13340,RP01790,RP05698,RP06324,RP05060,RP01120,RP00214,RP03071	R01518,R07500,R01377,R02188,R01512,R01515,R01517,R01660,R01377,R01372,R01714,R00688,R00689,R00695,R00694,R00692,R01375,R01376,R00658,R01372,R02520,R02657,R02655,R00199,R01858,R02628,R01138,R00659,R00724,R00200,R00206,R02320,R00430,R00208,R01012,R00572,R02520,R07500,R07709,R01061,R01063,R01827,R01830,R01196,R00006,R00014,R00211,R00210,R01699,R00207,R00224,R00226,R00209,R05636,R03145,R00818,R05450,R00818,R06603,R00985,R01302,R00986,R03460
36	0.22	396	20	65	0	1	C00279->C00079:[6->5,6->8], C00074->C00079:[6->5,6->8]	RP06552,RP06046,RP00564,RP11173,RP06172,RP01790,RP00196,RP04543,RP06101,RP00026,RP02454,RP05060,RP00057,RP06005,RP00036,RP01464,RP00128,RP04318,RP01197,RP01466	R01384,R01386,R07658,R02520,R07500,R02520,R07500,R00472,R01830,R00289,R00287,R00955,R00286,R00214,R00216,R00743,R01323,R01179,R05508,R00393,R04057,R02955,R05336,R01359,R05509,R00928,R04000,R00229,R07832,R03884,R00227,R03153,R00235,R02740,R05450,R00688,R00689,R00695,R00694,R00692,R01375,R01376,R01377,R01372,R00199,R01858,R02628,R01138,R00659,R00724,R00200,R00206,R02320,R00430,R00208,R01012,R00572,R01372,R00710,R00711,R01019,R00326,R00224,R00959,R01377
37	0.33	448	25	66	0	1	C00074->C00079:[7->2,7->5,7->8]	RP06552,RP01568,RP11173,RP00036,RP00113,RP00196,RP04543,RP06005,RP00057,RP01033,RP01464,RP00564,RP01197,RP01466,RP06046,RP11191,RP00395,RP13340,RP01790,RP05698,RP00346,RP06324,RP02454,RP05060,RP01120	R01384,R01386,R07658,R01518,R07500,R00199,R01858,R02628,R01138,R00659,R00724,R00200,R00206,R02320,R00430,R00208,R01012,R00572,R02188,R01512,R01515,R01517,R01660,R00289,R00287,R00955,R00286,R01377,R01372,R00688,R00689,R00695,R00694,R00692,R01375,R01376,R00658,R01372,R02520,R00959,R01377,R02520,R07500,R07709,R01061,R01063,R01827,R01830,R01196,R00006,R00014,R00211,R00210,R01699,R00207,R00224,R00226,R00209,R05636,R03145,R02657,R02655,R00818,R02740,R05450,R00818
38	0.22	466	18	44	0	0	C00074->C00079:[7->5,7->8]	RP06552,RP06046,RP11173,RP01790,RP05698,RP00196,RP04543,RP02940,RP06005,RP05060,RP01710,RP00057,RP00214,RP02453,RP01464,RP03071,RP00564,RP01197	R01384,R01386,R07658,R02520,R07500,R07500,R01830,R01196,R00006,R00014,R00211,R00210,R01699,R00207,R00224,R00226,R00209,R05636,R03145,R00289,R00287,R00955,R00286,R03321,R01377,R01372,R05450,R01714,R00688,R00689,R00695,R00694,R00692,R01375,R01376,R06603,R00985,R01302,R00986,R02739,R01372,R03460,R02520,R00959
39	1.00	546	14	37	0	2	C00279->C00079:[10->7,6->3,7->6,8->10], C00074->C00079:[6->1,6->5,7->8,8->2,8->4]	RP09028,RP00036,RP00474,RP01711,RP01215,RP01465,RP00214,RP01785,RP00057,RP02750,RP01784,RP01416,RP01643,RP02749	R06603,R00199,R01858,R02628,R01138,R00659,R00724,R00200,R00206,R02320,R00430,R00208,R01012,R00572,R01296,R01298,R01715,R00985,R00986,R01373,R06603,R00985,R01302,R00986,R01826,R00688,R00689,R00695,R00694,R00692,R01375,R01376,R03084,R01826,R01302,R01627,R03083
40	0.22	431	20	41	0	1	C00279->C00079:[6->5,6->8]	RP06552,RP06046,RP01134,RP11173,RP01466,RP01790,RP00196,RP04543,RP02940,RP06005,RP00649,RP05060,RP00057,RP00060,RP01464,RP02453,RP00564,RP05915,RP01197,RP01093	R01384,R01386,R07658,R02520,R07500,R00837,R07500,R01377,R01830,R00289,R00287,R00955,R00286,R03321,R01377,R01372,R00761,R01067,R05450,R00688,R00689,R00695,R00694,R00692,R01375,R01376,R00725,R01139,R00299,R08404,R02185,R05804,R00303,R00850,R01372,R02739,R02520,R02737,R00836,R00959,R00771
41	0.33	438	20	60	0	1	C00074->C00079:[7->2,7->5,7->8]	RP11173,RP01466,RP06046,RP01464,RP06005,RP00057,RP05085,RP00078,RP00564,RP01431,RP00346,RP00036,RP05857,RP11191,RP00177,RP05698,RP00650,RP06324,RP05060,RP01120	R07500,R01377,R02520,R07500,R01372,R01377,R01372,R00688,R00689,R00695,R00694,R00692,R01375,R01376,R05487,R00431,R00346,R00345,R00726,R00341,R02520,R01324,R02657,R02655,R00199,R01858,R02628,R01138,R00659,R00724,R00200,R00206,R02320,R00430,R00208,R01012,R00572,R00709,R00267,R07709,R00351,R00352,R00362,R01196,R00006,R00014,R00211,R00210,R01699,R00207,R00224,R00226,R00209,R05636,R03145,R02536,R02537,R00818,R05450,R00818
42	0.33	416	17	54	0	1	C00074->C00079:[7->2,7->5,7->8]	RP06046,RP11173,RP00036,RP05698,RP01466,RP06101,RP06005,RP05060,RP01120,RP00057,RP11191,RP06324,RP00285,RP01464,RP00564,RP00346,RP06172	R02520,R07500,R07500,R00199,R01858,R02628,R01138,R00659,R00724,R00200,R00206,R02320,R00430,R00208,R01012,R00572,R01196,R00006,R00014,R00211,R00210,R01699,R00207,R00224,R00226,R00209,R05636,R03145,R01377,R00214,R00216,R01377,R01372,R05450,R00818,R00688,R00689,R00695,R00694,R00692,R01375,R01376,R07709,R00818,R00211,R00210,R00209,R01196,R00212,R01372,R02520,R02657,R02655,R00472
43	0.22	425	15	27	0	1	C00279->C00079:[6->5,6->8]	RP06552,RP06046,RP11173,RP01466,RP01790,RP00196,RP04543,RP02940,RP06005,RP05060,RP00057,RP01464,RP02453,RP00564,RP01197	R01384,R01386,R07658,R02520,R07500,R07500,R01377,R01830,R00289,R00287,R00955,R00286,R03321,R01377,R01372,R05450,R00688,R00689,R00695,R00694,R00692,R01375,R01376,R01372,R02739,R02520,R00959
44	0.33	414	19	57	0	1	C00074->C00079:[7->2,7->5,7->8]	RP06046,RP11173,RP00036,RP01120,RP04290,RP01466,RP05983,RP06101,RP06005,RP05060,RP05698,RP00057,RP11191,RP06324,RP00285,RP01464,RP00564,RP00346,RP06172	R02520,R07500,R07500,R00199,R01858,R02628,R01138,R00659,R00724,R00200,R00206,R02320,R00430,R00208,R01012,R00572,R00818,R00220,R01377,R05103,R01281,R00214,R00216,R01377,R01372,R05450,R01196,R00006,R00014,R00211,R00210,R01699,R00207,R00224,R00226,R00209,R05636,R03145,R00688,R00689,R00695,R00694,R00692,R01375,R01376,R07709,R00818,R00211,R00210,R00209,R01196,R00212,R01372,R02520,R02657,R02655,R00472
45	0.33	421	18	56	0	0	C00074->C00079:[7->2,7->5,7->8]	RP06046,RP11173,RP00036,RP01120,RP04290,RP05983,RP06101,RP06005,RP05060,RP05698,RP00057,RP11191,RP06324,RP00285,RP01464,RP00564,RP00346,RP06172	R02520,R07500,R07500,R00199,R01858,R02628,R01138,R00659,R00724,R00200,R00206,R02320,R00430,R00208,R01012,R00572,R00818,R00220,R05103,R01281,R00214,R00216,R01377,R01372,R05450,R01196,R00006,R00014,R00211,R00210,R01699,R00207,R00224,R00226,R00209,R05636,R03145,R00688,R00689,R00695,R00694,R00692,R01375,R01376,R07709,R00818,R00211,R00210,R00209,R01196,R00212,R01372,R02520,R02657,R02655,R00472
46	0.33	457	18	60	0	0	C00074->C00079:[7->2,7->5,7->8]	RP06046,RP11173,RP00036,RP01120,RP05698,RP01464,RP06005,RP05060,RP01710,RP00057,RP00214,RP06324,RP00109,RP00078,RP03071,RP00564,RP00346,RP11191	R02520,R07500,R07500,R00199,R01858,R02628,R01138,R00659,R00724,R00200,R00206,R02320,R00430,R00208,R01012,R00572,R00818,R01196,R00006,R00014,R00211,R00210,R01699,R00207,R00224,R00226,R00209,R05636,R03145,R01372,R01377,R01372,R05450,R01714,R00688,R00689,R00695,R00694,R00692,R01375,R01376,R06603,R00985,R01302,R00986,R00818,R00344,R00930,R00217,R00353,R00431,R00346,R00345,R00726,R00341,R03460,R02520,R02657,R02655,R07709
47	0.22	437	17	59	0	1	C00074->C00079:[7->5,7->8]	RP06552,RP06046,RP01134,RP11173,RP01466,RP05698,RP01093,RP04543,RP00649,RP06005,RP05060,RP00057,RP00060,RP01464,RP00564,RP05915,RP00036	R01384,R01386,R07658,R02520,R07500,R00837,R07500,R01377,R01196,R00006,R00014,R00211,R00210,R01699,R00207,R00224,R00226,R00209,R05636,R03145,R00771,R00286,R00761,R01067,R01377,R01372,R05450,R00688,R00689,R00695,R00694,R00692,R01375,R01376,R00725,R01139,R00299,R08404,R02185,R05804,R00303,R00850,R01372,R02520,R02737,R00836,R00199,R01858,R02628,R01138,R00659,R00724,R00200,R00206,R02320,R00430,R00208,R01012,R00572
48	0.22	441	14	26	0	0	C00279->C00079:[6->5,6->8]	RP06552,RP06046,RP11173,RP01790,RP00196,RP04543,RP02940,RP06005,RP05060,RP00057,RP01464,RP02453,RP00564,RP01197	R01384,R01386,R07658,R02520,R07500,R07500,R01830,R00289,R00287,R00955,R00286,R03321,R01377,R01372,R05450,R00688,R00689,R00695,R00694,R00692,R01375,R01376,R01372,R02739,R02520,R00959
49	0.22	362	15	50	0	1	C00074->C00079:[7->5,7->8]	RP06046,RP11173,RP00036,RP04290,RP05983,RP00079,RP05060,RP00057,RP06005,RP00285,RP01464,RP00564,RP06172,RP05729,RP01466	R02520,R07500,R07500,R00199,R01858,R02628,R01138,R00659,R00724,R00200,R00206,R02320,R00430,R00208,R01012,R00572,R00220,R05103,R01281,R00361,R00360,R00343,R00342,R01447,R01257,R05450,R00688,R00689,R00695,R00694,R00692,R01375,R01376,R01377,R01372,R00211,R00210,R00209,R01196,R00212,R01372,R02520,R00472,R00217,R00346,R00345,R00726,R00341,R00431,R01377
50	0.33	450	25	67	0	1	C00074->C00079:[7->2,7->5,7->8]	RP06552,RP11173,RP00036,RP00650,RP00196,RP04543,RP06005,RP00057,RP11191,RP01464,RP00564,RP01197,RP06172,RP06046,RP01466,RP05085,RP01790,RP05698,RP00346,RP06101,RP06324,RP02454,RP05060,RP01120,RP00285	R01384,R01386,R07658,R07500,R00199,R01858,R02628,R01138,R00659,R00724,R00200,R00206,R02320,R00430,R00208,R01012,R00572,R02536,R02537,R00289,R00287,R00955,R00286,R01377,R01372,R00688,R00689,R00695,R00694,R00692,R01375,R01376,R07709,R01372,R02520,R00959,R00472,R02520,R07500,R01377,R05487,R01830,R01196,R00006,R00014,R00211,R00210,R01699,R00207,R00224,R00226,R00209,R05636,R03145,R02657,R02655,R00214,R00216,R00818,R02740,R05450,R00818,R00211,R00210,R00209,R01196,R00212
51	0.22	495	18	43	0	1	C00074->C00079:[7->5,7->8]	RP06552,RP06046,RP11173,RP01466,RP01790,RP04290,RP00196,RP04543,RP02940,RP06005,RP05060,RP00057,RP05983,RP01464,RP02453,RP00564,RP01197,RP00036	R01384,R01386,R07658,R02520,R07500,R07500,R01377,R01830,R00220,R00289,R00287,R00955,R00286,R03321,R01377,R01372,R05450,R00688,R00689,R00695,R00694,R00692,R01375,R01376,R05103,R01281,R01372,R02739,R02520,R00959,R00199,R01858,R02628,R01138,R00659,R00724,R00200,R00206,R02320,R00430,R00208,R01012,R00572
52	0.33	427	16	49	0	1	C00074->C00079:[7->2,7->5,7->8]	RP06046,RP11173,RP01466,RP00650,RP05698,RP05085,RP06005,RP05060,RP01120,RP00057,RP11191,RP06324,RP01464,RP00564,RP00346,RP00036	R02520,R07500,R07500,R01377,R02536,R02537,R01196,R00006,R00014,R00211,R00210,R01699,R00207,R00224,R00226,R00209,R05636,R03145,R05487,R01377,R01372,R05450,R00818,R00688,R00689,R00695,R00694,R00692,R01375,R01376,R07709,R00818,R01372,R02520,R02657,R02655,R00199,R01858,R02628,R01138,R00659,R00724,R00200,R00206,R02320,R00430,R00208,R01012,R00572
53	0.33	464	28	74	0	1	C00074->C00079:[7->2,7->5,7->8]	RP06552,RP01134,RP11173,RP01466,RP00650,RP00196,RP04543,RP06005,RP00649,RP00057,RP11191,RP00060,RP01464,RP02453,RP00564,RP05915,RP01197,RP00036,RP06046,RP05085,RP01790,RP05698,RP00346,RP02940,RP06324,RP05060,RP01120,RP01093	R01384,R01386,R07658,R00837,R07500,R01377,R02536,R02537,R00289,R00287,R00955,R00286,R01377,R01372,R00761,R01067,R00688,R00689,R00695,R00694,R00692,R01375,R01376,R07709,R00725,R01139,R00299,R08404,R02185,R05804,R00303,R00850,R01372,R02739,R02520,R02737,R00836,R00959,R00199,R01858,R02628,R01138,R00659,R00724,R00200,R00206,R02320,R00430,R00208,R01012,R00572,R02520,R07500,R05487,R01830,R01196,R00006,R00014,R00211,R00210,R01699,R00207,R00224,R00226,R00209,R05636,R03145,R02657,R02655,R03321,R00818,R05450,R00818,R00771
54	0.22	443	16	48	0	1	C00074->C00079:[6->5,6->8,7->5,7->8]	RP05857,RP11173,RP01466,RP00177,RP06046,RP01464,RP06101,RP06005,RP05060,RP06172,RP00057,RP00285,RP00078,RP00564,RP01431,RP00036	R00709,R00267,R07500,R01377,R00351,R00352,R00362,R02520,R07500,R01372,R00214,R00216,R01377,R01372,R05450,R00472,R00688,R00689,R00695,R00694,R00692,R01375,R01376,R00211,R00210,R00209,R01196,R00212,R00431,R00346,R00345,R00726,R00341,R02520,R01324,R00199,R01858,R02628,R01138,R00659,R00724,R00200,R00206,R02320,R00430,R00208,R01012,R00572
55	0.22	468	15	50	0	1	C00074->C00079:[7->5,7->8]	RP06046,RP11173,RP01466,RP00650,RP05698,RP06005,RP05060,RP01710,RP00057,RP05085,RP00036,RP01464,RP03071,RP00564,RP00214	R02520,R07500,R07500,R01377,R02536,R02537,R01196,R00006,R00014,R00211,R00210,R01699,R00207,R00224,R00226,R00209,R05636,R03145,R01377,R01372,R05450,R01714,R00688,R00689,R00695,R00694,R00692,R01375,R01376,R05487,R00199,R01858,R02628,R01138,R00659,R00724,R00200,R00206,R02320,R00430,R00208,R01012,R00572,R01372,R03460,R02520,R06603,R00985,R01302,R00986
56	0.22	422	13	49	0	1	C00074->C00079:[7->5,7->8]	RP06046,RP11173,RP00036,RP05698,RP06101,RP06005,RP05060,RP00057,RP00285,RP01464,RP00564,RP06172,RP01466	R02520,R07500,R07500,R00199,R01858,R02628,R01138,R00659,R00724,R00200,R00206,R02320,R00430,R00208,R01012,R00572,R01196,R00006,R00014,R00211,R00210,R01699,R00207,R00224,R00226,R00209,R05636,R03145,R00214,R00216,R01377,R01372,R05450,R00688,R00689,R00695,R00694,R00692,R01375,R01376,R00211,R00210,R00209,R01196,R00212,R01372,R02520,R00472,R01377
57	0.33	453	20	55	0	3	C00279->C00079:[6->8], C00074->C00079:[6->5,8->2]	RP06552,RP00214,RP01134,RP01711,RP01215,RP01466,RP02273,RP01416,RP01093,RP04543,RP00649,RP06005,RP05060,RP00057,RP09028,RP00060,RP01464,RP05915,RP00334,RP00036	R01384,R01386,R07658,R06603,R00985,R01302,R00986,R00837,R01715,R00985,R00986,R01377,R02521,R01302,R00771,R00286,R00761,R01067,R01377,R01372,R05450,R00688,R00689,R00695,R00694,R00692,R01375,R01376,R06603,R00725,R01139,R00299,R08404,R02185,R05804,R00303,R00850,R01372,R02737,R00836,R01730,R01728,R00199,R01858,R02628,R01138,R00659,R00724,R00200,R00206,R02320,R00430,R00208,R01012,R00572
58	0.33	450	26	74	0	1	C00074->C00079:[7->2,7->5,7->8]	RP06552,RP11173,RP06172,RP00196,RP04543,RP06005,RP00057,RP00109,RP00078,RP02453,RP00564,RP01197,RP01466,RP06046,RP11191,RP01790,RP05698,RP00346,RP06101,RP02940,RP06324,RP05060,RP01120,RP01464,RP00285,RP00036	R01384,R01386,R07658,R07500,R00472,R00289,R00287,R00955,R00286,R01377,R01372,R00688,R00689,R00695,R00694,R00692,R01375,R01376,R00344,R00930,R00217,R00353,R00431,R00346,R00345,R00726,R00341,R02739,R02520,R00959,R01377,R02520,R07500,R07709,R01830,R01196,R00006,R00014,R00211,R00210,R01699,R00207,R00224,R00226,R00209,R05636,R03145,R02657,R02655,R00214,R00216,R03321,R00818,R05450,R00818,R01372,R00211,R00210,R00209,R01196,R00212,R00199,R01858,R02628,R01138,R00659,R00724,R00200,R00206,R02320,R00430,R00208,R01012,R00572
59	0.33	464	23	60	0	1	C00074->C00079:[7->2,7->5,7->8]	RP06552,RP11173,RP01466,RP00196,RP04543,RP06005,RP00057,RP05983,RP02453,RP00564,RP01197,RP00036,RP06046,RP11191,RP01790,RP01120,RP04290,RP00346,RP02940,RP06324,RP05060,RP05698,RP01464	R01384,R01386,R07658,R07500,R01377,R00289,R00287,R00955,R00286,R01377,R01372,R00688,R00689,R00695,R00694,R00692,R01375,R01376,R05103,R01281,R02739,R02520,R00959,R00199,R01858,R02628,R01138,R00659,R00724,R00200,R00206,R02320,R00430,R00208,R01012,R00572,R02520,R07500,R07709,R01830,R00818,R00220,R02657,R02655,R03321,R00818,R05450,R01196,R00006,R00014,R00211,R00210,R01699,R00207,R00224,R00226,R00209,R05636,R03145,R01372
60	0.22	437	13	39	0	0	C00074->C00079:[6->5,6->8,7->5,7->8]	RP06046,RP11173,RP00036,RP04290,RP01464,RP06101,RP06005,RP05060,RP00057,RP00285,RP05983,RP00564,RP06172	R02520,R07500,R07500,R00199,R01858,R02628,R01138,R00659,R00724,R00200,R00206,R02320,R00430,R00208,R01012,R00572,R00220,R01372,R00214,R00216,R01377,R01372,R05450,R00688,R00689,R00695,R00694,R00692,R01375,R01376,R00211,R00210,R00209,R01196,R00212,R05103,R01281,R02520,R00472
61	0.22	348	14	45	0	1	C00074->C00079:[7->5,7->8]	RP06046,RP11173,RP06172,RP00285,RP00078,RP06101,RP06005,RP05060,RP05698,RP00057,RP00109,RP01464,RP00564,RP01466	R02520,R07500,R07500,R00472,R00211,R00210,R00209,R01196,R00212,R00431,R00346,R00345,R00726,R00341,R00214,R00216,R01377,R01372,R05450,R01196,R00006,R00014,R00211,R00210,R01699,R00207,R00224,R00226,R00209,R05636,R03145,R00688,R00689,R00695,R00694,R00692,R01375,R01376,R00344,R00930,R00217,R00353,R01372,R02520,R01377
62	0.33	422	26	81	0	1	C00074->C00079:[7->2,7->5,7->8]	RP06552,RP01134,RP11173,RP06172,RP01093,RP04543,RP06005,RP00057,RP00060,RP00109,RP00078,RP00564,RP05915,RP00346,RP01466,RP06046,RP11191,RP05698,RP06101,RP00649,RP06324,RP05060,RP01120,RP01464,RP00285,RP00036	R01384,R01386,R07658,R00837,R07500,R00472,R00771,R00286,R01377,R01372,R00688,R00689,R00695,R00694,R00692,R01375,R01376,R00725,R01139,R00299,R08404,R02185,R05804,R00303,R00850,R00344,R00930,R00217,R00353,R00431,R00346,R00345,R00726,R00341,R02520,R02737,R00836,R02657,R02655,R01377,R02520,R07500,R07709,R01196,R00006,R00014,R00211,R00210,R01699,R00207,R00224,R00226,R00209,R05636,R03145,R00214,R00216,R00761,R01067,R00818,R05450,R00818,R01372,R00211,R00210,R00209,R01196,R00212,R00199,R01858,R02628,R01138,R00659,R00724,R00200,R00206,R02320,R00430,R00208,R01012,R00572
63	0.22	485	17	42	0	1	C00074->C00079:[7->5,7->8]	RP06552,RP06046,RP04543,RP00036,RP01790,RP04290,RP00196,RP01464,RP06005,RP02454,RP05060,RP00057,RP11173,RP05983,RP00564,RP01197,RP01466	R01384,R01386,R07658,R02520,R07500,R00286,R00199,R01858,R02628,R01138,R00659,R00724,R00200,R00206,R02320,R00430,R00208,R01012,R00572,R01830,R00220,R00289,R00287,R00955,R01372,R01377,R01372,R02740,R05450,R00688,R00689,R00695,R00694,R00692,R01375,R01376,R07500,R05103,R01281,R02520,R00959,R01377
64	0.33	444	17	56	0	0	C00074->C00079:[7->2,7->5,7->8]	RP11173,RP00036,RP06046,RP00078,RP06005,RP00057,RP01464,RP00564,RP01431,RP00346,RP05857,RP11191,RP00177,RP05698,RP06324,RP05060,RP01120	R07500,R00199,R01858,R02628,R01138,R00659,R00724,R00200,R00206,R02320,R00430,R00208,R01012,R00572,R02520,R07500,R00431,R00346,R00345,R00726,R00341,R01377,R01372,R00688,R00689,R00695,R00694,R00692,R01375,R01376,R01372,R02520,R01324,R02657,R02655,R00709,R00267,R07709,R00351,R00352,R00362,R01196,R00006,R00014,R00211,R00210,R01699,R00207,R00224,R00226,R00209,R05636,R03145,R00818,R05450,R00818
65	0.22	453	15	47	0	0	C00074->C00079:[6->5,6->8,7->5,7->8]	RP05857,RP11173,RP00036,RP00177,RP06046,RP01464,RP06101,RP06005,RP05060,RP00057,RP00285,RP00078,RP00564,RP01431,RP06172	R00709,R00267,R07500,R00199,R01858,R02628,R01138,R00659,R00724,R00200,R00206,R02320,R00430,R00208,R01012,R00572,R00351,R00352,R00362,R02520,R07500,R01372,R00214,R00216,R01377,R01372,R05450,R00688,R00689,R00695,R00694,R00692,R01375,R01376,R00211,R00210,R00209,R01196,R00212,R00431,R00346,R00345,R00726,R00341,R02520,R01324,R00472
66	0.22	404	13	42	0	0	C00074->C00079:[7->5,7->8]	RP06046,RP11173,RP05698,RP00078,RP06005,RP05060,RP01710,RP00057,RP00214,RP00109,RP01464,RP03071,RP00564	R02520,R07500,R07500,R01196,R00006,R00014,R00211,R00210,R01699,R00207,R00224,R00226,R00209,R05636,R03145,R00431,R00346,R00345,R00726,R00341,R01377,R01372,R05450,R01714,R00688,R00689,R00695,R00694,R00692,R01375,R01376,R06603,R00985,R01302,R00986,R00344,R00930,R00217,R00353,R01372,R03460,R02520
67	0.33	424	28	84	0	1	C00074->C00079:[7->2,7->5,7->8]	RP06552,RP01134,RP11173,RP06172,RP00650,RP01093,RP04543,RP06005,RP00057,RP11191,RP00060,RP00109,RP00078,RP00564,RP05915,RP00346,RP01466,RP06046,RP05085,RP05698,RP06101,RP00649,RP06324,RP05060,RP01120,RP01464,RP00285,RP00036	R01384,R01386,R07658,R00837,R07500,R00472,R02536,R02537,R00771,R00286,R01377,R01372,R00688,R00689,R00695,R00694,R00692,R01375,R01376,R07709,R00725,R01139,R00299,R08404,R02185,R05804,R00303,R00850,R00344,R00930,R00217,R00353,R00431,R00346,R00345,R00726,R00341,R02520,R02737,R00836,R02657,R02655,R01377,R02520,R07500,R05487,R01196,R00006,R00014,R00211,R00210,R01699,R00207,R00224,R00226,R00209,R05636,R03145,R00214,R00216,R00761,R01067,R00818,R05450,R00818,R01372,R00211,R00210,R00209,R01196,R00212,R00199,R01858,R02628,R01138,R00659,R00724,R00200,R00206,R02320,R00430,R00208,R01012,R00572
68	0.33	399	26	83	0	1	C00074->C00079:[7->2,7->5,7->8]	RP06552,RP11173,RP06172,RP00196,RP04543,RP06005,RP00057,RP06324,RP01464,RP02453,RP00564,RP01197,RP00036,RP06046,RP01466,RP11191,RP00128,RP01790,RP05698,RP00346,RP06101,RP02940,RP00026,RP05060,RP01120,RP04318	R01384,R01386,R07658,R07500,R00472,R00289,R00287,R00955,R00286,R01377,R01372,R00688,R00689,R00695,R00694,R00692,R01375,R01376,R00818,R01372,R02739,R02520,R00959,R00199,R01858,R02628,R01138,R00659,R00724,R00200,R00206,R02320,R00430,R00208,R01012,R00572,R02520,R07500,R01377,R07709,R00710,R00711,R01019,R00326,R01830,R01196,R00006,R00014,R00211,R00210,R01699,R00207,R00224,R00226,R00209,R05636,R03145,R02657,R02655,R00214,R00216,R03321,R00743,R01323,R01179,R05508,R00393,R04057,R02955,R05336,R01359,R05509,R00928,R04000,R00229,R07832,R03884,R00227,R03153,R00235,R05450,R00818,R00224
69	0.11	404	10	21	0	1	C00279->C00079:[6->8]	RP06552,RP01466,RP01790,RP00196,RP04543,RP06005,RP02454,RP00057,RP01464,RP01197	R01384,R01386,R07658,R01377,R01830,R00289,R00287,R00955,R00286,R01377,R01372,R02740,R00688,R00689,R00695,R00694,R00692,R01375,R01376,R01372,R00959
70	0.11	332	7	32	0	1	C00074->C00079:[7->8]	RP01466,RP05698,RP00078,RP06005,RP00057,RP00109,RP01464	R01377,R01196,R00006,R00014,R00211,R00210,R01699,R00207,R00224,R00226,R00209,R05636,R03145,R00431,R00346,R00345,R00726,R00341,R01377,R01372,R00688,R00689,R00695,R00694,R00692,R01375,R01376,R00344,R00930,R00217,R00353,R01372
71	0.22	432	14	47	0	1	C00074->C00079:[7->5,7->8]	RP06046,RP05085,RP00036,RP00650,RP04290,RP05983,RP06005,RP05060,RP05698,RP00057,RP11173,RP01464,RP00564,RP01466	R02520,R07500,R05487,R00199,R01858,R02628,R01138,R00659,R00724,R00200,R00206,R02320,R00430,R00208,R01012,R00572,R02536,R02537,R00220,R05103,R01281,R01377,R01372,R05450,R01196,R00006,R00014,R00211,R00210,R01699,R00207,R00224,R00226,R00209,R05636,R03145,R00688,R00689,R00695,R00694,R00692,R01375,R01376,R07500,R01372,R02520,R01377
72	0.33	412	17	30	0	0	C00279->C00079:[6->2,6->5,6->8]	RP06552,RP11173,RP00196,RP04543,RP06005,RP00057,RP01464,RP00564,RP01197,RP06046,RP11191,RP01790,RP00346,RP06324,RP02454,RP05060,RP01120	R01384,R01386,R07658,R07500,R00289,R00287,R00955,R00286,R01377,R01372,R00688,R00689,R00695,R00694,R00692,R01375,R01376,R01372,R02520,R00959,R02520,R07500,R07709,R01830,R02657,R02655,R00818,R02740,R05450,R00818
73	0.33	368	20	67	0	1	C00074->C00079:[7->2,7->5,7->8]	RP06046,RP11173,RP00036,RP01120,RP04290,RP01466,RP01464,RP06324,RP00079,RP05060,RP05698,RP00057,RP11191,RP06005,RP00285,RP05983,RP00564,RP00346,RP05729,RP06172	R02520,R07500,R07500,R00199,R01858,R02628,R01138,R00659,R00724,R00200,R00206,R02320,R00430,R00208,R01012,R00572,R00818,R00220,R01377,R01372,R00818,R00361,R00360,R00343,R00342,R01447,R01257,R05450,R01196,R00006,R00014,R00211,R00210,R01699,R00207,R00224,R00226,R00209,R05636,R03145,R00688,R00689,R00695,R00694,R00692,R01375,R01376,R07709,R01377,R01372,R00211,R00210,R00209,R01196,R00212,R05103,R01281,R02520,R02657,R02655,R00217,R00346,R00345,R00726,R00341,R00431,R00472
74	0.22	446	16	55	0	1	C00074->C00079:[7->5,7->8]	RP11173,RP01466,RP06046,RP00078,RP06005,RP00057,RP01464,RP00564,RP01431,RP00036,RP05857,RP05085,RP00177,RP05698,RP00650,RP05060	R07500,R01377,R02520,R07500,R00431,R00346,R00345,R00726,R00341,R01377,R01372,R00688,R00689,R00695,R00694,R00692,R01375,R01376,R01372,R02520,R01324,R00199,R01858,R02628,R01138,R00659,R00724,R00200,R00206,R02320,R00430,R00208,R01012,R00572,R00709,R00267,R05487,R00351,R00352,R00362,R01196,R00006,R00014,R00211,R00210,R01699,R00207,R00224,R00226,R00209,R05636,R03145,R02536,R02537,R05450
75	0.33	436	16	58	0	3	C00074->C00079:[6->5,7->8,8->2]	RP00214,RP01711,RP01466,RP05698,RP01416,RP01464,RP01215,RP06005,RP05060,RP02273,RP00057,RP09028,RP00109,RP00078,RP00334,RP00036	R06603,R00985,R01302,R00986,R01715,R01377,R01196,R00006,R00014,R00211,R00210,R01699,R00207,R00224,R00226,R00209,R05636,R03145,R01302,R01372,R00985,R00986,R01377,R01372,R05450,R02521,R00688,R00689,R00695,R00694,R00692,R01375,R01376,R06603,R00344,R00930,R00217,R00353,R00431,R00346,R00345,R00726,R00341,R01730,R01728,R00199,R01858,R02628,R01138,R00659,R00724,R00200,R00206,R02320,R00430,R00208,R01012,R00572
76	0.33	373	22	70	0	1	C00074->C00079:[7->2,7->5,7->8]	RP11173,RP00036,RP00650,RP01464,RP06005,RP00057,RP11191,RP06324,RP05983,RP00564,RP00346,RP05729,RP01466,RP06046,RP05085,RP01120,RP05698,RP00079,RP05060,RP04290,RP00285,RP06172	R07500,R00199,R01858,R02628,R01138,R00659,R00724,R00200,R00206,R02320,R00430,R00208,R01012,R00572,R02536,R02537,R01372,R01377,R01372,R00688,R00689,R00695,R00694,R00692,R01375,R01376,R07709,R00818,R05103,R01281,R02520,R02657,R02655,R00217,R00346,R00345,R00726,R00341,R00431,R01377,R02520,R07500,R05487,R00818,R01196,R00006,R00014,R00211,R00210,R01699,R00207,R00224,R00226,R00209,R05636,R03145,R00361,R00360,R00343,R00342,R01447,R01257,R05450,R00220,R00211,R00210,R00209,R01196,R00212,R00472
77	0.33	354	22	80	0	1	C00074->C00079:[7->2,7->5,7->8]	RP11173,RP06172,RP00650,RP01466,RP06005,RP00057,RP11191,RP06324,RP01464,RP00564,RP00346,RP00036,RP06046,RP05085,RP00128,RP05698,RP06101,RP00026,RP05060,RP01120,RP00285,RP04318	R07500,R00472,R02536,R02537,R01377,R01377,R01372,R00688,R00689,R00695,R00694,R00692,R01375,R01376,R07709,R00818,R01372,R02520,R02657,R02655,R00199,R01858,R02628,R01138,R00659,R00724,R00200,R00206,R02320,R00430,R00208,R01012,R00572,R02520,R07500,R05487,R00710,R00711,R01019,R00326,R01196,R00006,R00014,R00211,R00210,R01699,R00207,R00224,R00226,R00209,R05636,R03145,R00214,R00216,R00743,R01323,R01179,R05508,R00393,R04057,R02955,R05336,R01359,R05509,R00928,R04000,R00229,R07832,R03884,R00227,R03153,R00235,R05450,R00818,R00211,R00210,R00209,R01196,R00212,R00224
78	0.22	424	17	47	0	0	C00074->C00079:[7->5,7->8]	RP06552,RP06046,RP11173,RP00078,RP01790,RP05698,RP00196,RP04543,RP02940,RP06005,RP05060,RP00057,RP00109,RP01464,RP02453,RP00564,RP01197	R01384,R01386,R07658,R02520,R07500,R07500,R00431,R00346,R00345,R00726,R00341,R01830,R01196,R00006,R00014,R00211,R00210,R01699,R00207,R00224,R00226,R00209,R05636,R03145,R00289,R00287,R00955,R00286,R03321,R01377,R01372,R05450,R00688,R00689,R00695,R00694,R00692,R01375,R01376,R00344,R00930,R00217,R00353,R01372,R02739,R02520,R00959
79	0.22	426	14	40	0	1	C00074->C00079:[6->5,6->8,7->5,7->8]	RP06046,RP11173,RP00036,RP04290,RP01464,RP06101,RP06005,RP05060,RP00057,RP00285,RP05983,RP00564,RP06172,RP01466	R02520,R07500,R07500,R00199,R01858,R02628,R01138,R00659,R00724,R00200,R00206,R02320,R00430,R00208,R01012,R00572,R00220,R01372,R00214,R00216,R01377,R01372,R05450,R00688,R00689,R00695,R00694,R00692,R01375,R01376,R00211,R00210,R00209,R01196,R00212,R05103,R01281,R02520,R00472,R01377
80	0.22	430	12	37	0	1	C00074->C00079:[6->5,6->8]	RP06046,RP11173,RP00036,RP06101,RP06005,RP05060,RP00057,RP00285,RP01464,RP00564,RP06172,RP01466	R02520,R07500,R07500,R00199,R01858,R02628,R01138,R00659,R00724,R00200,R00206,R02320,R00430,R00208,R01012,R00572,R00214,R00216,R01377,R01372,R05450,R00688,R00689,R00695,R00694,R00692,R01375,R01376,R00211,R00210,R00209,R01196,R00212,R01372,R02520,R00472,R01377
81	0.33	450	15	40	0	3	C00074->C00079:[6->5,7->8,8->2]	RP00214,RP01711,RP00036,RP04290,RP01416,RP01464,RP01215,RP06005,RP05060,RP02273,RP00057,RP09028,RP05983,RP00334,RP01466	R06603,R00985,R01302,R00986,R01715,R00199,R01858,R02628,R01138,R00659,R00724,R00200,R00206,R02320,R00430,R00208,R01012,R00572,R00220,R01302,R01372,R00985,R00986,R01377,R01372,R05450,R02521,R00688,R00689,R00695,R00694,R00692,R01375,R01376,R06603,R05103,R01281,R01730,R01728,R01377
82	0.33	422	20	61	0	1	C00074->C00079:[7->2,7->5,7->8]	RP11173,RP00036,RP00650,RP05983,RP06005,RP00057,RP11191,RP00109,RP00078,RP00564,RP00346,RP01466,RP06046,RP05085,RP01120,RP05698,RP06324,RP05060,RP04290,RP01464	R07500,R00199,R01858,R02628,R01138,R00659,R00724,R00200,R00206,R02320,R00430,R00208,R01012,R00572,R02536,R02537,R05103,R01281,R01377,R01372,R00688,R00689,R00695,R00694,R00692,R01375,R01376,R07709,R00344,R00930,R00217,R00353,R00431,R00346,R00345,R00726,R00341,R02520,R02657,R02655,R01377,R02520,R07500,R05487,R00818,R01196,R00006,R00014,R00211,R00210,R01699,R00207,R00224,R00226,R00209,R05636,R03145,R00818,R05450,R00220,R01372
83	0.22	339	15	60	0	1	C00074->C00079:[6->5,6->8]	RP06046,RP00564,RP11173,RP06172,RP00285,RP06101,RP00026,RP05060,RP00057,RP06005,RP00036,RP01464,RP00128,RP04318,RP01466	R02520,R07500,R02520,R07500,R00472,R00211,R00210,R00209,R01196,R00212,R00214,R00216,R00743,R01323,R01179,R05508,R00393,R04057,R02955,R05336,R01359,R05509,R00928,R04000,R00229,R07832,R03884,R00227,R03153,R00235,R05450,R00688,R00689,R00695,R00694,R00692,R01375,R01376,R01377,R01372,R00199,R01858,R02628,R01138,R00659,R00724,R00200,R00206,R02320,R00430,R00208,R01012,R00572,R01372,R00710,R00711,R01019,R00326,R00224,R01377
84	0.33	490	26	66	0	1	C00074->C00079:[7->2,7->5,7->8]	RP06552,RP11173,RP01466,RP00650,RP00196,RP04543,RP06005,RP01710,RP00057,RP11191,RP01464,RP02453,RP00564,RP01197,RP00036,RP06046,RP05085,RP01790,RP05698,RP00346,RP02940,RP06324,RP05060,RP01120,RP00214,RP03071	R01384,R01386,R07658,R07500,R01377,R02536,R02537,R00289,R00287,R00955,R00286,R01377,R01372,R01714,R00688,R00689,R00695,R00694,R00692,R01375,R01376,R07709,R01372,R02739,R02520,R00959,R00199,R01858,R02628,R01138,R00659,R00724,R00200,R00206,R02320,R00430,R00208,R01012,R00572,R02520,R07500,R05487,R01830,R01196,R00006,R00014,R00211,R00210,R01699,R00207,R00224,R00226,R00209,R05636,R03145,R02657,R02655,R03321,R00818,R05450,R00818,R06603,R00985,R01302,R00986,R03460
85	0.22	428	12	50	0	1	C00074->C00079:[7->5,7->8]	RP06046,RP11173,RP01466,RP05698,RP01464,RP06005,RP05060,RP00057,RP00109,RP00078,RP00564,RP00036	R02520,R07500,R07500,R01377,R01196,R00006,R00014,R00211,R00210,R01699,R00207,R00224,R00226,R00209,R05636,R03145,R01372,R01377,R01372,R05450,R00688,R00689,R00695,R00694,R00692,R01375,R01376,R00344,R00930,R00217,R00353,R00431,R00346,R00345,R00726,R00341,R02520,R00199,R01858,R02628,R01138,R00659,R00724,R00200,R00206,R02320,R00430,R00208,R01012,R00572
86	0.33	423	16	53	0	0	C00074->C00079:[7->2,7->5,7->8]	RP06046,RP11173,RP00036,RP05698,RP06101,RP06005,RP05060,RP01120,RP00057,RP11191,RP06324,RP00285,RP01464,RP00564,RP00346,RP06172	R02520,R07500,R07500,R00199,R01858,R02628,R01138,R00659,R00724,R00200,R00206,R02320,R00430,R00208,R01012,R00572,R01196,R00006,R00014,R00211,R00210,R01699,R00207,R00224,R00226,R00209,R05636,R03145,R00214,R00216,R01377,R01372,R05450,R00818,R00688,R00689,R00695,R00694,R00692,R01375,R01376,R07709,R00818,R00211,R00210,R00209,R01196,R00212,R01372,R02520,R02657,R02655,R00472
87	0.33	366	23	78	0	1	C00074->C00079:[7->2,7->5,7->8]	RP11173,RP06172,RP00650,RP01466,RP01464,RP06005,RP00057,RP11191,RP06324,RP05983,RP00564,RP00346,RP00036,RP06046,RP05085,RP00128,RP01120,RP05698,RP06101,RP00026,RP05060,RP04290,RP04318	R07500,R00472,R02536,R02537,R01377,R01372,R01377,R01372,R00688,R00689,R00695,R00694,R00692,R01375,R01376,R07709,R00818,R05103,R01281,R02520,R02657,R02655,R00199,R01858,R02628,R01138,R00659,R00724,R00200,R00206,R02320,R00430,R00208,R01012,R00572,R02520,R07500,R05487,R00710,R00711,R01019,R00326,R00818,R01196,R00006,R00014,R00211,R00210,R01699,R00207,R00224,R00226,R00209,R05636,R03145,R00214,R00216,R00743,R01323,R01179,R05508,R00393,R04057,R02955,R05336,R01359,R05509,R00928,R04000,R00229,R07832,R03884,R00227,R03153,R00235,R05450,R00220,R00224
88	0.33	465	16	51	0	0	C00074->C00079:[7->2,7->5,7->8]	RP11173,RP00036,RP06005,RP01710,RP00057,RP01464,RP00564,RP00346,RP06046,RP11191,RP05698,RP06324,RP05060,RP01120,RP00214,RP03071	R07500,R00199,R01858,R02628,R01138,R00659,R00724,R00200,R00206,R02320,R00430,R00208,R01012,R00572,R01377,R01372,R01714,R00688,R00689,R00695,R00694,R00692,R01375,R01376,R01372,R02520,R02657,R02655,R02520,R07500,R07709,R01196,R00006,R00014,R00211,R00210,R01699,R00207,R00224,R00226,R00209,R05636,R03145,R00818,R05450,R00818,R06603,R00985,R01302,R00986,R03460
89	0.33	464	25	63	0	1	C00074->C00079:[7->2,7->5,7->8]	RP06552,RP11173,RP01466,RP00650,RP00196,RP04543,RP06005,RP00057,RP11191,RP05983,RP02453,RP00564,RP01197,RP00036,RP06046,RP05085,RP01790,RP01120,RP05698,RP00346,RP02940,RP06324,RP05060,RP04290,RP01464	R01384,R01386,R07658,R07500,R01377,R02536,R02537,R00289,R00287,R00955,R00286,R01377,R01372,R00688,R00689,R00695,R00694,R00692,R01375,R01376,R07709,R05103,R01281,R02739,R02520,R00959,R00199,R01858,R02628,R01138,R00659,R00724,R00200,R00206,R02320,R00430,R00208,R01012,R00572,R02520,R07500,R05487,R01830,R00818,R01196,R00006,R00014,R00211,R00210,R01699,R00207,R00224,R00226,R00209,R05636,R03145,R02657,R02655,R03321,R00818,R05450,R00220,R01372
90	0.22	395	14	43	0	1	C00074->C00079:[7->5,7->8]	RP05857,RP11173,RP01466,RP00177,RP06046,RP05698,RP01464,RP06005,RP05060,RP00057,RP00109,RP00078,RP00564,RP01431	R00709,R00267,R07500,R01377,R00351,R00352,R00362,R02520,R07500,R01196,R00006,R00014,R00211,R00210,R01699,R00207,R00224,R00226,R00209,R05636,R03145,R01372,R01377,R01372,R05450,R00688,R00689,R00695,R00694,R00692,R01375,R01376,R00344,R00930,R00217,R00353,R00431,R00346,R00345,R00726,R00341,R02520,R01324
91	0.22	368	14	49	0	1	C00074->C00079:[6->5,6->8]	RP06046,RP11173,RP00036,RP06101,RP00079,RP05060,RP00057,RP06005,RP00285,RP01464,RP00564,RP06172,RP05729,RP01466	R02520,R07500,R07500,R00199,R01858,R02628,R01138,R00659,R00724,R00200,R00206,R02320,R00430,R00208,R01012,R00572,R00214,R00216,R00361,R00360,R00343,R00342,R01447,R01257,R05450,R00688,R00689,R00695,R00694,R00692,R01375,R01376,R01377,R01372,R00211,R00210,R00209,R01196,R00212,R01372,R02520,R00472,R00217,R00346,R00345,R00726,R00341,R00431,R01377
92	0.33	437	26	71	0	1	C00074->C00079:[7->2,7->5,7->8]	RP01568,RP11173,RP01466,RP00113,RP00078,RP06005,RP00057,RP01033,RP01464,RP00564,RP01431,RP00346,RP00036,RP05857,RP05085,RP00395,RP01790,RP00177,RP06046,RP05698,RP13340,RP00650,RP06324,RP05060,RP01120,RP11191	R01518,R07500,R01377,R02188,R01512,R01515,R01517,R01660,R00431,R00346,R00345,R00726,R00341,R01377,R01372,R00688,R00689,R00695,R00694,R00692,R01375,R01376,R00658,R01372,R02520,R01324,R02657,R02655,R00199,R01858,R02628,R01138,R00659,R00724,R00200,R00206,R02320,R00430,R00208,R01012,R00572,R00709,R00267,R05487,R01061,R01063,R01830,R00351,R00352,R00362,R02520,R07500,R01196,R00006,R00014,R00211,R00210,R01699,R00207,R00224,R00226,R00209,R05636,R03145,R01827,R02536,R02537,R00818,R05450,R00818,R07709
93	0.33	393	25	82	0	1	C00074->C00079:[7->2,7->5,7->8]	RP06552,RP11173,RP06172,RP00196,RP04543,RP06005,RP00057,RP06324,RP01464,RP00564,RP01197,RP00036,RP06046,RP01466,RP11191,RP00128,RP01790,RP05698,RP00346,RP06101,RP00026,RP02454,RP05060,RP01120,RP04318	R01384,R01386,R07658,R07500,R00472,R00289,R00287,R00955,R00286,R01377,R01372,R00688,R00689,R00695,R00694,R00692,R01375,R01376,R00818,R01372,R02520,R00959,R00199,R01858,R02628,R01138,R00659,R00724,R00200,R00206,R02320,R00430,R00208,R01012,R00572,R02520,R07500,R01377,R07709,R00710,R00711,R01019,R00326,R01830,R01196,R00006,R00014,R00211,R00210,R01699,R00207,R00224,R00226,R00209,R05636,R03145,R02657,R02655,R00214,R00216,R00743,R01323,R01179,R05508,R00393,R04057,R02955,R05336,R01359,R05509,R00928,R04000,R00229,R07832,R03884,R00227,R03153,R00235,R02740,R05450,R00818,R00224
94	0.11	426	11	22	0	1	C00279->C00079:[6->8]	RP06552,RP01466,RP01790,RP00196,RP04543,RP02940,RP06005,RP00057,RP01464,RP02453,RP01197	R01384,R01386,R07658,R01377,R01830,R00289,R00287,R00955,R00286,R03321,R01377,R01372,R00688,R00689,R00695,R00694,R00692,R01375,R01376,R01372,R02739,R00959
95	0.22	480	15	50	0	0	C00074->C00079:[7->5,7->8]	RP06552,RP06046,RP11173,RP00036,RP01790,RP05698,RP00196,RP04543,RP06005,RP02454,RP05060,RP00057,RP01464,RP00564,RP01197	R01384,R01386,R07658,R02520,R07500,R07500,R00199,R01858,R02628,R01138,R00659,R00724,R00200,R00206,R02320,R00430,R00208,R01012,R00572,R01830,R01196,R00006,R00014,R00211,R00210,R01699,R00207,R00224,R00226,R00209,R05636,R03145,R00289,R00287,R00955,R00286,R01377,R01372,R02740,R05450,R00688,R00689,R00695,R00694,R00692,R01375,R01376,R01372,R02520,R00959
96	0.22	430	14	53	0	1	C00074->C00079:[7->5,7->8]	RP06046,RP05085,RP01466,RP00650,RP05698,RP00078,RP06005,RP05060,RP00057,RP11173,RP00109,RP01464,RP00564,RP00036	R02520,R07500,R05487,R01377,R02536,R02537,R01196,R00006,R00014,R00211,R00210,R01699,R00207,R00224,R00226,R00209,R05636,R03145,R00431,R00346,R00345,R00726,R00341,R01377,R01372,R05450,R00688,R00689,R00695,R00694,R00692,R01375,R01376,R07500,R00344,R00930,R00217,R00353,R01372,R02520,R00199,R01858,R02628,R01138,R00659,R00724,R00200,R00206,R02320,R00430,R00208,R01012,R00572
97	0.33	460	23	66	0	1	C00074->C00079:[7->2,7->5,7->8]	RP06552,RP11173,RP01466,RP00196,RP04543,RP06005,RP00057,RP00109,RP00078,RP02453,RP00564,RP01197,RP00036,RP06046,RP11191,RP01790,RP05698,RP00346,RP02940,RP06324,RP05060,RP01120,RP01464	R01384,R01386,R07658,R07500,R01377,R00289,R00287,R00955,R00286,R01377,R01372,R00688,R00689,R00695,R00694,R00692,R01375,R01376,R00344,R00930,R00217,R00353,R00431,R00346,R00345,R00726,R00341,R02739,R02520,R00959,R00199,R01858,R02628,R01138,R00659,R00724,R00200,R00206,R02320,R00430,R00208,R01012,R00572,R02520,R07500,R07709,R01830,R01196,R00006,R00014,R00211,R00210,R01699,R00207,R00224,R00226,R00209,R05636,R03145,R02657,R02655,R03321,R00818,R05450,R00818,R01372
98	0.22	355	16	58	0	1	C00074->C00079:[7->5,7->8]	RP06046,RP00564,RP11173,RP06172,RP04290,RP05983,RP06101,RP00026,RP05060,RP00057,RP06005,RP00036,RP01464,RP00128,RP04318,RP01466	R02520,R07500,R02520,R07500,R00472,R00220,R05103,R01281,R00214,R00216,R00743,R01323,R01179,R05508,R00393,R04057,R02955,R05336,R01359,R05509,R00928,R04000,R00229,R07832,R03884,R00227,R03153,R00235,R05450,R00688,R00689,R00695,R00694,R00692,R01375,R01376,R01377,R01372,R00199,R01858,R02628,R01138,R00659,R00724,R00200,R00206,R02320,R00430,R00208,R01012,R00572,R01372,R00710,R00711,R01019,R00326,R00224,R01377
99	0.33	419	27	77	0	1	C00074->C00079:[7->2,7->5,7->8]	RP01568,RP11173,RP06172,RP00113,RP01464,RP06005,RP00057,RP01033,RP00109,RP00078,RP00564,RP00346,RP01466,RP06046,RP05085,RP00395,RP13340,RP01790,RP05698,RP00650,RP06101,RP06324,RP05060,RP01120,RP00285,RP11191,RP00036	R01518,R07500,R00472,R02188,R01512,R01515,R01517,R01660,R01372,R01377,R01372,R00688,R00689,R00695,R00694,R00692,R01375,R01376,R00658,R00344,R00930,R00217,R00353,R00431,R00346,R00345,R00726,R00341,R02520,R02657,R02655,R01377,R02520,R07500,R05487,R01061,R01063,R01827,R01830,R01196,R00006,R00014,R00211,R00210,R01699,R00207,R00224,R00226,R00209,R05636,R03145,R02536,R02537,R00214,R00216,R00818,R05450,R00818,R00211,R00210,R00209,R01196,R00212,R07709,R00199,R01858,R02628,R01138,R00659,R00724,R00200,R00206,R02320,R00430,R00208,R01012,R00572
100	0.33	482	20	46	0	0	C00074->C00079:[7->2,7->5,7->8]	RP06552,RP06046,RP11173,RP00036,RP01790,RP04290,RP01197,RP00196,RP01464,RP06005,RP02454,RP05060,RP01120,RP00057,RP11191,RP06324,RP05983,RP00564,RP04543,RP00346	R01384,R01386,R07658,R02520,R07500,R07500,R00199,R01858,R02628,R01138,R00659,R00724,R00200,R00206,R02320,R00430,R00208,R01012,R00572,R01830,R00220,R00959,R00289,R00287,R00955,R01372,R01377,R01372,R02740,R05450,R00818,R00688,R00689,R00695,R00694,R00692,R01375,R01376,R07709,R00818,R05103,R01281,R02520,R00286,R02657,R02655
101	0.33	380	26	78	0	1	C00074->C00079:[7->2,7->5,7->8]	RP01568,RP11173,RP00036,RP00113,RP06005,RP00057,RP01033,RP06324,RP01464,RP00564,RP00346,RP05729,RP01466,RP06046,RP05085,RP00395,RP13340,RP01790,RP05698,RP00650,RP00079,RP05060,RP01120,RP00285,RP06172,RP11191	R01518,R07500,R00199,R01858,R02628,R01138,R00659,R00724,R00200,R00206,R02320,R00430,R00208,R01012,R00572,R02188,R01512,R01515,R01517,R01660,R01377,R01372,R00688,R00689,R00695,R00694,R00692,R01375,R01376,R00658,R00818,R01372,R02520,R02657,R02655,R00217,R00346,R00345,R00726,R00341,R00431,R01377,R02520,R07500,R05487,R01061,R01063,R01827,R01830,R01196,R00006,R00014,R00211,R00210,R01699,R00207,R00224,R00226,R00209,R05636,R03145,R02536,R02537,R00361,R00360,R00343,R00342,R01447,R01257,R05450,R00818,R00211,R00210,R00209,R01196,R00212,R00472,R07709
102	0.22	425	14	53	0	1	C00074->C00079:[7->5,7->8]	RP06046,RP11173,RP00078,RP00036,RP04290,RP01464,RP06005,RP05060,RP05698,RP00057,RP00109,RP05983,RP00564,RP01466	R02520,R07500,R07500,R00431,R00346,R00345,R00726,R00341,R00199,R01858,R02628,R01138,R00659,R00724,R00200,R00206,R02320,R00430,R00208,R01012,R00572,R00220,R01372,R01377,R01372,R05450,R01196,R00006,R00014,R00211,R00210,R01699,R00207,R00224,R00226,R00209,R05636,R03145,R00688,R00689,R00695,R00694,R00692,R01375,R01376,R00344,R00930,R00217,R00353,R05103,R01281,R02520,R01377
103	0.33	484	25	65	0	1	C00074->C00079:[7->2,7->5,7->8]	RP06552,RP11173,RP01466,RP00650,RP00196,RP04543,RP06005,RP01710,RP00057,RP11191,RP01464,RP00564,RP01197,RP00036,RP06046,RP05085,RP01790,RP05698,RP00346,RP06324,RP02454,RP05060,RP01120,RP00214,RP03071	R01384,R01386,R07658,R07500,R01377,R02536,R02537,R00289,R00287,R00955,R00286,R01377,R01372,R01714,R00688,R00689,R00695,R00694,R00692,R01375,R01376,R07709,R01372,R02520,R00959,R00199,R01858,R02628,R01138,R00659,R00724,R00200,R00206,R02320,R00430,R00208,R01012,R00572,R02520,R07500,R05487,R01830,R01196,R00006,R00014,R00211,R00210,R01699,R00207,R00224,R00226,R00209,R05636,R03145,R02657,R02655,R00818,R02740,R05450,R00818,R06603,R00985,R01302,R00986,R03460
104	0.33	447	22	63	0	1	C00074->C00079:[7->2,7->5,7->8]	RP11173,RP01466,RP00650,RP06005,RP01710,RP00057,RP11191,RP01464,RP00564,RP00346,RP00036,RP06046,RP05085,RP05698,RP06101,RP06324,RP05060,RP01120,RP00214,RP00285,RP03071,RP06172	R07500,R01377,R02536,R02537,R01377,R01372,R01714,R00688,R00689,R00695,R00694,R00692,R01375,R01376,R07709,R01372,R02520,R02657,R02655,R00199,R01858,R02628,R01138,R00659,R00724,R00200,R00206,R02320,R00430,R00208,R01012,R00572,R02520,R07500,R05487,R01196,R00006,R00014,R00211,R00210,R01699,R00207,R00224,R00226,R00209,R05636,R03145,R00214,R00216,R00818,R05450,R00818,R06603,R00985,R01302,R00986,R00211,R00210,R00209,R01196,R00212,R03460,R00472
105	0.33	457	26	68	0	1	C00074->C00079:[7->2,7->5,7->8]	RP06552,RP11173,RP01466,RP00650,RP00196,RP04543,RP06005,RP00057,RP11191,RP01464,RP02453,RP00564,RP01197,RP00036,RP06046,RP05085,RP01790,RP05698,RP00346,RP06101,RP02940,RP06324,RP05060,RP01120,RP00285,RP06172	R01384,R01386,R07658,R07500,R01377,R02536,R02537,R00289,R00287,R00955,R00286,R01377,R01372,R00688,R00689,R00695,R00694,R00692,R01375,R01376,R07709,R01372,R02739,R02520,R00959,R00199,R01858,R02628,R01138,R00659,R00724,R00200,R00206,R02320,R00430,R00208,R01012,R00572,R02520,R07500,R05487,R01830,R01196,R00006,R00014,R00211,R00210,R01699,R00207,R00224,R00226,R00209,R05636,R03145,R02657,R02655,R00214,R00216,R03321,R00818,R05450,R00818,R00211,R00210,R00209,R01196,R00212,R00472
106	0.22	472	18	47	0	1	C00074->C00079:[6->5,6->8]	RP06552,RP06046,RP11173,RP00036,RP01790,RP00196,RP04543,RP06101,RP06005,RP02454,RP05060,RP00057,RP00285,RP01464,RP00564,RP06172,RP01197,RP01466	R01384,R01386,R07658,R02520,R07500,R07500,R00199,R01858,R02628,R01138,R00659,R00724,R00200,R00206,R02320,R00430,R00208,R01012,R00572,R01830,R00289,R00287,R00955,R00286,R00214,R00216,R01377,R01372,R02740,R05450,R00688,R00689,R00695,R00694,R00692,R01375,R01376,R00211,R00210,R00209,R01196,R00212,R01372,R02520,R00472,R00959,R01377
107	0.33	426	17	57	0	0	C00074->C00079:[7->2,7->5,7->8]	RP06046,RP11173,RP00036,RP01120,RP04290,RP01464,RP06005,RP05060,RP05698,RP00057,RP11191,RP05983,RP06324,RP00109,RP00078,RP00564,RP00346	R02520,R07500,R07500,R00199,R01858,R02628,R01138,R00659,R00724,R00200,R00206,R02320,R00430,R00208,R01012,R00572,R00818,R00220,R01372,R01377,R01372,R05450,R01196,R00006,R00014,R00211,R00210,R01699,R00207,R00224,R00226,R00209,R05636,R03145,R00688,R00689,R00695,R00694,R00692,R01375,R01376,R07709,R05103,R01281,R00818,R00344,R00930,R00217,R00353,R00431,R00346,R00345,R00726,R00341,R02520,R02657,R02655
108	0.33	469	8	30	0	2	C00074->C00079:[6->5,7->8,8->2]	RP09028,RP00036,RP01711,RP01215,RP01465,RP00214,RP00057,RP01416	R06603,R00199,R01858,R02628,R01138,R00659,R00724,R00200,R00206,R02320,R00430,R00208,R01012,R00572,R01715,R00985,R00986,R01373,R06603,R00985,R01302,R00986,R00688,R00689,R00695,R00694,R00692,R01375,R01376,R01302
109	0.22	470	21	61	0	0	C00074->C00079:[7->5,7->8]	RP06552,RP01568,RP11173,RP00036,RP00113,RP00196,RP04543,RP06005,RP00057,RP01033,RP01464,RP02453,RP00564,RP01197,RP06046,RP00395,RP13340,RP01790,RP05698,RP02940,RP05060	R01384,R01386,R07658,R01518,R07500,R00199,R01858,R02628,R01138,R00659,R00724,R00200,R00206,R02320,R00430,R00208,R01012,R00572,R02188,R01512,R01515,R01517,R01660,R00289,R00287,R00955,R00286,R01377,R01372,R00688,R00689,R00695,R00694,R00692,R01375,R01376,R00658,R01372,R02739,R02520,R00959,R02520,R07500,R01061,R01063,R01827,R01830,R01196,R00006,R00014,R00211,R00210,R01699,R00207,R00224,R00226,R00209,R05636,R03145,R03321,R05450
110	0.22	405	17	47	0	1	C00074->C00079:[7->5,7->8]	RP06552,RP06046,RP04543,RP01466,RP01790,RP05698,RP00196,RP01464,RP06005,RP02454,RP05060,RP00057,RP11173,RP00109,RP00078,RP00564,RP01197	R01384,R01386,R07658,R02520,R07500,R00286,R01377,R01830,R01196,R00006,R00014,R00211,R00210,R01699,R00207,R00224,R00226,R00209,R05636,R03145,R00289,R00287,R00955,R01372,R01377,R01372,R02740,R05450,R00688,R00689,R00695,R00694,R00692,R01375,R01376,R07500,R00344,R00930,R00217,R00353,R00431,R00346,R00345,R00726,R00341,R02520,R00959
111	0.22	458	15	27	0	0	C00279->C00079:[6->5,6->8]	RP06552,RP06046,RP11173,RP01790,RP00196,RP04543,RP02940,RP06005,RP02454,RP05060,RP00057,RP01464,RP02453,RP00564,RP01197	R01384,R01386,R07658,R02520,R07500,R07500,R01830,R00289,R00287,R00955,R00286,R03321,R01377,R01372,R02740,R05450,R00688,R00689,R00695,R00694,R00692,R01375,R01376,R01372,R02739,R02520,R00959
112	0.33	421	18	62	0	0	C00074->C00079:[7->2,7->5,7->8]	RP06046,RP00109,RP11173,RP00036,RP05698,RP00078,RP06101,RP06005,RP05060,RP01120,RP00057,RP11191,RP06324,RP00285,RP01464,RP00564,RP00346,RP06172	R02520,R07500,R00344,R00930,R00217,R00353,R07500,R00199,R01858,R02628,R01138,R00659,R00724,R00200,R00206,R02320,R00430,R00208,R01012,R00572,R01196,R00006,R00014,R00211,R00210,R01699,R00207,R00224,R00226,R00209,R05636,R03145,R00431,R00346,R00345,R00726,R00341,R00214,R00216,R01377,R01372,R05450,R00818,R00688,R00689,R00695,R00694,R00692,R01375,R01376,R07709,R00818,R00211,R00210,R00209,R01196,R00212,R01372,R02520,R02657,R02655,R00472
113	0.33	432	19	56	0	0	C00074->C00079:[7->2,7->5,7->8]	RP06046,RP11173,RP00395,RP00036,RP01790,RP01568,RP05698,RP00113,RP06005,RP05060,RP01120,RP00057,RP01033,RP06324,RP01464,RP00564,RP11191,RP00346,RP13340	R02520,R07500,R07500,R01061,R01063,R00199,R01858,R02628,R01138,R00659,R00724,R00200,R00206,R02320,R00430,R00208,R01012,R00572,R01830,R01518,R01196,R00006,R00014,R00211,R00210,R01699,R00207,R00224,R00226,R00209,R05636,R03145,R02188,R01512,R01515,R01517,R01660,R01377,R01372,R05450,R00818,R00688,R00689,R00695,R00694,R00692,R01375,R01376,R00658,R00818,R01372,R02520,R07709,R02657,R02655,R01827
114	0.22	438	11	43	0	0	C00074->C00079:[7->5,7->8]	RP06046,RP11173,RP00036,RP04290,RP01464,RP06005,RP05060,RP05698,RP00057,RP05983,RP00564	R02520,R07500,R07500,R00199,R01858,R02628,R01138,R00659,R00724,R00200,R00206,R02320,R00430,R00208,R01012,R00572,R00220,R01372,R01377,R01372,R05450,R01196,R00006,R00014,R00211,R00210,R01699,R00207,R00224,R00226,R00209,R05636,R03145,R00688,R00689,R00695,R00694,R00692,R01375,R01376,R05103,R01281,R02520
115	0.33	449	19	61	0	1	C00074->C00079:[7->2,7->5,7->8]	RP06046,RP11173,RP01466,RP01120,RP05698,RP01464,RP06005,RP05060,RP01710,RP00057,RP00214,RP06324,RP00109,RP00078,RP03071,RP00564,RP00346,RP00036,RP11191	R02520,R07500,R07500,R01377,R00818,R01196,R00006,R00014,R00211,R00210,R01699,R00207,R00224,R00226,R00209,R05636,R03145,R01372,R01377,R01372,R05450,R01714,R00688,R00689,R00695,R00694,R00692,R01375,R01376,R06603,R00985,R01302,R00986,R00818,R00344,R00930,R00217,R00353,R00431,R00346,R00345,R00726,R00341,R03460,R02520,R02657,R02655,R00199,R01858,R02628,R01138,R00659,R00724,R00200,R00206,R02320,R00430,R00208,R01012,R00572,R07709
116	0.33	432	29	78	0	1	C00074->C00079:[7->2,7->5,7->8]	RP06552,RP01568,RP01134,RP11173,RP00036,RP00113,RP01093,RP04543,RP06005,RP00057,RP01033,RP00060,RP01464,RP00564,RP05915,RP00346,RP01466,RP06046,RP05085,RP00395,RP13340,RP01790,RP05698,RP00650,RP00649,RP06324,RP05060,RP01120,RP11191	R01384,R01386,R07658,R01518,R00837,R07500,R00199,R01858,R02628,R01138,R00659,R00724,R00200,R00206,R02320,R00430,R00208,R01012,R00572,R02188,R01512,R01515,R01517,R01660,R00771,R00286,R01377,R01372,R00688,R00689,R00695,R00694,R00692,R01375,R01376,R00658,R00725,R01139,R00299,R08404,R02185,R05804,R00303,R00850,R01372,R02520,R02737,R00836,R02657,R02655,R01377,R02520,R07500,R05487,R01061,R01063,R01827,R01830,R01196,R00006,R00014,R00211,R00210,R01699,R00207,R00224,R00226,R00209,R05636,R03145,R02536,R02537,R00761,R01067,R00818,R05450,R00818,R07709
117	0.33	458	24	62	0	1	C00074->C00079:[7->2,7->5,7->8]	RP06552,RP11173,RP00036,RP00650,RP00196,RP04543,RP06005,RP00057,RP11191,RP01464,RP00564,RP01197,RP01466,RP06046,RP05085,RP01790,RP01120,RP05698,RP00346,RP06324,RP02454,RP05060,RP04290,RP05983	R01384,R01386,R07658,R07500,R00199,R01858,R02628,R01138,R00659,R00724,R00200,R00206,R02320,R00430,R00208,R01012,R00572,R02536,R02537,R00289,R00287,R00955,R00286,R01377,R01372,R00688,R00689,R00695,R00694,R00692,R01375,R01376,R07709,R01372,R02520,R00959,R01377,R02520,R07500,R05487,R01830,R00818,R01196,R00006,R00014,R00211,R00210,R01699,R00207,R00224,R00226,R00209,R05636,R03145,R02657,R02655,R00818,R02740,R05450,R00220,R05103,R01281
118	0.33	451	21	64	0	1	C00074->C00079:[7->2,7->5,7->8]	RP11173,RP01466,RP05857,RP00078,RP06005,RP00057,RP11191,RP00109,RP01464,RP00564,RP01431,RP00346,RP00036,RP06046,RP05085,RP00177,RP05698,RP00650,RP06324,RP05060,RP01120	R07500,R01377,R00709,R00267,R00431,R00346,R00345,R00726,R00341,R01377,R01372,R00688,R00689,R00695,R00694,R00692,R01375,R01376,R07709,R00344,R00930,R00217,R00353,R01372,R02520,R01324,R02657,R02655,R00199,R01858,R02628,R01138,R00659,R00724,R00200,R00206,R02320,R00430,R00208,R01012,R00572,R02520,R07500,R05487,R00351,R00352,R00362,R01196,R00006,R00014,R00211,R00210,R01699,R00207,R00224,R00226,R00209,R05636,R03145,R02536,R02537,R00818,R05450,R00818
119	0.33	428	23	73	0	1	C00074->C00079:[7->2,7->5,7->8]	RP06552,RP01134,RP11173,RP01466,RP01093,RP04543,RP06005,RP00057,RP00060,RP00109,RP00078,RP00564,RP05915,RP00346,RP00036,RP06046,RP11191,RP05698,RP00649,RP06324,RP05060,RP01120,RP01464	R01384,R01386,R07658,R00837,R07500,R01377,R00771,R00286,R01377,R01372,R00688,R00689,R00695,R00694,R00692,R01375,R01376,R00725,R01139,R00299,R08404,R02185,R05804,R00303,R00850,R00344,R00930,R00217,R00353,R00431,R00346,R00345,R00726,R00341,R02520,R02737,R00836,R02657,R02655,R00199,R01858,R02628,R01138,R00659,R00724,R00200,R00206,R02320,R00430,R00208,R01012,R00572,R02520,R07500,R07709,R01196,R00006,R00014,R00211,R00210,R01699,R00207,R00224,R00226,R00209,R05636,R03145,R00761,R01067,R00818,R05450,R00818,R01372
120	0.22	423	16	49	0	1	C00074->C00079:[6->5,6->8,7->5,7->8]	RP06046,RP11173,RP06172,RP00285,RP00078,RP06101,RP06005,RP05060,RP04290,RP00057,RP05983,RP00109,RP01464,RP00564,RP00036,RP01466	R02520,R07500,R07500,R00472,R00211,R00210,R00209,R01196,R00212,R00431,R00346,R00345,R00726,R00341,R00214,R00216,R01377,R01372,R05450,R00220,R00688,R00689,R00695,R00694,R00692,R01375,R01376,R05103,R01281,R00344,R00930,R00217,R00353,R01372,R02520,R00199,R01858,R02628,R01138,R00659,R00724,R00200,R00206,R02320,R00430,R00208,R01012,R00572,R01377
121	0.22	445	16	58	0	0	C00074->C00079:[7->5,7->8]	RP06552,RP06046,RP01134,RP11173,RP00036,RP05698,RP01093,RP04543,RP00649,RP06005,RP05060,RP00057,RP00060,RP01464,RP00564,RP05915	R01384,R01386,R07658,R02520,R07500,R00837,R07500,R00199,R01858,R02628,R01138,R00659,R00724,R00200,R00206,R02320,R00430,R00208,R01012,R00572,R01196,R00006,R00014,R00211,R00210,R01699,R00207,R00224,R00226,R00209,R05636,R03145,R00771,R00286,R00761,R01067,R01377,R01372,R05450,R00688,R00689,R00695,R00694,R00692,R01375,R01376,R00725,R01139,R00299,R08404,R02185,R05804,R00303,R00850,R01372,R02520,R02737,R00836
122	0.11	354	11	29	0	1	C00279->C00079:[6->8]	RP06552,RP01134,RP01466,RP01093,RP04543,RP00649,RP06005,RP00057,RP00060,RP01464,RP05915	R01384,R01386,R07658,R00837,R01377,R00771,R00286,R00761,R01067,R01377,R01372,R00688,R00689,R00695,R00694,R00692,R01375,R01376,R00725,R01139,R00299,R08404,R02185,R05804,R00303,R00850,R01372,R02737,R00836
123	0.33	445	20	60	0	1	C00074->C00079:[7->2,7->5,7->8]	RP11173,RP01466,RP06005,RP01710,RP00057,RP00036,RP01464,RP00564,RP00346,RP06172,RP06046,RP11191,RP05698,RP06101,RP06324,RP05060,RP01120,RP00214,RP00285,RP03071	R07500,R01377,R01377,R01372,R01714,R00688,R00689,R00695,R00694,R00692,R01375,R01376,R00199,R01858,R02628,R01138,R00659,R00724,R00200,R00206,R02320,R00430,R00208,R01012,R00572,R01372,R02520,R02657,R02655,R00472,R02520,R07500,R07709,R01196,R00006,R00014,R00211,R00210,R01699,R00207,R00224,R00226,R00209,R05636,R03145,R00214,R00216,R00818,R05450,R00818,R06603,R00985,R01302,R00986,R00211,R00210,R00209,R01196,R00212,R03460
124	0.33	424	20	57	0	1	C00074->C00079:[7->2,7->5,7->8]	RP01568,RP11173,RP00036,RP00113,RP06005,RP00057,RP01033,RP01464,RP00564,RP00346,RP01466,RP06046,RP11191,RP00395,RP13340,RP01790,RP05698,RP06324,RP05060,RP01120	R01518,R07500,R00199,R01858,R02628,R01138,R00659,R00724,R00200,R00206,R02320,R00430,R00208,R01012,R00572,R02188,R01512,R01515,R01517,R01660,R01377,R01372,R00688,R00689,R00695,R00694,R00692,R01375,R01376,R00658,R01372,R02520,R02657,R02655,R01377,R02520,R07500,R07709,R01061,R01063,R01827,R01830,R01196,R00006,R00014,R00211,R00210,R01699,R00207,R00224,R00226,R00209,R05636,R03145,R00818,R05450,R00818
125	0.11	343	8	22	0	1	C00074->C00079:[7->8]	RP05857,RP00057,RP01466,RP00177,RP00078,RP01431,RP01464,RP06005	R00709,R00267,R00688,R00689,R00695,R00694,R00692,R01375,R01376,R01377,R00351,R00352,R00362,R00431,R00346,R00345,R00726,R00341,R01324,R01372,R01377,R01372
126	0.33	435	22	66	0	0	C00074->C00079:[7->2,7->5,7->8]	RP06552,RP01134,RP11173,RP00036,RP01093,RP05983,RP06005,RP00057,RP00060,RP01464,RP00564,RP05915,RP00346,RP06046,RP11191,RP01120,RP04290,RP00649,RP06324,RP05060,RP05698,RP04543	R01384,R01386,R07658,R00837,R07500,R00199,R01858,R02628,R01138,R00659,R00724,R00200,R00206,R02320,R00430,R00208,R01012,R00572,R00771,R05103,R01281,R01377,R01372,R00688,R00689,R00695,R00694,R00692,R01375,R01376,R00725,R01139,R00299,R08404,R02185,R05804,R00303,R00850,R01372,R02520,R02737,R00836,R02657,R02655,R02520,R07500,R07709,R00818,R00220,R00761,R01067,R00818,R05450,R01196,R00006,R00014,R00211,R00210,R01699,R00207,R00224,R00226,R00209,R05636,R03145,R00286
127	0.33	416	23	69	0	1	C00074->C00079:[7->2,7->5,7->8]	RP11173,RP06172,RP00650,RP05983,RP06005,RP00057,RP11191,RP00109,RP00078,RP00564,RP00346,RP01466,RP06046,RP05085,RP01120,RP05698,RP06101,RP06324,RP05060,RP04290,RP01464,RP00285,RP00036	R07500,R00472,R02536,R02537,R05103,R01281,R01377,R01372,R00688,R00689,R00695,R00694,R00692,R01375,R01376,R07709,R00344,R00930,R00217,R00353,R00431,R00346,R00345,R00726,R00341,R02520,R02657,R02655,R01377,R02520,R07500,R05487,R00818,R01196,R00006,R00014,R00211,R00210,R01699,R00207,R00224,R00226,R00209,R05636,R03145,R00214,R00216,R00818,R05450,R00220,R01372,R00211,R00210,R00209,R01196,R00212,R00199,R01858,R02628,R01138,R00659,R00724,R00200,R00206,R02320,R00430,R00208,R01012,R00572
128	0.33	402	28	86	0	1	C00074->C00079:[7->2,7->5,7->8]	RP06552,RP11173,RP06172,RP00650,RP00196,RP04543,RP06005,RP00057,RP11191,RP06324,RP01464,RP02453,RP00564,RP01197,RP00036,RP06046,RP01466,RP05085,RP00128,RP01790,RP05698,RP00346,RP06101,RP02940,RP00026,RP05060,RP01120,RP04318	R01384,R01386,R07658,R07500,R00472,R02536,R02537,R00289,R00287,R00955,R00286,R01377,R01372,R00688,R00689,R00695,R00694,R00692,R01375,R01376,R07709,R00818,R01372,R02739,R02520,R00959,R00199,R01858,R02628,R01138,R00659,R00724,R00200,R00206,R02320,R00430,R00208,R01012,R00572,R02520,R07500,R01377,R05487,R00710,R00711,R01019,R00326,R01830,R01196,R00006,R00014,R00211,R00210,R01699,R00207,R00224,R00226,R00209,R05636,R03145,R02657,R02655,R00214,R00216,R03321,R00743,R01323,R01179,R05508,R00393,R04057,R02955,R05336,R01359,R05509,R00928,R04000,R00229,R07832,R03884,R00227,R03153,R00235,R05450,R00818,R00224
129	0.33	421	16	55	0	1	C00074->C00079:[7->2,7->5,7->8]	RP06046,RP11173,RP01466,RP05698,RP00078,RP06005,RP05060,RP01120,RP00057,RP11191,RP06324,RP00109,RP01464,RP00564,RP00346,RP00036	R02520,R07500,R07500,R01377,R01196,R00006,R00014,R00211,R00210,R01699,R00207,R00224,R00226,R00209,R05636,R03145,R00431,R00346,R00345,R00726,R00341,R01377,R01372,R05450,R00818,R00688,R00689,R00695,R00694,R00692,R01375,R01376,R07709,R00818,R00344,R00930,R00217,R00353,R01372,R02520,R02657,R02655,R00199,R01858,R02628,R01138,R00659,R00724,R00200,R00206,R02320,R00430,R00208,R01012,R00572
130	0.22	479	17	52	0	1	C00074->C00079:[7->5,7->8]	RP06552,RP06046,RP11173,RP01466,RP01790,RP05698,RP00196,RP04543,RP02940,RP06005,RP05060,RP00057,RP01464,RP02453,RP00564,RP01197,RP00036	R01384,R01386,R07658,R02520,R07500,R07500,R01377,R01830,R01196,R00006,R00014,R00211,R00210,R01699,R00207,R00224,R00226,R00209,R05636,R03145,R00289,R00287,R00955,R00286,R03321,R01377,R01372,R05450,R00688,R00689,R00695,R00694,R00692,R01375,R01376,R01372,R02739,R02520,R00959,R00199,R01858,R02628,R01138,R00659,R00724,R00200,R00206,R02320,R00430,R00208,R01012,R00572
131	0.22	374	16	62	0	1	C00074->C00079:[7->5,7->8]	RP11173,RP00036,RP00650,RP01466,RP06005,RP00057,RP01464,RP00564,RP05729,RP06172,RP06046,RP05085,RP05698,RP00079,RP05060,RP00285	R07500,R00199,R01858,R02628,R01138,R00659,R00724,R00200,R00206,R02320,R00430,R00208,R01012,R00572,R02536,R02537,R01377,R01377,R01372,R00688,R00689,R00695,R00694,R00692,R01375,R01376,R01372,R02520,R00217,R00346,R00345,R00726,R00341,R00431,R00472,R02520,R07500,R05487,R01196,R00006,R00014,R00211,R00210,R01699,R00207,R00224,R00226,R00209,R05636,R03145,R00361,R00360,R00343,R00342,R01447,R01257,R05450,R00211,R00210,R00209,R01196,R00212
132	0.33	361	21	75	0	1	C00074->C00079:[7->2,7->5,7->8]	RP11173,RP06172,RP01466,RP01464,RP06005,RP00057,RP06324,RP05983,RP00564,RP00346,RP00036,RP06046,RP11191,RP00128,RP01120,RP04290,RP06101,RP00026,RP05060,RP05698,RP04318	R07500,R00472,R01377,R01372,R01377,R01372,R00688,R00689,R00695,R00694,R00692,R01375,R01376,R00818,R05103,R01281,R02520,R02657,R02655,R00199,R01858,R02628,R01138,R00659,R00724,R00200,R00206,R02320,R00430,R00208,R01012,R00572,R02520,R07500,R07709,R00710,R00711,R01019,R00326,R00818,R00220,R00214,R00216,R00743,R01323,R01179,R05508,R00393,R04057,R02955,R05336,R01359,R05509,R00928,R04000,R00229,R07832,R03884,R00227,R03153,R00235,R05450,R01196,R00006,R00014,R00211,R00210,R01699,R00207,R00224,R00226,R00209,R05636,R03145,R00224
133	0.11	432	12	47	0	1	C00074->C00079:[7->8]	RP01568,RP00395,RP13340,RP01790,RP00113,RP05698,RP01466,RP06005,RP00057,RP01033,RP01464,RP00036	R01518,R01061,R01063,R01827,R01830,R02188,R01512,R01515,R01517,R01660,R01196,R00006,R00014,R00211,R00210,R01699,R00207,R00224,R00226,R00209,R05636,R03145,R01377,R01377,R01372,R00688,R00689,R00695,R00694,R00692,R01375,R01376,R00658,R01372,R00199,R01858,R02628,R01138,R00659,R00724,R00200,R00206,R02320,R00430,R00208,R01012,R00572
134	0.22	455	21	61	0	1	C00074->C00079:[7->5,7->8]	RP06552,RP01568,RP06046,RP11173,RP00395,RP13340,RP01790,RP00113,RP05698,RP00196,RP04543,RP06005,RP02454,RP05060,RP00057,RP01033,RP00036,RP01464,RP00564,RP01197,RP01466	R01384,R01386,R07658,R01518,R02520,R07500,R07500,R01061,R01063,R01827,R01830,R02188,R01512,R01515,R01517,R01660,R01196,R00006,R00014,R00211,R00210,R01699,R00207,R00224,R00226,R00209,R05636,R03145,R00289,R00287,R00955,R00286,R01377,R01372,R02740,R05450,R00688,R00689,R00695,R00694,R00692,R01375,R01376,R00658,R00199,R01858,R02628,R01138,R00659,R00724,R00200,R00206,R02320,R00430,R00208,R01012,R00572,R01372,R02520,R00959,R01377
135	0.33	435	22	63	0	1	C00074->C00079:[7->2,7->5,7->8]	RP11173,RP01466,RP05857,RP00078,RP06005,RP00057,RP11191,RP05983,RP00564,RP01431,RP00346,RP00036,RP06046,RP05085,RP00177,RP01120,RP05698,RP00650,RP06324,RP05060,RP04290,RP01464	R07500,R01377,R00709,R00267,R00431,R00346,R00345,R00726,R00341,R01377,R01372,R00688,R00689,R00695,R00694,R00692,R01375,R01376,R07709,R05103,R01281,R02520,R01324,R02657,R02655,R00199,R01858,R02628,R01138,R00659,R00724,R00200,R00206,R02320,R00430,R00208,R01012,R00572,R02520,R07500,R05487,R00351,R00352,R00362,R00818,R01196,R00006,R00014,R00211,R00210,R01699,R00207,R00224,R00226,R00209,R05636,R03145,R02536,R02537,R00818,R05450,R00220,R01372
136	1.00	567	31	72	0	1	C00279->C00079:[10->7,6->3,7->6,8->10], C00074->C00079:[6->1,6->5,7->8,8->2,8->4]	RP06552,RP04318,RP00196,RP12734,RP01784,RP00285,RP02797,RP01197,RP00291,RP01790,RP02189,RP00577,RP01465,RP12733,RP01785,RP02749,RP05698,RP00440,RP01711,RP01710,RP00057,RP02750,RP02918,RP05242,RP04202,RP00036,RP02454,RP10730,RP03070,RP03071,RP04543	R01384,R01386,R07658,R00224,R00289,R00287,R00955,R00226,R01826,R00211,R00210,R00209,R01196,R00212,R03145,R00959,R00226,R04672,R01830,R02412,R06847,R02413,R02415,R01373,R00006,R01826,R03083,R01196,R00006,R00014,R00211,R00210,R01699,R00207,R00224,R00226,R00209,R05636,R03145,R03050,R00006,R01715,R01714,R00688,R00689,R00695,R00694,R00692,R01375,R01376,R03084,R00014,R05636,R00207,R00199,R01858,R02628,R01138,R00659,R00724,R00200,R00206,R02320,R00430,R00208,R01012,R00572,R02740,R01699,R03460,R03460,R00286
137	0.22	411	20	44	0	1	C00074->C00079:[6->5,6->8]	RP06552,RP06046,RP04543,RP06172,RP01790,RP00285,RP00196,RP00078,RP06101,RP02940,RP06005,RP05060,RP00057,RP11173,RP00109,RP01464,RP02453,RP00564,RP01197,RP01466	R01384,R01386,R07658,R02520,R07500,R00286,R00472,R01830,R00211,R00210,R00209,R01196,R00212,R00289,R00287,R00955,R00431,R00346,R00345,R00726,R00341,R00214,R00216,R03321,R01377,R01372,R05450,R00688,R00689,R00695,R00694,R00692,R01375,R01376,R07500,R00344,R00930,R00217,R00353,R01372,R02739,R02520,R00959,R01377
138	0.22	462	22	62	0	1	C00074->C00079:[7->5,7->8]	RP06552,RP01568,RP00113,RP00196,RP06005,RP01033,RP01464,RP01197,RP00036,RP00395,RP13340,RP01790,RP02940,RP05060,RP11173,RP01466,RP04543,RP00057,RP02453,RP00564,RP06046,RP05698	R01384,R01386,R07658,R01518,R02188,R01512,R01515,R01517,R01660,R00289,R00287,R00955,R01377,R01372,R00658,R01372,R00959,R00199,R01858,R02628,R01138,R00659,R00724,R00200,R00206,R02320,R00430,R00208,R01012,R00572,R01061,R01063,R01827,R01830,R03321,R05450,R07500,R01377,R00286,R00688,R00689,R00695,R00694,R00692,R01375,R01376,R02739,R02520,R02520,R07500,R01196,R00006,R00014,R00211,R00210,R01699,R00207,R00224,R00226,R00209,R05636,R03145
139	0.33	453	22	65	0	1	C00074->C00079:[7->2,7->5,7->8]	RP06552,RP11173,RP00078,RP01466,RP00196,RP04543,RP06005,RP00057,RP00109,RP01464,RP00564,RP01197,RP00036,RP06046,RP11191,RP01790,RP05698,RP00346,RP06324,RP02454,RP05060,RP01120	R01384,R01386,R07658,R07500,R00431,R00346,R00345,R00726,R00341,R01377,R00289,R00287,R00955,R00286,R01377,R01372,R00688,R00689,R00695,R00694,R00692,R01375,R01376,R00344,R00930,R00217,R00353,R01372,R02520,R00959,R00199,R01858,R02628,R01138,R00659,R00724,R00200,R00206,R02320,R00430,R00208,R01012,R00572,R02520,R07500,R07709,R01830,R01196,R00006,R00014,R00211,R00210,R01699,R00207,R00224,R00226,R00209,R05636,R03145,R02657,R02655,R00818,R02740,R05450,R00818
140	0.33	461	18	54	0	0	C00074->C00079:[7->2,7->5,7->8]	RP06046,RP11173,RP00036,RP01710,RP05698,RP01464,RP01120,RP06005,RP05060,RP04290,RP00057,RP00214,RP06324,RP05983,RP03071,RP00564,RP00346,RP11191	R02520,R07500,R07500,R00199,R01858,R02628,R01138,R00659,R00724,R00200,R00206,R02320,R00430,R00208,R01012,R00572,R01714,R01196,R00006,R00014,R00211,R00210,R01699,R00207,R00224,R00226,R00209,R05636,R03145,R01372,R00818,R01377,R01372,R05450,R00220,R00688,R00689,R00695,R00694,R00692,R01375,R01376,R06603,R00985,R01302,R00986,R00818,R05103,R01281,R03460,R02520,R02657,R02655,R07709
141	0.33	456	24	65	0	1	C00074->C00079:[7->2,7->5,7->8]	RP06552,RP11173,RP01466,RP00196,RP04543,RP06005,RP00057,RP00036,RP01464,RP02453,RP00564,RP01197,RP06172,RP06046,RP11191,RP01790,RP05698,RP00346,RP06101,RP02940,RP06324,RP05060,RP01120,RP00285	R01384,R01386,R07658,R07500,R01377,R00289,R00287,R00955,R00286,R01377,R01372,R00688,R00689,R00695,R00694,R00692,R01375,R01376,R00199,R01858,R02628,R01138,R00659,R00724,R00200,R00206,R02320,R00430,R00208,R01012,R00572,R01372,R02739,R02520,R00959,R00472,R02520,R07500,R07709,R01830,R01196,R00006,R00014,R00211,R00210,R01699,R00207,R00224,R00226,R00209,R05636,R03145,R02657,R02655,R00214,R00216,R03321,R00818,R05450,R00818,R00211,R00210,R00209,R01196,R00212
142	0.33	424	14	46	0	1	C00074->C00079:[7->2,7->5,7->8]	RP06046,RP11173,RP01466,RP05698,RP06005,RP05060,RP01120,RP00057,RP11191,RP06324,RP01464,RP00564,RP00346,RP00036	R02520,R07500,R07500,R01377,R01196,R00006,R00014,R00211,R00210,R01699,R00207,R00224,R00226,R00209,R05636,R03145,R01377,R01372,R05450,R00818,R00688,R00689,R00695,R00694,R00692,R01375,R01376,R07709,R00818,R01372,R02520,R02657,R02655,R00199,R01858,R02628,R01138,R00659,R00724,R00200,R00206,R02320,R00430,R00208,R01012,R00572
143	0.33	472	27	71	0	1	C00074->C00079:[7->2,7->5,7->8]	RP06552,RP11173,RP00078,RP01466,RP06046,RP00196,RP04543,RP06005,RP00057,RP11191,RP01464,RP02453,RP00564,RP01431,RP01197,RP00036,RP05857,RP05085,RP01790,RP00177,RP05698,RP00346,RP00650,RP02940,RP06324,RP05060,RP01120	R01384,R01386,R07658,R07500,R00431,R00346,R00345,R00726,R00341,R01377,R02520,R07500,R00289,R00287,R00955,R00286,R01377,R01372,R00688,R00689,R00695,R00694,R00692,R01375,R01376,R07709,R01372,R02739,R02520,R01324,R00959,R00199,R01858,R02628,R01138,R00659,R00724,R00200,R00206,R02320,R00430,R00208,R01012,R00572,R00709,R00267,R05487,R01830,R00351,R00352,R00362,R01196,R00006,R00014,R00211,R00210,R01699,R00207,R00224,R00226,R00209,R05636,R03145,R02657,R02655,R02536,R02537,R03321,R00818,R05450,R00818
144	0.33	376	24	75	0	1	C00074->C00079:[7->2,7->5,7->8]	RP01568,RP11173,RP00036,RP00113,RP01466,RP06005,RP00057,RP01033,RP06324,RP01464,RP00564,RP00346,RP05729,RP06172,RP06046,RP11191,RP00395,RP13340,RP01790,RP05698,RP00079,RP05060,RP01120,RP00285	R01518,R07500,R00199,R01858,R02628,R01138,R00659,R00724,R00200,R00206,R02320,R00430,R00208,R01012,R00572,R02188,R01512,R01515,R01517,R01660,R01377,R01377,R01372,R00688,R00689,R00695,R00694,R00692,R01375,R01376,R00658,R00818,R01372,R02520,R02657,R02655,R00217,R00346,R00345,R00726,R00341,R00431,R00472,R02520,R07500,R07709,R01061,R01063,R01827,R01830,R01196,R00006,R00014,R00211,R00210,R01699,R00207,R00224,R00226,R00209,R05636,R03145,R00361,R00360,R00343,R00342,R01447,R01257,R05450,R00818,R00211,R00210,R00209,R01196,R00212
145	0.33	459	22	62	0	0	C00074->C00079:[7->2,7->5,7->8]	RP01568,RP11173,RP00036,RP00113,RP06005,RP01710,RP00057,RP01033,RP01464,RP00564,RP00346,RP06046,RP11191,RP00395,RP13340,RP01790,RP05698,RP06324,RP05060,RP01120,RP00214,RP03071	R01518,R07500,R00199,R01858,R02628,R01138,R00659,R00724,R00200,R00206,R02320,R00430,R00208,R01012,R00572,R02188,R01512,R01515,R01517,R01660,R01377,R01372,R01714,R00688,R00689,R00695,R00694,R00692,R01375,R01376,R00658,R01372,R02520,R02657,R02655,R02520,R07500,R07709,R01061,R01063,R01827,R01830,R01196,R00006,R00014,R00211,R00210,R01699,R00207,R00224,R00226,R00209,R05636,R03145,R00818,R05450,R00818,R06603,R00985,R01302,R00986,R03460
146	0.22	448	19	62	0	0	C00074->C00079:[7->5,7->8]	RP00113,RP05857,RP11173,RP01568,RP13340,RP00177,RP06046,RP05698,RP01790,RP01464,RP06005,RP05060,RP00057,RP00395,RP01033,RP00078,RP00564,RP01431,RP00036	R02188,R01512,R01515,R01517,R01660,R00709,R00267,R07500,R01518,R01827,R00351,R00352,R00362,R02520,R07500,R01196,R00006,R00014,R00211,R00210,R01699,R00207,R00224,R00226,R00209,R05636,R03145,R01830,R01372,R01377,R01372,R05450,R00688,R00689,R00695,R00694,R00692,R01375,R01376,R01061,R01063,R00658,R00431,R00346,R00345,R00726,R00341,R02520,R01324,R00199,R01858,R02628,R01138,R00659,R00724,R00200,R00206,R02320,R00430,R00208,R01012,R00572
147	0.22	453	17	49	0	0	C00074->C00079:[7->5,7->8]	RP06552,RP06046,RP01134,RP11173,RP00036,RP04290,RP01093,RP01464,RP00649,RP06005,RP05060,RP00057,RP00060,RP05983,RP00564,RP04543,RP05915	R01384,R01386,R07658,R02520,R07500,R00837,R07500,R00199,R01858,R02628,R01138,R00659,R00724,R00200,R00206,R02320,R00430,R00208,R01012,R00572,R00220,R00771,R01372,R00761,R01067,R01377,R01372,R05450,R00688,R00689,R00695,R00694,R00692,R01375,R01376,R00725,R01139,R00299,R08404,R02185,R05804,R00303,R00850,R05103,R01281,R02520,R00286,R02737,R00836
148	0.33	463	26	71	0	1	C00074->C00079:[7->2,7->5,7->8]	RP06552,RP01134,RP11173,RP01466,RP00196,RP04543,RP06005,RP00649,RP00057,RP00060,RP01464,RP02453,RP00564,RP05915,RP01197,RP00036,RP06046,RP11191,RP01790,RP05698,RP00346,RP02940,RP06324,RP05060,RP01120,RP01093	R01384,R01386,R07658,R00837,R07500,R01377,R00289,R00287,R00955,R00286,R01377,R01372,R00761,R01067,R00688,R00689,R00695,R00694,R00692,R01375,R01376,R00725,R01139,R00299,R08404,R02185,R05804,R00303,R00850,R01372,R02739,R02520,R02737,R00836,R00959,R00199,R01858,R02628,R01138,R00659,R00724,R00200,R00206,R02320,R00430,R00208,R01012,R00572,R02520,R07500,R07709,R01830,R01196,R00006,R00014,R00211,R00210,R01699,R00207,R00224,R00226,R00209,R05636,R03145,R02657,R02655,R03321,R00818,R05450,R00818,R00771
149	0.33	430	15	48	0	0	C00074->C00079:[7->2,7->5,7->8]	RP06046,RP11173,RP00036,RP04290,RP05983,RP06324,RP06005,RP05060,RP01120,RP00057,RP11191,RP05698,RP01464,RP00564,RP00346	R02520,R07500,R07500,R00199,R01858,R02628,R01138,R00659,R00724,R00200,R00206,R02320,R00430,R00208,R01012,R00572,R00220,R05103,R01281,R00818,R01377,R01372,R05450,R00818,R00688,R00689,R00695,R00694,R00692,R01375,R01376,R07709,R01196,R00006,R00014,R00211,R00210,R01699,R00207,R00224,R00226,R00209,R05636,R03145,R01372,R02520,R02657,R02655
150	0.22	428	18	61	0	1	C00074->C00079:[7->5,7->8]	RP01568,RP06046,RP11173,RP00395,RP13340,RP01790,RP00113,RP05698,RP00078,RP00109,RP06005,RP05060,RP00057,RP01033,RP00036,RP01464,RP00564,RP01466	R01518,R02520,R07500,R07500,R01061,R01063,R01827,R01830,R02188,R01512,R01515,R01517,R01660,R01196,R00006,R00014,R00211,R00210,R01699,R00207,R00224,R00226,R00209,R05636,R03145,R00431,R00346,R00345,R00726,R00341,R00344,R00930,R00217,R00353,R01377,R01372,R05450,R00688,R00689,R00695,R00694,R00692,R01375,R01376,R00658,R00199,R01858,R02628,R01138,R00659,R00724,R00200,R00206,R02320,R00430,R00208,R01012,R00572,R01372,R02520,R01377
151	0.33	372	20	67	0	1	C00074->C00079:[7->2,7->5,7->8]	RP11173,RP00036,RP00650,RP06005,RP00057,RP05085,RP00079,RP01464,RP00564,RP00346,RP05729,RP01466,RP06046,RP11191,RP05698,RP06324,RP05060,RP01120,RP00285,RP06172	R07500,R00199,R01858,R02628,R01138,R00659,R00724,R00200,R00206,R02320,R00430,R00208,R01012,R00572,R02536,R02537,R01377,R01372,R00688,R00689,R00695,R00694,R00692,R01375,R01376,R05487,R00361,R00360,R00343,R00342,R01447,R01257,R01372,R02520,R02657,R02655,R00217,R00346,R00345,R00726,R00341,R00431,R01377,R02520,R07500,R07709,R01196,R00006,R00014,R00211,R00210,R01699,R00207,R00224,R00226,R00209,R05636,R03145,R00818,R05450,R00818,R00211,R00210,R00209,R01196,R00212,R00472
152	0.33	417	21	60	0	1	C00074->C00079:[7->2,7->5,7->8]	RP11173,RP00036,RP00650,RP05983,RP06005,RP00057,RP11191,RP01464,RP00564,RP00346,RP01466,RP06046,RP05085,RP01120,RP05698,RP06101,RP06324,RP05060,RP04290,RP00285,RP06172	R07500,R00199,R01858,R02628,R01138,R00659,R00724,R00200,R00206,R02320,R00430,R00208,R01012,R00572,R02536,R02537,R05103,R01281,R01377,R01372,R00688,R00689,R00695,R00694,R00692,R01375,R01376,R07709,R01372,R02520,R02657,R02655,R01377,R02520,R07500,R05487,R00818,R01196,R00006,R00014,R00211,R00210,R01699,R00207,R00224,R00226,R00209,R05636,R03145,R00214,R00216,R00818,R05450,R00220,R00211,R00210,R00209,R01196,R00212,R00472
153	0.22	420	19	40	0	1	C00279->C00079:[6->5,6->8]	RP06552,RP06046,RP01134,RP11173,RP01466,RP01790,RP01093,RP04543,RP00649,RP06005,RP02454,RP05060,RP00057,RP00060,RP01464,RP00564,RP05915,RP01197,RP00196	R01384,R01386,R07658,R02520,R07500,R00837,R07500,R01377,R01830,R00771,R00286,R00761,R01067,R01377,R01372,R02740,R05450,R00688,R00689,R00695,R00694,R00692,R01375,R01376,R00725,R01139,R00299,R08404,R02185,R05804,R00303,R00850,R01372,R02520,R02737,R00836,R00959,R00289,R00287,R00955
154	0.33	458	19	55	0	1	C00074->C00079:[7->2,7->5,7->8]	RP11173,RP01466,RP00650,RP06005,RP01710,RP00057,RP05085,RP01464,RP00564,RP00346,RP00036,RP06046,RP11191,RP05698,RP06324,RP05060,RP01120,RP00214,RP03071	R07500,R01377,R02536,R02537,R01377,R01372,R01714,R00688,R00689,R00695,R00694,R00692,R01375,R01376,R05487,R01372,R02520,R02657,R02655,R00199,R01858,R02628,R01138,R00659,R00724,R00200,R00206,R02320,R00430,R00208,R01012,R00572,R02520,R07500,R07709,R01196,R00006,R00014,R00211,R00210,R01699,R00207,R00224,R00226,R00209,R05636,R03145,R00818,R05450,R00818,R06603,R00985,R01302,R00986,R03460
155	0.33	457	25	70	0	1	C00074->C00079:[7->2,7->5,7->8]	RP06552,RP01134,RP11173,RP01466,RP01093,RP04543,RP06005,RP00057,RP00060,RP01464,RP00564,RP05915,RP01197,RP00036,RP06046,RP11191,RP01790,RP05698,RP00346,RP00649,RP06324,RP02454,RP05060,RP01120,RP00196	R01384,R01386,R07658,R00837,R07500,R01377,R00771,R00286,R01377,R01372,R00688,R00689,R00695,R00694,R00692,R01375,R01376,R00725,R01139,R00299,R08404,R02185,R05804,R00303,R00850,R01372,R02520,R02737,R00836,R00959,R00199,R01858,R02628,R01138,R00659,R00724,R00200,R00206,R02320,R00430,R00208,R01012,R00572,R02520,R07500,R07709,R01830,R01196,R00006,R00014,R00211,R00210,R01699,R00207,R00224,R00226,R00209,R05636,R03145,R02657,R02655,R00761,R01067,R00818,R02740,R05450,R00818,R00289,R00287,R00955
156	0.33	442	19	32	0	0	C00279->C00079:[6->2,6->5,6->8]	RP06552,RP11173,RP00196,RP04543,RP06005,RP00057,RP01464,RP02453,RP00564,RP01197,RP06046,RP11191,RP01790,RP00346,RP02940,RP06324,RP02454,RP05060,RP01120	R01384,R01386,R07658,R07500,R00289,R00287,R00955,R00286,R01377,R01372,R00688,R00689,R00695,R00694,R00692,R01375,R01376,R01372,R02739,R02520,R00959,R02520,R07500,R07709,R01830,R02657,R02655,R03321,R00818,R02740,R05450,R00818
157	0.22	366	17	70	0	1	C00074->C00079:[7->5,7->8]	RP11173,RP06172,RP00650,RP01466,RP06005,RP00057,RP01464,RP00564,RP00036,RP06046,RP05085,RP00128,RP05698,RP06101,RP00026,RP05060,RP04318	R07500,R00472,R02536,R02537,R01377,R01377,R01372,R00688,R00689,R00695,R00694,R00692,R01375,R01376,R01372,R02520,R00199,R01858,R02628,R01138,R00659,R00724,R00200,R00206,R02320,R00430,R00208,R01012,R00572,R02520,R07500,R05487,R00710,R00711,R01019,R00326,R01196,R00006,R00014,R00211,R00210,R01699,R00207,R00224,R00226,R00209,R05636,R03145,R00214,R00216,R00743,R01323,R01179,R05508,R00393,R04057,R02955,R05336,R01359,R05509,R00928,R04000,R00229,R07832,R03884,R00227,R03153,R00235,R05450,R00224
158	0.22	385	20	65	0	1	C00074->C00079:[6->5,6->8]	RP06552,RP06046,RP01134,RP11173,RP00036,RP01093,RP04543,RP05915,RP00649,RP00079,RP05060,RP00057,RP00060,RP06005,RP00285,RP01464,RP00564,RP06172,RP05729,RP01466	R01384,R01386,R07658,R02520,R07500,R00837,R07500,R00199,R01858,R02628,R01138,R00659,R00724,R00200,R00206,R02320,R00430,R00208,R01012,R00572,R00771,R00286,R02737,R00836,R00761,R01067,R00361,R00360,R00343,R00342,R01447,R01257,R05450,R00688,R00689,R00695,R00694,R00692,R01375,R01376,R00725,R01139,R00299,R08404,R02185,R05804,R00303,R00850,R01377,R01372,R00211,R00210,R00209,R01196,R00212,R01372,R02520,R00472,R00217,R00346,R00345,R00726,R00341,R00431,R01377
159	0.22	472	14	49	0	0	C00074->C00079:[7->5,7->8]	RP06046,RP11173,RP00036,RP05698,RP05983,RP04290,RP06005,RP05060,RP01710,RP00057,RP00214,RP01464,RP03071,RP00564	R02520,R07500,R07500,R00199,R01858,R02628,R01138,R00659,R00724,R00200,R00206,R02320,R00430,R00208,R01012,R00572,R01196,R00006,R00014,R00211,R00210,R01699,R00207,R00224,R00226,R00209,R05636,R03145,R05103,R01281,R00220,R01377,R01372,R05450,R01714,R00688,R00689,R00695,R00694,R00692,R01375,R01376,R06603,R00985,R01302,R00986,R01372,R03460,R02520
160	0.22	446	18	44	0	1	C00074->C00079:[7->5,7->8]	RP06552,RP06046,RP11173,RP01466,RP01790,RP05698,RP00196,RP04543,RP06005,RP02454,RP05060,RP01710,RP00057,RP00214,RP01464,RP03071,RP00564,RP01197	R01384,R01386,R07658,R02520,R07500,R07500,R01377,R01830,R01196,R00006,R00014,R00211,R00210,R01699,R00207,R00224,R00226,R00209,R05636,R03145,R00289,R00287,R00955,R00286,R01377,R01372,R02740,R05450,R01714,R00688,R00689,R00695,R00694,R00692,R01375,R01376,R06603,R00985,R01302,R00986,R01372,R03460,R02520,R00959
161	0.33	365	21	75	0	1	C00074->C00079:[7->2,7->5,7->8]	RP11173,RP06172,RP00650,RP06005,RP00057,RP05085,RP00026,RP00036,RP01464,RP00564,RP00346,RP01466,RP06046,RP11191,RP00128,RP05698,RP06101,RP06324,RP05060,RP01120,RP04318	R07500,R00472,R02536,R02537,R01377,R01372,R00688,R00689,R00695,R00694,R00692,R01375,R01376,R05487,R00743,R01323,R01179,R05508,R00393,R04057,R02955,R05336,R01359,R05509,R00928,R04000,R00229,R07832,R03884,R00227,R03153,R00235,R00199,R01858,R02628,R01138,R00659,R00724,R00200,R00206,R02320,R00430,R00208,R01012,R00572,R01372,R02520,R02657,R02655,R01377,R02520,R07500,R07709,R00710,R00711,R01019,R00326,R01196,R00006,R00014,R00211,R00210,R01699,R00207,R00224,R00226,R00209,R05636,R03145,R00214,R00216,R00818,R05450,R00818,R00224
162	0.33	439	25	75	0	1	C00074->C00079:[7->2,7->5,7->8]	RP06552,RP01134,RP11173,RP01466,RP06046,RP01093,RP04543,RP06005,RP00057,RP00060,RP01464,RP00564,RP01431,RP00346,RP05915,RP00036,RP05857,RP11191,RP00177,RP01120,RP00078,RP00649,RP06324,RP05060,RP05698	R01384,R01386,R07658,R00837,R07500,R01377,R02520,R07500,R00771,R00286,R01377,R01372,R00688,R00689,R00695,R00694,R00692,R01375,R01376,R00725,R01139,R00299,R08404,R02185,R05804,R00303,R00850,R01372,R02520,R01324,R02657,R02655,R02737,R00836,R00199,R01858,R02628,R01138,R00659,R00724,R00200,R00206,R02320,R00430,R00208,R01012,R00572,R00709,R00267,R07709,R00351,R00352,R00362,R00818,R00431,R00346,R00345,R00726,R00341,R00761,R01067,R00818,R05450,R01196,R00006,R00014,R00211,R00210,R01699,R00207,R00224,R00226,R00209,R05636,R03145
163	0.33	377	22	76	0	1	C00074->C00079:[7->2,7->5,7->8]	RP11173,RP00036,RP00650,RP01464,RP06005,RP00057,RP11191,RP06324,RP00109,RP00078,RP00564,RP00346,RP05729,RP01466,RP06046,RP05085,RP05698,RP00079,RP05060,RP01120,RP00285,RP06172	R07500,R00199,R01858,R02628,R01138,R00659,R00724,R00200,R00206,R02320,R00430,R00208,R01012,R00572,R02536,R02537,R01372,R01377,R01372,R00688,R00689,R00695,R00694,R00692,R01375,R01376,R07709,R00818,R00344,R00930,R00217,R00353,R00431,R00346,R00345,R00726,R00341,R02520,R02657,R02655,R00217,R00346,R00345,R00726,R00341,R00431,R01377,R02520,R07500,R05487,R01196,R00006,R00014,R00211,R00210,R01699,R00207,R00224,R00226,R00209,R05636,R03145,R00361,R00360,R00343,R00342,R01447,R01257,R05450,R00818,R00211,R00210,R00209,R01196,R00212,R00472
164	0.22	419	18	51	0	0	C00074->C00079:[7->5,7->8]	RP06552,RP06046,RP01134,RP11173,RP05698,RP01093,RP04543,RP00649,RP06005,RP05060,RP01710,RP00057,RP00214,RP00060,RP01464,RP03071,RP00564,RP05915	R01384,R01386,R07658,R02520,R07500,R00837,R07500,R01196,R00006,R00014,R00211,R00210,R01699,R00207,R00224,R00226,R00209,R05636,R03145,R00771,R00286,R00761,R01067,R01377,R01372,R05450,R01714,R00688,R00689,R00695,R00694,R00692,R01375,R01376,R06603,R00985,R01302,R00986,R00725,R01139,R00299,R08404,R02185,R05804,R00303,R00850,R01372,R03460,R02520,R02737,R00836
165	0.33	424	18	52	0	1	C00074->C00079:[7->2,7->5,7->8]	RP11173,RP00036,RP00650,RP01464,RP06005,RP00057,RP05085,RP05698,RP05983,RP00564,RP00346,RP01466,RP06046,RP11191,RP04290,RP06324,RP05060,RP01120	R07500,R00199,R01858,R02628,R01138,R00659,R00724,R00200,R00206,R02320,R00430,R00208,R01012,R00572,R02536,R02537,R01372,R01377,R01372,R00688,R00689,R00695,R00694,R00692,R01375,R01376,R05487,R01196,R00006,R00014,R00211,R00210,R01699,R00207,R00224,R00226,R00209,R05636,R03145,R05103,R01281,R02520,R02657,R02655,R01377,R02520,R07500,R07709,R00220,R00818,R05450,R00818
166	0.33	433	20	60	0	1	C00074->C00079:[7->2,7->5,7->8]	RP05857,RP11173,RP00078,RP01466,RP00177,RP06046,RP04290,RP05983,RP01120,RP06005,RP05060,RP05698,RP00057,RP11191,RP06324,RP01464,RP00564,RP01431,RP00346,RP00036	R00709,R00267,R07500,R00431,R00346,R00345,R00726,R00341,R01377,R00351,R00352,R00362,R02520,R07500,R00220,R05103,R01281,R00818,R01377,R01372,R05450,R01196,R00006,R00014,R00211,R00210,R01699,R00207,R00224,R00226,R00209,R05636,R03145,R00688,R00689,R00695,R00694,R00692,R01375,R01376,R07709,R00818,R01372,R02520,R01324,R02657,R02655,R00199,R01858,R02628,R01138,R00659,R00724,R00200,R00206,R02320,R00430,R00208,R01012,R00572
167	0.33	471	25	68	0	1	C00074->C00079:[7->2,7->5,7->8]	RP06552,RP11173,RP01466,RP06046,RP00196,RP04543,RP06005,RP00057,RP01464,RP02453,RP00564,RP01431,RP01197,RP00036,RP05857,RP11191,RP01790,RP00177,RP01120,RP00078,RP00346,RP02940,RP06324,RP05060,RP05698	R01384,R01386,R07658,R07500,R01377,R02520,R07500,R00289,R00287,R00955,R00286,R01377,R01372,R00688,R00689,R00695,R00694,R00692,R01375,R01376,R01372,R02739,R02520,R01324,R00959,R00199,R01858,R02628,R01138,R00659,R00724,R00200,R00206,R02320,R00430,R00208,R01012,R00572,R00709,R00267,R07709,R01830,R00351,R00352,R00362,R00818,R00431,R00346,R00345,R00726,R00341,R02657,R02655,R03321,R00818,R05450,R01196,R00006,R00014,R00211,R00210,R01699,R00207,R00224,R00226,R00209,R05636,R03145
168	0.33	456	26	73	0	1	C00074->C00079:[7->2,7->5,7->8]	RP06552,RP01134,RP11173,RP01466,RP00650,RP01093,RP04543,RP06005,RP01710,RP00057,RP11191,RP00060,RP01464,RP00564,RP05915,RP00346,RP00036,RP06046,RP05085,RP05698,RP00649,RP06324,RP05060,RP01120,RP00214,RP03071	R01384,R01386,R07658,R00837,R07500,R01377,R02536,R02537,R00771,R00286,R01377,R01372,R01714,R00688,R00689,R00695,R00694,R00692,R01375,R01376,R07709,R00725,R01139,R00299,R08404,R02185,R05804,R00303,R00850,R01372,R02520,R02737,R00836,R02657,R02655,R00199,R01858,R02628,R01138,R00659,R00724,R00200,R00206,R02320,R00430,R00208,R01012,R00572,R02520,R07500,R05487,R01196,R00006,R00014,R00211,R00210,R01699,R00207,R00224,R00226,R00209,R05636,R03145,R00761,R01067,R00818,R05450,R00818,R06603,R00985,R01302,R00986,R03460
169	0.22	400	19	43	0	1	C00279->C00079:[6->5,6->8], C00074->C00079:[6->5,6->8]	RP06552,RP06046,RP04543,RP06172,RP01790,RP00285,RP00196,RP00078,RP06101,RP06005,RP02454,RP05060,RP00057,RP11173,RP00109,RP01464,RP00564,RP01197,RP01466	R01384,R01386,R07658,R02520,R07500,R00286,R00472,R01830,R00211,R00210,R00209,R01196,R00212,R00289,R00287,R00955,R00431,R00346,R00345,R00726,R00341,R00214,R00216,R01377,R01372,R02740,R05450,R00688,R00689,R00695,R00694,R00692,R01375,R01376,R07500,R00344,R00930,R00217,R00353,R01372,R02520,R00959,R01377
170	0.33	349	20	77	0	1	C00074->C00079:[7->2,7->5,7->8]	RP06046,RP11173,RP06172,RP05698,RP01466,RP06101,RP06324,RP00026,RP05060,RP01120,RP00057,RP11191,RP06005,RP00285,RP01464,RP00128,RP00564,RP00346,RP04318,RP00036	R02520,R07500,R07500,R00472,R01196,R00006,R00014,R00211,R00210,R01699,R00207,R00224,R00226,R00209,R05636,R03145,R01377,R00214,R00216,R00818,R00743,R01323,R01179,R05508,R00393,R04057,R02955,R05336,R01359,R05509,R00928,R04000,R00229,R07832,R03884,R00227,R03153,R00235,R05450,R00818,R00688,R00689,R00695,R00694,R00692,R01375,R01376,R07709,R01377,R01372,R00211,R00210,R00209,R01196,R00212,R01372,R00710,R00711,R01019,R00326,R02520,R02657,R02655,R00224,R00199,R01858,R02628,R01138,R00659,R00724,R00200,R00206,R02320,R00430,R00208,R01012,R00572
171	0.22	353	10	36	0	0	C00074->C00079:[7->5,7->8]	RP06046,RP11173,RP05698,RP01464,RP06005,RP05060,RP00057,RP00109,RP00078,RP00564	R02520,R07500,R07500,R01196,R00006,R00014,R00211,R00210,R01699,R00207,R00224,R00226,R00209,R05636,R03145,R01372,R01377,R01372,R05450,R00688,R00689,R00695,R00694,R00692,R01375,R01376,R00344,R00930,R00217,R00353,R00431,R00346,R00345,R00726,R00341,R02520
172	0.33	369	25	83	0	1	C00074->C00079:[7->2,7->5,7->8]	RP01568,RP11173,RP06172,RP00113,RP01466,RP06005,RP00057,RP01033,RP06324,RP01464,RP00564,RP00346,RP00036,RP06046,RP11191,RP00395,RP13340,RP01790,RP05698,RP06101,RP00026,RP05060,RP01120,RP00128,RP04318	R01518,R07500,R00472,R02188,R01512,R01515,R01517,R01660,R01377,R01377,R01372,R00688,R00689,R00695,R00694,R00692,R01375,R01376,R00658,R00818,R01372,R02520,R02657,R02655,R00199,R01858,R02628,R01138,R00659,R00724,R00200,R00206,R02320,R00430,R00208,R01012,R00572,R02520,R07500,R07709,R01061,R01063,R01827,R01830,R01196,R00006,R00014,R00211,R00210,R01699,R00207,R00224,R00226,R00209,R05636,R03145,R00214,R00216,R00743,R01323,R01179,R05508,R00393,R04057,R02955,R05336,R01359,R05509,R00928,R04000,R00229,R07832,R03884,R00227,R03153,R00235,R05450,R00818,R00710,R00711,R01019,R00326,R00224
173	0.22	453	16	55	0	1	C00074->C00079:[7->5,7->8]	RP06046,RP11173,RP01466,RP05698,RP06101,RP06005,RP05060,RP01710,RP00057,RP00214,RP00285,RP01464,RP03071,RP00564,RP06172,RP00036	R02520,R07500,R07500,R01377,R01196,R00006,R00014,R00211,R00210,R01699,R00207,R00224,R00226,R00209,R05636,R03145,R00214,R00216,R01377,R01372,R05450,R01714,R00688,R00689,R00695,R00694,R00692,R01375,R01376,R06603,R00985,R01302,R00986,R00211,R00210,R00209,R01196,R00212,R01372,R03460,R02520,R00472,R00199,R01858,R02628,R01138,R00659,R00724,R00200,R00206,R02320,R00430,R00208,R01012,R00572
174	0.33	449	23	64	0	1	C00074->C00079:[7->2,7->5,7->8]	RP06552,RP11173,RP00036,RP00196,RP04543,RP06005,RP00057,RP01464,RP00564,RP01197,RP06172,RP06046,RP01466,RP11191,RP01790,RP05698,RP00346,RP06101,RP06324,RP02454,RP05060,RP01120,RP00285	R01384,R01386,R07658,R07500,R00199,R01858,R02628,R01138,R00659,R00724,R00200,R00206,R02320,R00430,R00208,R01012,R00572,R00289,R00287,R00955,R00286,R01377,R01372,R00688,R00689,R00695,R00694,R00692,R01375,R01376,R01372,R02520,R00959,R00472,R02520,R07500,R01377,R07709,R01830,R01196,R00006,R00014,R00211,R00210,R01699,R00207,R00224,R00226,R00209,R05636,R03145,R02657,R02655,R00214,R00216,R00818,R02740,R05450,R00818,R00211,R00210,R00209,R01196,R00212
175	0.33	454	21	58	0	1	C00074->C00079:[7->2,7->5,7->8]	RP11173,RP01466,RP00650,RP01464,RP06005,RP01710,RP00057,RP11191,RP05983,RP00564,RP00346,RP00036,RP06046,RP05085,RP01120,RP04290,RP06324,RP05060,RP05698,RP00214,RP03071	R07500,R01377,R02536,R02537,R01372,R01377,R01372,R01714,R00688,R00689,R00695,R00694,R00692,R01375,R01376,R07709,R05103,R01281,R02520,R02657,R02655,R00199,R01858,R02628,R01138,R00659,R00724,R00200,R00206,R02320,R00430,R00208,R01012,R00572,R02520,R07500,R05487,R00818,R00220,R00818,R05450,R01196,R00006,R00014,R00211,R00210,R01699,R00207,R00224,R00226,R00209,R05636,R03145,R06603,R00985,R01302,R00986,R03460
176	0.33	441	23	67	0	0	C00074->C00079:[7->2,7->5,7->8]	RP01568,RP11173,RP00078,RP00036,RP00113,RP01790,RP06005,RP00057,RP01033,RP01464,RP00564,RP01431,RP00346,RP05857,RP11191,RP00395,RP13340,RP00177,RP06046,RP05698,RP06324,RP05060,RP01120	R01518,R07500,R00431,R00346,R00345,R00726,R00341,R00199,R01858,R02628,R01138,R00659,R00724,R00200,R00206,R02320,R00430,R00208,R01012,R00572,R02188,R01512,R01515,R01517,R01660,R01830,R01377,R01372,R00688,R00689,R00695,R00694,R00692,R01375,R01376,R00658,R01372,R02520,R01324,R02657,R02655,R00709,R00267,R07709,R01061,R01063,R01827,R00351,R00352,R00362,R02520,R07500,R01196,R00006,R00014,R00211,R00210,R01699,R00207,R00224,R00226,R00209,R05636,R03145,R00818,R05450,R00818
177	0.22	497	16	41	0	0	C00074->C00079:[7->5,7->8]	RP06552,RP06046,RP11173,RP00036,RP01790,RP04290,RP00196,RP01464,RP06005,RP02454,RP05060,RP00057,RP05983,RP00564,RP04543,RP01197	R01384,R01386,R07658,R02520,R07500,R07500,R00199,R01858,R02628,R01138,R00659,R00724,R00200,R00206,R02320,R00430,R00208,R01012,R00572,R01830,R00220,R00289,R00287,R00955,R01372,R01377,R01372,R02740,R05450,R00688,R00689,R00695,R00694,R00692,R01375,R01376,R05103,R01281,R02520,R00286,R00959
178	0.33	470	25	70	0	0	C00074->C00079:[7->2,7->5,7->8]	RP06552,RP01134,RP11173,RP00036,RP00196,RP04543,RP06005,RP00649,RP00057,RP00060,RP01464,RP02453,RP00564,RP05915,RP01197,RP06046,RP11191,RP01790,RP05698,RP00346,RP02940,RP06324,RP05060,RP01120,RP01093	R01384,R01386,R07658,R00837,R07500,R00199,R01858,R02628,R01138,R00659,R00724,R00200,R00206,R02320,R00430,R00208,R01012,R00572,R00289,R00287,R00955,R00286,R01377,R01372,R00761,R01067,R00688,R00689,R00695,R00694,R00692,R01375,R01376,R00725,R01139,R00299,R08404,R02185,R05804,R00303,R00850,R01372,R02739,R02520,R02737,R00836,R00959,R02520,R07500,R07709,R01830,R01196,R00006,R00014,R00211,R00210,R01699,R00207,R00224,R00226,R00209,R05636,R03145,R02657,R02655,R03321,R00818,R05450,R00818,R00771
179	0.33	454	26	67	0	1	C00074->C00079:[7->2,7->5,7->8]	RP06552,RP01568,RP11173,RP00036,RP00113,RP00196,RP04543,RP06005,RP00057,RP01033,RP01464,RP02453,RP00564,RP01197,RP01466,RP06046,RP11191,RP00395,RP13340,RP01790,RP05698,RP00346,RP02940,RP06324,RP05060,RP01120	R01384,R01386,R07658,R01518,R07500,R00199,R01858,R02628,R01138,R00659,R00724,R00200,R00206,R02320,R00430,R00208,R01012,R00572,R02188,R01512,R01515,R01517,R01660,R00289,R00287,R00955,R00286,R01377,R01372,R00688,R00689,R00695,R00694,R00692,R01375,R01376,R00658,R01372,R02739,R02520,R00959,R01377,R02520,R07500,R07709,R01061,R01063,R01827,R01830,R01196,R00006,R00014,R00211,R00210,R01699,R00207,R00224,R00226,R00209,R05636,R03145,R02657,R02655,R03321,R00818,R05450,R00818
180	0.22	394	19	45	0	1	C00074->C00079:[7->5,7->8]	RP06552,RP05857,RP01134,RP04543,RP01466,RP00177,RP06046,RP01093,RP01464,RP00649,RP06005,RP05060,RP00057,RP11173,RP00060,RP00078,RP00564,RP01431,RP05915	R01384,R01386,R07658,R00709,R00267,R00837,R00286,R01377,R00351,R00352,R00362,R02520,R07500,R00771,R01372,R00761,R01067,R01377,R01372,R05450,R00688,R00689,R00695,R00694,R00692,R01375,R01376,R07500,R00725,R01139,R00299,R08404,R02185,R05804,R00303,R00850,R00431,R00346,R00345,R00726,R00341,R02520,R01324,R02737,R00836
181	0.33	475	22	58	0	1	C00074->C00079:[7->2,7->5,7->8]	RP06552,RP11173,RP01466,RP00196,RP04543,RP06005,RP00057,RP01464,RP02453,RP00564,RP01197,RP00036,RP06046,RP11191,RP01790,RP05698,RP00346,RP02940,RP06324,RP02454,RP05060,RP01120	R01384,R01386,R07658,R07500,R01377,R00289,R00287,R00955,R00286,R01377,R01372,R00688,R00689,R00695,R00694,R00692,R01375,R01376,R01372,R02739,R02520,R00959,R00199,R01858,R02628,R01138,R00659,R00724,R00200,R00206,R02320,R00430,R00208,R01012,R00572,R02520,R07500,R07709,R01830,R01196,R00006,R00014,R00211,R00210,R01699,R00207,R00224,R00226,R00209,R05636,R03145,R02657,R02655,R03321,R00818,R02740,R05450,R00818
182	0.22	366	17	76	0	1	C00074->C00079:[7->5,7->8]	RP06046,RP00109,RP11173,RP06172,RP05698,RP00078,RP06101,RP00026,RP05060,RP00057,RP06005,RP00036,RP01464,RP00128,RP04318,RP00564,RP01466	R02520,R07500,R00344,R00930,R00217,R00353,R07500,R00472,R01196,R00006,R00014,R00211,R00210,R01699,R00207,R00224,R00226,R00209,R05636,R03145,R00431,R00346,R00345,R00726,R00341,R00214,R00216,R00743,R01323,R01179,R05508,R00393,R04057,R02955,R05336,R01359,R05509,R00928,R04000,R00229,R07832,R03884,R00227,R03153,R00235,R05450,R00688,R00689,R00695,R00694,R00692,R01375,R01376,R01377,R01372,R00199,R01858,R02628,R01138,R00659,R00724,R00200,R00206,R02320,R00430,R00208,R01012,R00572,R01372,R00710,R00711,R01019,R00326,R00224,R02520,R01377
183	0.22	463	14	42	0	0	C00074->C00079:[7->5,7->8]	RP05857,RP11173,RP00036,RP00177,RP06046,RP04290,RP01464,RP06005,RP05060,RP00057,RP05983,RP00078,RP00564,RP01431	R00709,R00267,R07500,R00199,R01858,R02628,R01138,R00659,R00724,R00200,R00206,R02320,R00430,R00208,R01012,R00572,R00351,R00352,R00362,R02520,R07500,R00220,R01372,R01377,R01372,R05450,R00688,R00689,R00695,R00694,R00692,R01375,R01376,R05103,R01281,R00431,R00346,R00345,R00726,R00341,R02520,R01324
184	0.22	435	12	44	0	1	C00074->C00079:[7->5,7->8]	RP06046,RP05085,RP01466,RP00650,RP05698,RP06005,RP05060,RP00057,RP11173,RP01464,RP00564,RP00036	R02520,R07500,R05487,R01377,R02536,R02537,R01196,R00006,R00014,R00211,R00210,R01699,R00207,R00224,R00226,R00209,R05636,R03145,R01377,R01372,R05450,R00688,R00689,R00695,R00694,R00692,R01375,R01376,R07500,R01372,R02520,R00199,R01858,R02628,R01138,R00659,R00724,R00200,R00206,R02320,R00430,R00208,R01012,R00572
185	0.22	434	18	55	0	1	C00074->C00079:[7->5,7->8]	RP01568,RP11173,RP00036,RP00113,RP06005,RP00057,RP01033,RP01464,RP00564,RP01466,RP06046,RP05085,RP00395,RP13340,RP01790,RP05698,RP00650,RP05060	R01518,R07500,R00199,R01858,R02628,R01138,R00659,R00724,R00200,R00206,R02320,R00430,R00208,R01012,R00572,R02188,R01512,R01515,R01517,R01660,R01377,R01372,R00688,R00689,R00695,R00694,R00692,R01375,R01376,R00658,R01372,R02520,R01377,R02520,R07500,R05487,R01061,R01063,R01827,R01830,R01196,R00006,R00014,R00211,R00210,R01699,R00207,R00224,R00226,R00209,R05636,R03145,R02536,R02537,R05450
186	0.33	361	19	72	0	1	C00074->C00079:[7->2,7->5,7->8]	RP06046,RP11173,RP06172,RP05698,RP01466,RP06101,RP06324,RP00026,RP05060,RP01120,RP00057,RP11191,RP06005,RP01464,RP00128,RP00564,RP00346,RP04318,RP00036	R02520,R07500,R07500,R00472,R01196,R00006,R00014,R00211,R00210,R01699,R00207,R00224,R00226,R00209,R05636,R03145,R01377,R00214,R00216,R00818,R00743,R01323,R01179,R05508,R00393,R04057,R02955,R05336,R01359,R05509,R00928,R04000,R00229,R07832,R03884,R00227,R03153,R00235,R05450,R00818,R00688,R00689,R00695,R00694,R00692,R01375,R01376,R07709,R01377,R01372,R01372,R00710,R00711,R01019,R00326,R02520,R02657,R02655,R00224,R00199,R01858,R02628,R01138,R00659,R00724,R00200,R00206,R02320,R00430,R00208,R01012,R00572
187	0.22	415	18	48	0	1	C00074->C00079:[7->5,7->8]	RP06552,RP06046,RP11173,RP00078,RP01466,RP01790,RP05698,RP00196,RP04543,RP02940,RP06005,RP05060,RP00057,RP00109,RP01464,RP02453,RP00564,RP01197	R01384,R01386,R07658,R02520,R07500,R07500,R00431,R00346,R00345,R00726,R00341,R01377,R01830,R01196,R00006,R00014,R00211,R00210,R01699,R00207,R00224,R00226,R00209,R05636,R03145,R00289,R00287,R00955,R00286,R03321,R01377,R01372,R05450,R00688,R00689,R00695,R00694,R00692,R01375,R01376,R00344,R00930,R00217,R00353,R01372,R02739,R02520,R00959
188	0.33	370	18	63	0	3	C00074->C00079:[6->5,6->8,8->2]	RP00214,RP09028,RP06172,RP02273,RP01416,RP01711,RP06101,RP01215,RP00026,RP05060,RP00057,RP06005,RP00036,RP01464,RP00128,RP04318,RP00334,RP01466	R06603,R00985,R01302,R00986,R06603,R00472,R02521,R01302,R01715,R00214,R00216,R00985,R00986,R00743,R01323,R01179,R05508,R00393,R04057,R02955,R05336,R01359,R05509,R00928,R04000,R00229,R07832,R03884,R00227,R03153,R00235,R05450,R00688,R00689,R00695,R00694,R00692,R01375,R01376,R01377,R01372,R00199,R01858,R02628,R01138,R00659,R00724,R00200,R00206,R02320,R00430,R00208,R01012,R00572,R01372,R00710,R00711,R01019,R00326,R00224,R01730,R01728,R01377
189	0.33	429	15	54	0	0	C00074->C00079:[7->2,7->5,7->8]	RP06046,RP11173,RP00036,RP05698,RP00078,RP06005,RP05060,RP01120,RP00057,RP11191,RP06324,RP00109,RP01464,RP00564,RP00346	R02520,R07500,R07500,R00199,R01858,R02628,R01138,R00659,R00724,R00200,R00206,R02320,R00430,R00208,R01012,R00572,R01196,R00006,R00014,R00211,R00210,R01699,R00207,R00224,R00226,R00209,R05636,R03145,R00431,R00346,R00345,R00726,R00341,R01377,R01372,R05450,R00818,R00688,R00689,R00695,R00694,R00692,R01375,R01376,R07709,R00818,R00344,R00930,R00217,R00353,R01372,R02520,R02657,R02655
190	0.33	456	17	52	0	1	C00074->C00079:[7->2,7->5,7->8]	RP06046,RP11173,RP01466,RP01120,RP05698,RP06005,RP05060,RP01710,RP00057,RP00214,RP06324,RP01464,RP03071,RP00564,RP11191,RP00346,RP00036	R02520,R07500,R07500,R01377,R00818,R01196,R00006,R00014,R00211,R00210,R01699,R00207,R00224,R00226,R00209,R05636,R03145,R01377,R01372,R05450,R01714,R00688,R00689,R00695,R00694,R00692,R01375,R01376,R06603,R00985,R01302,R00986,R00818,R01372,R03460,R02520,R07709,R02657,R02655,R00199,R01858,R02628,R01138,R00659,R00724,R00200,R00206,R02320,R00430,R00208,R01012,R00572
191	0.11	444	7	27	0	1	C00074->C00079:[7->8]	RP00036,RP04290,RP05983,RP06005,RP00057,RP01464,RP01466	R00199,R01858,R02628,R01138,R00659,R00724,R00200,R00206,R02320,R00430,R00208,R01012,R00572,R00220,R05103,R01281,R01377,R01372,R00688,R00689,R00695,R00694,R00692,R01375,R01376,R01372,R01377
192	0.33	378	26	90	0	1	C00074->C00079:[7->2,7->5,7->8]	RP06552,RP01134,RP11173,RP06172,RP01093,RP04543,RP06005,RP00057,RP00060,RP06324,RP01464,RP00564,RP05915,RP00346,RP00036,RP06046,RP01466,RP11191,RP00128,RP05698,RP06101,RP00649,RP00026,RP05060,RP01120,RP04318	R01384,R01386,R07658,R00837,R07500,R00472,R00771,R00286,R01377,R01372,R00688,R00689,R00695,R00694,R00692,R01375,R01376,R00725,R01139,R00299,R08404,R02185,R05804,R00303,R00850,R00818,R01372,R02520,R02737,R00836,R02657,R02655,R00199,R01858,R02628,R01138,R00659,R00724,R00200,R00206,R02320,R00430,R00208,R01012,R00572,R02520,R07500,R01377,R07709,R00710,R00711,R01019,R00326,R01196,R00006,R00014,R00211,R00210,R01699,R00207,R00224,R00226,R00209,R05636,R03145,R00214,R00216,R00761,R01067,R00743,R01323,R01179,R05508,R00393,R04057,R02955,R05336,R01359,R05509,R00928,R04000,R00229,R07832,R03884,R00227,R03153,R00235,R05450,R00818,R00224
193	0.33	433	23	67	0	1	C00074->C00079:[7->2,7->5,7->8]	RP06552,RP01134,RP11173,RP01466,RP00650,RP01093,RP04543,RP06005,RP00057,RP11191,RP00060,RP01464,RP00564,RP05915,RP00346,RP00036,RP06046,RP05085,RP05698,RP00649,RP06324,RP05060,RP01120	R01384,R01386,R07658,R00837,R07500,R01377,R02536,R02537,R00771,R00286,R01377,R01372,R00688,R00689,R00695,R00694,R00692,R01375,R01376,R07709,R00725,R01139,R00299,R08404,R02185,R05804,R00303,R00850,R01372,R02520,R02737,R00836,R02657,R02655,R00199,R01858,R02628,R01138,R00659,R00724,R00200,R00206,R02320,R00430,R00208,R01012,R00572,R02520,R07500,R05487,R01196,R00006,R00014,R00211,R00210,R01699,R00207,R00224,R00226,R00209,R05636,R03145,R00761,R01067,R00818,R05450,R00818
194	0.33	409	25	75	0	1	C00074->C00079:[7->2,7->5,7->8]	RP06552,RP11173,RP00036,RP00196,RP04543,RP06005,RP00057,RP06324,RP01464,RP02453,RP00564,RP01197,RP05729,RP06172,RP06046,RP01466,RP11191,RP01790,RP05698,RP00346,RP02940,RP00079,RP05060,RP01120,RP00285	R01384,R01386,R07658,R07500,R00199,R01858,R02628,R01138,R00659,R00724,R00200,R00206,R02320,R00430,R00208,R01012,R00572,R00289,R00287,R00955,R00286,R01377,R01372,R00688,R00689,R00695,R00694,R00692,R01375,R01376,R00818,R01372,R02739,R02520,R00959,R00217,R00346,R00345,R00726,R00341,R00431,R00472,R02520,R07500,R01377,R07709,R01830,R01196,R00006,R00014,R00211,R00210,R01699,R00207,R00224,R00226,R00209,R05636,R03145,R02657,R02655,R03321,R00361,R00360,R00343,R00342,R01447,R01257,R05450,R00818,R00211,R00210,R00209,R01196,R00212
195	0.33	385	25	82	0	1	C00074->C00079:[7->2,7->5,7->8]	RP06552,RP01134,RP11173,RP00036,RP01093,RP04543,RP06005,RP00057,RP00060,RP06324,RP01464,RP00564,RP05915,RP00346,RP05729,RP06172,RP06046,RP01466,RP11191,RP05698,RP00649,RP00079,RP05060,RP01120,RP00285	R01384,R01386,R07658,R00837,R07500,R00199,R01858,R02628,R01138,R00659,R00724,R00200,R00206,R02320,R00430,R00208,R01012,R00572,R00771,R00286,R01377,R01372,R00688,R00689,R00695,R00694,R00692,R01375,R01376,R00725,R01139,R00299,R08404,R02185,R05804,R00303,R00850,R00818,R01372,R02520,R02737,R00836,R02657,R02655,R00217,R00346,R00345,R00726,R00341,R00431,R00472,R02520,R07500,R01377,R07709,R01196,R00006,R00014,R00211,R00210,R01699,R00207,R00224,R00226,R00209,R05636,R03145,R00761,R01067,R00361,R00360,R00343,R00342,R01447,R01257,R05450,R00818,R00211,R00210,R00209,R01196,R00212
196	0.22	460	19	58	0	1	C00074->C00079:[7->5,7->8]	RP01568,RP11173,RP00395,RP01466,RP01790,RP06046,RP05698,RP00113,RP06005,RP05060,RP01710,RP00057,RP00214,RP01033,RP00036,RP01464,RP03071,RP00564,RP13340	R01518,R07500,R01061,R01063,R01377,R01830,R02520,R07500,R01196,R00006,R00014,R00211,R00210,R01699,R00207,R00224,R00226,R00209,R05636,R03145,R02188,R01512,R01515,R01517,R01660,R01377,R01372,R05450,R01714,R00688,R00689,R00695,R00694,R00692,R01375,R01376,R06603,R00985,R01302,R00986,R00658,R00199,R01858,R02628,R01138,R00659,R00724,R00200,R00206,R02320,R00430,R00208,R01012,R00572,R01372,R03460,R02520,R01827
197	0.33	472	23	66	0	0	C00074->C00079:[7->2,7->5,7->8]	RP06552,RP11173,RP00036,RP06046,RP00196,RP00078,RP06005,RP00057,RP01464,RP00564,RP01431,RP01197,RP05857,RP11191,RP00177,RP01790,RP05698,RP00346,RP06324,RP02454,RP05060,RP01120,RP04543	R01384,R01386,R07658,R07500,R00199,R01858,R02628,R01138,R00659,R00724,R00200,R00206,R02320,R00430,R00208,R01012,R00572,R02520,R07500,R00289,R00287,R00955,R00431,R00346,R00345,R00726,R00341,R01377,R01372,R00688,R00689,R00695,R00694,R00692,R01375,R01376,R01372,R02520,R01324,R00959,R00709,R00267,R07709,R00351,R00352,R00362,R01830,R01196,R00006,R00014,R00211,R00210,R01699,R00207,R00224,R00226,R00209,R05636,R03145,R02657,R02655,R00818,R02740,R05450,R00818,R00286
198	0.33	484	21	57	0	0	C00074->C00079:[7->2,7->5,7->8]	RP06552,RP11173,RP00036,RP00196,RP04543,RP06005,RP00057,RP01464,RP02453,RP00564,RP01197,RP06046,RP11191,RP01790,RP05698,RP00346,RP02940,RP06324,RP02454,RP05060,RP01120	R01384,R01386,R07658,R07500,R00199,R01858,R02628,R01138,R00659,R00724,R00200,R00206,R02320,R00430,R00208,R01012,R00572,R00289,R00287,R00955,R00286,R01377,R01372,R00688,R00689,R00695,R00694,R00692,R01375,R01376,R01372,R02739,R02520,R00959,R02520,R07500,R07709,R01830,R01196,R00006,R00014,R00211,R00210,R01699,R00207,R00224,R00226,R00209,R05636,R03145,R02657,R02655,R03321,R00818,R02740,R05450,R00818
199	0.22	436	23	70	0	1	C00074->C00079:[7->5,7->8]	RP06552,RP01568,RP01134,RP00113,RP06005,RP01033,RP01464,RP00036,RP00395,RP13340,RP01790,RP00649,RP05060,RP11173,RP01466,RP01093,RP04543,RP00057,RP00060,RP00564,RP05915,RP06046,RP05698	R01384,R01386,R07658,R01518,R00837,R02188,R01512,R01515,R01517,R01660,R01377,R01372,R00658,R01372,R00199,R01858,R02628,R01138,R00659,R00724,R00200,R00206,R02320,R00430,R00208,R01012,R00572,R01061,R01063,R01827,R01830,R00761,R01067,R05450,R07500,R01377,R00771,R00286,R00688,R00689,R00695,R00694,R00692,R01375,R01376,R00725,R01139,R00299,R08404,R02185,R05804,R00303,R00850,R02520,R02737,R00836,R02520,R07500,R01196,R00006,R00014,R00211,R00210,R01699,R00207,R00224,R00226,R00209,R05636,R03145
200	0.33	491	24	63	0	1	C00074->C00079:[7->2,7->5,7->8]	RP06552,RP11173,RP01466,RP00196,RP04543,RP06005,RP01710,RP00057,RP01464,RP02453,RP00564,RP01197,RP00036,RP06046,RP11191,RP01790,RP05698,RP00346,RP02940,RP06324,RP05060,RP01120,RP00214,RP03071	R01384,R01386,R07658,R07500,R01377,R00289,R00287,R00955,R00286,R01377,R01372,R01714,R00688,R00689,R00695,R00694,R00692,R01375,R01376,R01372,R02739,R02520,R00959,R00199,R01858,R02628,R01138,R00659,R00724,R00200,R00206,R02320,R00430,R00208,R01012,R00572,R02520,R07500,R07709,R01830,R01196,R00006,R00014,R00211,R00210,R01699,R00207,R00224,R00226,R00209,R05636,R03145,R02657,R02655,R03321,R00818,R05450,R00818,R06603,R00985,R01302,R00986,R03460
201	0.33	430	25	76	0	1	C00074->C00079:[7->2,7->5,7->8]	RP06552,RP01134,RP11173,RP01466,RP00650,RP01093,RP04543,RP06005,RP00057,RP11191,RP00060,RP00109,RP00078,RP00564,RP05915,RP00346,RP00036,RP06046,RP05085,RP05698,RP00649,RP06324,RP05060,RP01120,RP01464	R01384,R01386,R07658,R00837,R07500,R01377,R02536,R02537,R00771,R00286,R01377,R01372,R00688,R00689,R00695,R00694,R00692,R01375,R01376,R07709,R00725,R01139,R00299,R08404,R02185,R05804,R00303,R00850,R00344,R00930,R00217,R00353,R00431,R00346,R00345,R00726,R00341,R02520,R02737,R00836,R02657,R02655,R00199,R01858,R02628,R01138,R00659,R00724,R00200,R00206,R02320,R00430,R00208,R01012,R00572,R02520,R07500,R05487,R01196,R00006,R00014,R00211,R00210,R01699,R00207,R00224,R00226,R00209,R05636,R03145,R00761,R01067,R00818,R05450,R00818,R01372
202	1.00	679	22	43	0	0	C00279->C00079:[10->7,6->3,7->6,8->10], C00074->C00079:[6->1,6->5,7->8,8->2,8->4]	RP01572,RP00577,RP01784,RP06427,RP06593,RP06299,RP02189,RP00649,RP01465,RP01785,RP02749,RP05200,RP01095,RP01711,RP01710,RP00057,RP02750,RP00036,RP01926,RP03070,RP03071,RP01576	R01528,R06847,R02413,R02415,R01826,R01067,R01528,R00761,R02412,R00761,R01067,R01373,R01826,R03083,R05605,R05339,R01715,R01714,R00688,R00689,R00695,R00694,R00692,R01375,R01376,R03084,R00199,R01858,R02628,R01138,R00659,R00724,R00200,R00206,R02320,R00430,R00208,R01012,R00572,R02036,R03460,R03460,R05338
203	0.22	507	17	42	0	0	C00074->C00079:[7->5,7->8]	RP06552,RP06046,RP11173,RP00036,RP01790,RP04290,RP00196,RP04543,RP02940,RP06005,RP05060,RP00057,RP05983,RP01464,RP02453,RP00564,RP01197	R01384,R01386,R07658,R02520,R07500,R07500,R00199,R01858,R02628,R01138,R00659,R00724,R00200,R00206,R02320,R00430,R00208,R01012,R00572,R01830,R00220,R00289,R00287,R00955,R00286,R03321,R01377,R01372,R05450,R00688,R00689,R00695,R00694,R00692,R01375,R01376,R05103,R01281,R01372,R02739,R02520,R00959
204	0.22	454	10	31	0	0	C00074->C00079:[7->5,7->8]	RP06046,RP11173,RP00036,RP04290,RP01464,RP06005,RP05060,RP00057,RP05983,RP00564	R02520,R07500,R07500,R00199,R01858,R02628,R01138,R00659,R00724,R00200,R00206,R02320,R00430,R00208,R01012,R00572,R00220,R01372,R01377,R01372,R05450,R00688,R00689,R00695,R00694,R00692,R01375,R01376,R05103,R01281,R02520
205	0.33	429	23	67	0	1	C00074->C00079:[7->2,7->5,7->8]	RP06552,RP01134,RP11173,RP01466,RP01093,RP04543,RP06005,RP00057,RP00060,RP05983,RP00564,RP05915,RP00346,RP00036,RP06046,RP11191,RP01120,RP04290,RP00649,RP06324,RP05060,RP05698,RP01464	R01384,R01386,R07658,R00837,R07500,R01377,R00771,R00286,R01377,R01372,R00688,R00689,R00695,R00694,R00692,R01375,R01376,R00725,R01139,R00299,R08404,R02185,R05804,R00303,R00850,R05103,R01281,R02520,R02737,R00836,R02657,R02655,R00199,R01858,R02628,R01138,R00659,R00724,R00200,R00206,R02320,R00430,R00208,R01012,R00572,R02520,R07500,R07709,R00818,R00220,R00761,R01067,R00818,R05450,R01196,R00006,R00014,R00211,R00210,R01699,R00207,R00224,R00226,R00209,R05636,R03145,R01372
206	0.33	438	20	60	0	3	C00074->C00079:[6->5,7->8,8->2]	RP01568,RP09028,RP00395,RP13340,RP01790,RP00113,RP05698,RP01416,RP00214,RP01711,RP01215,RP06005,RP05060,RP02273,RP00057,RP01033,RP00036,RP01464,RP00334,RP01466	R01518,R06603,R01061,R01063,R01827,R01830,R02188,R01512,R01515,R01517,R01660,R01196,R00006,R00014,R00211,R00210,R01699,R00207,R00224,R00226,R00209,R05636,R03145,R01302,R06603,R00985,R01302,R00986,R01715,R00985,R00986,R01377,R01372,R05450,R02521,R00688,R00689,R00695,R00694,R00692,R01375,R01376,R00658,R00199,R01858,R02628,R01138,R00659,R00724,R00200,R00206,R02320,R00430,R00208,R01012,R00572,R01372,R01730,R01728,R01377
207	0.33	455	24	65	0	0	C00074->C00079:[7->2,7->5,7->8]	RP06552,RP01568,RP11173,RP00036,RP00113,RP00196,RP04543,RP06005,RP00057,RP01033,RP01464,RP00564,RP01197,RP06046,RP11191,RP00395,RP13340,RP01790,RP05698,RP00346,RP06324,RP02454,RP05060,RP01120	R01384,R01386,R07658,R01518,R07500,R00199,R01858,R02628,R01138,R00659,R00724,R00200,R00206,R02320,R00430,R00208,R01012,R00572,R02188,R01512,R01515,R01517,R01660,R00289,R00287,R00955,R00286,R01377,R01372,R00688,R00689,R00695,R00694,R00692,R01375,R01376,R00658,R01372,R02520,R00959,R02520,R07500,R07709,R01061,R01063,R01827,R01830,R01196,R00006,R00014,R00211,R00210,R01699,R00207,R00224,R00226,R00209,R05636,R03145,R02657,R02655,R00818,R02740,R05450,R00818
208	0.33	434	22	72	0	0	C00074->C00079:[7->2,7->5,7->8]	RP06552,RP01134,RP11173,RP00036,RP01093,RP00078,RP06005,RP00057,RP00060,RP00109,RP01464,RP00564,RP05915,RP00346,RP06046,RP11191,RP05698,RP00649,RP06324,RP05060,RP01120,RP04543	R01384,R01386,R07658,R00837,R07500,R00199,R01858,R02628,R01138,R00659,R00724,R00200,R00206,R02320,R00430,R00208,R01012,R00572,R00771,R00431,R00346,R00345,R00726,R00341,R01377,R01372,R00688,R00689,R00695,R00694,R00692,R01375,R01376,R00725,R01139,R00299,R08404,R02185,R05804,R00303,R00850,R00344,R00930,R00217,R00353,R01372,R02520,R02737,R00836,R02657,R02655,R02520,R07500,R07709,R01196,R00006,R00014,R00211,R00210,R01699,R00207,R00224,R00226,R00209,R05636,R03145,R00761,R01067,R00818,R05450,R00818,R00286
209	0.22	423	19	60	0	1	C00074->C00079:[7->5,7->8]	RP01568,RP06046,RP11173,RP00395,RP13340,RP01790,RP00113,RP05698,RP00285,RP06101,RP06005,RP05060,RP00057,RP01033,RP00036,RP01464,RP00564,RP06172,RP01466	R01518,R02520,R07500,R07500,R01061,R01063,R01827,R01830,R02188,R01512,R01515,R01517,R01660,R01196,R00006,R00014,R00211,R00210,R01699,R00207,R00224,R00226,R00209,R05636,R03145,R00211,R00210,R00209,R01196,R00212,R00214,R00216,R01377,R01372,R05450,R00688,R00689,R00695,R00694,R00692,R01375,R01376,R00658,R00199,R01858,R02628,R01138,R00659,R00724,R00200,R00206,R02320,R00430,R00208,R01012,R00572,R01372,R02520,R00472,R01377
210	0.22	368	14	59	0	1	C00074->C00079:[7->5,7->8]	RP06046,RP11173,RP00036,RP05698,RP00079,RP05060,RP00057,RP06005,RP00285,RP01464,RP00564,RP06172,RP05729,RP01466	R02520,R07500,R07500,R00199,R01858,R02628,R01138,R00659,R00724,R00200,R00206,R02320,R00430,R00208,R01012,R00572,R01196,R00006,R00014,R00211,R00210,R01699,R00207,R00224,R00226,R00209,R05636,R03145,R00361,R00360,R00343,R00342,R01447,R01257,R05450,R00688,R00689,R00695,R00694,R00692,R01375,R01376,R01377,R01372,R00211,R00210,R00209,R01196,R00212,R01372,R02520,R00472,R00217,R00346,R00345,R00726,R00341,R00431,R01377
211	0.33	441	19	59	0	0	C00074->C00079:[7->2,7->5,7->8]	RP05857,RP11173,RP00078,RP00036,RP00177,RP06046,RP04290,RP05983,RP01120,RP06005,RP05060,RP05698,RP00057,RP11191,RP06324,RP01464,RP00564,RP01431,RP00346	R00709,R00267,R07500,R00431,R00346,R00345,R00726,R00341,R00199,R01858,R02628,R01138,R00659,R00724,R00200,R00206,R02320,R00430,R00208,R01012,R00572,R00351,R00352,R00362,R02520,R07500,R00220,R05103,R01281,R00818,R01377,R01372,R05450,R01196,R00006,R00014,R00211,R00210,R01699,R00207,R00224,R00226,R00209,R05636,R03145,R00688,R00689,R00695,R00694,R00692,R01375,R01376,R07709,R00818,R01372,R02520,R01324,R02657,R02655
212	0.33	457	18	60	0	0	C00074->C00079:[7->2,7->5,7->8]	RP05857,RP11173,RP00036,RP00177,RP06046,RP05698,RP00078,RP06005,RP05060,RP01120,RP00057,RP11191,RP06324,RP00109,RP01464,RP00564,RP01431,RP00346	R00709,R00267,R07500,R00199,R01858,R02628,R01138,R00659,R00724,R00200,R00206,R02320,R00430,R00208,R01012,R00572,R00351,R00352,R00362,R02520,R07500,R01196,R00006,R00014,R00211,R00210,R01699,R00207,R00224,R00226,R00209,R05636,R03145,R00431,R00346,R00345,R00726,R00341,R01377,R01372,R05450,R00818,R00688,R00689,R00695,R00694,R00692,R01375,R01376,R07709,R00818,R00344,R00930,R00217,R00353,R01372,R02520,R01324,R02657,R02655
213	0.33	464	24	69	0	0	C00074->C00079:[7->2,7->5,7->8]	RP06552,RP01134,RP11173,RP00036,RP00196,RP04543,RP06005,RP00057,RP00060,RP01464,RP00564,RP05915,RP01197,RP06046,RP11191,RP01790,RP05698,RP00346,RP00649,RP06324,RP02454,RP05060,RP01120,RP01093	R01384,R01386,R07658,R00837,R07500,R00199,R01858,R02628,R01138,R00659,R00724,R00200,R00206,R02320,R00430,R00208,R01012,R00572,R00289,R00287,R00955,R00286,R01377,R01372,R00688,R00689,R00695,R00694,R00692,R01375,R01376,R00725,R01139,R00299,R08404,R02185,R05804,R00303,R00850,R01372,R02520,R02737,R00836,R00959,R02520,R07500,R07709,R01830,R01196,R00006,R00014,R00211,R00210,R01699,R00207,R00224,R00226,R00209,R05636,R03145,R02657,R02655,R00761,R01067,R00818,R02740,R05450,R00818,R00771
214	0.33	416	25	74	0	1	C00074->C00079:[7->2,7->5,7->8]	RP01568,RP11173,RP06172,RP00113,RP01466,RP01464,RP06005,RP00057,RP01033,RP00109,RP00078,RP00564,RP00346,RP00036,RP06046,RP11191,RP00395,RP13340,RP01790,RP05698,RP06101,RP06324,RP05060,RP01120,RP00285	R01518,R07500,R00472,R02188,R01512,R01515,R01517,R01660,R01377,R01372,R01377,R01372,R00688,R00689,R00695,R00694,R00692,R01375,R01376,R00658,R00344,R00930,R00217,R00353,R00431,R00346,R00345,R00726,R00341,R02520,R02657,R02655,R00199,R01858,R02628,R01138,R00659,R00724,R00200,R00206,R02320,R00430,R00208,R01012,R00572,R02520,R07500,R07709,R01061,R01063,R01827,R01830,R01196,R00006,R00014,R00211,R00210,R01699,R00207,R00224,R00226,R00209,R05636,R03145,R00214,R00216,R00818,R05450,R00818,R00211,R00210,R00209,R01196,R00212
215	0.33	449	27	69	0	1	C00074->C00079:[7->2,7->5,7->8]	RP06552,RP01568,RP11173,RP00036,RP00113,RP00196,RP04543,RP06005,RP00057,RP01033,RP01464,RP00564,RP01197,RP01466,RP06046,RP05085,RP00395,RP13340,RP01790,RP05698,RP00346,RP00650,RP06324,RP02454,RP05060,RP01120,RP11191	R01384,R01386,R07658,R01518,R07500,R00199,R01858,R02628,R01138,R00659,R00724,R00200,R00206,R02320,R00430,R00208,R01012,R00572,R02188,R01512,R01515,R01517,R01660,R00289,R00287,R00955,R00286,R01377,R01372,R00688,R00689,R00695,R00694,R00692,R01375,R01376,R00658,R01372,R02520,R00959,R01377,R02520,R07500,R05487,R01061,R01063,R01827,R01830,R01196,R00006,R00014,R00211,R00210,R01699,R00207,R00224,R00226,R00209,R05636,R03145,R02657,R02655,R02536,R02537,R00818,R02740,R05450,R00818,R07709
216	0.33	412	27	78	0	1	C00074->C00079:[7->2,7->5,7->8]	RP06552,RP11173,RP00036,RP00650,RP00196,RP04543,RP06005,RP00057,RP11191,RP06324,RP01464,RP02453,RP00564,RP01197,RP05729,RP06172,RP06046,RP01466,RP05085,RP01790,RP05698,RP00346,RP02940,RP00079,RP05060,RP01120,RP00285	R01384,R01386,R07658,R07500,R00199,R01858,R02628,R01138,R00659,R00724,R00200,R00206,R02320,R00430,R00208,R01012,R00572,R02536,R02537,R00289,R00287,R00955,R00286,R01377,R01372,R00688,R00689,R00695,R00694,R00692,R01375,R01376,R07709,R00818,R01372,R02739,R02520,R00959,R00217,R00346,R00345,R00726,R00341,R00431,R00472,R02520,R07500,R01377,R05487,R01830,R01196,R00006,R00014,R00211,R00210,R01699,R00207,R00224,R00226,R00209,R05636,R03145,R02657,R02655,R03321,R00361,R00360,R00343,R00342,R01447,R01257,R05450,R00818,R00211,R00210,R00209,R01196,R00212
217	0.33	440	16	45	0	3	C00074->C00079:[6->5,6->8,8->2]	RP00214,RP09028,RP00036,RP02273,RP01416,RP01711,RP06101,RP01215,RP06005,RP05060,RP00057,RP00285,RP01464,RP06172,RP00334,RP01466	R06603,R00985,R01302,R00986,R06603,R00199,R01858,R02628,R01138,R00659,R00724,R00200,R00206,R02320,R00430,R00208,R01012,R00572,R02521,R01302,R01715,R00214,R00216,R00985,R00986,R01377,R01372,R05450,R00688,R00689,R00695,R00694,R00692,R01375,R01376,R00211,R00210,R00209,R01196,R00212,R01372,R00472,R01730,R01728,R01377
218	0.33	367	18	64	0	1	C00074->C00079:[7->2,7->5,7->8]	RP06046,RP11173,RP00036,RP05698,RP01466,RP06324,RP00079,RP05060,RP01120,RP00057,RP11191,RP06005,RP00285,RP01464,RP00564,RP00346,RP05729,RP06172	R02520,R07500,R07500,R00199,R01858,R02628,R01138,R00659,R00724,R00200,R00206,R02320,R00430,R00208,R01012,R00572,R01196,R00006,R00014,R00211,R00210,R01699,R00207,R00224,R00226,R00209,R05636,R03145,R01377,R00818,R00361,R00360,R00343,R00342,R01447,R01257,R05450,R00818,R00688,R00689,R00695,R00694,R00692,R01375,R01376,R07709,R01377,R01372,R00211,R00210,R00209,R01196,R00212,R01372,R02520,R02657,R02655,R00217,R00346,R00345,R00726,R00341,R00431,R00472
219	0.33	485	23	62	0	1	C00074->C00079:[7->2,7->5,7->8]	RP06552,RP11173,RP01466,RP00196,RP04543,RP06005,RP01710,RP00057,RP01464,RP00564,RP01197,RP00036,RP06046,RP11191,RP01790,RP05698,RP00346,RP06324,RP02454,RP05060,RP01120,RP00214,RP03071	R01384,R01386,R07658,R07500,R01377,R00289,R00287,R00955,R00286,R01377,R01372,R01714,R00688,R00689,R00695,R00694,R00692,R01375,R01376,R01372,R02520,R00959,R00199,R01858,R02628,R01138,R00659,R00724,R00200,R00206,R02320,R00430,R00208,R01012,R00572,R02520,R07500,R07709,R01830,R01196,R00006,R00014,R00211,R00210,R01699,R00207,R00224,R00226,R00209,R05636,R03145,R02657,R02655,R00818,R02740,R05450,R00818,R06603,R00985,R01302,R00986,R03460
220	0.22	436	17	54	0	0	C00074->C00079:[7->5,7->8]	RP00113,RP06046,RP11173,RP00395,RP00036,RP01790,RP01568,RP04290,RP01464,RP06005,RP05060,RP05698,RP00057,RP01033,RP05983,RP00564,RP13340	R02188,R01512,R01515,R01517,R01660,R02520,R07500,R07500,R01061,R01063,R00199,R01858,R02628,R01138,R00659,R00724,R00200,R00206,R02320,R00430,R00208,R01012,R00572,R01830,R01518,R00220,R01372,R01377,R01372,R05450,R01196,R00006,R00014,R00211,R00210,R01699,R00207,R00224,R00226,R00209,R05636,R03145,R00688,R00689,R00695,R00694,R00692,R01375,R01376,R00658,R05103,R01281,R02520,R01827
221	0.33	420	25	68	0	1	C00074->C00079:[7->2,7->5,7->8]	RP01568,RP11173,RP00036,RP00113,RP06005,RP00057,RP01033,RP01464,RP00564,RP00346,RP01466,RP06046,RP05085,RP00395,RP13340,RP01790,RP05698,RP00650,RP06101,RP06324,RP05060,RP01120,RP00285,RP06172,RP11191	R01518,R07500,R00199,R01858,R02628,R01138,R00659,R00724,R00200,R00206,R02320,R00430,R00208,R01012,R00572,R02188,R01512,R01515,R01517,R01660,R01377,R01372,R00688,R00689,R00695,R00694,R00692,R01375,R01376,R00658,R01372,R02520,R02657,R02655,R01377,R02520,R07500,R05487,R01061,R01063,R01827,R01830,R01196,R00006,R00014,R00211,R00210,R01699,R00207,R00224,R00226,R00209,R05636,R03145,R02536,R02537,R00214,R00216,R00818,R05450,R00818,R00211,R00210,R00209,R01196,R00212,R00472,R07709
222	0.22	435	17	60	0	0	C00074->C00079:[7->5,7->8]	RP00113,RP06046,RP11173,RP00395,RP13340,RP01790,RP01568,RP05698,RP01464,RP06005,RP05060,RP00057,RP01033,RP00109,RP00078,RP00564,RP00036	R02188,R01512,R01515,R01517,R01660,R02520,R07500,R07500,R01061,R01063,R01827,R01830,R01518,R01196,R00006,R00014,R00211,R00210,R01699,R00207,R00224,R00226,R00209,R05636,R03145,R01372,R01377,R01372,R05450,R00688,R00689,R00695,R00694,R00692,R01375,R01376,R00658,R00344,R00930,R00217,R00353,R00431,R00346,R00345,R00726,R00341,R02520,R00199,R01858,R02628,R01138,R00659,R00724,R00200,R00206,R02320,R00430,R00208,R01012,R00572
223	0.33	419	19	57	0	1	C00074->C00079:[7->2,7->5,7->8]	RP11173,RP00036,RP00650,RP06005,RP00057,RP05085,RP01464,RP00564,RP00346,RP01466,RP06046,RP11191,RP05698,RP06101,RP06324,RP05060,RP01120,RP00285,RP06172	R07500,R00199,R01858,R02628,R01138,R00659,R00724,R00200,R00206,R02320,R00430,R00208,R01012,R00572,R02536,R02537,R01377,R01372,R00688,R00689,R00695,R00694,R00692,R01375,R01376,R05487,R01372,R02520,R02657,R02655,R01377,R02520,R07500,R07709,R01196,R00006,R00014,R00211,R00210,R01699,R00207,R00224,R00226,R00209,R05636,R03145,R00214,R00216,R00818,R05450,R00818,R00211,R00210,R00209,R01196,R00212,R00472
224	0.33	461	25	66	0	0	C00074->C00079:[7->2,7->5,7->8]	RP06552,RP01568,RP11173,RP00036,RP00113,RP00196,RP04543,RP06005,RP00057,RP01033,RP01464,RP02453,RP00564,RP01197,RP06046,RP11191,RP00395,RP13340,RP01790,RP05698,RP00346,RP02940,RP06324,RP05060,RP01120	R01384,R01386,R07658,R01518,R07500,R00199,R01858,R02628,R01138,R00659,R00724,R00200,R00206,R02320,R00430,R00208,R01012,R00572,R02188,R01512,R01515,R01517,R01660,R00289,R00287,R00955,R00286,R01377,R01372,R00688,R00689,R00695,R00694,R00692,R01375,R01376,R00658,R01372,R02739,R02520,R00959,R02520,R07500,R07709,R01061,R01063,R01827,R01830,R01196,R00006,R00014,R00211,R00210,R01699,R00207,R00224,R00226,R00209,R05636,R03145,R02657,R02655,R03321,R00818,R05450,R00818
225	0.33	471	22	59	0	0	C00074->C00079:[7->2,7->5,7->8]	RP06552,RP11173,RP00036,RP00196,RP04543,RP06005,RP00057,RP05983,RP02453,RP00564,RP01197,RP06046,RP11191,RP01790,RP01120,RP04290,RP00346,RP02940,RP06324,RP05060,RP05698,RP01464	R01384,R01386,R07658,R07500,R00199,R01858,R02628,R01138,R00659,R00724,R00200,R00206,R02320,R00430,R00208,R01012,R00572,R00289,R00287,R00955,R00286,R01377,R01372,R00688,R00689,R00695,R00694,R00692,R01375,R01376,R05103,R01281,R02739,R02520,R00959,R02520,R07500,R07709,R01830,R00818,R00220,R02657,R02655,R03321,R00818,R05450,R01196,R00006,R00014,R00211,R00210,R01699,R00207,R00224,R00226,R00209,R05636,R03145,R01372
226	0.33	414	19	63	0	1	C00074->C00079:[7->2,7->5,7->8]	RP06046,RP00109,RP11173,RP06172,RP05698,RP01464,RP06101,RP06005,RP05060,RP01120,RP00057,RP11191,RP06324,RP00285,RP00078,RP00564,RP00346,RP00036,RP01466	R02520,R07500,R00344,R00930,R00217,R00353,R07500,R00472,R01196,R00006,R00014,R00211,R00210,R01699,R00207,R00224,R00226,R00209,R05636,R03145,R01372,R00214,R00216,R01377,R01372,R05450,R00818,R00688,R00689,R00695,R00694,R00692,R01375,R01376,R07709,R00818,R00211,R00210,R00209,R01196,R00212,R00431,R00346,R00345,R00726,R00341,R02520,R02657,R02655,R00199,R01858,R02628,R01138,R00659,R00724,R00200,R00206,R02320,R00430,R00208,R01012,R00572,R01377
227	0.33	366	21	81	0	1	C00074->C00079:[7->2,7->5,7->8]	RP11173,RP06172,RP01466,RP01464,RP06005,RP00057,RP06324,RP00109,RP00078,RP00564,RP00346,RP00036,RP06046,RP11191,RP00128,RP05698,RP06101,RP00026,RP05060,RP01120,RP04318	R07500,R00472,R01377,R01372,R01377,R01372,R00688,R00689,R00695,R00694,R00692,R01375,R01376,R00818,R00344,R00930,R00217,R00353,R00431,R00346,R00345,R00726,R00341,R02520,R02657,R02655,R00199,R01858,R02628,R01138,R00659,R00724,R00200,R00206,R02320,R00430,R00208,R01012,R00572,R02520,R07500,R07709,R00710,R00711,R01019,R00326,R01196,R00006,R00014,R00211,R00210,R01699,R00207,R00224,R00226,R00209,R05636,R03145,R00214,R00216,R00743,R01323,R01179,R05508,R00393,R04057,R02955,R05336,R01359,R05509,R00928,R04000,R00229,R07832,R03884,R00227,R03153,R00235,R05450,R00818,R00224
228	0.33	438	20	63	0	0	C00074->C00079:[7->2,7->5,7->8]	RP06552,RP01134,RP11173,RP00036,RP01093,RP04543,RP06005,RP00057,RP00060,RP01464,RP00564,RP05915,RP00346,RP06046,RP11191,RP05698,RP00649,RP06324,RP05060,RP01120	R01384,R01386,R07658,R00837,R07500,R00199,R01858,R02628,R01138,R00659,R00724,R00200,R00206,R02320,R00430,R00208,R01012,R00572,R00771,R00286,R01377,R01372,R00688,R00689,R00695,R00694,R00692,R01375,R01376,R00725,R01139,R00299,R08404,R02185,R05804,R00303,R00850,R01372,R02520,R02737,R00836,R02657,R02655,R02520,R07500,R07709,R01196,R00006,R00014,R00211,R00210,R01699,R00207,R00224,R00226,R00209,R05636,R03145,R00761,R01067,R00818,R05450,R00818
229	0.33	451	21	64	0	1	C00074->C00079:[7->2,7->5,7->8]	RP11173,RP01466,RP00650,RP01464,RP06005,RP01710,RP00057,RP11191,RP00109,RP00078,RP00564,RP00346,RP00036,RP06046,RP05085,RP05698,RP06324,RP05060,RP01120,RP00214,RP03071	R07500,R01377,R02536,R02537,R01372,R01377,R01372,R01714,R00688,R00689,R00695,R00694,R00692,R01375,R01376,R07709,R00344,R00930,R00217,R00353,R00431,R00346,R00345,R00726,R00341,R02520,R02657,R02655,R00199,R01858,R02628,R01138,R00659,R00724,R00200,R00206,R02320,R00430,R00208,R01012,R00572,R02520,R07500,R05487,R01196,R00006,R00014,R00211,R00210,R01699,R00207,R00224,R00226,R00209,R05636,R03145,R00818,R05450,R00818,R06603,R00985,R01302,R00986,R03460
230	0.33	441	14	49	0	3	C00074->C00079:[6->5,7->8,8->2]	RP00214,RP09028,RP01466,RP05698,RP01416,RP01711,RP01215,RP06005,RP05060,RP02273,RP00057,RP01464,RP00334,RP00036	R06603,R00985,R01302,R00986,R06603,R01377,R01196,R00006,R00014,R00211,R00210,R01699,R00207,R00224,R00226,R00209,R05636,R03145,R01302,R01715,R00985,R00986,R01377,R01372,R05450,R02521,R00688,R00689,R00695,R00694,R00692,R01375,R01376,R01372,R01730,R01728,R00199,R01858,R02628,R01138,R00659,R00724,R00200,R00206,R02320,R00430,R00208,R01012,R00572
231	0.33	461	22	59	0	1	C00074->C00079:[7->2,7->5,7->8]	RP06552,RP11173,RP01466,RP00650,RP00196,RP04543,RP06005,RP00057,RP05085,RP01464,RP00564,RP00346,RP00036,RP06046,RP11191,RP01790,RP05698,RP01197,RP06324,RP02454,RP05060,RP01120	R01384,R01386,R07658,R07500,R01377,R02536,R02537,R00289,R00287,R00955,R00286,R01377,R01372,R00688,R00689,R00695,R00694,R00692,R01375,R01376,R05487,R01372,R02520,R02657,R02655,R00199,R01858,R02628,R01138,R00659,R00724,R00200,R00206,R02320,R00430,R00208,R01012,R00572,R02520,R07500,R07709,R01830,R01196,R00006,R00014,R00211,R00210,R01699,R00207,R00224,R00226,R00209,R05636,R03145,R00959,R00818,R02740,R05450,R00818
232	0.22	455	18	37	0	0	C00074->C00079:[7->5,7->8]	RP06552,RP05857,RP11173,RP01790,RP00177,RP06046,RP00196,RP01464,RP02940,RP06005,RP05060,RP00057,RP00078,RP02453,RP00564,RP01431,RP01197,RP04543	R01384,R01386,R07658,R00709,R00267,R07500,R01830,R00351,R00352,R00362,R02520,R07500,R00289,R00287,R00955,R01372,R03321,R01377,R01372,R05450,R00688,R00689,R00695,R00694,R00692,R01375,R01376,R00431,R00346,R00345,R00726,R00341,R02739,R02520,R01324,R00959,R00286
233	0.33	421	16	49	0	1	C00074->C00079:[7->2,7->5,7->8]	RP06046,RP11173,RP00036,RP01120,RP04290,RP05983,RP06005,RP05060,RP05698,RP00057,RP11191,RP06324,RP01464,RP00564,RP00346,RP01466	R02520,R07500,R07500,R00199,R01858,R02628,R01138,R00659,R00724,R00200,R00206,R02320,R00430,R00208,R01012,R00572,R00818,R00220,R05103,R01281,R01377,R01372,R05450,R01196,R00006,R00014,R00211,R00210,R01699,R00207,R00224,R00226,R00209,R05636,R03145,R00688,R00689,R00695,R00694,R00692,R01375,R01376,R07709,R00818,R01372,R02520,R02657,R02655,R01377
234	0.33	452	19	55	0	1	C00074->C00079:[7->2,7->5,7->8]	RP06046,RP11173,RP01466,RP01710,RP05698,RP01464,RP01120,RP06005,RP05060,RP04290,RP00057,RP00214,RP06324,RP05983,RP03071,RP00564,RP11191,RP00346,RP00036	R02520,R07500,R07500,R01377,R01714,R01196,R00006,R00014,R00211,R00210,R01699,R00207,R00224,R00226,R00209,R05636,R03145,R01372,R00818,R01377,R01372,R05450,R00220,R00688,R00689,R00695,R00694,R00692,R01375,R01376,R06603,R00985,R01302,R00986,R00818,R05103,R01281,R03460,R02520,R07709,R02657,R02655,R00199,R01858,R02628,R01138,R00659,R00724,R00200,R00206,R02320,R00430,R00208,R01012,R00572
235	0.33	408	20	51	0	0	C00074->C00079:[7->2,7->5,7->8]	RP06552,RP06046,RP11173,RP01790,RP05698,RP01197,RP00196,RP01464,RP06005,RP02454,RP05060,RP01120,RP00057,RP11191,RP06324,RP00109,RP00078,RP00564,RP04543,RP00346	R01384,R01386,R07658,R02520,R07500,R07500,R01830,R01196,R00006,R00014,R00211,R00210,R01699,R00207,R00224,R00226,R00209,R05636,R03145,R00959,R00289,R00287,R00955,R01372,R01377,R01372,R02740,R05450,R00818,R00688,R00689,R00695,R00694,R00692,R01375,R01376,R07709,R00818,R00344,R00930,R00217,R00353,R00431,R00346,R00345,R00726,R00341,R02520,R00286,R02657,R02655
236	0.22	439	19	62	0	1	C00074->C00079:[7->5,7->8]	RP06552,RP01134,RP11173,RP01466,RP00650,RP01093,RP04543,RP06005,RP00057,RP00060,RP01464,RP00564,RP05915,RP00036,RP06046,RP05085,RP05698,RP00649,RP05060	R01384,R01386,R07658,R00837,R07500,R01377,R02536,R02537,R00771,R00286,R01377,R01372,R00688,R00689,R00695,R00694,R00692,R01375,R01376,R00725,R01139,R00299,R08404,R02185,R05804,R00303,R00850,R01372,R02520,R02737,R00836,R00199,R01858,R02628,R01138,R00659,R00724,R00200,R00206,R02320,R00430,R00208,R01012,R00572,R02520,R07500,R05487,R01196,R00006,R00014,R00211,R00210,R01699,R00207,R00224,R00226,R00209,R05636,R03145,R00761,R01067,R05450
237	0.33	370	23	84	0	1	C00074->C00079:[7->2,7->5,7->8]	RP11173,RP06172,RP00650,RP01464,RP06005,RP00057,RP11191,RP06324,RP00109,RP00078,RP00564,RP00346,RP01466,RP06046,RP05085,RP00128,RP05698,RP06101,RP00026,RP05060,RP01120,RP04318,RP00036	R07500,R00472,R02536,R02537,R01372,R01377,R01372,R00688,R00689,R00695,R00694,R00692,R01375,R01376,R07709,R00818,R00344,R00930,R00217,R00353,R00431,R00346,R00345,R00726,R00341,R02520,R02657,R02655,R01377,R02520,R07500,R05487,R00710,R00711,R01019,R00326,R01196,R00006,R00014,R00211,R00210,R01699,R00207,R00224,R00226,R00209,R05636,R03145,R00214,R00216,R00743,R01323,R01179,R05508,R00393,R04057,R02955,R05336,R01359,R05509,R00928,R04000,R00229,R07832,R03884,R00227,R03153,R00235,R05450,R00818,R00224,R00199,R01858,R02628,R01138,R00659,R00724,R00200,R00206,R02320,R00430,R00208,R01012,R00572
238	0.22	443	9	40	0	0	C00074->C00079:[7->5,7->8]	RP06046,RP11173,RP00036,RP05698,RP06005,RP05060,RP00057,RP01464,RP00564	R02520,R07500,R07500,R00199,R01858,R02628,R01138,R00659,R00724,R00200,R00206,R02320,R00430,R00208,R01012,R00572,R01196,R00006,R00014,R00211,R00210,R01699,R00207,R00224,R00226,R00209,R05636,R03145,R01377,R01372,R05450,R00688,R00689,R00695,R00694,R00692,R01375,R01376,R01372,R02520
239	0.33	451	28	77	0	1	C00074->C00079:[7->2,7->5,7->8]	RP06552,RP11173,RP06172,RP00650,RP00196,RP04543,RP06005,RP00057,RP11191,RP00109,RP00078,RP02453,RP00564,RP01197,RP01466,RP06046,RP05085,RP01790,RP05698,RP00346,RP06101,RP02940,RP06324,RP05060,RP01120,RP01464,RP00285,RP00036	R01384,R01386,R07658,R07500,R00472,R02536,R02537,R00289,R00287,R00955,R00286,R01377,R01372,R00688,R00689,R00695,R00694,R00692,R01375,R01376,R07709,R00344,R00930,R00217,R00353,R00431,R00346,R00345,R00726,R00341,R02739,R02520,R00959,R01377,R02520,R07500,R05487,R01830,R01196,R00006,R00014,R00211,R00210,R01699,R00207,R00224,R00226,R00209,R05636,R03145,R02657,R02655,R00214,R00216,R03321,R00818,R05450,R00818,R01372,R00211,R00210,R00209,R01196,R00212,R00199,R01858,R02628,R01138,R00659,R00724,R00200,R00206,R02320,R00430,R00208,R01012,R00572
240	0.33	465	24	67	0	1	C00074->C00079:[7->2,7->5,7->8]	RP06552,RP11173,RP01466,RP06046,RP00196,RP04543,RP06005,RP00057,RP01464,RP00564,RP01431,RP01197,RP00036,RP05857,RP11191,RP01790,RP00177,RP01120,RP00078,RP00346,RP06324,RP02454,RP05060,RP05698	R01384,R01386,R07658,R07500,R01377,R02520,R07500,R00289,R00287,R00955,R00286,R01377,R01372,R00688,R00689,R00695,R00694,R00692,R01375,R01376,R01372,R02520,R01324,R00959,R00199,R01858,R02628,R01138,R00659,R00724,R00200,R00206,R02320,R00430,R00208,R01012,R00572,R00709,R00267,R07709,R01830,R00351,R00352,R00362,R00818,R00431,R00346,R00345,R00726,R00341,R02657,R02655,R00818,R02740,R05450,R01196,R00006,R00014,R00211,R00210,R01699,R00207,R00224,R00226,R00209,R05636,R03145
241	0.22	443	17	36	0	0	C00074->C00079:[7->5,7->8]	RP06552,RP05857,RP11173,RP01790,RP00177,RP06046,RP00196,RP01464,RP06005,RP02454,RP05060,RP00057,RP00078,RP00564,RP01431,RP01197,RP04543	R01384,R01386,R07658,R00709,R00267,R07500,R01830,R00351,R00352,R00362,R02520,R07500,R00289,R00287,R00955,R01372,R01377,R01372,R02740,R05450,R00688,R00689,R00695,R00694,R00692,R01375,R01376,R00431,R00346,R00345,R00726,R00341,R02520,R01324,R00959,R00286
242	0.33	406	26	77	0	1	C00074->C00079:[7->2,7->5,7->8]	RP06552,RP11173,RP00036,RP00650,RP00196,RP04543,RP06005,RP00057,RP11191,RP06324,RP01464,RP00564,RP01197,RP05729,RP06172,RP06046,RP01466,RP05085,RP01790,RP05698,RP00346,RP00079,RP02454,RP05060,RP01120,RP00285	R01384,R01386,R07658,R07500,R00199,R01858,R02628,R01138,R00659,R00724,R00200,R00206,R02320,R00430,R00208,R01012,R00572,R02536,R02537,R00289,R00287,R00955,R00286,R01377,R01372,R00688,R00689,R00695,R00694,R00692,R01375,R01376,R07709,R00818,R01372,R02520,R00959,R00217,R00346,R00345,R00726,R00341,R00431,R00472,R02520,R07500,R01377,R05487,R01830,R01196,R00006,R00014,R00211,R00210,R01699,R00207,R00224,R00226,R00209,R05636,R03145,R02657,R02655,R00361,R00360,R00343,R00342,R01447,R01257,R02740,R05450,R00818,R00211,R00210,R00209,R01196,R00212
243	0.33	445	21	48	0	0	C00074->C00079:[7->2,7->5,7->8]	RP06552,RP06046,RP11173,RP01790,RP01120,RP05698,RP01197,RP00196,RP04543,RP06005,RP02454,RP05060,RP01710,RP00057,RP00214,RP06324,RP01464,RP03071,RP00564,RP00346,RP11191	R01384,R01386,R07658,R02520,R07500,R07500,R01830,R00818,R01196,R00006,R00014,R00211,R00210,R01699,R00207,R00224,R00226,R00209,R05636,R03145,R00959,R00289,R00287,R00955,R00286,R01377,R01372,R02740,R05450,R01714,R00688,R00689,R00695,R00694,R00692,R01375,R01376,R06603,R00985,R01302,R00986,R00818,R01372,R03460,R02520,R02657,R02655,R07709
244	0.11	434	6	36	0	1	C00074->C00079:[7->8]	RP01466,RP05698,RP06005,RP00057,RP01464,RP00036	R01377,R01196,R00006,R00014,R00211,R00210,R01699,R00207,R00224,R00226,R00209,R05636,R03145,R01377,R01372,R00688,R00689,R00695,R00694,R00692,R01375,R01376,R01372,R00199,R01858,R02628,R01138,R00659,R00724,R00200,R00206,R02320,R00430,R00208,R01012,R00572
245	0.33	441	27	78	0	1	C00074->C00079:[7->2,7->5,7->8]	RP06552,RP01134,RP11173,RP00078,RP01466,RP06046,RP01093,RP04543,RP06005,RP00057,RP11191,RP00060,RP01464,RP00564,RP01431,RP00346,RP05915,RP00036,RP05857,RP05085,RP00177,RP05698,RP00650,RP00649,RP06324,RP05060,RP01120	R01384,R01386,R07658,R00837,R07500,R00431,R00346,R00345,R00726,R00341,R01377,R02520,R07500,R00771,R00286,R01377,R01372,R00688,R00689,R00695,R00694,R00692,R01375,R01376,R07709,R00725,R01139,R00299,R08404,R02185,R05804,R00303,R00850,R01372,R02520,R01324,R02657,R02655,R02737,R00836,R00199,R01858,R02628,R01138,R00659,R00724,R00200,R00206,R02320,R00430,R00208,R01012,R00572,R00709,R00267,R05487,R00351,R00352,R00362,R01196,R00006,R00014,R00211,R00210,R01699,R00207,R00224,R00226,R00209,R05636,R03145,R02536,R02537,R00761,R01067,R00818,R05450,R00818
246	0.33	501	20	48	0	3	C00279->C00079:[6->8], C00074->C00079:[6->5,8->2]	RP06552,RP00214,RP01711,RP01215,RP01466,RP01790,RP02273,RP01416,RP00196,RP04543,RP02940,RP06005,RP05060,RP00057,RP09028,RP01464,RP02453,RP00334,RP01197,RP00036	R01384,R01386,R07658,R06603,R00985,R01302,R00986,R01715,R00985,R00986,R01377,R01830,R02521,R01302,R00289,R00287,R00955,R00286,R03321,R01377,R01372,R05450,R00688,R00689,R00695,R00694,R00692,R01375,R01376,R06603,R01372,R02739,R01730,R01728,R00959,R00199,R01858,R02628,R01138,R00659,R00724,R00200,R00206,R02320,R00430,R00208,R01012,R00572
247	0.33	492	19	47	0	3	C00279->C00079:[6->8], C00074->C00079:[6->5,8->2]	RP06552,RP00214,RP01711,RP01466,RP01790,RP02273,RP01416,RP00196,RP04543,RP01215,RP06005,RP02454,RP05060,RP00057,RP09028,RP01464,RP00334,RP01197,RP00036	R01384,R01386,R07658,R06603,R00985,R01302,R00986,R01715,R01377,R01830,R02521,R01302,R00289,R00287,R00955,R00286,R00985,R00986,R01377,R01372,R02740,R05450,R00688,R00689,R00695,R00694,R00692,R01375,R01376,R06603,R01372,R01730,R01728,R00959,R00199,R01858,R02628,R01138,R00659,R00724,R00200,R00206,R02320,R00430,R00208,R01012,R00572
248	0.22	404	13	42	0	0	C00074->C00079:[7->5,7->8]	RP05857,RP11173,RP00177,RP06046,RP05698,RP01464,RP06005,RP05060,RP00057,RP00109,RP00078,RP00564,RP01431	R00709,R00267,R07500,R00351,R00352,R00362,R02520,R07500,R01196,R00006,R00014,R00211,R00210,R01699,R00207,R00224,R00226,R00209,R05636,R03145,R01372,R01377,R01372,R05450,R00688,R00689,R00695,R00694,R00692,R01375,R01376,R00344,R00930,R00217,R00353,R00431,R00346,R00345,R00726,R00341,R02520,R01324
249	0.33	436	18	57	0	1	C00074->C00079:[7->2,7->5,7->8]	RP05857,RP11173,RP01466,RP00177,RP06046,RP05698,RP00078,RP06005,RP05060,RP01120,RP00057,RP11191,RP06324,RP01464,RP00564,RP01431,RP00346,RP00036	R00709,R00267,R07500,R01377,R00351,R00352,R00362,R02520,R07500,R01196,R00006,R00014,R00211,R00210,R01699,R00207,R00224,R00226,R00209,R05636,R03145,R00431,R00346,R00345,R00726,R00341,R01377,R01372,R05450,R00818,R00688,R00689,R00695,R00694,R00692,R01375,R01376,R07709,R00818,R01372,R02520,R01324,R02657,R02655,R00199,R01858,R02628,R01138,R00659,R00724,R00200,R00206,R02320,R00430,R00208,R01012,R00572
250	0.22	430	12	48	0	0	C00074->C00079:[7->5,7->8]	RP06046,RP11173,RP00036,RP05698,RP06101,RP06005,RP05060,RP00057,RP00285,RP01464,RP00564,RP06172	R02520,R07500,R07500,R00199,R01858,R02628,R01138,R00659,R00724,R00200,R00206,R02320,R00430,R00208,R01012,R00572,R01196,R00006,R00014,R00211,R00210,R01699,R00207,R00224,R00226,R00209,R05636,R03145,R00214,R00216,R01377,R01372,R05450,R00688,R00689,R00695,R00694,R00692,R01375,R01376,R00211,R00210,R00209,R01196,R00212,R01372,R02520,R00472
251	0.22	425	14	46	0	1	C00074->C00079:[6->5,6->8]	RP06046,RP11173,RP06172,RP00285,RP00078,RP06101,RP06005,RP05060,RP00057,RP00109,RP01464,RP00564,RP00036,RP01466	R02520,R07500,R07500,R00472,R00211,R00210,R00209,R01196,R00212,R00431,R00346,R00345,R00726,R00341,R00214,R00216,R01377,R01372,R05450,R00688,R00689,R00695,R00694,R00692,R01375,R01376,R00344,R00930,R00217,R00353,R01372,R02520,R00199,R01858,R02628,R01138,R00659,R00724,R00200,R00206,R02320,R00430,R00208,R01012,R00572,R01377
252	0.22	441	16	28	0	1	C00279->C00079:[6->5,6->8]	RP06552,RP06046,RP11173,RP01466,RP01790,RP00196,RP04543,RP02940,RP06005,RP02454,RP05060,RP00057,RP01464,RP02453,RP00564,RP01197	R01384,R01386,R07658,R02520,R07500,R07500,R01377,R01830,R00289,R00287,R00955,R00286,R03321,R01377,R01372,R02740,R05450,R00688,R00689,R00695,R00694,R00692,R01375,R01376,R01372,R02739,R02520,R00959
253	0.22	377	21	73	0	1	C00279->C00079:[6->5,6->8], C00074->C00079:[6->5,6->8]	RP06552,RP06046,RP01134,RP11173,RP06172,RP01093,RP04543,RP06101,RP00649,RP00026,RP05060,RP00057,RP00564,RP00060,RP06005,RP00036,RP01464,RP00128,RP04318,RP05915,RP01466	R01384,R01386,R07658,R02520,R07500,R00837,R07500,R00472,R00771,R00286,R00214,R00216,R00761,R01067,R00743,R01323,R01179,R05508,R00393,R04057,R02955,R05336,R01359,R05509,R00928,R04000,R00229,R07832,R03884,R00227,R03153,R00235,R05450,R00688,R00689,R00695,R00694,R00692,R01375,R01376,R02520,R00725,R01139,R00299,R08404,R02185,R05804,R00303,R00850,R01377,R01372,R00199,R01858,R02628,R01138,R00659,R00724,R00200,R00206,R02320,R00430,R00208,R01012,R00572,R01372,R00710,R00711,R01019,R00326,R00224,R02737,R00836,R01377
254	0.22	452	15	43	0	1	C00074->C00079:[7->5,7->8]	RP05857,RP11173,RP01466,RP00177,RP06046,RP04290,RP01464,RP06005,RP05060,RP00057,RP05983,RP00078,RP00564,RP01431,RP00036	R00709,R00267,R07500,R01377,R00351,R00352,R00362,R02520,R07500,R00220,R01372,R01377,R01372,R05450,R00688,R00689,R00695,R00694,R00692,R01375,R01376,R05103,R01281,R00431,R00346,R00345,R00726,R00341,R02520,R01324,R00199,R01858,R02628,R01138,R00659,R00724,R00200,R00206,R02320,R00430,R00208,R01012,R00572
255	0.33	461	23	69	0	0	C00074->C00079:[7->2,7->5,7->8]	RP06552,RP01134,RP11173,RP00036,RP01093,RP04543,RP06005,RP01710,RP00057,RP00060,RP01464,RP00564,RP05915,RP00346,RP06046,RP11191,RP05698,RP00649,RP06324,RP05060,RP01120,RP00214,RP03071	R01384,R01386,R07658,R00837,R07500,R00199,R01858,R02628,R01138,R00659,R00724,R00200,R00206,R02320,R00430,R00208,R01012,R00572,R00771,R00286,R01377,R01372,R01714,R00688,R00689,R00695,R00694,R00692,R01375,R01376,R00725,R01139,R00299,R08404,R02185,R05804,R00303,R00850,R01372,R02520,R02737,R00836,R02657,R02655,R02520,R07500,R07709,R01196,R00006,R00014,R00211,R00210,R01699,R00207,R00224,R00226,R00209,R05636,R03145,R00761,R01067,R00818,R05450,R00818,R06603,R00985,R01302,R00986,R03460
256	0.33	425	24	69	0	1	C00074->C00079:[7->2,7->5,7->8]	RP01568,RP11173,RP00036,RP00113,RP01464,RP06005,RP00057,RP01033,RP00109,RP00078,RP00564,RP00346,RP01466,RP06046,RP05085,RP00395,RP13340,RP01790,RP05698,RP00650,RP06324,RP05060,RP01120,RP11191	R01518,R07500,R00199,R01858,R02628,R01138,R00659,R00724,R00200,R00206,R02320,R00430,R00208,R01012,R00572,R02188,R01512,R01515,R01517,R01660,R01372,R01377,R01372,R00688,R00689,R00695,R00694,R00692,R01375,R01376,R00658,R00344,R00930,R00217,R00353,R00431,R00346,R00345,R00726,R00341,R02520,R02657,R02655,R01377,R02520,R07500,R05487,R01061,R01063,R01827,R01830,R01196,R00006,R00014,R00211,R00210,R01699,R00207,R00224,R00226,R00209,R05636,R03145,R02536,R02537,R00818,R05450,R00818,R07709
257	0.33	431	25	70	0	1	C00074->C00079:[7->2,7->5,7->8]	RP06552,RP01134,RP11173,RP01466,RP00650,RP01093,RP04543,RP06005,RP00057,RP11191,RP00060,RP05983,RP00564,RP05915,RP00346,RP00036,RP06046,RP05085,RP01120,RP05698,RP00649,RP06324,RP05060,RP04290,RP01464	R01384,R01386,R07658,R00837,R07500,R01377,R02536,R02537,R00771,R00286,R01377,R01372,R00688,R00689,R00695,R00694,R00692,R01375,R01376,R07709,R00725,R01139,R00299,R08404,R02185,R05804,R00303,R00850,R05103,R01281,R02520,R02737,R00836,R02657,R02655,R00199,R01858,R02628,R01138,R00659,R00724,R00200,R00206,R02320,R00430,R00208,R01012,R00572,R02520,R07500,R05487,R00818,R01196,R00006,R00014,R00211,R00210,R01699,R00207,R00224,R00226,R00209,R05636,R03145,R00761,R01067,R00818,R05450,R00220,R01372
258	0.22	433	13	52	0	0	C00074->C00079:[7->5,7->8]	RP06046,RP11173,RP00078,RP00036,RP04290,RP01464,RP06005,RP05060,RP05698,RP00057,RP00109,RP05983,RP00564	R02520,R07500,R07500,R00431,R00346,R00345,R00726,R00341,R00199,R01858,R02628,R01138,R00659,R00724,R00200,R00206,R02320,R00430,R00208,R01012,R00572,R00220,R01372,R01377,R01372,R05450,R01196,R00006,R00014,R00211,R00210,R01699,R00207,R00224,R00226,R00209,R05636,R03145,R00688,R00689,R00695,R00694,R00692,R01375,R01376,R00344,R00930,R00217,R00353,R05103,R01281,R02520
259	0.33	444	25	73	0	1	C00074->C00079:[7->2,7->5,7->8]	RP06552,RP11173,RP06172,RP00196,RP04543,RP06005,RP00057,RP00109,RP00078,RP00564,RP01197,RP01466,RP06046,RP11191,RP01790,RP05698,RP00346,RP06101,RP06324,RP02454,RP05060,RP01120,RP01464,RP00285,RP00036	R01384,R01386,R07658,R07500,R00472,R00289,R00287,R00955,R00286,R01377,R01372,R00688,R00689,R00695,R00694,R00692,R01375,R01376,R00344,R00930,R00217,R00353,R00431,R00346,R00345,R00726,R00341,R02520,R00959,R01377,R02520,R07500,R07709,R01830,R01196,R00006,R00014,R00211,R00210,R01699,R00207,R00224,R00226,R00209,R05636,R03145,R02657,R02655,R00214,R00216,R00818,R02740,R05450,R00818,R01372,R00211,R00210,R00209,R01196,R00212,R00199,R01858,R02628,R01138,R00659,R00724,R00200,R00206,R02320,R00430,R00208,R01012,R00572
260	0.22	483	17	46	0	0	C00074->C00079:[6->5,6->8]	RP06552,RP06046,RP11173,RP00036,RP01790,RP00196,RP04543,RP06101,RP06005,RP02454,RP05060,RP00057,RP00285,RP01464,RP00564,RP01197,RP06172	R01384,R01386,R07658,R02520,R07500,R07500,R00199,R01858,R02628,R01138,R00659,R00724,R00200,R00206,R02320,R00430,R00208,R01012,R00572,R01830,R00289,R00287,R00955,R00286,R00214,R00216,R01377,R01372,R02740,R05450,R00688,R00689,R00695,R00694,R00692,R01375,R01376,R00211,R00210,R00209,R01196,R00212,R01372,R02520,R00959,R00472
261	0.33	377	21	69	0	1	C00074->C00079:[7->2,7->5,7->8]	RP11173,RP00036,RP00650,RP06005,RP00057,RP11191,RP06324,RP01464,RP00564,RP00346,RP05729,RP01466,RP06046,RP05085,RP05698,RP06101,RP00079,RP05060,RP01120,RP00285,RP06172	R07500,R00199,R01858,R02628,R01138,R00659,R00724,R00200,R00206,R02320,R00430,R00208,R01012,R00572,R02536,R02537,R01377,R01372,R00688,R00689,R00695,R00694,R00692,R01375,R01376,R07709,R00818,R01372,R02520,R02657,R02655,R00217,R00346,R00345,R00726,R00341,R00431,R01377,R02520,R07500,R05487,R01196,R00006,R00014,R00211,R00210,R01699,R00207,R00224,R00226,R00209,R05636,R03145,R00214,R00216,R00361,R00360,R00343,R00342,R01447,R01257,R05450,R00818,R00211,R00210,R00209,R01196,R00212,R00472
262	0.33	454	24	68	0	1	C00074->C00079:[7->2,7->5,7->8]	RP06552,RP11173,RP01466,RP00650,RP00196,RP04543,RP06005,RP00057,RP11191,RP00109,RP00078,RP00564,RP01197,RP00036,RP06046,RP05085,RP01790,RP05698,RP00346,RP06324,RP02454,RP05060,RP01120,RP01464	R01384,R01386,R07658,R07500,R01377,R02536,R02537,R00289,R00287,R00955,R00286,R01377,R01372,R00688,R00689,R00695,R00694,R00692,R01375,R01376,R07709,R00344,R00930,R00217,R00353,R00431,R00346,R00345,R00726,R00341,R02520,R00959,R00199,R01858,R02628,R01138,R00659,R00724,R00200,R00206,R02320,R00430,R00208,R01012,R00572,R02520,R07500,R05487,R01830,R01196,R00006,R00014,R00211,R00210,R01699,R00207,R00224,R00226,R00209,R05636,R03145,R02657,R02655,R00818,R02740,R05450,R00818,R01372
263	0.33	429	21	65	0	0	C00074->C00079:[7->2,7->5,7->8]	RP01568,RP11173,RP00036,RP00113,RP00078,RP06005,RP00057,RP01033,RP00109,RP01464,RP00564,RP00346,RP06046,RP11191,RP00395,RP13340,RP01790,RP05698,RP06324,RP05060,RP01120	R01518,R07500,R00199,R01858,R02628,R01138,R00659,R00724,R00200,R00206,R02320,R00430,R00208,R01012,R00572,R02188,R01512,R01515,R01517,R01660,R00431,R00346,R00345,R00726,R00341,R01377,R01372,R00688,R00689,R00695,R00694,R00692,R01375,R01376,R00658,R00344,R00930,R00217,R00353,R01372,R02520,R02657,R02655,R02520,R07500,R07709,R01061,R01063,R01827,R01830,R01196,R00006,R00014,R00211,R00210,R01699,R00207,R00224,R00226,R00209,R05636,R03145,R00818,R05450,R00818
264	0.22	441	20	63	0	1	C00074->C00079:[7->5,7->8]	RP00113,RP05857,RP06046,RP11173,RP00395,RP01466,RP00177,RP01568,RP05698,RP01790,RP01464,RP06005,RP05060,RP00057,RP01033,RP00036,RP00078,RP00564,RP01431,RP13340	R02188,R01512,R01515,R01517,R01660,R00709,R00267,R02520,R07500,R07500,R01061,R01063,R01377,R00351,R00352,R00362,R01518,R01196,R00006,R00014,R00211,R00210,R01699,R00207,R00224,R00226,R00209,R05636,R03145,R01830,R01372,R01377,R01372,R05450,R00688,R00689,R00695,R00694,R00692,R01375,R01376,R00658,R00199,R01858,R02628,R01138,R00659,R00724,R00200,R00206,R02320,R00430,R00208,R01012,R00572,R00431,R00346,R00345,R00726,R00341,R02520,R01324,R01827
265	0.33	468	21	57	0	1	C00074->C00079:[7->2,7->5,7->8]	RP06552,RP06046,RP11173,RP01466,RP01790,RP05698,RP00346,RP00196,RP04543,RP02940,RP06005,RP05060,RP01120,RP00057,RP11191,RP06324,RP01464,RP02453,RP00564,RP01197,RP00036	R01384,R01386,R07658,R02520,R07500,R07500,R01377,R01830,R01196,R00006,R00014,R00211,R00210,R01699,R00207,R00224,R00226,R00209,R05636,R03145,R02657,R02655,R00289,R00287,R00955,R00286,R03321,R01377,R01372,R05450,R00818,R00688,R00689,R00695,R00694,R00692,R01375,R01376,R07709,R00818,R01372,R02739,R02520,R00959,R00199,R01858,R02628,R01138,R00659,R00724,R00200,R00206,R02320,R00430,R00208,R01012,R00572
266	0.33	461	25	69	0	1	C00074->C00079:[7->2,7->5,7->8]	RP06552,RP11173,RP01466,RP00650,RP00196,RP04543,RP06005,RP00057,RP11191,RP00109,RP00078,RP02453,RP00564,RP01197,RP00036,RP06046,RP05085,RP01790,RP05698,RP00346,RP02940,RP06324,RP05060,RP01120,RP01464	R01384,R01386,R07658,R07500,R01377,R02536,R02537,R00289,R00287,R00955,R00286,R01377,R01372,R00688,R00689,R00695,R00694,R00692,R01375,R01376,R07709,R00344,R00930,R00217,R00353,R00431,R00346,R00345,R00726,R00341,R02739,R02520,R00959,R00199,R01858,R02628,R01138,R00659,R00724,R00200,R00206,R02320,R00430,R00208,R01012,R00572,R02520,R07500,R05487,R01830,R01196,R00006,R00014,R00211,R00210,R01699,R00207,R00224,R00226,R00209,R05636,R03145,R02657,R02655,R03321,R00818,R05450,R00818,R01372
267	0.22	370	21	78	0	1	C00074->C00079:[7->5,7->8]	RP01568,RP00564,RP11173,RP00395,RP06172,RP01790,RP06046,RP05698,RP13340,RP00113,RP06101,RP00026,RP05060,RP00057,RP01033,RP06005,RP00036,RP01464,RP00128,RP04318,RP01466	R01518,R02520,R07500,R01061,R01063,R00472,R01830,R02520,R07500,R01196,R00006,R00014,R00211,R00210,R01699,R00207,R00224,R00226,R00209,R05636,R03145,R01827,R02188,R01512,R01515,R01517,R01660,R00214,R00216,R00743,R01323,R01179,R05508,R00393,R04057,R02955,R05336,R01359,R05509,R00928,R04000,R00229,R07832,R03884,R00227,R03153,R00235,R05450,R00688,R00689,R00695,R00694,R00692,R01375,R01376,R00658,R01377,R01372,R00199,R01858,R02628,R01138,R00659,R00724,R00200,R00206,R02320,R00430,R00208,R01012,R00572,R01372,R00710,R00711,R01019,R00326,R00224,R01377
268	0.33	475	24	61	0	1	C00074->C00079:[7->2,7->5,7->8]	RP06552,RP11173,RP01466,RP00650,RP00196,RP04543,RP06005,RP00057,RP11191,RP01464,RP02453,RP00564,RP01197,RP00036,RP06046,RP05085,RP01790,RP05698,RP00346,RP02940,RP06324,RP02454,RP05060,RP01120	R01384,R01386,R07658,R07500,R01377,R02536,R02537,R00289,R00287,R00955,R00286,R01377,R01372,R00688,R00689,R00695,R00694,R00692,R01375,R01376,R07709,R01372,R02739,R02520,R00959,R00199,R01858,R02628,R01138,R00659,R00724,R00200,R00206,R02320,R00430,R00208,R01012,R00572,R02520,R07500,R05487,R01830,R01196,R00006,R00014,R00211,R00210,R01699,R00207,R00224,R00226,R00209,R05636,R03145,R02657,R02655,R03321,R00818,R02740,R05450,R00818
269	0.22	374	16	68	0	1	C00074->C00079:[7->5,7->8]	RP06046,RP00109,RP11173,RP00036,RP05698,RP00078,RP00079,RP05060,RP00057,RP06005,RP00285,RP01464,RP00564,RP06172,RP05729,RP01466	R02520,R07500,R00344,R00930,R00217,R00353,R07500,R00199,R01858,R02628,R01138,R00659,R00724,R00200,R00206,R02320,R00430,R00208,R01012,R00572,R01196,R00006,R00014,R00211,R00210,R01699,R00207,R00224,R00226,R00209,R05636,R03145,R00431,R00346,R00345,R00726,R00341,R00361,R00360,R00343,R00342,R01447,R01257,R05450,R00688,R00689,R00695,R00694,R00692,R01375,R01376,R01377,R01372,R00211,R00210,R00209,R01196,R00212,R01372,R02520,R00472,R00217,R00346,R00345,R00726,R00341,R00431,R01377
270	0.33	417	21	66	0	1	C00074->C00079:[7->2,7->5,7->8]	RP11173,RP06172,RP00650,RP01466,RP00078,RP06005,RP00057,RP05085,RP00109,RP01464,RP00564,RP00346,RP00036,RP06046,RP11191,RP05698,RP06101,RP06324,RP05060,RP01120,RP00285	R07500,R00472,R02536,R02537,R01377,R00431,R00346,R00345,R00726,R00341,R01377,R01372,R00688,R00689,R00695,R00694,R00692,R01375,R01376,R05487,R00344,R00930,R00217,R00353,R01372,R02520,R02657,R02655,R00199,R01858,R02628,R01138,R00659,R00724,R00200,R00206,R02320,R00430,R00208,R01012,R00572,R02520,R07500,R07709,R01196,R00006,R00014,R00211,R00210,R01699,R00207,R00224,R00226,R00209,R05636,R03145,R00214,R00216,R00818,R05450,R00818,R00211,R00210,R00209,R01196,R00212
271	0.22	456	17	43	0	0	C00074->C00079:[7->5,7->8]	RP06552,RP06046,RP11173,RP01790,RP05698,RP00196,RP04543,RP06005,RP02454,RP05060,RP01710,RP00057,RP00214,RP01464,RP03071,RP00564,RP01197	R01384,R01386,R07658,R02520,R07500,R07500,R01830,R01196,R00006,R00014,R00211,R00210,R01699,R00207,R00224,R00226,R00209,R05636,R03145,R00289,R00287,R00955,R00286,R01377,R01372,R02740,R05450,R01714,R00688,R00689,R00695,R00694,R00692,R01375,R01376,R06603,R00985,R01302,R00986,R01372,R03460,R02520,R00959
272	0.33	458	27	73	0	1	C00074->C00079:[7->2,7->5,7->8]	RP06552,RP01134,RP11173,RP01466,RP00650,RP01093,RP04543,RP06005,RP00057,RP11191,RP00060,RP01464,RP00564,RP05915,RP01197,RP00036,RP06046,RP05085,RP01790,RP05698,RP00346,RP00649,RP06324,RP02454,RP05060,RP01120,RP00196	R01384,R01386,R07658,R00837,R07500,R01377,R02536,R02537,R00771,R00286,R01377,R01372,R00688,R00689,R00695,R00694,R00692,R01375,R01376,R07709,R00725,R01139,R00299,R08404,R02185,R05804,R00303,R00850,R01372,R02520,R02737,R00836,R00959,R00199,R01858,R02628,R01138,R00659,R00724,R00200,R00206,R02320,R00430,R00208,R01012,R00572,R02520,R07500,R05487,R01830,R01196,R00006,R00014,R00211,R00210,R01699,R00207,R00224,R00226,R00209,R05636,R03145,R02657,R02655,R00761,R01067,R00818,R02740,R05450,R00818,R00289,R00287,R00955
273	0.22	479	19	55	0	1	C00074->C00079:[7->5,7->8]	RP06552,RP11173,RP01466,RP00650,RP00196,RP04543,RP06005,RP00057,RP01464,RP02453,RP00564,RP01197,RP00036,RP06046,RP05085,RP01790,RP05698,RP02940,RP05060	R01384,R01386,R07658,R07500,R01377,R02536,R02537,R00289,R00287,R00955,R00286,R01377,R01372,R00688,R00689,R00695,R00694,R00692,R01375,R01376,R01372,R02739,R02520,R00959,R00199,R01858,R02628,R01138,R00659,R00724,R00200,R00206,R02320,R00430,R00208,R01012,R00572,R02520,R07500,R05487,R01830,R01196,R00006,R00014,R00211,R00210,R01699,R00207,R00224,R00226,R00209,R05636,R03145,R03321,R05450
274	0.33	424	18	58	0	1	C00074->C00079:[7->2,7->5,7->8]	RP11173,RP01466,RP00650,RP01464,RP06005,RP00057,RP05085,RP00109,RP00078,RP00564,RP00346,RP00036,RP06046,RP11191,RP05698,RP06324,RP05060,RP01120	R07500,R01377,R02536,R02537,R01372,R01377,R01372,R00688,R00689,R00695,R00694,R00692,R01375,R01376,R05487,R00344,R00930,R00217,R00353,R00431,R00346,R00345,R00726,R00341,R02520,R02657,R02655,R00199,R01858,R02628,R01138,R00659,R00724,R00200,R00206,R02320,R00430,R00208,R01012,R00572,R02520,R07500,R07709,R01196,R00006,R00014,R00211,R00210,R01699,R00207,R00224,R00226,R00209,R05636,R03145,R00818,R05450,R00818
275	0.33	499	23	62	0	0	C00074->C00079:[7->2,7->5,7->8]	RP06552,RP11173,RP00036,RP00196,RP04543,RP06005,RP01710,RP00057,RP01464,RP02453,RP00564,RP01197,RP06046,RP11191,RP01790,RP05698,RP00346,RP02940,RP06324,RP05060,RP01120,RP00214,RP03071	R01384,R01386,R07658,R07500,R00199,R01858,R02628,R01138,R00659,R00724,R00200,R00206,R02320,R00430,R00208,R01012,R00572,R00289,R00287,R00955,R00286,R01377,R01372,R01714,R00688,R00689,R00695,R00694,R00692,R01375,R01376,R01372,R02739,R02520,R00959,R02520,R07500,R07709,R01830,R01196,R00006,R00014,R00211,R00210,R01699,R00207,R00224,R00226,R00209,R05636,R03145,R02657,R02655,R03321,R00818,R05450,R00818,R06603,R00985,R01302,R00986,R03460
276	0.33	413	21	66	0	1	C00074->C00079:[7->2,7->5,7->8]	RP11173,RP06172,RP01466,RP05983,RP06005,RP00057,RP00109,RP00078,RP00564,RP00346,RP00036,RP06046,RP11191,RP01120,RP04290,RP06101,RP06324,RP05060,RP05698,RP01464,RP00285	R07500,R00472,R01377,R05103,R01281,R01377,R01372,R00688,R00689,R00695,R00694,R00692,R01375,R01376,R00344,R00930,R00217,R00353,R00431,R00346,R00345,R00726,R00341,R02520,R02657,R02655,R00199,R01858,R02628,R01138,R00659,R00724,R00200,R00206,R02320,R00430,R00208,R01012,R00572,R02520,R07500,R07709,R00818,R00220,R00214,R00216,R00818,R05450,R01196,R00006,R00014,R00211,R00210,R01699,R00207,R00224,R00226,R00209,R05636,R03145,R01372,R00211,R00210,R00209,R01196,R00212
277	1.00	588	21	53	0	0	C00279->C00079:[10->7,6->3,7->6,8->10], C00074->C00079:[6->1,6->5,7->8,8->2,8->4]	RP05729,RP00036,RP01711,RP00057,RP06172,RP00177,RP00931,RP02189,RP00577,RP01465,RP01785,RP01710,RP03070,RP02750,RP01784,RP00078,RP03071,RP02749,RP00921,RP01431,RP00287	R00217,R00346,R00345,R00726,R00341,R00431,R00199,R01858,R02628,R01138,R00659,R00724,R00200,R00206,R02320,R00430,R00208,R01012,R00572,R01715,R00688,R00689,R00695,R00694,R00692,R01375,R01376,R00472,R00351,R00352,R00362,R00479,R02412,R06847,R02413,R02415,R01373,R01826,R01714,R03460,R03084,R01826,R00431,R00346,R00345,R00726,R00341,R03460,R03083,R00472,R01324,R00214,R00216
278	0.33	382	28	93	0	1	C00074->C00079:[7->2,7->5,7->8]	RP06552,RP01134,RP11173,RP06172,RP00650,RP01093,RP04543,RP06005,RP00057,RP11191,RP00060,RP06324,RP01464,RP00564,RP05915,RP00346,RP00036,RP06046,RP01466,RP05085,RP00128,RP05698,RP06101,RP00649,RP00026,RP05060,RP01120,RP04318	R01384,R01386,R07658,R00837,R07500,R00472,R02536,R02537,R00771,R00286,R01377,R01372,R00688,R00689,R00695,R00694,R00692,R01375,R01376,R07709,R00725,R01139,R00299,R08404,R02185,R05804,R00303,R00850,R00818,R01372,R02520,R02737,R00836,R02657,R02655,R00199,R01858,R02628,R01138,R00659,R00724,R00200,R00206,R02320,R00430,R00208,R01012,R00572,R02520,R07500,R01377,R05487,R00710,R00711,R01019,R00326,R01196,R00006,R00014,R00211,R00210,R01699,R00207,R00224,R00226,R00209,R05636,R03145,R00214,R00216,R00761,R01067,R00743,R01323,R01179,R05508,R00393,R04057,R02955,R05336,R01359,R05509,R00928,R04000,R00229,R07832,R03884,R00227,R03153,R00235,R05450,R00818,R00224
279	0.22	452	13	51	0	0	C00074->C00079:[7->5,7->8]	RP05857,RP11173,RP00036,RP00177,RP06046,RP05698,RP01464,RP06005,RP05060,RP00057,RP00078,RP00564,RP01431	R00709,R00267,R07500,R00199,R01858,R02628,R01138,R00659,R00724,R00200,R00206,R02320,R00430,R00208,R01012,R00572,R00351,R00352,R00362,R02520,R07500,R01196,R00006,R00014,R00211,R00210,R01699,R00207,R00224,R00226,R00209,R05636,R03145,R01372,R01377,R01372,R05450,R00688,R00689,R00695,R00694,R00692,R01375,R01376,R00431,R00346,R00345,R00726,R00341,R02520,R01324
280	0.22	432	10	41	0	1	C00074->C00079:[7->5,7->8]	RP05060,RP06046,RP00057,RP11173,RP01466,RP01464,RP05698,RP00564,RP06005,RP00036	R05450,R02520,R07500,R00688,R00689,R00695,R00694,R00692,R01375,R01376,R07500,R01377,R01372,R01196,R00006,R00014,R00211,R00210,R01699,R00207,R00224,R00226,R00209,R05636,R03145,R02520,R01377,R01372,R00199,R01858,R02628,R01138,R00659,R00724,R00200,R00206,R02320,R00430,R00208,R01012,R00572
281	0.22	468	18	57	0	0	C00074->C00079:[7->5,7->8]	RP06046,RP11173,RP00395,RP13340,RP01790,RP01568,RP05698,RP00113,RP06005,RP05060,RP01710,RP00057,RP00214,RP01033,RP01464,RP03071,RP00564,RP00036	R02520,R07500,R07500,R01061,R01063,R01827,R01830,R01518,R01196,R00006,R00014,R00211,R00210,R01699,R00207,R00224,R00226,R00209,R05636,R03145,R02188,R01512,R01515,R01517,R01660,R01377,R01372,R05450,R01714,R00688,R00689,R00695,R00694,R00692,R01375,R01376,R06603,R00985,R01302,R00986,R00658,R01372,R03460,R02520,R00199,R01858,R02628,R01138,R00659,R00724,R00200,R00206,R02320,R00430,R00208,R01012,R00572
282	0.22	471	16	51	0	1	C00074->C00079:[7->5,7->8]	RP06552,RP06046,RP11173,RP01466,RP01790,RP05698,RP00196,RP04543,RP06005,RP02454,RP05060,RP00057,RP01464,RP00564,RP01197,RP00036	R01384,R01386,R07658,R02520,R07500,R07500,R01377,R01830,R01196,R00006,R00014,R00211,R00210,R01699,R00207,R00224,R00226,R00209,R05636,R03145,R00289,R00287,R00955,R00286,R01377,R01372,R02740,R05450,R00688,R00689,R00695,R00694,R00692,R01375,R01376,R01372,R02520,R00959,R00199,R01858,R02628,R01138,R00659,R00724,R00200,R00206,R02320,R00430,R00208,R01012,R00572
283	0.33	463	23	64	0	0	C00074->C00079:[7->2,7->5,7->8]	RP06552,RP11173,RP00036,RP00196,RP04543,RP06005,RP00057,RP01464,RP02453,RP00564,RP01197,RP06172,RP06046,RP11191,RP01790,RP05698,RP00346,RP06101,RP02940,RP06324,RP05060,RP01120,RP00285	R01384,R01386,R07658,R07500,R00199,R01858,R02628,R01138,R00659,R00724,R00200,R00206,R02320,R00430,R00208,R01012,R00572,R00289,R00287,R00955,R00286,R01377,R01372,R00688,R00689,R00695,R00694,R00692,R01375,R01376,R01372,R02739,R02520,R00959,R00472,R02520,R07500,R07709,R01830,R01196,R00006,R00014,R00211,R00210,R01699,R00207,R00224,R00226,R00209,R05636,R03145,R02657,R02655,R00214,R00216,R03321,R00818,R05450,R00818,R00211,R00210,R00209,R01196,R00212
284	0.22	364	15	34	0	1	C00279->C00079:[6->5,6->8]	RP06552,RP06046,RP01134,RP11173,RP01466,RP01093,RP04543,RP00649,RP06005,RP05060,RP00057,RP00060,RP01464,RP00564,RP05915	R01384,R01386,R07658,R02520,R07500,R00837,R07500,R01377,R00771,R00286,R00761,R01067,R01377,R01372,R05450,R00688,R00689,R00695,R00694,R00692,R01375,R01376,R00725,R01139,R00299,R08404,R02185,R05804,R00303,R00850,R01372,R02520,R02737,R00836
285	0.22	430	18	39	0	0	C00279->C00079:[6->5,6->8]	RP06552,RP06046,RP01134,RP11173,RP01790,RP00196,RP04543,RP00649,RP06005,RP02454,RP05060,RP00057,RP00060,RP01464,RP00564,RP05915,RP01197,RP01093	R01384,R01386,R07658,R02520,R07500,R00837,R07500,R01830,R00289,R00287,R00955,R00286,R00761,R01067,R01377,R01372,R02740,R05450,R00688,R00689,R00695,R00694,R00692,R01375,R01376,R00725,R01139,R00299,R08404,R02185,R05804,R00303,R00850,R01372,R02520,R02737,R00836,R00959,R00771
286	0.11	346	10	50	0	1	C00074->C00079:[6->8]	RP06172,RP01466,RP06101,RP00026,RP00057,RP06005,RP00036,RP01464,RP04318,RP00128	R00472,R01377,R00214,R00216,R00743,R01323,R01179,R05508,R00393,R04057,R02955,R05336,R01359,R05509,R00928,R04000,R00229,R07832,R03884,R00227,R03153,R00235,R00688,R00689,R00695,R00694,R00692,R01375,R01376,R01377,R01372,R00199,R01858,R02628,R01138,R00659,R00724,R00200,R00206,R02320,R00430,R00208,R01012,R00572,R01372,R00224,R00710,R00711,R01019,R00326
287	0.33	372	19	66	0	1	C00074->C00079:[7->2,7->5,7->8]	RP06046,RP11173,RP00036,RP05698,RP01466,RP06101,RP06324,RP00079,RP05060,RP01120,RP00057,RP11191,RP06005,RP00285,RP01464,RP00564,RP00346,RP05729,RP06172	R02520,R07500,R07500,R00199,R01858,R02628,R01138,R00659,R00724,R00200,R00206,R02320,R00430,R00208,R01012,R00572,R01196,R00006,R00014,R00211,R00210,R01699,R00207,R00224,R00226,R00209,R05636,R03145,R01377,R00214,R00216,R00818,R00361,R00360,R00343,R00342,R01447,R01257,R05450,R00818,R00688,R00689,R00695,R00694,R00692,R01375,R01376,R07709,R01377,R01372,R00211,R00210,R00209,R01196,R00212,R01372,R02520,R02657,R02655,R00217,R00346,R00345,R00726,R00341,R00431,R00472
288	0.22	436	19	55	0	1	C00074->C00079:[6->5,6->8]	RP06552,RP06046,RP01134,RP11173,RP01466,RP01093,RP04543,RP06101,RP00649,RP06005,RP05060,RP06172,RP00057,RP00060,RP00285,RP01464,RP00564,RP05915,RP00036	R01384,R01386,R07658,R02520,R07500,R00837,R07500,R01377,R00771,R00286,R00214,R00216,R00761,R01067,R01377,R01372,R05450,R00472,R00688,R00689,R00695,R00694,R00692,R01375,R01376,R00725,R01139,R00299,R08404,R02185,R05804,R00303,R00850,R00211,R00210,R00209,R01196,R00212,R01372,R02520,R02737,R00836,R00199,R01858,R02628,R01138,R00659,R00724,R00200,R00206,R02320,R00430,R00208,R01012,R00572
289	0.22	407	14	26	0	1	C00279->C00079:[6->5,6->8]	RP06552,RP06046,RP11173,RP01466,RP01790,RP00196,RP04543,RP06005,RP02454,RP05060,RP00057,RP01464,RP00564,RP01197	R01384,R01386,R07658,R02520,R07500,R07500,R01377,R01830,R00289,R00287,R00955,R00286,R01377,R01372,R02740,R05450,R00688,R00689,R00695,R00694,R00692,R01375,R01376,R01372,R02520,R00959
290	0.33	453	25	66	0	1	C00074->C00079:[7->2,7->5,7->8]	RP01568,RP11173,RP01466,RP00113,RP06005,RP01710,RP00057,RP01033,RP01464,RP00564,RP00346,RP00036,RP06046,RP05085,RP00395,RP13340,RP01790,RP05698,RP00650,RP06324,RP05060,RP01120,RP00214,RP03071,RP11191	R01518,R07500,R01377,R02188,R01512,R01515,R01517,R01660,R01377,R01372,R01714,R00688,R00689,R00695,R00694,R00692,R01375,R01376,R00658,R01372,R02520,R02657,R02655,R00199,R01858,R02628,R01138,R00659,R00724,R00200,R00206,R02320,R00430,R00208,R01012,R00572,R02520,R07500,R05487,R01061,R01063,R01827,R01830,R01196,R00006,R00014,R00211,R00210,R01699,R00207,R00224,R00226,R00209,R05636,R03145,R02536,R02537,R00818,R05450,R00818,R06603,R00985,R01302,R00986,R03460,R07709
291	0.22	385	17	54	0	0	C00074->C00079:[7->5,7->8]	RP06552,RP06046,RP01134,RP11173,RP05698,RP01093,RP01464,RP00649,RP06005,RP05060,RP00057,RP00060,RP00109,RP00078,RP00564,RP04543,RP05915	R01384,R01386,R07658,R02520,R07500,R00837,R07500,R01196,R00006,R00014,R00211,R00210,R01699,R00207,R00224,R00226,R00209,R05636,R03145,R00771,R01372,R00761,R01067,R01377,R01372,R05450,R00688,R00689,R00695,R00694,R00692,R01375,R01376,R00725,R01139,R00299,R08404,R02185,R05804,R00303,R00850,R00344,R00930,R00217,R00353,R00431,R00346,R00345,R00726,R00341,R02520,R00286,R02737,R00836
292	0.33	445	24	74	0	0	C00074->C00079:[7->2,7->5,7->8]	RP06552,RP01134,RP11173,RP00036,RP06046,RP01093,RP00078,RP06005,RP00057,RP00060,RP01464,RP00564,RP01431,RP00346,RP05915,RP05857,RP11191,RP00177,RP05698,RP00649,RP06324,RP05060,RP01120,RP04543	R01384,R01386,R07658,R00837,R07500,R00199,R01858,R02628,R01138,R00659,R00724,R00200,R00206,R02320,R00430,R00208,R01012,R00572,R02520,R07500,R00771,R00431,R00346,R00345,R00726,R00341,R01377,R01372,R00688,R00689,R00695,R00694,R00692,R01375,R01376,R00725,R01139,R00299,R08404,R02185,R05804,R00303,R00850,R01372,R02520,R01324,R02657,R02655,R02737,R00836,R00709,R00267,R07709,R00351,R00352,R00362,R01196,R00006,R00014,R00211,R00210,R01699,R00207,R00224,R00226,R00209,R05636,R03145,R00761,R01067,R00818,R05450,R00818,R00286
293	0.33	431	21	64	0	1	C00074->C00079:[7->2,7->5,7->8]	RP06552,RP06046,RP01134,RP11173,RP01466,RP05698,RP01093,RP04543,RP00649,RP06005,RP05060,RP01120,RP00057,RP11191,RP00060,RP06324,RP01464,RP00564,RP05915,RP00346,RP00036	R01384,R01386,R07658,R02520,R07500,R00837,R07500,R01377,R01196,R00006,R00014,R00211,R00210,R01699,R00207,R00224,R00226,R00209,R05636,R03145,R00771,R00286,R00761,R01067,R01377,R01372,R05450,R00818,R00688,R00689,R00695,R00694,R00692,R01375,R01376,R07709,R00725,R01139,R00299,R08404,R02185,R05804,R00303,R00850,R00818,R01372,R02520,R02737,R00836,R02657,R02655,R00199,R01858,R02628,R01138,R00659,R00724,R00200,R00206,R02320,R00430,R00208,R01012,R00572
294	0.22	439	15	51	0	0	C00074->C00079:[7->5,7->8]	RP06046,RP11173,RP00395,RP00036,RP01790,RP01568,RP05698,RP00113,RP06005,RP05060,RP00057,RP01033,RP01464,RP00564,RP13340	R02520,R07500,R07500,R01061,R01063,R00199,R01858,R02628,R01138,R00659,R00724,R00200,R00206,R02320,R00430,R00208,R01012,R00572,R01830,R01518,R01196,R00006,R00014,R00211,R00210,R01699,R00207,R00224,R00226,R00209,R05636,R03145,R02188,R01512,R01515,R01517,R01660,R01377,R01372,R05450,R00688,R00689,R00695,R00694,R00692,R01375,R01376,R00658,R01372,R02520,R01827
295	0.33	396	27	85	0	1	C00074->C00079:[7->2,7->5,7->8]	RP06552,RP11173,RP06172,RP00650,RP00196,RP04543,RP06005,RP00057,RP11191,RP06324,RP01464,RP00564,RP01197,RP00036,RP06046,RP01466,RP05085,RP00128,RP01790,RP05698,RP00346,RP06101,RP00026,RP02454,RP05060,RP01120,RP04318	R01384,R01386,R07658,R07500,R00472,R02536,R02537,R00289,R00287,R00955,R00286,R01377,R01372,R00688,R00689,R00695,R00694,R00692,R01375,R01376,R07709,R00818,R01372,R02520,R00959,R00199,R01858,R02628,R01138,R00659,R00724,R00200,R00206,R02320,R00430,R00208,R01012,R00572,R02520,R07500,R01377,R05487,R00710,R00711,R01019,R00326,R01830,R01196,R00006,R00014,R00211,R00210,R01699,R00207,R00224,R00226,R00209,R05636,R03145,R02657,R02655,R00214,R00216,R00743,R01323,R01179,R05508,R00393,R04057,R02955,R05336,R01359,R05509,R00928,R04000,R00229,R07832,R03884,R00227,R03153,R00235,R02740,R05450,R00818,R00224
296	0.22	455	19	45	0	1	C00074->C00079:[7->5,7->8]	RP06552,RP06046,RP11173,RP01466,RP01790,RP05698,RP00196,RP04543,RP02940,RP06005,RP05060,RP01710,RP00057,RP00214,RP02453,RP01464,RP03071,RP00564,RP01197	R01384,R01386,R07658,R02520,R07500,R07500,R01377,R01830,R01196,R00006,R00014,R00211,R00210,R01699,R00207,R00224,R00226,R00209,R05636,R03145,R00289,R00287,R00955,R00286,R03321,R01377,R01372,R05450,R01714,R00688,R00689,R00695,R00694,R00692,R01375,R01376,R06603,R00985,R01302,R00986,R02739,R01372,R03460,R02520,R00959
297	0.22	395	14	43	0	1	C00074->C00079:[7->5,7->8]	RP06046,RP11173,RP01466,RP05698,RP00078,RP06005,RP05060,RP01710,RP00057,RP00214,RP00109,RP01464,RP03071,RP00564	R02520,R07500,R07500,R01377,R01196,R00006,R00014,R00211,R00210,R01699,R00207,R00224,R00226,R00209,R05636,R03145,R00431,R00346,R00345,R00726,R00341,R01377,R01372,R05450,R01714,R00688,R00689,R00695,R00694,R00692,R01375,R01376,R06603,R00985,R01302,R00986,R00344,R00930,R00217,R00353,R01372,R03460,R02520
298	0.33	425	24	63	0	1	C00074->C00079:[7->2,7->5,7->8]	RP01568,RP11173,RP00036,RP00113,RP01464,RP06005,RP00057,RP01033,RP05983,RP00564,RP00346,RP01466,RP06046,RP05085,RP00395,RP13340,RP01790,RP01120,RP04290,RP00650,RP06324,RP05060,RP05698,RP11191	R01518,R07500,R00199,R01858,R02628,R01138,R00659,R00724,R00200,R00206,R02320,R00430,R00208,R01012,R00572,R02188,R01512,R01515,R01517,R01660,R01372,R01377,R01372,R00688,R00689,R00695,R00694,R00692,R01375,R01376,R00658,R05103,R01281,R02520,R02657,R02655,R01377,R02520,R07500,R05487,R01061,R01063,R01827,R01830,R00818,R00220,R02536,R02537,R00818,R05450,R01196,R00006,R00014,R00211,R00210,R01699,R00207,R00224,R00226,R00209,R05636,R03145,R07709
299	0.22	416	20	58	0	1	C00074->C00079:[6->5,6->8]	RP06552,RP06046,RP11173,RP00036,RP01790,RP00196,RP04543,RP02940,RP00079,RP05060,RP00057,RP06005,RP00285,RP01464,RP02453,RP00564,RP06172,RP01197,RP05729,RP01466	R01384,R01386,R07658,R02520,R07500,R07500,R00199,R01858,R02628,R01138,R00659,R00724,R00200,R00206,R02320,R00430,R00208,R01012,R00572,R01830,R00289,R00287,R00955,R00286,R03321,R00361,R00360,R00343,R00342,R01447,R01257,R05450,R00688,R00689,R00695,R00694,R00692,R01375,R01376,R01377,R01372,R00211,R00210,R00209,R01196,R00212,R01372,R02739,R02520,R00472,R00959,R00217,R00346,R00345,R00726,R00341,R00431,R01377
300	0.33	379	17	55	0	3	C00074->C00079:[6->5,6->8,8->2]	RP00214,RP09028,RP00036,RP02273,RP01416,RP01711,RP01215,RP00079,RP05060,RP00057,RP06005,RP00285,RP01464,RP06172,RP00334,RP05729,RP01466	R06603,R00985,R01302,R00986,R06603,R00199,R01858,R02628,R01138,R00659,R00724,R00200,R00206,R02320,R00430,R00208,R01012,R00572,R02521,R01302,R01715,R00985,R00986,R00361,R00360,R00343,R00342,R01447,R01257,R05450,R00688,R00689,R00695,R00694,R00692,R01375,R01376,R01377,R01372,R00211,R00210,R00209,R01196,R00212,R01372,R00472,R01730,R01728,R00217,R00346,R00345,R00726,R00341,R00431,R01377
301	0.33	419	18	58	0	1	C00074->C00079:[7->2,7->5,7->8]	RP06046,RP11173,RP00036,RP01120,RP04290,RP01464,RP06005,RP05060,RP05698,RP00057,RP11191,RP05983,RP06324,RP00109,RP00078,RP00564,RP00346,RP01466	R02520,R07500,R07500,R00199,R01858,R02628,R01138,R00659,R00724,R00200,R00206,R02320,R00430,R00208,R01012,R00572,R00818,R00220,R01372,R01377,R01372,R05450,R01196,R00006,R00014,R00211,R00210,R01699,R00207,R00224,R00226,R00209,R05636,R03145,R00688,R00689,R00695,R00694,R00692,R01375,R01376,R07709,R05103,R01281,R00818,R00344,R00930,R00217,R00353,R00431,R00346,R00345,R00726,R00341,R02520,R02657,R02655,R01377
302	0.33	456	22	63	0	0	C00074->C00079:[7->2,7->5,7->8]	RP06552,RP11173,RP00036,RP00196,RP04543,RP06005,RP00057,RP01464,RP00564,RP01197,RP06172,RP06046,RP11191,RP01790,RP05698,RP00346,RP06101,RP06324,RP02454,RP05060,RP01120,RP00285	R01384,R01386,R07658,R07500,R00199,R01858,R02628,R01138,R00659,R00724,R00200,R00206,R02320,R00430,R00208,R01012,R00572,R00289,R00287,R00955,R00286,R01377,R01372,R00688,R00689,R00695,R00694,R00692,R01375,R01376,R01372,R02520,R00959,R00472,R02520,R07500,R07709,R01830,R01196,R00006,R00014,R00211,R00210,R01699,R00207,R00224,R00226,R00209,R05636,R03145,R02657,R02655,R00214,R00216,R00818,R02740,R05450,R00818,R00211,R00210,R00209,R01196,R00212
303	0.22	425	15	52	0	1	C00074->C00079:[7->5,7->8]	RP06046,RP05085,RP00036,RP00650,RP05698,RP01466,RP06101,RP06005,RP05060,RP00057,RP11173,RP00285,RP01464,RP00564,RP06172	R02520,R07500,R05487,R00199,R01858,R02628,R01138,R00659,R00724,R00200,R00206,R02320,R00430,R00208,R01012,R00572,R02536,R02537,R01196,R00006,R00014,R00211,R00210,R01699,R00207,R00224,R00226,R00209,R05636,R03145,R01377,R00214,R00216,R01377,R01372,R05450,R00688,R00689,R00695,R00694,R00692,R01375,R01376,R07500,R00211,R00210,R00209,R01196,R00212,R01372,R02520,R00472
304	0.33	422	22	60	0	1	C00074->C00079:[7->2,7->5,7->8]	RP01568,RP11173,RP00036,RP00113,RP01464,RP06005,RP00057,RP01033,RP05983,RP00564,RP00346,RP01466,RP06046,RP11191,RP00395,RP13340,RP01790,RP01120,RP05698,RP06324,RP05060,RP04290	R01518,R07500,R00199,R01858,R02628,R01138,R00659,R00724,R00200,R00206,R02320,R00430,R00208,R01012,R00572,R02188,R01512,R01515,R01517,R01660,R01372,R01377,R01372,R00688,R00689,R00695,R00694,R00692,R01375,R01376,R00658,R05103,R01281,R02520,R02657,R02655,R01377,R02520,R07500,R07709,R01061,R01063,R01827,R01830,R00818,R01196,R00006,R00014,R00211,R00210,R01699,R00207,R00224,R00226,R00209,R05636,R03145,R00818,R05450,R00220
305	0.22	411	19	52	0	1	C00074->C00079:[7->5,7->8]	RP06552,RP06046,RP01134,RP11173,RP01466,RP05698,RP01093,RP04543,RP00649,RP06005,RP05060,RP01710,RP00057,RP00214,RP00060,RP01464,RP03071,RP00564,RP05915	R01384,R01386,R07658,R02520,R07500,R00837,R07500,R01377,R01196,R00006,R00014,R00211,R00210,R01699,R00207,R00224,R00226,R00209,R05636,R03145,R00771,R00286,R00761,R01067,R01377,R01372,R05450,R01714,R00688,R00689,R00695,R00694,R00692,R01375,R01376,R06603,R00985,R01302,R00986,R00725,R01139,R00299,R08404,R02185,R05804,R00303,R00850,R01372,R03460,R02520,R02737,R00836
306	0.22	371	11	26	0	0	C00074->C00079:[7->5,7->8]	RP05857,RP11173,RP00177,RP06046,RP00078,RP06005,RP05060,RP00057,RP01464,RP00564,RP01431	R00709,R00267,R07500,R00351,R00352,R00362,R02520,R07500,R00431,R00346,R00345,R00726,R00341,R01377,R01372,R05450,R00688,R00689,R00695,R00694,R00692,R01375,R01376,R01372,R02520,R01324
307	0.33	430	23	68	0	1	C00074->C00079:[7->2,7->5,7->8]	RP11173,RP01466,RP06046,RP00078,RP06005,RP00057,RP11191,RP01464,RP00564,RP01431,RP00346,RP00036,RP05857,RP05085,RP00177,RP05698,RP00650,RP06101,RP06324,RP05060,RP01120,RP00285,RP06172	R07500,R01377,R02520,R07500,R00431,R00346,R00345,R00726,R00341,R01377,R01372,R00688,R00689,R00695,R00694,R00692,R01375,R01376,R07709,R01372,R02520,R01324,R02657,R02655,R00199,R01858,R02628,R01138,R00659,R00724,R00200,R00206,R02320,R00430,R00208,R01012,R00572,R00709,R00267,R05487,R00351,R00352,R00362,R01196,R00006,R00014,R00211,R00210,R01699,R00207,R00224,R00226,R00209,R05636,R03145,R02536,R02537,R00214,R00216,R00818,R05450,R00818,R00211,R00210,R00209,R01196,R00212,R00472
308	0.22	491	18	47	0	0	C00074->C00079:[6->5,6->8]	RP06552,RP06046,RP11173,RP00036,RP01790,RP00196,RP04543,RP06101,RP02940,RP06005,RP05060,RP00057,RP00285,RP01464,RP02453,RP00564,RP01197,RP06172	R01384,R01386,R07658,R02520,R07500,R07500,R00199,R01858,R02628,R01138,R00659,R00724,R00200,R00206,R02320,R00430,R00208,R01012,R00572,R01830,R00289,R00287,R00955,R00286,R00214,R00216,R03321,R01377,R01372,R05450,R00688,R00689,R00695,R00694,R00692,R01375,R01376,R00211,R00210,R00209,R01196,R00212,R01372,R02739,R02520,R00959,R00472
309	0.33	422	22	66	0	1	C00074->C00079:[7->2,7->5,7->8]	RP01568,RP11173,RP00036,RP00113,RP01464,RP06005,RP00057,RP01033,RP00109,RP00078,RP00564,RP00346,RP01466,RP06046,RP11191,RP00395,RP13340,RP01790,RP05698,RP06324,RP05060,RP01120	R01518,R07500,R00199,R01858,R02628,R01138,R00659,R00724,R00200,R00206,R02320,R00430,R00208,R01012,R00572,R02188,R01512,R01515,R01517,R01660,R01372,R01377,R01372,R00688,R00689,R00695,R00694,R00692,R01375,R01376,R00658,R00344,R00930,R00217,R00353,R00431,R00346,R00345,R00726,R00341,R02520,R02657,R02655,R01377,R02520,R07500,R07709,R01061,R01063,R01827,R01830,R01196,R00006,R00014,R00211,R00210,R01699,R00207,R00224,R00226,R00209,R05636,R03145,R00818,R05450,R00818
310	0.33	429	21	59	0	0	C00074->C00079:[7->2,7->5,7->8]	RP01568,RP11173,RP00036,RP00113,RP05983,RP06005,RP00057,RP01033,RP01464,RP00564,RP00346,RP06046,RP11191,RP00395,RP13340,RP01790,RP01120,RP04290,RP06324,RP05060,RP05698	R01518,R07500,R00199,R01858,R02628,R01138,R00659,R00724,R00200,R00206,R02320,R00430,R00208,R01012,R00572,R02188,R01512,R01515,R01517,R01660,R05103,R01281,R01377,R01372,R00688,R00689,R00695,R00694,R00692,R01375,R01376,R00658,R01372,R02520,R02657,R02655,R02520,R07500,R07709,R01061,R01063,R01827,R01830,R00818,R00220,R00818,R05450,R01196,R00006,R00014,R00211,R00210,R01699,R00207,R00224,R00226,R00209,R05636,R03145
311	0.33	476	20	56	0	0	C00074->C00079:[7->2,7->5,7->8]	RP06552,RP06046,RP11173,RP00036,RP01790,RP05698,RP00346,RP00196,RP04543,RP02940,RP06005,RP05060,RP01120,RP00057,RP11191,RP06324,RP01464,RP02453,RP00564,RP01197	R01384,R01386,R07658,R02520,R07500,R07500,R00199,R01858,R02628,R01138,R00659,R00724,R00200,R00206,R02320,R00430,R00208,R01012,R00572,R01830,R01196,R00006,R00014,R00211,R00210,R01699,R00207,R00224,R00226,R00209,R05636,R03145,R02657,R02655,R00289,R00287,R00955,R00286,R03321,R01377,R01372,R05450,R00818,R00688,R00689,R00695,R00694,R00692,R01375,R01376,R07709,R00818,R01372,R02739,R02520,R00959
312	0.33	435	24	68	0	1	C00074->C00079:[7->2,7->5,7->8]	RP01568,RP11173,RP01466,RP00113,RP00078,RP06005,RP00057,RP01033,RP01464,RP00564,RP01431,RP00346,RP00036,RP05857,RP11191,RP00395,RP01790,RP00177,RP06046,RP05698,RP13340,RP06324,RP05060,RP01120	R01518,R07500,R01377,R02188,R01512,R01515,R01517,R01660,R00431,R00346,R00345,R00726,R00341,R01377,R01372,R00688,R00689,R00695,R00694,R00692,R01375,R01376,R00658,R01372,R02520,R01324,R02657,R02655,R00199,R01858,R02628,R01138,R00659,R00724,R00200,R00206,R02320,R00430,R00208,R01012,R00572,R00709,R00267,R07709,R01061,R01063,R01830,R00351,R00352,R00362,R02520,R07500,R01196,R00006,R00014,R00211,R00210,R01699,R00207,R00224,R00226,R00209,R05636,R03145,R01827,R00818,R05450,R00818
313	0.33	433	21	41	0	0	C00074->C00079:[7->2,7->5,7->8]	RP06552,RP05857,RP11173,RP01790,RP00177,RP06046,RP01197,RP00196,RP01464,RP06005,RP02454,RP05060,RP01120,RP00057,RP11191,RP06324,RP00078,RP00564,RP01431,RP00346,RP04543	R01384,R01386,R07658,R00709,R00267,R07500,R01830,R00351,R00352,R00362,R02520,R07500,R00959,R00289,R00287,R00955,R01372,R01377,R01372,R02740,R05450,R00818,R00688,R00689,R00695,R00694,R00692,R01375,R01376,R07709,R00818,R00431,R00346,R00345,R00726,R00341,R02520,R01324,R02657,R02655,R00286
314	0.22	481	19	48	0	1	C00074->C00079:[6->5,6->8]	RP06552,RP06046,RP11173,RP01466,RP01790,RP00196,RP04543,RP06101,RP02940,RP06005,RP05060,RP00057,RP00285,RP01464,RP02453,RP00564,RP06172,RP01197,RP00036	R01384,R01386,R07658,R02520,R07500,R07500,R01377,R01830,R00289,R00287,R00955,R00286,R00214,R00216,R03321,R01377,R01372,R05450,R00688,R00689,R00695,R00694,R00692,R01375,R01376,R00211,R00210,R00209,R01196,R00212,R01372,R02739,R02520,R00472,R00959,R00199,R01858,R02628,R01138,R00659,R00724,R00200,R00206,R02320,R00430,R00208,R01012,R00572
315	0.33	456	22	59	0	1	C00074->C00079:[7->2,7->5,7->8]	RP06552,RP11173,RP00036,RP00196,RP04543,RP06005,RP00057,RP01464,RP00564,RP01197,RP01466,RP06046,RP11191,RP01790,RP01120,RP04290,RP00346,RP06324,RP02454,RP05060,RP05698,RP05983	R01384,R01386,R07658,R07500,R00199,R01858,R02628,R01138,R00659,R00724,R00200,R00206,R02320,R00430,R00208,R01012,R00572,R00289,R00287,R00955,R00286,R01377,R01372,R00688,R00689,R00695,R00694,R00692,R01375,R01376,R01372,R02520,R00959,R01377,R02520,R07500,R07709,R01830,R00818,R00220,R02657,R02655,R00818,R02740,R05450,R01196,R00006,R00014,R00211,R00210,R01699,R00207,R00224,R00226,R00209,R05636,R03145,R05103,R01281
316	0.22	378	20	70	0	1	C00074->C00079:[7->5,7->8]	RP01568,RP11173,RP00395,RP00036,RP01790,RP06046,RP05698,RP13340,RP00113,RP00079,RP05060,RP00057,RP01033,RP06005,RP00285,RP01464,RP00564,RP06172,RP05729,RP01466	R01518,R07500,R01061,R01063,R00199,R01858,R02628,R01138,R00659,R00724,R00200,R00206,R02320,R00430,R00208,R01012,R00572,R01830,R02520,R07500,R01196,R00006,R00014,R00211,R00210,R01699,R00207,R00224,R00226,R00209,R05636,R03145,R01827,R02188,R01512,R01515,R01517,R01660,R00361,R00360,R00343,R00342,R01447,R01257,R05450,R00688,R00689,R00695,R00694,R00692,R01375,R01376,R00658,R01377,R01372,R00211,R00210,R00209,R01196,R00212,R01372,R02520,R00472,R00217,R00346,R00345,R00726,R00341,R00431,R01377
317	0.33	389	27	85	0	1	C00074->C00079:[7->2,7->5,7->8]	RP06552,RP01134,RP11173,RP00036,RP00650,RP01093,RP04543,RP06005,RP00057,RP11191,RP00060,RP06324,RP01464,RP00564,RP05915,RP00346,RP05729,RP06172,RP06046,RP01466,RP05085,RP05698,RP00649,RP00079,RP05060,RP01120,RP00285	R01384,R01386,R07658,R00837,R07500,R00199,R01858,R02628,R01138,R00659,R00724,R00200,R00206,R02320,R00430,R00208,R01012,R00572,R02536,R02537,R00771,R00286,R01377,R01372,R00688,R00689,R00695,R00694,R00692,R01375,R01376,R07709,R00725,R01139,R00299,R08404,R02185,R05804,R00303,R00850,R00818,R01372,R02520,R02737,R00836,R02657,R02655,R00217,R00346,R00345,R00726,R00341,R00431,R00472,R02520,R07500,R01377,R05487,R01196,R00006,R00014,R00211,R00210,R01699,R00207,R00224,R00226,R00209,R05636,R03145,R00761,R01067,R00361,R00360,R00343,R00342,R01447,R01257,R05450,R00818,R00211,R00210,R00209,R01196,R00212
318	0.22	431	18	37	0	1	C00074->C00079:[7->5,7->8]	RP06552,RP05857,RP04543,RP01466,RP00177,RP06046,RP01790,RP01464,RP06005,RP02454,RP05060,RP00057,RP11173,RP00078,RP00564,RP01431,RP01197,RP00196	R01384,R01386,R07658,R00709,R00267,R00286,R01377,R00351,R00352,R00362,R02520,R07500,R01830,R01372,R01377,R01372,R02740,R05450,R00688,R00689,R00695,R00694,R00692,R01375,R01376,R07500,R00431,R00346,R00345,R00726,R00341,R02520,R01324,R00959,R00289,R00287,R00955
319	0.33	468	23	60	0	1	C00074->C00079:[7->2,7->5,7->8]	RP06552,RP11173,RP01466,RP00650,RP00196,RP04543,RP06005,RP00057,RP11191,RP01464,RP02453,RP00564,RP00346,RP00036,RP06046,RP05085,RP01790,RP05698,RP01197,RP02940,RP06324,RP05060,RP01120	R01384,R01386,R07658,R07500,R01377,R02536,R02537,R00289,R00287,R00955,R00286,R01377,R01372,R00688,R00689,R00695,R00694,R00692,R01375,R01376,R07709,R01372,R02739,R02520,R02657,R02655,R00199,R01858,R02628,R01138,R00659,R00724,R00200,R00206,R02320,R00430,R00208,R01012,R00572,R02520,R07500,R05487,R01830,R01196,R00006,R00014,R00211,R00210,R01699,R00207,R00224,R00226,R00209,R05636,R03145,R00959,R03321,R00818,R05450,R00818
320	0.22	442	19	40	0	0	C00279->C00079:[6->5,6->8]	RP06552,RP06046,RP01134,RP11173,RP01790,RP00196,RP04543,RP02940,RP06005,RP00649,RP05060,RP00057,RP00060,RP01464,RP02453,RP00564,RP05915,RP01197,RP01093	R01384,R01386,R07658,R02520,R07500,R00837,R07500,R01830,R00289,R00287,R00955,R00286,R03321,R01377,R01372,R00761,R01067,R05450,R00688,R00689,R00695,R00694,R00692,R01375,R01376,R00725,R01139,R00299,R08404,R02185,R05804,R00303,R00850,R01372,R02739,R02520,R02737,R00836,R00959,R00771
321	0.11	315	9	28	0	1	C00074->C00079:[6->8]	RP00057,RP01464,RP06172,RP00109,RP00078,RP00285,RP06101,RP06005,RP01466	R00688,R00689,R00695,R00694,R00692,R01375,R01376,R01372,R00472,R00344,R00930,R00217,R00353,R00431,R00346,R00345,R00726,R00341,R00211,R00210,R00209,R01196,R00212,R00214,R00216,R01377,R01372,R01377
322	0.22	444	18	50	0	1	C00074->C00079:[7->5,7->8]	RP06552,RP06046,RP01134,RP11173,RP01466,RP04290,RP01093,RP04543,RP05983,RP00649,RP06005,RP05060,RP00057,RP00060,RP01464,RP00564,RP05915,RP00036	R01384,R01386,R07658,R02520,R07500,R00837,R07500,R01377,R00220,R00771,R00286,R05103,R01281,R00761,R01067,R01377,R01372,R05450,R00688,R00689,R00695,R00694,R00692,R01375,R01376,R00725,R01139,R00299,R08404,R02185,R05804,R00303,R00850,R01372,R02520,R02737,R00836,R00199,R01858,R02628,R01138,R00659,R00724,R00200,R00206,R02320,R00430,R00208,R01012,R00572
323	0.22	427	14	57	0	0	C00074->C00079:[7->5,7->8]	RP06046,RP11173,RP00036,RP05698,RP00285,RP01464,RP06101,RP06005,RP05060,RP00057,RP00109,RP00078,RP00564,RP06172	R02520,R07500,R07500,R00199,R01858,R02628,R01138,R00659,R00724,R00200,R00206,R02320,R00430,R00208,R01012,R00572,R01196,R00006,R00014,R00211,R00210,R01699,R00207,R00224,R00226,R00209,R05636,R03145,R00211,R00210,R00209,R01196,R00212,R01372,R00214,R00216,R01377,R01372,R05450,R00688,R00689,R00695,R00694,R00692,R01375,R01376,R00344,R00930,R00217,R00353,R00431,R00346,R00345,R00726,R00341,R02520,R00472
324	0.33	466	26	70	0	1	C00074->C00079:[7->2,7->5,7->8]	RP06552,RP11173,RP00078,RP01466,RP06046,RP00196,RP04543,RP06005,RP00057,RP11191,RP01464,RP00564,RP01431,RP01197,RP00036,RP05857,RP05085,RP01790,RP00177,RP05698,RP00346,RP00650,RP06324,RP02454,RP05060,RP01120	R01384,R01386,R07658,R07500,R00431,R00346,R00345,R00726,R00341,R01377,R02520,R07500,R00289,R00287,R00955,R00286,R01377,R01372,R00688,R00689,R00695,R00694,R00692,R01375,R01376,R07709,R01372,R02520,R01324,R00959,R00199,R01858,R02628,R01138,R00659,R00724,R00200,R00206,R02320,R00430,R00208,R01012,R00572,R00709,R00267,R05487,R01830,R00351,R00352,R00362,R01196,R00006,R00014,R00211,R00210,R01699,R00207,R00224,R00226,R00209,R05636,R03145,R02657,R02655,R02536,R02537,R00818,R02740,R05450,R00818
325	0.33	478	24	67	0	0	C00074->C00079:[7->2,7->5,7->8]	RP06552,RP11173,RP00036,RP06046,RP00196,RP00078,RP06005,RP00057,RP01464,RP02453,RP00564,RP01431,RP01197,RP05857,RP11191,RP00177,RP01790,RP05698,RP00346,RP02940,RP06324,RP05060,RP01120,RP04543	R01384,R01386,R07658,R07500,R00199,R01858,R02628,R01138,R00659,R00724,R00200,R00206,R02320,R00430,R00208,R01012,R00572,R02520,R07500,R00289,R00287,R00955,R00431,R00346,R00345,R00726,R00341,R01377,R01372,R00688,R00689,R00695,R00694,R00692,R01375,R01376,R01372,R02739,R02520,R01324,R00959,R00709,R00267,R07709,R00351,R00352,R00362,R01830,R01196,R00006,R00014,R00211,R00210,R01699,R00207,R00224,R00226,R00209,R05636,R03145,R02657,R02655,R03321,R00818,R05450,R00818,R00286
326	0.33	492	22	61	0	0	C00074->C00079:[7->2,7->5,7->8]	RP06552,RP11173,RP00036,RP00196,RP04543,RP06005,RP01710,RP00057,RP01464,RP00564,RP01197,RP06046,RP11191,RP01790,RP05698,RP00346,RP06324,RP02454,RP05060,RP01120,RP00214,RP03071	R01384,R01386,R07658,R07500,R00199,R01858,R02628,R01138,R00659,R00724,R00200,R00206,R02320,R00430,R00208,R01012,R00572,R00289,R00287,R00955,R00286,R01377,R01372,R01714,R00688,R00689,R00695,R00694,R00692,R01375,R01376,R01372,R02520,R00959,R02520,R07500,R07709,R01830,R01196,R00006,R00014,R00211,R00210,R01699,R00207,R00224,R00226,R00209,R05636,R03145,R02657,R02655,R00818,R02740,R05450,R00818,R06603,R00985,R01302,R00986,R03460
327	0.22	462	15	50	0	1	C00074->C00079:[7->5,7->8]	RP06046,RP11173,RP01466,RP05698,RP05983,RP04290,RP06005,RP05060,RP01710,RP00057,RP00214,RP01464,RP03071,RP00564,RP00036	R02520,R07500,R07500,R01377,R01196,R00006,R00014,R00211,R00210,R01699,R00207,R00224,R00226,R00209,R05636,R03145,R05103,R01281,R00220,R01377,R01372,R05450,R01714,R00688,R00689,R00695,R00694,R00692,R01375,R01376,R06603,R00985,R01302,R00986,R01372,R03460,R02520,R00199,R01858,R02628,R01138,R00659,R00724,R00200,R00206,R02320,R00430,R00208,R01012,R00572
328	0.33	455	28	70	0	1	C00074->C00079:[7->2,7->5,7->8]	RP06552,RP01568,RP11173,RP00036,RP00113,RP00196,RP04543,RP06005,RP00057,RP01033,RP01464,RP02453,RP00564,RP01197,RP01466,RP06046,RP05085,RP00395,RP13340,RP01790,RP05698,RP00346,RP00650,RP02940,RP06324,RP05060,RP01120,RP11191	R01384,R01386,R07658,R01518,R07500,R00199,R01858,R02628,R01138,R00659,R00724,R00200,R00206,R02320,R00430,R00208,R01012,R00572,R02188,R01512,R01515,R01517,R01660,R00289,R00287,R00955,R00286,R01377,R01372,R00688,R00689,R00695,R00694,R00692,R01375,R01376,R00658,R01372,R02739,R02520,R00959,R01377,R02520,R07500,R05487,R01061,R01063,R01827,R01830,R01196,R00006,R00014,R00211,R00210,R01699,R00207,R00224,R00226,R00209,R05636,R03145,R02657,R02655,R02536,R02537,R03321,R00818,R05450,R00818,R07709
329	0.22	422	17	61	0	1	C00074->C00079:[7->5,7->8]	RP11173,RP06172,RP00650,RP01466,RP01464,RP06005,RP00057,RP00109,RP00078,RP00564,RP00036,RP06046,RP05085,RP05698,RP06101,RP05060,RP00285	R07500,R00472,R02536,R02537,R01377,R01372,R01377,R01372,R00688,R00689,R00695,R00694,R00692,R01375,R01376,R00344,R00930,R00217,R00353,R00431,R00346,R00345,R00726,R00341,R02520,R00199,R01858,R02628,R01138,R00659,R00724,R00200,R00206,R02320,R00430,R00208,R01012,R00572,R02520,R07500,R05487,R01196,R00006,R00014,R00211,R00210,R01699,R00207,R00224,R00226,R00209,R05636,R03145,R00214,R00216,R05450,R00211,R00210,R00209,R01196,R00212
330	0.33	469	19	55	0	0	C00074->C00079:[7->2,7->5,7->8]	RP06552,RP11173,RP00036,RP00196,RP04543,RP06005,RP00057,RP01464,RP00564,RP01197,RP06046,RP11191,RP01790,RP05698,RP00346,RP06324,RP02454,RP05060,RP01120	R01384,R01386,R07658,R07500,R00199,R01858,R02628,R01138,R00659,R00724,R00200,R00206,R02320,R00430,R00208,R01012,R00572,R00289,R00287,R00955,R00286,R01377,R01372,R00688,R00689,R00695,R00694,R00692,R01375,R01376,R01372,R02520,R00959,R02520,R07500,R07709,R01830,R01196,R00006,R00014,R00211,R00210,R01699,R00207,R00224,R00226,R00209,R05636,R03145,R02657,R02655,R00818,R02740,R05450,R00818
331	0.33	455	24	70	0	1	C00074->C00079:[7->2,7->5,7->8]	RP06552,RP01134,RP11173,RP01466,RP01093,RP04543,RP06005,RP01710,RP00057,RP00060,RP01464,RP00564,RP05915,RP00346,RP00036,RP06046,RP11191,RP05698,RP00649,RP06324,RP05060,RP01120,RP00214,RP03071	R01384,R01386,R07658,R00837,R07500,R01377,R00771,R00286,R01377,R01372,R01714,R00688,R00689,R00695,R00694,R00692,R01375,R01376,R00725,R01139,R00299,R08404,R02185,R05804,R00303,R00850,R01372,R02520,R02737,R00836,R02657,R02655,R00199,R01858,R02628,R01138,R00659,R00724,R00200,R00206,R02320,R00430,R00208,R01012,R00572,R02520,R07500,R07709,R01196,R00006,R00014,R00211,R00210,R01699,R00207,R00224,R00226,R00209,R05636,R03145,R00761,R01067,R00818,R05450,R00818,R06603,R00985,R01302,R00986,R03460
332	0.33	373	27	86	0	1	C00074->C00079:[7->2,7->5,7->8]	RP01568,RP11173,RP06172,RP00113,RP01466,RP06005,RP00057,RP01033,RP06324,RP01464,RP00564,RP00346,RP00036,RP06046,RP05085,RP00395,RP13340,RP01790,RP05698,RP00650,RP06101,RP00026,RP05060,RP01120,RP00128,RP04318,RP11191	R01518,R07500,R00472,R02188,R01512,R01515,R01517,R01660,R01377,R01377,R01372,R00688,R00689,R00695,R00694,R00692,R01375,R01376,R00658,R00818,R01372,R02520,R02657,R02655,R00199,R01858,R02628,R01138,R00659,R00724,R00200,R00206,R02320,R00430,R00208,R01012,R00572,R02520,R07500,R05487,R01061,R01063,R01827,R01830,R01196,R00006,R00014,R00211,R00210,R01699,R00207,R00224,R00226,R00209,R05636,R03145,R02536,R02537,R00214,R00216,R00743,R01323,R01179,R05508,R00393,R04057,R02955,R05336,R01359,R05509,R00928,R04000,R00229,R07832,R03884,R00227,R03153,R00235,R05450,R00818,R00710,R00711,R01019,R00326,R00224,R07709
333	0.33	452	19	59	0	0	C00074->C00079:[7->2,7->5,7->8]	RP06046,RP11173,RP00036,RP01120,RP05698,RP06101,RP06005,RP05060,RP01710,RP00057,RP00214,RP06324,RP00285,RP01464,RP03071,RP00564,RP11191,RP00346,RP06172	R02520,R07500,R07500,R00199,R01858,R02628,R01138,R00659,R00724,R00200,R00206,R02320,R00430,R00208,R01012,R00572,R00818,R01196,R00006,R00014,R00211,R00210,R01699,R00207,R00224,R00226,R00209,R05636,R03145,R00214,R00216,R01377,R01372,R05450,R01714,R00688,R00689,R00695,R00694,R00692,R01375,R01376,R06603,R00985,R01302,R00986,R00818,R00211,R00210,R00209,R01196,R00212,R01372,R03460,R02520,R07709,R02657,R02655,R00472
334	0.22	443	19	38	0	1	C00074->C00079:[7->5,7->8]	RP06552,RP05857,RP04543,RP01466,RP00177,RP06046,RP01790,RP01464,RP02940,RP06005,RP05060,RP00057,RP11173,RP00078,RP02453,RP00564,RP01431,RP01197,RP00196	R01384,R01386,R07658,R00709,R00267,R00286,R01377,R00351,R00352,R00362,R02520,R07500,R01830,R01372,R03321,R01377,R01372,R05450,R00688,R00689,R00695,R00694,R00692,R01375,R01376,R07500,R00431,R00346,R00345,R00726,R00341,R02739,R02520,R01324,R00959,R00289,R00287,R00955
335	0.22	463	20	60	0	0	C00074->C00079:[7->5,7->8]	RP06552,RP06046,RP11173,RP00395,RP13340,RP01790,RP01568,RP05698,RP00196,RP04543,RP06005,RP02454,RP05060,RP00113,RP00057,RP01033,RP01464,RP00564,RP01197,RP00036	R01384,R01386,R07658,R02520,R07500,R07500,R01061,R01063,R01827,R01830,R01518,R01196,R00006,R00014,R00211,R00210,R01699,R00207,R00224,R00226,R00209,R05636,R03145,R00289,R00287,R00955,R00286,R01377,R01372,R02740,R05450,R02188,R01512,R01515,R01517,R01660,R00688,R00689,R00695,R00694,R00692,R01375,R01376,R00658,R01372,R02520,R00959,R00199,R01858,R02628,R01138,R00659,R00724,R00200,R00206,R02320,R00430,R00208,R01012,R00572
336	0.22	444	14	52	0	1	C00074->C00079:[7->5,7->8]	RP05857,RP11173,RP01466,RP00177,RP06046,RP05698,RP01464,RP06005,RP05060,RP00057,RP00078,RP00564,RP01431,RP00036	R00709,R00267,R07500,R01377,R00351,R00352,R00362,R02520,R07500,R01196,R00006,R00014,R00211,R00210,R01699,R00207,R00224,R00226,R00209,R05636,R03145,R01372,R01377,R01372,R05450,R00688,R00689,R00695,R00694,R00692,R01375,R01376,R00431,R00346,R00345,R00726,R00341,R02520,R01324,R00199,R01858,R02628,R01138,R00659,R00724,R00200,R00206,R02320,R00430,R00208,R01012,R00572
337	0.22	467	13	47	0	1	C00074->C00079:[7->5,7->8]	RP06046,RP11173,RP01466,RP05698,RP06005,RP05060,RP01710,RP00057,RP00214,RP01464,RP03071,RP00564,RP00036	R02520,R07500,R07500,R01377,R01196,R00006,R00014,R00211,R00210,R01699,R00207,R00224,R00226,R00209,R05636,R03145,R01377,R01372,R05450,R01714,R00688,R00689,R00695,R00694,R00692,R01375,R01376,R06603,R00985,R01302,R00986,R01372,R03460,R02520,R00199,R01858,R02628,R01138,R00659,R00724,R00200,R00206,R02320,R00430,R00208,R01012,R00572
338	0.11	354	9	42	0	1	C00074->C00079:[6->8]	RP00057,RP00079,RP00036,RP00285,RP01464,RP01466,RP05729,RP06005,RP06172	R00688,R00689,R00695,R00694,R00692,R01375,R01376,R00361,R00360,R00343,R00342,R01447,R01257,R00199,R01858,R02628,R01138,R00659,R00724,R00200,R00206,R02320,R00430,R00208,R01012,R00572,R00211,R00210,R00209,R01196,R00212,R01372,R01377,R00217,R00346,R00345,R00726,R00341,R00431,R01377,R01372,R00472
339	0.22	420	15	58	0	1	C00074->C00079:[7->5,7->8]	RP06046,RP11173,RP06172,RP00285,RP00078,RP06101,RP06005,RP05060,RP05698,RP00057,RP00109,RP01464,RP00564,RP00036,RP01466	R02520,R07500,R07500,R00472,R00211,R00210,R00209,R01196,R00212,R00431,R00346,R00345,R00726,R00341,R00214,R00216,R01377,R01372,R05450,R01196,R00006,R00014,R00211,R00210,R01699,R00207,R00224,R00226,R00209,R05636,R03145,R00688,R00689,R00695,R00694,R00692,R01375,R01376,R00344,R00930,R00217,R00353,R01372,R02520,R00199,R01858,R02628,R01138,R00659,R00724,R00200,R00206,R02320,R00430,R00208,R01012,R00572,R01377
340	0.22	440	11	32	0	1	C00074->C00079:[7->5,7->8]	RP06046,RP11173,RP00036,RP04290,RP01464,RP06005,RP05060,RP00057,RP05983,RP00564,RP01466	R02520,R07500,R07500,R00199,R01858,R02628,R01138,R00659,R00724,R00200,R00206,R02320,R00430,R00208,R01012,R00572,R00220,R01372,R01377,R01372,R05450,R00688,R00689,R00695,R00694,R00692,R01375,R01376,R05103,R01281,R02520,R01377
341	0.22	428	18	55	0	1	C00074->C00079:[7->5,7->8]	RP01568,RP06046,RP11173,RP00395,RP13340,RP01790,RP00113,RP05698,RP05983,RP06005,RP05060,RP04290,RP00057,RP01033,RP00036,RP01464,RP00564,RP01466	R01518,R02520,R07500,R07500,R01061,R01063,R01827,R01830,R02188,R01512,R01515,R01517,R01660,R01196,R00006,R00014,R00211,R00210,R01699,R00207,R00224,R00226,R00209,R05636,R03145,R05103,R01281,R01377,R01372,R05450,R00220,R00688,R00689,R00695,R00694,R00692,R01375,R01376,R00658,R00199,R01858,R02628,R01138,R00659,R00724,R00200,R00206,R02320,R00430,R00208,R01012,R00572,R01372,R02520,R01377
342	0.33	435	20	64	0	0	C00074->C00079:[7->2,7->5,7->8]	RP05857,RP11173,RP00036,RP00177,RP06046,RP05698,RP00078,RP06101,RP06005,RP05060,RP01120,RP00057,RP11191,RP06324,RP00285,RP01464,RP00564,RP01431,RP00346,RP06172	R00709,R00267,R07500,R00199,R01858,R02628,R01138,R00659,R00724,R00200,R00206,R02320,R00430,R00208,R01012,R00572,R00351,R00352,R00362,R02520,R07500,R01196,R00006,R00014,R00211,R00210,R01699,R00207,R00224,R00226,R00209,R05636,R03145,R00431,R00346,R00345,R00726,R00341,R00214,R00216,R01377,R01372,R05450,R00818,R00688,R00689,R00695,R00694,R00692,R01375,R01376,R07709,R00818,R00211,R00210,R00209,R01196,R00212,R01372,R02520,R01324,R02657,R02655,R00472
343	0.22	471	18	54	0	1	C00074->C00079:[7->5,7->8]	RP06552,RP11173,RP01466,RP00650,RP00196,RP04543,RP06005,RP00057,RP01464,RP00564,RP01197,RP00036,RP06046,RP05085,RP01790,RP05698,RP02454,RP05060	R01384,R01386,R07658,R07500,R01377,R02536,R02537,R00289,R00287,R00955,R00286,R01377,R01372,R00688,R00689,R00695,R00694,R00692,R01375,R01376,R01372,R02520,R00959,R00199,R01858,R02628,R01138,R00659,R00724,R00200,R00206,R02320,R00430,R00208,R01012,R00572,R02520,R07500,R05487,R01830,R01196,R00006,R00014,R00211,R00210,R01699,R00207,R00224,R00226,R00209,R05636,R03145,R02740,R05450
344	0.11	431	8	32	0	1	C00074->C00079:[6->8]	RP00057,RP00036,RP00285,RP01464,RP01466,RP06101,RP06005,RP06172	R00688,R00689,R00695,R00694,R00692,R01375,R01376,R00199,R01858,R02628,R01138,R00659,R00724,R00200,R00206,R02320,R00430,R00208,R01012,R00572,R00211,R00210,R00209,R01196,R00212,R01372,R01377,R00214,R00216,R01377,R01372,R00472
345	0.33	428	21	65	0	1	C00074->C00079:[7->2,7->5,7->8]	RP11173,RP01466,RP06046,RP00078,RP06005,RP00057,RP00036,RP01464,RP00564,RP01431,RP00346,RP06172,RP05857,RP11191,RP00177,RP05698,RP06101,RP06324,RP05060,RP01120,RP00285	R07500,R01377,R02520,R07500,R00431,R00346,R00345,R00726,R00341,R01377,R01372,R00688,R00689,R00695,R00694,R00692,R01375,R01376,R00199,R01858,R02628,R01138,R00659,R00724,R00200,R00206,R02320,R00430,R00208,R01012,R00572,R01372,R02520,R01324,R02657,R02655,R00472,R00709,R00267,R07709,R00351,R00352,R00362,R01196,R00006,R00014,R00211,R00210,R01699,R00207,R00224,R00226,R00209,R05636,R03145,R00214,R00216,R00818,R05450,R00818,R00211,R00210,R00209,R01196,R00212
346	0.33	418	23	65	0	1	C00074->C00079:[7->2,7->5,7->8]	RP01568,RP11173,RP00036,RP00113,RP01466,RP06005,RP00057,RP01033,RP01464,RP00564,RP00346,RP06172,RP06046,RP11191,RP00395,RP13340,RP01790,RP05698,RP06101,RP06324,RP05060,RP01120,RP00285	R01518,R07500,R00199,R01858,R02628,R01138,R00659,R00724,R00200,R00206,R02320,R00430,R00208,R01012,R00572,R02188,R01512,R01515,R01517,R01660,R01377,R01377,R01372,R00688,R00689,R00695,R00694,R00692,R01375,R01376,R00658,R01372,R02520,R02657,R02655,R00472,R02520,R07500,R07709,R01061,R01063,R01827,R01830,R01196,R00006,R00014,R00211,R00210,R01699,R00207,R00224,R00226,R00209,R05636,R03145,R00214,R00216,R00818,R05450,R00818,R00211,R00210,R00209,R01196,R00212
347	0.22	428	12	44	0	1	C00074->C00079:[7->5,7->8]	RP06046,RP11173,RP00036,RP04290,RP01464,RP06005,RP05060,RP05698,RP00057,RP05983,RP00564,RP01466	R02520,R07500,R07500,R00199,R01858,R02628,R01138,R00659,R00724,R00200,R00206,R02320,R00430,R00208,R01012,R00572,R00220,R01372,R01377,R01372,R05450,R01196,R00006,R00014,R00211,R00210,R01699,R00207,R00224,R00226,R00209,R05636,R03145,R00688,R00689,R00695,R00694,R00692,R01375,R01376,R05103,R01281,R02520,R01377
348	0.33	464	21	58	0	0	C00074->C00079:[7->2,7->5,7->8]	RP06552,RP11173,RP00036,RP00196,RP05983,RP06005,RP00057,RP05698,RP01464,RP00564,RP01197,RP06046,RP11191,RP01790,RP04290,RP00346,RP06324,RP02454,RP05060,RP01120,RP04543	R01384,R01386,R07658,R07500,R00199,R01858,R02628,R01138,R00659,R00724,R00200,R00206,R02320,R00430,R00208,R01012,R00572,R00289,R00287,R00955,R05103,R01281,R01377,R01372,R00688,R00689,R00695,R00694,R00692,R01375,R01376,R01196,R00006,R00014,R00211,R00210,R01699,R00207,R00224,R00226,R00209,R05636,R03145,R01372,R02520,R00959,R02520,R07500,R07709,R01830,R00220,R02657,R02655,R00818,R02740,R05450,R00818,R00286
