# Supplementary material for: 13C-metabolic flux ratio and novel carbon path analyses confirmed that Trichoderma reesei uses primarily the respirative pathway also on the preferred carbon source glucose
Source: BMC Syst Biol. 2009 Oct 29;3:104. doi: 10.1186/1752-0509-3-104 (PMC2776023; doi:10.1186/1752-0509-3-104)
Supplement: Additional file 1 — Pathways discovered in ReTrace carbon path analysis. Graphical and tabular representations of amino acid synthesis pathways discovered in ReTrace carbon path analysis [21]. Self-contained web site: unpack zip archive and open index.html with a web browser. [file 1752-0509-3-104-S1.zip › AF1-treesei/pathways-C00031-to-C00097.txt]

# Pathways from D-Glucose; (C00031) to L-Cysteine; (C00097)
# CPU time, time/path:	1.69161585366
# CPU time, total:	554.85
# Computation time, time/path:	0:00:01.692188
# Computation time, total:	0:09:15.037800
# Database (-d):	/home/group/icomic/data/kegg/ligand/2009.03.30
# GreedyFinish (-g):	False
# KDiminish (-n):	('list', [50, 10, 1])
# MaxDepth (-m):	6
# NumPaths (-k):	10
# PathwayAvgLen:	18.4481707317
# PathwayLenStdDev:	5.71292898865
# Pathways (complete) found:	126
# Pathways (incomplete) found:	202
# Pathways found:	328
# PruneToSize (-p):	None
# Scores (-c):	treesei_scores_kegg.txt
# Sources:	C00031
# StorePartials (-i):	True
# Target dir (-o):	/fs-1/2/epitkane/public_html/pub/retrace/run090623-scores_maps_images
# Targets:	C00097
# UseDijkstra (-q):	False
#PathIndex ZoScore AvgReactionScore NumRpairs NumReactions ZeroScores ScoresUnderThr CompositeMap Rpairs Reactions
1	1.00	422	12	27	0	0	C00031->C00097:[1->1,2->2,4->3]	RP01568,RP00395,RP13340,RP00113,RP02454,RP01103,RP02961,RP01033,RP00109,RP00078,RP01590,RP00216	R01518,R01061,R01063,R01827,R02188,R01512,R01515,R01517,R01660,R02740,R00782,R00028,R00658,R00344,R00930,R00217,R00353,R00431,R00346,R00345,R00726,R00341,R01555,R05196,R01788,R02189,R01786
2	1.00	284	16	64	0	1	C00031->C00097:[4->1,4->2,7->3,9->1]	RP06552,RP01134,RP04232,RP06172,RP05698,RP06101,RP01093,RP00026,RP00180,RP01103,RP00060,RP00285,RP04543,RP03735,RP06299,RP05915	R01384,R01386,R07658,R00837,R00212,R00472,R01196,R00006,R00014,R00211,R00210,R01699,R00207,R00224,R00226,R00209,R05636,R03145,R00214,R00216,R00771,R00743,R01323,R01179,R05508,R00393,R04057,R02955,R05336,R01359,R05509,R00928,R04000,R00229,R07832,R03884,R00227,R03153,R00235,R00315,R00317,R00320,R00782,R00725,R01139,R00299,R08404,R02185,R05804,R00303,R00850,R00211,R00210,R00209,R01196,R00212,R00286,R00134,R03215,R03146,R00519,R00761,R02737,R00836
3	1.00	508	12	39	0	0	C00031->C00097:[1->1,2->2,4->3]	RP01568,RP00395,RP00036,RP01790,RP00113,RP00649,RP01093,RP01103,RP01033,RP00060,RP00191,RP01275	R01518,R01061,R01063,R00199,R01858,R02628,R01138,R00659,R00724,R00200,R00206,R02320,R00430,R00208,R01012,R00572,R01830,R02188,R01512,R01515,R01517,R01660,R00761,R01067,R00771,R00782,R00658,R00725,R01139,R00299,R08404,R02185,R05804,R00303,R00850,R02073,R04780,R04779,R01070
4	1.00	424	14	37	0	0	C00031->C00097:[4->2,5->1,9->3]	RP01095,RP06552,RP04543,RP00343,RP05698,RP05915,RP01093,RP06639,RP00453,RP01103,RP00060,RP04202,RP01573,RP01576	R05339,R01384,R01386,R07658,R00286,R02778,R02780,R01196,R00006,R00014,R00211,R00210,R01699,R00207,R00224,R00226,R00209,R05636,R03145,R02737,R00836,R00771,R01621,R02727,R00010,R00782,R00725,R01139,R00299,R08404,R02185,R05804,R00303,R00850,R00207,R01529,R05338
5	1.00	434	15	36	0	0	C00031->C00097:[7->3,9->1,9->2]	RP01095,RP06299,RP06172,RP05698,RP06101,RP01093,RP06639,RP00180,RP01103,RP08343,RP00060,RP04202,RP04833,RP01573,RP01576	R05339,R00761,R00472,R01196,R00006,R00014,R00211,R00210,R01699,R00207,R00224,R00226,R00209,R05636,R03145,R00214,R00216,R00771,R01621,R00315,R00317,R00320,R00782,R00236,R00725,R01139,R00299,R08404,R02185,R05804,R00303,R00850,R00207,R00316,R01529,R05338
6	1.00	411	14	37	0	0	C00031->C00097:[4->2,5->1,9->3]	RP06552,RP01572,RP00343,RP05698,RP05915,RP00453,RP06639,RP01103,RP01925,RP01133,RP00060,RP04202,RP01573,RP04543	R01384,R01386,R07658,R01528,R02778,R02780,R01196,R00006,R00014,R00211,R00210,R01699,R00207,R00224,R00226,R00209,R05636,R03145,R02737,R00836,R02727,R00010,R01621,R00782,R02035,R00835,R00725,R01139,R00299,R08404,R02185,R05804,R00303,R00850,R00207,R01529,R00286
7	1.00	559	10	26	0	0	C00031->C00097:[1->1,2->2,4->3]	RP01568,RP01590,RP13340,RP02454,RP01103,RP02961,RP01033,RP01264,RP00216,RP00036	R01518,R01555,R05196,R01827,R02740,R00782,R00028,R00658,R07159,R01058,R01788,R02189,R01786,R00199,R01858,R02628,R01138,R00659,R00724,R00200,R00206,R02320,R00430,R00208,R01012,R00572
8	1.00	401	13	34	0	0	C00031->C00097:[4->2,5->1,9->3]	RP06552,RP01134,RP01572,RP05698,RP05915,RP06639,RP01103,RP01925,RP01133,RP00060,RP04202,RP01573,RP04543	R01384,R01386,R07658,R00837,R01528,R01196,R00006,R00014,R00211,R00210,R01699,R00207,R00224,R00226,R00209,R05636,R03145,R02737,R00836,R01621,R00782,R02035,R00835,R00725,R01139,R00299,R08404,R02185,R05804,R00303,R00850,R00207,R01529,R00286
9	1.00	507	12	39	0	0	C00031->C00097:[1->1,2->2,4->3]	RP01568,RP00395,RP13340,RP01790,RP00113,RP00649,RP01093,RP01033,RP00060,RP01408,RP00182,RP00036	R01518,R01061,R01063,R01827,R01830,R02188,R01512,R01515,R01517,R01660,R00761,R01067,R00771,R00658,R00725,R01139,R00299,R08404,R02185,R05804,R00303,R00850,R01286,R03260,R01001,R03217,R00199,R01858,R02628,R01138,R00659,R00724,R00200,R00206,R02320,R00430,R00208,R01012,R00572
10	1.00	347	19	61	0	0	C00031->C00097:[7->3,9->1,9->2]	RP00164,RP06172,RP09657,RP09828,RP02940,RP05698,RP06101,RP01093,RP06639,RP00180,RP01103,RP00026,RP02450,RP01133,RP01274,RP00060,RP00191,RP06427,RP04202	R01010,R01011,R01012,R00472,R06861,R06862,R03321,R01196,R00006,R00014,R00211,R00210,R01699,R00207,R00224,R00226,R00209,R05636,R03145,R00214,R00216,R00771,R01621,R00315,R00317,R00320,R00782,R00743,R01323,R01179,R05508,R00393,R04057,R02955,R05336,R01359,R05509,R00928,R04000,R00229,R07832,R03884,R00227,R03153,R00235,R02736,R00835,R01070,R00725,R01139,R00299,R08404,R02185,R05804,R00303,R00850,R02073,R04780,R04779,R01067,R00207
11	1.00	473	18	41	0	0	C00031->C00097:[4->2,5->3,9->1]	RP06552,RP00164,RP04543,RP01590,RP05915,RP09657,RP09828,RP05698,RP02454,RP00453,RP06639,RP01103,RP02961,RP00343,RP01274,RP00191,RP04202,RP00216	R01384,R01386,R07658,R01010,R01011,R01012,R00286,R01555,R05196,R02737,R00836,R06861,R06862,R01196,R00006,R00014,R00211,R00210,R01699,R00207,R00224,R00226,R00209,R05636,R03145,R02740,R02727,R00010,R01621,R00782,R00028,R02778,R02780,R01070,R02073,R04780,R04779,R00207,R01788,R02189,R01786
12	1.00	301	18	66	0	1	C00031->C00097:[4->1,4->2,7->3,9->1]	RP06552,RP01134,RP04232,RP06172,RP05698,RP06101,RP01093,RP00026,RP00180,RP01103,RP06639,RP06427,RP00060,RP00285,RP04543,RP03735,RP06299,RP05915	R01384,R01386,R07658,R00837,R00212,R00472,R01196,R00006,R00014,R00211,R00210,R01699,R00207,R00224,R00226,R00209,R05636,R03145,R00214,R00216,R00771,R00743,R01323,R01179,R05508,R00393,R04057,R02955,R05336,R01359,R05509,R00928,R04000,R00229,R07832,R03884,R00227,R03153,R00235,R00315,R00317,R00320,R00782,R01621,R01067,R00725,R01139,R00299,R08404,R02185,R05804,R00303,R00850,R00211,R00210,R00209,R01196,R00212,R00286,R00134,R03215,R03146,R00519,R00761,R02737,R00836
13	1.00	280	16	65	0	1	C00031->C00097:[4->2,7->3,9->1]	RP06552,RP01134,RP04232,RP05698,RP00453,RP00026,RP01093,RP01103,RP00060,RP03735,RP00285,RP05915,RP00180,RP06299,RP00343,RP04543	R01384,R01386,R07658,R00837,R00212,R01196,R00006,R00014,R00211,R00210,R01699,R00207,R00224,R00226,R00209,R05636,R03145,R02727,R00010,R00743,R01323,R01179,R05508,R00393,R04057,R02955,R05336,R01359,R05509,R00928,R04000,R00229,R07832,R03884,R00227,R03153,R00235,R00771,R00782,R00725,R01139,R00299,R08404,R02185,R05804,R00303,R00850,R00134,R03215,R03146,R00519,R00211,R00210,R00209,R01196,R00212,R02737,R00836,R00315,R00317,R00320,R00761,R02778,R02780,R00286
14	1.00	266	15	62	0	0	C00031->C00097:[7->3,9->1,9->2]	RP01095,RP06299,RP06172,RP05729,RP05698,RP01093,RP06639,RP00180,RP01103,RP00079,RP00026,RP00060,RP04202,RP01573,RP01576	R05339,R00761,R00472,R00217,R00346,R00345,R00726,R00341,R00431,R01196,R00006,R00014,R00211,R00210,R01699,R00207,R00224,R00226,R00209,R05636,R03145,R00771,R01621,R00315,R00317,R00320,R00782,R00361,R00360,R00343,R00342,R01447,R01257,R00743,R01323,R01179,R05508,R00393,R04057,R02955,R05336,R01359,R05509,R00928,R04000,R00229,R07832,R03884,R00227,R03153,R00235,R00725,R01139,R00299,R08404,R02185,R05804,R00303,R00850,R00207,R01529,R05338
15	1.00	528	10	31	0	0	C00031->C00097:[1->1,2->2,4->3]	RP01568,RP13340,RP01790,RP00649,RP01093,RP01103,RP01033,RP01264,RP00060,RP00036	R01518,R01827,R01830,R00761,R01067,R00771,R00782,R00658,R07159,R01058,R00725,R01139,R00299,R08404,R02185,R05804,R00303,R00850,R00199,R01858,R02628,R01138,R00659,R00724,R00200,R00206,R02320,R00430,R00208,R01012,R00572
16	1.00	416	13	34	0	0	C00031->C00097:[4->2,5->1,9->3]	RP01095,RP06552,RP01134,RP04543,RP05698,RP05915,RP01093,RP06639,RP01103,RP00060,RP04202,RP01573,RP01576	R05339,R01384,R01386,R07658,R00837,R00286,R01196,R00006,R00014,R00211,R00210,R01699,R00207,R00224,R00226,R00209,R05636,R03145,R02737,R00836,R00771,R01621,R00782,R00725,R01139,R00299,R08404,R02185,R05804,R00303,R00850,R00207,R01529,R05338
17	1.00	382	14	50	0	0	C00031->C00097:[5->2,7->3,9->1]	RP00128,RP06299,RP00164,RP00528,RP05698,RP01093,RP00180,RP01103,RP00357,RP00052,RP04318,RP00060,RP03735,RP01270	R00710,R00711,R01019,R00326,R00761,R01010,R01011,R01012,R00604,R02479,R01196,R00006,R00014,R00211,R00210,R01699,R00207,R00224,R00226,R00209,R05636,R03145,R00771,R00315,R00317,R00320,R00782,R06862,R01440,R00756,R00769,R05805,R00770,R00762,R00764,R00767,R00224,R00725,R01139,R00299,R08404,R02185,R05804,R00303,R00850,R00134,R03215,R03146,R00519,R01068
18	1.00	265	14	61	0	1	C00031->C00097:[4->2,7->3,9->1]	RP06552,RP01134,RP04232,RP05698,RP01093,RP00026,RP00180,RP01103,RP00060,RP00285,RP04543,RP03735,RP06299,RP05915	R01384,R01386,R07658,R00837,R00212,R01196,R00006,R00014,R00211,R00210,R01699,R00207,R00224,R00226,R00209,R05636,R03145,R00771,R00743,R01323,R01179,R05508,R00393,R04057,R02955,R05336,R01359,R05509,R00928,R04000,R00229,R07832,R03884,R00227,R03153,R00235,R00315,R00317,R00320,R00782,R00725,R01139,R00299,R08404,R02185,R05804,R00303,R00850,R00211,R00210,R00209,R01196,R00212,R00286,R00134,R03215,R03146,R00519,R00761,R02737,R00836
19	1.00	470	17	38	0	0	C00031->C00097:[4->2,5->3,9->1]	RP06552,RP00164,RP04543,RP01590,RP05915,RP09657,RP09828,RP05698,RP02454,RP01134,RP06639,RP01103,RP02961,RP01274,RP00191,RP04202,RP00216	R01384,R01386,R07658,R01010,R01011,R01012,R00286,R01555,R05196,R02737,R00836,R06861,R06862,R01196,R00006,R00014,R00211,R00210,R01699,R00207,R00224,R00226,R00209,R05636,R03145,R02740,R00837,R01621,R00782,R00028,R01070,R02073,R04780,R04779,R00207,R01788,R02189,R01786
20	1.00	431	15	37	0	0	C00031->C00097:[5->3,7->2,9->1]	RP00164,RP01925,RP09657,RP09828,RP02940,RP05698,RP06639,RP06593,RP01103,RP02450,RP01133,RP01274,RP00060,RP00191,RP04202	R01010,R01011,R01012,R02035,R06861,R06862,R03321,R01196,R00006,R00014,R00211,R00210,R01699,R00207,R00224,R00226,R00209,R05636,R03145,R01621,R01528,R00782,R02736,R00835,R01070,R00725,R01139,R00299,R08404,R02185,R05804,R00303,R00850,R02073,R04780,R04779,R00207
21	1.00	502	11	43	0	0	C00031->C00097:[1->1,2->2,4->3]	RP01568,RP01271,RP00395,RP00036,RP00113,RP01093,RP01033,RP00052,RP00060,RP01408,RP00182	R01518,R01068,R01061,R01063,R00199,R01858,R02628,R01138,R00659,R00724,R00200,R00206,R02320,R00430,R00208,R01012,R00572,R02188,R01512,R01515,R01517,R01660,R00771,R00658,R00756,R00769,R05805,R00770,R00762,R00764,R00767,R00725,R01139,R00299,R08404,R02185,R05804,R00303,R00850,R01286,R03260,R01001,R03217
22	1.00	418	11	32	0	0	C00031->C00097:[4->2,7->3,9->1]	RP06552,RP01134,RP04543,RP05698,RP01093,RP06639,RP01103,RP06427,RP00060,RP04202,RP05915	R01384,R01386,R07658,R00837,R00286,R01196,R00006,R00014,R00211,R00210,R01699,R00207,R00224,R00226,R00209,R05636,R03145,R00771,R01621,R00782,R01067,R00725,R01139,R00299,R08404,R02185,R05804,R00303,R00850,R00207,R02737,R00836
23	1.00	500	11	41	0	0	C00031->C00097:[1->1,2->2,4->3]	RP01568,RP01271,RP00395,RP00036,RP00113,RP01093,RP02263,RP01033,RP01407,RP00060,RP00052	R01518,R01068,R01061,R01063,R00199,R01858,R02628,R01138,R00659,R00724,R00200,R00206,R02320,R00430,R00208,R01012,R00572,R02188,R01512,R01515,R01517,R01660,R00771,R02508,R00658,R01285,R00725,R01139,R00299,R08404,R02185,R05804,R00303,R00850,R00756,R00769,R05805,R00770,R00762,R00764,R00767
24	1.00	412	11	34	0	0	C00031->C00097:[4->2,7->3,9->1]	RP06552,RP05698,RP06299,RP05915,RP01093,RP00453,RP01103,RP00060,RP04202,RP00343,RP04543	R01384,R01386,R07658,R01196,R00006,R00014,R00211,R00210,R01699,R00207,R00224,R00226,R00209,R05636,R03145,R00761,R02737,R00836,R00771,R02727,R00010,R00782,R00725,R01139,R00299,R08404,R02185,R05804,R00303,R00850,R00207,R02778,R02780,R00286
25	1.00	398	12	31	0	0	C00031->C00097:[1->1,2->2,4->3]	RP01568,RP00395,RP13340,RP00113,RP02940,RP00060,RP01103,RP02450,RP01033,RP01133,RP00109,RP00078	R01518,R01061,R01063,R01827,R02188,R01512,R01515,R01517,R01660,R03321,R00725,R01139,R00299,R08404,R02185,R05804,R00303,R00850,R00782,R02736,R00658,R00835,R00344,R00930,R00217,R00353,R00431,R00346,R00345,R00726,R00341
26	1.00	269	16	63	0	0	C00031->C00097:[7->3,9->1,9->2]	RP01572,RP06172,RP00079,RP05729,RP05698,RP01093,RP06639,RP00180,RP01103,RP00026,RP01925,RP01133,RP00060,RP04202,RP06299,RP01573	R01528,R00472,R00361,R00360,R00343,R00342,R01447,R01257,R00217,R00346,R00345,R00726,R00341,R00431,R01196,R00006,R00014,R00211,R00210,R01699,R00207,R00224,R00226,R00209,R05636,R03145,R00771,R01621,R00315,R00317,R00320,R00782,R00743,R01323,R01179,R05508,R00393,R04057,R02955,R05336,R01359,R05509,R00928,R04000,R00229,R07832,R03884,R00227,R03153,R00235,R02035,R00835,R00725,R01139,R00299,R08404,R02185,R05804,R00303,R00850,R00207,R00761,R01529
27	1.00	358	9	32	0	0	C00031->C00097:[7->3,9->1,9->2]	RP05698,RP06172,RP06299,RP06101,RP01093,RP01103,RP00285,RP00060,RP04202	R01196,R00006,R00014,R00211,R00210,R01699,R00207,R00224,R00226,R00209,R05636,R03145,R00472,R00761,R00214,R00216,R00771,R00782,R00211,R00210,R00209,R01196,R00212,R00725,R01139,R00299,R08404,R02185,R05804,R00303,R00850,R00207
28	1.00	564	12	32	0	0	C00031->C00097:[1->1,2->2,4->3]	RP01568,RP01134,RP00395,RP13340,RP00113,RP02454,RP00196,RP01103,RP01033,RP05915,RP01197,RP00036	R01518,R00837,R01061,R01063,R01827,R02188,R01512,R01515,R01517,R01660,R02740,R00289,R00287,R00955,R00782,R00658,R02737,R00836,R00959,R00199,R01858,R02628,R01138,R00659,R00724,R00200,R00206,R02320,R00430,R00208,R01012,R00572
29	1.00	261	12	62	0	0	C00031->C00097:[7->3,9->1,9->2]	RP00128,RP06299,RP06172,RP05698,RP01093,RP00026,RP00180,RP01103,RP00079,RP04318,RP00060,RP05729	R00710,R00711,R01019,R00326,R00761,R00472,R01196,R00006,R00014,R00211,R00210,R01699,R00207,R00224,R00226,R00209,R05636,R03145,R00771,R00743,R01323,R01179,R05508,R00393,R04057,R02955,R05336,R01359,R05509,R00928,R04000,R00229,R07832,R03884,R00227,R03153,R00235,R00315,R00317,R00320,R00782,R00361,R00360,R00343,R00342,R01447,R01257,R00224,R00725,R01139,R00299,R08404,R02185,R05804,R00303,R00850,R00217,R00346,R00345,R00726,R00341,R00431
30	1.00	528	11	31	0	0	C00031->C00097:[1->1,2->2,4->3]	RP01568,RP00395,RP13340,RP00113,RP02454,RP01103,RP02961,RP01033,RP01590,RP00216,RP00036	R01518,R01061,R01063,R01827,R02188,R01512,R01515,R01517,R01660,R02740,R00782,R00028,R00658,R01555,R05196,R01788,R02189,R01786,R00199,R01858,R02628,R01138,R00659,R00724,R00200,R00206,R02320,R00430,R00208,R01012,R00572
31	1.00	387	13	36	0	0	C00031->C00097:[7->3,9->1,9->2]	RP01095,RP06299,RP06172,RP05698,RP06101,RP01093,RP06639,RP01103,RP00285,RP00060,RP04202,RP01573,RP01576	R05339,R00761,R00472,R01196,R00006,R00014,R00211,R00210,R01699,R00207,R00224,R00226,R00209,R05636,R03145,R00214,R00216,R00771,R01621,R00782,R00211,R00210,R00209,R01196,R00212,R00725,R01139,R00299,R08404,R02185,R05804,R00303,R00850,R00207,R01529,R05338
32	1.00	263	13	60	0	0	C00031->C00097:[7->3,9->1,9->2]	RP06299,RP06172,RP05698,RP01093,RP06639,RP00180,RP01103,RP00079,RP00026,RP06427,RP00060,RP04202,RP05729	R00761,R00472,R01196,R00006,R00014,R00211,R00210,R01699,R00207,R00224,R00226,R00209,R05636,R03145,R00771,R01621,R00315,R00317,R00320,R00782,R00361,R00360,R00343,R00342,R01447,R01257,R00743,R01323,R01179,R05508,R00393,R04057,R02955,R05336,R01359,R05509,R00928,R04000,R00229,R07832,R03884,R00227,R03153,R00235,R01067,R00725,R01139,R00299,R08404,R02185,R05804,R00303,R00850,R00207,R00217,R00346,R00345,R00726,R00341,R00431
33	1.00	401	13	41	0	0	C00031->C00097:[4->2,7->3,9->1]	RP06552,RP00128,RP06299,RP00453,RP05698,RP01093,RP00180,RP01103,RP04318,RP00060,RP00343,RP05915,RP04543	R01384,R01386,R07658,R00710,R00711,R01019,R00326,R00761,R02727,R00010,R01196,R00006,R00014,R00211,R00210,R01699,R00207,R00224,R00226,R00209,R05636,R03145,R00771,R00315,R00317,R00320,R00782,R00224,R00725,R01139,R00299,R08404,R02185,R05804,R00303,R00850,R02778,R02780,R02737,R00836,R00286
34	1.00	426	12	39	0	0	C00031->C00097:[1->1,2->2,4->3]	RP01568,RP01271,RP00395,RP00113,RP00060,RP01093,RP01033,RP00052,RP00109,RP00078,RP01408,RP00182	R01518,R01068,R01061,R01063,R02188,R01512,R01515,R01517,R01660,R00725,R01139,R00299,R08404,R02185,R05804,R00303,R00850,R00771,R00658,R00756,R00769,R05805,R00770,R00762,R00764,R00767,R00344,R00930,R00217,R00353,R00431,R00346,R00345,R00726,R00341,R01286,R03260,R01001,R03217
35	1.00	284	11	49	0	0	C00031->C00097:[7->3,9->1,9->2]	RP06172,RP05698,RP06101,RP01093,RP06639,RP00180,RP01103,RP00026,RP06427,RP00060,RP04202	R00472,R01196,R00006,R00014,R00211,R00210,R01699,R00207,R00224,R00226,R00209,R05636,R03145,R00214,R00216,R00771,R01621,R00315,R00317,R00320,R00782,R00743,R01323,R01179,R05508,R00393,R04057,R02955,R05336,R01359,R05509,R00928,R04000,R00229,R07832,R03884,R00227,R03153,R00235,R01067,R00725,R01139,R00299,R08404,R02185,R05804,R00303,R00850,R00207
36	1.00	425	12	36	0	0	C00031->C00097:[7->3,9->1,9->2]	RP00128,RP06299,RP06172,RP05698,RP06101,RP01093,RP00180,RP01103,RP08343,RP04318,RP00060,RP04833	R00710,R00711,R01019,R00326,R00761,R00472,R01196,R00006,R00014,R00211,R00210,R01699,R00207,R00224,R00226,R00209,R05636,R03145,R00214,R00216,R00771,R00315,R00317,R00320,R00782,R00236,R00224,R00725,R01139,R00299,R08404,R02185,R05804,R00303,R00850,R00316
37	1.00	426	10	31	0	0	C00031->C00097:[1->1,2->2,4->3]	RP01568,RP01271,RP01264,RP00060,RP01093,RP01103,RP01033,RP00052,RP00109,RP00078	R01518,R01068,R07159,R01058,R00725,R01139,R00299,R08404,R02185,R05804,R00303,R00850,R00771,R00782,R00658,R00756,R00769,R05805,R00770,R00762,R00764,R00767,R00344,R00930,R00217,R00353,R00431,R00346,R00345,R00726,R00341
38	1.00	448	17	42	0	0	C00031->C00097:[4->2,5->3,9->1]	RP06552,RP00164,RP04543,RP09657,RP09828,RP02940,RP05698,RP05915,RP01134,RP06639,RP01103,RP02450,RP01133,RP01274,RP00060,RP00191,RP04202	R01384,R01386,R07658,R01010,R01011,R01012,R00286,R06861,R06862,R03321,R01196,R00006,R00014,R00211,R00210,R01699,R00207,R00224,R00226,R00209,R05636,R03145,R02737,R00836,R00837,R01621,R00782,R02736,R00835,R01070,R00725,R01139,R00299,R08404,R02185,R05804,R00303,R00850,R02073,R04780,R04779,R00207
39	1.00	426	20	56	0	0	C00031->C00097:[5->2,5->3,9->1]	RP00164,RP01590,RP09657,RP09828,RP00528,RP05698,RP02454,RP01093,RP06639,RP01103,RP02961,RP01270,RP00052,RP01274,RP00060,RP03735,RP00191,RP00357,RP04202,RP00216	R01010,R01011,R01012,R01555,R05196,R06861,R06862,R00604,R02479,R01196,R00006,R00014,R00211,R00210,R01699,R00207,R00224,R00226,R00209,R05636,R03145,R02740,R00771,R01621,R00782,R00028,R01068,R00756,R00769,R05805,R00770,R00762,R00764,R00767,R01070,R00725,R01139,R00299,R08404,R02185,R05804,R00303,R00850,R00134,R03215,R03146,R00519,R02073,R04780,R04779,R06862,R01440,R00207,R01788,R02189,R01786
40	1.00	351	12	40	0	0	C00031->C00097:[7->3,9->1,9->2]	RP00128,RP06299,RP06172,RP00285,RP05698,RP06101,RP01093,RP00180,RP01103,RP04318,RP00060,RP04202	R00710,R00711,R01019,R00326,R00761,R00472,R00211,R00210,R00209,R01196,R00212,R01196,R00006,R00014,R00211,R00210,R01699,R00207,R00224,R00226,R00209,R05636,R03145,R00214,R00216,R00771,R00315,R00317,R00320,R00782,R00224,R00725,R01139,R00299,R08404,R02185,R05804,R00303,R00850,R00207
41	1.00	311	20	71	0	0	C00031->C00097:[7->3,9->1,9->2]	RP00164,RP06299,RP06172,RP09657,RP09828,RP02940,RP05698,RP00079,RP01093,RP06639,RP00180,RP01103,RP00026,RP02450,RP01133,RP01274,RP00060,RP00191,RP05729,RP04202	R01010,R01011,R01012,R00761,R00472,R06861,R06862,R03321,R01196,R00006,R00014,R00211,R00210,R01699,R00207,R00224,R00226,R00209,R05636,R03145,R00361,R00360,R00343,R00342,R01447,R01257,R00771,R01621,R00315,R00317,R00320,R00782,R00743,R01323,R01179,R05508,R00393,R04057,R02955,R05336,R01359,R05509,R00928,R04000,R00229,R07832,R03884,R00227,R03153,R00235,R02736,R00835,R01070,R00725,R01139,R00299,R08404,R02185,R05804,R00303,R00850,R02073,R04780,R04779,R00217,R00346,R00345,R00726,R00341,R00431,R00207
42	1.00	529	12	34	0	0	C00031->C00097:[1->1,2->2,4->3]	RP01568,RP01590,RP00036,RP00113,RP02454,RP01103,RP02961,RP01033,RP00395,RP00191,RP00216,RP01275	R01518,R01555,R05196,R00199,R01858,R02628,R01138,R00659,R00724,R00200,R00206,R02320,R00430,R00208,R01012,R00572,R02188,R01512,R01515,R01517,R01660,R02740,R00782,R00028,R00658,R01061,R01063,R02073,R04780,R04779,R01788,R02189,R01786,R01070
43	1.00	343	17	63	0	0	C00031->C00097:[7->3,9->1,9->2]	RP00164,RP01271,RP06172,RP09657,RP09828,RP05698,RP06101,RP01093,RP01238,RP00180,RP01103,RP00026,RP00052,RP06639,RP00060,RP04202,RP06299	R01010,R01011,R01012,R01068,R00472,R06861,R06862,R01196,R00006,R00014,R00211,R00210,R01699,R00207,R00224,R00226,R00209,R05636,R03145,R00214,R00216,R00771,R01015,R00315,R00317,R00320,R00782,R00743,R01323,R01179,R05508,R00393,R04057,R02955,R05336,R01359,R05509,R00928,R04000,R00229,R07832,R03884,R00227,R03153,R00235,R00756,R00769,R05805,R00770,R00762,R00764,R00767,R01621,R00725,R01139,R00299,R08404,R02185,R05804,R00303,R00850,R00207,R00761
44	1.00	452	18	45	0	0	C00031->C00097:[4->2,5->3,9->1]	RP06552,RP00164,RP04543,RP09657,RP09828,RP02940,RP05698,RP05915,RP00453,RP06639,RP01103,RP00343,RP02450,RP01133,RP01274,RP00060,RP00191,RP04202	R01384,R01386,R07658,R01010,R01011,R01012,R00286,R06861,R06862,R03321,R01196,R00006,R00014,R00211,R00210,R01699,R00207,R00224,R00226,R00209,R05636,R03145,R02737,R00836,R02727,R00010,R01621,R00782,R02778,R02780,R02736,R00835,R01070,R00725,R01139,R00299,R08404,R02185,R05804,R00303,R00850,R02073,R04780,R04779,R00207
45	1.00	473	12	33	0	0	C00031->C00097:[1->1,2->2,4->3]	RP01568,RP01271,RP00395,RP00113,RP01093,RP01103,RP01710,RP01033,RP00052,RP00060,RP03071,RP00214	R01518,R01068,R01061,R01063,R02188,R01512,R01515,R01517,R01660,R00771,R00782,R01714,R00658,R00756,R00769,R05805,R00770,R00762,R00764,R00767,R00725,R01139,R00299,R08404,R02185,R05804,R00303,R00850,R03460,R06603,R00985,R01302,R00986
46	1.00	376	10	28	0	0	C00031->C00097:[5->1,7->2,9->3]	RP01572,RP05698,RP06639,RP06593,RP01103,RP01925,RP01133,RP00060,RP04202,RP01573	R01528,R01196,R00006,R00014,R00211,R00210,R01699,R00207,R00224,R00226,R00209,R05636,R03145,R01621,R01528,R00782,R02035,R00835,R00725,R01139,R00299,R08404,R02185,R05804,R00303,R00850,R00207,R01529
47	1.00	471	20	45	0	0	C00031->C00097:[7->3,9->1,9->2]	RP00164,RP06299,RP06172,RP09657,RP09828,RP02940,RP05698,RP06101,RP01093,RP06639,RP00180,RP01103,RP08343,RP02450,RP01133,RP01274,RP00060,RP00191,RP04202,RP04833	R01010,R01011,R01012,R00761,R00472,R06861,R06862,R03321,R01196,R00006,R00014,R00211,R00210,R01699,R00207,R00224,R00226,R00209,R05636,R03145,R00214,R00216,R00771,R01621,R00315,R00317,R00320,R00782,R00236,R02736,R00835,R01070,R00725,R01139,R00299,R08404,R02185,R05804,R00303,R00850,R02073,R04780,R04779,R00207,R00316
48	1.00	311	18	73	0	0	C00031->C00097:[7->3,9->1,9->2]	RP00164,RP01271,RP06172,RP09657,RP09828,RP05698,RP01093,RP01238,RP00180,RP01103,RP00026,RP00079,RP00052,RP06639,RP00060,RP04202,RP06299,RP05729	R01010,R01011,R01012,R01068,R00472,R06861,R06862,R01196,R00006,R00014,R00211,R00210,R01699,R00207,R00224,R00226,R00209,R05636,R03145,R00771,R01015,R00315,R00317,R00320,R00782,R00743,R01323,R01179,R05508,R00393,R04057,R02955,R05336,R01359,R05509,R00928,R04000,R00229,R07832,R03884,R00227,R03153,R00235,R00361,R00360,R00343,R00342,R01447,R01257,R00756,R00769,R05805,R00770,R00762,R00764,R00767,R01621,R00725,R01139,R00299,R08404,R02185,R05804,R00303,R00850,R00207,R00761,R00217,R00346,R00345,R00726,R00341,R00431
49	1.00	464	18	47	0	0	C00031->C00097:[7->3,9->1,9->2]	RP00164,RP01271,RP06172,RP09657,RP09828,RP05698,RP06101,RP01093,RP01238,RP00180,RP01103,RP08343,RP00052,RP06639,RP00060,RP04202,RP06299,RP04833	R01010,R01011,R01012,R01068,R00472,R06861,R06862,R01196,R00006,R00014,R00211,R00210,R01699,R00207,R00224,R00226,R00209,R05636,R03145,R00214,R00216,R00771,R01015,R00315,R00317,R00320,R00782,R00236,R00756,R00769,R05805,R00770,R00762,R00764,R00767,R01621,R00725,R01139,R00299,R08404,R02185,R05804,R00303,R00850,R00207,R00761,R00316
50	1.00	345	16	62	0	0	C00031->C00097:[7->3,9->1,9->2]	RP00164,RP06172,RP09657,RP09828,RP05698,RP06101,RP01093,RP06639,RP00180,RP01103,RP00052,RP00026,RP06427,RP00060,RP01270,RP04202	R01010,R01011,R01012,R00472,R06861,R06862,R01196,R00006,R00014,R00211,R00210,R01699,R00207,R00224,R00226,R00209,R05636,R03145,R00214,R00216,R00771,R01621,R00315,R00317,R00320,R00782,R00756,R00769,R05805,R00770,R00762,R00764,R00767,R00743,R01323,R01179,R05508,R00393,R04057,R02955,R05336,R01359,R05509,R00928,R04000,R00229,R07832,R03884,R00227,R03153,R00235,R01067,R00725,R01139,R00299,R08404,R02185,R05804,R00303,R00850,R01068,R00207
51	1.00	297	14	52	0	0	C00031->C00097:[7->3,9->1,9->2]	RP01095,RP06299,RP06172,RP05698,RP06101,RP01093,RP06639,RP00180,RP01103,RP00026,RP00060,RP04202,RP01573,RP01576	R05339,R00761,R00472,R01196,R00006,R00014,R00211,R00210,R01699,R00207,R00224,R00226,R00209,R05636,R03145,R00214,R00216,R00771,R01621,R00315,R00317,R00320,R00782,R00743,R01323,R01179,R05508,R00393,R04057,R02955,R05336,R01359,R05509,R00928,R04000,R00229,R07832,R03884,R00227,R03153,R00235,R00725,R01139,R00299,R08404,R02185,R05804,R00303,R00850,R00207,R01529,R05338
52	1.00	306	21	75	0	0	C00031->C00097:[7->3,9->1,9->2]	RP00164,RP06299,RP01590,RP06172,RP09657,RP09828,RP05698,RP02454,RP01093,RP06639,RP00180,RP01103,RP02961,RP00079,RP00026,RP01274,RP00060,RP00191,RP05729,RP04202,RP00216	R01010,R01011,R01012,R00761,R01555,R05196,R00472,R06861,R06862,R01196,R00006,R00014,R00211,R00210,R01699,R00207,R00224,R00226,R00209,R05636,R03145,R02740,R00771,R01621,R00315,R00317,R00320,R00782,R00028,R00361,R00360,R00343,R00342,R01447,R01257,R00743,R01323,R01179,R05508,R00393,R04057,R02955,R05336,R01359,R05509,R00928,R04000,R00229,R07832,R03884,R00227,R03153,R00235,R01070,R00725,R01139,R00299,R08404,R02185,R05804,R00303,R00850,R02073,R04780,R04779,R00217,R00346,R00345,R00726,R00341,R00431,R00207,R01788,R02189,R01786
53	1.00	474	21	47	0	0	C00031->C00097:[4->2,5->1,9->3]	RP01095,RP06552,RP00164,RP04543,RP00649,RP05698,RP05915,RP01134,RP01274,RP00191,RP01573,RP01790,RP09657,RP09828,RP01093,RP06639,RP01103,RP00060,RP06727,RP04202,RP01576	R05339,R01384,R01386,R07658,R01010,R01011,R01012,R00286,R00761,R01067,R01196,R00006,R00014,R00211,R00210,R01699,R00207,R00224,R00226,R00209,R05636,R03145,R02737,R00836,R00837,R01070,R02073,R04780,R04779,R01529,R01830,R06861,R06862,R00771,R01621,R00782,R00725,R01139,R00299,R08404,R02185,R05804,R00303,R00850,R01830,R00207,R05338
54	1.00	505	11	36	0	0	C00031->C00097:[1->1,2->2,4->3]	RP01568,RP00395,RP13340,RP01790,RP00113,RP00649,RP01093,RP01103,RP01033,RP00060,RP00036	R01518,R01061,R01063,R01827,R01830,R02188,R01512,R01515,R01517,R01660,R00761,R01067,R00771,R00782,R00658,R00725,R01139,R00299,R08404,R02185,R05804,R00303,R00850,R00199,R01858,R02628,R01138,R00659,R00724,R00200,R00206,R02320,R00430,R00208,R01012,R00572
55	1.00	395	22	79	0	1	C00031->C00097:[4->2,7->2,7->3,9->1]	RP06552,RP01134,RP01925,RP05698,RP00036,RP00079,RP01133,RP00078,RP00285,RP05915,RP05729,RP06172,RP04232,RP01093,RP01103,RP00060,RP00109,RP04202,RP03735,RP06299,RP06593,RP04543	R01384,R01386,R07658,R00837,R02035,R01196,R00006,R00014,R00211,R00210,R01699,R00207,R00224,R00226,R00209,R05636,R03145,R00199,R01858,R02628,R01138,R00659,R00724,R00200,R00206,R02320,R00430,R00208,R01012,R00572,R00361,R00360,R00343,R00342,R01447,R01257,R00835,R00431,R00346,R00345,R00726,R00341,R00211,R00210,R00209,R01196,R00212,R02737,R00836,R00217,R00346,R00345,R00726,R00341,R00431,R00472,R00212,R00771,R00782,R00725,R01139,R00299,R08404,R02185,R05804,R00303,R00850,R00344,R00930,R00217,R00353,R00207,R00134,R03215,R03146,R00519,R00761,R01528,R00286
56	1.00	433	16	37	0	0	C00031->C00097:[7->3,9->1,9->2]	RP01572,RP06172,RP05698,RP06101,RP01093,RP06639,RP00180,RP01103,RP08343,RP01925,RP01133,RP00060,RP04202,RP06299,RP01573,RP04833	R01528,R00472,R01196,R00006,R00014,R00211,R00210,R01699,R00207,R00224,R00226,R00209,R05636,R03145,R00214,R00216,R00771,R01621,R00315,R00317,R00320,R00782,R00236,R02035,R00835,R00725,R01139,R00299,R08404,R02185,R05804,R00303,R00850,R00207,R00761,R01529,R00316
57	1.00	498	12	38	0	0	C00031->C00097:[1->1,2->2,4->3]	RP01568,RP00395,RP00036,RP00113,RP02940,RP01103,RP02450,RP01033,RP01133,RP00060,RP00191,RP01275	R01518,R01061,R01063,R00199,R01858,R02628,R01138,R00659,R00724,R00200,R00206,R02320,R00430,R00208,R01012,R00572,R02188,R01512,R01515,R01517,R01660,R03321,R00782,R02736,R00658,R00835,R00725,R01139,R00299,R08404,R02185,R05804,R00303,R00850,R02073,R04780,R04779,R01070
58	1.00	520	10	38	0	0	C00031->C00097:[1->1,2->2,4->3]	RP01568,RP01271,RP00036,RP01093,RP01033,RP00052,RP01264,RP00060,RP01408,RP00182	R01518,R01068,R00199,R01858,R02628,R01138,R00659,R00724,R00200,R00206,R02320,R00430,R00208,R01012,R00572,R00771,R00658,R00756,R00769,R05805,R00770,R00762,R00764,R00767,R07159,R01058,R00725,R01139,R00299,R08404,R02185,R05804,R00303,R00850,R01286,R03260,R01001,R03217
59	1.00	384	19	56	0	0	C00031->C00097:[4->2,4->3,9->1]	RP06552,RP01134,RP05698,RP00287,RP06299,RP06374,RP01093,RP00762,RP05915,RP04202,RP00043,RP00300,RP00568,RP01670,RP00060,RP04543,RP03735,RP00921,RP00301	R01384,R01386,R07658,R00837,R01196,R00006,R00014,R00211,R00210,R01699,R00207,R00224,R00226,R00209,R05636,R03145,R00214,R00216,R00761,R00945,R00771,R03923,R00891,R02737,R00836,R00207,R03121,R00369,R00365,R00364,R00366,R00372,R00373,R00652,R00588,R01957,R00944,R00943,R01218,R01220,R01655,R00725,R01139,R00299,R08404,R02185,R05804,R00303,R00850,R00286,R00134,R03215,R03146,R00519,R00472,R00945
60	1.00	401	10	31	0	0	C00031->C00097:[4->2,7->3,9->1]	RP01103,RP06552,RP01134,RP06299,RP00060,RP04202,RP05698,RP05915,RP01093,RP04543	R00782,R01384,R01386,R07658,R00837,R00761,R00725,R01139,R00299,R08404,R02185,R05804,R00303,R00850,R00207,R01196,R00006,R00014,R00211,R00210,R01699,R00207,R00224,R00226,R00209,R05636,R03145,R02737,R00836,R00771,R00286
61	1.00	385	19	49	0	1	C00031->C00097:[4->2,7->2,7->3,9->1]	RP06552,RP01134,RP01925,RP00287,RP05698,RP06101,RP01133,RP00285,RP05915,RP04202,RP06172,RP04232,RP01093,RP01103,RP00060,RP04543,RP03735,RP06299,RP06593	R01384,R01386,R07658,R00837,R02035,R00214,R00216,R01196,R00006,R00014,R00211,R00210,R01699,R00207,R00224,R00226,R00209,R05636,R03145,R00214,R00216,R00835,R00211,R00210,R00209,R01196,R00212,R02737,R00836,R00207,R00472,R00212,R00771,R00782,R00725,R01139,R00299,R08404,R02185,R05804,R00303,R00850,R00286,R00134,R03215,R03146,R00519,R00761,R01528
62	1.00	429	15	46	0	0	C00031->C00097:[7->3,9->1,9->2]	RP00164,RP06299,RP06172,RP09657,RP09828,RP05698,RP06101,RP01093,RP06639,RP01103,RP00052,RP00285,RP00060,RP01270,RP04202	R01010,R01011,R01012,R00761,R00472,R06861,R06862,R01196,R00006,R00014,R00211,R00210,R01699,R00207,R00224,R00226,R00209,R05636,R03145,R00214,R00216,R00771,R01621,R00782,R00756,R00769,R05805,R00770,R00762,R00764,R00767,R00211,R00210,R00209,R01196,R00212,R00725,R01139,R00299,R08404,R02185,R05804,R00303,R00850,R01068,R00207
63	1.00	345	19	61	0	0	C00031->C00097:[7->3,9->1,9->2]	RP00164,RP06299,RP06172,RP09657,RP09828,RP02940,RP05698,RP06101,RP01093,RP06639,RP00180,RP01103,RP00026,RP02450,RP01133,RP01274,RP00060,RP00191,RP04202	R01010,R01011,R01012,R00761,R00472,R06861,R06862,R03321,R01196,R00006,R00014,R00211,R00210,R01699,R00207,R00224,R00226,R00209,R05636,R03145,R00214,R00216,R00771,R01621,R00315,R00317,R00320,R00782,R00743,R01323,R01179,R05508,R00393,R04057,R02955,R05336,R01359,R05509,R00928,R04000,R00229,R07832,R03884,R00227,R03153,R00235,R02736,R00835,R01070,R00725,R01139,R00299,R08404,R02185,R05804,R00303,R00850,R02073,R04780,R04779,R00207
64	1.00	452	15	44	0	0	C00031->C00097:[4->2,5->3,9->1]	RP06552,RP00164,RP04543,RP09657,RP09828,RP01134,RP05698,RP05915,RP01093,RP06639,RP01103,RP00052,RP00060,RP01270,RP04202	R01384,R01386,R07658,R01010,R01011,R01012,R00286,R06861,R06862,R00837,R01196,R00006,R00014,R00211,R00210,R01699,R00207,R00224,R00226,R00209,R05636,R03145,R02737,R00836,R00771,R01621,R00782,R00756,R00769,R05805,R00770,R00762,R00764,R00767,R00725,R01139,R00299,R08404,R02185,R05804,R00303,R00850,R01068,R00207
65	1.00	291	11	52	0	0	C00031->C00097:[7->3,9->1,9->2]	RP00128,RP06299,RP06172,RP05698,RP06101,RP01093,RP00026,RP00180,RP01103,RP04318,RP00060	R00710,R00711,R01019,R00326,R00761,R00472,R01196,R00006,R00014,R00211,R00210,R01699,R00207,R00224,R00226,R00209,R05636,R03145,R00214,R00216,R00771,R00743,R01323,R01179,R05508,R00393,R04057,R02955,R05336,R01359,R05509,R00928,R04000,R00229,R07832,R03884,R00227,R03153,R00235,R00315,R00317,R00320,R00782,R00224,R00725,R01139,R00299,R08404,R02185,R05804,R00303,R00850
66	1.00	520	9	35	0	0	C00031->C00097:[1->1,2->2,4->3]	RP01568,RP01271,RP00036,RP01093,RP01103,RP01033,RP00052,RP01264,RP00060	R01518,R01068,R00199,R01858,R02628,R01138,R00659,R00724,R00200,R00206,R02320,R00430,R00208,R01012,R00572,R00771,R00782,R00658,R00756,R00769,R05805,R00770,R00762,R00764,R00767,R07159,R01058,R00725,R01139,R00299,R08404,R02185,R05804,R00303,R00850
67	1.00	379	11	34	0	0	C00031->C00097:[7->2,7->3,9->1]	RP00128,RP06299,RP05698,RP01093,RP00180,RP01103,RP01925,RP01133,RP04318,RP00060,RP06593	R00710,R00711,R01019,R00326,R00761,R01196,R00006,R00014,R00211,R00210,R01699,R00207,R00224,R00226,R00209,R05636,R03145,R00771,R00315,R00317,R00320,R00782,R02035,R00835,R00224,R00725,R01139,R00299,R08404,R02185,R05804,R00303,R00850,R01528
68	1.00	345	17	63	0	0	C00031->C00097:[7->3,9->1,9->2]	RP00164,RP01271,RP06172,RP09657,RP09828,RP05698,RP06101,RP01093,RP01238,RP00180,RP01103,RP00026,RP00052,RP06639,RP06427,RP00060,RP04202	R01010,R01011,R01012,R01068,R00472,R06861,R06862,R01196,R00006,R00014,R00211,R00210,R01699,R00207,R00224,R00226,R00209,R05636,R03145,R00214,R00216,R00771,R01015,R00315,R00317,R00320,R00782,R00743,R01323,R01179,R05508,R00393,R04057,R02955,R05336,R01359,R05509,R00928,R04000,R00229,R07832,R03884,R00227,R03153,R00235,R00756,R00769,R05805,R00770,R00762,R00764,R00767,R01621,R01067,R00725,R01139,R00299,R08404,R02185,R05804,R00303,R00850,R00207
69	1.00	473	22	48	0	0	C00031->C00097:[4->2,5->1,9->3]	RP06552,RP00164,RP01925,RP00649,RP05698,RP05915,RP01134,RP01133,RP01274,RP00191,RP01573,RP01572,RP01790,RP09657,RP09828,RP01093,RP06639,RP01103,RP00060,RP06727,RP04202,RP04543	R01384,R01386,R07658,R01010,R01011,R01012,R02035,R00761,R01067,R01196,R00006,R00014,R00211,R00210,R01699,R00207,R00224,R00226,R00209,R05636,R03145,R02737,R00836,R00837,R00835,R01070,R02073,R04780,R04779,R01529,R01528,R01830,R06861,R06862,R00771,R01621,R00782,R00725,R01139,R00299,R08404,R02185,R05804,R00303,R00850,R01830,R00207,R00286
70	1.00	451	16	45	0	0	C00031->C00097:[1->1,2->3,4->2]	RP06552,RP00164,RP01271,RP09657,RP09828,RP01134,RP05698,RP01093,RP01238,RP01103,RP00052,RP06639,RP00060,RP04202,RP05915,RP04543	R01384,R01386,R07658,R01010,R01011,R01012,R01068,R06861,R06862,R00837,R01196,R00006,R00014,R00211,R00210,R01699,R00207,R00224,R00226,R00209,R05636,R03145,R00771,R01015,R00782,R00756,R00769,R05805,R00770,R00762,R00764,R00767,R01621,R00725,R01139,R00299,R08404,R02185,R05804,R00303,R00850,R00207,R02737,R00836,R00286
71	1.00	450	21	49	0	0	C00031->C00097:[7->3,9->1,9->2]	RP00164,RP06299,RP01590,RP06172,RP09657,RP09828,RP06101,RP05698,RP02454,RP01093,RP06639,RP00180,RP01103,RP02961,RP08343,RP01274,RP00060,RP00191,RP04202,RP00216,RP04833	R01010,R01011,R01012,R00761,R01555,R05196,R00472,R06861,R06862,R00214,R00216,R01196,R00006,R00014,R00211,R00210,R01699,R00207,R00224,R00226,R00209,R05636,R03145,R02740,R00771,R01621,R00315,R00317,R00320,R00782,R00028,R00236,R01070,R00725,R01139,R00299,R08404,R02185,R05804,R00303,R00850,R02073,R04780,R04779,R00207,R01788,R02189,R01786,R00316
72	1.00	281	17	64	0	1	C00031->C00097:[4->2,7->2,7->3,9->1]	RP06552,RP01134,RP04232,RP05698,RP05915,RP01093,RP00026,RP00180,RP01103,RP01925,RP01133,RP00060,RP00285,RP04543,RP03735,RP06299,RP06593	R01384,R01386,R07658,R00837,R00212,R01196,R00006,R00014,R00211,R00210,R01699,R00207,R00224,R00226,R00209,R05636,R03145,R02737,R00836,R00771,R00743,R01323,R01179,R05508,R00393,R04057,R02955,R05336,R01359,R05509,R00928,R04000,R00229,R07832,R03884,R00227,R03153,R00235,R00315,R00317,R00320,R00782,R02035,R00835,R00725,R01139,R00299,R08404,R02185,R05804,R00303,R00850,R00211,R00210,R00209,R01196,R00212,R00286,R00134,R03215,R03146,R00519,R00761,R01528
73	1.00	455	17	48	0	0	C00031->C00097:[1->1,2->3,4->2]	RP06552,RP00164,RP01271,RP09657,RP09828,RP05698,RP05915,RP01093,RP01238,RP00453,RP01103,RP00052,RP06639,RP00060,RP04202,RP00343,RP04543	R01384,R01386,R07658,R01010,R01011,R01012,R01068,R06861,R06862,R01196,R00006,R00014,R00211,R00210,R01699,R00207,R00224,R00226,R00209,R05636,R03145,R02737,R00836,R00771,R01015,R02727,R00010,R00782,R00756,R00769,R05805,R00770,R00762,R00764,R00767,R01621,R00725,R01139,R00299,R08404,R02185,R05804,R00303,R00850,R00207,R02778,R02780,R00286
74	1.00	457	16	47	0	0	C00031->C00097:[4->2,5->3,9->1]	RP06552,RP00164,RP04543,RP09657,RP09828,RP05698,RP05915,RP01093,RP06639,RP00453,RP01103,RP00052,RP00343,RP00060,RP01270,RP04202	R01384,R01386,R07658,R01010,R01011,R01012,R00286,R06861,R06862,R01196,R00006,R00014,R00211,R00210,R01699,R00207,R00224,R00226,R00209,R05636,R03145,R02737,R00836,R00771,R01621,R02727,R00010,R00782,R00756,R00769,R05805,R00770,R00762,R00764,R00767,R02778,R02780,R00725,R01139,R00299,R08404,R02185,R05804,R00303,R00850,R01068,R00207
75	1.00	370	16	46	0	1	C00031->C00097:[4->2,7->3,9->1]	RP06552,RP01134,RP05698,RP00287,RP04232,RP06172,RP06101,RP01103,RP01093,RP00060,RP00285,RP04543,RP03735,RP06299,RP05915,RP04202	R01384,R01386,R07658,R00837,R01196,R00006,R00014,R00211,R00210,R01699,R00207,R00224,R00226,R00209,R05636,R03145,R00214,R00216,R00212,R00472,R00214,R00216,R00782,R00771,R00725,R01139,R00299,R08404,R02185,R05804,R00303,R00850,R00211,R00210,R00209,R01196,R00212,R00286,R00134,R03215,R03146,R00519,R00761,R02737,R00836,R00207
76	1.00	399	16	47	0	0	C00031->C00097:[5->1,5->2,9->3]	RP00164,RP01572,RP00528,RP05698,RP01093,RP06639,RP01103,RP00357,RP01925,RP00052,RP01133,RP01270,RP00060,RP03735,RP04202,RP01573	R01010,R01011,R01012,R01528,R00604,R02479,R01196,R00006,R00014,R00211,R00210,R01699,R00207,R00224,R00226,R00209,R05636,R03145,R00771,R01621,R00782,R06862,R01440,R02035,R00756,R00769,R05805,R00770,R00762,R00764,R00767,R00835,R01068,R00725,R01139,R00299,R08404,R02185,R05804,R00303,R00850,R00134,R03215,R03146,R00519,R00207,R01529
77	1.00	395	21	53	0	1	C00031->C00097:[4->2,7->2,7->3,9->1]	RP06552,RP01134,RP01925,RP00287,RP05698,RP00453,RP06101,RP01133,RP00285,RP05915,RP04202,RP06172,RP04232,RP01093,RP01103,RP00060,RP00343,RP03735,RP06299,RP06593,RP04543	R01384,R01386,R07658,R00837,R02035,R00214,R00216,R01196,R00006,R00014,R00211,R00210,R01699,R00207,R00224,R00226,R00209,R05636,R03145,R02727,R00010,R00214,R00216,R00835,R00211,R00210,R00209,R01196,R00212,R02737,R00836,R00207,R00472,R00212,R00771,R00782,R00725,R01139,R00299,R08404,R02185,R05804,R00303,R00850,R02778,R02780,R00134,R03215,R03146,R00519,R00761,R01528,R00286
78	1.00	300	14	52	0	0	C00031->C00097:[7->3,9->1,9->2]	RP01095,RP06172,RP05698,RP06101,RP01093,RP06639,RP00180,RP01103,RP00026,RP06427,RP00060,RP04202,RP01573,RP01576	R05339,R00472,R01196,R00006,R00014,R00211,R00210,R01699,R00207,R00224,R00226,R00209,R05636,R03145,R00214,R00216,R00771,R01621,R00315,R00317,R00320,R00782,R00743,R01323,R01179,R05508,R00393,R04057,R02955,R05336,R01359,R05509,R00928,R04000,R00229,R07832,R03884,R00227,R03153,R00235,R01067,R00725,R01139,R00299,R08404,R02185,R05804,R00303,R00850,R00207,R01529,R05338
79	1.00	407	10	28	0	0	C00031->C00097:[7->2,7->3,9->1]	RP01925,RP05698,RP01093,RP06639,RP01103,RP01133,RP06427,RP00060,RP04202,RP06593	R02035,R01196,R00006,R00014,R00211,R00210,R01699,R00207,R00224,R00226,R00209,R05636,R03145,R00771,R01621,R00782,R00835,R01067,R00725,R01139,R00299,R08404,R02185,R05804,R00303,R00850,R00207,R01528
80	1.00	405	12	30	0	0	C00031->C00097:[5->1,7->2,9->3]	RP01095,RP01925,RP05698,RP01093,RP06639,RP06593,RP01103,RP01133,RP00060,RP04202,RP01573,RP01576	R05339,R02035,R01196,R00006,R00014,R00211,R00210,R01699,R00207,R00224,R00226,R00209,R05636,R03145,R00771,R01621,R01528,R00782,R00835,R00725,R01139,R00299,R08404,R02185,R05804,R00303,R00850,R00207,R01529,R05338
81	1.00	387	9	27	0	0	C00031->C00097:[7->2,7->3,9->1]	RP01103,RP06299,RP01133,RP01925,RP00060,RP04202,RP05698,RP01093,RP06593	R00782,R00761,R00835,R02035,R00725,R01139,R00299,R08404,R02185,R05804,R00303,R00850,R00207,R01196,R00006,R00014,R00211,R00210,R01699,R00207,R00224,R00226,R00209,R05636,R03145,R00771,R01528
82	1.00	413	12	32	0	0	C00031->C00097:[1->1,2->2,4->3]	RP01568,RP00395,RP13340,RP01790,RP00113,RP00649,RP00060,RP01093,RP01103,RP01033,RP00109,RP00078	R01518,R01061,R01063,R01827,R01830,R02188,R01512,R01515,R01517,R01660,R00761,R01067,R00725,R01139,R00299,R08404,R02185,R05804,R00303,R00850,R00771,R00782,R00658,R00344,R00930,R00217,R00353,R00431,R00346,R00345,R00726,R00341
83	1.00	338	20	65	0	0	C00031->C00097:[7->3,9->1,9->2]	RP00164,RP01590,RP06172,RP09657,RP09828,RP06101,RP05698,RP02454,RP01093,RP06639,RP00180,RP01103,RP02961,RP00026,RP01274,RP00060,RP00191,RP06427,RP04202,RP00216	R01010,R01011,R01012,R01555,R05196,R00472,R06861,R06862,R00214,R00216,R01196,R00006,R00014,R00211,R00210,R01699,R00207,R00224,R00226,R00209,R05636,R03145,R02740,R00771,R01621,R00315,R00317,R00320,R00782,R00028,R00743,R01323,R01179,R05508,R00393,R04057,R02955,R05336,R01359,R05509,R00928,R04000,R00229,R07832,R03884,R00227,R03153,R00235,R01070,R00725,R01139,R00299,R08404,R02185,R05804,R00303,R00850,R02073,R04780,R04779,R01067,R00207,R01788,R02189,R01786
84	1.00	390	18	51	0	0	C00031->C00097:[4->2,4->3,9->1]	RP06552,RP01134,RP05698,RP00287,RP06299,RP06374,RP01093,RP06373,RP05915,RP04202,RP00043,RP00568,RP01670,RP00762,RP00060,RP04543,RP00921,RP00301	R01384,R01386,R07658,R00837,R01196,R00006,R00014,R00211,R00210,R01699,R00207,R00224,R00226,R00209,R05636,R03145,R00214,R00216,R00761,R00945,R00771,R00941,R02737,R00836,R00207,R03121,R00369,R00365,R00364,R00366,R00372,R00373,R00652,R00588,R01957,R01218,R01220,R01655,R03923,R00891,R00725,R01139,R00299,R08404,R02185,R05804,R00303,R00850,R00286,R00472,R00945
85	1.00	415	19	49	0	0	C00031->C00097:[7->3,9->1,9->2]	RP00164,RP06299,RP01590,RP06172,RP09657,RP09828,RP06101,RP00285,RP05698,RP02454,RP01093,RP06639,RP01103,RP02961,RP01274,RP00060,RP00191,RP04202,RP00216	R01010,R01011,R01012,R00761,R01555,R05196,R00472,R06861,R06862,R00214,R00216,R00211,R00210,R00209,R01196,R00212,R01196,R00006,R00014,R00211,R00210,R01699,R00207,R00224,R00226,R00209,R05636,R03145,R02740,R00771,R01621,R00782,R00028,R01070,R00725,R01139,R00299,R08404,R02185,R05804,R00303,R00850,R02073,R04780,R04779,R00207,R01788,R02189,R01786
86	1.00	242	11	58	0	0	C00031->C00097:[7->3,9->1,9->2]	RP05698,RP06172,RP06299,RP01093,RP00026,RP00180,RP01103,RP00079,RP00060,RP04202,RP05729	R01196,R00006,R00014,R00211,R00210,R01699,R00207,R00224,R00226,R00209,R05636,R03145,R00472,R00761,R00771,R00743,R01323,R01179,R05508,R00393,R04057,R02955,R05336,R01359,R05509,R00928,R04000,R00229,R07832,R03884,R00227,R03153,R00235,R00315,R00317,R00320,R00782,R00361,R00360,R00343,R00342,R01447,R01257,R00725,R01139,R00299,R08404,R02185,R05804,R00303,R00850,R00207,R00217,R00346,R00345,R00726,R00341,R00431
87	1.00	299	15	53	0	0	C00031->C00097:[7->3,9->1,9->2]	RP01572,RP06172,RP05698,RP06101,RP01093,RP06639,RP00180,RP01103,RP00026,RP01925,RP01133,RP00060,RP04202,RP06299,RP01573	R01528,R00472,R01196,R00006,R00014,R00211,R00210,R01699,R00207,R00224,R00226,R00209,R05636,R03145,R00214,R00216,R00771,R01621,R00315,R00317,R00320,R00782,R00743,R01323,R01179,R05508,R00393,R04057,R02955,R05336,R01359,R05509,R00928,R04000,R00229,R07832,R03884,R00227,R03153,R00235,R02035,R00835,R00725,R01139,R00299,R08404,R02185,R05804,R00303,R00850,R00207,R00761,R01529
88	1.00	312	13	54	0	0	C00031->C00097:[7->3,9->1,9->2]	RP00128,RP06299,RP06172,RP05698,RP06101,RP01093,RP00026,RP00180,RP01103,RP06639,RP04318,RP00060,RP06427	R00710,R00711,R01019,R00326,R00761,R00472,R01196,R00006,R00014,R00211,R00210,R01699,R00207,R00224,R00226,R00209,R05636,R03145,R00214,R00216,R00771,R00743,R01323,R01179,R05508,R00393,R04057,R02955,R05336,R01359,R05509,R00928,R04000,R00229,R07832,R03884,R00227,R03153,R00235,R00315,R00317,R00320,R00782,R01621,R00224,R00725,R01139,R00299,R08404,R02185,R05804,R00303,R00850,R01067
89	1.00	388	11	34	0	0	C00031->C00097:[7->3,9->1,9->2]	RP06299,RP06172,RP00285,RP05698,RP06101,RP01093,RP06639,RP01103,RP06427,RP00060,RP04202	R00761,R00472,R00211,R00210,R00209,R01196,R00212,R01196,R00006,R00014,R00211,R00210,R01699,R00207,R00224,R00226,R00209,R05636,R03145,R00214,R00216,R00771,R01621,R00782,R01067,R00725,R01139,R00299,R08404,R02185,R05804,R00303,R00850,R00207
90	1.00	407	14	45	0	0	C00031->C00097:[5->2,5->3,9->1]	RP00164,RP09657,RP09828,RP00528,RP05698,RP01093,RP06639,RP01103,RP00357,RP00052,RP00060,RP03735,RP01270,RP04202	R01010,R01011,R01012,R06861,R06862,R00604,R02479,R01196,R00006,R00014,R00211,R00210,R01699,R00207,R00224,R00226,R00209,R05636,R03145,R00771,R01621,R00782,R06862,R01440,R00756,R00769,R05805,R00770,R00762,R00764,R00767,R00725,R01139,R00299,R08404,R02185,R05804,R00303,R00850,R00134,R03215,R03146,R00519,R01068,R00207
91	1.00	516	10	30	0	0	C00031->C00097:[1->1,2->2,4->3]	RP01568,RP13340,RP02940,RP01103,RP02450,RP01033,RP01133,RP01264,RP00060,RP00036	R01518,R01827,R03321,R00782,R02736,R00658,R00835,R07159,R01058,R00725,R01139,R00299,R08404,R02185,R05804,R00303,R00850,R00199,R01858,R02628,R01138,R00659,R00724,R00200,R00206,R02320,R00430,R00208,R01012,R00572
92	1.00	477	18	41	0	0	C00031->C00097:[7->2,7->3,9->1]	RP00164,RP01925,RP00649,RP05698,RP01133,RP01274,RP00191,RP01790,RP09657,RP09828,RP01093,RP06639,RP01103,RP06427,RP00060,RP06727,RP04202,RP06593	R01010,R01011,R01012,R02035,R00761,R01067,R01196,R00006,R00014,R00211,R00210,R01699,R00207,R00224,R00226,R00209,R05636,R03145,R00835,R01070,R02073,R04780,R04779,R01830,R06861,R06862,R00771,R01621,R00782,R01067,R00725,R01139,R00299,R08404,R02185,R05804,R00303,R00850,R01830,R00207,R01528
93	1.00	294	12	50	0	0	C00031->C00097:[7->3,9->1,9->2]	RP06299,RP06172,RP05698,RP06101,RP01093,RP06639,RP00180,RP01103,RP00026,RP06427,RP00060,RP04202	R00761,R00472,R01196,R00006,R00014,R00211,R00210,R01699,R00207,R00224,R00226,R00209,R05636,R03145,R00214,R00216,R00771,R01621,R00315,R00317,R00320,R00782,R00743,R01323,R01179,R05508,R00393,R04057,R02955,R05336,R01359,R05509,R00928,R04000,R00229,R07832,R03884,R00227,R03153,R00235,R01067,R00725,R01139,R00299,R08404,R02185,R05804,R00303,R00850,R00207
94	1.00	465	17	46	0	0	C00031->C00097:[7->3,9->1,9->2]	RP00164,RP06299,RP06172,RP09657,RP09828,RP05698,RP06101,RP01093,RP06639,RP00180,RP01103,RP08343,RP00052,RP00060,RP01270,RP04202,RP04833	R01010,R01011,R01012,R00761,R00472,R06861,R06862,R01196,R00006,R00014,R00211,R00210,R01699,R00207,R00224,R00226,R00209,R05636,R03145,R00214,R00216,R00771,R01621,R00315,R00317,R00320,R00782,R00236,R00756,R00769,R05805,R00770,R00762,R00764,R00767,R00725,R01139,R00299,R08404,R02185,R05804,R00303,R00850,R01068,R00207,R00316
95	1.00	391	12	38	0	0	C00031->C00097:[4->2,7->3,9->1]	RP06552,RP00128,RP06299,RP01134,RP05698,RP01093,RP00180,RP01103,RP04318,RP00060,RP04543,RP05915	R01384,R01386,R07658,R00710,R00711,R01019,R00326,R00761,R00837,R01196,R00006,R00014,R00211,R00210,R01699,R00207,R00224,R00226,R00209,R05636,R03145,R00771,R00315,R00317,R00320,R00782,R00224,R00725,R01139,R00299,R08404,R02185,R05804,R00303,R00850,R00286,R02737,R00836
96	1.00	381	18	50	0	1	C00031->C00097:[4->2,7->3,9->1]	RP06552,RP06172,RP05698,RP00287,RP04232,RP01134,RP00453,RP01103,RP01093,RP00060,RP03735,RP00285,RP05915,RP06101,RP06299,RP00343,RP04202,RP04543	R01384,R01386,R07658,R00472,R01196,R00006,R00014,R00211,R00210,R01699,R00207,R00224,R00226,R00209,R05636,R03145,R00214,R00216,R00212,R00837,R02727,R00010,R00782,R00771,R00725,R01139,R00299,R08404,R02185,R05804,R00303,R00850,R00134,R03215,R03146,R00519,R00211,R00210,R00209,R01196,R00212,R02737,R00836,R00214,R00216,R00761,R02778,R02780,R00207,R00286
97	1.00	289	15	60	0	1	C00031->C00097:[4->2,7->3,9->1]	RP06552,RP01134,RP04232,RP00300,RP05698,RP01093,RP00026,RP00180,RP01103,RP06373,RP00060,RP00285,RP04543,RP06299,RP05915	R01384,R01386,R07658,R00837,R00212,R00944,R00943,R01196,R00006,R00014,R00211,R00210,R01699,R00207,R00224,R00226,R00209,R05636,R03145,R00771,R00743,R01323,R01179,R05508,R00393,R04057,R02955,R05336,R01359,R05509,R00928,R04000,R00229,R07832,R03884,R00227,R03153,R00235,R00315,R00317,R00320,R00782,R00941,R00725,R01139,R00299,R08404,R02185,R05804,R00303,R00850,R00211,R00210,R00209,R01196,R00212,R00286,R00761,R02737,R00836
98	1.00	399	15	46	0	0	C00031->C00097:[5->1,5->2,9->3]	RP01095,RP00164,RP00528,RP05698,RP01093,RP06639,RP01103,RP00357,RP01270,RP00052,RP00060,RP03735,RP04202,RP01573,RP01576	R05339,R01010,R01011,R01012,R00604,R02479,R01196,R00006,R00014,R00211,R00210,R01699,R00207,R00224,R00226,R00209,R05636,R03145,R00771,R01621,R00782,R06862,R01440,R01068,R00756,R00769,R05805,R00770,R00762,R00764,R00767,R00725,R01139,R00299,R08404,R02185,R05804,R00303,R00850,R00134,R03215,R03146,R00519,R00207,R01529,R05338
99	1.00	271	10	48	0	0	C00031->C00097:[7->3,9->1,9->2]	RP05698,RP06172,RP06299,RP06101,RP01093,RP00026,RP00180,RP01103,RP00060,RP04202	R01196,R00006,R00014,R00211,R00210,R01699,R00207,R00224,R00226,R00209,R05636,R03145,R00472,R00761,R00214,R00216,R00771,R00743,R01323,R01179,R05508,R00393,R04057,R02955,R05336,R01359,R05509,R00928,R04000,R00229,R07832,R03884,R00227,R03153,R00235,R00315,R00317,R00320,R00782,R00725,R01139,R00299,R08404,R02185,R05804,R00303,R00850,R00207
100	1.00	336	20	65	0	0	C00031->C00097:[7->3,9->1,9->2]	RP00164,RP06299,RP01590,RP06172,RP09657,RP09828,RP06101,RP05698,RP02454,RP01093,RP06639,RP00180,RP01103,RP02961,RP00026,RP01274,RP00060,RP00191,RP04202,RP00216	R01010,R01011,R01012,R00761,R01555,R05196,R00472,R06861,R06862,R00214,R00216,R01196,R00006,R00014,R00211,R00210,R01699,R00207,R00224,R00226,R00209,R05636,R03145,R02740,R00771,R01621,R00315,R00317,R00320,R00782,R00028,R00743,R01323,R01179,R05508,R00393,R04057,R02955,R05336,R01359,R05509,R00928,R04000,R00229,R07832,R03884,R00227,R03153,R00235,R01070,R00725,R01139,R00299,R08404,R02185,R05804,R00303,R00850,R02073,R04780,R04779,R00207,R01788,R02189,R01786
101	1.00	388	14	37	0	0	C00031->C00097:[7->3,9->1,9->2]	RP01572,RP06172,RP05698,RP06101,RP01093,RP06639,RP01103,RP01925,RP01133,RP00285,RP00060,RP04202,RP06299,RP01573	R01528,R00472,R01196,R00006,R00014,R00211,R00210,R01699,R00207,R00224,R00226,R00209,R05636,R03145,R00214,R00216,R00771,R01621,R00782,R02035,R00835,R00211,R00210,R00209,R01196,R00212,R00725,R01139,R00299,R08404,R02185,R05804,R00303,R00850,R00207,R00761,R01529
102	1.00	400	13	44	0	0	C00031->C00097:[5->2,7->3,9->1]	RP00164,RP00528,RP05698,RP01093,RP06639,RP01103,RP00357,RP00052,RP06427,RP00060,RP03735,RP04202,RP01270	R01010,R01011,R01012,R00604,R02479,R01196,R00006,R00014,R00211,R00210,R01699,R00207,R00224,R00226,R00209,R05636,R03145,R00771,R01621,R00782,R06862,R01440,R00756,R00769,R05805,R00770,R00762,R00764,R00767,R01067,R00725,R01139,R00299,R08404,R02185,R05804,R00303,R00850,R00134,R03215,R03146,R00519,R00207,R01068
103	1.00	393	21	80	0	1	C00031->C00097:[4->2,7->3,9->1]	RP06552,RP01134,RP04543,RP05698,RP00453,RP00079,RP00078,RP00285,RP05915,RP00343,RP00036,RP06172,RP04232,RP01093,RP01103,RP00060,RP00109,RP05729,RP03735,RP06299,RP04202	R01384,R01386,R07658,R00837,R00286,R01196,R00006,R00014,R00211,R00210,R01699,R00207,R00224,R00226,R00209,R05636,R03145,R02727,R00010,R00361,R00360,R00343,R00342,R01447,R01257,R00431,R00346,R00345,R00726,R00341,R00211,R00210,R00209,R01196,R00212,R02737,R00836,R02778,R02780,R00199,R01858,R02628,R01138,R00659,R00724,R00200,R00206,R02320,R00430,R00208,R01012,R00572,R00472,R00212,R00771,R00782,R00725,R01139,R00299,R08404,R02185,R05804,R00303,R00850,R00344,R00930,R00217,R00353,R00217,R00346,R00345,R00726,R00341,R00431,R00134,R03215,R03146,R00519,R00761,R00207
104	1.00	412	11	32	0	0	C00031->C00097:[7->3,9->1,9->2]	RP05698,RP06172,RP06299,RP06101,RP01093,RP00180,RP01103,RP08343,RP00060,RP04202,RP04833	R01196,R00006,R00014,R00211,R00210,R01699,R00207,R00224,R00226,R00209,R05636,R03145,R00472,R00761,R00214,R00216,R00771,R00315,R00317,R00320,R00782,R00236,R00725,R01139,R00299,R08404,R02185,R05804,R00303,R00850,R00207,R00316
105	1.00	493	22	54	0	0	C00031->C00097:[1->1,2->3,4->2,4->3]	RP06552,RP00164,RP04543,RP00649,RP05698,RP01134,RP01238,RP01274,RP00191,RP05915,RP01271,RP01790,RP09657,RP09828,RP01093,RP06639,RP01103,RP05875,RP00052,RP00060,RP06727,RP04202	R01384,R01386,R07658,R01010,R01011,R01012,R00286,R00761,R01067,R01196,R00006,R00014,R00211,R00210,R01699,R00207,R00224,R00226,R00209,R05636,R03145,R00837,R01015,R01070,R02073,R04780,R04779,R02737,R00836,R01068,R01830,R06861,R06862,R00771,R01621,R00782,R01440,R00756,R00769,R05805,R00770,R00762,R00764,R00767,R00725,R01139,R00299,R08404,R02185,R05804,R00303,R00850,R01830,R00207
106	1.00	443	19	52	0	0	C00031->C00097:[5->2,5->3,9->1]	RP00164,RP01270,RP09657,RP09828,RP00528,RP02940,RP05698,RP01093,RP06639,RP01103,RP00357,RP02450,RP00052,RP01133,RP01274,RP00060,RP03735,RP00191,RP04202	R01010,R01011,R01012,R01068,R06861,R06862,R00604,R02479,R03321,R01196,R00006,R00014,R00211,R00210,R01699,R00207,R00224,R00226,R00209,R05636,R03145,R00771,R01621,R00782,R06862,R01440,R02736,R00756,R00769,R05805,R00770,R00762,R00764,R00767,R00835,R01070,R00725,R01139,R00299,R08404,R02185,R05804,R00303,R00850,R00134,R03215,R03146,R00519,R02073,R04780,R04779,R00207
107	1.00	438	13	34	0	0	C00031->C00097:[7->3,9->1,9->2]	RP06299,RP06172,RP05698,RP06101,RP01093,RP06639,RP00180,RP01103,RP08343,RP06427,RP00060,RP04202,RP04833	R00761,R00472,R01196,R00006,R00014,R00211,R00210,R01699,R00207,R00224,R00226,R00209,R05636,R03145,R00214,R00216,R00771,R01621,R00315,R00317,R00320,R00782,R00236,R01067,R00725,R01139,R00299,R08404,R02185,R05804,R00303,R00850,R00207,R00316
108	1.00	342	16	62	0	0	C00031->C00097:[7->3,9->1,9->2]	RP00164,RP06299,RP06172,RP09657,RP09828,RP05698,RP06101,RP01093,RP06639,RP00180,RP01103,RP00052,RP00026,RP00060,RP01270,RP04202	R01010,R01011,R01012,R00761,R00472,R06861,R06862,R01196,R00006,R00014,R00211,R00210,R01699,R00207,R00224,R00226,R00209,R05636,R03145,R00214,R00216,R00771,R01621,R00315,R00317,R00320,R00782,R00756,R00769,R05805,R00770,R00762,R00764,R00767,R00743,R01323,R01179,R05508,R00393,R04057,R02955,R05336,R01359,R05509,R00928,R04000,R00229,R07832,R03884,R00227,R03153,R00235,R00725,R01139,R00299,R08404,R02185,R05804,R00303,R00850,R01068,R00207
109	1.00	410	16	47	0	0	C00031->C00097:[1->1,2->2,2->3,5->2,5->3,9->1]	RP00164,RP01271,RP09657,RP09828,RP00528,RP05698,RP01093,RP01238,RP01103,RP00357,RP00052,RP06639,RP00060,RP03735,RP04202,RP01270	R01010,R01011,R01012,R01068,R06861,R06862,R00604,R02479,R01196,R00006,R00014,R00211,R00210,R01699,R00207,R00224,R00226,R00209,R05636,R03145,R00771,R01015,R00782,R06862,R01440,R00756,R00769,R05805,R00770,R00762,R00764,R00767,R01621,R00725,R01139,R00299,R08404,R02185,R05804,R00303,R00850,R00134,R03215,R03146,R00519,R00207,R01068
110	1.00	447	15	41	0	0	C00031->C00097:[1->1,2->3,7->2]	RP00164,RP01271,RP09657,RP09828,RP05698,RP01093,RP01238,RP01103,RP01925,RP00052,RP06639,RP00060,RP04202,RP06593,RP01133	R01010,R01011,R01012,R01068,R06861,R06862,R01196,R00006,R00014,R00211,R00210,R01699,R00207,R00224,R00226,R00209,R05636,R03145,R00771,R01015,R00782,R02035,R00756,R00769,R05805,R00770,R00762,R00764,R00767,R01621,R00725,R01139,R00299,R08404,R02185,R05804,R00303,R00850,R00207,R01528,R00835
111	1.00	420	17	42	0	0	C00031->C00097:[5->3,7->2,9->1]	RP00164,RP01925,RP01590,RP09657,RP09828,RP05698,RP02454,RP06639,RP06593,RP01103,RP02961,RP01133,RP01274,RP00060,RP00191,RP04202,RP00216	R01010,R01011,R01012,R02035,R01555,R05196,R06861,R06862,R01196,R00006,R00014,R00211,R00210,R01699,R00207,R00224,R00226,R00209,R05636,R03145,R02740,R01621,R01528,R00782,R00028,R00835,R01070,R00725,R01139,R00299,R08404,R02185,R05804,R00303,R00850,R02073,R04780,R04779,R00207,R01788,R02189,R01786
112	1.00	501	10	40	0	0	C00031->C00097:[1->1,2->2,4->3]	RP01568,RP01271,RP00395,RP00036,RP00113,RP01093,RP01103,RP01033,RP00052,RP00060	R01518,R01068,R01061,R01063,R00199,R01858,R02628,R01138,R00659,R00724,R00200,R00206,R02320,R00430,R00208,R01012,R00572,R02188,R01512,R01515,R01517,R01660,R00771,R00782,R00658,R00756,R00769,R05805,R00770,R00762,R00764,R00767,R00725,R01139,R00299,R08404,R02185,R05804,R00303,R00850
113	1.00	418	11	36	0	0	C00031->C00097:[1->1,2->2,4->3]	RP01568,RP01271,RP00395,RP00113,RP00060,RP01093,RP01103,RP01033,RP00052,RP00109,RP00078	R01518,R01068,R01061,R01063,R02188,R01512,R01515,R01517,R01660,R00725,R01139,R00299,R08404,R02185,R05804,R00303,R00850,R00771,R00782,R00658,R00756,R00769,R05805,R00770,R00762,R00764,R00767,R00344,R00930,R00217,R00353,R00431,R00346,R00345,R00726,R00341
114	1.00	310	17	72	0	0	C00031->C00097:[7->3,9->1,9->2]	RP00164,RP06299,RP06172,RP09657,RP09828,RP05698,RP01093,RP06639,RP00180,RP01103,RP00079,RP00052,RP00026,RP00060,RP01270,RP05729,RP04202	R01010,R01011,R01012,R00761,R00472,R06861,R06862,R01196,R00006,R00014,R00211,R00210,R01699,R00207,R00224,R00226,R00209,R05636,R03145,R00771,R01621,R00315,R00317,R00320,R00782,R00361,R00360,R00343,R00342,R01447,R01257,R00756,R00769,R05805,R00770,R00762,R00764,R00767,R00743,R01323,R01179,R05508,R00393,R04057,R02955,R05336,R01359,R05509,R00928,R04000,R00229,R07832,R03884,R00227,R03153,R00235,R00725,R01139,R00299,R08404,R02185,R05804,R00303,R00850,R01068,R00217,R00346,R00345,R00726,R00341,R00431,R00207
115	1.00	399	20	55	0	0	C00031->C00097:[4->2,4->3,9->1]	RP06552,RP06374,RP05698,RP00287,RP01134,RP06299,RP00453,RP01093,RP06373,RP05915,RP00343,RP00043,RP04202,RP00568,RP01670,RP00762,RP00060,RP04543,RP00921,RP00301	R01384,R01386,R07658,R00945,R01196,R00006,R00014,R00211,R00210,R01699,R00207,R00224,R00226,R00209,R05636,R03145,R00214,R00216,R00837,R00761,R02727,R00010,R00771,R00941,R02737,R00836,R02778,R02780,R03121,R00369,R00365,R00364,R00366,R00372,R00373,R00652,R00588,R01957,R00207,R01218,R01220,R01655,R03923,R00891,R00725,R01139,R00299,R08404,R02185,R05804,R00303,R00850,R00286,R00472,R00945
116	1.00	388	12	43	0	0	C00031->C00097:[5->2,7->3,9->1]	RP00164,RP05698,RP00528,RP06299,RP01093,RP01103,RP00357,RP00052,RP00060,RP03735,RP04202,RP01270	R01010,R01011,R01012,R01196,R00006,R00014,R00211,R00210,R01699,R00207,R00224,R00226,R00209,R05636,R03145,R00604,R02479,R00761,R00771,R00782,R06862,R01440,R00756,R00769,R05805,R00770,R00762,R00764,R00767,R00725,R01139,R00299,R08404,R02185,R05804,R00303,R00850,R00134,R03215,R03146,R00519,R00207,R01068
117	1.00	448	14	40	0	0	C00031->C00097:[5->3,7->2,9->1]	RP00164,RP01925,RP09657,RP09828,RP05698,RP01093,RP06639,RP06593,RP01103,RP00052,RP01133,RP00060,RP01270,RP04202	R01010,R01011,R01012,R02035,R06861,R06862,R01196,R00006,R00014,R00211,R00210,R01699,R00207,R00224,R00226,R00209,R05636,R03145,R00771,R01621,R01528,R00782,R00756,R00769,R05805,R00770,R00762,R00764,R00767,R00835,R00725,R01139,R00299,R08404,R02185,R05804,R00303,R00850,R01068,R00207
118	1.00	481	20	48	0	0	C00031->C00097:[4->2,7->3,9->1]	RP06552,RP00164,RP05698,RP00649,RP04543,RP00453,RP01274,RP05915,RP00191,RP01790,RP09657,RP09828,RP04202,RP01093,RP06639,RP01103,RP06427,RP00060,RP06727,RP00343	R01384,R01386,R07658,R01010,R01011,R01012,R01196,R00006,R00014,R00211,R00210,R01699,R00207,R00224,R00226,R00209,R05636,R03145,R00761,R01067,R00286,R02727,R00010,R01070,R02737,R00836,R02073,R04780,R04779,R01830,R06861,R06862,R00207,R00771,R01621,R00782,R01067,R00725,R01139,R00299,R08404,R02185,R05804,R00303,R00850,R01830,R02778,R02780
119	1.00	479	19	45	0	0	C00031->C00097:[4->2,7->3,9->1]	RP06552,RP00164,RP05698,RP00649,RP04543,RP01134,RP01274,RP05915,RP00191,RP01790,RP09657,RP09828,RP01093,RP06639,RP01103,RP06427,RP00060,RP06727,RP04202	R01384,R01386,R07658,R01010,R01011,R01012,R01196,R00006,R00014,R00211,R00210,R01699,R00207,R00224,R00226,R00209,R05636,R03145,R00761,R01067,R00286,R00837,R01070,R02737,R00836,R02073,R04780,R04779,R01830,R06861,R06862,R00771,R01621,R00782,R01067,R00725,R01139,R00299,R08404,R02185,R05804,R00303,R00850,R01830,R00207
120	1.00	495	11	35	0	0	C00031->C00097:[1->1,2->2,4->3]	RP01568,RP00395,RP13340,RP00113,RP02940,RP01103,RP02450,RP01033,RP01133,RP00060,RP00036	R01518,R01061,R01063,R01827,R02188,R01512,R01515,R01517,R01660,R03321,R00782,R02736,R00658,R00835,R00725,R01139,R00299,R08404,R02185,R05804,R00303,R00850,R00199,R01858,R02628,R01138,R00659,R00724,R00200,R00206,R02320,R00430,R00208,R01012,R00572
121	1.00	474	11	33	0	0	C00031->C00097:[1->1,2->2,4->3]	RP01568,RP00395,RP13340,RP01109,RP00113,RP02454,RP01103,RP01033,RP00205,RP00216,RP00036	R01518,R01061,R01063,R01827,R00802,R02188,R01512,R01515,R01517,R01660,R02740,R00782,R00658,R00801,R00015,R04194,R05140,R01788,R02189,R01786,R00199,R01858,R02628,R01138,R00659,R00724,R00200,R00206,R02320,R00430,R00208,R01012,R00572
122	1.00	433	18	45	0	0	C00031->C00097:[7->3,9->1,9->2]	RP00164,RP06299,RP06172,RP09657,RP09828,RP02940,RP05698,RP06101,RP01093,RP06639,RP01103,RP02450,RP01133,RP01274,RP00060,RP00191,RP00285,RP04202	R01010,R01011,R01012,R00761,R00472,R06861,R06862,R03321,R01196,R00006,R00014,R00211,R00210,R01699,R00207,R00224,R00226,R00209,R05636,R03145,R00214,R00216,R00771,R01621,R00782,R02736,R00835,R01070,R00725,R01139,R00299,R08404,R02185,R05804,R00303,R00850,R02073,R04780,R04779,R00211,R00210,R00209,R01196,R00212,R00207
123	1.00	428	16	47	0	0	C00031->C00097:[7->3,9->1,9->2]	RP00164,RP01271,RP06172,RP09657,RP09828,RP05698,RP06101,RP01093,RP01238,RP01103,RP00052,RP06639,RP00285,RP00060,RP04202,RP06299	R01010,R01011,R01012,R01068,R00472,R06861,R06862,R01196,R00006,R00014,R00211,R00210,R01699,R00207,R00224,R00226,R00209,R05636,R03145,R00214,R00216,R00771,R01015,R00782,R00756,R00769,R05805,R00770,R00762,R00764,R00767,R01621,R00211,R00210,R00209,R01196,R00212,R00725,R01139,R00299,R08404,R02185,R05804,R00303,R00850,R00207,R00761
124	1.00	387	19	76	0	1	C00031->C00097:[4->2,7->3,9->1]	RP06552,RP01134,RP04543,RP05698,RP00036,RP00079,RP00078,RP00285,RP05915,RP04202,RP06172,RP04232,RP01093,RP01103,RP00060,RP00109,RP05729,RP03735,RP06299	R01384,R01386,R07658,R00837,R00286,R01196,R00006,R00014,R00211,R00210,R01699,R00207,R00224,R00226,R00209,R05636,R03145,R00199,R01858,R02628,R01138,R00659,R00724,R00200,R00206,R02320,R00430,R00208,R01012,R00572,R00361,R00360,R00343,R00342,R01447,R01257,R00431,R00346,R00345,R00726,R00341,R00211,R00210,R00209,R01196,R00212,R02737,R00836,R00207,R00472,R00212,R00771,R00782,R00725,R01139,R00299,R08404,R02185,R05804,R00303,R00850,R00344,R00930,R00217,R00353,R00217,R00346,R00345,R00726,R00341,R00431,R00134,R03215,R03146,R00519,R00761
125	1.00	302	15	53	0	0	C00031->C00097:[7->3,9->1,9->2]	RP01572,RP06172,RP05698,RP06101,RP01093,RP06639,RP00180,RP01103,RP00026,RP01925,RP01133,RP06427,RP00060,RP04202,RP01573	R01528,R00472,R01196,R00006,R00014,R00211,R00210,R01699,R00207,R00224,R00226,R00209,R05636,R03145,R00214,R00216,R00771,R01621,R00315,R00317,R00320,R00782,R00743,R01323,R01179,R05508,R00393,R04057,R02955,R05336,R01359,R05509,R00928,R04000,R00229,R07832,R03884,R00227,R03153,R00235,R02035,R00835,R01067,R00725,R01139,R00299,R08404,R02185,R05804,R00303,R00850,R00207,R01529
126	1.00	426	12	35	0	0	C00031->C00097:[4->2,7->3,9->1]	RP06552,RP04543,RP05698,RP05915,RP01093,RP06639,RP00453,RP01103,RP06427,RP00060,RP04202,RP00343	R01384,R01386,R07658,R00286,R01196,R00006,R00014,R00211,R00210,R01699,R00207,R00224,R00226,R00209,R05636,R03145,R02737,R00836,R00771,R01621,R02727,R00010,R00782,R01067,R00725,R01139,R00299,R08404,R02185,R05804,R00303,R00850,R00207,R02778,R02780
127	0.67	452	13	31	0	0	C00031->C00097:[5->3,9->1]	RP00164,RP01590,RP09657,RP09828,RP05698,RP02454,RP06639,RP01103,RP02961,RP01274,RP00191,RP04202,RP00216	R01010,R01011,R01012,R01555,R05196,R06861,R06862,R01196,R00006,R00014,R00211,R00210,R01699,R00207,R00224,R00226,R00209,R05636,R03145,R02740,R01621,R00782,R00028,R01070,R02073,R04780,R04779,R00207,R01788,R02189,R01786
128	0.67	490	19	36	1	1	C00031->C00097:[4->2,4->3,7->2,7->3]	RP06552,RP07515,RP06374,RP01925,RP05769,RP01128,RP04543,RP00453,RP00568,RP01670,RP06373,RP01133,RP00762,RP00060,RP05304,RP00343,RP06593,RP05915,RP00301	R01384,R01386,R07658,R03425,R00945,R02035,R05704,R00830,R01221,R03425,R00830,R00286,R02727,R00010,R01218,R01220,R01655,R00941,R00835,R03923,R00891,R00725,R01139,R00299,R08404,R02185,R05804,R00303,R00850,R05704,R02778,R02780,R01528,R02737,R00836,R00945
129	0.67	487	18	33	1	1	C00031->C00097:[4->2,4->3,7->2,7->3]	RP06552,RP07515,RP01134,RP01925,RP05769,RP01128,RP04543,RP00568,RP01670,RP06373,RP01133,RP00762,RP00060,RP06374,RP05304,RP05915,RP06593,RP00301	R01384,R01386,R07658,R03425,R00837,R02035,R05704,R00830,R01221,R03425,R00830,R00286,R01218,R01220,R01655,R00941,R00835,R03923,R00891,R00725,R01139,R00299,R08404,R02185,R05804,R00303,R00850,R00945,R05704,R02737,R00836,R01528,R00945
130	1.00	335	23	66	0	0	C00031->C00097:[7->2,7->3,9->1]	RP01925,RP02918,RP00440,RP05698,RP00026,RP00180,RP12734,RP01133,RP04318,RP00285,RP05242,RP02797,RP00291,RP01093,RP06639,RP01103,RP10730,RP12733,RP06427,RP00060,RP04202,RP06299,RP06593	R02035,R00014,R03050,R00006,R01196,R00006,R00014,R00211,R00210,R01699,R00207,R00224,R00226,R00209,R05636,R03145,R00743,R01323,R01179,R05508,R00393,R04057,R02955,R05336,R01359,R05509,R00928,R04000,R00229,R07832,R03884,R00227,R03153,R00235,R00315,R00317,R00320,R00226,R00835,R00224,R00211,R00210,R00209,R01196,R00212,R05636,R03145,R00226,R04672,R00771,R01621,R00782,R01699,R00006,R01067,R00725,R01139,R00299,R08404,R02185,R05804,R00303,R00850,R00207,R00761,R01528
131	1.00	468	23	44	1	1	C00031->C00097:[4->1,4->2,4->3,7->1,7->2,7->3]	RP06552,RP07515,RP06374,RP01925,RP01128,RP01134,RP04543,RP00453,RP00762,RP01133,RP05769,RP05915,RP00955,RP00300,RP00568,RP01670,RP05304,RP01488,RP00060,RP00343,RP03735,RP06593,RP00301	R01384,R01386,R07658,R03425,R00945,R02035,R00830,R00837,R00286,R02727,R00010,R03923,R00891,R00835,R05704,R00830,R01221,R03425,R02737,R00836,R00524,R00944,R00943,R01218,R01220,R01655,R05704,R01408,R00725,R01139,R00299,R08404,R02185,R05804,R00303,R00850,R02778,R02780,R00134,R03215,R03146,R00519,R01528,R00945
132	0.67	151	23	176	2	3	C00031->C00097:[4->2,4->3]	RP06552,RP01134,RP00015,RP00924,RP12907,RP05677,RP00762,RP00305,RP00304,RP01670,RP00343,RP10771,RP06374,RP04543,RP00453,RP06373,RP00931,RP05915,RP00043,RP00568,RP00301,RP01012,RP04522	R01384,R01386,R07658,R00837,R07997,R08082,R08050,R05036,R05037,R01412,R05857,R05229,R05039,R08611,R06551,R05301,R05302,R05097,R03812,R05320,R06539,R01252,R08081,R03737,R03376,R05419,R02444,R02445,R01879,R06338,R06335,R03218,R02160,R06336,R06337,R02486,R07366,R07996,R03219,R05228,R07993,R03590,R07187,R06540,R07329,R08610,R03806,R07184,R04276,R07186,R03640,R07368,R03809,R07367,R05469,R05468,R03009,R03008,R04073,R03451,R05722,R05723,R05466,R02397,R06323,R06322,R03126,R07185,R00474,R08165,R08549,R07997,R08082,R08050,R05036,R05037,R01412,R05857,R05229,R05228,R08611,R06551,R07185,R05301,R05302,R05097,R03812,R05320,R06539,R01252,R08081,R03737,R03376,R00474,R08610,R05419,R02444,R02445,R00265,R00621,R01879,R06338,R06335,R03218,R03219,R06336,R06337,R02486,R07366,R07996,R08165,R05039,R07993,R03590,R01700,R07187,R06540,R02160,R07329,R03806,R07184,R00272,R07186,R03640,R07368,R03809,R07367,R05469,R05468,R01197,R03009,R03008,R04073,R03451,R05722,R05723,R05466,R02397,R06323,R06322,R03126,R04276,R03923,R00891,R00709,R00267,R08549,R01197,R00265,R01655,R02778,R02780,R01700,R00945,R00286,R02727,R00010,R00941,R00479,R02737,R00836,R03121,R00369,R00365,R00364,R00366,R00372,R00373,R00652,R00588,R01957,R01218,R01220,R00945,R00621,R00272
133	0.67	384	12	35	0	1	C00031->C00097:[4->1,4->2]	RP06552,RP01134,RP04232,RP00287,RP05698,RP06172,RP06101,RP01103,RP00285,RP04543,RP03735,RP05915	R01384,R01386,R07658,R00837,R00212,R00214,R00216,R01196,R00006,R00014,R00211,R00210,R01699,R00207,R00224,R00226,R00209,R05636,R03145,R00472,R00214,R00216,R00782,R00211,R00210,R00209,R01196,R00212,R00286,R00134,R03215,R03146,R00519,R02737,R00836
134	0.67	382	18	50	0	1	C00031->C00097:[4->1,4->2,7->1,7->2]	RP06552,RP01134,RP01925,RP00287,RP05698,RP00453,RP06101,RP01133,RP00285,RP05915,RP00343,RP06172,RP04232,RP01103,RP00060,RP04543,RP03735,RP06593	R01384,R01386,R07658,R00837,R02035,R00214,R00216,R01196,R00006,R00014,R00211,R00210,R01699,R00207,R00224,R00226,R00209,R05636,R03145,R02727,R00010,R00214,R00216,R00835,R00211,R00210,R00209,R01196,R00212,R02737,R00836,R02778,R02780,R00472,R00212,R00782,R00725,R01139,R00299,R08404,R02185,R05804,R00303,R00850,R00286,R00134,R03215,R03146,R00519,R01528
135	1.00	464	25	46	1	1	C00031->C00097:[4->1,4->2,4->3,7->1,7->2,7->3]	RP06552,RP07515,RP06374,RP01925,RP01128,RP04543,RP07922,RP01134,RP00453,RP00762,RP01133,RP05769,RP05915,RP00955,RP00300,RP00568,RP01670,RP05304,RP01488,RP00060,RP06373,RP00343,RP03735,RP06593,RP00301	R01384,R01386,R07658,R03425,R00945,R02035,R00830,R00286,R04125,R00837,R02727,R00010,R03923,R00891,R00835,R05704,R00830,R01221,R03425,R02737,R00836,R00524,R00944,R00943,R01218,R01220,R01655,R05704,R01408,R00725,R01139,R00299,R08404,R02185,R05804,R00303,R00850,R00941,R02778,R02780,R00134,R03215,R03146,R00519,R01528,R00945
136	1.00	500	19	32	1	1	C00031->C00097:[4->1,4->2,4->3]	RP06552,RP07515,RP06374,RP01128,RP01134,RP04543,RP00453,RP00762,RP05769,RP05915,RP00955,RP00568,RP01670,RP05304,RP01488,RP06373,RP00343,RP03735,RP00301	R01384,R01386,R07658,R03425,R00945,R00830,R00837,R00286,R02727,R00010,R03923,R00891,R05704,R00830,R01221,R03425,R02737,R00836,R00524,R01218,R01220,R01655,R05704,R01408,R00941,R02778,R02780,R00134,R03215,R03146,R00519,R00945
137	1.00	249	13	57	0	1	C00031->C00097:[7->2,7->3,9->1]	RP05698,RP04232,RP01093,RP00026,RP00180,RP01103,RP01925,RP01133,RP00060,RP00285,RP03735,RP06299,RP06593	R01196,R00006,R00014,R00211,R00210,R01699,R00207,R00224,R00226,R00209,R05636,R03145,R00212,R00771,R00743,R01323,R01179,R05508,R00393,R04057,R02955,R05336,R01359,R05509,R00928,R04000,R00229,R07832,R03884,R00227,R03153,R00235,R00315,R00317,R00320,R00782,R02035,R00835,R00725,R01139,R00299,R08404,R02185,R05804,R00303,R00850,R00211,R00210,R00209,R01196,R00212,R00134,R03215,R03146,R00519,R00761,R01528
138	1.00	353	26	77	0	0	C00031->C00097:[4->2,7->3,9->1]	RP06552,RP00128,RP05698,RP04318,RP00440,RP04543,RP00453,RP00180,RP12734,RP06639,RP02918,RP05242,RP00285,RP05915,RP02797,RP04202,RP00291,RP01093,RP00026,RP01103,RP10730,RP12733,RP06427,RP00060,RP00343,RP06299	R01384,R01386,R07658,R00710,R00711,R01019,R00326,R01196,R00006,R00014,R00211,R00210,R01699,R00207,R00224,R00226,R00209,R05636,R03145,R00224,R03050,R00006,R00286,R02727,R00010,R00315,R00317,R00320,R00226,R01621,R00014,R05636,R00211,R00210,R00209,R01196,R00212,R02737,R00836,R03145,R00207,R00226,R04672,R00771,R00743,R01323,R01179,R05508,R00393,R04057,R02955,R05336,R01359,R05509,R00928,R04000,R00229,R07832,R03884,R00227,R03153,R00235,R00782,R01699,R00006,R01067,R00725,R01139,R00299,R08404,R02185,R05804,R00303,R00850,R02778,R02780,R00761
139	1.00	385	30	79	0	0	C00031->C00097:[4->2,7->2,7->3,9->1]	RP06552,RP01134,RP01925,RP04318,RP00440,RP05698,RP00128,RP00180,RP00079,RP12734,RP01133,RP02918,RP05242,RP00285,RP05915,RP02797,RP04202,RP00291,RP06172,RP00078,RP01093,RP01103,RP10730,RP12733,RP00060,RP00109,RP05729,RP06299,RP06593,RP04543	R01384,R01386,R07658,R00837,R02035,R00224,R03050,R00006,R01196,R00006,R00014,R00211,R00210,R01699,R00207,R00224,R00226,R00209,R05636,R03145,R00710,R00711,R01019,R00326,R00315,R00317,R00320,R00361,R00360,R00343,R00342,R01447,R01257,R00226,R00835,R00014,R05636,R00211,R00210,R00209,R01196,R00212,R02737,R00836,R03145,R00207,R00226,R04672,R00472,R00431,R00346,R00345,R00726,R00341,R00771,R00782,R01699,R00006,R00725,R01139,R00299,R08404,R02185,R05804,R00303,R00850,R00344,R00930,R00217,R00353,R00217,R00346,R00345,R00726,R00341,R00431,R00761,R01528,R00286
140	0.67	148	22	177	2	3	C00031->C00097:[4->2,4->3]	RP06552,RP01134,RP00301,RP00015,RP00924,RP12907,RP05677,RP00762,RP00300,RP00305,RP00304,RP01670,RP10771,RP06374,RP04543,RP00931,RP05915,RP00043,RP00568,RP03735,RP01012,RP04522	R01384,R01386,R07658,R00837,R00945,R07997,R08082,R08050,R05036,R05037,R01412,R05857,R05229,R05039,R08611,R06551,R05301,R05302,R05097,R03812,R05320,R06539,R01252,R08081,R03737,R03376,R05419,R02444,R02445,R01879,R06338,R06335,R03218,R02160,R06336,R06337,R02486,R07366,R07996,R03219,R05228,R07993,R03590,R07187,R06540,R07329,R08610,R03806,R07184,R04276,R07186,R03640,R07368,R03809,R07367,R05469,R05468,R03009,R03008,R04073,R03451,R05722,R05723,R05466,R02397,R06323,R06322,R03126,R07185,R00474,R08165,R08549,R07997,R08082,R08050,R05036,R05037,R01412,R05857,R05229,R05228,R08611,R06551,R07185,R05301,R05302,R05097,R03812,R05320,R06539,R01252,R08081,R03737,R03376,R00474,R08610,R05419,R02444,R02445,R00265,R00621,R01879,R06338,R06335,R03218,R03219,R06336,R06337,R02486,R07366,R07996,R08165,R05039,R07993,R03590,R01700,R07187,R06540,R02160,R07329,R03806,R07184,R00272,R07186,R03640,R07368,R03809,R07367,R05469,R05468,R01197,R03009,R03008,R04073,R03451,R05722,R05723,R05466,R02397,R06323,R06322,R03126,R04276,R03923,R00891,R00944,R00943,R00709,R00267,R08549,R01197,R00265,R01655,R01700,R00945,R00286,R00479,R02737,R00836,R03121,R00369,R00365,R00364,R00366,R00372,R00373,R00652,R00588,R01957,R01218,R01220,R00134,R03215,R03146,R00519,R00621,R00272
141	1.00	398	20	46	0	0	C00031->C00097:[7->2,7->3,9->1]	RP01925,RP04318,RP00440,RP05698,RP00180,RP12734,RP01133,RP02918,RP05242,RP00285,RP02797,RP00291,RP01093,RP01103,RP10730,RP12733,RP00060,RP04202,RP06299,RP06593	R02035,R00224,R03050,R00006,R01196,R00006,R00014,R00211,R00210,R01699,R00207,R00224,R00226,R00209,R05636,R03145,R00315,R00317,R00320,R00226,R00835,R00014,R05636,R00211,R00210,R00209,R01196,R00212,R03145,R00226,R04672,R00771,R00782,R01699,R00006,R00725,R01139,R00299,R08404,R02185,R05804,R00303,R00850,R00207,R00761,R01528
142	1.00	397	28	72	0	0	C00031->C00097:[4->2,7->2,7->3,9->1]	RP06552,RP01134,RP01925,RP04318,RP00440,RP05698,RP00079,RP12734,RP01133,RP02918,RP05242,RP00285,RP05915,RP02797,RP04202,RP00291,RP06172,RP00078,RP01093,RP01103,RP10730,RP12733,RP00060,RP00109,RP05729,RP06299,RP06593,RP04543	R01384,R01386,R07658,R00837,R02035,R00224,R03050,R00006,R01196,R00006,R00014,R00211,R00210,R01699,R00207,R00224,R00226,R00209,R05636,R03145,R00361,R00360,R00343,R00342,R01447,R01257,R00226,R00835,R00014,R05636,R00211,R00210,R00209,R01196,R00212,R02737,R00836,R03145,R00207,R00226,R04672,R00472,R00431,R00346,R00345,R00726,R00341,R00771,R00782,R01699,R00006,R00725,R01139,R00299,R08404,R02185,R05804,R00303,R00850,R00344,R00930,R00217,R00353,R00217,R00346,R00345,R00726,R00341,R00431,R00761,R01528,R00286
143	1.00	432	28	62	0	0	C00031->C00097:[4->2,7->2,7->3,9->1]	RP06552,RP01134,RP01925,RP04318,RP00440,RP00287,RP05698,RP00128,RP06101,RP12734,RP01133,RP02918,RP05242,RP00285,RP05915,RP02797,RP00180,RP00291,RP06172,RP01093,RP01103,RP10730,RP12733,RP00060,RP04202,RP06299,RP06593,RP04543	R01384,R01386,R07658,R00837,R02035,R00224,R03050,R00006,R00214,R00216,R01196,R00006,R00014,R00211,R00210,R01699,R00207,R00224,R00226,R00209,R05636,R03145,R00710,R00711,R01019,R00326,R00214,R00216,R00226,R00835,R00014,R05636,R00211,R00210,R00209,R01196,R00212,R02737,R00836,R03145,R00315,R00317,R00320,R00226,R04672,R00472,R00771,R00782,R01699,R00006,R00725,R01139,R00299,R08404,R02185,R05804,R00303,R00850,R00207,R00761,R01528,R00286
144	0.67	467	20	42	0	0	C00031->C00097:[4->1,4->2]	RP06552,RP01134,RP04543,RP02918,RP00440,RP00287,RP05698,RP06101,RP12734,RP04318,RP00285,RP05242,RP05915,RP02797,RP00291,RP06172,RP01103,RP10730,RP12733,RP04202	R01384,R01386,R07658,R00837,R00286,R00014,R03050,R00006,R00214,R00216,R01196,R00006,R00014,R00211,R00210,R01699,R00207,R00224,R00226,R00209,R05636,R03145,R00214,R00216,R00226,R00224,R00211,R00210,R00209,R01196,R00212,R05636,R02737,R00836,R03145,R00226,R04672,R00472,R00782,R01699,R00006,R00207
145	1.00	388	25	69	0	0	C00031->C00097:[4->2,7->3,9->1]	RP06552,RP01134,RP05698,RP04318,RP00440,RP04543,RP00079,RP12734,RP02918,RP05242,RP00285,RP05915,RP02797,RP04202,RP00291,RP06172,RP00078,RP01093,RP01103,RP10730,RP12733,RP00060,RP00109,RP05729,RP06299	R01384,R01386,R07658,R00837,R01196,R00006,R00014,R00211,R00210,R01699,R00207,R00224,R00226,R00209,R05636,R03145,R00224,R03050,R00006,R00286,R00361,R00360,R00343,R00342,R01447,R01257,R00226,R00014,R05636,R00211,R00210,R00209,R01196,R00212,R02737,R00836,R03145,R00207,R00226,R04672,R00472,R00431,R00346,R00345,R00726,R00341,R00771,R00782,R01699,R00006,R00725,R01139,R00299,R08404,R02185,R05804,R00303,R00850,R00344,R00930,R00217,R00353,R00217,R00346,R00345,R00726,R00341,R00431,R00761
146	0.67	471	19	47	0	0	C00031->C00097:[4->2,5->3]	RP06552,RP00164,RP04543,RP01790,RP09657,RP09828,RP00649,RP05698,RP05915,RP01093,RP06639,RP00453,RP01103,RP00343,RP01274,RP00060,RP06727,RP00191,RP04202	R01384,R01386,R07658,R01010,R01011,R01012,R00286,R01830,R06861,R06862,R00761,R01067,R01196,R00006,R00014,R00211,R00210,R01699,R00207,R00224,R00226,R00209,R05636,R03145,R02737,R00836,R00771,R01621,R02727,R00010,R00782,R02778,R02780,R01070,R00725,R01139,R00299,R08404,R02185,R05804,R00303,R00850,R01830,R02073,R04780,R04779,R00207
147	1.00	401	17	46	0	1	C00031->C00097:[4->2,7->3,9->1]	RP06552,RP01134,RP04543,RP00287,RP05698,RP00453,RP06101,RP00285,RP05915,RP04202,RP06172,RP04232,RP01093,RP01103,RP00060,RP00343,RP06299	R01384,R01386,R07658,R00837,R00286,R00214,R00216,R01196,R00006,R00014,R00211,R00210,R01699,R00207,R00224,R00226,R00209,R05636,R03145,R02727,R00010,R00214,R00216,R00211,R00210,R00209,R01196,R00212,R02737,R00836,R00207,R00472,R00212,R00771,R00782,R00725,R01139,R00299,R08404,R02185,R05804,R00303,R00850,R02778,R02780,R00761
148	1.00	351	25	63	1	1	C00031->C00097:[4->1,4->2,4->3]	RP06552,RP07515,RP01134,RP06299,RP06172,RP01128,RP04543,RP07922,RP06374,RP00180,RP06373,RP05769,RP05915,RP00955,RP00762,RP06101,RP01093,RP00026,RP01670,RP05304,RP00568,RP01488,RP00060,RP03735,RP00301	R01384,R01386,R07658,R03425,R00837,R00761,R00472,R00830,R00286,R04125,R00945,R00315,R00317,R00320,R00941,R05704,R00830,R01221,R03425,R02737,R00836,R00524,R03923,R00891,R00214,R00216,R00771,R00743,R01323,R01179,R05508,R00393,R04057,R02955,R05336,R01359,R05509,R00928,R04000,R00229,R07832,R03884,R00227,R03153,R00235,R01655,R05704,R01218,R01220,R01408,R00725,R01139,R00299,R08404,R02185,R05804,R00303,R00850,R00134,R03215,R03146,R00519,R00945
149	1.00	412	22	53	0	0	C00031->C00097:[4->2,7->3,9->1]	RP06552,RP05698,RP04318,RP00440,RP04543,RP00453,RP00180,RP12734,RP02918,RP05242,RP00285,RP05915,RP02797,RP04202,RP00291,RP01093,RP01103,RP10730,RP12733,RP00060,RP00343,RP06299	R01384,R01386,R07658,R01196,R00006,R00014,R00211,R00210,R01699,R00207,R00224,R00226,R00209,R05636,R03145,R00224,R03050,R00006,R00286,R02727,R00010,R00315,R00317,R00320,R00226,R00014,R05636,R00211,R00210,R00209,R01196,R00212,R02737,R00836,R03145,R00207,R00226,R04672,R00771,R00782,R01699,R00006,R00725,R01139,R00299,R08404,R02185,R05804,R00303,R00850,R02778,R02780,R00761
150	1.00	428	24	55	0	0	C00031->C00097:[4->2,7->3,9->1]	RP06552,RP05698,RP04318,RP00440,RP04543,RP00453,RP00180,RP12734,RP02918,RP05242,RP00285,RP05915,RP02797,RP04202,RP00291,RP01093,RP06639,RP01103,RP10730,RP12733,RP06427,RP00060,RP00343,RP06299	R01384,R01386,R07658,R01196,R00006,R00014,R00211,R00210,R01699,R00207,R00224,R00226,R00209,R05636,R03145,R00224,R03050,R00006,R00286,R02727,R00010,R00315,R00317,R00320,R00226,R00014,R05636,R00211,R00210,R00209,R01196,R00212,R02737,R00836,R03145,R00207,R00226,R04672,R00771,R01621,R00782,R01699,R00006,R01067,R00725,R01139,R00299,R08404,R02185,R05804,R00303,R00850,R02778,R02780,R00761
151	1.00	359	29	81	0	0	C00031->C00097:[4->2,7->3,9->1]	RP06552,RP01134,RP05698,RP06727,RP00440,RP04543,RP02454,RP00128,RP00180,RP02961,RP12734,RP06639,RP04318,RP05242,RP00285,RP05915,RP02797,RP00291,RP01590,RP10730,RP01093,RP00026,RP01103,RP02918,RP12733,RP00060,RP04202,RP06299,RP00216	R01384,R01386,R07658,R00837,R01196,R00006,R00014,R00211,R00210,R01699,R00207,R00224,R00226,R00209,R05636,R03145,R01830,R03050,R00006,R00286,R02740,R00710,R00711,R01019,R00326,R00315,R00317,R00320,R00028,R00226,R01621,R00224,R05636,R00211,R00210,R00209,R01196,R00212,R02737,R00836,R03145,R00226,R04672,R01555,R05196,R01699,R00771,R00743,R01323,R01179,R05508,R00393,R04057,R02955,R05336,R01359,R05509,R00928,R04000,R00229,R07832,R03884,R00227,R03153,R00235,R00782,R00014,R00006,R00725,R01139,R00299,R08404,R02185,R05804,R00303,R00850,R00207,R00761,R01788,R02189,R01786
152	1.00	329	22	68	0	0	C00031->C00097:[4->2,7->3,9->1]	RP06552,RP01134,RP04543,RP02918,RP00440,RP05698,RP00180,RP12734,RP04318,RP00285,RP05242,RP05915,RP02797,RP00291,RP01093,RP00026,RP01103,RP10730,RP12733,RP00060,RP04202,RP06299	R01384,R01386,R07658,R00837,R00286,R00014,R03050,R00006,R01196,R00006,R00014,R00211,R00210,R01699,R00207,R00224,R00226,R00209,R05636,R03145,R00315,R00317,R00320,R00226,R00224,R00211,R00210,R00209,R01196,R00212,R05636,R02737,R00836,R03145,R00226,R04672,R00771,R00743,R01323,R01179,R05508,R00393,R04057,R02955,R05336,R01359,R05509,R00928,R04000,R00229,R07832,R03884,R00227,R03153,R00235,R00782,R01699,R00006,R00725,R01139,R00299,R08404,R02185,R05804,R00303,R00850,R00207,R00761
153	1.00	397	19	54	0	0	C00031->C00097:[4->2,4->3,9->1]	RP06552,RP00043,RP06374,RP06299,RP00287,RP05698,RP04543,RP00453,RP00568,RP01670,RP06373,RP01093,RP00762,RP00060,RP00343,RP00921,RP05915,RP04202,RP00301	R01384,R01386,R07658,R03121,R00369,R00365,R00364,R00366,R00372,R00373,R00652,R00588,R01957,R00945,R00761,R00214,R00216,R01196,R00006,R00014,R00211,R00210,R01699,R00207,R00224,R00226,R00209,R05636,R03145,R00286,R02727,R00010,R01218,R01220,R01655,R00941,R00771,R03923,R00891,R00725,R01139,R00299,R08404,R02185,R05804,R00303,R00850,R02778,R02780,R00472,R02737,R00836,R00207,R00945
154	1.00	493	18	29	1	1	C00031->C00097:[4->1,4->2,4->3]	RP06552,RP07515,RP01134,RP01128,RP04543,RP01488,RP07922,RP00762,RP05769,RP06374,RP05915,RP00955,RP00568,RP01670,RP05304,RP06373,RP03735,RP00301	R01384,R01386,R07658,R03425,R00837,R00830,R00286,R01408,R04125,R03923,R00891,R05704,R00830,R01221,R03425,R00945,R02737,R00836,R00524,R01218,R01220,R01655,R05704,R00941,R00134,R03215,R03146,R00519,R00945
155	1.00	419	19	43	0	0	C00031->C00097:[7->2,7->3,9->1]	RP01925,RP02918,RP00440,RP05698,RP12734,RP01133,RP04318,RP00285,RP05242,RP02797,RP00291,RP01093,RP01103,RP10730,RP12733,RP00060,RP04202,RP06299,RP06593	R02035,R00014,R03050,R00006,R01196,R00006,R00014,R00211,R00210,R01699,R00207,R00224,R00226,R00209,R05636,R03145,R00226,R00835,R00224,R00211,R00210,R00209,R01196,R00212,R05636,R03145,R00226,R04672,R00771,R00782,R01699,R00006,R00725,R01139,R00299,R08404,R02185,R05804,R00303,R00850,R00207,R00761,R01528
156	1.00	338	24	70	0	0	C00031->C00097:[7->2,7->3,9->1]	RP00128,RP01925,RP04318,RP00440,RP05698,RP00180,RP12734,RP01133,RP02918,RP05242,RP00285,RP02797,RP00291,RP06639,RP01093,RP00026,RP01103,RP10730,RP12733,RP06427,RP00060,RP04202,RP06299,RP06593	R00710,R00711,R01019,R00326,R02035,R00224,R03050,R00006,R01196,R00006,R00014,R00211,R00210,R01699,R00207,R00224,R00226,R00209,R05636,R03145,R00315,R00317,R00320,R00226,R00835,R00014,R05636,R00211,R00210,R00209,R01196,R00212,R03145,R00226,R04672,R01621,R00771,R00743,R01323,R01179,R05508,R00393,R04057,R02955,R05336,R01359,R05509,R00928,R04000,R00229,R07832,R03884,R00227,R03153,R00235,R00782,R01699,R00006,R01067,R00725,R01139,R00299,R08404,R02185,R05804,R00303,R00850,R00207,R00761,R01528
157	1.00	350	27	73	0	0	C00031->C00097:[7->2,7->3,9->1]	RP06727,RP01925,RP04318,RP00440,RP05698,RP02454,RP00180,RP02961,RP12734,RP01133,RP02918,RP00285,RP05242,RP02797,RP00291,RP01590,RP00026,RP01093,RP06639,RP01103,RP10730,RP12733,RP00060,RP04202,RP06299,RP06593,RP00216	R01830,R02035,R00224,R03050,R00006,R01196,R00006,R00014,R00211,R00210,R01699,R00207,R00224,R00226,R00209,R05636,R03145,R02740,R00315,R00317,R00320,R00028,R00226,R00835,R00014,R00211,R00210,R00209,R01196,R00212,R05636,R03145,R00226,R04672,R01555,R05196,R00743,R01323,R01179,R05508,R00393,R04057,R02955,R05336,R01359,R05509,R00928,R04000,R00229,R07832,R03884,R00227,R03153,R00235,R00771,R01621,R00782,R01699,R00006,R00725,R01139,R00299,R08404,R02185,R05804,R00303,R00850,R00207,R00761,R01528,R01788,R02189,R01786
158	1.00	434	23	50	0	0	C00031->C00097:[4->2,5->1,9->3]	RP06552,RP01095,RP01134,RP04543,RP02918,RP00440,RP05698,RP12734,RP04318,RP00285,RP05242,RP05915,RP02797,RP01573,RP00291,RP01093,RP06639,RP01103,RP10730,RP12733,RP00060,RP04202,RP01576	R01384,R01386,R07658,R05339,R00837,R00286,R00014,R03050,R00006,R01196,R00006,R00014,R00211,R00210,R01699,R00207,R00224,R00226,R00209,R05636,R03145,R00226,R00224,R00211,R00210,R00209,R01196,R00212,R05636,R02737,R00836,R03145,R01529,R00226,R04672,R00771,R01621,R00782,R01699,R00006,R00725,R01139,R00299,R08404,R02185,R05804,R00303,R00850,R00207,R05338
159	1.00	428	27	63	0	0	C00031->C00097:[4->2,7->3,9->1]	RP06552,RP01134,RP05698,RP04318,RP00440,RP00287,RP04543,RP00453,RP06101,RP12734,RP02918,RP05242,RP00285,RP05915,RP02797,RP00180,RP04202,RP00291,RP06172,RP00128,RP01093,RP01103,RP10730,RP12733,RP00060,RP00343,RP06299	R01384,R01386,R07658,R00837,R01196,R00006,R00014,R00211,R00210,R01699,R00207,R00224,R00226,R00209,R05636,R03145,R00224,R03050,R00006,R00214,R00216,R00286,R02727,R00010,R00214,R00216,R00226,R00014,R05636,R00211,R00210,R00209,R01196,R00212,R02737,R00836,R03145,R00315,R00317,R00320,R00207,R00226,R04672,R00472,R00710,R00711,R01019,R00326,R00771,R00782,R01699,R00006,R00725,R01139,R00299,R08404,R02185,R05804,R00303,R00850,R02778,R02780,R00761
160	0.67	461	14	24	1	1	C00031->C00097:[4->1,4->2]	RP06552,RP07515,RP01134,RP01488,RP01128,RP04543,RP06374,RP00762,RP05769,RP05304,RP05915,RP03735,RP00955,RP00301	R01384,R01386,R07658,R03425,R00837,R01408,R00830,R00286,R00945,R03923,R00891,R05704,R00830,R01221,R03425,R05704,R02737,R00836,R00134,R03215,R03146,R00519,R00524,R00945
161	0.67	465	19	38	1	1	C00031->C00097:[4->2,4->3,7->2,7->3]	RP06552,RP07515,RP01134,RP01925,RP01128,RP04543,RP00300,RP00568,RP01670,RP00762,RP01133,RP05769,RP00060,RP06374,RP05304,RP05915,RP03735,RP06593,RP00301	R01384,R01386,R07658,R03425,R00837,R02035,R00830,R00286,R00944,R00943,R01218,R01220,R01655,R03923,R00891,R00835,R05704,R00830,R01221,R03425,R00725,R01139,R00299,R08404,R02185,R05804,R00303,R00850,R00945,R05704,R02737,R00836,R00134,R03215,R03146,R00519,R01528,R00945
162	1.00	395	27	73	0	0	C00031->C00097:[4->2,7->3,9->1]	RP06552,RP01134,RP05698,RP04318,RP00440,RP04543,RP00453,RP00079,RP12734,RP02918,RP05242,RP00285,RP05915,RP02797,RP05729,RP00291,RP06172,RP00078,RP04202,RP01093,RP01103,RP10730,RP12733,RP00060,RP00109,RP00343,RP06299	R01384,R01386,R07658,R00837,R01196,R00006,R00014,R00211,R00210,R01699,R00207,R00224,R00226,R00209,R05636,R03145,R00224,R03050,R00006,R00286,R02727,R00010,R00361,R00360,R00343,R00342,R01447,R01257,R00226,R00014,R05636,R00211,R00210,R00209,R01196,R00212,R02737,R00836,R03145,R00217,R00346,R00345,R00726,R00341,R00431,R00226,R04672,R00472,R00431,R00346,R00345,R00726,R00341,R00207,R00771,R00782,R01699,R00006,R00725,R01139,R00299,R08404,R02185,R05804,R00303,R00850,R00344,R00930,R00217,R00353,R02778,R02780,R00761
163	1.00	459	23	42	1	1	C00031->C00097:[4->1,4->2,4->3,7->1,7->2,7->3]	RP06552,RP07515,RP01134,RP01925,RP01128,RP04543,RP06374,RP07922,RP00762,RP01133,RP05769,RP05915,RP00955,RP00300,RP00568,RP01670,RP05304,RP01488,RP00060,RP06373,RP03735,RP06593,RP00301	R01384,R01386,R07658,R03425,R00837,R02035,R00830,R00286,R00945,R04125,R03923,R00891,R00835,R05704,R00830,R01221,R03425,R02737,R00836,R00524,R00944,R00943,R01218,R01220,R01655,R05704,R01408,R00725,R01139,R00299,R08404,R02185,R05804,R00303,R00850,R00941,R00134,R03215,R03146,R00519,R01528,R00945
164	1.00	426	20	47	0	0	C00031->C00097:[4->2,7->3,9->1]	RP06552,RP01134,RP04543,RP02918,RP00440,RP05698,RP12734,RP04318,RP00285,RP05242,RP05915,RP02797,RP00291,RP01093,RP01103,RP10730,RP12733,RP00060,RP04202,RP06299	R01384,R01386,R07658,R00837,R00286,R00014,R03050,R00006,R01196,R00006,R00014,R00211,R00210,R01699,R00207,R00224,R00226,R00209,R05636,R03145,R00226,R00224,R00211,R00210,R00209,R01196,R00212,R05636,R02737,R00836,R03145,R00226,R04672,R00771,R00782,R01699,R00006,R00725,R01139,R00299,R08404,R02185,R05804,R00303,R00850,R00207,R00761
165	1.00	284	14	60	0	1	C00031->C00097:[4->2,7->3,9->1]	RP06552,RP05698,RP00453,RP04232,RP01093,RP00026,RP00180,RP01103,RP00060,RP00285,RP00343,RP06299,RP05915,RP04543	R01384,R01386,R07658,R01196,R00006,R00014,R00211,R00210,R01699,R00207,R00224,R00226,R00209,R05636,R03145,R02727,R00010,R00212,R00771,R00743,R01323,R01179,R05508,R00393,R04057,R02955,R05336,R01359,R05509,R00928,R04000,R00229,R07832,R03884,R00227,R03153,R00235,R00315,R00317,R00320,R00782,R00725,R01139,R00299,R08404,R02185,R05804,R00303,R00850,R00211,R00210,R00209,R01196,R00212,R02778,R02780,R00761,R02737,R00836,R00286
166	0.67	560	15	25	1	1	C00031->C00097:[4->2,4->3]	RP06552,RP07515,RP06374,RP05769,RP01128,RP04543,RP00453,RP00568,RP01670,RP06373,RP00762,RP05304,RP00343,RP05915,RP00301	R01384,R01386,R07658,R03425,R00945,R05704,R00830,R01221,R03425,R00830,R00286,R02727,R00010,R01218,R01220,R01655,R00941,R03923,R00891,R05704,R02778,R02780,R02737,R00836,R00945
167	1.00	430	25	58	0	0	C00031->C00097:[4->2,7->3,9->1]	RP06552,RP04543,RP02918,RP00440,RP00287,RP05698,RP00453,RP06101,RP12734,RP04318,RP00285,RP05242,RP05915,RP02797,RP00180,RP00343,RP00291,RP06172,RP01093,RP01103,RP10730,RP12733,RP00060,RP04202,RP06299	R01384,R01386,R07658,R00286,R00014,R03050,R00006,R00214,R00216,R01196,R00006,R00014,R00211,R00210,R01699,R00207,R00224,R00226,R00209,R05636,R03145,R02727,R00010,R00214,R00216,R00226,R00224,R00211,R00210,R00209,R01196,R00212,R05636,R02737,R00836,R03145,R00315,R00317,R00320,R02778,R02780,R00226,R04672,R00472,R00771,R00782,R01699,R00006,R00725,R01139,R00299,R08404,R02185,R05804,R00303,R00850,R00207,R00761
168	1.00	168	27	196	2	3	C00031->C00097:[4->1,4->2,4->3]	RP06552,RP01134,RP04543,RP00015,RP00032,RP00924,RP12907,RP00608,RP05677,RP00453,RP00762,RP00931,RP06374,RP05915,RP00043,RP00305,RP01012,RP00304,RP00930,RP06373,RP01670,RP00568,RP00343,RP04522,RP10771,RP05857,RP00301	R01384,R01386,R07658,R00837,R00286,R07997,R08082,R08050,R05036,R05037,R01412,R05857,R05229,R05039,R08611,R06551,R05301,R05302,R05097,R03812,R05320,R06539,R01252,R08081,R03737,R03376,R05419,R02444,R02445,R01879,R06338,R06335,R03218,R02160,R06336,R06337,R02486,R07366,R07996,R03219,R05228,R07993,R03590,R07187,R06540,R07329,R08610,R03806,R07184,R04276,R07186,R03640,R07368,R03809,R07367,R05469,R05468,R03009,R03008,R04073,R03451,R05722,R05723,R05466,R02397,R06323,R06322,R03126,R07185,R02990,R00405,R00406,R00407,R02956,R02084,R01780,R00727,R00410,R02407,R05588,R00432,R01559,R03154,R06904,R00474,R08165,R00713,R00714,R08549,R07997,R08082,R08050,R05036,R05037,R01412,R05857,R05229,R05228,R08611,R06551,R07185,R05301,R05302,R05097,R03812,R05320,R06539,R01252,R08081,R03737,R03376,R00474,R08610,R05419,R02444,R02445,R00265,R00621,R01879,R06338,R06335,R03218,R03219,R06336,R06337,R02486,R07366,R07996,R08165,R05039,R07993,R03590,R01700,R07187,R06540,R02160,R07329,R03806,R07184,R00272,R07186,R03640,R07368,R03809,R07367,R05469,R05468,R01197,R03009,R03008,R04073,R03451,R05722,R05723,R05466,R02397,R06323,R06322,R03126,R04276,R02727,R00010,R03923,R00891,R00479,R00945,R02737,R00836,R03121,R00369,R00365,R00364,R00366,R00372,R00373,R00652,R00588,R01957,R00709,R00267,R00621,R08549,R01197,R00265,R00479,R00941,R01655,R01218,R01220,R02778,R02780,R00272,R01700,R00709,R00267,R00945
169	1.00	439	28	61	0	0	C00031->C00097:[4->2,7->2,7->3,9->1]	RP06552,RP01925,RP02918,RP00440,RP00287,RP05698,RP00453,RP06101,RP12734,RP01133,RP04318,RP00285,RP05242,RP05915,RP02797,RP00180,RP00343,RP00291,RP06172,RP01093,RP01103,RP10730,RP12733,RP00060,RP04202,RP06299,RP06593,RP04543	R01384,R01386,R07658,R02035,R00014,R03050,R00006,R00214,R00216,R01196,R00006,R00014,R00211,R00210,R01699,R00207,R00224,R00226,R00209,R05636,R03145,R02727,R00010,R00214,R00216,R00226,R00835,R00224,R00211,R00210,R00209,R01196,R00212,R05636,R02737,R00836,R03145,R00315,R00317,R00320,R02778,R02780,R00226,R04672,R00472,R00771,R00782,R01699,R00006,R00725,R01139,R00299,R08404,R02185,R05804,R00303,R00850,R00207,R00761,R01528,R00286
170	1.00	318	21	64	0	0	C00031->C00097:[7->2,7->3,9->1]	RP01925,RP02918,RP00440,RP05698,RP00180,RP12734,RP01133,RP04318,RP00285,RP05242,RP02797,RP00291,RP01093,RP00026,RP01103,RP10730,RP12733,RP00060,RP04202,RP06299,RP06593	R02035,R00014,R03050,R00006,R01196,R00006,R00014,R00211,R00210,R01699,R00207,R00224,R00226,R00209,R05636,R03145,R00315,R00317,R00320,R00226,R00835,R00224,R00211,R00210,R00209,R01196,R00212,R05636,R03145,R00226,R04672,R00771,R00743,R01323,R01179,R05508,R00393,R04057,R02955,R05336,R01359,R05509,R00928,R04000,R00229,R07832,R03884,R00227,R03153,R00235,R00782,R01699,R00006,R00725,R01139,R00299,R08404,R02185,R05804,R00303,R00850,R00207,R00761,R01528
171	1.00	425	24	55	0	0	C00031->C00097:[4->2,7->3,9->1]	RP06552,RP01134,RP04543,RP02918,RP00440,RP00287,RP05698,RP06101,RP12734,RP04318,RP00285,RP05242,RP05915,RP02797,RP00180,RP00291,RP06172,RP01093,RP01103,RP10730,RP12733,RP00060,RP04202,RP06299	R01384,R01386,R07658,R00837,R00286,R00014,R03050,R00006,R00214,R00216,R01196,R00006,R00014,R00211,R00210,R01699,R00207,R00224,R00226,R00209,R05636,R03145,R00214,R00216,R00226,R00224,R00211,R00210,R00209,R01196,R00212,R05636,R02737,R00836,R03145,R00315,R00317,R00320,R00226,R04672,R00472,R00771,R00782,R01699,R00006,R00725,R01139,R00299,R08404,R02185,R05804,R00303,R00850,R00207,R00761
172	1.00	372	28	76	0	0	C00031->C00097:[4->2,7->3,9->1]	RP06552,RP04543,RP04318,RP00440,RP02940,RP05698,RP00026,RP00453,RP00180,RP12734,RP01133,RP06727,RP00285,RP05242,RP05915,RP02797,RP00343,RP00291,RP02918,RP01093,RP06639,RP01103,RP10730,RP02450,RP12733,RP00060,RP04202,RP06299	R01384,R01386,R07658,R00286,R00224,R03050,R00006,R03321,R01196,R00006,R00014,R00211,R00210,R01699,R00207,R00224,R00226,R00209,R05636,R03145,R00743,R01323,R01179,R05508,R00393,R04057,R02955,R05336,R01359,R05509,R00928,R04000,R00229,R07832,R03884,R00227,R03153,R00235,R02727,R00010,R00315,R00317,R00320,R00226,R00835,R01830,R00211,R00210,R00209,R01196,R00212,R05636,R02737,R00836,R03145,R02778,R02780,R00226,R04672,R00014,R00771,R01621,R00782,R01699,R02736,R00006,R00725,R01139,R00299,R08404,R02185,R05804,R00303,R00850,R00207,R00761
173	0.33	529	12	21	1	1	C00031->C00097:[4->2]	RP06552,RP07515,RP06374,RP01128,RP04543,RP00453,RP00762,RP05769,RP05304,RP00343,RP05915,RP00301	R01384,R01386,R07658,R03425,R00945,R00830,R00286,R02727,R00010,R03923,R00891,R05704,R00830,R01221,R03425,R05704,R02778,R02780,R02737,R00836,R00945
174	0.67	402	24	63	0	0	C00031->C00097:[4->1,4->2]	RP06552,RP01134,RP04543,RP02918,RP00440,RP05698,RP00453,RP00079,RP12734,RP04318,RP00285,RP05242,RP05915,RP02797,RP00343,RP00291,RP06172,RP05729,RP00078,RP01103,RP10730,RP12733,RP00109,RP04202	R01384,R01386,R07658,R00837,R00286,R00014,R03050,R00006,R01196,R00006,R00014,R00211,R00210,R01699,R00207,R00224,R00226,R00209,R05636,R03145,R02727,R00010,R00361,R00360,R00343,R00342,R01447,R01257,R00226,R00224,R00211,R00210,R00209,R01196,R00212,R05636,R02737,R00836,R03145,R02778,R02780,R00226,R04672,R00472,R00217,R00346,R00345,R00726,R00341,R00431,R00431,R00346,R00345,R00726,R00341,R00782,R01699,R00006,R00344,R00930,R00217,R00353,R00207
175	1.00	361	26	65	1	1	C00031->C00097:[4->1,4->2,4->3]	RP06552,RP07515,RP01134,RP06299,RP06172,RP01128,RP04543,RP07922,RP06374,RP00180,RP00762,RP05769,RP05915,RP00955,RP00300,RP06101,RP01093,RP00026,RP01670,RP05304,RP00568,RP01488,RP00060,RP06373,RP03735,RP00301	R01384,R01386,R07658,R03425,R00837,R00761,R00472,R00830,R00286,R04125,R00945,R00315,R00317,R00320,R03923,R00891,R05704,R00830,R01221,R03425,R02737,R00836,R00524,R00944,R00943,R00214,R00216,R00771,R00743,R01323,R01179,R05508,R00393,R04057,R02955,R05336,R01359,R05509,R00928,R04000,R00229,R07832,R03884,R00227,R03153,R00235,R01655,R05704,R01218,R01220,R01408,R00725,R01139,R00299,R08404,R02185,R05804,R00303,R00850,R00941,R00134,R03215,R03146,R00519,R00945
176	1.00	351	24	62	1	1	C00031->C00097:[4->1,4->2,4->3]	RP06552,RP07515,RP01134,RP04543,RP06172,RP01128,RP06299,RP06374,RP01093,RP06373,RP05769,RP01488,RP05915,RP00180,RP00955,RP06101,RP00568,RP00026,RP01670,RP05304,RP00762,RP00060,RP03735,RP00301	R01384,R01386,R07658,R03425,R00837,R00286,R00472,R00830,R00761,R00945,R00771,R00941,R05704,R00830,R01221,R03425,R01408,R02737,R00836,R00315,R00317,R00320,R00524,R00214,R00216,R01218,R01220,R00743,R01323,R01179,R05508,R00393,R04057,R02955,R05336,R01359,R05509,R00928,R04000,R00229,R07832,R03884,R00227,R03153,R00235,R01655,R05704,R03923,R00891,R00725,R01139,R00299,R08404,R02185,R05804,R00303,R00850,R00134,R03215,R03146,R00519,R00945
177	0.67	356	8	31	0	0	C00031->C00097:[7->3,9->1]	RP01103,RP00128,RP05698,RP04318,RP00060,RP06299,RP01093,RP00180	R00782,R00710,R00711,R01019,R00326,R01196,R00006,R00014,R00211,R00210,R01699,R00207,R00224,R00226,R00209,R05636,R03145,R00224,R00725,R01139,R00299,R08404,R02185,R05804,R00303,R00850,R00761,R00771,R00315,R00317,R00320
178	0.67	461	17	40	0	0	C00031->C00097:[5->1,9->3]	RP01095,RP00164,RP01790,RP09657,RP09828,RP00649,RP05698,RP01093,RP06639,RP01573,RP01103,RP01274,RP00060,RP06727,RP00191,RP04202,RP01576	R05339,R01010,R01011,R01012,R01830,R06861,R06862,R00761,R01067,R01196,R00006,R00014,R00211,R00210,R01699,R00207,R00224,R00226,R00209,R05636,R03145,R00771,R01621,R01529,R00782,R01070,R00725,R01139,R00299,R08404,R02185,R05804,R00303,R00850,R01830,R02073,R04780,R04779,R00207,R05338
179	0.33	399	17	41	0	0	C00031->C00097:[7->2]	RP01925,RP04318,RP00440,RP05698,RP12734,RP01133,RP02918,RP05242,RP00285,RP02797,RP00291,RP01103,RP10730,RP12733,RP00060,RP04202,RP06593	R02035,R00224,R03050,R00006,R01196,R00006,R00014,R00211,R00210,R01699,R00207,R00224,R00226,R00209,R05636,R03145,R00226,R00835,R00014,R05636,R00211,R00210,R00209,R01196,R00212,R03145,R00226,R04672,R00782,R01699,R00006,R00725,R01139,R00299,R08404,R02185,R05804,R00303,R00850,R00207,R01528
180	1.00	161	25	192	2	3	C00031->C00097:[4->1,4->2,4->3]	RP06552,RP01134,RP12907,RP00015,RP00032,RP00924,RP04543,RP00608,RP05677,RP06373,RP00931,RP06374,RP05915,RP00043,RP00305,RP01012,RP00304,RP00930,RP00568,RP01670,RP00762,RP00301,RP10771,RP05857,RP04522	R01384,R01386,R07658,R00837,R08165,R07997,R08082,R08050,R05036,R05037,R01412,R05857,R05229,R05039,R08611,R06551,R05301,R05302,R05097,R03812,R05320,R06539,R01252,R08081,R03737,R03376,R05419,R02444,R02445,R01879,R06338,R06335,R03218,R02160,R06336,R06337,R02486,R07366,R07996,R03219,R05228,R07993,R03590,R07187,R06540,R07329,R08610,R03806,R07184,R04276,R07186,R03640,R07368,R03809,R07367,R05469,R05468,R03009,R03008,R04073,R03451,R05722,R05723,R05466,R02397,R06323,R06322,R03126,R07185,R02990,R00405,R00406,R00407,R02956,R02084,R01780,R00727,R00410,R02407,R05588,R00432,R01559,R03154,R06904,R00474,R00286,R00713,R00714,R08549,R07997,R08082,R08050,R05036,R05037,R01412,R05857,R05229,R05228,R08611,R06551,R07185,R05301,R05302,R05097,R03812,R05320,R06539,R01252,R08081,R03737,R03376,R00474,R08610,R05419,R02444,R02445,R00265,R00621,R01879,R06338,R06335,R03218,R03219,R06336,R06337,R02486,R07366,R07996,R08165,R05039,R07993,R03590,R01700,R07187,R06540,R02160,R07329,R03806,R07184,R00272,R07186,R03640,R07368,R03809,R07367,R05469,R05468,R01197,R03009,R03008,R04073,R03451,R05722,R05723,R05466,R02397,R06323,R06322,R03126,R04276,R00941,R00479,R00945,R02737,R00836,R03121,R00369,R00365,R00364,R00366,R00372,R00373,R00652,R00588,R01957,R00709,R00267,R00621,R08549,R01197,R00265,R00479,R01218,R01220,R01655,R03923,R00891,R00945,R01700,R00709,R00267,R00272
181	1.00	431	26	59	0	0	C00031->C00097:[4->2,7->3,9->1]	RP06552,RP01134,RP04543,RP02918,RP00440,RP00287,RP05698,RP00453,RP06101,RP12734,RP04318,RP00285,RP05242,RP05915,RP02797,RP00180,RP00343,RP00291,RP06172,RP01093,RP01103,RP10730,RP12733,RP00060,RP04202,RP06299	R01384,R01386,R07658,R00837,R00286,R00014,R03050,R00006,R00214,R00216,R01196,R00006,R00014,R00211,R00210,R01699,R00207,R00224,R00226,R00209,R05636,R03145,R02727,R00010,R00214,R00216,R00226,R00224,R00211,R00210,R00209,R01196,R00212,R05636,R02737,R00836,R03145,R00315,R00317,R00320,R02778,R02780,R00226,R04672,R00472,R00771,R00782,R01699,R00006,R00725,R01139,R00299,R08404,R02185,R05804,R00303,R00850,R00207,R00761
182	1.00	473	23	46	0	0	C00031->C00097:[4->2,7->3,9->1]	RP06552,RP01134,RP04543,RP02918,RP00440,RP05698,RP02454,RP06727,RP02961,RP12734,RP04318,RP00285,RP05242,RP05915,RP02797,RP00291,RP01590,RP06639,RP01103,RP10730,RP12733,RP04202,RP00216	R01384,R01386,R07658,R00837,R00286,R00014,R03050,R00006,R01196,R00006,R00014,R00211,R00210,R01699,R00207,R00224,R00226,R00209,R05636,R03145,R02740,R01830,R00028,R00226,R00224,R00211,R00210,R00209,R01196,R00212,R05636,R02737,R00836,R03145,R00226,R04672,R01555,R05196,R01621,R00782,R01699,R00006,R00207,R01788,R02189,R01786
183	1.00	476	24	49	0	0	C00031->C00097:[4->2,7->3,9->1]	RP06552,RP04543,RP02918,RP00440,RP05698,RP02454,RP00453,RP06727,RP02961,RP12734,RP04318,RP00285,RP05242,RP05915,RP02797,RP00343,RP00291,RP01590,RP06639,RP01103,RP10730,RP12733,RP04202,RP00216	R01384,R01386,R07658,R00286,R00014,R03050,R00006,R01196,R00006,R00014,R00211,R00210,R01699,R00207,R00224,R00226,R00209,R05636,R03145,R02740,R02727,R00010,R01830,R00028,R00226,R00224,R00211,R00210,R00209,R01196,R00212,R05636,R02737,R00836,R03145,R02778,R02780,R00226,R04672,R01555,R05196,R01621,R00782,R01699,R00006,R00207,R01788,R02189,R01786
184	0.67	468	16	28	1	1	C00031->C00097:[4->1,4->2]	RP06552,RP07515,RP06374,RP01488,RP01128,RP01134,RP04543,RP00453,RP00762,RP05769,RP05304,RP00343,RP03735,RP00955,RP05915,RP00301	R01384,R01386,R07658,R03425,R00945,R01408,R00830,R00837,R00286,R02727,R00010,R03923,R00891,R05704,R00830,R01221,R03425,R05704,R02778,R02780,R00134,R03215,R03146,R00519,R00524,R02737,R00836,R00945
185	0.67	468	18	44	0	0	C00031->C00097:[4->2,5->3]	RP06552,RP00164,RP04543,RP01790,RP09657,RP09828,RP00649,RP05698,RP05915,RP01093,RP06639,RP01103,RP01134,RP01274,RP00060,RP06727,RP00191,RP04202	R01384,R01386,R07658,R01010,R01011,R01012,R00286,R01830,R06861,R06862,R00761,R01067,R01196,R00006,R00014,R00211,R00210,R01699,R00207,R00224,R00226,R00209,R05636,R03145,R02737,R00836,R00771,R01621,R00782,R00837,R01070,R00725,R01139,R00299,R08404,R02185,R05804,R00303,R00850,R01830,R02073,R04780,R04779,R00207
186	1.00	439	24	53	0	0	C00031->C00097:[4->2,5->1,9->3]	RP06552,RP01095,RP04543,RP02918,RP00440,RP05698,RP00453,RP12734,RP04318,RP00285,RP05242,RP05915,RP02797,RP00343,RP00291,RP01093,RP06639,RP01573,RP01103,RP10730,RP12733,RP00060,RP04202,RP01576	R01384,R01386,R07658,R05339,R00286,R00014,R03050,R00006,R01196,R00006,R00014,R00211,R00210,R01699,R00207,R00224,R00226,R00209,R05636,R03145,R02727,R00010,R00226,R00224,R00211,R00210,R00209,R01196,R00212,R05636,R02737,R00836,R03145,R02778,R02780,R00226,R04672,R00771,R01621,R01529,R00782,R01699,R00006,R00725,R01139,R00299,R08404,R02185,R05804,R00303,R00850,R00207,R05338
187	0.67	371	16	46	0	1	C00031->C00097:[4->1,4->2,7->1,7->2]	RP06552,RP01134,RP04232,RP00287,RP05698,RP05915,RP06172,RP06101,RP01103,RP01925,RP01133,RP00060,RP00285,RP04543,RP03735,RP06593	R01384,R01386,R07658,R00837,R00212,R00214,R00216,R01196,R00006,R00014,R00211,R00210,R01699,R00207,R00224,R00226,R00209,R05636,R03145,R02737,R00836,R00472,R00214,R00216,R00782,R02035,R00835,R00725,R01139,R00299,R08404,R02185,R05804,R00303,R00850,R00211,R00210,R00209,R01196,R00212,R00286,R00134,R03215,R03146,R00519,R01528
188	1.00	347	27	76	0	0	C00031->C00097:[4->2,7->3,9->1]	RP06552,RP01095,RP01134,RP05698,RP04318,RP00440,RP04543,RP00128,RP00180,RP12734,RP06639,RP02918,RP05242,RP00285,RP05915,RP02797,RP01573,RP00291,RP01093,RP00026,RP01103,RP10730,RP12733,RP00060,RP04202,RP06299,RP01576	R01384,R01386,R07658,R05339,R00837,R01196,R00006,R00014,R00211,R00210,R01699,R00207,R00224,R00226,R00209,R05636,R03145,R00224,R03050,R00006,R00286,R00710,R00711,R01019,R00326,R00315,R00317,R00320,R00226,R01621,R00014,R05636,R00211,R00210,R00209,R01196,R00212,R02737,R00836,R03145,R01529,R00226,R04672,R00771,R00743,R01323,R01179,R05508,R00393,R04057,R02955,R05336,R01359,R05509,R00928,R04000,R00229,R07832,R03884,R00227,R03153,R00235,R00782,R01699,R00006,R00725,R01139,R00299,R08404,R02185,R05804,R00303,R00850,R00207,R00761,R05338
189	0.67	385	26	70	0	0	C00031->C00097:[4->1,4->2,7->1,7->2]	RP06552,RP01134,RP01925,RP02918,RP00440,RP05698,RP00079,RP12734,RP01133,RP04318,RP00285,RP05242,RP05915,RP02797,RP05729,RP00291,RP06172,RP00078,RP01103,RP10730,RP12733,RP00060,RP00109,RP04202,RP06593,RP04543	R01384,R01386,R07658,R00837,R02035,R00014,R03050,R00006,R01196,R00006,R00014,R00211,R00210,R01699,R00207,R00224,R00226,R00209,R05636,R03145,R00361,R00360,R00343,R00342,R01447,R01257,R00226,R00835,R00224,R00211,R00210,R00209,R01196,R00212,R05636,R02737,R00836,R03145,R00217,R00346,R00345,R00726,R00341,R00431,R00226,R04672,R00472,R00431,R00346,R00345,R00726,R00341,R00782,R01699,R00006,R00725,R01139,R00299,R08404,R02185,R05804,R00303,R00850,R00344,R00930,R00217,R00353,R00207,R01528,R00286
190	1.00	448	26	55	0	0	C00031->C00097:[4->2,7->3,9->1]	RP06552,RP01134,RP05698,RP06727,RP00440,RP04318,RP02940,RP04543,RP00180,RP12734,RP01133,RP02918,RP05242,RP00285,RP05915,RP02797,RP00291,RP01093,RP06639,RP01103,RP10730,RP02450,RP12733,RP00060,RP04202,RP06299	R01384,R01386,R07658,R00837,R01196,R00006,R00014,R00211,R00210,R01699,R00207,R00224,R00226,R00209,R05636,R03145,R01830,R03050,R00006,R00224,R03321,R00286,R00315,R00317,R00320,R00226,R00835,R00014,R05636,R00211,R00210,R00209,R01196,R00212,R02737,R00836,R03145,R00226,R04672,R00771,R01621,R00782,R01699,R02736,R00006,R00725,R01139,R00299,R08404,R02185,R05804,R00303,R00850,R00207,R00761
191	1.00	436	24	50	0	0	C00031->C00097:[7->2,7->3,9->1]	RP01925,RP02918,RP00440,RP04318,RP02940,RP05698,RP00180,RP12734,RP01133,RP06727,RP05242,RP00285,RP02797,RP00291,RP01093,RP06639,RP01103,RP10730,RP02450,RP12733,RP00060,RP04202,RP06299,RP06593	R02035,R00014,R03050,R00006,R00224,R03321,R01196,R00006,R00014,R00211,R00210,R01699,R00207,R00224,R00226,R00209,R05636,R03145,R00315,R00317,R00320,R00226,R00835,R01830,R05636,R00211,R00210,R00209,R01196,R00212,R03145,R00226,R04672,R00771,R01621,R00782,R01699,R02736,R00006,R00725,R01139,R00299,R08404,R02185,R05804,R00303,R00850,R00207,R00761,R01528
192	0.67	434	11	37	0	0	C00031->C00097:[5->3,9->1]	RP00164,RP09657,RP09828,RP05698,RP01093,RP06639,RP01103,RP00052,RP00060,RP01270,RP04202	R01010,R01011,R01012,R06861,R06862,R01196,R00006,R00014,R00211,R00210,R01699,R00207,R00224,R00226,R00209,R05636,R03145,R00771,R01621,R00782,R00756,R00769,R05805,R00770,R00762,R00764,R00767,R00725,R01139,R00299,R08404,R02185,R05804,R00303,R00850,R01068,R00207
193	1.00	406	21	50	0	0	C00031->C00097:[4->2,7->3,9->1]	RP06552,RP01134,RP05698,RP04318,RP00440,RP04543,RP00180,RP12734,RP02918,RP05242,RP00285,RP05915,RP02797,RP00291,RP01093,RP01103,RP10730,RP12733,RP00060,RP04202,RP06299	R01384,R01386,R07658,R00837,R01196,R00006,R00014,R00211,R00210,R01699,R00207,R00224,R00226,R00209,R05636,R03145,R00224,R03050,R00006,R00286,R00315,R00317,R00320,R00226,R00014,R05636,R00211,R00210,R00209,R01196,R00212,R02737,R00836,R03145,R00226,R04672,R00771,R00782,R01699,R00006,R00725,R01139,R00299,R08404,R02185,R05804,R00303,R00850,R00207,R00761
194	1.00	421	25	54	0	0	C00031->C00097:[4->2,7->3,9->1]	RP06552,RP01095,RP01134,RP05698,RP04318,RP00440,RP04543,RP00180,RP12734,RP02918,RP05242,RP00285,RP05915,RP02797,RP01573,RP00291,RP01093,RP06639,RP01103,RP10730,RP12733,RP00060,RP04202,RP06299,RP01576	R01384,R01386,R07658,R05339,R00837,R01196,R00006,R00014,R00211,R00210,R01699,R00207,R00224,R00226,R00209,R05636,R03145,R00224,R03050,R00006,R00286,R00315,R00317,R00320,R00226,R00014,R05636,R00211,R00210,R00209,R01196,R00212,R02737,R00836,R03145,R01529,R00226,R04672,R00771,R01621,R00782,R01699,R00006,R00725,R01139,R00299,R08404,R02185,R05804,R00303,R00850,R00207,R00761,R05338
195	0.33	586	10	15	0	0	C00031->C00097:[4->3]	RP06552,RP01134,RP04543,RP00568,RP01670,RP06373,RP00762,RP06374,RP05915,RP00301	R01384,R01386,R07658,R00837,R00286,R01218,R01220,R01655,R00941,R03923,R00891,R00945,R02737,R00836,R00945
196	1.00	436	28	62	0	0	C00031->C00097:[4->2,7->3,9->1]	RP06552,RP05698,RP06727,RP00440,RP04318,RP04543,RP02454,RP00453,RP00180,RP02961,RP12734,RP02918,RP05242,RP00285,RP05915,RP02797,RP04202,RP00291,RP01590,RP01093,RP06639,RP01103,RP10730,RP12733,RP00060,RP00343,RP06299,RP00216	R01384,R01386,R07658,R01196,R00006,R00014,R00211,R00210,R01699,R00207,R00224,R00226,R00209,R05636,R03145,R01830,R03050,R00006,R00224,R00286,R02740,R02727,R00010,R00315,R00317,R00320,R00028,R00226,R00014,R05636,R00211,R00210,R00209,R01196,R00212,R02737,R00836,R03145,R00207,R00226,R04672,R01555,R05196,R00771,R01621,R00782,R01699,R00006,R00725,R01139,R00299,R08404,R02185,R05804,R00303,R00850,R02778,R02780,R00761,R01788,R02189,R01786
197	1.00	448	24	55	0	0	C00031->C00097:[4->2,7->3,9->1]	RP06552,RP05698,RP04318,RP00440,RP00287,RP04543,RP00453,RP06101,RP12734,RP02918,RP05242,RP00285,RP05915,RP02797,RP04202,RP00291,RP06172,RP01093,RP01103,RP10730,RP12733,RP00060,RP00343,RP06299	R01384,R01386,R07658,R01196,R00006,R00014,R00211,R00210,R01699,R00207,R00224,R00226,R00209,R05636,R03145,R00224,R03050,R00006,R00214,R00216,R00286,R02727,R00010,R00214,R00216,R00226,R00014,R05636,R00211,R00210,R00209,R01196,R00212,R02737,R00836,R03145,R00207,R00226,R04672,R00472,R00771,R00782,R01699,R00006,R00725,R01139,R00299,R08404,R02185,R05804,R00303,R00850,R02778,R02780,R00761
198	0.33	531	11	18	1	1	C00031->C00097:[4->2]	RP06552,RP07515,RP01134,RP01128,RP04543,RP06374,RP00762,RP05769,RP05915,RP05304,RP00301	R01384,R01386,R07658,R03425,R00837,R00830,R00286,R00945,R03923,R00891,R05704,R00830,R01221,R03425,R02737,R00836,R05704,R00945
199	1.00	448	22	40	1	1	C00031->C00097:[4->1,4->2,4->3,7->1,7->2,7->3]	RP06552,RP07515,RP01134,RP01925,RP01128,RP04543,RP06374,RP07922,RP06373,RP01133,RP05769,RP05915,RP00955,RP00762,RP00568,RP01670,RP05304,RP01488,RP00060,RP03735,RP06593,RP00301	R01384,R01386,R07658,R03425,R00837,R02035,R00830,R00286,R00945,R04125,R00941,R00835,R05704,R00830,R01221,R03425,R02737,R00836,R00524,R03923,R00891,R01218,R01220,R01655,R05704,R01408,R00725,R01139,R00299,R08404,R02185,R05804,R00303,R00850,R00134,R03215,R03146,R00519,R01528,R00945
200	0.67	358	22	61	1	1	C00031->C00097:[4->2,4->3]	RP06552,RP07515,RP01134,RP06299,RP00180,RP00762,RP00300,RP06101,RP01093,RP01670,RP00060,RP06374,RP06172,RP01128,RP04543,RP05769,RP05915,RP00568,RP00026,RP05304,RP03735,RP00301	R01384,R01386,R07658,R03425,R00837,R00761,R00315,R00317,R00320,R03923,R00891,R00944,R00943,R00214,R00216,R00771,R01655,R00725,R01139,R00299,R08404,R02185,R05804,R00303,R00850,R00945,R00472,R00830,R00286,R05704,R00830,R01221,R03425,R02737,R00836,R01218,R01220,R00743,R01323,R01179,R05508,R00393,R04057,R02955,R05336,R01359,R05509,R00928,R04000,R00229,R07832,R03884,R00227,R03153,R00235,R05704,R00134,R03215,R03146,R00519,R00945
201	1.00	344	24	70	0	0	C00031->C00097:[4->2,7->3,9->1]	RP06552,RP01134,RP04543,RP02918,RP00440,RP05698,RP00180,RP12734,RP00026,RP04318,RP00285,RP05242,RP05915,RP02797,RP00291,RP01093,RP06639,RP01103,RP10730,RP12733,RP06427,RP00060,RP04202,RP06299	R01384,R01386,R07658,R00837,R00286,R00014,R03050,R00006,R01196,R00006,R00014,R00211,R00210,R01699,R00207,R00224,R00226,R00209,R05636,R03145,R00315,R00317,R00320,R00226,R00743,R01323,R01179,R05508,R00393,R04057,R02955,R05336,R01359,R05509,R00928,R04000,R00229,R07832,R03884,R00227,R03153,R00235,R00224,R00211,R00210,R00209,R01196,R00212,R05636,R02737,R00836,R03145,R00226,R04672,R00771,R01621,R00782,R01699,R00006,R01067,R00725,R01139,R00299,R08404,R02185,R05804,R00303,R00850,R00207,R00761
202	1.00	351	25	73	0	0	C00031->C00097:[4->2,7->3,9->1]	RP06552,RP04543,RP02918,RP00440,RP05698,RP00453,RP00180,RP12734,RP00026,RP04318,RP00285,RP05242,RP05915,RP02797,RP00343,RP00291,RP01093,RP06639,RP01103,RP10730,RP12733,RP06427,RP00060,RP04202,RP06299	R01384,R01386,R07658,R00286,R00014,R03050,R00006,R01196,R00006,R00014,R00211,R00210,R01699,R00207,R00224,R00226,R00209,R05636,R03145,R02727,R00010,R00315,R00317,R00320,R00226,R00743,R01323,R01179,R05508,R00393,R04057,R02955,R05336,R01359,R05509,R00928,R04000,R00229,R07832,R03884,R00227,R03153,R00235,R00224,R00211,R00210,R00209,R01196,R00212,R05636,R02737,R00836,R03145,R02778,R02780,R00226,R04672,R00771,R01621,R00782,R01699,R00006,R01067,R00725,R01139,R00299,R08404,R02185,R05804,R00303,R00850,R00207,R00761
203	1.00	399	16	45	0	1	C00031->C00097:[4->2,7->3,9->1]	RP06552,RP06172,RP05698,RP00287,RP04232,RP05915,RP00453,RP06101,RP01103,RP01093,RP00060,RP00285,RP04543,RP06299,RP00343,RP04202	R01384,R01386,R07658,R00472,R01196,R00006,R00014,R00211,R00210,R01699,R00207,R00224,R00226,R00209,R05636,R03145,R00214,R00216,R00212,R02737,R00836,R02727,R00010,R00214,R00216,R00782,R00771,R00725,R01139,R00299,R08404,R02185,R05804,R00303,R00850,R00211,R00210,R00209,R01196,R00212,R00286,R00761,R02778,R02780,R00207
204	1.00	352	28	77	0	0	C00031->C00097:[7->2,7->3,9->1]	RP00128,RP01925,RP04318,RP00440,RP05698,RP02454,RP01590,RP00180,RP02961,RP12734,RP01133,RP06727,RP05242,RP00285,RP02797,RP00291,RP06639,RP02918,RP01093,RP00026,RP01103,RP10730,RP12733,RP00060,RP04202,RP06299,RP06593,RP00216	R00710,R00711,R01019,R00326,R02035,R00224,R03050,R00006,R01196,R00006,R00014,R00211,R00210,R01699,R00207,R00224,R00226,R00209,R05636,R03145,R02740,R01555,R05196,R00315,R00317,R00320,R00028,R00226,R00835,R01830,R05636,R00211,R00210,R00209,R01196,R00212,R03145,R00226,R04672,R01621,R00014,R00771,R00743,R01323,R01179,R05508,R00393,R04057,R02955,R05336,R01359,R05509,R00928,R04000,R00229,R07832,R03884,R00227,R03153,R00235,R00782,R01699,R00006,R00725,R01139,R00299,R08404,R02185,R05804,R00303,R00850,R00207,R00761,R01528,R01788,R02189,R01786
205	0.67	520	16	30	1	1	C00031->C00097:[4->2,4->3]	RP06552,RP07515,RP06374,RP00568,RP01128,RP04543,RP00453,RP00300,RP01670,RP00762,RP05769,RP05304,RP00343,RP03735,RP05915,RP00301	R01384,R01386,R07658,R03425,R00945,R01218,R01220,R00830,R00286,R02727,R00010,R00944,R00943,R01655,R03923,R00891,R05704,R00830,R01221,R03425,R05704,R02778,R02780,R00134,R03215,R03146,R00519,R02737,R00836,R00945
206	0.67	342	16	56	0	1	C00031->C00097:[4->1,4->2]	RP06552,RP01134,RP04543,RP05698,RP00453,RP00079,RP00078,RP00285,RP05915,RP00343,RP06172,RP04232,RP01103,RP00109,RP05729,RP03735	R01384,R01386,R07658,R00837,R00286,R01196,R00006,R00014,R00211,R00210,R01699,R00207,R00224,R00226,R00209,R05636,R03145,R02727,R00010,R00361,R00360,R00343,R00342,R01447,R01257,R00431,R00346,R00345,R00726,R00341,R00211,R00210,R00209,R01196,R00212,R02737,R00836,R02778,R02780,R00472,R00212,R00782,R00344,R00930,R00217,R00353,R00217,R00346,R00345,R00726,R00341,R00431,R00134,R03215,R03146,R00519
207	1.00	332	23	72	0	0	C00031->C00097:[4->2,7->3,9->1]	RP06552,RP01134,RP05698,RP04318,RP00440,RP04543,RP00128,RP00180,RP12734,RP02918,RP05242,RP00285,RP05915,RP02797,RP00291,RP01093,RP00026,RP01103,RP10730,RP12733,RP00060,RP04202,RP06299	R01384,R01386,R07658,R00837,R01196,R00006,R00014,R00211,R00210,R01699,R00207,R00224,R00226,R00209,R05636,R03145,R00224,R03050,R00006,R00286,R00710,R00711,R01019,R00326,R00315,R00317,R00320,R00226,R00014,R05636,R00211,R00210,R00209,R01196,R00212,R02737,R00836,R03145,R00226,R04672,R00771,R00743,R01323,R01179,R05508,R00393,R04057,R02955,R05336,R01359,R05509,R00928,R04000,R00229,R07832,R03884,R00227,R03153,R00235,R00782,R01699,R00006,R00725,R01139,R00299,R08404,R02185,R05804,R00303,R00850,R00207,R00761
208	1.00	165	26	194	2	3	C00031->C00097:[4->1,4->2,4->3]	RP06552,RP01134,RP12907,RP00015,RP00032,RP00924,RP04543,RP05677,RP00453,RP00762,RP00931,RP06374,RP05915,RP00043,RP00305,RP00304,RP00930,RP10771,RP06373,RP01670,RP00568,RP00343,RP00301,RP01012,RP05857,RP04522	R01384,R01386,R07658,R00837,R08165,R07997,R08082,R08050,R05036,R05037,R01412,R05857,R05229,R05039,R08611,R06551,R05301,R05302,R05097,R03812,R05320,R06539,R01252,R08081,R03737,R03376,R05419,R02444,R02445,R01879,R06338,R06335,R03218,R02160,R06336,R06337,R02486,R07366,R07996,R03219,R05228,R07993,R03590,R07187,R06540,R07329,R08610,R03806,R07184,R04276,R07186,R03640,R07368,R03809,R07367,R05469,R05468,R03009,R03008,R04073,R03451,R05722,R05723,R05466,R02397,R06323,R06322,R03126,R07185,R02990,R00405,R00406,R00407,R02956,R02084,R01780,R00727,R00410,R02407,R05588,R00432,R01559,R03154,R06904,R00474,R00286,R08549,R07997,R08082,R08050,R05036,R05037,R01412,R05857,R05229,R05228,R08611,R06551,R07185,R05301,R05302,R05097,R03812,R05320,R06539,R01252,R08081,R03737,R03376,R00474,R08610,R05419,R02444,R02445,R00265,R00621,R01879,R06338,R06335,R03218,R03219,R06336,R06337,R02486,R07366,R07996,R08165,R05039,R07993,R03590,R01700,R07187,R06540,R02160,R07329,R03806,R07184,R00272,R07186,R03640,R07368,R03809,R07367,R05469,R05468,R01197,R03009,R03008,R04073,R03451,R05722,R05723,R05466,R02397,R06323,R06322,R03126,R04276,R02727,R00010,R03923,R00891,R00479,R00945,R02737,R00836,R03121,R00369,R00365,R00364,R00366,R00372,R00373,R00652,R00588,R01957,R00709,R00267,R08549,R01197,R00265,R00479,R01700,R00941,R01655,R01218,R01220,R02778,R02780,R00945,R00621,R00709,R00267,R00272
209	1.00	342	21	66	0	1	C00031->C00097:[4->2,7->2,7->3,9->1]	RP06552,RP01134,RP01925,RP05698,RP00079,RP01133,RP00078,RP00285,RP05915,RP04202,RP06172,RP04232,RP01093,RP01103,RP00060,RP00109,RP05729,RP03735,RP06299,RP06593,RP04543	R01384,R01386,R07658,R00837,R02035,R01196,R00006,R00014,R00211,R00210,R01699,R00207,R00224,R00226,R00209,R05636,R03145,R00361,R00360,R00343,R00342,R01447,R01257,R00835,R00431,R00346,R00345,R00726,R00341,R00211,R00210,R00209,R01196,R00212,R02737,R00836,R00207,R00472,R00212,R00771,R00782,R00725,R01139,R00299,R08404,R02185,R05804,R00303,R00850,R00344,R00930,R00217,R00353,R00217,R00346,R00345,R00726,R00341,R00431,R00134,R03215,R03146,R00519,R00761,R01528,R00286
210	0.67	394	13	38	0	1	C00031->C00097:[4->1,4->2]	RP06552,RP06172,RP05698,RP00287,RP04232,RP05915,RP00453,RP06101,RP01103,RP00285,RP04543,RP03735,RP00343	R01384,R01386,R07658,R00472,R01196,R00006,R00014,R00211,R00210,R01699,R00207,R00224,R00226,R00209,R05636,R03145,R00214,R00216,R00212,R02737,R00836,R02727,R00010,R00214,R00216,R00782,R00211,R00210,R00209,R01196,R00212,R00286,R00134,R03215,R03146,R00519,R02778,R02780
211	1.00	435	27	58	0	0	C00031->C00097:[4->2,7->2,7->3,9->1]	RP06552,RP01134,RP01925,RP02918,RP00440,RP00287,RP05698,RP06101,RP12734,RP01133,RP04318,RP00285,RP05242,RP05915,RP02797,RP00180,RP00291,RP06172,RP01093,RP01103,RP10730,RP12733,RP00060,RP04202,RP06299,RP06593,RP04543	R01384,R01386,R07658,R00837,R02035,R00014,R03050,R00006,R00214,R00216,R01196,R00006,R00014,R00211,R00210,R01699,R00207,R00224,R00226,R00209,R05636,R03145,R00214,R00216,R00226,R00835,R00224,R00211,R00210,R00209,R01196,R00212,R05636,R02737,R00836,R03145,R00315,R00317,R00320,R00226,R04672,R00472,R00771,R00782,R01699,R00006,R00725,R01139,R00299,R08404,R02185,R05804,R00303,R00850,R00207,R00761,R01528,R00286
212	0.67	520	15	27	1	1	C00031->C00097:[4->2,4->3]	RP06552,RP07515,RP01134,RP01128,RP04543,RP00300,RP00568,RP01670,RP00762,RP05769,RP06374,RP05304,RP05915,RP03735,RP00301	R01384,R01386,R07658,R03425,R00837,R00830,R00286,R00944,R00943,R01218,R01220,R01655,R03923,R00891,R05704,R00830,R01221,R03425,R00945,R05704,R02737,R00836,R00134,R03215,R03146,R00519,R00945
213	0.33	574	11	18	0	0	C00031->C00097:[4->3]	RP06552,RP06374,RP04543,RP00453,RP00568,RP01670,RP06373,RP00762,RP00343,RP05915,RP00301	R01384,R01386,R07658,R00945,R00286,R02727,R00010,R01218,R01220,R01655,R00941,R03923,R00891,R02778,R02780,R02737,R00836,R00945
214	1.00	383	28	76	0	0	C00031->C00097:[4->2,7->3,9->1]	RP06552,RP01134,RP04543,RP02918,RP00440,RP00343,RP05698,RP00453,RP00180,RP00079,RP12734,RP04318,RP00285,RP05242,RP05915,RP02797,RP04202,RP00291,RP06172,RP00078,RP01093,RP01103,RP10730,RP12733,RP00060,RP00109,RP05729,RP06299	R01384,R01386,R07658,R00837,R00286,R00014,R03050,R00006,R02778,R02780,R01196,R00006,R00014,R00211,R00210,R01699,R00207,R00224,R00226,R00209,R05636,R03145,R02727,R00010,R00315,R00317,R00320,R00361,R00360,R00343,R00342,R01447,R01257,R00226,R00224,R00211,R00210,R00209,R01196,R00212,R05636,R02737,R00836,R03145,R00207,R00226,R04672,R00472,R00431,R00346,R00345,R00726,R00341,R00771,R00782,R01699,R00006,R00725,R01139,R00299,R08404,R02185,R05804,R00303,R00850,R00344,R00930,R00217,R00353,R00217,R00346,R00345,R00726,R00341,R00431,R00761
215	1.00	373	29	80	0	0	C00031->C00097:[4->2,7->3,9->1]	RP06552,RP00128,RP05698,RP06727,RP00440,RP02940,RP04543,RP00453,RP00180,RP12734,RP01133,RP04318,RP05242,RP00285,RP05915,RP02797,RP04202,RP00291,RP06639,RP02918,RP01093,RP00026,RP01103,RP10730,RP02450,RP12733,RP00060,RP00343,RP06299	R01384,R01386,R07658,R00710,R00711,R01019,R00326,R01196,R00006,R00014,R00211,R00210,R01699,R00207,R00224,R00226,R00209,R05636,R03145,R01830,R03050,R00006,R03321,R00286,R02727,R00010,R00315,R00317,R00320,R00226,R00835,R00224,R05636,R00211,R00210,R00209,R01196,R00212,R02737,R00836,R03145,R00207,R00226,R04672,R01621,R00014,R00771,R00743,R01323,R01179,R05508,R00393,R04057,R02955,R05336,R01359,R05509,R00928,R04000,R00229,R07832,R03884,R00227,R03153,R00235,R00782,R01699,R02736,R00006,R00725,R01139,R00299,R08404,R02185,R05804,R00303,R00850,R02778,R02780,R00761
216	0.67	363	9	27	0	0	C00031->C00097:[5->1,9->3]	RP01572,RP05698,RP06639,RP01103,RP01925,RP01133,RP00060,RP04202,RP01573	R01528,R01196,R00006,R00014,R00211,R00210,R01699,R00207,R00224,R00226,R00209,R05636,R03145,R01621,R00782,R02035,R00835,R00725,R01139,R00299,R08404,R02185,R05804,R00303,R00850,R00207,R01529
217	1.00	506	21	35	1	1	C00031->C00097:[4->1,4->2,4->3]	RP06552,RP07515,RP01134,RP01128,RP04543,RP00453,RP07922,RP00762,RP05769,RP06374,RP05915,RP00955,RP00300,RP00568,RP01670,RP05304,RP01488,RP06373,RP00343,RP03735,RP00301	R01384,R01386,R07658,R03425,R00837,R00830,R00286,R02727,R00010,R04125,R03923,R00891,R05704,R00830,R01221,R03425,R00945,R02737,R00836,R00524,R00944,R00943,R01218,R01220,R01655,R05704,R01408,R00941,R02778,R02780,R00134,R03215,R03146,R00519,R00945
218	1.00	161	25	179	2	3	C00031->C00097:[4->1,4->2,4->3]	RP06552,RP01134,RP04543,RP00015,RP00924,RP12907,RP05677,RP00453,RP00762,RP00931,RP06374,RP05915,RP00043,RP00305,RP01012,RP00304,RP00930,RP06373,RP01670,RP00568,RP00343,RP04522,RP10771,RP05857,RP00301	R01384,R01386,R07658,R00837,R00286,R07997,R08082,R08050,R05036,R05037,R01412,R05857,R05229,R05039,R08611,R06551,R05301,R05302,R05097,R03812,R05320,R06539,R01252,R08081,R03737,R03376,R05419,R02444,R02445,R01879,R06338,R06335,R03218,R02160,R06336,R06337,R02486,R07366,R07996,R03219,R05228,R07993,R03590,R07187,R06540,R07329,R08610,R03806,R07184,R04276,R07186,R03640,R07368,R03809,R07367,R05469,R05468,R03009,R03008,R04073,R03451,R05722,R05723,R05466,R02397,R06323,R06322,R03126,R07185,R00474,R08165,R08549,R07997,R08082,R08050,R05036,R05037,R01412,R05857,R05229,R05228,R08611,R06551,R07185,R05301,R05302,R05097,R03812,R05320,R06539,R01252,R08081,R03737,R03376,R00474,R08610,R05419,R02444,R02445,R00265,R00621,R01879,R06338,R06335,R03218,R03219,R06336,R06337,R02486,R07366,R07996,R08165,R05039,R07993,R03590,R01700,R07187,R06540,R02160,R07329,R03806,R07184,R00272,R07186,R03640,R07368,R03809,R07367,R05469,R05468,R01197,R03009,R03008,R04073,R03451,R05722,R05723,R05466,R02397,R06323,R06322,R03126,R04276,R02727,R00010,R03923,R00891,R00479,R00945,R02737,R00836,R03121,R00369,R00365,R00364,R00366,R00372,R00373,R00652,R00588,R01957,R00709,R00267,R00621,R08549,R01197,R00265,R00479,R00941,R01655,R01218,R01220,R02778,R02780,R00272,R01700,R00709,R00267,R00945
219	1.00	340	20	67	0	1	C00031->C00097:[4->2,7->3,9->1]	RP06552,RP01134,RP05698,RP04543,RP00453,RP00079,RP00078,RP00285,RP05915,RP05729,RP06172,RP04232,RP01093,RP01103,RP00060,RP00109,RP00343,RP03735,RP06299,RP04202	R01384,R01386,R07658,R00837,R01196,R00006,R00014,R00211,R00210,R01699,R00207,R00224,R00226,R00209,R05636,R03145,R00286,R02727,R00010,R00361,R00360,R00343,R00342,R01447,R01257,R00431,R00346,R00345,R00726,R00341,R00211,R00210,R00209,R01196,R00212,R02737,R00836,R00217,R00346,R00345,R00726,R00341,R00431,R00472,R00212,R00771,R00782,R00725,R01139,R00299,R08404,R02185,R05804,R00303,R00850,R00344,R00930,R00217,R00353,R02778,R02780,R00134,R03215,R03146,R00519,R00761,R00207
220	0.67	381	9	27	0	0	C00031->C00097:[5->1,9->3]	RP01095,RP05698,RP01093,RP06639,RP01103,RP00060,RP04202,RP01573,RP01576	R05339,R01196,R00006,R00014,R00211,R00210,R01699,R00207,R00224,R00226,R00209,R05636,R03145,R00771,R01621,R00782,R00725,R01139,R00299,R08404,R02185,R05804,R00303,R00850,R00207,R01529,R05338
221	0.67	382	7	25	0	0	C00031->C00097:[7->3,9->1]	RP01103,RP06427,RP00060,RP04202,RP05698,RP01093,RP06639	R00782,R01067,R00725,R01139,R00299,R08404,R02185,R05804,R00303,R00850,R00207,R01196,R00006,R00014,R00211,R00210,R01699,R00207,R00224,R00226,R00209,R05636,R03145,R00771,R01621
222	1.00	352	27	75	0	0	C00031->C00097:[4->2,7->3,9->1]	RP06552,RP01095,RP04543,RP02918,RP00440,RP00343,RP05698,RP00453,RP00180,RP12734,RP00026,RP04318,RP00285,RP05242,RP05915,RP02797,RP01573,RP00291,RP01093,RP06639,RP01103,RP10730,RP12733,RP00060,RP04202,RP06299,RP01576	R01384,R01386,R07658,R05339,R00286,R00014,R03050,R00006,R02778,R02780,R01196,R00006,R00014,R00211,R00210,R01699,R00207,R00224,R00226,R00209,R05636,R03145,R02727,R00010,R00315,R00317,R00320,R00226,R00743,R01323,R01179,R05508,R00393,R04057,R02955,R05336,R01359,R05509,R00928,R04000,R00229,R07832,R03884,R00227,R03153,R00235,R00224,R00211,R00210,R00209,R01196,R00212,R05636,R02737,R00836,R03145,R01529,R00226,R04672,R00771,R01621,R00782,R01699,R00006,R00725,R01139,R00299,R08404,R02185,R05804,R00303,R00850,R00207,R00761,R05338
223	1.00	431	20	44	0	0	C00031->C00097:[7->2,7->3,9->1]	RP01925,RP02918,RP00440,RP05698,RP12734,RP01133,RP04318,RP00285,RP05242,RP02797,RP00291,RP01093,RP06639,RP01103,RP10730,RP12733,RP06427,RP00060,RP04202,RP06593	R02035,R00014,R03050,R00006,R01196,R00006,R00014,R00211,R00210,R01699,R00207,R00224,R00226,R00209,R05636,R03145,R00226,R00835,R00224,R00211,R00210,R00209,R01196,R00212,R05636,R03145,R00226,R04672,R00771,R01621,R00782,R01699,R00006,R01067,R00725,R01139,R00299,R08404,R02185,R05804,R00303,R00850,R00207,R01528
224	1.00	452	27	58	0	0	C00031->C00097:[4->2,7->3,9->1]	RP06552,RP05698,RP06727,RP00440,RP04318,RP02940,RP04543,RP00453,RP00180,RP12734,RP01133,RP02918,RP05242,RP00285,RP05915,RP02797,RP04202,RP00291,RP01093,RP06639,RP01103,RP10730,RP02450,RP12733,RP00060,RP00343,RP06299	R01384,R01386,R07658,R01196,R00006,R00014,R00211,R00210,R01699,R00207,R00224,R00226,R00209,R05636,R03145,R01830,R03050,R00006,R00224,R03321,R00286,R02727,R00010,R00315,R00317,R00320,R00226,R00835,R00014,R05636,R00211,R00210,R00209,R01196,R00212,R02737,R00836,R03145,R00207,R00226,R04672,R00771,R01621,R00782,R01699,R02736,R00006,R00725,R01139,R00299,R08404,R02185,R05804,R00303,R00850,R02778,R02780,R00761
225	0.33	453	18	40	0	0	C00031->C00097:[4->2]	RP06552,RP05698,RP04318,RP00440,RP04543,RP00453,RP12734,RP02918,RP05242,RP00285,RP05915,RP02797,RP04202,RP00291,RP01103,RP10730,RP12733,RP00343	R01384,R01386,R07658,R01196,R00006,R00014,R00211,R00210,R01699,R00207,R00224,R00226,R00209,R05636,R03145,R00224,R03050,R00006,R00286,R02727,R00010,R00226,R00014,R05636,R00211,R00210,R00209,R01196,R00212,R02737,R00836,R03145,R00207,R00226,R04672,R00782,R01699,R00006,R02778,R02780
226	0.67	422	12	34	0	1	C00031->C00097:[4->1,4->2]	RP06552,RP06172,RP05698,RP00287,RP04232,RP05915,RP00453,RP06101,RP01103,RP00285,RP04543,RP00343	R01384,R01386,R07658,R00472,R01196,R00006,R00014,R00211,R00210,R01699,R00207,R00224,R00226,R00209,R05636,R03145,R00214,R00216,R00212,R02737,R00836,R02727,R00010,R00214,R00216,R00782,R00211,R00210,R00209,R01196,R00212,R00286,R02778,R02780
227	1.00	346	25	74	0	0	C00031->C00097:[4->2,7->3,9->1]	RP06552,RP01134,RP05698,RP04318,RP00440,RP04543,RP00128,RP00180,RP12734,RP06639,RP02918,RP05242,RP00285,RP05915,RP02797,RP00291,RP01093,RP00026,RP01103,RP10730,RP12733,RP06427,RP00060,RP04202,RP06299	R01384,R01386,R07658,R00837,R01196,R00006,R00014,R00211,R00210,R01699,R00207,R00224,R00226,R00209,R05636,R03145,R00224,R03050,R00006,R00286,R00710,R00711,R01019,R00326,R00315,R00317,R00320,R00226,R01621,R00014,R05636,R00211,R00210,R00209,R01196,R00212,R02737,R00836,R03145,R00226,R04672,R00771,R00743,R01323,R01179,R05508,R00393,R04057,R02955,R05336,R01359,R05509,R00928,R04000,R00229,R07832,R03884,R00227,R03153,R00235,R00782,R01699,R00006,R01067,R00725,R01139,R00299,R08404,R02185,R05804,R00303,R00850,R00207,R00761
228	0.33	420	8	13	1	1	C00031->C00097:[4->2]	RP06552,RP01134,RP05983,RP04699,RP01404,RP05915,RP04543,RP00762	R01384,R01386,R07658,R00837,R05103,R01281,R05103,R01281,R02737,R00836,R00286,R03923,R00891
229	1.00	456	23	43	1	1	C00031->C00097:[4->1,4->2,4->3,7->1,7->2,7->3]	RP06552,RP07515,RP06374,RP01925,RP01128,RP01134,RP04543,RP00453,RP06373,RP01133,RP05769,RP01488,RP05915,RP00955,RP00568,RP01670,RP05304,RP00762,RP00060,RP00343,RP03735,RP06593,RP00301	R01384,R01386,R07658,R03425,R00945,R02035,R00830,R00837,R00286,R02727,R00010,R00941,R00835,R05704,R00830,R01221,R03425,R01408,R02737,R00836,R00524,R01218,R01220,R01655,R05704,R03923,R00891,R00725,R01139,R00299,R08404,R02185,R05804,R00303,R00850,R02778,R02780,R00134,R03215,R03146,R00519,R01528,R00945
230	1.00	353	26	72	0	0	C00031->C00097:[7->2,7->3,9->1]	RP00128,RP01925,RP04318,RP00440,RP02940,RP05698,RP00180,RP12734,RP01133,RP06727,RP05242,RP00285,RP02797,RP00291,RP06639,RP02918,RP01093,RP00026,RP01103,RP10730,RP02450,RP12733,RP00060,RP04202,RP06299,RP06593	R00710,R00711,R01019,R00326,R02035,R00224,R03050,R00006,R03321,R01196,R00006,R00014,R00211,R00210,R01699,R00207,R00224,R00226,R00209,R05636,R03145,R00315,R00317,R00320,R00226,R00835,R01830,R05636,R00211,R00210,R00209,R01196,R00212,R03145,R00226,R04672,R01621,R00014,R00771,R00743,R01323,R01179,R05508,R00393,R04057,R02955,R05336,R01359,R05509,R00928,R04000,R00229,R07832,R03884,R00227,R03153,R00235,R00782,R01699,R02736,R00006,R00725,R01139,R00299,R08404,R02185,R05804,R00303,R00850,R00207,R00761,R01528
231	1.00	423	23	52	0	0	C00031->C00097:[4->2,7->3,9->1]	RP06552,RP01134,RP05698,RP04318,RP00440,RP04543,RP00180,RP12734,RP02918,RP05242,RP00285,RP05915,RP02797,RP00291,RP01093,RP06639,RP01103,RP10730,RP12733,RP06427,RP00060,RP04202,RP06299	R01384,R01386,R07658,R00837,R01196,R00006,R00014,R00211,R00210,R01699,R00207,R00224,R00226,R00209,R05636,R03145,R00224,R03050,R00006,R00286,R00315,R00317,R00320,R00226,R00014,R05636,R00211,R00210,R00209,R01196,R00212,R02737,R00836,R03145,R00226,R04672,R00771,R01621,R00782,R01699,R00006,R01067,R00725,R01139,R00299,R08404,R02185,R05804,R00303,R00850,R00207,R00761
232	0.67	566	14	22	1	1	C00031->C00097:[4->2,4->3]	RP06552,RP07515,RP01134,RP05769,RP01128,RP04543,RP00568,RP01670,RP06373,RP00762,RP06374,RP05304,RP05915,RP00301	R01384,R01386,R07658,R03425,R00837,R05704,R00830,R01221,R03425,R00830,R00286,R01218,R01220,R01655,R00941,R03923,R00891,R00945,R05704,R02737,R00836,R00945
233	1.00	158	24	180	2	3	C00031->C00097:[4->1,4->2,4->3]	RP06552,RP01134,RP04543,RP00015,RP00924,RP12907,RP05677,RP00762,RP00931,RP06374,RP05915,RP00043,RP00300,RP00305,RP01012,RP00304,RP00930,RP00568,RP01670,RP04522,RP03735,RP10771,RP05857,RP00301	R01384,R01386,R07658,R00837,R00286,R07997,R08082,R08050,R05036,R05037,R01412,R05857,R05229,R05039,R08611,R06551,R05301,R05302,R05097,R03812,R05320,R06539,R01252,R08081,R03737,R03376,R05419,R02444,R02445,R01879,R06338,R06335,R03218,R02160,R06336,R06337,R02486,R07366,R07996,R03219,R05228,R07993,R03590,R07187,R06540,R07329,R08610,R03806,R07184,R04276,R07186,R03640,R07368,R03809,R07367,R05469,R05468,R03009,R03008,R04073,R03451,R05722,R05723,R05466,R02397,R06323,R06322,R03126,R07185,R00474,R08165,R08549,R07997,R08082,R08050,R05036,R05037,R01412,R05857,R05229,R05228,R08611,R06551,R07185,R05301,R05302,R05097,R03812,R05320,R06539,R01252,R08081,R03737,R03376,R00474,R08610,R05419,R02444,R02445,R00265,R00621,R01879,R06338,R06335,R03218,R03219,R06336,R06337,R02486,R07366,R07996,R08165,R05039,R07993,R03590,R01700,R07187,R06540,R02160,R07329,R03806,R07184,R00272,R07186,R03640,R07368,R03809,R07367,R05469,R05468,R01197,R03009,R03008,R04073,R03451,R05722,R05723,R05466,R02397,R06323,R06322,R03126,R04276,R03923,R00891,R00479,R00945,R02737,R00836,R03121,R00369,R00365,R00364,R00366,R00372,R00373,R00652,R00588,R01957,R00944,R00943,R00709,R00267,R00621,R08549,R01197,R00265,R00479,R01218,R01220,R01655,R00272,R00134,R03215,R03146,R00519,R01700,R00709,R00267,R00945
234	1.00	436	29	65	0	0	C00031->C00097:[4->2,7->2,7->3,9->1]	RP06552,RP00128,RP01925,RP04318,RP00440,RP00287,RP05698,RP00453,RP06101,RP12734,RP01133,RP02918,RP05242,RP00285,RP05915,RP02797,RP00180,RP04202,RP00291,RP06172,RP01093,RP01103,RP10730,RP12733,RP00060,RP00343,RP06299,RP06593,RP04543	R01384,R01386,R07658,R00710,R00711,R01019,R00326,R02035,R00224,R03050,R00006,R00214,R00216,R01196,R00006,R00014,R00211,R00210,R01699,R00207,R00224,R00226,R00209,R05636,R03145,R02727,R00010,R00214,R00216,R00226,R00835,R00014,R05636,R00211,R00210,R00209,R01196,R00212,R02737,R00836,R03145,R00315,R00317,R00320,R00207,R00226,R04672,R00472,R00771,R00782,R01699,R00006,R00725,R01139,R00299,R08404,R02185,R05804,R00303,R00850,R02778,R02780,R00761,R01528,R00286
235	1.00	513	19	33	1	1	C00031->C00097:[4->1,4->2,4->3]	RP06552,RP07515,RP01134,RP01128,RP04543,RP00453,RP00762,RP05769,RP06374,RP05915,RP00955,RP00300,RP00568,RP01670,RP05304,RP01488,RP00343,RP03735,RP00301	R01384,R01386,R07658,R03425,R00837,R00830,R00286,R02727,R00010,R03923,R00891,R05704,R00830,R01221,R03425,R00945,R02737,R00836,R00524,R00944,R00943,R01218,R01220,R01655,R05704,R01408,R02778,R02780,R00134,R03215,R03146,R00519,R00945
236	0.67	329	14	52	0	1	C00031->C00097:[4->1,4->2]	RP06552,RP01134,RP04232,RP05698,RP06172,RP01103,RP00079,RP00109,RP00078,RP00285,RP05729,RP03735,RP05915,RP04543	R01384,R01386,R07658,R00837,R00212,R01196,R00006,R00014,R00211,R00210,R01699,R00207,R00224,R00226,R00209,R05636,R03145,R00472,R00782,R00361,R00360,R00343,R00342,R01447,R01257,R00344,R00930,R00217,R00353,R00431,R00346,R00345,R00726,R00341,R00211,R00210,R00209,R01196,R00212,R00217,R00346,R00345,R00726,R00341,R00431,R00134,R03215,R03146,R00519,R02737,R00836,R00286
237	0.67	420	18	35	1	1	C00031->C00097:[4->1,4->2,7->1,7->2]	RP06552,RP07515,RP01134,RP01925,RP01488,RP01128,RP04543,RP06374,RP00762,RP01133,RP05769,RP00060,RP05304,RP05915,RP03735,RP00955,RP06593,RP00301	R01384,R01386,R07658,R03425,R00837,R02035,R01408,R00830,R00286,R00945,R03923,R00891,R00835,R05704,R00830,R01221,R03425,R00725,R01139,R00299,R08404,R02185,R05804,R00303,R00850,R05704,R02737,R00836,R00134,R03215,R03146,R00519,R00524,R01528,R00945
238	1.00	158	24	190	2	3	C00031->C00097:[4->1,4->2,4->3]	RP06552,RP01134,RP04543,RP00015,RP00032,RP00924,RP12907,RP05677,RP06373,RP00931,RP06374,RP05915,RP00043,RP00305,RP00304,RP00930,RP10771,RP00568,RP01670,RP00762,RP04522,RP01012,RP05857,RP00301	R01384,R01386,R07658,R00837,R00286,R07997,R08082,R08050,R05036,R05037,R01412,R05857,R05229,R05039,R08611,R06551,R05301,R05302,R05097,R03812,R05320,R06539,R01252,R08081,R03737,R03376,R05419,R02444,R02445,R01879,R06338,R06335,R03218,R02160,R06336,R06337,R02486,R07366,R07996,R03219,R05228,R07993,R03590,R07187,R06540,R07329,R08610,R03806,R07184,R04276,R07186,R03640,R07368,R03809,R07367,R05469,R05468,R03009,R03008,R04073,R03451,R05722,R05723,R05466,R02397,R06323,R06322,R03126,R07185,R02990,R00405,R00406,R00407,R02956,R02084,R01780,R00727,R00410,R02407,R05588,R00432,R01559,R03154,R06904,R00474,R08165,R08549,R07997,R08082,R08050,R05036,R05037,R01412,R05857,R05229,R05228,R08611,R06551,R07185,R05301,R05302,R05097,R03812,R05320,R06539,R01252,R08081,R03737,R03376,R00474,R08610,R05419,R02444,R02445,R00265,R00621,R01879,R06338,R06335,R03218,R03219,R06336,R06337,R02486,R07366,R07996,R08165,R05039,R07993,R03590,R01700,R07187,R06540,R02160,R07329,R03806,R07184,R00272,R07186,R03640,R07368,R03809,R07367,R05469,R05468,R01197,R03009,R03008,R04073,R03451,R05722,R05723,R05466,R02397,R06323,R06322,R03126,R04276,R00941,R00479,R00945,R02737,R00836,R03121,R00369,R00365,R00364,R00366,R00372,R00373,R00652,R00588,R01957,R00709,R00267,R08549,R01197,R00265,R00479,R01700,R01218,R01220,R01655,R03923,R00891,R00272,R00621,R00709,R00267,R00945
239	1.00	353	28	79	0	0	C00031->C00097:[4->2,7->3,9->1]	RP06552,RP01095,RP00128,RP05698,RP04318,RP00440,RP04543,RP00453,RP00180,RP12734,RP06639,RP02918,RP05242,RP00285,RP05915,RP02797,RP01573,RP00291,RP04202,RP01093,RP00026,RP01103,RP10730,RP12733,RP00060,RP00343,RP06299,RP01576	R01384,R01386,R07658,R05339,R00710,R00711,R01019,R00326,R01196,R00006,R00014,R00211,R00210,R01699,R00207,R00224,R00226,R00209,R05636,R03145,R00224,R03050,R00006,R00286,R02727,R00010,R00315,R00317,R00320,R00226,R01621,R00014,R05636,R00211,R00210,R00209,R01196,R00212,R02737,R00836,R03145,R01529,R00226,R04672,R00207,R00771,R00743,R01323,R01179,R05508,R00393,R04057,R02955,R05336,R01359,R05509,R00928,R04000,R00229,R07832,R03884,R00227,R03153,R00235,R00782,R01699,R00006,R00725,R01139,R00299,R08404,R02185,R05804,R00303,R00850,R02778,R02780,R00761,R05338
240	1.00	454	24	44	1	1	C00031->C00097:[4->1,4->2,4->3,7->1,7->2,7->3]	RP06552,RP07515,RP06374,RP01925,RP01128,RP04543,RP07922,RP01134,RP00453,RP06373,RP01133,RP05769,RP05915,RP00955,RP00762,RP00568,RP01670,RP05304,RP01488,RP00060,RP00343,RP03735,RP06593,RP00301	R01384,R01386,R07658,R03425,R00945,R02035,R00830,R00286,R04125,R00837,R02727,R00010,R00941,R00835,R05704,R00830,R01221,R03425,R02737,R00836,R00524,R03923,R00891,R01218,R01220,R01655,R05704,R01408,R00725,R01139,R00299,R08404,R02185,R05804,R00303,R00850,R02778,R02780,R00134,R03215,R03146,R00519,R01528,R00945
241	0.67	395	22	59	0	0	C00031->C00097:[4->1,4->2]	RP06552,RP01134,RP04543,RP02918,RP00440,RP05698,RP00079,RP12734,RP04318,RP00285,RP05242,RP05915,RP02797,RP05729,RP00291,RP06172,RP00078,RP01103,RP10730,RP12733,RP00109,RP04202	R01384,R01386,R07658,R00837,R00286,R00014,R03050,R00006,R01196,R00006,R00014,R00211,R00210,R01699,R00207,R00224,R00226,R00209,R05636,R03145,R00361,R00360,R00343,R00342,R01447,R01257,R00226,R00224,R00211,R00210,R00209,R01196,R00212,R05636,R02737,R00836,R03145,R00217,R00346,R00345,R00726,R00341,R00431,R00226,R04672,R00472,R00431,R00346,R00345,R00726,R00341,R00782,R01699,R00006,R00344,R00930,R00217,R00353,R00207
242	1.00	339	26	72	0	0	C00031->C00097:[7->2,7->3,9->1]	RP01095,RP00128,RP01925,RP04318,RP00440,RP05698,RP00180,RP12734,RP01133,RP02918,RP05242,RP00285,RP02797,RP01573,RP00291,RP06639,RP01093,RP00026,RP01103,RP10730,RP12733,RP00060,RP04202,RP06299,RP06593,RP01576	R05339,R00710,R00711,R01019,R00326,R02035,R00224,R03050,R00006,R01196,R00006,R00014,R00211,R00210,R01699,R00207,R00224,R00226,R00209,R05636,R03145,R00315,R00317,R00320,R00226,R00835,R00014,R05636,R00211,R00210,R00209,R01196,R00212,R03145,R01529,R00226,R04672,R01621,R00771,R00743,R01323,R01179,R05508,R00393,R04057,R02955,R05336,R01359,R05509,R00928,R04000,R00229,R07832,R03884,R00227,R03153,R00235,R00782,R01699,R00006,R00725,R01139,R00299,R08404,R02185,R05804,R00303,R00850,R00207,R00761,R01528,R05338
243	1.00	366	27	73	0	0	C00031->C00097:[4->2,7->3,9->1]	RP06552,RP01134,RP04543,RP04318,RP00440,RP02940,RP05698,RP00026,RP00180,RP12734,RP01133,RP06727,RP00285,RP05242,RP05915,RP02797,RP00291,RP02918,RP01093,RP06639,RP01103,RP10730,RP02450,RP12733,RP00060,RP04202,RP06299	R01384,R01386,R07658,R00837,R00286,R00224,R03050,R00006,R03321,R01196,R00006,R00014,R00211,R00210,R01699,R00207,R00224,R00226,R00209,R05636,R03145,R00743,R01323,R01179,R05508,R00393,R04057,R02955,R05336,R01359,R05509,R00928,R04000,R00229,R07832,R03884,R00227,R03153,R00235,R00315,R00317,R00320,R00226,R00835,R01830,R00211,R00210,R00209,R01196,R00212,R05636,R02737,R00836,R03145,R00226,R04672,R00014,R00771,R01621,R00782,R01699,R02736,R00006,R00725,R01139,R00299,R08404,R02185,R05804,R00303,R00850,R00207,R00761
244	0.33	438	9	16	1	1	C00031->C00097:[4->2]	RP06552,RP00762,RP05983,RP04699,RP01404,RP00343,RP04543,RP05915,RP00453	R01384,R01386,R07658,R03923,R00891,R05103,R01281,R05103,R01281,R02778,R02780,R00286,R02737,R00836,R02727,R00010
245	0.67	471	21	45	0	0	C00031->C00097:[4->1,4->2]	RP06552,RP04543,RP02918,RP00440,RP00287,RP05698,RP00453,RP06101,RP12734,RP04318,RP00285,RP05242,RP05915,RP02797,RP00343,RP00291,RP06172,RP01103,RP10730,RP12733,RP04202	R01384,R01386,R07658,R00286,R00014,R03050,R00006,R00214,R00216,R01196,R00006,R00014,R00211,R00210,R01699,R00207,R00224,R00226,R00209,R05636,R03145,R02727,R00010,R00214,R00216,R00226,R00224,R00211,R00210,R00209,R01196,R00212,R05636,R02737,R00836,R03145,R02778,R02780,R00226,R04672,R00472,R00782,R01699,R00006,R00207
246	1.00	364	29	80	0	0	C00031->C00097:[4->2,7->3,9->1]	RP06552,RP04543,RP04318,RP00440,RP05698,RP02454,RP00453,RP00180,RP02961,RP12734,RP00026,RP06727,RP00285,RP05242,RP05915,RP02797,RP00343,RP00291,RP02918,RP01093,RP06639,RP01103,RP10730,RP12733,RP01590,RP00060,RP04202,RP06299,RP00216	R01384,R01386,R07658,R00286,R00224,R03050,R00006,R01196,R00006,R00014,R00211,R00210,R01699,R00207,R00224,R00226,R00209,R05636,R03145,R02740,R02727,R00010,R00315,R00317,R00320,R00028,R00226,R00743,R01323,R01179,R05508,R00393,R04057,R02955,R05336,R01359,R05509,R00928,R04000,R00229,R07832,R03884,R00227,R03153,R00235,R01830,R00211,R00210,R00209,R01196,R00212,R05636,R02737,R00836,R03145,R02778,R02780,R00226,R04672,R00014,R00771,R01621,R00782,R01699,R00006,R01555,R05196,R00725,R01139,R00299,R08404,R02185,R05804,R00303,R00850,R00207,R00761,R01788,R02189,R01786
247	1.00	426	26	57	0	0	C00031->C00097:[4->2,7->3,9->1]	RP06552,RP01095,RP05698,RP04318,RP00440,RP04543,RP00453,RP00180,RP12734,RP02918,RP05242,RP00285,RP05915,RP02797,RP01573,RP00291,RP04202,RP01093,RP06639,RP01103,RP10730,RP12733,RP00060,RP00343,RP06299,RP01576	R01384,R01386,R07658,R05339,R01196,R00006,R00014,R00211,R00210,R01699,R00207,R00224,R00226,R00209,R05636,R03145,R00224,R03050,R00006,R00286,R02727,R00010,R00315,R00317,R00320,R00226,R00014,R05636,R00211,R00210,R00209,R01196,R00212,R02737,R00836,R03145,R01529,R00226,R04672,R00207,R00771,R01621,R00782,R01699,R00006,R00725,R01139,R00299,R08404,R02185,R05804,R00303,R00850,R02778,R02780,R00761,R05338
248	1.00	361	27	67	1	1	C00031->C00097:[4->1,4->2,4->3]	RP06552,RP07515,RP06374,RP06299,RP06172,RP01128,RP04543,RP07922,RP01134,RP00453,RP00762,RP05769,RP05915,RP00180,RP00955,RP06101,RP01093,RP00026,RP01670,RP05304,RP00568,RP01488,RP00060,RP06373,RP00343,RP03735,RP00301	R01384,R01386,R07658,R03425,R00945,R00761,R00472,R00830,R00286,R04125,R00837,R02727,R00010,R03923,R00891,R05704,R00830,R01221,R03425,R02737,R00836,R00315,R00317,R00320,R00524,R00214,R00216,R00771,R00743,R01323,R01179,R05508,R00393,R04057,R02955,R05336,R01359,R05509,R00928,R04000,R00229,R07832,R03884,R00227,R03153,R00235,R01655,R05704,R01218,R01220,R01408,R00725,R01139,R00299,R08404,R02185,R05804,R00303,R00850,R00941,R02778,R02780,R00134,R03215,R03146,R00519,R00945
249	1.00	272	13	57	0	1	C00031->C00097:[4->2,7->3,9->1]	RP06552,RP01134,RP05698,RP04232,RP01093,RP00026,RP00180,RP01103,RP00060,RP00285,RP04543,RP06299,RP05915	R01384,R01386,R07658,R00837,R01196,R00006,R00014,R00211,R00210,R01699,R00207,R00224,R00226,R00209,R05636,R03145,R00212,R00771,R00743,R01323,R01179,R05508,R00393,R04057,R02955,R05336,R01359,R05509,R00928,R04000,R00229,R07832,R03884,R00227,R03153,R00235,R00315,R00317,R00320,R00782,R00725,R01139,R00299,R08404,R02185,R05804,R00303,R00850,R00211,R00210,R00209,R01196,R00212,R00286,R00761,R02737,R00836
250	1.00	361	26	66	1	1	C00031->C00097:[4->1,4->2,4->3]	RP06552,RP07515,RP06374,RP04543,RP06172,RP01128,RP01134,RP06299,RP00453,RP00180,RP00762,RP05769,RP05915,RP00955,RP06101,RP01093,RP00026,RP01670,RP05304,RP00568,RP01488,RP00060,RP06373,RP00343,RP03735,RP00301	R01384,R01386,R07658,R03425,R00945,R00286,R00472,R00830,R00837,R00761,R02727,R00010,R00315,R00317,R00320,R03923,R00891,R05704,R00830,R01221,R03425,R02737,R00836,R00524,R00214,R00216,R00771,R00743,R01323,R01179,R05508,R00393,R04057,R02955,R05336,R01359,R05509,R00928,R04000,R00229,R07832,R03884,R00227,R03153,R00235,R01655,R05704,R01218,R01220,R01408,R00725,R01139,R00299,R08404,R02185,R05804,R00303,R00850,R00941,R02778,R02780,R00134,R03215,R03146,R00519,R00945
251	0.67	362	21	56	1	1	C00031->C00097:[4->2,4->3]	RP06552,RP07515,RP01134,RP06299,RP06172,RP01128,RP05769,RP04543,RP06101,RP00568,RP00026,RP01093,RP01670,RP06373,RP00762,RP00060,RP06374,RP05304,RP05915,RP00180,RP00301	R01384,R01386,R07658,R03425,R00837,R00761,R00472,R00830,R05704,R00830,R01221,R03425,R00286,R00214,R00216,R01218,R01220,R00743,R01323,R01179,R05508,R00393,R04057,R02955,R05336,R01359,R05509,R00928,R04000,R00229,R07832,R03884,R00227,R03153,R00235,R00771,R01655,R00941,R03923,R00891,R00725,R01139,R00299,R08404,R02185,R05804,R00303,R00850,R00945,R05704,R02737,R00836,R00315,R00317,R00320,R00945
252	1.00	390	15	42	0	1	C00031->C00097:[4->2,7->3,9->1]	RP06552,RP01134,RP04232,RP00287,RP05698,RP06172,RP06101,RP01103,RP01093,RP00060,RP00285,RP04543,RP06299,RP05915,RP04202	R01384,R01386,R07658,R00837,R00212,R00214,R00216,R01196,R00006,R00014,R00211,R00210,R01699,R00207,R00224,R00226,R00209,R05636,R03145,R00472,R00214,R00216,R00782,R00771,R00725,R01139,R00299,R08404,R02185,R05804,R00303,R00850,R00211,R00210,R00209,R01196,R00212,R00286,R00761,R02737,R00836,R00207
253	1.00	441	21	45	0	0	C00031->C00097:[7->2,7->3,9->1]	RP06727,RP01925,RP02918,RP00440,RP02940,RP05698,RP12734,RP01133,RP04318,RP00285,RP05242,RP02797,RP00291,RP06639,RP01103,RP10730,RP02450,RP12733,RP00060,RP04202,RP06593	R01830,R02035,R00014,R03050,R00006,R03321,R01196,R00006,R00014,R00211,R00210,R01699,R00207,R00224,R00226,R00209,R05636,R03145,R00226,R00835,R00224,R00211,R00210,R00209,R01196,R00212,R05636,R03145,R00226,R04672,R01621,R00782,R01699,R02736,R00006,R00725,R01139,R00299,R08404,R02185,R05804,R00303,R00850,R00207,R01528
254	0.67	428	19	38	1	1	C00031->C00097:[4->1,4->2,7->1,7->2]	RP06552,RP07515,RP06374,RP01925,RP01488,RP01128,RP04543,RP00453,RP06593,RP00762,RP01133,RP05769,RP00060,RP05304,RP00343,RP03735,RP00955,RP05915,RP00301	R01384,R01386,R07658,R03425,R00945,R02035,R01408,R00830,R00286,R02727,R00010,R01528,R03923,R00891,R00835,R05704,R00830,R01221,R03425,R00725,R01139,R00299,R08404,R02185,R05804,R00303,R00850,R05704,R02778,R02780,R00134,R03215,R03146,R00519,R00524,R02737,R00836,R00945
255	1.00	449	25	56	0	0	C00031->C00097:[4->2,7->3,9->1]	RP06552,RP01134,RP05698,RP04318,RP00440,RP00287,RP04543,RP00453,RP06101,RP12734,RP02918,RP05242,RP00285,RP05915,RP02797,RP04202,RP00291,RP06172,RP01093,RP01103,RP10730,RP12733,RP00060,RP00343,RP06299	R01384,R01386,R07658,R00837,R01196,R00006,R00014,R00211,R00210,R01699,R00207,R00224,R00226,R00209,R05636,R03145,R00224,R03050,R00006,R00214,R00216,R00286,R02727,R00010,R00214,R00216,R00226,R00014,R05636,R00211,R00210,R00209,R01196,R00212,R02737,R00836,R03145,R00207,R00226,R04672,R00472,R00771,R00782,R01699,R00006,R00725,R01139,R00299,R08404,R02185,R05804,R00303,R00850,R02778,R02780,R00761
256	0.67	370	22	59	1	1	C00031->C00097:[4->2,4->3]	RP06552,RP07515,RP06299,RP00453,RP00180,RP00762,RP06101,RP01093,RP01670,RP00060,RP00343,RP06374,RP06172,RP01128,RP04543,RP06373,RP05769,RP05915,RP00568,RP00026,RP05304,RP00301	R01384,R01386,R07658,R03425,R00761,R02727,R00010,R00315,R00317,R00320,R03923,R00891,R00214,R00216,R00771,R01655,R00725,R01139,R00299,R08404,R02185,R05804,R00303,R00850,R02778,R02780,R00945,R00472,R00830,R00286,R00941,R05704,R00830,R01221,R03425,R02737,R00836,R01218,R01220,R00743,R01323,R01179,R05508,R00393,R04057,R02955,R05336,R01359,R05509,R00928,R04000,R00229,R07832,R03884,R00227,R03153,R00235,R05704,R00945
257	1.00	340	17	59	0	1	C00031->C00097:[4->2,7->3,9->1]	RP06552,RP01134,RP04543,RP05698,RP00079,RP00078,RP00285,RP05915,RP04202,RP06172,RP04232,RP01093,RP01103,RP00060,RP00109,RP05729,RP06299	R01384,R01386,R07658,R00837,R00286,R01196,R00006,R00014,R00211,R00210,R01699,R00207,R00224,R00226,R00209,R05636,R03145,R00361,R00360,R00343,R00342,R01447,R01257,R00431,R00346,R00345,R00726,R00341,R00211,R00210,R00209,R01196,R00212,R02737,R00836,R00207,R00472,R00212,R00771,R00782,R00725,R01139,R00299,R08404,R02185,R05804,R00303,R00850,R00344,R00930,R00217,R00353,R00217,R00346,R00345,R00726,R00341,R00431,R00761
258	1.00	358	28	77	0	0	C00031->C00097:[4->2,7->3,9->1]	RP06552,RP01134,RP04543,RP04318,RP00440,RP05698,RP02454,RP01590,RP00180,RP02961,RP12734,RP00026,RP06727,RP00285,RP05242,RP05915,RP02797,RP00291,RP02918,RP01093,RP06639,RP01103,RP10730,RP12733,RP00060,RP04202,RP06299,RP00216	R01384,R01386,R07658,R00837,R00286,R00224,R03050,R00006,R01196,R00006,R00014,R00211,R00210,R01699,R00207,R00224,R00226,R00209,R05636,R03145,R02740,R01555,R05196,R00315,R00317,R00320,R00028,R00226,R00743,R01323,R01179,R05508,R00393,R04057,R02955,R05336,R01359,R05509,R00928,R04000,R00229,R07832,R03884,R00227,R03153,R00235,R01830,R00211,R00210,R00209,R01196,R00212,R05636,R02737,R00836,R03145,R00226,R04672,R00014,R00771,R01621,R00782,R01699,R00006,R00725,R01139,R00299,R08404,R02185,R05804,R00303,R00850,R00207,R00761,R01788,R02189,R01786
259	0.67	343	13	48	0	1	C00031->C00097:[4->1,4->2]	RP06552,RP01134,RP05698,RP05729,RP04232,RP06172,RP01103,RP00079,RP00285,RP00078,RP00109,RP04543,RP05915	R01384,R01386,R07658,R00837,R01196,R00006,R00014,R00211,R00210,R01699,R00207,R00224,R00226,R00209,R05636,R03145,R00217,R00346,R00345,R00726,R00341,R00431,R00212,R00472,R00782,R00361,R00360,R00343,R00342,R01447,R01257,R00211,R00210,R00209,R01196,R00212,R00431,R00346,R00345,R00726,R00341,R00344,R00930,R00217,R00353,R00286,R02737,R00836
260	0.67	443	25	56	0	0	C00031->C00097:[4->1,4->2,7->1,7->2]	RP06552,RP01925,RP02918,RP00440,RP00287,RP05698,RP00453,RP06101,RP12734,RP01133,RP04318,RP00285,RP05242,RP05915,RP02797,RP00343,RP00291,RP06172,RP01103,RP10730,RP12733,RP00060,RP04202,RP06593,RP04543	R01384,R01386,R07658,R02035,R00014,R03050,R00006,R00214,R00216,R01196,R00006,R00014,R00211,R00210,R01699,R00207,R00224,R00226,R00209,R05636,R03145,R02727,R00010,R00214,R00216,R00226,R00835,R00224,R00211,R00210,R00209,R01196,R00212,R05636,R02737,R00836,R03145,R02778,R02780,R00226,R04672,R00472,R00782,R01699,R00006,R00725,R01139,R00299,R08404,R02185,R05804,R00303,R00850,R00207,R01528,R00286
261	1.00	495	20	33	1	1	C00031->C00097:[4->1,4->2,4->3]	RP06552,RP07515,RP06374,RP01128,RP04543,RP07922,RP01134,RP00453,RP00762,RP05769,RP05915,RP00955,RP00568,RP01670,RP05304,RP01488,RP06373,RP00343,RP03735,RP00301	R01384,R01386,R07658,R03425,R00945,R00830,R00286,R04125,R00837,R02727,R00010,R03923,R00891,R05704,R00830,R01221,R03425,R02737,R00836,R00524,R01218,R01220,R01655,R05704,R01408,R00941,R02778,R02780,R00134,R03215,R03146,R00519,R00945
262	1.00	458	24	53	0	0	C00031->C00097:[4->2,7->3,9->1]	RP06552,RP04543,RP02918,RP00440,RP02940,RP05698,RP00453,RP06727,RP12734,RP01133,RP04318,RP00285,RP05242,RP05915,RP02797,RP00343,RP00291,RP06639,RP01103,RP10730,RP02450,RP12733,RP00060,RP04202	R01384,R01386,R07658,R00286,R00014,R03050,R00006,R03321,R01196,R00006,R00014,R00211,R00210,R01699,R00207,R00224,R00226,R00209,R05636,R03145,R02727,R00010,R01830,R00226,R00835,R00224,R00211,R00210,R00209,R01196,R00212,R05636,R02737,R00836,R03145,R02778,R02780,R00226,R04672,R01621,R00782,R01699,R02736,R00006,R00725,R01139,R00299,R08404,R02185,R05804,R00303,R00850,R00207
263	0.67	399	16	45	0	1	C00031->C00097:[4->1,4->2,7->1,7->2]	RP06552,RP06172,RP05698,RP00287,RP04232,RP05915,RP00453,RP06101,RP01103,RP01925,RP01133,RP00060,RP00285,RP04543,RP06593,RP00343	R01384,R01386,R07658,R00472,R01196,R00006,R00014,R00211,R00210,R01699,R00207,R00224,R00226,R00209,R05636,R03145,R00214,R00216,R00212,R02737,R00836,R02727,R00010,R00214,R00216,R00782,R02035,R00835,R00725,R01139,R00299,R08404,R02185,R05804,R00303,R00850,R00211,R00210,R00209,R01196,R00212,R00286,R01528,R02778,R02780
264	1.00	432	27	59	0	0	C00031->C00097:[4->2,7->3,9->1]	RP06552,RP01134,RP05698,RP06727,RP00440,RP04318,RP04543,RP02454,RP00180,RP02961,RP12734,RP02918,RP05242,RP00285,RP05915,RP02797,RP00291,RP01590,RP01093,RP06639,RP01103,RP10730,RP12733,RP00060,RP04202,RP06299,RP00216	R01384,R01386,R07658,R00837,R01196,R00006,R00014,R00211,R00210,R01699,R00207,R00224,R00226,R00209,R05636,R03145,R01830,R03050,R00006,R00224,R00286,R02740,R00315,R00317,R00320,R00028,R00226,R00014,R05636,R00211,R00210,R00209,R01196,R00212,R02737,R00836,R03145,R00226,R04672,R01555,R05196,R00771,R01621,R00782,R01699,R00006,R00725,R01139,R00299,R08404,R02185,R05804,R00303,R00850,R00207,R00761,R01788,R02189,R01786
265	0.67	466	15	38	0	0	C00031->C00097:[7->3,9->1]	RP00164,RP06427,RP01790,RP09657,RP09828,RP00649,RP05698,RP01093,RP06639,RP01103,RP01274,RP00060,RP06727,RP00191,RP04202	R01010,R01011,R01012,R01067,R01830,R06861,R06862,R00761,R01067,R01196,R00006,R00014,R00211,R00210,R01699,R00207,R00224,R00226,R00209,R05636,R03145,R00771,R01621,R00782,R01070,R00725,R01139,R00299,R08404,R02185,R05804,R00303,R00850,R01830,R02073,R04780,R04779,R00207
266	0.33	453	14	37	0	0	C00031->C00097:[5->3]	RP00164,RP01790,RP09657,RP09828,RP00649,RP05698,RP01093,RP06639,RP01103,RP01274,RP00060,RP06727,RP00191,RP04202	R01010,R01011,R01012,R01830,R06861,R06862,R00761,R01067,R01196,R00006,R00014,R00211,R00210,R01699,R00207,R00224,R00226,R00209,R05636,R03145,R00771,R01621,R00782,R01070,R00725,R01139,R00299,R08404,R02185,R05804,R00303,R00850,R01830,R02073,R04780,R04779,R00207
267	1.00	454	23	50	0	0	C00031->C00097:[4->2,7->3,9->1]	RP06552,RP01134,RP04543,RP02918,RP00440,RP02940,RP05698,RP06727,RP12734,RP01133,RP04318,RP00285,RP05242,RP05915,RP02797,RP00291,RP06639,RP01103,RP10730,RP02450,RP12733,RP00060,RP04202	R01384,R01386,R07658,R00837,R00286,R00014,R03050,R00006,R03321,R01196,R00006,R00014,R00211,R00210,R01699,R00207,R00224,R00226,R00209,R05636,R03145,R01830,R00226,R00835,R00224,R00211,R00210,R00209,R01196,R00212,R05636,R02737,R00836,R03145,R00226,R04672,R01621,R00782,R01699,R02736,R00006,R00725,R01139,R00299,R08404,R02185,R05804,R00303,R00850,R00207
268	0.67	424	13	35	0	1	C00031->C00097:[4->1,4->2]	RP06552,RP06172,RP05698,RP00287,RP01134,RP04232,RP05915,RP00453,RP06101,RP01103,RP00285,RP04543,RP00343	R01384,R01386,R07658,R00472,R01196,R00006,R00014,R00211,R00210,R01699,R00207,R00224,R00226,R00209,R05636,R03145,R00214,R00216,R00837,R00212,R02737,R00836,R02727,R00010,R00214,R00216,R00782,R00211,R00210,R00209,R01196,R00212,R00286,R02778,R02780
269	1.00	457	27	58	0	0	C00031->C00097:[4->2,7->2,7->3,9->1]	RP06552,RP01925,RP04318,RP00440,RP00287,RP05698,RP00453,RP06101,RP12734,RP01133,RP02918,RP05242,RP00285,RP05915,RP02797,RP04202,RP00291,RP06172,RP01093,RP01103,RP10730,RP12733,RP00060,RP00343,RP06299,RP06593,RP04543	R01384,R01386,R07658,R02035,R00224,R03050,R00006,R00214,R00216,R01196,R00006,R00014,R00211,R00210,R01699,R00207,R00224,R00226,R00209,R05636,R03145,R02727,R00010,R00214,R00216,R00226,R00835,R00014,R05636,R00211,R00210,R00209,R01196,R00212,R02737,R00836,R03145,R00207,R00226,R04672,R00472,R00771,R00782,R01699,R00006,R00725,R01139,R00299,R08404,R02185,R05804,R00303,R00850,R02778,R02780,R00761,R01528,R00286
270	1.00	259	11	53	0	1	C00031->C00097:[7->3,9->1,9->2]	RP05698,RP06172,RP04232,RP06101,RP01093,RP00026,RP00180,RP01103,RP00060,RP00285,RP06299	R01196,R00006,R00014,R00211,R00210,R01699,R00207,R00224,R00226,R00209,R05636,R03145,R00472,R00212,R00214,R00216,R00771,R00743,R01323,R01179,R05508,R00393,R04057,R02955,R05336,R01359,R05509,R00928,R04000,R00229,R07832,R03884,R00227,R03153,R00235,R00315,R00317,R00320,R00782,R00725,R01139,R00299,R08404,R02185,R05804,R00303,R00850,R00211,R00210,R00209,R01196,R00212,R00761
271	0.67	428	13	35	0	0	C00031->C00097:[5->3,9->1]	RP00164,RP09657,RP09828,RP02940,RP05698,RP06639,RP01103,RP02450,RP01133,RP01274,RP00060,RP00191,RP04202	R01010,R01011,R01012,R06861,R06862,R03321,R01196,R00006,R00014,R00211,R00210,R01699,R00207,R00224,R00226,R00209,R05636,R03145,R01621,R00782,R02736,R00835,R01070,R00725,R01139,R00299,R08404,R02185,R05804,R00303,R00850,R02073,R04780,R04779,R00207
272	0.67	234	9	50	0	1	C00031->C00097:[7->3,9->1]	RP01103,RP04232,RP05698,RP00060,RP00285,RP06299,RP01093,RP00026,RP00180	R00782,R00212,R01196,R00006,R00014,R00211,R00210,R01699,R00207,R00224,R00226,R00209,R05636,R03145,R00725,R01139,R00299,R08404,R02185,R05804,R00303,R00850,R00211,R00210,R00209,R01196,R00212,R00761,R00771,R00743,R01323,R01179,R05508,R00393,R04057,R02955,R05336,R01359,R05509,R00928,R04000,R00229,R07832,R03884,R00227,R03153,R00235,R00315,R00317,R00320
273	0.67	519	17	31	1	1	C00031->C00097:[4->2,4->3]	RP06552,RP07515,RP01134,RP01128,RP04543,RP00300,RP00568,RP00453,RP01670,RP00762,RP05769,RP06374,RP05304,RP05915,RP03735,RP00343,RP00301	R01384,R01386,R07658,R03425,R00837,R00830,R00286,R00944,R00943,R01218,R01220,R02727,R00010,R01655,R03923,R00891,R05704,R00830,R01221,R03425,R00945,R05704,R02737,R00836,R00134,R03215,R03146,R00519,R02778,R02780,R00945
274	0.67	329	18	63	0	1	C00031->C00097:[4->1,4->2,7->1,7->2]	RP06552,RP01134,RP01925,RP05698,RP00079,RP01133,RP00078,RP00285,RP05915,RP06172,RP04232,RP01103,RP00060,RP00109,RP05729,RP03735,RP06593,RP04543	R01384,R01386,R07658,R00837,R02035,R01196,R00006,R00014,R00211,R00210,R01699,R00207,R00224,R00226,R00209,R05636,R03145,R00361,R00360,R00343,R00342,R01447,R01257,R00835,R00431,R00346,R00345,R00726,R00341,R00211,R00210,R00209,R01196,R00212,R02737,R00836,R00472,R00212,R00782,R00725,R01139,R00299,R08404,R02185,R05804,R00303,R00850,R00344,R00930,R00217,R00353,R00217,R00346,R00345,R00726,R00341,R00431,R00134,R03215,R03146,R00519,R01528,R00286
275	0.67	391	15	42	0	1	C00031->C00097:[4->1,4->2,7->1,7->2]	RP06552,RP01134,RP05698,RP00287,RP04232,RP06172,RP06101,RP01103,RP01925,RP01133,RP00060,RP00285,RP04543,RP06593,RP05915	R01384,R01386,R07658,R00837,R01196,R00006,R00014,R00211,R00210,R01699,R00207,R00224,R00226,R00209,R05636,R03145,R00214,R00216,R00212,R00472,R00214,R00216,R00782,R02035,R00835,R00725,R01139,R00299,R08404,R02185,R05804,R00303,R00850,R00211,R00210,R00209,R01196,R00212,R00286,R01528,R02737,R00836
276	1.00	383	29	80	0	0	C00031->C00097:[4->2,7->3,9->1]	RP06552,RP01134,RP05698,RP04318,RP00440,RP04543,RP00453,RP00180,RP00079,RP12734,RP02918,RP05242,RP00285,RP05915,RP02797,RP04202,RP00291,RP06172,RP05729,RP00078,RP00128,RP01093,RP01103,RP10730,RP12733,RP00060,RP00109,RP00343,RP06299	R01384,R01386,R07658,R00837,R01196,R00006,R00014,R00211,R00210,R01699,R00207,R00224,R00226,R00209,R05636,R03145,R00224,R03050,R00006,R00286,R02727,R00010,R00315,R00317,R00320,R00361,R00360,R00343,R00342,R01447,R01257,R00226,R00014,R05636,R00211,R00210,R00209,R01196,R00212,R02737,R00836,R03145,R00207,R00226,R04672,R00472,R00217,R00346,R00345,R00726,R00341,R00431,R00431,R00346,R00345,R00726,R00341,R00710,R00711,R01019,R00326,R00771,R00782,R01699,R00006,R00725,R01139,R00299,R08404,R02185,R05804,R00303,R00850,R00344,R00930,R00217,R00353,R02778,R02780,R00761
277	1.00	436	21	48	0	0	C00031->C00097:[4->2,7->3,9->1]	RP06552,RP01134,RP04543,RP02918,RP00440,RP05698,RP12734,RP04318,RP00285,RP05242,RP05915,RP02797,RP00291,RP01093,RP06639,RP01103,RP10730,RP12733,RP06427,RP00060,RP04202	R01384,R01386,R07658,R00837,R00286,R00014,R03050,R00006,R01196,R00006,R00014,R00211,R00210,R01699,R00207,R00224,R00226,R00209,R05636,R03145,R00226,R00224,R00211,R00210,R00209,R01196,R00212,R05636,R02737,R00836,R03145,R00226,R04672,R00771,R01621,R00782,R01699,R00006,R01067,R00725,R01139,R00299,R08404,R02185,R05804,R00303,R00850,R00207
278	0.67	557	16	26	1	1	C00031->C00097:[4->2,4->3]	RP06552,RP07515,RP06374,RP05769,RP01128,RP01134,RP04543,RP00453,RP00568,RP01670,RP06373,RP00762,RP05304,RP00343,RP05915,RP00301	R01384,R01386,R07658,R03425,R00945,R05704,R00830,R01221,R03425,R00830,R00837,R00286,R02727,R00010,R01218,R01220,R01655,R00941,R03923,R00891,R05704,R02778,R02780,R02737,R00836,R00945
279	0.67	460	18	41	0	0	C00031->C00097:[5->1,9->3]	RP00164,RP01572,RP01790,RP09657,RP09828,RP00649,RP05698,RP01093,RP06639,RP01573,RP01103,RP01925,RP01133,RP01274,RP00060,RP06727,RP00191,RP04202	R01010,R01011,R01012,R01528,R01830,R06861,R06862,R00761,R01067,R01196,R00006,R00014,R00211,R00210,R01699,R00207,R00224,R00226,R00209,R05636,R03145,R00771,R01621,R01529,R00782,R02035,R00835,R01070,R00725,R01139,R00299,R08404,R02185,R05804,R00303,R00850,R01830,R02073,R04780,R04779,R00207
280	0.33	447	17	37	0	0	C00031->C00097:[4->2]	RP06552,RP01134,RP05698,RP04318,RP00440,RP04543,RP12734,RP02918,RP05242,RP00285,RP05915,RP02797,RP00291,RP01103,RP10730,RP12733,RP04202	R01384,R01386,R07658,R00837,R01196,R00006,R00014,R00211,R00210,R01699,R00207,R00224,R00226,R00209,R05636,R03145,R00224,R03050,R00006,R00286,R00226,R00014,R05636,R00211,R00210,R00209,R01196,R00212,R02737,R00836,R03145,R00226,R04672,R00782,R01699,R00006,R00207
281	1.00	453	26	55	0	0	C00031->C00097:[4->2,7->2,7->3,9->1]	RP06552,RP01134,RP01925,RP04318,RP00440,RP00287,RP05698,RP06101,RP12734,RP01133,RP02918,RP05242,RP00285,RP05915,RP02797,RP00291,RP06172,RP01093,RP01103,RP10730,RP12733,RP00060,RP04202,RP06299,RP06593,RP04543	R01384,R01386,R07658,R00837,R02035,R00224,R03050,R00006,R00214,R00216,R01196,R00006,R00014,R00211,R00210,R01699,R00207,R00224,R00226,R00209,R05636,R03145,R00214,R00216,R00226,R00835,R00014,R05636,R00211,R00210,R00209,R01196,R00212,R02737,R00836,R03145,R00226,R04672,R00472,R00771,R00782,R01699,R00006,R00725,R01139,R00299,R08404,R02185,R05804,R00303,R00850,R00207,R00761,R01528,R00286
282	1.00	431	23	50	0	0	C00031->C00097:[7->2,7->3,9->1]	RP06727,RP01925,RP02918,RP00440,RP05698,RP02454,RP02961,RP12734,RP01133,RP04318,RP00285,RP05242,RP02797,RP00291,RP01590,RP06639,RP01103,RP10730,RP12733,RP00060,RP04202,RP06593,RP00216	R01830,R02035,R00014,R03050,R00006,R01196,R00006,R00014,R00211,R00210,R01699,R00207,R00224,R00226,R00209,R05636,R03145,R02740,R00028,R00226,R00835,R00224,R00211,R00210,R00209,R01196,R00212,R05636,R03145,R00226,R04672,R01555,R05196,R01621,R00782,R01699,R00006,R00725,R01139,R00299,R08404,R02185,R05804,R00303,R00850,R00207,R01528,R01788,R02189,R01786
283	1.00	361	24	63	1	1	C00031->C00097:[4->1,4->2,4->3]	RP06552,RP07515,RP01134,RP04543,RP06172,RP01128,RP06299,RP06374,RP00180,RP00762,RP05769,RP05915,RP00955,RP00300,RP06101,RP01093,RP00026,RP01670,RP05304,RP00568,RP01488,RP00060,RP03735,RP00301	R01384,R01386,R07658,R03425,R00837,R00286,R00472,R00830,R00761,R00945,R00315,R00317,R00320,R03923,R00891,R05704,R00830,R01221,R03425,R02737,R00836,R00524,R00944,R00943,R00214,R00216,R00771,R00743,R01323,R01179,R05508,R00393,R04057,R02955,R05336,R01359,R05509,R00928,R04000,R00229,R07832,R03884,R00227,R03153,R00235,R01655,R05704,R01218,R01220,R01408,R00725,R01139,R00299,R08404,R02185,R05804,R00303,R00850,R00134,R03215,R03146,R00519,R00945
284	1.00	277	15	64	0	1	C00031->C00097:[4->2,7->3,9->1]	RP06552,RP05698,RP00453,RP04232,RP05915,RP01093,RP00026,RP00180,RP01103,RP00060,RP00285,RP04543,RP03735,RP06299,RP00343	R01384,R01386,R07658,R01196,R00006,R00014,R00211,R00210,R01699,R00207,R00224,R00226,R00209,R05636,R03145,R02727,R00010,R00212,R02737,R00836,R00771,R00743,R01323,R01179,R05508,R00393,R04057,R02955,R05336,R01359,R05509,R00928,R04000,R00229,R07832,R03884,R00227,R03153,R00235,R00315,R00317,R00320,R00782,R00725,R01139,R00299,R08404,R02185,R05804,R00303,R00850,R00211,R00210,R00209,R01196,R00212,R00286,R00134,R03215,R03146,R00519,R00761,R02778,R02780
285	1.00	422	25	59	0	0	C00031->C00097:[4->2,7->3,9->1]	RP06552,RP01134,RP05698,RP04318,RP00440,RP00287,RP04543,RP00128,RP06101,RP12734,RP02918,RP05242,RP00285,RP05915,RP02797,RP00180,RP00291,RP06172,RP01093,RP01103,RP10730,RP12733,RP00060,RP04202,RP06299	R01384,R01386,R07658,R00837,R01196,R00006,R00014,R00211,R00210,R01699,R00207,R00224,R00226,R00209,R05636,R03145,R00224,R03050,R00006,R00214,R00216,R00286,R00710,R00711,R01019,R00326,R00214,R00216,R00226,R00014,R05636,R00211,R00210,R00209,R01196,R00212,R02737,R00836,R03145,R00315,R00317,R00320,R00226,R04672,R00472,R00771,R00782,R01699,R00006,R00725,R01139,R00299,R08404,R02185,R05804,R00303,R00850,R00207,R00761
286	1.00	322	22	68	0	0	C00031->C00097:[7->2,7->3,9->1]	RP00128,RP01925,RP04318,RP00440,RP05698,RP00180,RP12734,RP01133,RP02918,RP05242,RP00285,RP02797,RP00291,RP01093,RP00026,RP01103,RP10730,RP12733,RP00060,RP04202,RP06299,RP06593	R00710,R00711,R01019,R00326,R02035,R00224,R03050,R00006,R01196,R00006,R00014,R00211,R00210,R01699,R00207,R00224,R00226,R00209,R05636,R03145,R00315,R00317,R00320,R00226,R00835,R00014,R05636,R00211,R00210,R00209,R01196,R00212,R03145,R00226,R04672,R00771,R00743,R01323,R01179,R05508,R00393,R04057,R02955,R05336,R01359,R05509,R00928,R04000,R00229,R07832,R03884,R00227,R03153,R00235,R00782,R01699,R00006,R00725,R01139,R00299,R08404,R02185,R05804,R00303,R00850,R00207,R00761,R01528
287	1.00	165	26	197	2	3	C00031->C00097:[4->1,4->2,4->3]	RP06552,RP01134,RP04543,RP00015,RP00032,RP00924,RP12907,RP00608,RP05677,RP00762,RP00931,RP06374,RP05915,RP00043,RP00300,RP00305,RP01012,RP00304,RP00930,RP00568,RP01670,RP04522,RP03735,RP10771,RP05857,RP00301	R01384,R01386,R07658,R00837,R00286,R07997,R08082,R08050,R05036,R05037,R01412,R05857,R05229,R05039,R08611,R06551,R05301,R05302,R05097,R03812,R05320,R06539,R01252,R08081,R03737,R03376,R05419,R02444,R02445,R01879,R06338,R06335,R03218,R02160,R06336,R06337,R02486,R07366,R07996,R03219,R05228,R07993,R03590,R07187,R06540,R07329,R08610,R03806,R07184,R04276,R07186,R03640,R07368,R03809,R07367,R05469,R05468,R03009,R03008,R04073,R03451,R05722,R05723,R05466,R02397,R06323,R06322,R03126,R07185,R02990,R00405,R00406,R00407,R02956,R02084,R01780,R00727,R00410,R02407,R05588,R00432,R01559,R03154,R06904,R00474,R08165,R00713,R00714,R08549,R07997,R08082,R08050,R05036,R05037,R01412,R05857,R05229,R05228,R08611,R06551,R07185,R05301,R05302,R05097,R03812,R05320,R06539,R01252,R08081,R03737,R03376,R00474,R08610,R05419,R02444,R02445,R00265,R00621,R01879,R06338,R06335,R03218,R03219,R06336,R06337,R02486,R07366,R07996,R08165,R05039,R07993,R03590,R01700,R07187,R06540,R02160,R07329,R03806,R07184,R00272,R07186,R03640,R07368,R03809,R07367,R05469,R05468,R01197,R03009,R03008,R04073,R03451,R05722,R05723,R05466,R02397,R06323,R06322,R03126,R04276,R03923,R00891,R00479,R00945,R02737,R00836,R03121,R00369,R00365,R00364,R00366,R00372,R00373,R00652,R00588,R01957,R00944,R00943,R00709,R00267,R00621,R08549,R01197,R00265,R00479,R01218,R01220,R01655,R00272,R00134,R03215,R03146,R00519,R01700,R00709,R00267,R00945
288	1.00	367	28	77	0	0	C00031->C00097:[4->2,7->3,9->1]	RP06552,RP01134,RP05698,RP06727,RP00440,RP02940,RP04543,RP00128,RP00180,RP12734,RP01133,RP04318,RP05242,RP00285,RP05915,RP02797,RP00291,RP06639,RP02918,RP01093,RP00026,RP01103,RP10730,RP02450,RP12733,RP00060,RP04202,RP06299	R01384,R01386,R07658,R00837,R01196,R00006,R00014,R00211,R00210,R01699,R00207,R00224,R00226,R00209,R05636,R03145,R01830,R03050,R00006,R03321,R00286,R00710,R00711,R01019,R00326,R00315,R00317,R00320,R00226,R00835,R00224,R05636,R00211,R00210,R00209,R01196,R00212,R02737,R00836,R03145,R00226,R04672,R01621,R00014,R00771,R00743,R01323,R01179,R05508,R00393,R04057,R02955,R05336,R01359,R05509,R00928,R04000,R00229,R07832,R03884,R00227,R03153,R00235,R00782,R01699,R02736,R00006,R00725,R01139,R00299,R08404,R02185,R05804,R00303,R00850,R00207,R00761
289	1.00	336	25	68	0	0	C00031->C00097:[7->2,7->3,9->1]	RP01095,RP01925,RP02918,RP00440,RP05698,RP00026,RP00180,RP12734,RP01133,RP04318,RP00285,RP05242,RP02797,RP01573,RP00291,RP01093,RP06639,RP01103,RP10730,RP12733,RP00060,RP04202,RP06299,RP06593,RP01576	R05339,R02035,R00014,R03050,R00006,R01196,R00006,R00014,R00211,R00210,R01699,R00207,R00224,R00226,R00209,R05636,R03145,R00743,R01323,R01179,R05508,R00393,R04057,R02955,R05336,R01359,R05509,R00928,R04000,R00229,R07832,R03884,R00227,R03153,R00235,R00315,R00317,R00320,R00226,R00835,R00224,R00211,R00210,R00209,R01196,R00212,R05636,R03145,R01529,R00226,R04672,R00771,R01621,R00782,R01699,R00006,R00725,R01139,R00299,R08404,R02185,R05804,R00303,R00850,R00207,R00761,R01528,R05338
290	1.00	444	23	52	0	0	C00031->C00097:[4->2,7->3,9->1]	RP06552,RP01134,RP05698,RP04318,RP00440,RP00287,RP04543,RP06101,RP12734,RP02918,RP05242,RP00285,RP05915,RP02797,RP00291,RP06172,RP01093,RP01103,RP10730,RP12733,RP00060,RP04202,RP06299	R01384,R01386,R07658,R00837,R01196,R00006,R00014,R00211,R00210,R01699,R00207,R00224,R00226,R00209,R05636,R03145,R00224,R03050,R00006,R00214,R00216,R00286,R00214,R00216,R00226,R00014,R05636,R00211,R00210,R00209,R01196,R00212,R02737,R00836,R03145,R00226,R04672,R00472,R00771,R00782,R01699,R00006,R00725,R01139,R00299,R08404,R02185,R05804,R00303,R00850,R00207,R00761
291	1.00	428	22	46	0	0	C00031->C00097:[5->1,7->2,9->3]	RP01095,RP01925,RP02918,RP00440,RP05698,RP12734,RP01133,RP04318,RP00285,RP05242,RP02797,RP01573,RP00291,RP01093,RP06639,RP01103,RP10730,RP12733,RP00060,RP04202,RP06593,RP01576	R05339,R02035,R00014,R03050,R00006,R01196,R00006,R00014,R00211,R00210,R01699,R00207,R00224,R00226,R00209,R05636,R03145,R00226,R00835,R00224,R00211,R00210,R00209,R01196,R00212,R05636,R03145,R01529,R00226,R04672,R00771,R01621,R00782,R01699,R00006,R00725,R01139,R00299,R08404,R02185,R05804,R00303,R00850,R00207,R01528,R05338
292	0.67	359	6	24	0	0	C00031->C00097:[7->3,9->1]	RP05698,RP06299,RP01093,RP01103,RP00060,RP04202	R01196,R00006,R00014,R00211,R00210,R01699,R00207,R00224,R00226,R00209,R05636,R03145,R00761,R00771,R00782,R00725,R01139,R00299,R08404,R02185,R05804,R00303,R00850,R00207
293	1.00	153	23	175	2	3	C00031->C00097:[4->1,4->2,4->3]	RP06552,RP01134,RP12907,RP00015,RP00924,RP04543,RP05677,RP06373,RP00931,RP06374,RP05915,RP00043,RP00305,RP01012,RP00304,RP00930,RP00568,RP01670,RP00762,RP00301,RP10771,RP05857,RP04522	R01384,R01386,R07658,R00837,R08165,R07997,R08082,R08050,R05036,R05037,R01412,R05857,R05229,R05039,R08611,R06551,R05301,R05302,R05097,R03812,R05320,R06539,R01252,R08081,R03737,R03376,R05419,R02444,R02445,R01879,R06338,R06335,R03218,R02160,R06336,R06337,R02486,R07366,R07996,R03219,R05228,R07993,R03590,R07187,R06540,R07329,R08610,R03806,R07184,R04276,R07186,R03640,R07368,R03809,R07367,R05469,R05468,R03009,R03008,R04073,R03451,R05722,R05723,R05466,R02397,R06323,R06322,R03126,R07185,R00474,R00286,R08549,R07997,R08082,R08050,R05036,R05037,R01412,R05857,R05229,R05228,R08611,R06551,R07185,R05301,R05302,R05097,R03812,R05320,R06539,R01252,R08081,R03737,R03376,R00474,R08610,R05419,R02444,R02445,R00265,R00621,R01879,R06338,R06335,R03218,R03219,R06336,R06337,R02486,R07366,R07996,R08165,R05039,R07993,R03590,R01700,R07187,R06540,R02160,R07329,R03806,R07184,R00272,R07186,R03640,R07368,R03809,R07367,R05469,R05468,R01197,R03009,R03008,R04073,R03451,R05722,R05723,R05466,R02397,R06323,R06322,R03126,R04276,R00941,R00479,R00945,R02737,R00836,R03121,R00369,R00365,R00364,R00366,R00372,R00373,R00652,R00588,R01957,R00709,R00267,R00621,R08549,R01197,R00265,R00479,R01218,R01220,R01655,R03923,R00891,R00945,R01700,R00709,R00267,R00272
294	1.00	451	21	39	1	1	C00031->C00097:[4->1,4->2,4->3,7->1,7->2,7->3]	RP06552,RP07515,RP01134,RP01925,RP01128,RP04543,RP06374,RP06373,RP01133,RP05769,RP01488,RP05915,RP00955,RP00568,RP01670,RP05304,RP00762,RP00060,RP03735,RP06593,RP00301	R01384,R01386,R07658,R03425,R00837,R02035,R00830,R00286,R00945,R00941,R00835,R05704,R00830,R01221,R03425,R01408,R02737,R00836,R00524,R01218,R01220,R01655,R05704,R03923,R00891,R00725,R01139,R00299,R08404,R02185,R05804,R00303,R00850,R00134,R03215,R03146,R00519,R01528,R00945
295	1.00	337	23	71	0	0	C00031->C00097:[4->2,7->3,9->1]	RP06552,RP04543,RP02918,RP00440,RP05698,RP00453,RP00180,RP12734,RP04318,RP00285,RP05242,RP05915,RP02797,RP00343,RP00291,RP01093,RP00026,RP01103,RP10730,RP12733,RP00060,RP04202,RP06299	R01384,R01386,R07658,R00286,R00014,R03050,R00006,R01196,R00006,R00014,R00211,R00210,R01699,R00207,R00224,R00226,R00209,R05636,R03145,R02727,R00010,R00315,R00317,R00320,R00226,R00224,R00211,R00210,R00209,R01196,R00212,R05636,R02737,R00836,R03145,R02778,R02780,R00226,R04672,R00771,R00743,R01323,R01179,R05508,R00393,R04057,R02955,R05336,R01359,R05509,R00928,R04000,R00229,R07832,R03884,R00227,R03153,R00235,R00782,R01699,R00006,R00725,R01139,R00299,R08404,R02185,R05804,R00303,R00850,R00207,R00761
296	1.00	463	21	40	1	1	C00031->C00097:[4->1,4->2,4->3,7->1,7->2,7->3]	RP06552,RP07515,RP01134,RP01925,RP01128,RP04543,RP06374,RP00762,RP01133,RP05769,RP05915,RP00955,RP00300,RP00568,RP01670,RP05304,RP01488,RP00060,RP03735,RP06593,RP00301	R01384,R01386,R07658,R03425,R00837,R02035,R00830,R00286,R00945,R03923,R00891,R00835,R05704,R00830,R01221,R03425,R02737,R00836,R00524,R00944,R00943,R01218,R01220,R01655,R05704,R01408,R00725,R01139,R00299,R08404,R02185,R05804,R00303,R00850,R00134,R03215,R03146,R00519,R01528,R00945
297	1.00	505	19	31	1	1	C00031->C00097:[4->1,4->2,4->3]	RP06552,RP07515,RP01134,RP01128,RP04543,RP06374,RP07922,RP00762,RP05769,RP05915,RP00955,RP00300,RP00568,RP01670,RP05304,RP01488,RP06373,RP03735,RP00301	R01384,R01386,R07658,R03425,R00837,R00830,R00286,R00945,R04125,R03923,R00891,R05704,R00830,R01221,R03425,R02737,R00836,R00524,R00944,R00943,R01218,R01220,R01655,R05704,R01408,R00941,R00134,R03215,R03146,R00519,R00945
298	1.00	255	12	53	0	1	C00031->C00097:[7->2,7->3,9->1]	RP05698,RP04232,RP01093,RP00026,RP00180,RP01103,RP01925,RP01133,RP00060,RP00285,RP06299,RP06593	R01196,R00006,R00014,R00211,R00210,R01699,R00207,R00224,R00226,R00209,R05636,R03145,R00212,R00771,R00743,R01323,R01179,R05508,R00393,R04057,R02955,R05336,R01359,R05509,R00928,R04000,R00229,R07832,R03884,R00227,R03153,R00235,R00315,R00317,R00320,R00782,R02035,R00835,R00725,R01139,R00299,R08404,R02185,R05804,R00303,R00850,R00211,R00210,R00209,R01196,R00212,R00761,R01528
299	0.67	356	15	52	0	1	C00031->C00097:[4->1,4->2]	RP06552,RP01134,RP05698,RP05729,RP00343,RP04232,RP06172,RP00453,RP01103,RP00079,RP00285,RP00078,RP00109,RP04543,RP05915	R01384,R01386,R07658,R00837,R01196,R00006,R00014,R00211,R00210,R01699,R00207,R00224,R00226,R00209,R05636,R03145,R00217,R00346,R00345,R00726,R00341,R00431,R02778,R02780,R00212,R00472,R02727,R00010,R00782,R00361,R00360,R00343,R00342,R01447,R01257,R00211,R00210,R00209,R01196,R00212,R00431,R00346,R00345,R00726,R00341,R00344,R00930,R00217,R00353,R00286,R02737,R00836
300	0.33	519	11	20	0	0	C00031->C00097:[4->3]	RP06552,RP01134,RP04543,RP00300,RP00568,RP01670,RP00762,RP06374,RP05915,RP03735,RP00301	R01384,R01386,R07658,R00837,R00286,R00944,R00943,R01218,R01220,R01655,R03923,R00891,R00945,R02737,R00836,R00134,R03215,R03146,R00519,R00945
301	0.67	485	18	47	0	0	C00031->C00097:[1->1,2->3,4->3]	RP00164,RP01271,RP01790,RP09657,RP09828,RP00649,RP05698,RP01093,RP06639,RP01103,RP05875,RP00052,RP01238,RP01274,RP00060,RP06727,RP00191,RP04202	R01010,R01011,R01012,R01068,R01830,R06861,R06862,R00761,R01067,R01196,R00006,R00014,R00211,R00210,R01699,R00207,R00224,R00226,R00209,R05636,R03145,R00771,R01621,R00782,R01440,R00756,R00769,R05805,R00770,R00762,R00764,R00767,R01015,R01070,R00725,R01139,R00299,R08404,R02185,R05804,R00303,R00850,R01830,R02073,R04780,R04779,R00207
302	1.00	415	24	50	0	0	C00031->C00097:[7->2,7->3,9->1]	RP01095,RP01925,RP04318,RP00440,RP05698,RP00180,RP12734,RP01133,RP02918,RP05242,RP00285,RP02797,RP01573,RP00291,RP01093,RP06639,RP01103,RP10730,RP12733,RP00060,RP04202,RP06299,RP06593,RP01576	R05339,R02035,R00224,R03050,R00006,R01196,R00006,R00014,R00211,R00210,R01699,R00207,R00224,R00226,R00209,R05636,R03145,R00315,R00317,R00320,R00226,R00835,R00014,R05636,R00211,R00210,R00209,R01196,R00212,R03145,R01529,R00226,R04672,R00771,R01621,R00782,R01699,R00006,R00725,R01139,R00299,R08404,R02185,R05804,R00303,R00850,R00207,R00761,R01528,R05338
303	1.00	514	17	29	1	1	C00031->C00097:[4->1,4->2,4->3]	RP06552,RP07515,RP01134,RP01128,RP04543,RP06374,RP00762,RP05769,RP05915,RP00955,RP00300,RP00568,RP01670,RP05304,RP01488,RP03735,RP00301	R01384,R01386,R07658,R03425,R00837,R00830,R00286,R00945,R03923,R00891,R05704,R00830,R01221,R03425,R02737,R00836,R00524,R00944,R00943,R01218,R01220,R01655,R05704,R01408,R00134,R03215,R03146,R00519,R00945
304	1.00	385	29	75	0	0	C00031->C00097:[4->2,7->2,7->3,9->1]	RP06552,RP01134,RP01925,RP02918,RP00440,RP05698,RP00180,RP00079,RP12734,RP01133,RP04318,RP00285,RP05242,RP05915,RP02797,RP05729,RP00291,RP06172,RP00078,RP01093,RP01103,RP10730,RP12733,RP00060,RP00109,RP04202,RP06299,RP06593,RP04543	R01384,R01386,R07658,R00837,R02035,R00014,R03050,R00006,R01196,R00006,R00014,R00211,R00210,R01699,R00207,R00224,R00226,R00209,R05636,R03145,R00315,R00317,R00320,R00361,R00360,R00343,R00342,R01447,R01257,R00226,R00835,R00224,R00211,R00210,R00209,R01196,R00212,R05636,R02737,R00836,R03145,R00217,R00346,R00345,R00726,R00341,R00431,R00226,R04672,R00472,R00431,R00346,R00345,R00726,R00341,R00771,R00782,R01699,R00006,R00725,R01139,R00299,R08404,R02185,R05804,R00303,R00850,R00344,R00930,R00217,R00353,R00207,R00761,R01528,R00286
305	0.67	341	17	59	0	1	C00031->C00097:[4->1,4->2,7->1,7->2]	RP06552,RP00060,RP01134,RP05698,RP05729,RP04232,RP06172,RP06593,RP01103,RP00079,RP00285,RP01133,RP01925,RP00078,RP00109,RP04543,RP05915	R01384,R01386,R07658,R00725,R01139,R00299,R08404,R02185,R05804,R00303,R00850,R00837,R01196,R00006,R00014,R00211,R00210,R01699,R00207,R00224,R00226,R00209,R05636,R03145,R00217,R00346,R00345,R00726,R00341,R00431,R00212,R00472,R01528,R00782,R00361,R00360,R00343,R00342,R01447,R01257,R00211,R00210,R00209,R01196,R00212,R00835,R02035,R00431,R00346,R00345,R00726,R00341,R00344,R00930,R00217,R00353,R00286,R02737,R00836
306	1.00	376	26	72	0	0	C00031->C00097:[4->2,7->3,9->1]	RP06552,RP01134,RP04543,RP02918,RP00440,RP05698,RP00180,RP00079,RP12734,RP04318,RP00285,RP05242,RP05915,RP02797,RP05729,RP00291,RP06172,RP00078,RP01093,RP01103,RP10730,RP12733,RP00060,RP00109,RP04202,RP06299	R01384,R01386,R07658,R00837,R00286,R00014,R03050,R00006,R01196,R00006,R00014,R00211,R00210,R01699,R00207,R00224,R00226,R00209,R05636,R03145,R00315,R00317,R00320,R00361,R00360,R00343,R00342,R01447,R01257,R00226,R00224,R00211,R00210,R00209,R01196,R00212,R05636,R02737,R00836,R03145,R00217,R00346,R00345,R00726,R00341,R00431,R00226,R04672,R00472,R00431,R00346,R00345,R00726,R00341,R00771,R00782,R01699,R00006,R00725,R01139,R00299,R08404,R02185,R05804,R00303,R00850,R00344,R00930,R00217,R00353,R00207,R00761
307	0.67	439	24	53	0	0	C00031->C00097:[4->1,4->2,7->1,7->2]	RP06552,RP01134,RP01925,RP02918,RP00440,RP00287,RP05698,RP06101,RP12734,RP01133,RP04318,RP00285,RP05242,RP05915,RP02797,RP00291,RP06172,RP01103,RP10730,RP12733,RP00060,RP04202,RP06593,RP04543	R01384,R01386,R07658,R00837,R02035,R00014,R03050,R00006,R00214,R00216,R01196,R00006,R00014,R00211,R00210,R01699,R00207,R00224,R00226,R00209,R05636,R03145,R00214,R00216,R00226,R00835,R00224,R00211,R00210,R00209,R01196,R00212,R05636,R02737,R00836,R03145,R00226,R04672,R00472,R00782,R01699,R00006,R00725,R01139,R00299,R08404,R02185,R05804,R00303,R00850,R00207,R01528,R00286
308	1.00	431	21	50	0	0	C00031->C00097:[4->2,7->3,9->1]	RP06552,RP04543,RP02918,RP00440,RP05698,RP00453,RP12734,RP04318,RP00285,RP05242,RP05915,RP02797,RP00343,RP00291,RP01093,RP01103,RP10730,RP12733,RP00060,RP04202,RP06299	R01384,R01386,R07658,R00286,R00014,R03050,R00006,R01196,R00006,R00014,R00211,R00210,R01699,R00207,R00224,R00226,R00209,R05636,R03145,R02727,R00010,R00226,R00224,R00211,R00210,R00209,R01196,R00212,R05636,R02737,R00836,R03145,R02778,R02780,R00226,R04672,R00771,R00782,R01699,R00006,R00725,R01139,R00299,R08404,R02185,R05804,R00303,R00850,R00207,R00761
309	1.00	365	30	84	0	0	C00031->C00097:[4->2,7->3,9->1]	RP06552,RP00128,RP05698,RP06727,RP00440,RP04543,RP02454,RP00453,RP00180,RP02961,RP12734,RP06639,RP04318,RP05242,RP00285,RP05915,RP02797,RP04202,RP00291,RP02918,RP01093,RP00026,RP01103,RP10730,RP12733,RP01590,RP00060,RP00343,RP06299,RP00216	R01384,R01386,R07658,R00710,R00711,R01019,R00326,R01196,R00006,R00014,R00211,R00210,R01699,R00207,R00224,R00226,R00209,R05636,R03145,R01830,R03050,R00006,R00286,R02740,R02727,R00010,R00315,R00317,R00320,R00028,R00226,R01621,R00224,R05636,R00211,R00210,R00209,R01196,R00212,R02737,R00836,R03145,R00207,R00226,R04672,R00014,R00771,R00743,R01323,R01179,R05508,R00393,R04057,R02955,R05336,R01359,R05509,R00928,R04000,R00229,R07832,R03884,R00227,R03153,R00235,R00782,R01699,R00006,R01555,R05196,R00725,R01139,R00299,R08404,R02185,R05804,R00303,R00850,R02778,R02780,R00761,R01788,R02189,R01786
310	1.00	427	26	55	0	0	C00031->C00097:[7->2,7->3,9->1]	RP01925,RP02918,RP00440,RP04318,RP05698,RP02454,RP00180,RP02961,RP12734,RP01133,RP06727,RP05242,RP00285,RP02797,RP00291,RP01590,RP01093,RP06639,RP01103,RP10730,RP12733,RP00060,RP04202,RP06299,RP06593,RP00216	R02035,R00014,R03050,R00006,R00224,R01196,R00006,R00014,R00211,R00210,R01699,R00207,R00224,R00226,R00209,R05636,R03145,R02740,R00315,R00317,R00320,R00028,R00226,R00835,R01830,R05636,R00211,R00210,R00209,R01196,R00212,R03145,R00226,R04672,R01555,R05196,R00771,R01621,R00782,R01699,R00006,R00725,R01139,R00299,R08404,R02185,R05804,R00303,R00850,R00207,R00761,R01528,R01788,R02189,R01786
311	0.67	412	11	31	0	1	C00031->C00097:[4->1,4->2]	RP06552,RP01134,RP05698,RP00287,RP04232,RP06172,RP06101,RP01103,RP00285,RP04543,RP05915	R01384,R01386,R07658,R00837,R01196,R00006,R00014,R00211,R00210,R01699,R00207,R00224,R00226,R00209,R05636,R03145,R00214,R00216,R00212,R00472,R00214,R00216,R00782,R00211,R00210,R00209,R01196,R00212,R00286,R02737,R00836
312	1.00	441	22	51	0	0	C00031->C00097:[4->2,7->3,9->1]	RP06552,RP04543,RP02918,RP00440,RP05698,RP00453,RP12734,RP04318,RP00285,RP05242,RP05915,RP02797,RP00343,RP00291,RP01093,RP06639,RP01103,RP10730,RP12733,RP06427,RP00060,RP04202	R01384,R01386,R07658,R00286,R00014,R03050,R00006,R01196,R00006,R00014,R00211,R00210,R01699,R00207,R00224,R00226,R00209,R05636,R03145,R02727,R00010,R00226,R00224,R00211,R00210,R00209,R01196,R00212,R05636,R02737,R00836,R03145,R02778,R02780,R00226,R04672,R00771,R01621,R00782,R01699,R00006,R01067,R00725,R01139,R00299,R08404,R02185,R05804,R00303,R00850,R00207
313	0.67	469	20	41	1	1	C00031->C00097:[4->2,4->3,7->2,7->3]	RP06552,RP07515,RP06374,RP01925,RP01128,RP06593,RP04543,RP00453,RP00300,RP01670,RP00762,RP00568,RP01133,RP05769,RP00060,RP05304,RP00343,RP03735,RP05915,RP00301	R01384,R01386,R07658,R03425,R00945,R02035,R00830,R01528,R00286,R02727,R00010,R00944,R00943,R01655,R03923,R00891,R01218,R01220,R00835,R05704,R00830,R01221,R03425,R00725,R01139,R00299,R08404,R02185,R05804,R00303,R00850,R05704,R02778,R02780,R00134,R03215,R03146,R00519,R02737,R00836,R00945
314	1.00	280	13	55	0	1	C00031->C00097:[7->3,9->1,9->2]	RP05698,RP06172,RP04232,RP06101,RP01093,RP00026,RP00180,RP01103,RP06639,RP06427,RP00060,RP00285,RP06299	R01196,R00006,R00014,R00211,R00210,R01699,R00207,R00224,R00226,R00209,R05636,R03145,R00472,R00212,R00214,R00216,R00771,R00743,R01323,R01179,R05508,R00393,R04057,R02955,R05336,R01359,R05509,R00928,R04000,R00229,R07832,R03884,R00227,R03153,R00235,R00315,R00317,R00320,R00782,R01621,R01067,R00725,R01139,R00299,R08404,R02185,R05804,R00303,R00850,R00211,R00210,R00209,R01196,R00212,R00761
315	0.67	433	12	38	0	0	C00031->C00097:[1->1,2->3]	RP00164,RP01271,RP09657,RP09828,RP05698,RP01093,RP01238,RP01103,RP00052,RP06639,RP00060,RP04202	R01010,R01011,R01012,R01068,R06861,R06862,R01196,R00006,R00014,R00211,R00210,R01699,R00207,R00224,R00226,R00209,R05636,R03145,R00771,R01015,R00782,R00756,R00769,R05805,R00770,R00762,R00764,R00767,R01621,R00725,R01139,R00299,R08404,R02185,R05804,R00303,R00850,R00207
316	0.67	471	22	46	0	0	C00031->C00097:[4->1,4->2]	RP06552,RP01134,RP04543,RP02918,RP00440,RP00287,RP05698,RP00453,RP06101,RP12734,RP04318,RP00285,RP05242,RP05915,RP02797,RP00343,RP00291,RP06172,RP01103,RP10730,RP12733,RP04202	R01384,R01386,R07658,R00837,R00286,R00014,R03050,R00006,R00214,R00216,R01196,R00006,R00014,R00211,R00210,R01699,R00207,R00224,R00226,R00209,R05636,R03145,R02727,R00010,R00214,R00216,R00226,R00224,R00211,R00210,R00209,R01196,R00212,R05636,R02737,R00836,R03145,R02778,R02780,R00226,R04672,R00472,R00782,R01699,R00006,R00207
317	1.00	345	26	72	0	0	C00031->C00097:[4->2,7->3,9->1]	RP06552,RP01095,RP01134,RP04543,RP02918,RP00440,RP05698,RP00180,RP12734,RP00026,RP04318,RP00285,RP05242,RP05915,RP02797,RP01573,RP00291,RP01093,RP06639,RP01103,RP10730,RP12733,RP00060,RP04202,RP06299,RP01576	R01384,R01386,R07658,R05339,R00837,R00286,R00014,R03050,R00006,R01196,R00006,R00014,R00211,R00210,R01699,R00207,R00224,R00226,R00209,R05636,R03145,R00315,R00317,R00320,R00226,R00743,R01323,R01179,R05508,R00393,R04057,R02955,R05336,R01359,R05509,R00928,R04000,R00229,R07832,R03884,R00227,R03153,R00235,R00224,R00211,R00210,R00209,R01196,R00212,R05636,R02737,R00836,R03145,R01529,R00226,R04672,R00771,R01621,R00782,R01699,R00006,R00725,R01139,R00299,R08404,R02185,R05804,R00303,R00850,R00207,R00761,R05338
318	0.67	143	21	172	2	3	C00031->C00097:[4->2,4->3]	RP06552,RP00043,RP01134,RP00305,RP00015,RP10771,RP00924,RP05677,RP04543,RP12907,RP00568,RP01670,RP06373,RP00931,RP00762,RP00304,RP06374,RP05915,RP04522,RP01012,RP00301	R01384,R01386,R07658,R03121,R00369,R00365,R00364,R00366,R00372,R00373,R00652,R00588,R01957,R00837,R00709,R00267,R07997,R08082,R08050,R05036,R05037,R01412,R05857,R05229,R05039,R08611,R06551,R05301,R05302,R05097,R03812,R05320,R06539,R01252,R08081,R03737,R03376,R05419,R02444,R02445,R01879,R06338,R06335,R03218,R02160,R06336,R06337,R02486,R07366,R07996,R03219,R05228,R07993,R03590,R07187,R06540,R07329,R08610,R03806,R07184,R04276,R07186,R03640,R07368,R03809,R07367,R05469,R05468,R03009,R03008,R04073,R03451,R05722,R05723,R05466,R02397,R06323,R06322,R03126,R07185,R01700,R00474,R08549,R07997,R08082,R08050,R05036,R05037,R01412,R05857,R05229,R05228,R08611,R06551,R07185,R05301,R05302,R05097,R03812,R05320,R06539,R01252,R08081,R03737,R03376,R00474,R08610,R05419,R02444,R02445,R00265,R00621,R01879,R06338,R06335,R03218,R03219,R06336,R06337,R02486,R07366,R07996,R08165,R05039,R07993,R03590,R01700,R07187,R06540,R02160,R07329,R03806,R07184,R00272,R07186,R03640,R07368,R03809,R07367,R05469,R05468,R01197,R03009,R03008,R04073,R03451,R05722,R05723,R05466,R02397,R06323,R06322,R03126,R04276,R00286,R08165,R01218,R01220,R01655,R00941,R00479,R03923,R00891,R08549,R01197,R00265,R00945,R02737,R00836,R00272,R00621,R00945
319	1.00	417	22	48	0	0	C00031->C00097:[7->2,7->3,9->1]	RP01925,RP04318,RP00440,RP05698,RP00180,RP12734,RP01133,RP02918,RP05242,RP00285,RP02797,RP00291,RP01093,RP06639,RP01103,RP10730,RP12733,RP06427,RP00060,RP04202,RP06299,RP06593	R02035,R00224,R03050,R00006,R01196,R00006,R00014,R00211,R00210,R01699,R00207,R00224,R00226,R00209,R05636,R03145,R00315,R00317,R00320,R00226,R00835,R00014,R05636,R00211,R00210,R00209,R01196,R00212,R03145,R00226,R04672,R00771,R01621,R00782,R01699,R00006,R01067,R00725,R01139,R00299,R08404,R02185,R05804,R00303,R00850,R00207,R00761,R01528
320	1.00	376	27	76	0	0	C00031->C00097:[4->2,7->3,9->1]	RP06552,RP01134,RP05698,RP04318,RP00440,RP04543,RP00128,RP00180,RP00079,RP12734,RP02918,RP05242,RP00285,RP05915,RP02797,RP04202,RP00291,RP06172,RP00078,RP01093,RP01103,RP10730,RP12733,RP00060,RP00109,RP05729,RP06299	R01384,R01386,R07658,R00837,R01196,R00006,R00014,R00211,R00210,R01699,R00207,R00224,R00226,R00209,R05636,R03145,R00224,R03050,R00006,R00286,R00710,R00711,R01019,R00326,R00315,R00317,R00320,R00361,R00360,R00343,R00342,R01447,R01257,R00226,R00014,R05636,R00211,R00210,R00209,R01196,R00212,R02737,R00836,R03145,R00207,R00226,R04672,R00472,R00431,R00346,R00345,R00726,R00341,R00771,R00782,R01699,R00006,R00725,R01139,R00299,R08404,R02185,R05804,R00303,R00850,R00344,R00930,R00217,R00353,R00217,R00346,R00345,R00726,R00341,R00431,R00761
321	1.00	498	17	28	1	1	C00031->C00097:[4->1,4->2,4->3]	RP06552,RP07515,RP01134,RP00762,RP01488,RP01128,RP04543,RP00568,RP01670,RP06373,RP05769,RP06374,RP05304,RP05915,RP03735,RP00955,RP00301	R01384,R01386,R07658,R03425,R00837,R03923,R00891,R01408,R00830,R00286,R01218,R01220,R01655,R00941,R05704,R00830,R01221,R03425,R00945,R05704,R02737,R00836,R00134,R03215,R03146,R00519,R00524,R00945
322	1.00	427	26	62	0	0	C00031->C00097:[4->2,7->3,9->1]	RP06552,RP00128,RP05698,RP04318,RP00440,RP00287,RP04543,RP00453,RP06101,RP12734,RP02918,RP05242,RP00285,RP05915,RP02797,RP00180,RP04202,RP00291,RP06172,RP01093,RP01103,RP10730,RP12733,RP00060,RP00343,RP06299	R01384,R01386,R07658,R00710,R00711,R01019,R00326,R01196,R00006,R00014,R00211,R00210,R01699,R00207,R00224,R00226,R00209,R05636,R03145,R00224,R03050,R00006,R00214,R00216,R00286,R02727,R00010,R00214,R00216,R00226,R00014,R05636,R00211,R00210,R00209,R01196,R00212,R02737,R00836,R03145,R00315,R00317,R00320,R00207,R00226,R04672,R00472,R00771,R00782,R01699,R00006,R00725,R01139,R00299,R08404,R02185,R05804,R00303,R00850,R02778,R02780,R00761
323	1.00	351	25	68	0	0	C00031->C00097:[7->2,7->3,9->1]	RP06727,RP01925,RP04318,RP00440,RP02940,RP05698,RP00026,RP00180,RP12734,RP01133,RP02918,RP00285,RP05242,RP02797,RP00291,RP01093,RP06639,RP01103,RP10730,RP02450,RP12733,RP00060,RP04202,RP06299,RP06593	R01830,R02035,R00224,R03050,R00006,R03321,R01196,R00006,R00014,R00211,R00210,R01699,R00207,R00224,R00226,R00209,R05636,R03145,R00743,R01323,R01179,R05508,R00393,R04057,R02955,R05336,R01359,R05509,R00928,R04000,R00229,R07832,R03884,R00227,R03153,R00235,R00315,R00317,R00320,R00226,R00835,R00014,R00211,R00210,R00209,R01196,R00212,R05636,R03145,R00226,R04672,R00771,R01621,R00782,R01699,R02736,R00006,R00725,R01139,R00299,R08404,R02185,R05804,R00303,R00850,R00207,R00761,R01528
324	1.00	162	25	195	2	3	C00031->C00097:[4->1,4->2,4->3]	RP06552,RP01134,RP12907,RP00015,RP00032,RP00924,RP04543,RP05677,RP00301,RP00762,RP00931,RP06374,RP05915,RP00043,RP00300,RP00305,RP00304,RP00930,RP10771,RP00568,RP01670,RP03735,RP01012,RP05857,RP04522	R01384,R01386,R07658,R00837,R08165,R07997,R08082,R08050,R05036,R05037,R01412,R05857,R05229,R05039,R08611,R06551,R05301,R05302,R05097,R03812,R05320,R06539,R01252,R08081,R03737,R03376,R05419,R02444,R02445,R01879,R06338,R06335,R03218,R02160,R06336,R06337,R02486,R07366,R07996,R03219,R05228,R07993,R03590,R07187,R06540,R07329,R08610,R03806,R07184,R04276,R07186,R03640,R07368,R03809,R07367,R05469,R05468,R03009,R03008,R04073,R03451,R05722,R05723,R05466,R02397,R06323,R06322,R03126,R07185,R02990,R00405,R00406,R00407,R02956,R02084,R01780,R00727,R00410,R02407,R05588,R00432,R01559,R03154,R06904,R00474,R00286,R08549,R07997,R08082,R08050,R05036,R05037,R01412,R05857,R05229,R05228,R08611,R06551,R07185,R05301,R05302,R05097,R03812,R05320,R06539,R01252,R08081,R03737,R03376,R00474,R08610,R05419,R02444,R02445,R00265,R00621,R01879,R06338,R06335,R03218,R03219,R06336,R06337,R02486,R07366,R07996,R08165,R05039,R07993,R03590,R01700,R07187,R06540,R02160,R07329,R03806,R07184,R00272,R07186,R03640,R07368,R03809,R07367,R05469,R05468,R01197,R03009,R03008,R04073,R03451,R05722,R05723,R05466,R02397,R06323,R06322,R03126,R04276,R00945,R03923,R00891,R00479,R00945,R02737,R00836,R03121,R00369,R00365,R00364,R00366,R00372,R00373,R00652,R00588,R01957,R00944,R00943,R00709,R00267,R08549,R01197,R00265,R00479,R01700,R01218,R01220,R01655,R00134,R03215,R03146,R00519,R00621,R00709,R00267,R00272
325	1.00	329	18	63	0	1	C00031->C00097:[4->2,7->3,9->1]	RP06552,RP01134,RP05698,RP04543,RP00079,RP00078,RP00285,RP05915,RP05729,RP06172,RP04232,RP01093,RP01103,RP00060,RP00109,RP04202,RP03735,RP06299	R01384,R01386,R07658,R00837,R01196,R00006,R00014,R00211,R00210,R01699,R00207,R00224,R00226,R00209,R05636,R03145,R00286,R00361,R00360,R00343,R00342,R01447,R01257,R00431,R00346,R00345,R00726,R00341,R00211,R00210,R00209,R01196,R00212,R02737,R00836,R00217,R00346,R00345,R00726,R00341,R00431,R00472,R00212,R00771,R00782,R00725,R01139,R00299,R08404,R02185,R05804,R00303,R00850,R00344,R00930,R00217,R00353,R00207,R00134,R03215,R03146,R00519,R00761
326	0.67	396	14	39	0	1	C00031->C00097:[4->1,4->2]	RP06552,RP06172,RP04232,RP00287,RP01134,RP05698,RP00453,RP06101,RP01103,RP00285,RP05915,RP03735,RP00343,RP04543	R01384,R01386,R07658,R00472,R00212,R00214,R00216,R00837,R01196,R00006,R00014,R00211,R00210,R01699,R00207,R00224,R00226,R00209,R05636,R03145,R02727,R00010,R00214,R00216,R00782,R00211,R00210,R00209,R01196,R00212,R02737,R00836,R00134,R03215,R03146,R00519,R02778,R02780,R00286
327	0.67	466	17	40	0	0	C00031->C00097:[5->3,7->2]	RP00164,RP01925,RP01790,RP09657,RP09828,RP00649,RP05698,RP01093,RP06639,RP06593,RP01103,RP01133,RP01274,RP00060,RP06727,RP00191,RP04202	R01010,R01011,R01012,R02035,R01830,R06861,R06862,R00761,R01067,R01196,R00006,R00014,R00211,R00210,R01699,R00207,R00224,R00226,R00209,R05636,R03145,R00771,R01621,R01528,R00782,R00835,R01070,R00725,R01139,R00299,R08404,R02185,R05804,R00303,R00850,R01830,R02073,R04780,R04779,R00207
328	1.00	339	24	75	0	0	C00031->C00097:[4->2,7->3,9->1]	RP06552,RP00128,RP05698,RP04318,RP00440,RP04543,RP00453,RP00180,RP12734,RP02918,RP05242,RP00285,RP05915,RP02797,RP04202,RP00291,RP01093,RP00026,RP01103,RP10730,RP12733,RP00060,RP00343,RP06299	R01384,R01386,R07658,R00710,R00711,R01019,R00326,R01196,R00006,R00014,R00211,R00210,R01699,R00207,R00224,R00226,R00209,R05636,R03145,R00224,R03050,R00006,R00286,R02727,R00010,R00315,R00317,R00320,R00226,R00014,R05636,R00211,R00210,R00209,R01196,R00212,R02737,R00836,R03145,R00207,R00226,R04672,R00771,R00743,R01323,R01179,R05508,R00393,R04057,R02955,R05336,R01359,R05509,R00928,R04000,R00229,R07832,R03884,R00227,R03153,R00235,R00782,R01699,R00006,R00725,R01139,R00299,R08404,R02185,R05804,R00303,R00850,R02778,R02780,R00761
