# Supplementary material for: 13C-metabolic flux ratio and novel carbon path analyses confirmed that Trichoderma reesei uses primarily the respirative pathway also on the preferred carbon source glucose
Source: BMC Syst Biol. 2009 Oct 29;3:104. doi: 10.1186/1752-0509-3-104 (PMC2776023; doi:10.1186/1752-0509-3-104)
Supplement: Additional file 1 — Pathways discovered in ReTrace carbon path analysis. Graphical and tabular representations of amino acid synthesis pathways discovered in ReTrace carbon path analysis [21]. Self-contained web site: unpack zip archive and open index.html with a web browser. [file 1752-0509-3-104-S1.zip › AF1-treesei/pathways-C00117-to-C00135.txt]

# Pathways from D-Ribose 5-phosphate; (C00117) to L-Histidine; (C00135)
# CPU time, time/path:	70.52515625
# CPU time, total:	4513.61
# Computation time, time/path:	0:01:10.577675
# Computation time, total:	1:15:16.971203
# Database (-d):	/home/group/icomic/data/kegg/ligand/2009.03.30
# GreedyFinish (-g):	False
# KDiminish (-n):	('list', [50, 10, 1])
# MaxDepth (-m):	6
# NumPaths (-k):	10
# PathwayAvgLen:	25.8095238095
# PathwayLenStdDev:	4.93403194171
# Pathways (complete) found:	11
# Pathways (incomplete) found:	53
# Pathways found:	64
# PruneToSize (-p):	None
# Scores (-c):	treesei.reaction_max_scores_kegg
# Sources:	C00117
# StorePartials (-i):	True
# Target dir (-o):	/fs-1/2/epitkane/public_html/pub/retrace/run090623-scores_maps_images
# Targets:	C00135
# UseDijkstra (-q):	False
#PathIndex ZoScore AvgReactionScore NumRpairs NumReactions ZeroScores ScoresUnderThr CompositeMap Rpairs Reactions
1	1.00	392	24	150	0	0	C00117->C00135:[10->1,10->7,12->3,6->8,7->5,8->2]	RP03973,RP00164,RP02871,RP00528,RP01277,RP03661,RP04284,RP00357,RP01336,RP01654,RP08184,RP01319,RP03067,RP00008,RP00300,RP02685,RP11512,RP01276,RP00649,RP01255,RP00052,RP01270,RP03663,RP06726	R00181,R01010,R01011,R01012,R03243,R00604,R02479,R01071,R04035,R04640,R06862,R01440,R01158,R06590,R06863,R01641,R04560,R01127,R03457,R03876,R04604,R06746,R06769,R07640,R01300,R07646,R01406,R03631,R05577,R05451,R00982,R01558,R03038,R00381,R02539,R08117,R05537,R00389,R01991,R04773,R00912,R08088,R00910,R00235,R06410,R01954,R01357,R03932,R01407,R04157,R05620,R00189,R01280,R00578,R06409,R03974,R06751,R04507,R02918,R03665,R03664,R03661,R03660,R03663,R03662,R04449,R00735,R01616,R02986,R01598,R02255,R01490,R00436,R08244,R02794,R08218,R01164,R02194,R04870,R02699,R01230,R01231,R06944,R05467,R05452,R04036,R06515,R00483,R03658,R03659,R02718,R05578,R00686,R03651,R03652,R02711,R03654,R03655,R03656,R03657,R04580,R07416,R04582,R07887,R02221,R07325,R06777,R01075,R06778,R01176,R01723,R03647,R03286,R06731,R02473,R04274,R01422,R04563,R04562,R03648,R00390,R03646,R04030,R00257,R06583,R04230,R03650,R03209,R01943,R06368,R05193,R00925,R00944,R00943,R03013,R04558,R01071,R00761,R01067,R01049,R00756,R00769,R05805,R00770,R00762,R00764,R00767,R01068,R04037,R01827
2	1.00	378	24	145	0	0	C00117->C00135:[10->1,12->3,6->7,6->8,7->5,8->2]	RP06552,RP03973,RP03735,RP02871,RP01277,RP04543,RP03661,RP04284,RP01336,RP01654,RP01319,RP03067,RP01197,RP00008,RP02685,RP11512,RP01790,RP01276,RP10097,RP01255,RP02454,RP03663,RP00196,RP06726	R01384,R01386,R07658,R00181,R00134,R03215,R03146,R00519,R03243,R01071,R00286,R04035,R04640,R01158,R06590,R06863,R01641,R01127,R03457,R00959,R03876,R04604,R06746,R06769,R07640,R01300,R07646,R01406,R03631,R05577,R05451,R00982,R01558,R03038,R00381,R02539,R08117,R05537,R00389,R01991,R04773,R00912,R08088,R00910,R00235,R06410,R01954,R01357,R03932,R01407,R04157,R05620,R00189,R01280,R00578,R06409,R03974,R06751,R04507,R02918,R03665,R03664,R03661,R03660,R03663,R03662,R04449,R00735,R01616,R02986,R01598,R02255,R01490,R00436,R08244,R02794,R08218,R01164,R02194,R04870,R02699,R01230,R01231,R06944,R05467,R05452,R04036,R06515,R00483,R03658,R03659,R02718,R05578,R00686,R03651,R03652,R02711,R03654,R03655,R03656,R03657,R04580,R07416,R04582,R07887,R02221,R07325,R06777,R01075,R06778,R01176,R01723,R03647,R03286,R06731,R02473,R04274,R01422,R04563,R04562,R03648,R00390,R03646,R04030,R00257,R06583,R04230,R03650,R03209,R01943,R06368,R05193,R00925,R03013,R04558,R01830,R01071,R06975,R01049,R02740,R04037,R00289,R00287,R00955,R01827
3	1.00	389	25	145	0	0	C00117->C00135:[10->1,12->3,6->7,6->8,7->5,8->2]	RP06552,RP03973,RP02871,RP01277,RP04543,RP03661,RP04284,RP01336,RP01654,RP03067,RP01994,RP01197,RP00380,RP00008,RP02685,RP11512,RP01790,RP01276,RP08324,RP00470,RP01255,RP02454,RP03663,RP00196,RP06726	R01384,R01386,R07658,R00181,R03243,R01071,R00286,R04035,R04640,R01158,R06590,R06863,R01641,R03457,R02141,R00959,R01768,R01769,R03876,R04604,R06746,R06769,R07640,R01300,R07646,R01406,R03631,R05577,R05451,R00982,R01558,R03038,R00381,R02539,R08117,R05537,R00389,R01991,R04773,R00912,R08088,R00910,R00235,R06410,R01954,R01357,R03932,R01407,R04157,R05620,R00189,R01280,R00578,R06409,R03974,R06751,R04507,R02918,R03665,R03664,R03661,R03660,R03663,R03662,R04449,R00735,R01616,R02986,R01598,R02255,R01490,R00436,R08244,R02794,R08218,R01164,R02194,R04870,R02699,R01230,R01231,R06944,R05467,R05452,R04036,R06515,R00483,R03658,R03659,R02718,R05578,R00686,R03651,R03652,R02711,R03654,R03655,R03656,R03657,R04580,R07416,R04582,R07887,R02221,R07325,R06777,R01075,R06778,R01176,R01723,R03647,R03286,R06731,R02473,R04274,R01422,R04563,R04562,R03648,R00390,R03646,R04030,R00257,R06583,R04230,R03650,R03209,R01943,R06368,R05193,R00925,R03013,R04558,R01830,R01071,R04857,R01128,R01132,R01049,R02740,R04037,R00289,R00287,R00955,R01827
4	1.00	386	25	143	0	0	C00117->C00135:[10->1,12->3,6->7,6->8,7->5,8->2]	RP06552,RP01293,RP02871,RP01277,RP04543,RP03661,RP04284,RP01336,RP06373,RP01325,RP01654,RP08184,RP01319,RP03067,RP01197,RP00008,RP02685,RP11512,RP01790,RP01276,RP01255,RP02454,RP03663,RP00196,RP06726	R01384,R01386,R07658,R01083,R03243,R01071,R00286,R04035,R04640,R01158,R00941,R01135,R06590,R06863,R01641,R04560,R01127,R03457,R00959,R03876,R04604,R06746,R06769,R07640,R01300,R07646,R01406,R03631,R05577,R05451,R00982,R01558,R03038,R00381,R02539,R08117,R05537,R00389,R01991,R04773,R00912,R08088,R00910,R00235,R06410,R01954,R01357,R03932,R01407,R04157,R05620,R00189,R01280,R00578,R06409,R03974,R06751,R04507,R02918,R03665,R03664,R03661,R03660,R03663,R03662,R04449,R00735,R01616,R02986,R01598,R02255,R01490,R00436,R08244,R02794,R08218,R01164,R02194,R04870,R02699,R01230,R01231,R06944,R05467,R05452,R04036,R06515,R00483,R03658,R03659,R02718,R05578,R00686,R03651,R03652,R02711,R03654,R03655,R03656,R03657,R04580,R07416,R04582,R07887,R02221,R07325,R06777,R01075,R06778,R01176,R01723,R03647,R03286,R06731,R02473,R04274,R01422,R04563,R04562,R03648,R00390,R03646,R04030,R00257,R06583,R04230,R03650,R03209,R01943,R06368,R05193,R00925,R03013,R04558,R01830,R01071,R01049,R02740,R04037,R00289,R00287,R00955,R01827
5	1.00	392	25	144	0	0	C00117->C00135:[10->1,12->3,6->7,6->8,7->5,8->2]	RP06552,RP03973,RP02871,RP01789,RP01277,RP04543,RP03661,RP04284,RP01336,RP06373,RP01654,RP08184,RP01319,RP03067,RP11137,RP01197,RP00008,RP02685,RP11512,RP01790,RP01276,RP01255,RP02454,RP03663,RP00196	R01384,R01386,R07658,R00181,R03243,R01829,R01071,R00286,R04035,R04640,R01158,R00941,R06590,R06863,R01641,R04560,R01127,R03457,R01843,R01845,R00959,R03876,R04604,R06746,R06769,R07640,R01300,R07646,R01406,R03631,R05577,R05451,R00982,R01558,R03038,R00381,R02539,R08117,R05537,R00389,R01991,R04773,R00912,R08088,R00910,R00235,R06410,R01954,R01357,R03932,R01407,R04157,R05620,R00189,R01280,R00578,R06409,R03974,R06751,R04507,R02918,R03665,R03664,R03661,R03660,R03663,R03662,R04449,R00735,R01616,R02986,R01598,R02255,R01490,R00436,R08244,R02794,R08218,R01164,R02194,R04870,R02699,R01230,R01231,R06944,R05467,R05452,R04036,R06515,R00483,R03658,R03659,R02718,R05578,R00686,R03651,R03652,R02711,R03654,R03655,R03656,R03657,R04580,R07416,R04582,R07887,R02221,R07325,R06777,R01075,R06778,R01176,R01723,R03647,R03286,R06731,R02473,R04274,R01422,R04563,R04562,R03648,R00390,R03646,R04030,R00257,R06583,R04230,R03650,R03209,R01943,R06368,R05193,R00925,R03013,R04558,R01830,R01071,R01049,R02740,R04037,R00289,R00287,R00955
6	1.00	378	27	154	0	0	C00117->C00135:[10->1,12->3,6->7,6->8,7->5,8->2]	RP06552,RP03973,RP01319,RP00196,RP04543,RP03661,RP04284,RP01336,RP06373,RP01203,RP01654,RP08184,RP02871,RP03067,RP01197,RP00008,RP01257,RP02685,RP11512,RP01790,RP01276,RP01290,RP02454,RP00042,RP03663,RP01277,RP06726	R01384,R01386,R07658,R00181,R01127,R00289,R00287,R00955,R00286,R04035,R04640,R01158,R00941,R00966,R06590,R06863,R01641,R04560,R03243,R03457,R00959,R03876,R04604,R06746,R06769,R07640,R01300,R07646,R01406,R03631,R05577,R05451,R00982,R01558,R03038,R00381,R02539,R08117,R05537,R00389,R01991,R04773,R00912,R08088,R00910,R00235,R06410,R01954,R01357,R03932,R01407,R04157,R05620,R00189,R01280,R00578,R06409,R03974,R06751,R04507,R02918,R03665,R03664,R03661,R03660,R03663,R03662,R04449,R00735,R01616,R02986,R01598,R02255,R01490,R00436,R08244,R02794,R08218,R01164,R02194,R04870,R02699,R01230,R01231,R06944,R05467,R05452,R04036,R06515,R00483,R03658,R03659,R02718,R05578,R00686,R03651,R03652,R02711,R03654,R03655,R03656,R03657,R04580,R07416,R04582,R07887,R02221,R07325,R06777,R01075,R06778,R01176,R01723,R03647,R03286,R06731,R02473,R04274,R01422,R04563,R04562,R03648,R00390,R03646,R04030,R00257,R06583,R04230,R03650,R03209,R01943,R06368,R05193,R00925,R01051,R03013,R04558,R01830,R01071,R01080,R02740,R02327,R00970,R02097,R00967,R00964,R00963,R01880,R00968,R02332,R01549,R04037,R01071,R01827
7	1.00	388	24	142	0	0	C00117->C00135:[10->1,12->3,6->7,6->8,7->5,8->2]	RP06552,RP03973,RP01319,RP00196,RP04543,RP03661,RP04284,RP01336,RP06373,RP01654,RP08184,RP02871,RP03067,RP01197,RP00008,RP02685,RP11512,RP01790,RP01276,RP01255,RP02454,RP03663,RP01277,RP06726	R01384,R01386,R07658,R00181,R01127,R00289,R00287,R00955,R00286,R04035,R04640,R01158,R00941,R06590,R06863,R01641,R04560,R03243,R03457,R00959,R03876,R04604,R06746,R06769,R07640,R01300,R07646,R01406,R03631,R05577,R05451,R00982,R01558,R03038,R00381,R02539,R08117,R05537,R00389,R01991,R04773,R00912,R08088,R00910,R00235,R06410,R01954,R01357,R03932,R01407,R04157,R05620,R00189,R01280,R00578,R06409,R03974,R06751,R04507,R02918,R03665,R03664,R03661,R03660,R03663,R03662,R04449,R00735,R01616,R02986,R01598,R02255,R01490,R00436,R08244,R02794,R08218,R01164,R02194,R04870,R02699,R01230,R01231,R06944,R05467,R05452,R04036,R06515,R00483,R03658,R03659,R02718,R05578,R00686,R03651,R03652,R02711,R03654,R03655,R03656,R03657,R04580,R07416,R04582,R07887,R02221,R07325,R06777,R01075,R06778,R01176,R01723,R03647,R03286,R06731,R02473,R04274,R01422,R04563,R04562,R03648,R00390,R03646,R04030,R00257,R06583,R04230,R03650,R03209,R01943,R06368,R05193,R00925,R03013,R04558,R01830,R01071,R01049,R02740,R04037,R01071,R01827
8	1.00	377	23	144	0	0	C00117->C00135:[10->1,12->3,12->7,6->8,7->5,8->2]	RP03973,RP00164,RP02871,RP00528,RP01277,RP03661,RP04284,RP00357,RP01336,RP01274,RP01654,RP08184,RP01319,RP03067,RP00191,RP00008,RP00300,RP02685,RP11512,RP01276,RP01255,RP01787,RP03663	R00181,R01010,R01011,R01012,R03243,R00604,R02479,R01071,R04035,R04640,R06862,R01440,R01158,R01070,R06590,R06863,R01641,R04560,R01127,R03457,R02073,R04780,R04779,R03876,R04604,R06746,R06769,R07640,R01300,R07646,R01406,R03631,R05577,R05451,R00982,R01558,R03038,R00381,R02539,R08117,R05537,R00389,R01991,R04773,R00912,R08088,R00910,R00235,R06410,R01954,R01357,R03932,R01407,R04157,R05620,R00189,R01280,R00578,R06409,R03974,R06751,R04507,R02918,R03665,R03664,R03661,R03660,R03663,R03662,R04449,R00735,R01616,R02986,R01598,R02255,R01490,R00436,R08244,R02794,R08218,R01164,R02194,R04870,R02699,R01230,R01231,R06944,R05467,R05452,R04036,R06515,R00483,R03658,R03659,R02718,R05578,R00686,R03651,R03652,R02711,R03654,R03655,R03656,R03657,R04580,R07416,R04582,R07887,R02221,R07325,R06777,R01075,R06778,R01176,R01723,R03647,R03286,R06731,R02473,R04274,R01422,R04563,R04562,R03648,R00390,R03646,R04030,R00257,R06583,R04230,R03650,R03209,R01943,R06368,R05193,R00925,R00944,R00943,R03013,R04558,R01071,R01049,R01827,R04037
9	1.00	378	22	142	0	0	C00117->C00135:[10->1,12->3,12->7,6->8,7->5,8->2]	RP03973,RP00164,RP02871,RP01788,RP00528,RP01277,RP03661,RP04284,RP00357,RP01336,RP01654,RP08184,RP01319,RP03067,RP11137,RP00008,RP00300,RP02685,RP11512,RP01276,RP01255,RP03663	R00181,R01010,R01011,R01012,R03243,R01829,R00604,R02479,R01071,R04035,R04640,R06862,R01440,R01158,R06590,R06863,R01641,R04560,R01127,R03457,R01843,R01845,R03876,R04604,R06746,R06769,R07640,R01300,R07646,R01406,R03631,R05577,R05451,R00982,R01558,R03038,R00381,R02539,R08117,R05537,R00389,R01991,R04773,R00912,R08088,R00910,R00235,R06410,R01954,R01357,R03932,R01407,R04157,R05620,R00189,R01280,R00578,R06409,R03974,R06751,R04507,R02918,R03665,R03664,R03661,R03660,R03663,R03662,R04449,R00735,R01616,R02986,R01598,R02255,R01490,R00436,R08244,R02794,R08218,R01164,R02194,R04870,R02699,R01230,R01231,R06944,R05467,R05452,R04036,R06515,R00483,R03658,R03659,R02718,R05578,R00686,R03651,R03652,R02711,R03654,R03655,R03656,R03657,R04580,R07416,R04582,R07887,R02221,R07325,R06777,R01075,R06778,R01176,R01723,R03647,R03286,R06731,R02473,R04274,R01422,R04563,R04562,R03648,R00390,R03646,R04030,R00257,R06583,R04230,R03650,R03209,R01943,R06368,R05193,R00925,R00944,R00943,R03013,R04558,R01071,R01049,R04037
10	1.00	385	25	147	0	0	C00117->C00135:[10->1,12->3,6->7,6->8,7->5,8->2]	RP06552,RP03973,RP03735,RP02871,RP01277,RP04543,RP03661,RP04284,RP01336,RP01654,RP08184,RP01319,RP03067,RP01197,RP00008,RP00300,RP02685,RP11512,RP01790,RP01276,RP01255,RP02454,RP03663,RP00196,RP06726	R01384,R01386,R07658,R00181,R00134,R03215,R03146,R00519,R03243,R01071,R00286,R04035,R04640,R01158,R06590,R06863,R01641,R04560,R01127,R03457,R00959,R03876,R04604,R06746,R06769,R07640,R01300,R07646,R01406,R03631,R05577,R05451,R00982,R01558,R03038,R00381,R02539,R08117,R05537,R00389,R01991,R04773,R00912,R08088,R00910,R00235,R06410,R01954,R01357,R03932,R01407,R04157,R05620,R00189,R01280,R00578,R06409,R03974,R06751,R04507,R02918,R03665,R03664,R03661,R03660,R03663,R03662,R04449,R00735,R01616,R02986,R01598,R02255,R01490,R00436,R08244,R02794,R08218,R01164,R02194,R04870,R02699,R01230,R01231,R06944,R05467,R05452,R04036,R06515,R00483,R03658,R03659,R02718,R05578,R00686,R03651,R03652,R02711,R03654,R03655,R03656,R03657,R04580,R07416,R04582,R07887,R02221,R07325,R06777,R01075,R06778,R01176,R01723,R03647,R03286,R06731,R02473,R04274,R01422,R04563,R04562,R03648,R00390,R03646,R04030,R00257,R06583,R04230,R03650,R03209,R01943,R06368,R05193,R00925,R00944,R00943,R03013,R04558,R01830,R01071,R01049,R02740,R04037,R00289,R00287,R00955,R01827
11	1.00	689	25	31	0	0	C00117->C00135:[10->1,12->3,6->7,6->8,7->5,8->2]	RP06552,RP03973,RP02871,RP01277,RP04543,RP03661,RP04284,RP01336,RP06373,RP01654,RP08184,RP01319,RP03067,RP01197,RP01179,RP01452,RP02685,RP11512,RP01790,RP01276,RP01255,RP02454,RP03663,RP00196,RP06726	R01384,R01386,R07658,R00181,R03243,R01071,R00286,R04035,R04640,R01158,R00941,R06590,R06863,R01641,R04560,R01127,R03457,R00959,R00926,R01354,R03013,R04558,R01830,R01071,R01049,R02740,R04037,R00289,R00287,R00955,R01827
12	0.67	421	31	174	0	0	C00117->C00135:[6->8,7->5,8->2,8->7]	RP03973,RP01568,RP03121,RP01280,RP02871,RP07157,RP00113,RP01277,RP03661,RP04284,RP01336,RP02140,RP01033,RP01654,RP08184,RP00395,RP03067,RP00008,RP00036,RP02685,RP11512,RP13340,RP01790,RP01276,RP05698,RP01319,RP06373,RP02139,RP03663,RP03120,RP06726	R00181,R01518,R03509,R01073,R03243,R02722,R02188,R01512,R01515,R01517,R01660,R01071,R04035,R04640,R01158,R02340,R00658,R06590,R06863,R01641,R04560,R01061,R01063,R03457,R03876,R04604,R06746,R06769,R07640,R01300,R07646,R01406,R03631,R05577,R05451,R00982,R01558,R03038,R00381,R02539,R08117,R05537,R00389,R01991,R04773,R00912,R08088,R00910,R00235,R06410,R01954,R01357,R03932,R01407,R04157,R05620,R00189,R01280,R00578,R06409,R03974,R06751,R04507,R02918,R03665,R03664,R03661,R03660,R03663,R03662,R04449,R00735,R01616,R02986,R01598,R02255,R01490,R00436,R08244,R02794,R08218,R01164,R02194,R04870,R02699,R01230,R01231,R06944,R05467,R05452,R04036,R06515,R00483,R03658,R03659,R02718,R05578,R00686,R03651,R03652,R02711,R03654,R03655,R03656,R03657,R04580,R07416,R04582,R07887,R02221,R07325,R06777,R01075,R06778,R01176,R01723,R03647,R03286,R06731,R02473,R04274,R01422,R04563,R04562,R03648,R00390,R03646,R04030,R00257,R06583,R04230,R03650,R03209,R01943,R06368,R05193,R00925,R00199,R01858,R02628,R01138,R00659,R00724,R00200,R00206,R02320,R00430,R00208,R01012,R00572,R03013,R04558,R01827,R01830,R01071,R01196,R00006,R00014,R00211,R00210,R01699,R00207,R00224,R00226,R00209,R05636,R03145,R01127,R00941,R02340,R02722,R04037,R03508,R01827
13	0.50	774	20	23	0	0	C00117->C00135:[6->8,7->5,8->2]	RP03121,RP01280,RP02871,RP07157,RP01277,RP03661,RP04284,RP01336,RP02140,RP01654,RP03067,RP02685,RP11512,RP13340,RP01790,RP01276,RP02139,RP03663,RP03120,RP06726	R03509,R01073,R03243,R02722,R01071,R04035,R04640,R01158,R02340,R06590,R06863,R01641,R03457,R03013,R04558,R01827,R01830,R01071,R02340,R02722,R04037,R03508,R01827
14	0.67	419	31	150	0	0	C00117->C00135:[6->7,6->8,7->5,8->2]	RP06552,RP03973,RP03121,RP01280,RP02871,RP07157,RP01277,RP04543,RP03661,RP04284,RP01336,RP02140,RP01654,RP08184,RP01319,RP03067,RP01197,RP00008,RP02453,RP02685,RP11512,RP13340,RP01790,RP01276,RP02940,RP02139,RP06373,RP03663,RP03120,RP00196,RP06726	R01384,R01386,R07658,R00181,R03509,R01073,R03243,R02722,R01071,R00286,R04035,R04640,R01158,R02340,R06590,R06863,R01641,R04560,R01127,R03457,R00959,R03876,R04604,R06746,R06769,R07640,R01300,R07646,R01406,R03631,R05577,R05451,R00982,R01558,R03038,R00381,R02539,R08117,R05537,R00389,R01991,R04773,R00912,R08088,R00910,R00235,R06410,R01954,R01357,R03932,R01407,R04157,R05620,R00189,R01280,R00578,R06409,R03974,R06751,R04507,R02918,R03665,R03664,R03661,R03660,R03663,R03662,R04449,R00735,R01616,R02986,R01598,R02255,R01490,R00436,R08244,R02794,R08218,R01164,R02194,R04870,R02699,R01230,R01231,R06944,R05467,R05452,R04036,R06515,R00483,R03658,R03659,R02718,R05578,R00686,R03651,R03652,R02711,R03654,R03655,R03656,R03657,R04580,R07416,R04582,R07887,R02221,R07325,R06777,R01075,R06778,R01176,R01723,R03647,R03286,R06731,R02473,R04274,R01422,R04563,R04562,R03648,R00390,R03646,R04030,R00257,R06583,R04230,R03650,R03209,R01943,R06368,R05193,R00925,R02739,R03013,R04558,R01827,R01830,R01071,R03321,R02340,R02722,R00941,R04037,R03508,R00289,R00287,R00955,R01827
15	0.67	409	32	158	0	0	C00117->C00135:[6->7,6->8,7->5,8->2]	RP06552,RP03973,RP03121,RP01280,RP02871,RP07157,RP01277,RP04543,RP03661,RP04284,RP01336,RP02140,RP00060,RP01654,RP08184,RP01319,RP03067,RP05915,RP00008,RP02685,RP11512,RP13340,RP01790,RP01276,RP01134,RP00649,RP02139,RP06373,RP03663,RP03120,RP01093,RP06726	R01384,R01386,R07658,R00181,R03509,R01073,R03243,R02722,R01071,R00286,R04035,R04640,R01158,R02340,R00725,R01139,R00299,R08404,R02185,R05804,R00303,R00850,R06590,R06863,R01641,R04560,R01127,R03457,R02737,R00836,R03876,R04604,R06746,R06769,R07640,R01300,R07646,R01406,R03631,R05577,R05451,R00982,R01558,R03038,R00381,R02539,R08117,R05537,R00389,R01991,R04773,R00912,R08088,R00910,R00235,R06410,R01954,R01357,R03932,R01407,R04157,R05620,R00189,R01280,R00578,R06409,R03974,R06751,R04507,R02918,R03665,R03664,R03661,R03660,R03663,R03662,R04449,R00735,R01616,R02986,R01598,R02255,R01490,R00436,R08244,R02794,R08218,R01164,R02194,R04870,R02699,R01230,R01231,R06944,R05467,R05452,R04036,R06515,R00483,R03658,R03659,R02718,R05578,R00686,R03651,R03652,R02711,R03654,R03655,R03656,R03657,R04580,R07416,R04582,R07887,R02221,R07325,R06777,R01075,R06778,R01176,R01723,R03647,R03286,R06731,R02473,R04274,R01422,R04563,R04562,R03648,R00390,R03646,R04030,R00257,R06583,R04230,R03650,R03209,R01943,R06368,R05193,R00925,R03013,R04558,R01827,R01830,R01071,R00837,R00761,R01067,R02340,R02722,R00941,R04037,R03508,R00771,R01827
16	0.67	420	32	152	0	0	C00117->C00135:[6->7,6->8,7->5,8->2]	RP06552,RP03973,RP03121,RP01280,RP01319,RP07157,RP11137,RP00196,RP04543,RP03661,RP04284,RP01336,RP06373,RP01654,RP08184,RP02871,RP03067,RP01789,RP01197,RP00008,RP02685,RP11512,RP13340,RP01790,RP01276,RP02140,RP02139,RP02454,RP03663,RP03120,RP01277,RP06726	R01384,R01386,R07658,R00181,R03509,R01073,R01127,R02722,R01843,R01845,R00289,R00287,R00955,R00286,R04035,R04640,R01158,R00941,R06590,R06863,R01641,R04560,R03243,R03457,R01829,R00959,R03876,R04604,R06746,R06769,R07640,R01300,R07646,R01406,R03631,R05577,R05451,R00982,R01558,R03038,R00381,R02539,R08117,R05537,R00389,R01991,R04773,R00912,R08088,R00910,R00235,R06410,R01954,R01357,R03932,R01407,R04157,R05620,R00189,R01280,R00578,R06409,R03974,R06751,R04507,R02918,R03665,R03664,R03661,R03660,R03663,R03662,R04449,R00735,R01616,R02986,R01598,R02255,R01490,R00436,R08244,R02794,R08218,R01164,R02194,R04870,R02699,R01230,R01231,R06944,R05467,R05452,R04036,R06515,R00483,R03658,R03659,R02718,R05578,R00686,R03651,R03652,R02711,R03654,R03655,R03656,R03657,R04580,R07416,R04582,R07887,R02221,R07325,R06777,R01075,R06778,R01176,R01723,R03647,R03286,R06731,R02473,R04274,R01422,R04563,R04562,R03648,R00390,R03646,R04030,R00257,R06583,R04230,R03650,R03209,R01943,R06368,R05193,R00925,R03013,R04558,R01827,R01830,R01071,R02340,R02340,R02722,R02740,R04037,R03508,R01071,R01827
17	0.83	613	11	11	0	0	C00117->C00135:[10->1,12->3,6->8,7->5,8->2]	RP02685,RP11512,RP01276,RP01277,RP03661,RP01255,RP04284,RP01336,RP02871,RP03067,RP03663	R03013,R04558,R01071,R01071,R04035,R01049,R04640,R01158,R03243,R03457,R04037
18	0.67	413	31	154	0	0	C00117->C00135:[6->7,6->8,7->5,8->2]	RP06552,RP03973,RP03121,RP01280,RP02871,RP07157,RP01277,RP04543,RP03661,RP04284,RP01336,RP02140,RP03735,RP01654,RP08184,RP01319,RP03067,RP01197,RP00008,RP00300,RP02685,RP11512,RP13340,RP01790,RP01276,RP02139,RP02454,RP03663,RP03120,RP00196,RP06726	R01384,R01386,R07658,R00181,R03509,R01073,R03243,R02722,R01071,R00286,R04035,R04640,R01158,R02340,R00134,R03215,R03146,R00519,R06590,R06863,R01641,R04560,R01127,R03457,R00959,R03876,R04604,R06746,R06769,R07640,R01300,R07646,R01406,R03631,R05577,R05451,R00982,R01558,R03038,R00381,R02539,R08117,R05537,R00389,R01991,R04773,R00912,R08088,R00910,R00235,R06410,R01954,R01357,R03932,R01407,R04157,R05620,R00189,R01280,R00578,R06409,R03974,R06751,R04507,R02918,R03665,R03664,R03661,R03660,R03663,R03662,R04449,R00735,R01616,R02986,R01598,R02255,R01490,R00436,R08244,R02794,R08218,R01164,R02194,R04870,R02699,R01230,R01231,R06944,R05467,R05452,R04036,R06515,R00483,R03658,R03659,R02718,R05578,R00686,R03651,R03652,R02711,R03654,R03655,R03656,R03657,R04580,R07416,R04582,R07887,R02221,R07325,R06777,R01075,R06778,R01176,R01723,R03647,R03286,R06731,R02473,R04274,R01422,R04563,R04562,R03648,R00390,R03646,R04030,R00257,R06583,R04230,R03650,R03209,R01943,R06368,R05193,R00925,R00944,R00943,R03013,R04558,R01827,R01830,R01071,R02340,R02722,R02740,R04037,R03508,R00289,R00287,R00955,R01827
19	0.67	416	30	149	0	0	C00117->C00135:[6->7,6->8,7->5,8->2]	RP06552,RP03973,RP03121,RP01280,RP01319,RP07157,RP00196,RP04543,RP03661,RP04284,RP01336,RP06373,RP01654,RP08184,RP02871,RP03067,RP01197,RP00008,RP02685,RP11512,RP13340,RP01790,RP01276,RP02140,RP02139,RP02454,RP03663,RP03120,RP01277,RP06726	R01384,R01386,R07658,R00181,R03509,R01073,R01127,R02722,R00289,R00287,R00955,R00286,R04035,R04640,R01158,R00941,R06590,R06863,R01641,R04560,R03243,R03457,R00959,R03876,R04604,R06746,R06769,R07640,R01300,R07646,R01406,R03631,R05577,R05451,R00982,R01558,R03038,R00381,R02539,R08117,R05537,R00389,R01991,R04773,R00912,R08088,R00910,R00235,R06410,R01954,R01357,R03932,R01407,R04157,R05620,R00189,R01280,R00578,R06409,R03974,R06751,R04507,R02918,R03665,R03664,R03661,R03660,R03663,R03662,R04449,R00735,R01616,R02986,R01598,R02255,R01490,R00436,R08244,R02794,R08218,R01164,R02194,R04870,R02699,R01230,R01231,R06944,R05467,R05452,R04036,R06515,R00483,R03658,R03659,R02718,R05578,R00686,R03651,R03652,R02711,R03654,R03655,R03656,R03657,R04580,R07416,R04582,R07887,R02221,R07325,R06777,R01075,R06778,R01176,R01723,R03647,R03286,R06731,R02473,R04274,R01422,R04563,R04562,R03648,R00390,R03646,R04030,R00257,R06583,R04230,R03650,R03209,R01943,R06368,R05193,R00925,R03013,R04558,R01827,R01830,R01071,R02340,R02340,R02722,R02740,R04037,R03508,R01071,R01827
20	0.67	431	32	158	0	0	C00117->C00135:[6->7,6->8,7->5,8->2]	RP06552,RP03973,RP03121,RP01280,RP01319,RP07157,RP02140,RP00196,RP04543,RP03661,RP04284,RP01336,RP06373,RP01271,RP01654,RP08184,RP02871,RP03067,RP01197,RP00008,RP02685,RP11512,RP01790,RP01276,RP00649,RP02139,RP02454,RP00052,RP03663,RP03120,RP01277,RP06726	R01384,R01386,R07658,R00181,R03509,R01073,R01127,R02722,R02340,R00289,R00287,R00955,R00286,R04035,R04640,R01158,R00941,R01068,R06590,R06863,R01641,R04560,R03243,R03457,R00959,R03876,R04604,R06746,R06769,R07640,R01300,R07646,R01406,R03631,R05577,R05451,R00982,R01558,R03038,R00381,R02539,R08117,R05537,R00389,R01991,R04773,R00912,R08088,R00910,R00235,R06410,R01954,R01357,R03932,R01407,R04157,R05620,R00189,R01280,R00578,R06409,R03974,R06751,R04507,R02918,R03665,R03664,R03661,R03660,R03663,R03662,R04449,R00735,R01616,R02986,R01598,R02255,R01490,R00436,R08244,R02794,R08218,R01164,R02194,R04870,R02699,R01230,R01231,R06944,R05467,R05452,R04036,R06515,R00483,R03658,R03659,R02718,R05578,R00686,R03651,R03652,R02711,R03654,R03655,R03656,R03657,R04580,R07416,R04582,R07887,R02221,R07325,R06777,R01075,R06778,R01176,R01723,R03647,R03286,R06731,R02473,R04274,R01422,R04563,R04562,R03648,R00390,R03646,R04030,R00257,R06583,R04230,R03650,R03209,R01943,R06368,R05193,R00925,R03013,R04558,R01830,R01071,R00761,R01067,R02340,R02722,R02740,R00756,R00769,R05805,R00770,R00762,R00764,R00767,R04037,R03508,R01071,R01827
21	0.17	388	23	141	0	0	C00117->C00135:[6->7]	RP06552,RP03973,RP01319,RP00196,RP04543,RP03661,RP04284,RP01336,RP06373,RP01654,RP08184,RP02871,RP03067,RP01197,RP00008,RP02685,RP11512,RP01790,RP01276,RP02454,RP03663,RP01277,RP06726	R01384,R01386,R07658,R00181,R01127,R00289,R00287,R00955,R00286,R04035,R04640,R01158,R00941,R06590,R06863,R01641,R04560,R03243,R03457,R00959,R03876,R04604,R06746,R06769,R07640,R01300,R07646,R01406,R03631,R05577,R05451,R00982,R01558,R03038,R00381,R02539,R08117,R05537,R00389,R01991,R04773,R00912,R08088,R00910,R00235,R06410,R01954,R01357,R03932,R01407,R04157,R05620,R00189,R01280,R00578,R06409,R03974,R06751,R04507,R02918,R03665,R03664,R03661,R03660,R03663,R03662,R04449,R00735,R01616,R02986,R01598,R02255,R01490,R00436,R08244,R02794,R08218,R01164,R02194,R04870,R02699,R01230,R01231,R06944,R05467,R05452,R04036,R06515,R00483,R03658,R03659,R02718,R05578,R00686,R03651,R03652,R02711,R03654,R03655,R03656,R03657,R04580,R07416,R04582,R07887,R02221,R07325,R06777,R01075,R06778,R01176,R01723,R03647,R03286,R06731,R02473,R04274,R01422,R04563,R04562,R03648,R00390,R03646,R04030,R00257,R06583,R04230,R03650,R03209,R01943,R06368,R05193,R00925,R03013,R04558,R01830,R01071,R02740,R04037,R01071,R01827
