# Supplementary material for: 13C-metabolic flux ratio and novel carbon path analyses confirmed that Trichoderma reesei uses primarily the respirative pathway also on the preferred carbon source glucose
Source: BMC Syst Biol. 2009 Oct 29;3:104. doi: 10.1186/1752-0509-3-104 (PMC2776023; doi:10.1186/1752-0509-3-104)
Supplement: Additional file 1 — Pathways discovered in ReTrace carbon path analysis. Graphical and tabular representations of amino acid synthesis pathways discovered in ReTrace carbon path analysis [21]. Self-contained web site: unpack zip archive and open index.html with a web browser. [file 1752-0509-3-104-S1.zip › AF1-treesei/pathways-C00022-C00036-to-C00407.txt]

# Pathways from Oxaloacetate;,Pyruvate; (C00036,C00022) to L-Isoleucine; (C00407)
# CPU time, time/path:	1.19556935818
# CPU time, total:	577.46
# Computation time, time/path:	0:00:01.197652
# Computation time, total:	0:09:38.466373
# Database (-d):	/home/group/icomic/data/kegg/ligand/2009.03.30
# GreedyFinish (-g):	False
# KDiminish (-n):	('list', [50, 10, 1])
# MaxDepth (-m):	6
# NumPaths (-k):	10
# PathwayAvgLen:	18.7225672878
# PathwayLenStdDev:	4.12004744203
# Pathways (complete) found:	39
# Pathways (incomplete) found:	444
# Pathways found:	483
# PruneToSize (-p):	None
# Scores (-c):	treesei.reaction_max_scores_kegg
# Sources:	C00022,C00036
# StorePartials (-i):	True
# Target dir (-o):	/fs-1/2/epitkane/public_html/pub/retrace/run090623-scores_maps_images
# Targets:	C00407
# UseDijkstra (-q):	False
#PathIndex ZoScore AvgReactionScore NumRpairs NumReactions ZeroScores ScoresUnderThr CompositeMap Rpairs Reactions
1	1.00	325	21	78	0	0	C00022->C00407:[1->2,1->9,3->5,3->6], C00036->C00407:[1->9,2->5,5->1,5->3]	RP08122,RP02042,RP10180,RP00059,RP10179,RP03935,RP01077,RP05694,RP04312,RP03934,RP06767,RP01167,RP00936,RP01029,RP00109,RP05067,RP02918,RP00148,RP02790,RP08252,RP10127	R00178,R02199,R02200,R02196,R02197,R05068,R00400,R00695,R01731,R00355,R00373,R01713,R07164,R07165,R00357,R05069,R00178,R00742,R04709,R07989,R06635,R06637,R06636,R06459,R06458,R06448,R07250,R06510,R07253,R05331,R06641,R00233,R06511,R06512,R06643,R06644,R06645,R02505,R07987,R07251,R07988,R05188,R06482,R06483,R06480,R06481,R02447,R05464,R01613,R01614,R05190,R07758,R02223,R07254,R02224,R04673,R06895,R07767,R04710,R07768,R00177,R01920,R00904,R00489,R00654,R00344,R00930,R00217,R00353,R00344,R00014,R01915,R01914,R01919,R05329,R03139,R04673,R05070
2	1.00	503	15	22	0	0	C00022->C00407:[1->1,1->2,1->5,2->3,3->6,3->9]	RP00109,RP10180,RP01085,RP04290,RP10179,RP11543,RP04312,RP10730,RP02042,RP04318,RP01226,RP01086,RP00301,RP08252,RP10127	R00344,R00930,R00217,R00353,R05068,R00751,R00220,R05069,R03270,R04673,R01699,R02199,R02200,R02196,R02197,R00224,R00996,R07247,R00751,R00945,R04673,R05070
3	1.00	325	18	50	0	0	C00022->C00407:[1->1,1->2,1->5,2->3,3->6,3->9]	RP00128,RP02042,RP10180,RP00079,RP00301,RP00026,RP01089,RP00109,RP01226,RP01086,RP10127,RP06172,RP01085,RP04290,RP10179,RP04312,RP04318,RP08252	R00710,R00711,R01019,R00326,R02199,R02200,R02196,R02197,R05068,R00361,R00360,R00343,R00342,R01447,R01257,R00945,R00743,R01323,R01179,R05508,R00393,R04057,R02955,R05336,R01359,R05509,R00928,R04000,R00229,R07832,R03884,R00227,R03153,R00235,R00755,R00344,R00930,R00217,R00353,R00996,R07247,R00751,R05070,R00472,R00751,R00220,R05069,R04673,R00224,R04673
4	1.00	296	21	53	0	0	C00022->C00407:[1->2,3->6], C00036->C00407:[1->9,2->5,5->1,5->3]	RP06172,RP08122,RP00936,RP10180,RP10179,RP03935,RP00059,RP06767,RP04312,RP03934,RP00079,RP01167,RP01029,RP02042,RP02918,RP00285,RP00148,RP02790,RP05729,RP08252,RP10127	R00472,R00178,R00489,R05068,R05069,R00178,R00400,R00695,R01731,R00355,R00373,R01713,R07164,R07165,R00357,R01920,R04673,R06895,R07767,R04710,R07768,R00177,R00361,R00360,R00343,R00342,R01447,R01257,R00904,R00654,R02199,R02200,R02196,R02197,R00014,R00211,R00210,R00209,R01196,R00212,R01915,R01914,R01919,R05329,R03139,R00217,R00346,R00345,R00726,R00341,R00431,R04673,R05070
5	1.00	319	18	41	0	0	C00022->C00407:[1->2,3->6], C00036->C00407:[1->9,2->5,5->1,5->3]	RP08122,RP10180,RP10179,RP03935,RP00936,RP04312,RP03934,RP06767,RP01167,RP01029,RP02042,RP00059,RP02918,RP00148,RP02790,RP05729,RP08252,RP10127	R00178,R05068,R05069,R00178,R00489,R04673,R06895,R07767,R04710,R07768,R00177,R01920,R00904,R00654,R02199,R02200,R02196,R02197,R00400,R00695,R01731,R00355,R00373,R01713,R07164,R07165,R00357,R00014,R01915,R01914,R01919,R05329,R03139,R00217,R00346,R00345,R00726,R00341,R00431,R04673,R05070
6	1.00	410	17	33	0	0	C00022->C00407:[1->1,1->2,1->5,2->3,3->6,3->9]	RP02042,RP10180,RP00301,RP00079,RP00109,RP04318,RP00285,RP01226,RP01086,RP10127,RP06172,RP01085,RP04290,RP10179,RP04312,RP02918,RP08252	R02199,R02200,R02196,R02197,R05068,R00945,R00361,R00360,R00343,R00342,R01447,R01257,R00344,R00930,R00217,R00353,R00224,R00211,R00210,R00209,R01196,R00212,R00996,R07247,R00751,R05070,R00472,R00751,R00220,R05069,R04673,R00014,R04673
7	1.00	536	17	40	0	0	C00022->C00407:[1->1,1->2,1->5,2->3,3->6,3->9]	RP00036,RP10180,RP00301,RP02042,RP00109,RP12733,RP01226,RP01086,RP10127,RP07314,RP01085,RP04290,RP10179,RP04312,RP00078,RP04318,RP08252	R00199,R01858,R02628,R01138,R00659,R00724,R00200,R00206,R02320,R00430,R00208,R01012,R00572,R05068,R00945,R02199,R02200,R02196,R02197,R00344,R00930,R00217,R00353,R00006,R00996,R07247,R00751,R05070,R03050,R00751,R00220,R05069,R04673,R00431,R00346,R00345,R00726,R00341,R00224,R04673
8	1.00	437	16	29	0	0	C00022->C00407:[1->1,1->2,1->5,2->3,3->6,3->9]	RP02042,RP10180,RP01085,RP04290,RP10179,RP00287,RP00301,RP04312,RP00079,RP00109,RP04318,RP02918,RP01226,RP01086,RP08252,RP10127	R02199,R02200,R02196,R02197,R05068,R00751,R00220,R05069,R00214,R00216,R00945,R04673,R00361,R00360,R00343,R00342,R01447,R01257,R00344,R00930,R00217,R00353,R00224,R00014,R00996,R07247,R00751,R04673,R05070
9	1.00	521	17	40	0	0	C00022->C00407:[1->1,1->2,1->5,2->3,3->6,3->9]	RP00036,RP10180,RP11543,RP02042,RP10730,RP00109,RP01226,RP01086,RP00301,RP10127,RP01085,RP04290,RP10179,RP04312,RP00078,RP04318,RP08252	R00199,R01858,R02628,R01138,R00659,R00724,R00200,R00206,R02320,R00430,R00208,R01012,R00572,R05068,R03270,R02199,R02200,R02196,R02197,R01699,R00344,R00930,R00217,R00353,R00996,R07247,R00751,R00945,R05070,R00751,R00220,R05069,R04673,R00431,R00346,R00345,R00726,R00341,R00224,R04673
10	1.00	335	22	51	0	0	C00022->C00407:[1->2,3->6], C00036->C00407:[1->9,2->5,5->1,5->3]	RP08122,RP10180,RP00287,RP03935,RP06101,RP03934,RP01167,RP01029,RP02042,RP00936,RP00285,RP00148,RP05729,RP10127,RP06172,RP10179,RP04312,RP06767,RP00059,RP02918,RP02790,RP08252	R00178,R05068,R00214,R00216,R00178,R00214,R00216,R06895,R07767,R04710,R07768,R00177,R00904,R00654,R02199,R02200,R02196,R02197,R00489,R00211,R00210,R00209,R01196,R00212,R01915,R01914,R01919,R05329,R00217,R00346,R00345,R00726,R00341,R00431,R05070,R00472,R05069,R04673,R01920,R00400,R00695,R01731,R00355,R00373,R01713,R07164,R07165,R00357,R00014,R03139,R04673
11	1.00	387	20	59	0	0	C00022->C00407:[1->2,3->6], C00036->C00407:[1->9,2->5,5->1,5->3]	RP08122,RP00036,RP10180,RP10179,RP03935,RP00936,RP04312,RP03934,RP06767,RP01167,RP00078,RP01029,RP02042,RP00059,RP02918,RP00148,RP02790,RP05729,RP08252,RP10127	R00178,R00199,R01858,R02628,R01138,R00659,R00724,R00200,R00206,R02320,R00430,R00208,R01012,R00572,R05068,R05069,R00178,R00489,R04673,R06895,R07767,R04710,R07768,R00177,R01920,R00904,R00431,R00346,R00345,R00726,R00341,R00654,R02199,R02200,R02196,R02197,R00400,R00695,R01731,R00355,R00373,R01713,R07164,R07165,R00357,R00014,R01915,R01914,R01919,R05329,R03139,R00217,R00346,R00345,R00726,R00341,R00431,R04673,R05070
12	1.00	296	23	86	0	0	C00022->C00407:[1->2,3->6], C00036->C00407:[1->9,2->5,5->1,5->3]	RP08122,RP10180,RP03935,RP00936,RP05694,RP03934,RP00079,RP01167,RP01029,RP02042,RP05067,RP00285,RP00148,RP10127,RP06172,RP10179,RP01077,RP04312,RP06767,RP00059,RP02918,RP02790,RP08252	R00178,R05068,R00178,R00489,R04709,R07989,R06635,R06637,R06636,R06459,R06458,R06448,R07250,R06510,R07253,R05331,R06641,R00233,R06511,R06512,R06643,R06644,R06645,R02505,R07987,R07251,R07988,R05188,R06482,R06483,R06480,R06481,R02447,R05464,R01613,R01614,R05190,R07758,R02223,R07254,R02224,R06895,R07767,R04710,R07768,R00177,R00361,R00360,R00343,R00342,R01447,R01257,R00904,R00654,R02199,R02200,R02196,R02197,R00344,R00211,R00210,R00209,R01196,R00212,R01915,R01914,R01919,R05329,R05070,R00472,R05069,R00742,R04673,R01920,R00400,R00695,R01731,R00355,R00373,R01713,R07164,R07165,R00357,R00014,R03139,R04673
13	1.00	317	17	49	0	0	C00022->C00407:[1->1,1->2,2->3,3->6,3->9], C00036->C00407:[2->9,5->5]	RP00128,RP00109,RP10180,RP00079,RP02042,RP04312,RP00301,RP10127,RP06172,RP01086,RP00026,RP01085,RP04290,RP10179,RP01226,RP02918,RP08252	R00710,R00711,R01019,R00326,R00344,R00930,R00217,R00353,R05068,R00361,R00360,R00343,R00342,R01447,R01257,R02199,R02200,R02196,R02197,R04673,R00945,R05070,R00472,R07247,R00751,R00743,R01323,R01179,R05508,R00393,R04057,R02955,R05336,R01359,R05509,R00928,R04000,R00229,R07832,R03884,R00227,R03153,R00235,R00751,R00220,R05069,R00996,R00014,R04673
14	1.00	485	21	41	0	0	C00022->C00407:[1->1,1->2,1->5,2->3,3->6,3->9]	RP02042,RP10180,RP00930,RP00301,RP00079,RP00109,RP04318,RP00285,RP01292,RP04312,RP01086,RP10127,RP01085,RP04290,RP10179,RP05880,RP01226,RP00121,RP02918,RP01431,RP08252	R02199,R02200,R02196,R02197,R05068,R00479,R00945,R00361,R00360,R00343,R00342,R01447,R01257,R00344,R00930,R00217,R00353,R00224,R00211,R00210,R00209,R01196,R00212,R01082,R04673,R07247,R00751,R05070,R00751,R00220,R05069,R00351,R00352,R00996,R00412,R00408,R02164,R00402,R00014,R01324,R04673
15	1.00	310	20	74	0	0	C00022->C00407:[1->1,1->2,2->3,2->5,3->6,3->9], C00036->C00407:[1->1,2->9,3->3,5->5]	RP00128,RP00109,RP10180,RP00287,RP06101,RP00079,RP02042,RP01226,RP01086,RP10127,RP00043,RP06172,RP00026,RP05698,RP10179,RP01085,RP04312,RP02918,RP00921,RP08252	R00710,R00711,R01019,R00326,R00344,R00930,R00217,R00353,R05068,R00214,R00216,R00214,R00216,R00361,R00360,R00343,R00342,R01447,R01257,R02199,R02200,R02196,R02197,R00996,R07247,R00751,R05070,R03121,R00369,R00365,R00364,R00366,R00372,R00373,R00652,R00588,R01957,R00472,R00743,R01323,R01179,R05508,R00393,R04057,R02955,R05336,R01359,R05509,R00928,R04000,R00229,R07832,R03884,R00227,R03153,R00235,R01196,R00006,R00014,R00211,R00210,R01699,R00207,R00224,R00226,R00209,R05636,R03145,R05069,R00751,R04673,R00014,R00472,R04673
16	1.00	331	22	79	0	0	C00022->C00407:[1->2,1->9,3->5,3->6], C00036->C00407:[1->9,2->5,5->1,5->3]	RP08122,RP02042,RP10180,RP03935,RP05067,RP05694,RP03934,RP01167,RP01029,RP00109,RP12733,RP00148,RP10127,RP07314,RP00936,RP10179,RP01077,RP04312,RP06767,RP00059,RP02790,RP08252	R00178,R02199,R02200,R02196,R02197,R05068,R00178,R00344,R04709,R07989,R06635,R06637,R06636,R06459,R06458,R06448,R07250,R06510,R07253,R05331,R06641,R00233,R06511,R06512,R06643,R06644,R06645,R02505,R07987,R07251,R07988,R05188,R06482,R06483,R06480,R06481,R02447,R05464,R01613,R01614,R05190,R07758,R02223,R07254,R02224,R06895,R07767,R04710,R07768,R00177,R00904,R00654,R00344,R00930,R00217,R00353,R00006,R01915,R01914,R01919,R05329,R05070,R03050,R00489,R05069,R00742,R04673,R01920,R00400,R00695,R01731,R00355,R00373,R01713,R07164,R07165,R00357,R03139,R04673
17	1.00	536	17	40	0	0	C00022->C00407:[1->1,1->2,1->5,2->3,3->6,3->9]	RP00036,RP10180,RP08251,RP00301,RP02042,RP00109,RP01226,RP01086,RP10127,RP01085,RP04290,RP10179,RP04312,RP12734,RP00078,RP04318,RP08252	R00199,R01858,R02628,R01138,R00659,R00724,R00200,R00206,R02320,R00430,R00208,R01012,R00572,R05068,R04672,R00945,R02199,R02200,R02196,R02197,R00344,R00930,R00217,R00353,R00996,R07247,R00751,R05070,R00751,R00220,R05069,R04673,R00226,R00431,R00346,R00345,R00726,R00341,R00224,R04673
18	1.00	364	24	67	0	0	C00022->C00407:[1->2,1->9,2->3,3->5,3->6], C00036->C00407:[1->9,2->5,5->1,5->3]	RP08122,RP00109,RP10180,RP00287,RP03935,RP06101,RP03934,RP01167,RP01029,RP02042,RP00936,RP00285,RP00148,RP05729,RP10127,RP06172,RP05698,RP10179,RP04312,RP06767,RP00059,RP02918,RP02790,RP08252	R00178,R00344,R00930,R00217,R00353,R05068,R00214,R00216,R00178,R00214,R00216,R06895,R07767,R04710,R07768,R00177,R00904,R00654,R02199,R02200,R02196,R02197,R00489,R00211,R00210,R00209,R01196,R00212,R01915,R01914,R01919,R05329,R00217,R00346,R00345,R00726,R00341,R00431,R05070,R00472,R01196,R00006,R00014,R00211,R00210,R01699,R00207,R00224,R00226,R00209,R05636,R03145,R05069,R04673,R01920,R00400,R00695,R01731,R00355,R00373,R01713,R07164,R07165,R00357,R00014,R03139,R04673
19	1.00	345	19	53	0	0	C00022->C00407:[1->1,1->2,2->3,3->6,3->9], C00036->C00407:[5->5]	RP00128,RP02042,RP10180,RP00287,RP06101,RP00026,RP00109,RP01226,RP00301,RP05729,RP10127,RP06172,RP01085,RP04290,RP01086,RP04312,RP10179,RP02918,RP08252	R00710,R00711,R01019,R00326,R02199,R02200,R02196,R02197,R05068,R00214,R00216,R00214,R00216,R00743,R01323,R01179,R05508,R00393,R04057,R02955,R05336,R01359,R05509,R00928,R04000,R00229,R07832,R03884,R00227,R03153,R00235,R00344,R00930,R00217,R00353,R00996,R00945,R00217,R00346,R00345,R00726,R00341,R00431,R05070,R00472,R00751,R00220,R07247,R00751,R04673,R05069,R00014,R04673
20	1.00	354	22	92	0	0	C00022->C00407:[1->2,3->6], C00036->C00407:[1->9,2->5,5->1,5->3]	RP08122,RP00036,RP10180,RP03935,RP00936,RP05694,RP03934,RP01167,RP01029,RP02042,RP05067,RP00148,RP10127,RP10179,RP01077,RP04312,RP00078,RP06767,RP00059,RP02918,RP02790,RP08252	R00178,R00199,R01858,R02628,R01138,R00659,R00724,R00200,R00206,R02320,R00430,R00208,R01012,R00572,R05068,R00178,R00489,R04709,R07989,R06635,R06637,R06636,R06459,R06458,R06448,R07250,R06510,R07253,R05331,R06641,R00233,R06511,R06512,R06643,R06644,R06645,R02505,R07987,R07251,R07988,R05188,R06482,R06483,R06480,R06481,R02447,R05464,R01613,R01614,R05190,R07758,R02223,R07254,R02224,R06895,R07767,R04710,R07768,R00177,R00904,R00654,R02199,R02200,R02196,R02197,R00344,R01915,R01914,R01919,R05329,R05070,R05069,R00742,R04673,R00431,R00346,R00345,R00726,R00341,R01920,R00400,R00695,R01731,R00355,R00373,R01713,R07164,R07165,R00357,R00014,R03139,R04673
21	1.00	301	14	32	0	0	C00022->C00407:[1->2,1->5,3->6,3->9], C00036->C00407:[1->1,3->3]	RP00043,RP01086,RP10180,RP01085,RP10179,RP01226,RP00079,RP02042,RP02918,RP04318,RP04312,RP00921,RP08252,RP10127	R03121,R00369,R00365,R00364,R00366,R00372,R00373,R00652,R00588,R01957,R07247,R00751,R05068,R00751,R05069,R00996,R00361,R00360,R00343,R00342,R01447,R01257,R02199,R02200,R02196,R02197,R00014,R00224,R04673,R00472,R04673,R05070
22	1.00	347	19	45	0	0	C00022->C00407:[1->2,1->9,3->5,3->6], C00036->C00407:[1->9,2->5,5->1,5->3]	RP08122,RP02042,RP10180,RP10179,RP03935,RP00936,RP04312,RP03934,RP06767,RP01167,RP01029,RP00109,RP00059,RP02918,RP00148,RP02790,RP05729,RP08252,RP10127	R00178,R02199,R02200,R02196,R02197,R05068,R05069,R00178,R00489,R04673,R06895,R07767,R04710,R07768,R00177,R01920,R00904,R00654,R00344,R00930,R00217,R00353,R00400,R00695,R01731,R00355,R00373,R01713,R07164,R07165,R00357,R00014,R01915,R01914,R01919,R05329,R03139,R00217,R00346,R00345,R00726,R00341,R00431,R04673,R05070
23	1.00	529	16	39	0	0	C00022->C00407:[1->1,1->2,1->5,2->3,3->6,3->9]	RP00036,RP10180,RP00301,RP02042,RP01089,RP00109,RP01226,RP01086,RP10127,RP01085,RP04290,RP10179,RP04312,RP00078,RP04318,RP08252	R00199,R01858,R02628,R01138,R00659,R00724,R00200,R00206,R02320,R00430,R00208,R01012,R00572,R05068,R00945,R02199,R02200,R02196,R02197,R00755,R00344,R00930,R00217,R00353,R00996,R07247,R00751,R05070,R00751,R00220,R05069,R04673,R00431,R00346,R00345,R00726,R00341,R00224,R04673
24	1.00	442	17	29	0	0	C00022->C00407:[1->1,1->5,2->3,3->6,3->9], C00036->C00407:[2->6,5->2]	RP02042,RP10180,RP11543,RP00079,RP00109,RP01226,RP01086,RP00301,RP10127,RP06172,RP01085,RP04290,RP10179,RP04312,RP04318,RP10741,RP08252	R02199,R02200,R02196,R02197,R05068,R03270,R00361,R00360,R00343,R00342,R01447,R01257,R00344,R00930,R00217,R00353,R00996,R07247,R00751,R00945,R05070,R00472,R00751,R00220,R05069,R04673,R00224,R02569,R04673
25	1.00	531	15	22	0	0	C00022->C00407:[1->1,1->2,1->5,2->3,3->6,3->9]	RP00109,RP10180,RP01085,RP04290,RP10179,RP08251,RP00301,RP04312,RP12734,RP02042,RP04318,RP01226,RP01086,RP08252,RP10127	R00344,R00930,R00217,R00353,R05068,R00751,R00220,R05069,R04672,R00945,R04673,R00226,R02199,R02200,R02196,R02197,R00224,R00996,R07247,R00751,R04673,R05070
26	1.00	388	16	50	0	0	C00022->C00407:[1->2,1->5,3->6,3->9], C00036->C00407:[1->1,3->3]	RP00043,RP01086,RP00036,RP10180,RP01085,RP10179,RP01226,RP00079,RP00078,RP02042,RP04318,RP02918,RP04312,RP00921,RP08252,RP10127	R03121,R00369,R00365,R00364,R00366,R00372,R00373,R00652,R00588,R01957,R07247,R00751,R00199,R01858,R02628,R01138,R00659,R00724,R00200,R00206,R02320,R00430,R00208,R01012,R00572,R05068,R00751,R05069,R00996,R00361,R00360,R00343,R00342,R01447,R01257,R00431,R00346,R00345,R00726,R00341,R02199,R02200,R02196,R02197,R00224,R00014,R04673,R00472,R04673,R05070
27	1.00	531	15	22	0	0	C00022->C00407:[1->1,1->2,1->5,2->3,3->6,3->9]	RP07314,RP00109,RP10180,RP01085,RP04290,RP10179,RP00301,RP04312,RP02042,RP12733,RP04318,RP01226,RP01086,RP08252,RP10127	R03050,R00344,R00930,R00217,R00353,R05068,R00751,R00220,R05069,R00945,R04673,R02199,R02200,R02196,R02197,R00006,R00224,R00996,R07247,R00751,R04673,R05070
28	1.00	519	14	21	0	0	C00022->C00407:[1->1,1->2,1->5,2->3,3->6,3->9]	RP01086,RP00109,RP10180,RP01085,RP04290,RP10179,RP01226,RP02042,RP02918,RP04318,RP04312,RP00301,RP08252,RP10127	R07247,R00751,R00344,R00930,R00217,R00353,R05068,R00751,R00220,R05069,R00996,R02199,R02200,R02196,R02197,R00014,R00224,R04673,R00945,R04673,R05070
29	1.00	338	15	36	0	0	C00022->C00407:[1->1,1->2,1->5,2->3,3->6,3->9], C00036->C00407:[1->1,3->3]	RP00043,RP01086,RP02042,RP10180,RP01085,RP10179,RP01226,RP00079,RP00109,RP02918,RP04318,RP04312,RP00921,RP08252,RP10127	R03121,R00369,R00365,R00364,R00366,R00372,R00373,R00652,R00588,R01957,R07247,R00751,R02199,R02200,R02196,R02197,R05068,R00751,R05069,R00996,R00361,R00360,R00343,R00342,R01447,R01257,R00344,R00930,R00217,R00353,R00014,R00224,R04673,R00472,R04673,R05070
30	1.00	250	16	54	0	0	C00022->C00407:[1->2,3->6], C00036->C00407:[1->1,2->9,3->3,5->5]	RP00043,RP06172,RP01086,RP10180,RP01085,RP10179,RP00128,RP01226,RP00079,RP02042,RP00026,RP02918,RP04312,RP00921,RP08252,RP10127	R03121,R00369,R00365,R00364,R00366,R00372,R00373,R00652,R00588,R01957,R00472,R07247,R00751,R05068,R00751,R05069,R00710,R00711,R01019,R00326,R00996,R00361,R00360,R00343,R00342,R01447,R01257,R02199,R02200,R02196,R02197,R00743,R01323,R01179,R05508,R00393,R04057,R02955,R05336,R01359,R05509,R00928,R04000,R00229,R07832,R03884,R00227,R03153,R00235,R00014,R04673,R00472,R04673,R05070
31	1.00	544	21	37	0	0	C00022->C00407:[1->1,1->2,1->5,2->3,3->6,3->9]	RP02042,RP10180,RP00301,RP04318,RP00109,RP00121,RP00285,RP01431,RP01226,RP01086,RP10127,RP06172,RP00177,RP01085,RP04290,RP10179,RP00930,RP04312,RP02918,RP01292,RP08252	R02199,R02200,R02196,R02197,R05068,R00945,R00224,R00344,R00930,R00217,R00353,R00412,R00408,R02164,R00402,R00211,R00210,R00209,R01196,R00212,R01324,R00996,R07247,R00751,R05070,R00472,R00351,R00352,R00362,R00751,R00220,R05069,R00479,R04673,R00014,R01082,R04673
32	1.00	313	25	90	0	0	C00022->C00407:[1->2,3->6], C00036->C00407:[1->9,2->5,5->1,5->3]	RP08122,RP10180,RP00287,RP03935,RP00936,RP05694,RP06101,RP03934,RP01167,RP01029,RP02042,RP05067,RP00285,RP00148,RP05729,RP10127,RP06172,RP10179,RP01077,RP04312,RP06767,RP00059,RP02918,RP02790,RP08252	R00178,R05068,R00214,R00216,R00178,R00489,R04709,R07989,R06635,R06637,R06636,R06459,R06458,R06448,R07250,R06510,R07253,R05331,R06641,R00233,R06511,R06512,R06643,R06644,R06645,R02505,R07987,R07251,R07988,R05188,R06482,R06483,R06480,R06481,R02447,R05464,R01613,R01614,R05190,R07758,R02223,R07254,R02224,R00214,R00216,R06895,R07767,R04710,R07768,R00177,R00904,R00654,R02199,R02200,R02196,R02197,R00344,R00211,R00210,R00209,R01196,R00212,R01915,R01914,R01919,R05329,R00217,R00346,R00345,R00726,R00341,R00431,R05070,R00472,R05069,R00742,R04673,R01920,R00400,R00695,R01731,R00355,R00373,R01713,R07164,R07165,R00357,R00014,R03139,R04673
33	1.00	266	19	64	0	0	C00022->C00407:[1->1,1->2,2->3,3->6,3->9], C00036->C00407:[1->1,2->9,3->3,5->5]	RP00128,RP10180,RP00287,RP06101,RP00079,RP02042,RP01226,RP01086,RP05729,RP10127,RP00043,RP06172,RP00026,RP10179,RP01085,RP04312,RP02918,RP00921,RP08252	R00710,R00711,R01019,R00326,R05068,R00214,R00216,R00214,R00216,R00361,R00360,R00343,R00342,R01447,R01257,R02199,R02200,R02196,R02197,R00996,R07247,R00751,R00217,R00346,R00345,R00726,R00341,R00431,R05070,R03121,R00369,R00365,R00364,R00366,R00372,R00373,R00652,R00588,R01957,R00472,R00743,R01323,R01179,R05508,R00393,R04057,R02955,R05336,R01359,R05509,R00928,R04000,R00229,R07832,R03884,R00227,R03153,R00235,R05069,R00751,R04673,R00014,R00472,R04673
34	1.00	367	19	59	0	0	C00022->C00407:[1->1,1->2,2->3,2->5,3->6,3->9]	RP00128,RP02042,RP10180,RP00287,RP06101,RP00026,RP00109,RP01226,RP00301,RP10127,RP06172,RP01085,RP04290,RP01086,RP04312,RP05698,RP10179,RP02918,RP08252	R00710,R00711,R01019,R00326,R02199,R02200,R02196,R02197,R05068,R00214,R00216,R00214,R00216,R00743,R01323,R01179,R05508,R00393,R04057,R02955,R05336,R01359,R05509,R00928,R04000,R00229,R07832,R03884,R00227,R03153,R00235,R00344,R00930,R00217,R00353,R00996,R00945,R05070,R00472,R00751,R00220,R07247,R00751,R04673,R01196,R00006,R00014,R00211,R00210,R01699,R00207,R00224,R00226,R00209,R05636,R03145,R05069,R00014,R04673
35	1.00	530	16	39	0	0	C00022->C00407:[1->1,1->2,1->5,2->3,3->6,3->9]	RP00109,RP01086,RP00036,RP10180,RP01085,RP04290,RP10179,RP01226,RP00078,RP02042,RP04318,RP02918,RP04312,RP00301,RP08252,RP10127	R00344,R00930,R00217,R00353,R07247,R00751,R00199,R01858,R02628,R01138,R00659,R00724,R00200,R00206,R02320,R00430,R00208,R01012,R00572,R05068,R00751,R00220,R05069,R00996,R00431,R00346,R00345,R00726,R00341,R02199,R02200,R02196,R02197,R00224,R00014,R04673,R00945,R04673,R05070
36	1.00	341	26	100	0	0	C00022->C00407:[1->2,1->9,2->3,3->5,3->6], C00036->C00407:[1->9,2->5,5->1]	RP08122,RP00109,RP10180,RP00287,RP03935,RP00936,RP05694,RP06101,RP03934,RP01167,RP01029,RP02042,RP05067,RP00285,RP00148,RP10127,RP06172,RP05698,RP10179,RP01077,RP04312,RP06767,RP00059,RP02918,RP02790,RP08252	R00178,R00344,R00930,R00217,R00353,R05068,R00214,R00216,R00178,R00489,R04709,R07989,R06635,R06637,R06636,R06459,R06458,R06448,R07250,R06510,R07253,R05331,R06641,R00233,R06511,R06512,R06643,R06644,R06645,R02505,R07987,R07251,R07988,R05188,R06482,R06483,R06480,R06481,R02447,R05464,R01613,R01614,R05190,R07758,R02223,R07254,R02224,R00214,R00216,R06895,R07767,R04710,R07768,R00177,R00904,R00654,R02199,R02200,R02196,R02197,R00344,R00211,R00210,R00209,R01196,R00212,R01915,R01914,R01919,R05329,R05070,R00472,R01196,R00006,R00014,R00211,R00210,R01699,R00207,R00224,R00226,R00209,R05636,R03145,R05069,R00742,R04673,R01920,R00400,R00695,R01731,R00355,R00373,R01713,R07164,R07165,R00357,R00014,R03139,R04673
37	1.00	308	20	74	0	0	C00022->C00407:[1->2,3->6], C00036->C00407:[1->9,2->5,5->1,5->3]	RP08122,RP00936,RP10180,RP00059,RP10179,RP03935,RP01077,RP05694,RP04312,RP03934,RP06767,RP01167,RP01029,RP02042,RP05067,RP02918,RP00148,RP02790,RP08252,RP10127	R00178,R00489,R05068,R00400,R00695,R01731,R00355,R00373,R01713,R07164,R07165,R00357,R05069,R00178,R00742,R04709,R07989,R06635,R06637,R06636,R06459,R06458,R06448,R07250,R06510,R07253,R05331,R06641,R00233,R06511,R06512,R06643,R06644,R06645,R02505,R07987,R07251,R07988,R05188,R06482,R06483,R06480,R06481,R02447,R05464,R01613,R01614,R05190,R07758,R02223,R07254,R02224,R04673,R06895,R07767,R04710,R07768,R00177,R01920,R00904,R00654,R02199,R02200,R02196,R02197,R00344,R00014,R01915,R01914,R01919,R05329,R03139,R04673,R05070
38	1.00	517	14	21	0	0	C00022->C00407:[1->1,1->2,1->5,2->3,3->6,3->9]	RP00109,RP10180,RP01085,RP04290,RP10179,RP00301,RP04312,RP01089,RP02042,RP04318,RP01226,RP01086,RP08252,RP10127	R00344,R00930,R00217,R00353,R05068,R00751,R00220,R05069,R00945,R04673,R00755,R02199,R02200,R02196,R02197,R00224,R00996,R07247,R00751,R04673,R05070
39	1.00	357	20	46	0	0	C00022->C00407:[1->2,1->9,3->5,3->6], C00036->C00407:[1->9,2->5,5->1,5->3]	RP07314,RP08122,RP02042,RP10180,RP10179,RP03935,RP00059,RP04312,RP03934,RP06767,RP01167,RP00936,RP01029,RP00109,RP12733,RP00148,RP02790,RP05729,RP08252,RP10127	R03050,R00178,R02199,R02200,R02196,R02197,R05068,R05069,R00178,R00400,R00695,R01731,R00355,R00373,R01713,R07164,R07165,R00357,R04673,R06895,R07767,R04710,R07768,R00177,R01920,R00904,R00489,R00654,R00344,R00930,R00217,R00353,R00006,R01915,R01914,R01919,R05329,R03139,R00217,R00346,R00345,R00726,R00341,R00431,R04673,R05070
40	0.83	500	20	57	0	1	C00022->C00407:[1->2,1->5,2->3,3->6,3->9]	RP07515,RP00036,RP10180,RP08251,RP02042,RP00109,RP01226,RP01086,RP10127,RP01128,RP01085,RP05698,RP10179,RP04312,RP12734,RP05304,RP05769,RP00078,RP04318,RP08252	R03425,R00199,R01858,R02628,R01138,R00659,R00724,R00200,R00206,R02320,R00430,R00208,R01012,R00572,R05068,R04672,R02199,R02200,R02196,R02197,R00344,R00930,R00217,R00353,R00996,R07247,R00751,R05070,R00830,R00751,R01196,R00006,R00014,R00211,R00210,R01699,R00207,R00224,R00226,R00209,R05636,R03145,R05069,R04673,R00226,R05704,R05704,R00830,R01221,R03425,R00431,R00346,R00345,R00726,R00341,R00224,R04673
41	0.83	363	22	75	0	1	C00022->C00407:[1->2,3->6], C00036->C00407:[2->9,5->3,5->5]	RP07515,RP00128,RP00036,RP10180,RP00079,RP02042,RP12733,RP01226,RP01086,RP05729,RP10127,RP07314,RP06172,RP01128,RP00026,RP01085,RP05769,RP10179,RP04312,RP05304,RP00078,RP08252	R03425,R00710,R00711,R01019,R00326,R00199,R01858,R02628,R01138,R00659,R00724,R00200,R00206,R02320,R00430,R00208,R01012,R00572,R05068,R00361,R00360,R00343,R00342,R01447,R01257,R02199,R02200,R02196,R02197,R00006,R00996,R07247,R00751,R00217,R00346,R00345,R00726,R00341,R00431,R05070,R03050,R00472,R00830,R00743,R01323,R01179,R05508,R00393,R04057,R02955,R05336,R01359,R05509,R00928,R04000,R00229,R07832,R03884,R00227,R03153,R00235,R00751,R05704,R00830,R01221,R03425,R05069,R04673,R05704,R00431,R00346,R00345,R00726,R00341,R04673
42	0.67	473	23	50	0	1	C00022->C00407:[1->1,1->2,2->3,3->6], C00036->C00407:[5->3]	RP07515,RP00109,RP02042,RP10127,RP01128,RP04312,RP01670,RP02918,RP08252,RP06374,RP10180,RP04290,RP06373,RP05769,RP01086,RP05729,RP01085,RP05698,RP10179,RP00568,RP01226,RP05304,RP00301	R03425,R00344,R00930,R00217,R00353,R02199,R02200,R02196,R02197,R05070,R00830,R04673,R01655,R00014,R04673,R00945,R05068,R00220,R00941,R05704,R00830,R01221,R03425,R07247,R00751,R00217,R00346,R00345,R00726,R00341,R00431,R00751,R01196,R00006,R00014,R00211,R00210,R01699,R00207,R00224,R00226,R00209,R05636,R03145,R05069,R01218,R01220,R00996,R05704,R00945
43	0.83	327	21	61	0	1	C00022->C00407:[1->2,1->5,3->6,3->9], C00036->C00407:[5->3]	RP07515,RP00128,RP00109,RP10180,RP00079,RP01089,RP02042,RP01226,RP01086,RP05729,RP10127,RP06172,RP01128,RP00026,RP01085,RP05769,RP10179,RP04312,RP05304,RP04318,RP08252	R03425,R00710,R00711,R01019,R00326,R00344,R00930,R00217,R00353,R05068,R00361,R00360,R00343,R00342,R01447,R01257,R00755,R02199,R02200,R02196,R02197,R00996,R07247,R00751,R00217,R00346,R00345,R00726,R00341,R00431,R05070,R00472,R00830,R00743,R01323,R01179,R05508,R00393,R04057,R02955,R05336,R01359,R05509,R00928,R04000,R00229,R07832,R03884,R00227,R03153,R00235,R00751,R05704,R00830,R01221,R03425,R05069,R04673,R05704,R00224,R04673
44	0.83	296	20	57	0	1	C00036->C00407:[2->6,2->9,5->2,5->3,5->5]	RP07515,RP06172,RP05769,RP10180,RP01085,RP00079,RP10179,RP00128,RP11543,RP04312,RP00026,RP05304,RP01128,RP02042,RP10741,RP01226,RP01086,RP05729,RP08252,RP10127	R03425,R00472,R05704,R00830,R01221,R03425,R05068,R00751,R00361,R00360,R00343,R00342,R01447,R01257,R05069,R00710,R00711,R01019,R00326,R03270,R04673,R00743,R01323,R01179,R05508,R00393,R04057,R02955,R05336,R01359,R05509,R00928,R04000,R00229,R07832,R03884,R00227,R03153,R00235,R05704,R00830,R02199,R02200,R02196,R02197,R02569,R00996,R07247,R00751,R00217,R00346,R00345,R00726,R00341,R00431,R04673,R05070
45	1.00	380	20	61	0	0	C00022->C00407:[1->1,1->2,1->5,2->3,3->6,3->9]	RP06374,RP10180,RP04290,RP05694,RP06373,RP02042,RP05067,RP01226,RP01086,RP10127,RP01085,RP10179,RP01077,RP00568,RP04312,RP01670,RP02918,RP04318,RP08252,RP00301	R00945,R05068,R00220,R04709,R07989,R06635,R06637,R06636,R06459,R06458,R06448,R07250,R06510,R07253,R05331,R06641,R00233,R06511,R06512,R06643,R06644,R06645,R02505,R07987,R07251,R07988,R05188,R06482,R06483,R06480,R06481,R02447,R05464,R01613,R01614,R05190,R07758,R02223,R07254,R02224,R00941,R02199,R02200,R02196,R02197,R00344,R00996,R07247,R00751,R05070,R00751,R05069,R00742,R01218,R01220,R04673,R01655,R00014,R00224,R04673,R00945
46	0.67	437	22	47	0	0	C00022->C00407:[1->2,1->5,3->6,3->9]	RP02042,RP10180,RP00287,RP00177,RP06101,RP00079,RP00109,RP04318,RP00285,RP01226,RP01086,RP05729,RP10127,RP06172,RP01085,RP10179,RP04312,RP00931,RP02918,RP00921,RP01431,RP08252	R02199,R02200,R02196,R02197,R05068,R00214,R00216,R00351,R00352,R00362,R00214,R00216,R00361,R00360,R00343,R00342,R01447,R01257,R00344,R00930,R00217,R00353,R00224,R00211,R00210,R00209,R01196,R00212,R00996,R07247,R00751,R00217,R00346,R00345,R00726,R00341,R00431,R05070,R00472,R00751,R05069,R04673,R00479,R00014,R00472,R01324,R04673
47	0.83	411	23	82	0	1	C00022->C00407:[1->2,2->3,2->5,3->6,3->9]	RP07515,RP00128,RP00036,RP10180,RP00287,RP00109,RP06101,RP00026,RP02042,RP04312,RP01086,RP10127,RP06172,RP01128,RP01085,RP05769,RP10179,RP01226,RP05698,RP05304,RP00078,RP02918,RP08252	R03425,R00710,R00711,R01019,R00326,R00199,R01858,R02628,R01138,R00659,R00724,R00200,R00206,R02320,R00430,R00208,R01012,R00572,R05068,R00214,R00216,R00344,R00930,R00217,R00353,R00214,R00216,R00743,R01323,R01179,R05508,R00393,R04057,R02955,R05336,R01359,R05509,R00928,R04000,R00229,R07832,R03884,R00227,R03153,R00235,R02199,R02200,R02196,R02197,R04673,R07247,R00751,R05070,R00472,R00830,R00751,R05704,R00830,R01221,R03425,R05069,R00996,R01196,R00006,R00014,R00211,R00210,R01699,R00207,R00224,R00226,R00209,R05636,R03145,R05704,R00431,R00346,R00345,R00726,R00341,R00014,R04673
48	0.50	397	20	53	0	1	C00036->C00407:[2->9,5->3,5->5]	RP07515,RP00128,RP02042,RP10180,RP00079,RP05769,RP05067,RP10992,RP01086,RP10127,RP06172,RP01128,RP00026,RP01085,RP10179,RP01226,RP06023,RP05304,RP04312,RP08252	R03425,R00710,R00711,R01019,R00326,R02199,R02200,R02196,R02197,R05068,R00361,R00360,R00343,R00342,R01447,R01257,R05704,R00830,R01221,R03425,R00344,R07641,R07247,R00751,R05070,R00472,R00830,R00743,R01323,R01179,R05508,R00393,R04057,R02955,R05336,R01359,R05509,R00928,R04000,R00229,R07832,R03884,R00227,R03153,R00235,R00751,R05069,R00996,R00149,R00150,R05704,R04673,R04673
49	0.50	367	20	79	0	1	C00022->C00407:[2->3], C00036->C00407:[2->9,5->5]	RP07515,RP00128,RP00036,RP10180,RP00079,RP02042,RP05769,RP04312,RP01086,RP10127,RP06172,RP01128,RP00026,RP01085,RP05698,RP10179,RP01226,RP05304,RP00078,RP08252	R03425,R00710,R00711,R01019,R00326,R00199,R01858,R02628,R01138,R00659,R00724,R00200,R00206,R02320,R00430,R00208,R01012,R00572,R05068,R00361,R00360,R00343,R00342,R01447,R01257,R02199,R02200,R02196,R02197,R05704,R00830,R01221,R03425,R04673,R07247,R00751,R05070,R00472,R00830,R00743,R01323,R01179,R05508,R00393,R04057,R02955,R05336,R01359,R05509,R00928,R04000,R00229,R07832,R03884,R00227,R03153,R00235,R00751,R01196,R00006,R00014,R00211,R00210,R01699,R00207,R00224,R00226,R00209,R05636,R03145,R05069,R00996,R05704,R00431,R00346,R00345,R00726,R00341,R04673
50	1.00	480	18	28	0	0	C00022->C00407:[1->1,1->2,1->5,2->3,3->6,3->9]	RP06374,RP01226,RP10180,RP01085,RP10179,RP04290,RP00568,RP04312,RP01670,RP06373,RP02042,RP04318,RP02918,RP10127,RP01086,RP05729,RP08252,RP00301	R00945,R00996,R05068,R00751,R05069,R00220,R01218,R01220,R04673,R01655,R00941,R02199,R02200,R02196,R02197,R00224,R00014,R05070,R07247,R00751,R00217,R00346,R00345,R00726,R00341,R00431,R04673,R00945
51	0.83	371	20	66	0	1	C00022->C00407:[1->2,1->5,3->6,3->9], C00036->C00407:[5->3]	RP07515,RP00109,RP05769,RP10180,RP05694,RP11543,RP10730,RP02042,RP05067,RP01226,RP01086,RP10127,RP01128,RP01085,RP10179,RP01077,RP04312,RP05304,RP04318,RP08252	R03425,R00344,R00930,R00217,R00353,R05704,R00830,R01221,R03425,R05068,R04709,R07989,R06635,R06637,R06636,R06459,R06458,R06448,R07250,R06510,R07253,R05331,R06641,R00233,R06511,R06512,R06643,R06644,R06645,R02505,R07987,R07251,R07988,R05188,R06482,R06483,R06480,R06481,R02447,R05464,R01613,R01614,R05190,R07758,R02223,R07254,R02224,R03270,R01699,R02199,R02200,R02196,R02197,R00344,R00996,R07247,R00751,R05070,R00830,R00751,R05069,R00742,R04673,R05704,R00224,R04673
52	0.83	403	24	70	0	1	C00022->C00407:[1->2,2->3,2->5,3->6,3->9]	RP07515,RP00128,RP02042,RP10180,RP00287,RP06101,RP00026,RP00109,RP01431,RP04312,RP01086,RP10127,RP05857,RP06172,RP01128,RP00177,RP01085,RP05769,RP10179,RP01226,RP05698,RP05304,RP02918,RP08252	R03425,R00710,R00711,R01019,R00326,R02199,R02200,R02196,R02197,R05068,R00214,R00216,R00214,R00216,R00743,R01323,R01179,R05508,R00393,R04057,R02955,R05336,R01359,R05509,R00928,R04000,R00229,R07832,R03884,R00227,R03153,R00235,R00344,R00930,R00217,R00353,R01324,R04673,R07247,R00751,R05070,R00709,R00267,R00472,R00830,R00351,R00352,R00362,R00751,R05704,R00830,R01221,R03425,R05069,R00996,R01196,R00006,R00014,R00211,R00210,R01699,R00207,R00224,R00226,R00209,R05636,R03145,R05704,R00014,R04673
53	0.50	655	18	29	0	1	C00022->C00407:[1->2,3->6], C00036->C00407:[5->3]	RP07515,RP00109,RP02042,RP10180,RP05769,RP05067,RP10992,RP01086,RP10127,RP01128,RP01085,RP10179,RP01226,RP06023,RP05304,RP02918,RP04312,RP08252	R03425,R00344,R00930,R00217,R00353,R02199,R02200,R02196,R02197,R05068,R05704,R00830,R01221,R03425,R00344,R07641,R07247,R00751,R05070,R00830,R00751,R05069,R00996,R00149,R00150,R05704,R00014,R04673,R04673
54	0.67	337	18	52	0	0	C00022->C00407:[1->1,2->3,3->9], C00036->C00407:[5->5]	RP00128,RP00109,RP10180,RP00287,RP06101,RP00026,RP02042,RP04312,RP00301,RP05729,RP10127,RP06172,RP01086,RP01085,RP04290,RP10179,RP01226,RP08252	R00710,R00711,R01019,R00326,R00344,R00930,R00217,R00353,R05068,R00214,R00216,R00214,R00216,R00743,R01323,R01179,R05508,R00393,R04057,R02955,R05336,R01359,R05509,R00928,R04000,R00229,R07832,R03884,R00227,R03153,R00235,R02199,R02200,R02196,R02197,R04673,R00945,R00217,R00346,R00345,R00726,R00341,R00431,R05070,R00472,R07247,R00751,R00751,R00220,R05069,R00996,R04673
55	0.33	365	21	76	0	0	C00022->C00407:[1->2,3->6]	RP06374,RP10180,RP04290,RP05694,RP00931,RP02042,RP05067,RP01431,RP10127,RP00043,RP00300,RP00177,RP10179,RP01077,RP00568,RP04312,RP01670,RP02918,RP03735,RP08252,RP00301	R00945,R05068,R00220,R04709,R07989,R06635,R06637,R06636,R06459,R06458,R06448,R07250,R06510,R07253,R05331,R06641,R00233,R06511,R06512,R06643,R06644,R06645,R02505,R07987,R07251,R07988,R05188,R06482,R06483,R06480,R06481,R02447,R05464,R01613,R01614,R05190,R07758,R02223,R07254,R02224,R00479,R02199,R02200,R02196,R02197,R00344,R01324,R05070,R03121,R00369,R00365,R00364,R00366,R00372,R00373,R00652,R00588,R01957,R00944,R00943,R00351,R00352,R00362,R05069,R00742,R01218,R01220,R04673,R01655,R00014,R00134,R03215,R03146,R00519,R04673,R00945
56	0.83	404	21	54	0	1	C00022->C00407:[1->2,3->6], C00036->C00407:[2->9,5->3,5->5]	RP07515,RP00128,RP05769,RP10180,RP00079,RP02042,RP05067,RP10992,RP01086,RP10127,RP06172,RP01128,RP00026,RP10179,RP01085,RP01226,RP06023,RP05304,RP02918,RP04312,RP08252	R03425,R00710,R00711,R01019,R00326,R05704,R00830,R01221,R03425,R05068,R00361,R00360,R00343,R00342,R01447,R01257,R02199,R02200,R02196,R02197,R00344,R07641,R07247,R00751,R05070,R00472,R00830,R00743,R01323,R01179,R05508,R00393,R04057,R02955,R05336,R01359,R05509,R00928,R04000,R00229,R07832,R03884,R00227,R03153,R00235,R05069,R00751,R00996,R00149,R00150,R05704,R00014,R04673,R04673
57	0.67	516	13	20	0	0	C00022->C00407:[1->2,1->5,3->6,3->9]	RP07314,RP02042,RP10180,RP01085,RP10179,RP04312,RP00109,RP12733,RP04318,RP01226,RP01086,RP08252,RP10127	R03050,R02199,R02200,R02196,R02197,R05068,R00751,R05069,R04673,R00344,R00930,R00217,R00353,R00006,R00224,R00996,R07247,R00751,R04673,R05070
58	1.00	369	24	76	0	0	C00022->C00407:[1->1,1->2,1->5,2->3,3->6,3->9]	RP06374,RP10180,RP04290,RP05694,RP06373,RP00931,RP02042,RP05067,RP01431,RP01226,RP01086,RP10127,RP00043,RP00177,RP01085,RP10179,RP01077,RP00568,RP04312,RP01670,RP02918,RP04318,RP08252,RP00301	R00945,R05068,R00220,R04709,R07989,R06635,R06637,R06636,R06459,R06458,R06448,R07250,R06510,R07253,R05331,R06641,R00233,R06511,R06512,R06643,R06644,R06645,R02505,R07987,R07251,R07988,R05188,R06482,R06483,R06480,R06481,R02447,R05464,R01613,R01614,R05190,R07758,R02223,R07254,R02224,R00941,R00479,R02199,R02200,R02196,R02197,R00344,R01324,R00996,R07247,R00751,R05070,R03121,R00369,R00365,R00364,R00366,R00372,R00373,R00652,R00588,R01957,R00351,R00352,R00362,R00751,R05069,R00742,R01218,R01220,R04673,R01655,R00014,R00224,R04673,R00945
59	0.83	486	19	50	0	1	C00022->C00407:[1->2,1->5,3->6,3->9], C00036->C00407:[5->3]	RP07515,RP00036,RP10180,RP01085,RP05769,RP10179,RP05304,RP04312,RP01128,RP02042,RP01089,RP00078,RP00109,RP04318,RP01226,RP01086,RP05729,RP08252,RP10127	R03425,R00199,R01858,R02628,R01138,R00659,R00724,R00200,R00206,R02320,R00430,R00208,R01012,R00572,R05068,R00751,R05704,R00830,R01221,R03425,R05069,R05704,R04673,R00830,R02199,R02200,R02196,R02197,R00755,R00431,R00346,R00345,R00726,R00341,R00344,R00930,R00217,R00353,R00224,R00996,R07247,R00751,R00217,R00346,R00345,R00726,R00341,R00431,R04673,R05070
60	0.83	467	19	47	0	1	C00022->C00407:[1->2,1->5,3->6,3->9], C00036->C00407:[5->3]	RP07515,RP00036,RP10180,RP11543,RP02042,RP10730,RP05769,RP01226,RP01086,RP05729,RP10127,RP01128,RP01085,RP10179,RP04312,RP05304,RP00078,RP04318,RP08252	R03425,R00199,R01858,R02628,R01138,R00659,R00724,R00200,R00206,R02320,R00430,R00208,R01012,R00572,R05068,R03270,R02199,R02200,R02196,R02197,R01699,R05704,R00830,R01221,R03425,R00996,R07247,R00751,R00217,R00346,R00345,R00726,R00341,R00431,R05070,R00830,R00751,R05069,R04673,R05704,R00431,R00346,R00345,R00726,R00341,R00224,R04673
61	0.83	328	21	61	0	1	C00022->C00407:[1->2,3->6,3->9], C00036->C00407:[2->9,5->3,5->5]	RP07515,RP00128,RP00109,RP10180,RP00079,RP02042,RP12733,RP01226,RP01086,RP05729,RP10127,RP07314,RP06172,RP01128,RP00026,RP01085,RP05769,RP10179,RP04312,RP05304,RP08252	R03425,R00710,R00711,R01019,R00326,R00344,R00930,R00217,R00353,R05068,R00361,R00360,R00343,R00342,R01447,R01257,R02199,R02200,R02196,R02197,R00006,R00996,R07247,R00751,R00217,R00346,R00345,R00726,R00341,R00431,R05070,R03050,R00472,R00830,R00743,R01323,R01179,R05508,R00393,R04057,R02955,R05336,R01359,R05509,R00928,R04000,R00229,R07832,R03884,R00227,R03153,R00235,R00751,R05704,R00830,R01221,R03425,R05069,R04673,R05704,R04673
62	0.67	516	14	34	0	0	C00022->C00407:[1->2,1->5,3->6,3->9]	RP00036,RP10180,RP01085,RP10179,RP08251,RP04312,RP12734,RP00078,RP02042,RP04318,RP01226,RP01086,RP08252,RP10127	R00199,R01858,R02628,R01138,R00659,R00724,R00200,R00206,R02320,R00430,R00208,R01012,R00572,R05068,R00751,R05069,R04672,R04673,R00226,R00431,R00346,R00345,R00726,R00341,R02199,R02200,R02196,R02197,R00224,R00996,R07247,R00751,R04673,R05070
63	0.83	362	22	75	0	1	C00022->C00407:[1->2,1->5,3->6,3->9], C00036->C00407:[5->3]	RP07515,RP00128,RP00036,RP10180,RP00079,RP01089,RP02042,RP01226,RP01086,RP05729,RP10127,RP06172,RP01128,RP00026,RP01085,RP05769,RP10179,RP04312,RP05304,RP00078,RP04318,RP08252	R03425,R00710,R00711,R01019,R00326,R00199,R01858,R02628,R01138,R00659,R00724,R00200,R00206,R02320,R00430,R00208,R01012,R00572,R05068,R00361,R00360,R00343,R00342,R01447,R01257,R00755,R02199,R02200,R02196,R02197,R00996,R07247,R00751,R00217,R00346,R00345,R00726,R00341,R00431,R05070,R00472,R00830,R00743,R01323,R01179,R05508,R00393,R04057,R02955,R05336,R01359,R05509,R00928,R04000,R00229,R07832,R03884,R00227,R03153,R00235,R00751,R05704,R00830,R01221,R03425,R05069,R04673,R05704,R00431,R00346,R00345,R00726,R00341,R00224,R04673
64	0.33	564	9	15	0	0	C00022->C00407:[1->2,3->6]	RP07314,RP00109,RP10180,RP10179,RP04312,RP02042,RP12733,RP08252,RP10127	R03050,R00344,R00930,R00217,R00353,R05068,R05069,R04673,R02199,R02200,R02196,R02197,R00006,R04673,R05070
65	0.33	531	9	28	0	0	C00022->C00407:[1->2,3->6]	RP00036,RP10180,RP10179,RP04312,RP00078,RP02042,RP02918,RP08252,RP10127	R00199,R01858,R02628,R01138,R00659,R00724,R00200,R00206,R02320,R00430,R00208,R01012,R00572,R05068,R05069,R04673,R00431,R00346,R00345,R00726,R00341,R02199,R02200,R02196,R02197,R00014,R04673,R05070
66	0.67	304	19	73	0	0	C00022->C00407:[1->1,2->3,2->5,3->9], C00036->C00407:[1->1,2->9,3->3,5->5]	RP00128,RP02042,RP10180,RP00287,RP06101,RP00079,RP00109,RP04312,RP01086,RP10127,RP00043,RP06172,RP00026,RP01085,RP05698,RP10179,RP01226,RP00921,RP08252	R00710,R00711,R01019,R00326,R02199,R02200,R02196,R02197,R05068,R00214,R00216,R00214,R00216,R00361,R00360,R00343,R00342,R01447,R01257,R00344,R00930,R00217,R00353,R04673,R07247,R00751,R05070,R03121,R00369,R00365,R00364,R00366,R00372,R00373,R00652,R00588,R01957,R00472,R00743,R01323,R01179,R05508,R00393,R04057,R02955,R05336,R01359,R05509,R00928,R04000,R00229,R07832,R03884,R00227,R03153,R00235,R00751,R01196,R00006,R00014,R00211,R00210,R01699,R00207,R00224,R00226,R00209,R05636,R03145,R05069,R00996,R00472,R04673
67	0.50	405	19	49	0	1	C00022->C00407:[1->2,2->3,3->6]	RP07515,RP06172,RP01086,RP05769,RP10180,RP01085,RP05698,RP10179,RP00109,RP04312,RP00079,RP05304,RP02042,RP00285,RP02918,RP01226,RP01128,RP08252,RP10127	R03425,R00472,R07247,R00751,R05704,R00830,R01221,R03425,R05068,R00751,R01196,R00006,R00014,R00211,R00210,R01699,R00207,R00224,R00226,R00209,R05636,R03145,R05069,R00344,R00930,R00217,R00353,R04673,R00361,R00360,R00343,R00342,R01447,R01257,R05704,R02199,R02200,R02196,R02197,R00211,R00210,R00209,R01196,R00212,R00014,R00996,R00830,R04673,R05070
68	1.00	372	29	89	0	1	C00022->C00407:[1->1,1->2,1->5,2->3,3->6,3->9], C00036->C00407:[5->3]	RP07515,RP06374,RP05769,RP10180,RP04290,RP05694,RP06373,RP00931,RP02042,RP05067,RP01431,RP04312,RP01086,RP05729,RP10127,RP00043,RP01128,RP00177,RP01085,RP10179,RP01077,RP00568,RP01226,RP01670,RP05304,RP02918,RP04318,RP08252,RP00301	R03425,R00945,R05704,R00830,R01221,R03425,R05068,R00220,R04709,R07989,R06635,R06637,R06636,R06459,R06458,R06448,R07250,R06510,R07253,R05331,R06641,R00233,R06511,R06512,R06643,R06644,R06645,R02505,R07987,R07251,R07988,R05188,R06482,R06483,R06480,R06481,R02447,R05464,R01613,R01614,R05190,R07758,R02223,R07254,R02224,R00941,R00479,R02199,R02200,R02196,R02197,R00344,R01324,R04673,R07247,R00751,R00217,R00346,R00345,R00726,R00341,R00431,R05070,R03121,R00369,R00365,R00364,R00366,R00372,R00373,R00652,R00588,R01957,R00830,R00351,R00352,R00362,R00751,R05069,R00742,R01218,R01220,R00996,R01655,R05704,R00014,R00224,R04673,R00945
69	0.50	335	19	68	0	1	C00022->C00407:[1->2,3->6], C00036->C00407:[5->3]	RP07515,RP01077,RP05769,RP10180,RP01085,RP01128,RP10179,RP00287,RP05694,RP04312,RP00079,RP05304,RP02042,RP05067,RP02918,RP01226,RP01086,RP08252,RP10127	R03425,R00742,R05704,R00830,R01221,R03425,R05068,R00751,R00830,R05069,R00214,R00216,R04709,R07989,R06635,R06637,R06636,R06459,R06458,R06448,R07250,R06510,R07253,R05331,R06641,R00233,R06511,R06512,R06643,R06644,R06645,R02505,R07987,R07251,R07988,R05188,R06482,R06483,R06480,R06481,R02447,R05464,R01613,R01614,R05190,R07758,R02223,R07254,R02224,R04673,R00361,R00360,R00343,R00342,R01447,R01257,R05704,R02199,R02200,R02196,R02197,R00344,R00014,R00996,R07247,R00751,R04673,R05070
70	0.67	325	14	35	0	0	C00022->C00407:[1->1,1->5,2->3,3->9], C00036->C00407:[1->1,3->3]	RP00043,RP00109,RP10180,RP01085,RP10179,RP00921,RP01226,RP00079,RP02042,RP04318,RP04312,RP01086,RP08252,RP10127	R03121,R00369,R00365,R00364,R00366,R00372,R00373,R00652,R00588,R01957,R00344,R00930,R00217,R00353,R05068,R00751,R05069,R00472,R00996,R00361,R00360,R00343,R00342,R01447,R01257,R02199,R02200,R02196,R02197,R00224,R04673,R07247,R00751,R04673,R05070
71	0.83	448	26	54	0	1	C00022->C00407:[1->2,1->3,1->5,3->6,3->9], C00036->C00407:[5->3]	RP07515,RP00109,RP10180,RP00287,RP00177,RP06101,RP00079,RP02042,RP02918,RP00285,RP04312,RP01086,RP05729,RP10127,RP06172,RP01128,RP01085,RP05769,RP10179,RP01226,RP00931,RP05304,RP04318,RP00921,RP01431,RP08252	R03425,R00344,R00930,R00217,R00353,R05068,R00214,R00216,R00351,R00352,R00362,R00214,R00216,R00361,R00360,R00343,R00342,R01447,R01257,R02199,R02200,R02196,R02197,R00014,R00211,R00210,R00209,R01196,R00212,R04673,R07247,R00751,R00217,R00346,R00345,R00726,R00341,R00431,R05070,R00472,R00830,R00751,R05704,R00830,R01221,R03425,R05069,R00996,R00479,R05704,R00224,R00472,R01324,R04673
72	0.50	457	17	32	0	1	C00022->C00407:[1->2,3->6], C00036->C00407:[5->3]	RP07314,RP07515,RP02042,RP10180,RP01085,RP05769,RP10179,RP04312,RP01128,RP05304,RP00109,RP12733,RP01226,RP01086,RP05729,RP08252,RP10127	R03050,R03425,R02199,R02200,R02196,R02197,R05068,R00751,R05704,R00830,R01221,R03425,R05069,R04673,R00830,R05704,R00344,R00930,R00217,R00353,R00006,R00996,R07247,R00751,R00217,R00346,R00345,R00726,R00341,R00431,R04673,R05070
73	0.67	476	19	59	0	0	C00022->C00407:[1->2,1->5,3->6,3->9]	RP00036,RP10180,RP00287,RP06101,RP02042,RP00109,RP04318,RP00285,RP04312,RP01086,RP10127,RP06172,RP01085,RP05698,RP10179,RP01226,RP00078,RP02918,RP08252	R00199,R01858,R02628,R01138,R00659,R00724,R00200,R00206,R02320,R00430,R00208,R01012,R00572,R05068,R00214,R00216,R00214,R00216,R02199,R02200,R02196,R02197,R00344,R00930,R00217,R00353,R00224,R00211,R00210,R00209,R01196,R00212,R04673,R07247,R00751,R05070,R00472,R00751,R01196,R00006,R00014,R00211,R00210,R01699,R00207,R00224,R00226,R00209,R05636,R03145,R05069,R00996,R00431,R00346,R00345,R00726,R00341,R00014,R04673
74	0.83	472	17	38	0	1	C00022->C00407:[1->2,1->5,2->3,3->6,3->9]	RP07515,RP00109,RP10180,RP01089,RP02042,RP01226,RP01086,RP10127,RP01128,RP01085,RP05698,RP10179,RP04312,RP05304,RP05769,RP04318,RP08252	R03425,R00344,R00930,R00217,R00353,R05068,R00755,R02199,R02200,R02196,R02197,R00996,R07247,R00751,R05070,R00830,R00751,R01196,R00006,R00014,R00211,R00210,R01699,R00207,R00224,R00226,R00209,R05636,R03145,R05069,R04673,R05704,R05704,R00830,R01221,R03425,R00224,R04673
75	0.33	536	15	27	0	0	C00022->C00407:[1->2,3->6]	RP01830,RP05857,RP06172,RP10180,RP00177,RP00287,RP01432,RP06101,RP02918,RP02042,RP10179,RP00285,RP04312,RP08252,RP10127	R01900,R00709,R00267,R00472,R05068,R00351,R00352,R00362,R00214,R00216,R01325,R00214,R00216,R00014,R02199,R02200,R02196,R02197,R05069,R00211,R00210,R00209,R01196,R00212,R04673,R04673,R05070
76	1.00	390	27	83	0	1	C00022->C00407:[1->1,1->2,1->5,2->3,3->6,3->9], C00036->C00407:[5->3]	RP07515,RP06374,RP02042,RP10180,RP04290,RP05694,RP00109,RP05067,RP04312,RP01086,RP05729,RP10127,RP00300,RP01128,RP01085,RP05769,RP10179,RP01077,RP00568,RP01226,RP01670,RP05304,RP02918,RP03735,RP04318,RP08252,RP00301	R03425,R00945,R02199,R02200,R02196,R02197,R05068,R00220,R04709,R07989,R06635,R06637,R06636,R06459,R06458,R06448,R07250,R06510,R07253,R05331,R06641,R00233,R06511,R06512,R06643,R06644,R06645,R02505,R07987,R07251,R07988,R05188,R06482,R06483,R06480,R06481,R02447,R05464,R01613,R01614,R05190,R07758,R02223,R07254,R02224,R00344,R00930,R00217,R00353,R00344,R04673,R07247,R00751,R00217,R00346,R00345,R00726,R00341,R00431,R05070,R00944,R00943,R00830,R00751,R05704,R00830,R01221,R03425,R05069,R00742,R01218,R01220,R00996,R01655,R05704,R00014,R00134,R03215,R03146,R00519,R00224,R04673,R00945
77	1.00	366	25	81	0	0	C00022->C00407:[1->1,1->2,1->5,2->3,3->6,3->9]	RP06374,RP10180,RP04290,RP05694,RP00931,RP02042,RP05067,RP01431,RP01226,RP01086,RP10127,RP00043,RP00300,RP00177,RP01085,RP10179,RP01077,RP00568,RP04312,RP01670,RP02918,RP03735,RP04318,RP08252,RP00301	R00945,R05068,R00220,R04709,R07989,R06635,R06637,R06636,R06459,R06458,R06448,R07250,R06510,R07253,R05331,R06641,R00233,R06511,R06512,R06643,R06644,R06645,R02505,R07987,R07251,R07988,R05188,R06482,R06483,R06480,R06481,R02447,R05464,R01613,R01614,R05190,R07758,R02223,R07254,R02224,R00479,R02199,R02200,R02196,R02197,R00344,R01324,R00996,R07247,R00751,R05070,R03121,R00369,R00365,R00364,R00366,R00372,R00373,R00652,R00588,R01957,R00944,R00943,R00351,R00352,R00362,R00751,R05069,R00742,R01218,R01220,R04673,R01655,R00014,R00134,R03215,R03146,R00519,R00224,R04673,R00945
78	0.50	609	19	43	0	1	C00022->C00407:[1->2,3->6], C00036->C00407:[5->3]	RP07515,RP02042,RP10180,RP00036,RP05769,RP05067,RP10992,RP01086,RP10127,RP01128,RP01085,RP10179,RP01226,RP06023,RP05304,RP00078,RP02918,RP04312,RP08252	R03425,R02199,R02200,R02196,R02197,R05068,R00199,R01858,R02628,R01138,R00659,R00724,R00200,R00206,R02320,R00430,R00208,R01012,R00572,R05704,R00830,R01221,R03425,R00344,R07641,R07247,R00751,R05070,R00830,R00751,R05069,R00996,R00149,R00150,R05704,R00431,R00346,R00345,R00726,R00341,R00014,R04673,R04673
79	1.00	483	24	44	0	1	C00022->C00407:[1->1,1->2,1->5,2->3,3->6,3->9], C00036->C00407:[5->3]	RP07515,RP06374,RP02042,RP10180,RP04290,RP00109,RP02918,RP01226,RP01086,RP05729,RP10127,RP00300,RP01128,RP01085,RP05769,RP10179,RP00568,RP04312,RP01670,RP05304,RP04318,RP03735,RP08252,RP00301	R03425,R00945,R02199,R02200,R02196,R02197,R05068,R00220,R00344,R00930,R00217,R00353,R00014,R00996,R07247,R00751,R00217,R00346,R00345,R00726,R00341,R00431,R05070,R00944,R00943,R00830,R00751,R05704,R00830,R01221,R03425,R05069,R01218,R01220,R04673,R01655,R05704,R00224,R00134,R03215,R03146,R00519,R04673,R00945
80	0.83	422	20	38	0	1	C00022->C00407:[1->2,1->5,3->6,3->9], C00036->C00407:[5->3]	RP07515,RP05769,RP10180,RP00287,RP06101,RP02042,RP04318,RP00285,RP01226,RP01086,RP05729,RP10127,RP06172,RP01128,RP01085,RP10179,RP04312,RP05304,RP02918,RP08252	R03425,R05704,R00830,R01221,R03425,R05068,R00214,R00216,R00214,R00216,R02199,R02200,R02196,R02197,R00224,R00211,R00210,R00209,R01196,R00212,R00996,R07247,R00751,R00217,R00346,R00345,R00726,R00341,R00431,R05070,R00472,R00830,R00751,R05069,R04673,R05704,R00014,R04673
81	0.67	529	15	38	0	0	C00022->C00407:[1->2,1->5,3->6,3->9]	RP00109,RP00036,RP10180,RP01085,RP10179,RP08251,RP04312,RP12734,RP00078,RP02042,RP04318,RP01226,RP01086,RP08252,RP10127	R00344,R00930,R00217,R00353,R00199,R01858,R02628,R01138,R00659,R00724,R00200,R00206,R02320,R00430,R00208,R01012,R00572,R05068,R00751,R05069,R04672,R04673,R00226,R00431,R00346,R00345,R00726,R00341,R02199,R02200,R02196,R02197,R00224,R00996,R07247,R00751,R04673,R05070
82	0.67	270	14	43	0	0	C00022->C00407:[1->2,3->6], C00036->C00407:[2->9,5->5]	RP06172,RP10180,RP00079,RP10179,RP01085,RP00128,RP04312,RP00026,RP02042,RP02918,RP01226,RP01086,RP08252,RP10127	R00472,R05068,R00361,R00360,R00343,R00342,R01447,R01257,R05069,R00751,R00710,R00711,R01019,R00326,R04673,R00743,R01323,R01179,R05508,R00393,R04057,R02955,R05336,R01359,R05509,R00928,R04000,R00229,R07832,R03884,R00227,R03153,R00235,R02199,R02200,R02196,R02197,R00014,R00996,R07247,R00751,R04673,R05070
83	0.50	409	14	29	0	0	C00022->C00407:[1->2,3->6], C00036->C00407:[5->3]	RP07314,RP08122,RP00109,RP10180,RP10179,RP03935,RP04312,RP03934,RP01029,RP02042,RP12733,RP05729,RP08252,RP10127	R03050,R00178,R00344,R00930,R00217,R00353,R05068,R05069,R00178,R04673,R06895,R07767,R04710,R07768,R00177,R00654,R02199,R02200,R02196,R02197,R00006,R00217,R00346,R00345,R00726,R00341,R00431,R04673,R05070
84	0.67	464	18	55	0	0	C00022->C00407:[1->2,1->5,3->6,3->9]	RP00036,RP10180,RP00287,RP06101,RP02042,RP04318,RP00285,RP04312,RP01086,RP10127,RP06172,RP01085,RP05698,RP10179,RP01226,RP00078,RP02918,RP08252	R00199,R01858,R02628,R01138,R00659,R00724,R00200,R00206,R02320,R00430,R00208,R01012,R00572,R05068,R00214,R00216,R00214,R00216,R02199,R02200,R02196,R02197,R00224,R00211,R00210,R00209,R01196,R00212,R04673,R07247,R00751,R05070,R00472,R00751,R01196,R00006,R00014,R00211,R00210,R01699,R00207,R00224,R00226,R00209,R05636,R03145,R05069,R00996,R00431,R00346,R00345,R00726,R00341,R00014,R04673
85	0.83	487	19	50	0	1	C00022->C00407:[1->2,1->5,3->6,3->9], C00036->C00407:[5->3]	RP07515,RP00036,RP10180,RP01085,RP05769,RP10179,RP05304,RP04312,RP01128,RP02042,RP00078,RP00109,RP02918,RP04318,RP01226,RP01086,RP05729,RP08252,RP10127	R03425,R00199,R01858,R02628,R01138,R00659,R00724,R00200,R00206,R02320,R00430,R00208,R01012,R00572,R05068,R00751,R05704,R00830,R01221,R03425,R05069,R05704,R04673,R00830,R02199,R02200,R02196,R02197,R00431,R00346,R00345,R00726,R00341,R00344,R00930,R00217,R00353,R00014,R00224,R00996,R07247,R00751,R00217,R00346,R00345,R00726,R00341,R00431,R04673,R05070
86	0.50	267	14	34	0	2	C00022->C00407:[1->5,3->9], C00036->C00407:[5->3]	RP06367,RP00109,RP09200,RP02042,RP03833,RP00285,RP11450,RP11206,RP01180,RP11208,RP11207,RP03834,RP09733,RP05729	R00927,R00344,R00930,R00217,R00353,R03894,R02199,R02200,R02196,R02197,R04203,R00211,R00210,R00209,R01196,R00212,R03172,R07603,R00927,R08567,R03171,R04225,R04204,R08567,R07603,R03894,R03171,R04225,R00217,R00346,R00345,R00726,R00341,R00431
87	0.67	349	20	57	0	0	C00022->C00407:[1->2,1->5,3->6,3->9]	RP06172,RP01226,RP10180,RP00026,RP10179,RP00128,RP01085,RP00930,RP05880,RP00079,RP00121,RP02042,RP02918,RP00285,RP01292,RP04312,RP01086,RP01431,RP08252,RP10127	R00472,R00996,R05068,R00743,R01323,R01179,R05508,R00393,R04057,R02955,R05336,R01359,R05509,R00928,R04000,R00229,R07832,R03884,R00227,R03153,R00235,R05069,R00710,R00711,R01019,R00326,R00751,R00479,R00351,R00352,R00361,R00360,R00343,R00342,R01447,R01257,R00412,R00408,R02164,R00402,R02199,R02200,R02196,R02197,R00014,R00211,R00210,R00209,R01196,R00212,R01082,R04673,R07247,R00751,R01324,R04673,R05070
88	0.17	342	16	59	0	1	C00036->C00407:[5->3]	RP07515,RP05769,RP10180,RP01085,RP01128,RP10179,RP01077,RP05694,RP01226,RP05304,RP02042,RP05067,RP04312,RP01086,RP08252,RP10127	R03425,R05704,R00830,R01221,R03425,R05068,R00751,R00830,R05069,R00742,R04709,R07989,R06635,R06637,R06636,R06459,R06458,R06448,R07250,R06510,R07253,R05331,R06641,R00233,R06511,R06512,R06643,R06644,R06645,R02505,R07987,R07251,R07988,R05188,R06482,R06483,R06480,R06481,R02447,R05464,R01613,R01614,R05190,R07758,R02223,R07254,R02224,R00996,R05704,R02199,R02200,R02196,R02197,R00344,R04673,R07247,R00751,R04673,R05070
89	0.33	510	7	10	0	0	C00022->C00407:[1->2,3->6]	RP02042,RP10180,RP02918,RP10179,RP04312,RP08252,RP10127	R02199,R02200,R02196,R02197,R05068,R00014,R05069,R04673,R04673,R05070
90	0.83	366	19	40	0	1	C00022->C00407:[1->2,1->5,3->6,3->9], C00036->C00407:[5->3]	RP07515,RP02042,RP10180,RP00079,RP05769,RP04318,RP00285,RP01226,RP01086,RP05729,RP10127,RP06172,RP01128,RP01085,RP10179,RP04312,RP05304,RP02918,RP08252	R03425,R02199,R02200,R02196,R02197,R05068,R00361,R00360,R00343,R00342,R01447,R01257,R05704,R00830,R01221,R03425,R00224,R00211,R00210,R00209,R01196,R00212,R00996,R07247,R00751,R00217,R00346,R00345,R00726,R00341,R00431,R05070,R00472,R00830,R00751,R05069,R04673,R05704,R00014,R04673
91	0.67	389	20	82	0	0	C00022->C00407:[1->2,1->5,3->6,3->9]	RP00036,RP10180,RP00287,RP05694,RP06101,RP02042,RP05067,RP00285,RP01226,RP01086,RP10127,RP06172,RP01085,RP10179,RP01077,RP04312,RP00078,RP02918,RP04318,RP08252	R00199,R01858,R02628,R01138,R00659,R00724,R00200,R00206,R02320,R00430,R00208,R01012,R00572,R05068,R00214,R00216,R04709,R07989,R06635,R06637,R06636,R06459,R06458,R06448,R07250,R06510,R07253,R05331,R06641,R00233,R06511,R06512,R06643,R06644,R06645,R02505,R07987,R07251,R07988,R05188,R06482,R06483,R06480,R06481,R02447,R05464,R01613,R01614,R05190,R07758,R02223,R07254,R02224,R00214,R00216,R02199,R02200,R02196,R02197,R00344,R00211,R00210,R00209,R01196,R00212,R00996,R07247,R00751,R05070,R00472,R00751,R05069,R00742,R04673,R00431,R00346,R00345,R00726,R00341,R00014,R00224,R04673
92	0.67	427	17	35	0	0	C00022->C00407:[1->2,1->5,3->6,3->9]	RP02042,RP10180,RP00287,RP06101,RP00109,RP02918,RP00285,RP04312,RP01086,RP05729,RP10127,RP06172,RP01085,RP10179,RP01226,RP04318,RP08252	R02199,R02200,R02196,R02197,R05068,R00214,R00216,R00214,R00216,R00344,R00930,R00217,R00353,R00014,R00211,R00210,R00209,R01196,R00212,R04673,R07247,R00751,R00217,R00346,R00345,R00726,R00341,R00431,R05070,R00472,R00751,R05069,R00996,R00224,R04673
93	0.67	376	24	73	0	1	C00022->C00407:[1->1,1->2,2->3,3->6], C00036->C00407:[5->3]	RP07515,RP06374,RP05769,RP10180,RP04290,RP05694,RP06373,RP02042,RP05067,RP01226,RP01086,RP05729,RP10127,RP01128,RP01085,RP10179,RP01077,RP00568,RP04312,RP01670,RP05304,RP02918,RP08252,RP00301	R03425,R00945,R05704,R00830,R01221,R03425,R05068,R00220,R04709,R07989,R06635,R06637,R06636,R06459,R06458,R06448,R07250,R06510,R07253,R05331,R06641,R00233,R06511,R06512,R06643,R06644,R06645,R02505,R07987,R07251,R07988,R05188,R06482,R06483,R06480,R06481,R02447,R05464,R01613,R01614,R05190,R07758,R02223,R07254,R02224,R00941,R02199,R02200,R02196,R02197,R00344,R00996,R07247,R00751,R00217,R00346,R00345,R00726,R00341,R00431,R05070,R00830,R00751,R05069,R00742,R01218,R01220,R04673,R01655,R05704,R00014,R04673,R00945
94	0.67	312	16	48	0	0	C00022->C00407:[1->2,3->6,3->9], C00036->C00407:[2->9,5->5]	RP06172,RP02042,RP10180,RP00079,RP10179,RP08251,RP01085,RP00128,RP04312,RP12734,RP00026,RP00109,RP01226,RP01086,RP08252,RP10127	R00472,R02199,R02200,R02196,R02197,R05068,R00361,R00360,R00343,R00342,R01447,R01257,R05069,R04672,R00751,R00710,R00711,R01019,R00326,R04673,R00226,R00743,R01323,R01179,R05508,R00393,R04057,R02955,R05336,R01359,R05509,R00928,R04000,R00229,R07832,R03884,R00227,R03153,R00235,R00344,R00930,R00217,R00353,R00996,R07247,R00751,R04673,R05070
95	0.50	373	16	75	0	0	C00022->C00407:[1->2,3->6], C00036->C00407:[5->3]	RP08122,RP00036,RP10180,RP10179,RP03935,RP01077,RP05694,RP04312,RP03934,RP00078,RP01029,RP02042,RP05067,RP02918,RP08252,RP10127	R00178,R00199,R01858,R02628,R01138,R00659,R00724,R00200,R00206,R02320,R00430,R00208,R01012,R00572,R05068,R05069,R00178,R00742,R04709,R07989,R06635,R06637,R06636,R06459,R06458,R06448,R07250,R06510,R07253,R05331,R06641,R00233,R06511,R06512,R06643,R06644,R06645,R02505,R07987,R07251,R07988,R05188,R06482,R06483,R06480,R06481,R02447,R05464,R01613,R01614,R05190,R07758,R02223,R07254,R02224,R04673,R06895,R07767,R04710,R07768,R00177,R00431,R00346,R00345,R00726,R00341,R00654,R02199,R02200,R02196,R02197,R00344,R00014,R04673,R05070
96	0.67	480	21	34	0	1	C00022->C00407:[1->1,1->2,2->3,3->6], C00036->C00407:[5->3]	RP07515,RP06374,RP01226,RP05769,RP10180,RP01085,RP01128,RP10179,RP04290,RP00568,RP04312,RP01670,RP06373,RP02042,RP05304,RP02918,RP10127,RP01086,RP05729,RP08252,RP00301	R03425,R00945,R00996,R05704,R00830,R01221,R03425,R05068,R00751,R00830,R05069,R00220,R01218,R01220,R04673,R01655,R00941,R02199,R02200,R02196,R02197,R05704,R00014,R05070,R07247,R00751,R00217,R00346,R00345,R00726,R00341,R00431,R04673,R00945
97	0.83	439	27	66	0	1	C00022->C00407:[1->2,1->5,2->3,3->6,3->9], C00036->C00407:[5->3]	RP07515,RP02042,RP10180,RP00287,RP00177,RP06101,RP00079,RP00109,RP02918,RP00285,RP04312,RP01086,RP05729,RP10127,RP06172,RP01128,RP01085,RP05698,RP10179,RP01226,RP00931,RP05304,RP05769,RP04318,RP00921,RP01431,RP08252	R03425,R02199,R02200,R02196,R02197,R05068,R00214,R00216,R00351,R00352,R00362,R00214,R00216,R00361,R00360,R00343,R00342,R01447,R01257,R00344,R00930,R00217,R00353,R00014,R00211,R00210,R00209,R01196,R00212,R04673,R07247,R00751,R00217,R00346,R00345,R00726,R00341,R00431,R05070,R00472,R00830,R00751,R01196,R00006,R00014,R00211,R00210,R01699,R00207,R00224,R00226,R00209,R05636,R03145,R05069,R00996,R00479,R05704,R05704,R00830,R01221,R03425,R00224,R00472,R01324,R04673
98	0.33	419	19	43	0	0	C00022->C00407:[1->2,3->6]	RP00043,RP06374,RP00568,RP00177,RP10180,RP10179,RP04290,RP00300,RP04312,RP01670,RP00931,RP10127,RP02042,RP02918,RP01431,RP03735,RP05729,RP08252,RP00301	R03121,R00369,R00365,R00364,R00366,R00372,R00373,R00652,R00588,R01957,R00945,R01218,R01220,R00351,R00352,R00362,R05068,R05069,R00220,R00944,R00943,R04673,R01655,R00479,R05070,R02199,R02200,R02196,R02197,R00014,R01324,R00134,R03215,R03146,R00519,R00217,R00346,R00345,R00726,R00341,R00431,R04673,R00945
99	0.67	474	24	71	0	0	C00022->C00407:[1->2,1->5,3->6,3->9]	RP00036,RP10180,RP00287,RP00177,RP06101,RP00079,RP02042,RP00109,RP04318,RP00285,RP01226,RP01086,RP10127,RP06172,RP01085,RP05698,RP10179,RP04312,RP00931,RP00078,RP02918,RP00921,RP01431,RP08252	R00199,R01858,R02628,R01138,R00659,R00724,R00200,R00206,R02320,R00430,R00208,R01012,R00572,R05068,R00214,R00216,R00351,R00352,R00362,R00214,R00216,R00361,R00360,R00343,R00342,R01447,R01257,R02199,R02200,R02196,R02197,R00344,R00930,R00217,R00353,R00224,R00211,R00210,R00209,R01196,R00212,R00996,R07247,R00751,R05070,R00472,R00751,R01196,R00006,R00014,R00211,R00210,R01699,R00207,R00224,R00226,R00209,R05636,R03145,R05069,R04673,R00479,R00431,R00346,R00345,R00726,R00341,R00014,R00472,R01324,R04673
100	0.83	447	18	33	0	1	C00022->C00407:[1->2,1->5,3->6,3->9], C00036->C00407:[5->3]	RP07515,RP00109,RP05769,RP10180,RP11543,RP10730,RP02042,RP01226,RP01086,RP05729,RP10127,RP01128,RP01085,RP10179,RP04312,RP05304,RP04318,RP08252	R03425,R00344,R00930,R00217,R00353,R05704,R00830,R01221,R03425,R05068,R03270,R01699,R02199,R02200,R02196,R02197,R00996,R07247,R00751,R00217,R00346,R00345,R00726,R00341,R00431,R05070,R00830,R00751,R05069,R04673,R05704,R00224,R04673
101	0.83	380	20	66	0	1	C00022->C00407:[1->2,1->5,3->6,3->9], C00036->C00407:[5->3]	RP07515,RP00109,RP05769,RP10180,RP12733,RP05694,RP02042,RP05067,RP01226,RP01086,RP10127,RP07314,RP01128,RP01085,RP10179,RP01077,RP04312,RP05304,RP04318,RP08252	R03425,R00344,R00930,R00217,R00353,R05704,R00830,R01221,R03425,R05068,R00006,R04709,R07989,R06635,R06637,R06636,R06459,R06458,R06448,R07250,R06510,R07253,R05331,R06641,R00233,R06511,R06512,R06643,R06644,R06645,R02505,R07987,R07251,R07988,R05188,R06482,R06483,R06480,R06481,R02447,R05464,R01613,R01614,R05190,R07758,R02223,R07254,R02224,R02199,R02200,R02196,R02197,R00344,R00996,R07247,R00751,R05070,R03050,R00830,R00751,R05069,R00742,R04673,R05704,R00224,R04673
102	0.83	404	21	80	0	1	C00022->C00407:[1->2,1->5,3->6,3->9], C00036->C00407:[5->3]	RP07515,RP00036,RP10180,RP12733,RP05694,RP02042,RP05769,RP05067,RP01226,RP01086,RP10127,RP07314,RP01128,RP01085,RP10179,RP01077,RP04312,RP05304,RP00078,RP04318,RP08252	R03425,R00199,R01858,R02628,R01138,R00659,R00724,R00200,R00206,R02320,R00430,R00208,R01012,R00572,R05068,R00006,R04709,R07989,R06635,R06637,R06636,R06459,R06458,R06448,R07250,R06510,R07253,R05331,R06641,R00233,R06511,R06512,R06643,R06644,R06645,R02505,R07987,R07251,R07988,R05188,R06482,R06483,R06480,R06481,R02447,R05464,R01613,R01614,R05190,R07758,R02223,R07254,R02224,R02199,R02200,R02196,R02197,R05704,R00830,R01221,R03425,R00344,R00996,R07247,R00751,R05070,R03050,R00830,R00751,R05069,R00742,R04673,R05704,R00431,R00346,R00345,R00726,R00341,R00224,R04673
103	0.50	522	17	27	0	1	C00022->C00407:[1->5,3->9], C00036->C00407:[3->3]	RP07515,RP02042,RP10180,RP05769,RP01431,RP04312,RP01086,RP10127,RP05857,RP01128,RP00177,RP01085,RP10179,RP01226,RP05304,RP04318,RP08252	R03425,R02199,R02200,R02196,R02197,R05068,R05704,R00830,R01221,R03425,R01324,R04673,R07247,R00751,R05070,R00709,R00267,R00830,R00351,R00352,R00362,R00751,R05069,R00996,R05704,R00224,R04673
104	0.83	373	19	65	0	1	C00022->C00407:[1->2,1->5,3->6,3->9], C00036->C00407:[5->3]	RP07515,RP00109,RP05769,RP10180,RP05694,RP01089,RP02042,RP05067,RP01226,RP01086,RP10127,RP01128,RP01085,RP10179,RP01077,RP04312,RP05304,RP04318,RP08252	R03425,R00344,R00930,R00217,R00353,R05704,R00830,R01221,R03425,R05068,R04709,R07989,R06635,R06637,R06636,R06459,R06458,R06448,R07250,R06510,R07253,R05331,R06641,R00233,R06511,R06512,R06643,R06644,R06645,R02505,R07987,R07251,R07988,R05188,R06482,R06483,R06480,R06481,R02447,R05464,R01613,R01614,R05190,R07758,R02223,R07254,R02224,R00755,R02199,R02200,R02196,R02197,R00344,R00996,R07247,R00751,R05070,R00830,R00751,R05069,R00742,R04673,R05704,R00224,R04673
105	0.67	516	14	34	0	0	C00022->C00407:[1->2,1->5,3->6,3->9]	RP07314,RP00036,RP10180,RP01085,RP10179,RP04312,RP00078,RP02042,RP12733,RP04318,RP01226,RP01086,RP08252,RP10127	R03050,R00199,R01858,R02628,R01138,R00659,R00724,R00200,R00206,R02320,R00430,R00208,R01012,R00572,R05068,R00751,R05069,R04673,R00431,R00346,R00345,R00726,R00341,R02199,R02200,R02196,R02197,R00006,R00224,R00996,R07247,R00751,R04673,R05070
106	0.83	461	29	84	0	1	C00022->C00407:[1->2,1->5,2->3,3->6,3->9], C00036->C00407:[5->3]	RP07515,RP00109,RP00036,RP10180,RP00287,RP00177,RP06101,RP00079,RP02042,RP02918,RP00285,RP04312,RP01086,RP05729,RP10127,RP06172,RP01128,RP01085,RP05698,RP10179,RP01226,RP00931,RP05304,RP05769,RP00078,RP04318,RP00921,RP01431,RP08252	R03425,R00344,R00930,R00217,R00353,R00199,R01858,R02628,R01138,R00659,R00724,R00200,R00206,R02320,R00430,R00208,R01012,R00572,R05068,R00214,R00216,R00351,R00352,R00362,R00214,R00216,R00361,R00360,R00343,R00342,R01447,R01257,R02199,R02200,R02196,R02197,R00014,R00211,R00210,R00209,R01196,R00212,R04673,R07247,R00751,R00217,R00346,R00345,R00726,R00341,R00431,R05070,R00472,R00830,R00751,R01196,R00006,R00014,R00211,R00210,R01699,R00207,R00224,R00226,R00209,R05636,R03145,R05069,R00996,R00479,R05704,R05704,R00830,R01221,R03425,R00431,R00346,R00345,R00726,R00341,R00224,R00472,R01324,R04673
107	0.83	496	24	48	0	1	C00022->C00407:[1->2,1->5,3->6,3->9], C00036->C00407:[5->3]	RP07515,RP02042,RP10180,RP00121,RP00109,RP04318,RP00285,RP01431,RP01226,RP01086,RP05729,RP10127,RP06172,RP01128,RP00177,RP01085,RP05769,RP10179,RP00930,RP04312,RP05304,RP02918,RP01292,RP08252	R03425,R02199,R02200,R02196,R02197,R05068,R00412,R00408,R02164,R00402,R00344,R00930,R00217,R00353,R00224,R00211,R00210,R00209,R01196,R00212,R01324,R00996,R07247,R00751,R00217,R00346,R00345,R00726,R00341,R00431,R05070,R00472,R00830,R00351,R00352,R00362,R00751,R05704,R00830,R01221,R03425,R05069,R00479,R04673,R05704,R00014,R01082,R04673
108	1.00	359	28	87	0	1	C00022->C00407:[1->1,1->2,1->5,2->3,3->6,3->9], C00036->C00407:[5->3]	RP07515,RP06374,RP05769,RP10180,RP00287,RP04290,RP05694,RP06373,RP02042,RP05067,RP04312,RP01086,RP05729,RP10127,RP00043,RP01128,RP01085,RP10179,RP01077,RP00568,RP01226,RP01670,RP05304,RP02918,RP00921,RP04318,RP08252,RP00301	R03425,R00945,R05704,R00830,R01221,R03425,R05068,R00214,R00216,R00220,R04709,R07989,R06635,R06637,R06636,R06459,R06458,R06448,R07250,R06510,R07253,R05331,R06641,R00233,R06511,R06512,R06643,R06644,R06645,R02505,R07987,R07251,R07988,R05188,R06482,R06483,R06480,R06481,R02447,R05464,R01613,R01614,R05190,R07758,R02223,R07254,R02224,R00941,R02199,R02200,R02196,R02197,R00344,R04673,R07247,R00751,R00217,R00346,R00345,R00726,R00341,R00431,R05070,R03121,R00369,R00365,R00364,R00366,R00372,R00373,R00652,R00588,R01957,R00830,R00751,R05069,R00742,R01218,R01220,R00996,R01655,R05704,R00014,R00472,R00224,R04673,R00945
109	0.83	493	20	51	0	1	C00022->C00407:[1->2,1->5,3->6,3->9], C00036->C00407:[5->3]	RP07515,RP00036,RP10180,RP01085,RP05769,RP10179,RP08251,RP05304,RP04312,RP12734,RP01128,RP02042,RP00078,RP00109,RP04318,RP01226,RP01086,RP05729,RP08252,RP10127	R03425,R00199,R01858,R02628,R01138,R00659,R00724,R00200,R00206,R02320,R00430,R00208,R01012,R00572,R05068,R00751,R05704,R00830,R01221,R03425,R05069,R04672,R05704,R04673,R00226,R00830,R02199,R02200,R02196,R02197,R00431,R00346,R00345,R00726,R00341,R00344,R00930,R00217,R00353,R00224,R00996,R07247,R00751,R00217,R00346,R00345,R00726,R00341,R00431,R04673,R05070
110	0.33	540	10	29	0	0	C00022->C00407:[1->2,3->6]	RP00036,RP10180,RP10179,RP08251,RP04312,RP12734,RP00078,RP02042,RP08252,RP10127	R00199,R01858,R02628,R01138,R00659,R00724,R00200,R00206,R02320,R00430,R00208,R01012,R00572,R05068,R05069,R04672,R04673,R00226,R00431,R00346,R00345,R00726,R00341,R02199,R02200,R02196,R02197,R04673,R05070
111	0.83	341	20	69	0	1	C00022->C00407:[1->2,1->5,3->6,3->9], C00036->C00407:[5->3]	RP07515,RP00287,RP02042,RP10180,RP05694,RP00079,RP05769,RP05067,RP01226,RP01086,RP10127,RP01128,RP01085,RP10179,RP01077,RP04312,RP05304,RP02918,RP04318,RP08252	R03425,R00214,R00216,R02199,R02200,R02196,R02197,R05068,R04709,R07989,R06635,R06637,R06636,R06459,R06458,R06448,R07250,R06510,R07253,R05331,R06641,R00233,R06511,R06512,R06643,R06644,R06645,R02505,R07987,R07251,R07988,R05188,R06482,R06483,R06480,R06481,R02447,R05464,R01613,R01614,R05190,R07758,R02223,R07254,R02224,R00361,R00360,R00343,R00342,R01447,R01257,R05704,R00830,R01221,R03425,R00344,R00996,R07247,R00751,R05070,R00830,R00751,R05069,R00742,R04673,R05704,R00014,R00224,R04673
112	0.83	296	21	89	0	1	C00022->C00407:[1->2,3->6], C00036->C00407:[2->9,5->3,5->5]	RP07515,RP00128,RP01077,RP05769,RP10180,RP05694,RP00079,RP02042,RP05067,RP01226,RP01086,RP10127,RP06172,RP01128,RP00026,RP10179,RP01085,RP04312,RP05304,RP02918,RP08252	R03425,R00710,R00711,R01019,R00326,R00742,R05704,R00830,R01221,R03425,R05068,R04709,R07989,R06635,R06637,R06636,R06459,R06458,R06448,R07250,R06510,R07253,R05331,R06641,R00233,R06511,R06512,R06643,R06644,R06645,R02505,R07987,R07251,R07988,R05188,R06482,R06483,R06480,R06481,R02447,R05464,R01613,R01614,R05190,R07758,R02223,R07254,R02224,R00361,R00360,R00343,R00342,R01447,R01257,R02199,R02200,R02196,R02197,R00344,R00996,R07247,R00751,R05070,R00472,R00830,R00743,R01323,R01179,R05508,R00393,R04057,R02955,R05336,R01359,R05509,R00928,R04000,R00229,R07832,R03884,R00227,R03153,R00235,R05069,R00751,R04673,R05704,R00014,R04673
113	0.50	445	22	67	0	1	C00022->C00407:[1->2,2->3,3->6], C00036->C00407:[5->3]	RP07515,RP00036,RP01128,RP00287,RP06101,RP02042,RP00285,RP01226,RP01086,RP05729,RP10127,RP06172,RP10180,RP01085,RP05769,RP10179,RP04312,RP05698,RP05304,RP00078,RP02918,RP08252	R03425,R00199,R01858,R02628,R01138,R00659,R00724,R00200,R00206,R02320,R00430,R00208,R01012,R00572,R00830,R00214,R00216,R00214,R00216,R02199,R02200,R02196,R02197,R00211,R00210,R00209,R01196,R00212,R00996,R07247,R00751,R00217,R00346,R00345,R00726,R00341,R00431,R05070,R00472,R05068,R00751,R05704,R00830,R01221,R03425,R05069,R04673,R01196,R00006,R00014,R00211,R00210,R01699,R00207,R00224,R00226,R00209,R05636,R03145,R05704,R00431,R00346,R00345,R00726,R00341,R00014,R04673
114	0.50	377	18	35	0	1	C00036->C00407:[2->6,5->2,5->3]	RP07515,RP06172,RP05769,RP10180,RP01085,RP01128,RP10179,RP11543,RP04312,RP00079,RP05304,RP02042,RP10741,RP01226,RP01086,RP05729,RP08252,RP10127	R03425,R00472,R05704,R00830,R01221,R03425,R05068,R00751,R00830,R05069,R03270,R04673,R00361,R00360,R00343,R00342,R01447,R01257,R05704,R02199,R02200,R02196,R02197,R02569,R00996,R07247,R00751,R00217,R00346,R00345,R00726,R00341,R00431,R04673,R05070
115	1.00	572	24	41	0	0	C00022->C00407:[1->1,1->2,1->5,2->3,3->6,3->9]	RP06374,RP01226,RP10180,RP04290,RP06373,RP00931,RP02042,RP05067,RP01431,RP10992,RP01086,RP10127,RP00043,RP00177,RP01670,RP10179,RP01085,RP00568,RP04312,RP06023,RP02918,RP04318,RP08252,RP00301	R00945,R00996,R05068,R00220,R00941,R00479,R02199,R02200,R02196,R02197,R00344,R01324,R07641,R07247,R00751,R05070,R03121,R00369,R00365,R00364,R00366,R00372,R00373,R00652,R00588,R01957,R00351,R00352,R00362,R01655,R05069,R00751,R01218,R01220,R04673,R00149,R00150,R00014,R00224,R04673,R00945
116	0.50	425	19	45	0	1	C00022->C00407:[2->3,3->6], C00036->C00407:[2->6,5->2]	RP07515,RP06172,RP01086,RP05769,RP10180,RP01085,RP05698,RP10179,RP00109,RP11543,RP04312,RP00079,RP05304,RP02042,RP10741,RP01226,RP01128,RP08252,RP10127	R03425,R00472,R07247,R00751,R05704,R00830,R01221,R03425,R05068,R00751,R01196,R00006,R00014,R00211,R00210,R01699,R00207,R00224,R00226,R00209,R05636,R03145,R05069,R00344,R00930,R00217,R00353,R03270,R04673,R00361,R00360,R00343,R00342,R01447,R01257,R05704,R02199,R02200,R02196,R02197,R02569,R00996,R00830,R04673,R05070
117	0.67	343	20	58	0	0	C00022->C00407:[1->2,1->5,3->6,3->9]	RP02918,RP06172,RP10180,RP00177,RP00079,RP10179,RP00930,RP01085,RP00128,RP04312,RP00026,RP02042,RP00121,RP00285,RP01431,RP01226,RP01086,RP01292,RP08252,RP10127	R00014,R00472,R05068,R00351,R00352,R00362,R00361,R00360,R00343,R00342,R01447,R01257,R05069,R00479,R00751,R00710,R00711,R01019,R00326,R04673,R00743,R01323,R01179,R05508,R00393,R04057,R02955,R05336,R01359,R05509,R00928,R04000,R00229,R07832,R03884,R00227,R03153,R00235,R02199,R02200,R02196,R02197,R00412,R00408,R02164,R00402,R00211,R00210,R00209,R01196,R00212,R01324,R00996,R07247,R00751,R01082,R04673,R05070
118	0.83	320	20	60	0	1	C00022->C00407:[1->2,3->6,3->9], C00036->C00407:[2->9,5->3,5->5]	RP07515,RP06172,RP00109,RP10180,RP01085,RP05769,RP10179,RP00128,RP04312,RP00079,RP05304,RP01128,RP02042,RP00026,RP02918,RP01226,RP01086,RP05729,RP08252,RP10127	R03425,R00472,R00344,R00930,R00217,R00353,R05068,R00751,R05704,R00830,R01221,R03425,R05069,R00710,R00711,R01019,R00326,R04673,R00361,R00360,R00343,R00342,R01447,R01257,R05704,R00830,R02199,R02200,R02196,R02197,R00743,R01323,R01179,R05508,R00393,R04057,R02955,R05336,R01359,R05509,R00928,R04000,R00229,R07832,R03884,R00227,R03153,R00235,R00014,R00996,R07247,R00751,R00217,R00346,R00345,R00726,R00341,R00431,R04673,R05070
119	0.50	426	21	53	0	1	C00022->C00407:[1->2,2->3,3->6], C00036->C00407:[5->3]	RP07515,RP00109,RP05769,RP10180,RP00287,RP06101,RP02042,RP00285,RP04312,RP01086,RP05729,RP10127,RP06172,RP01128,RP01085,RP05698,RP10179,RP01226,RP05304,RP02918,RP08252	R03425,R00344,R00930,R00217,R00353,R05704,R00830,R01221,R03425,R05068,R00214,R00216,R00214,R00216,R02199,R02200,R02196,R02197,R00211,R00210,R00209,R01196,R00212,R04673,R07247,R00751,R00217,R00346,R00345,R00726,R00341,R00431,R05070,R00472,R00830,R00751,R01196,R00006,R00014,R00211,R00210,R01699,R00207,R00224,R00226,R00209,R05636,R03145,R05069,R00996,R05704,R00014,R04673
120	0.50	459	23	57	0	1	C00022->C00407:[1->2,2->3,3->6]	RP07515,RP02042,RP00079,RP00109,RP00285,RP10127,RP01128,RP04312,RP00121,RP02918,RP01431,RP08252,RP10180,RP00930,RP05769,RP01292,RP01086,RP01085,RP05698,RP10179,RP05880,RP01226,RP05304	R03425,R02199,R02200,R02196,R02197,R00361,R00360,R00343,R00342,R01447,R01257,R00344,R00930,R00217,R00353,R00211,R00210,R00209,R01196,R00212,R05070,R00830,R04673,R00412,R00408,R02164,R00402,R00014,R01324,R04673,R05068,R00479,R05704,R00830,R01221,R03425,R01082,R07247,R00751,R00751,R01196,R00006,R00014,R00211,R00210,R01699,R00207,R00224,R00226,R00209,R05636,R03145,R05069,R00351,R00352,R00996,R05704
121	0.33	375	17	61	0	0	C00022->C00407:[1->2,3->6]	RP00300,RP01077,RP10180,RP10179,RP04290,RP05694,RP00568,RP04312,RP00301,RP01670,RP02042,RP05067,RP06374,RP02918,RP03735,RP08252,RP10127	R00944,R00943,R00742,R05068,R05069,R00220,R04709,R07989,R06635,R06637,R06636,R06459,R06458,R06448,R07250,R06510,R07253,R05331,R06641,R00233,R06511,R06512,R06643,R06644,R06645,R02505,R07987,R07251,R07988,R05188,R06482,R06483,R06480,R06481,R02447,R05464,R01613,R01614,R05190,R07758,R02223,R07254,R02224,R01218,R01220,R04673,R00945,R01655,R02199,R02200,R02196,R02197,R00344,R00945,R00014,R00134,R03215,R03146,R00519,R04673,R05070
122	0.67	520	14	21	0	0	C00022->C00407:[1->1,1->2,2->3,3->6]	RP07314,RP01086,RP02042,RP10180,RP01085,RP04290,RP10179,RP04312,RP00109,RP12733,RP01226,RP00301,RP08252,RP10127	R03050,R07247,R00751,R02199,R02200,R02196,R02197,R05068,R00751,R00220,R05069,R04673,R00344,R00930,R00217,R00353,R00006,R00996,R00945,R04673,R05070
123	0.67	426	15	28	0	0	C00022->C00407:[1->1,1->2,2->3,3->6]	RP01086,RP00109,RP10180,RP01085,RP04290,RP10179,RP00287,RP04312,RP00079,RP02042,RP02918,RP01226,RP00301,RP08252,RP10127	R07247,R00751,R00344,R00930,R00217,R00353,R05068,R00751,R00220,R05069,R00214,R00216,R04673,R00361,R00360,R00343,R00342,R01447,R01257,R02199,R02200,R02196,R02197,R00014,R00996,R00945,R04673,R05070
124	1.00	375	21	66	0	0	C00022->C00407:[1->1,1->2,1->5,2->3,3->6,3->9]	RP06374,RP10180,RP04290,RP05694,RP02042,RP05067,RP01226,RP01086,RP10127,RP00300,RP01085,RP10179,RP01077,RP00568,RP04312,RP01670,RP02918,RP03735,RP04318,RP08252,RP00301	R00945,R05068,R00220,R04709,R07989,R06635,R06637,R06636,R06459,R06458,R06448,R07250,R06510,R07253,R05331,R06641,R00233,R06511,R06512,R06643,R06644,R06645,R02505,R07987,R07251,R07988,R05188,R06482,R06483,R06480,R06481,R02447,R05464,R01613,R01614,R05190,R07758,R02223,R07254,R02224,R02199,R02200,R02196,R02197,R00344,R00996,R07247,R00751,R05070,R00944,R00943,R00751,R05069,R00742,R01218,R01220,R04673,R01655,R00014,R00134,R03215,R03146,R00519,R00224,R04673,R00945
125	1.00	353	23	74	0	0	C00022->C00407:[1->1,1->2,1->5,2->3,3->6,3->9]	RP06374,RP10180,RP00287,RP04290,RP05694,RP06373,RP02042,RP05067,RP01226,RP01086,RP10127,RP00043,RP01085,RP10179,RP01077,RP00568,RP04312,RP01670,RP02918,RP00921,RP04318,RP08252,RP00301	R00945,R05068,R00214,R00216,R00220,R04709,R07989,R06635,R06637,R06636,R06459,R06458,R06448,R07250,R06510,R07253,R05331,R06641,R00233,R06511,R06512,R06643,R06644,R06645,R02505,R07987,R07251,R07988,R05188,R06482,R06483,R06480,R06481,R02447,R05464,R01613,R01614,R05190,R07758,R02223,R07254,R02224,R00941,R02199,R02200,R02196,R02197,R00344,R00996,R07247,R00751,R05070,R03121,R00369,R00365,R00364,R00366,R00372,R00373,R00652,R00588,R01957,R00751,R05069,R00742,R01218,R01220,R04673,R01655,R00014,R00472,R00224,R04673,R00945
126	0.33	547	8	14	0	0	C00022->C00407:[1->2,3->6]	RP00109,RP10180,RP02042,RP02918,RP10179,RP04312,RP08252,RP10127	R00344,R00930,R00217,R00353,R05068,R02199,R02200,R02196,R02197,R00014,R05069,R04673,R04673,R05070
127	0.17	186	7	20	0	2	C00036->C00407:[5->3]	RP09200,RP02042,RP11206,RP11208,RP11207,RP09733,RP05729	R03894,R02199,R02200,R02196,R02197,R07603,R08567,R03171,R04225,R08567,R07603,R03894,R03171,R04225,R00217,R00346,R00345,R00726,R00341,R00431
128	0.83	453	24	52	0	1	C00022->C00407:[1->2,1->5,3->6,3->9], C00036->C00407:[5->3]	RP07515,RP02042,RP10180,RP00930,RP00079,RP00109,RP02918,RP00285,RP01292,RP04312,RP01086,RP05729,RP10127,RP01128,RP01085,RP05769,RP10179,RP05880,RP01226,RP05304,RP00121,RP04318,RP01431,RP08252	R03425,R02199,R02200,R02196,R02197,R05068,R00479,R00361,R00360,R00343,R00342,R01447,R01257,R00344,R00930,R00217,R00353,R00014,R00211,R00210,R00209,R01196,R00212,R01082,R04673,R07247,R00751,R00217,R00346,R00345,R00726,R00341,R00431,R05070,R00830,R00751,R05704,R00830,R01221,R03425,R05069,R00351,R00352,R00996,R05704,R00412,R00408,R02164,R00402,R00224,R01324,R04673
129	0.50	496	19	56	0	1	C00022->C00407:[1->2,2->3,3->6]	RP07314,RP07515,RP00109,RP00036,RP10180,RP01085,RP05698,RP10179,RP04312,RP01128,RP05304,RP05769,RP00078,RP02042,RP12733,RP01226,RP01086,RP08252,RP10127	R03050,R03425,R00344,R00930,R00217,R00353,R00199,R01858,R02628,R01138,R00659,R00724,R00200,R00206,R02320,R00430,R00208,R01012,R00572,R05068,R00751,R01196,R00006,R00014,R00211,R00210,R01699,R00207,R00224,R00226,R00209,R05636,R03145,R05069,R04673,R00830,R05704,R05704,R00830,R01221,R03425,R00431,R00346,R00345,R00726,R00341,R02199,R02200,R02196,R02197,R00006,R00996,R07247,R00751,R04673,R05070
130	0.50	479	17	51	0	1	C00022->C00407:[1->2,2->3,3->6]	RP07515,RP00036,RP10180,RP02042,RP05769,RP04312,RP01086,RP10127,RP01128,RP01085,RP05698,RP10179,RP01226,RP05304,RP00078,RP02918,RP08252	R03425,R00199,R01858,R02628,R01138,R00659,R00724,R00200,R00206,R02320,R00430,R00208,R01012,R00572,R05068,R02199,R02200,R02196,R02197,R05704,R00830,R01221,R03425,R04673,R07247,R00751,R05070,R00830,R00751,R01196,R00006,R00014,R00211,R00210,R01699,R00207,R00224,R00226,R00209,R05636,R03145,R05069,R00996,R05704,R00431,R00346,R00345,R00726,R00341,R00014,R04673
131	0.33	539	17	45	0	0	C00022->C00407:[1->2,3->6]	RP01830,RP05857,RP06172,RP10180,RP00177,RP00287,RP01432,RP06101,RP02918,RP00036,RP00078,RP02042,RP10179,RP00285,RP04312,RP08252,RP10127	R01900,R00709,R00267,R00472,R05068,R00351,R00352,R00362,R00214,R00216,R01325,R00214,R00216,R00014,R00199,R01858,R02628,R01138,R00659,R00724,R00200,R00206,R02320,R00430,R00208,R01012,R00572,R00431,R00346,R00345,R00726,R00341,R02199,R02200,R02196,R02197,R05069,R00211,R00210,R00209,R01196,R00212,R04673,R04673,R05070
132	0.33	653	14	24	0	0	C00022->C00407:[1->2,3->6]	RP02918,RP06172,RP10180,RP00287,RP10179,RP06101,RP06023,RP02042,RP05067,RP00285,RP10992,RP04312,RP08252,RP10127	R00014,R00472,R05068,R00214,R00216,R05069,R00214,R00216,R00149,R00150,R02199,R02200,R02196,R02197,R00344,R00211,R00210,R00209,R01196,R00212,R07641,R04673,R04673,R05070
133	0.33	549	16	31	0	0	C00022->C00407:[1->2,3->6]	RP01830,RP05857,RP06172,RP10180,RP00177,RP00287,RP01432,RP00109,RP06101,RP02918,RP02042,RP10179,RP00285,RP04312,RP08252,RP10127	R01900,R00709,R00267,R00472,R05068,R00351,R00352,R00362,R00214,R00216,R01325,R00344,R00930,R00217,R00353,R00214,R00216,R00014,R02199,R02200,R02196,R02197,R05069,R00211,R00210,R00209,R01196,R00212,R04673,R04673,R05070
134	0.83	530	29	58	0	1	C00022->C00407:[1->2,1->3,1->5,3->6,3->9], C00036->C00407:[5->3]	RP07515,RP02918,RP00109,RP10180,RP00287,RP00177,RP01431,RP06101,RP00079,RP02042,RP05067,RP00285,RP10992,RP01086,RP05729,RP10127,RP06172,RP01128,RP01085,RP05769,RP10179,RP01226,RP00931,RP06023,RP05304,RP04318,RP00921,RP04312,RP08252	R03425,R00014,R00344,R00930,R00217,R00353,R05068,R00214,R00216,R00351,R00352,R00362,R01324,R00214,R00216,R00361,R00360,R00343,R00342,R01447,R01257,R02199,R02200,R02196,R02197,R00344,R00211,R00210,R00209,R01196,R00212,R07641,R07247,R00751,R00217,R00346,R00345,R00726,R00341,R00431,R05070,R00472,R00830,R00751,R05704,R00830,R01221,R03425,R05069,R00996,R00479,R00149,R00150,R05704,R00224,R00472,R04673,R04673
135	0.83	461	23	44	0	1	C00022->C00407:[1->2,1->5,3->6,3->9], C00036->C00407:[5->3]	RP07515,RP02042,RP01128,RP00287,RP06101,RP05769,RP04318,RP00285,RP01431,RP04312,RP01086,RP05729,RP10127,RP05857,RP06172,RP10180,RP00177,RP01085,RP10179,RP01226,RP05304,RP02918,RP08252	R03425,R02199,R02200,R02196,R02197,R00830,R00214,R00216,R00214,R00216,R05704,R00830,R01221,R03425,R00224,R00211,R00210,R00209,R01196,R00212,R01324,R04673,R07247,R00751,R00217,R00346,R00345,R00726,R00341,R00431,R05070,R00709,R00267,R00472,R05068,R00351,R00352,R00362,R00751,R05069,R00996,R05704,R00014,R04673
136	0.67	508	19	35	0	0	C00022->C00407:[1->2,1->5,3->6,3->9]	RP02042,RP10180,RP00287,RP06101,RP00109,RP04318,RP00285,RP01431,RP04312,RP01086,RP10127,RP05857,RP06172,RP00177,RP01085,RP10179,RP01226,RP02918,RP08252	R02199,R02200,R02196,R02197,R05068,R00214,R00216,R00214,R00216,R00344,R00930,R00217,R00353,R00224,R00211,R00210,R00209,R01196,R00212,R01324,R04673,R07247,R00751,R05070,R00709,R00267,R00472,R00351,R00352,R00362,R00751,R05069,R00996,R00014,R04673
137	0.83	399	20	79	0	1	C00022->C00407:[1->2,1->5,3->6,3->9], C00036->C00407:[5->3]	RP07515,RP00036,RP10180,RP05694,RP02042,RP01089,RP05769,RP05067,RP01226,RP01086,RP10127,RP01128,RP01085,RP10179,RP01077,RP04312,RP05304,RP00078,RP04318,RP08252	R03425,R00199,R01858,R02628,R01138,R00659,R00724,R00200,R00206,R02320,R00430,R00208,R01012,R00572,R05068,R04709,R07989,R06635,R06637,R06636,R06459,R06458,R06448,R07250,R06510,R07253,R05331,R06641,R00233,R06511,R06512,R06643,R06644,R06645,R02505,R07987,R07251,R07988,R05188,R06482,R06483,R06480,R06481,R02447,R05464,R01613,R01614,R05190,R07758,R02223,R07254,R02224,R02199,R02200,R02196,R02197,R00755,R05704,R00830,R01221,R03425,R00344,R00996,R07247,R00751,R05070,R00830,R00751,R05069,R00742,R04673,R05704,R00431,R00346,R00345,R00726,R00341,R00224,R04673
138	0.83	297	19	56	0	1	C00036->C00407:[2->6,2->9,5->2,5->3,5->5]	RP07515,RP06172,RP05769,RP10180,RP01085,RP00079,RP10179,RP00128,RP04312,RP00026,RP01128,RP01089,RP02042,RP05304,RP01226,RP01086,RP05729,RP08252,RP10127	R03425,R00472,R05704,R00830,R01221,R03425,R05068,R00751,R00361,R00360,R00343,R00342,R01447,R01257,R05069,R00710,R00711,R01019,R00326,R04673,R00743,R01323,R01179,R05508,R00393,R04057,R02955,R05336,R01359,R05509,R00928,R04000,R00229,R07832,R03884,R00227,R03153,R00235,R00830,R00755,R02199,R02200,R02196,R02197,R05704,R00996,R07247,R00751,R00217,R00346,R00345,R00726,R00341,R00431,R04673,R05070
139	0.33	538	10	29	0	0	C00022->C00407:[1->2,3->6]	RP00036,RP10180,RP10179,RP04312,RP01089,RP00078,RP02042,RP04318,RP08252,RP10127	R00199,R01858,R02628,R01138,R00659,R00724,R00200,R00206,R02320,R00430,R00208,R01012,R00572,R05068,R05069,R04673,R00755,R00431,R00346,R00345,R00726,R00341,R02199,R02200,R02196,R02197,R00224,R04673,R05070
140	0.67	363	19	68	0	0	C00022->C00407:[1->2,1->5,3->6,3->9]	RP02042,RP10180,RP00287,RP05694,RP06101,RP00109,RP05067,RP00285,RP04312,RP01086,RP10127,RP06172,RP01085,RP10179,RP01077,RP01226,RP02918,RP04318,RP08252	R02199,R02200,R02196,R02197,R05068,R00214,R00216,R04709,R07989,R06635,R06637,R06636,R06459,R06458,R06448,R07250,R06510,R07253,R05331,R06641,R00233,R06511,R06512,R06643,R06644,R06645,R02505,R07987,R07251,R07988,R05188,R06482,R06483,R06480,R06481,R02447,R05464,R01613,R01614,R05190,R07758,R02223,R07254,R02224,R00214,R00216,R00344,R00930,R00217,R00353,R00344,R00211,R00210,R00209,R01196,R00212,R04673,R07247,R00751,R05070,R00472,R00751,R05069,R00742,R00996,R00014,R00224,R04673
141	0.50	375	24	80	0	1	C00022->C00407:[1->2,3->6], C00036->C00407:[5->3]	RP07515,RP05694,RP00079,RP02042,RP05067,RP00285,RP10127,RP01128,RP04312,RP00121,RP02918,RP01431,RP08252,RP10180,RP00930,RP05769,RP01292,RP01086,RP01085,RP10179,RP01077,RP05880,RP01226,RP05304	R03425,R04709,R07989,R06635,R06637,R06636,R06459,R06458,R06448,R07250,R06510,R07253,R05331,R06641,R00233,R06511,R06512,R06643,R06644,R06645,R02505,R07987,R07251,R07988,R05188,R06482,R06483,R06480,R06481,R02447,R05464,R01613,R01614,R05190,R07758,R02223,R07254,R02224,R00361,R00360,R00343,R00342,R01447,R01257,R02199,R02200,R02196,R02197,R00344,R00211,R00210,R00209,R01196,R00212,R05070,R00830,R04673,R00412,R00408,R02164,R00402,R00014,R01324,R04673,R05068,R00479,R05704,R00830,R01221,R03425,R01082,R07247,R00751,R00751,R05069,R00742,R00351,R00352,R00996,R05704
142	0.67	347	17	62	0	0	C00022->C00407:[1->2,3->6], C00036->C00407:[2->9,5->5]	RP06172,RP00036,RP10180,RP00079,RP10179,RP01085,RP00128,RP11543,RP04312,RP00026,RP00078,RP10730,RP02042,RP01226,RP01086,RP08252,RP10127	R00472,R00199,R01858,R02628,R01138,R00659,R00724,R00200,R00206,R02320,R00430,R00208,R01012,R00572,R05068,R00361,R00360,R00343,R00342,R01447,R01257,R05069,R00751,R00710,R00711,R01019,R00326,R03270,R04673,R00743,R01323,R01179,R05508,R00393,R04057,R02955,R05336,R01359,R05509,R00928,R04000,R00229,R07832,R03884,R00227,R03153,R00235,R00431,R00346,R00345,R00726,R00341,R01699,R02199,R02200,R02196,R02197,R00996,R07247,R00751,R04673,R05070
143	0.50	356	21	69	0	1	C00022->C00407:[2->3,2->5,3->9], C00036->C00407:[5->3,5->5]	RP07515,RP00128,RP05769,RP01128,RP00287,RP06101,RP00026,RP02042,RP00109,RP04312,RP01086,RP05729,RP10127,RP06172,RP10180,RP01085,RP05698,RP10179,RP01226,RP05304,RP08252	R03425,R00710,R00711,R01019,R00326,R05704,R00830,R01221,R03425,R00830,R00214,R00216,R00214,R00216,R00743,R01323,R01179,R05508,R00393,R04057,R02955,R05336,R01359,R05509,R00928,R04000,R00229,R07832,R03884,R00227,R03153,R00235,R02199,R02200,R02196,R02197,R00344,R00930,R00217,R00353,R04673,R07247,R00751,R00217,R00346,R00345,R00726,R00341,R00431,R05070,R00472,R05068,R00751,R01196,R00006,R00014,R00211,R00210,R01699,R00207,R00224,R00226,R00209,R05636,R03145,R05069,R00996,R05704,R04673
144	0.67	522	14	37	0	0	C00022->C00407:[1->2,1->5,3->6,3->9]	RP00109,RP00036,RP10180,RP01085,RP10179,RP04312,RP00078,RP02042,RP04318,RP02918,RP01226,RP01086,RP08252,RP10127	R00344,R00930,R00217,R00353,R00199,R01858,R02628,R01138,R00659,R00724,R00200,R00206,R02320,R00430,R00208,R01012,R00572,R05068,R00751,R05069,R04673,R00431,R00346,R00345,R00726,R00341,R02199,R02200,R02196,R02197,R00224,R00014,R00996,R07247,R00751,R04673,R05070
145	0.50	353	21	70	0	0	C00022->C00407:[1->2,3->6], C00036->C00407:[5->3]	RP06374,RP04290,RP08122,RP10180,RP10179,RP03935,RP01077,RP05694,RP00568,RP04312,RP03934,RP01670,RP06373,RP01029,RP02042,RP05067,RP02918,RP00301,RP05729,RP08252,RP10127	R00945,R00220,R00178,R05068,R05069,R00178,R00742,R04709,R07989,R06635,R06637,R06636,R06459,R06458,R06448,R07250,R06510,R07253,R05331,R06641,R00233,R06511,R06512,R06643,R06644,R06645,R02505,R07987,R07251,R07988,R05188,R06482,R06483,R06480,R06481,R02447,R05464,R01613,R01614,R05190,R07758,R02223,R07254,R02224,R01218,R01220,R04673,R06895,R07767,R04710,R07768,R00177,R01655,R00941,R00654,R02199,R02200,R02196,R02197,R00344,R00014,R00945,R00217,R00346,R00345,R00726,R00341,R00431,R04673,R05070
146	1.00	369	30	94	0	1	C00022->C00407:[1->1,1->2,1->5,2->3,3->6,3->9], C00036->C00407:[5->3]	RP07515,RP06374,RP05769,RP10180,RP04290,RP05694,RP00931,RP02042,RP05067,RP01431,RP04312,RP01086,RP05729,RP10127,RP00043,RP00300,RP01128,RP00177,RP01085,RP10179,RP01077,RP00568,RP01226,RP01670,RP05304,RP02918,RP03735,RP04318,RP08252,RP00301	R03425,R00945,R05704,R00830,R01221,R03425,R05068,R00220,R04709,R07989,R06635,R06637,R06636,R06459,R06458,R06448,R07250,R06510,R07253,R05331,R06641,R00233,R06511,R06512,R06643,R06644,R06645,R02505,R07987,R07251,R07988,R05188,R06482,R06483,R06480,R06481,R02447,R05464,R01613,R01614,R05190,R07758,R02223,R07254,R02224,R00479,R02199,R02200,R02196,R02197,R00344,R01324,R04673,R07247,R00751,R00217,R00346,R00345,R00726,R00341,R00431,R05070,R03121,R00369,R00365,R00364,R00366,R00372,R00373,R00652,R00588,R01957,R00944,R00943,R00830,R00351,R00352,R00362,R00751,R05069,R00742,R01218,R01220,R00996,R01655,R05704,R00014,R00134,R03215,R03146,R00519,R00224,R04673,R00945
147	0.67	358	17	62	0	0	C00022->C00407:[1->2,3->6], C00036->C00407:[2->9,5->5]	RP07314,RP06172,RP00036,RP10180,RP00079,RP10179,RP01085,RP00128,RP04312,RP00026,RP00078,RP02042,RP12733,RP01226,RP01086,RP08252,RP10127	R03050,R00472,R00199,R01858,R02628,R01138,R00659,R00724,R00200,R00206,R02320,R00430,R00208,R01012,R00572,R05068,R00361,R00360,R00343,R00342,R01447,R01257,R05069,R00751,R00710,R00711,R01019,R00326,R04673,R00743,R01323,R01179,R05508,R00393,R04057,R02955,R05336,R01359,R05509,R00928,R04000,R00229,R07832,R03884,R00227,R03153,R00235,R00431,R00346,R00345,R00726,R00341,R02199,R02200,R02196,R02197,R00006,R00996,R07247,R00751,R04673,R05070
148	1.00	409	26	53	0	1	C00022->C00407:[1->1,1->2,1->5,2->3,3->6,3->9], C00036->C00407:[5->3]	RP07515,RP06374,RP05769,RP10180,RP00287,RP04290,RP02042,RP02918,RP04312,RP01086,RP05729,RP10127,RP00043,RP00300,RP01128,RP01085,RP10179,RP00568,RP01226,RP01670,RP05304,RP04318,RP03735,RP00921,RP08252,RP00301	R03425,R00945,R05704,R00830,R01221,R03425,R05068,R00214,R00216,R00220,R02199,R02200,R02196,R02197,R00014,R04673,R07247,R00751,R00217,R00346,R00345,R00726,R00341,R00431,R05070,R03121,R00369,R00365,R00364,R00366,R00372,R00373,R00652,R00588,R01957,R00944,R00943,R00830,R00751,R05069,R01218,R01220,R00996,R01655,R05704,R00224,R00134,R03215,R03146,R00519,R00472,R04673,R00945
149	0.83	481	19	47	0	1	C00022->C00407:[1->2,1->5,3->6,3->9], C00036->C00407:[5->3]	RP07515,RP00036,RP10180,RP02042,RP05769,RP12733,RP01226,RP01086,RP05729,RP10127,RP07314,RP01128,RP01085,RP10179,RP04312,RP05304,RP00078,RP04318,RP08252	R03425,R00199,R01858,R02628,R01138,R00659,R00724,R00200,R00206,R02320,R00430,R00208,R01012,R00572,R05068,R02199,R02200,R02196,R02197,R05704,R00830,R01221,R03425,R00006,R00996,R07247,R00751,R00217,R00346,R00345,R00726,R00341,R00431,R05070,R03050,R00830,R00751,R05069,R04673,R05704,R00431,R00346,R00345,R00726,R00341,R00224,R04673
150	0.83	474	18	46	0	1	C00022->C00407:[1->2,1->5,3->6,3->9], C00036->C00407:[5->3]	RP07515,RP00036,RP01128,RP02042,RP04318,RP04312,RP01086,RP05729,RP10127,RP10180,RP01085,RP05769,RP10179,RP01226,RP05304,RP00078,RP02918,RP08252	R03425,R00199,R01858,R02628,R01138,R00659,R00724,R00200,R00206,R02320,R00430,R00208,R01012,R00572,R00830,R02199,R02200,R02196,R02197,R00224,R04673,R07247,R00751,R00217,R00346,R00345,R00726,R00341,R00431,R05070,R05068,R00751,R05704,R00830,R01221,R03425,R05069,R00996,R05704,R00431,R00346,R00345,R00726,R00341,R00014,R04673
151	0.67	378	24	80	0	0	C00022->C00407:[1->2,1->5,3->6,3->9]	RP02042,RP10180,RP00287,RP00177,RP05694,RP06101,RP00079,RP04318,RP00109,RP05067,RP00285,RP01226,RP01086,RP10127,RP06172,RP01085,RP10179,RP01077,RP04312,RP00931,RP02918,RP00921,RP01431,RP08252	R02199,R02200,R02196,R02197,R05068,R00214,R00216,R00351,R00352,R00362,R04709,R07989,R06635,R06637,R06636,R06459,R06458,R06448,R07250,R06510,R07253,R05331,R06641,R00233,R06511,R06512,R06643,R06644,R06645,R02505,R07987,R07251,R07988,R05188,R06482,R06483,R06480,R06481,R02447,R05464,R01613,R01614,R05190,R07758,R02223,R07254,R02224,R00214,R00216,R00361,R00360,R00343,R00342,R01447,R01257,R00224,R00344,R00930,R00217,R00353,R00344,R00211,R00210,R00209,R01196,R00212,R00996,R07247,R00751,R05070,R00472,R00751,R05069,R00742,R04673,R00479,R00014,R00472,R01324,R04673
152	0.67	424	15	27	0	0	C00022->C00407:[1->5,3->6,3->9], C00036->C00407:[2->6,5->2]	RP06172,RP00109,RP10180,RP01085,RP10179,RP11543,RP04312,RP00079,RP02042,RP04318,RP10741,RP01226,RP01086,RP08252,RP10127	R00472,R00344,R00930,R00217,R00353,R05068,R00751,R05069,R03270,R04673,R00361,R00360,R00343,R00342,R01447,R01257,R02199,R02200,R02196,R02197,R00224,R02569,R00996,R07247,R00751,R04673,R05070
153	0.50	291	20	88	0	1	C00036->C00407:[2->9,5->3,5->5]	RP07515,RP00128,RP02042,RP10180,RP05694,RP00079,RP05769,RP05067,RP04312,RP01086,RP10127,RP06172,RP01128,RP00026,RP01085,RP10179,RP01077,RP01226,RP05304,RP08252	R03425,R00710,R00711,R01019,R00326,R02199,R02200,R02196,R02197,R05068,R04709,R07989,R06635,R06637,R06636,R06459,R06458,R06448,R07250,R06510,R07253,R05331,R06641,R00233,R06511,R06512,R06643,R06644,R06645,R02505,R07987,R07251,R07988,R05188,R06482,R06483,R06480,R06481,R02447,R05464,R01613,R01614,R05190,R07758,R02223,R07254,R02224,R00361,R00360,R00343,R00342,R01447,R01257,R05704,R00830,R01221,R03425,R00344,R04673,R07247,R00751,R05070,R00472,R00830,R00743,R01323,R01179,R05508,R00393,R04057,R02955,R05336,R01359,R05509,R00928,R04000,R00229,R07832,R03884,R00227,R03153,R00235,R00751,R05069,R00742,R00996,R05704,R04673
154	0.67	446	17	41	0	0	C00022->C00407:[1->2,1->5,3->6,3->9]	RP00109,RP10180,RP00287,RP06101,RP02042,RP04318,RP00285,RP04312,RP01086,RP10127,RP06172,RP01085,RP05698,RP10179,RP01226,RP02918,RP08252	R00344,R00930,R00217,R00353,R05068,R00214,R00216,R00214,R00216,R02199,R02200,R02196,R02197,R00224,R00211,R00210,R00209,R01196,R00212,R04673,R07247,R00751,R05070,R00472,R00751,R01196,R00006,R00014,R00211,R00210,R01699,R00207,R00224,R00226,R00209,R05636,R03145,R05069,R00996,R00014,R04673
155	0.17	513	16	26	0	1	C00036->C00407:[3->3]	RP07515,RP05857,RP00177,RP10180,RP01085,RP05769,RP10179,RP01226,RP01128,RP05304,RP02042,RP01431,RP04312,RP01086,RP08252,RP10127	R03425,R00709,R00267,R00351,R00352,R00362,R05068,R00751,R05704,R00830,R01221,R03425,R05069,R00996,R00830,R05704,R02199,R02200,R02196,R02197,R01324,R04673,R07247,R00751,R04673,R05070
156	0.50	465	16	37	0	1	C00022->C00407:[1->2,2->3,3->6]	RP07515,RP00109,RP01128,RP10180,RP01085,RP05698,RP10179,RP01226,RP05304,RP05769,RP02042,RP02918,RP04312,RP01086,RP08252,RP10127	R03425,R00344,R00930,R00217,R00353,R00830,R05068,R00751,R01196,R00006,R00014,R00211,R00210,R01699,R00207,R00224,R00226,R00209,R05636,R03145,R05069,R00996,R05704,R05704,R00830,R01221,R03425,R02199,R02200,R02196,R02197,R00014,R04673,R07247,R00751,R04673,R05070
157	1.00	351	24	79	0	0	C00022->C00407:[1->1,1->2,1->5,2->3,3->6,3->9]	RP06374,RP10180,RP00287,RP04290,RP05694,RP02042,RP05067,RP01226,RP01086,RP10127,RP00043,RP00300,RP01085,RP10179,RP01077,RP00568,RP04312,RP01670,RP02918,RP03735,RP00921,RP04318,RP08252,RP00301	R00945,R05068,R00214,R00216,R00220,R04709,R07989,R06635,R06637,R06636,R06459,R06458,R06448,R07250,R06510,R07253,R05331,R06641,R00233,R06511,R06512,R06643,R06644,R06645,R02505,R07987,R07251,R07988,R05188,R06482,R06483,R06480,R06481,R02447,R05464,R01613,R01614,R05190,R07758,R02223,R07254,R02224,R02199,R02200,R02196,R02197,R00344,R00996,R07247,R00751,R05070,R03121,R00369,R00365,R00364,R00366,R00372,R00373,R00652,R00588,R01957,R00944,R00943,R00751,R05069,R00742,R01218,R01220,R04673,R01655,R00014,R00134,R03215,R03146,R00519,R00472,R00224,R04673,R00945
158	0.67	510	20	49	0	0	C00022->C00407:[1->2,1->5,3->6,3->9]	RP00036,RP10180,RP00287,RP06101,RP02042,RP04318,RP00285,RP01431,RP01226,RP01086,RP10127,RP05857,RP06172,RP00177,RP01085,RP10179,RP04312,RP00078,RP02918,RP08252	R00199,R01858,R02628,R01138,R00659,R00724,R00200,R00206,R02320,R00430,R00208,R01012,R00572,R05068,R00214,R00216,R00214,R00216,R02199,R02200,R02196,R02197,R00224,R00211,R00210,R00209,R01196,R00212,R01324,R00996,R07247,R00751,R05070,R00709,R00267,R00472,R00351,R00352,R00362,R00751,R05069,R04673,R00431,R00346,R00345,R00726,R00341,R00014,R04673
159	0.83	456	17	32	0	1	C00022->C00407:[1->2,1->5,3->6,3->9], C00036->C00407:[5->3]	RP07515,RP02042,RP01128,RP00109,RP02918,RP04312,RP01086,RP05729,RP10127,RP10180,RP01085,RP05769,RP10179,RP01226,RP05304,RP04318,RP08252	R03425,R02199,R02200,R02196,R02197,R00830,R00344,R00930,R00217,R00353,R00014,R04673,R07247,R00751,R00217,R00346,R00345,R00726,R00341,R00431,R05070,R05068,R00751,R05704,R00830,R01221,R03425,R05069,R00996,R05704,R00224,R04673
160	0.50	328	20	72	0	1	C00022->C00407:[1->2,3->6], C00036->C00407:[5->3]	RP07515,RP06172,RP05769,RP10180,RP01085,RP01128,RP10179,RP05067,RP01077,RP05694,RP04312,RP00079,RP05304,RP02042,RP00285,RP02918,RP01226,RP01086,RP08252,RP10127	R03425,R00472,R05704,R00830,R01221,R03425,R05068,R00751,R00830,R05069,R00344,R00742,R04709,R07989,R06635,R06637,R06636,R06459,R06458,R06448,R07250,R06510,R07253,R05331,R06641,R00233,R06511,R06512,R06643,R06644,R06645,R02505,R07987,R07251,R07988,R05188,R06482,R06483,R06480,R06481,R02447,R05464,R01613,R01614,R05190,R07758,R02223,R07254,R02224,R04673,R00361,R00360,R00343,R00342,R01447,R01257,R05704,R02199,R02200,R02196,R02197,R00211,R00210,R00209,R01196,R00212,R00014,R00996,R07247,R00751,R04673,R05070
161	0.50	365	19	65	0	1	C00022->C00407:[1->2,3->6], C00036->C00407:[5->3]	RP07515,RP02042,RP10180,RP01085,RP05769,RP10179,RP01077,RP05694,RP11543,RP04312,RP01128,RP05304,RP10730,RP00109,RP05067,RP01226,RP01086,RP08252,RP10127	R03425,R02199,R02200,R02196,R02197,R05068,R00751,R05704,R00830,R01221,R03425,R05069,R00742,R04709,R07989,R06635,R06637,R06636,R06459,R06458,R06448,R07250,R06510,R07253,R05331,R06641,R00233,R06511,R06512,R06643,R06644,R06645,R02505,R07987,R07251,R07988,R05188,R06482,R06483,R06480,R06481,R02447,R05464,R01613,R01614,R05190,R07758,R02223,R07254,R02224,R03270,R04673,R00830,R05704,R01699,R00344,R00930,R00217,R00353,R00344,R00996,R07247,R00751,R04673,R05070
162	0.83	536	20	46	0	1	C00022->C00407:[1->2,1->5,3->6,3->9], C00036->C00407:[3->3]	RP07515,RP00036,RP10180,RP02042,RP04318,RP01431,RP01226,RP01086,RP10127,RP05857,RP01128,RP00177,RP01085,RP05769,RP10179,RP04312,RP05304,RP00078,RP02918,RP08252	R03425,R00199,R01858,R02628,R01138,R00659,R00724,R00200,R00206,R02320,R00430,R00208,R01012,R00572,R05068,R02199,R02200,R02196,R02197,R00224,R01324,R00996,R07247,R00751,R05070,R00709,R00267,R00830,R00351,R00352,R00362,R00751,R05704,R00830,R01221,R03425,R05069,R04673,R05704,R00431,R00346,R00345,R00726,R00341,R00014,R04673
163	0.83	342	20	66	0	1	C00022->C00407:[1->2,2->3,3->6,3->9], C00036->C00407:[2->9,5->5]	RP07515,RP00128,RP05769,RP01128,RP00079,RP02042,RP00109,RP04312,RP01086,RP10127,RP06172,RP10180,RP00026,RP01085,RP05698,RP10179,RP01226,RP05304,RP02918,RP08252	R03425,R00710,R00711,R01019,R00326,R05704,R00830,R01221,R03425,R00830,R00361,R00360,R00343,R00342,R01447,R01257,R02199,R02200,R02196,R02197,R00344,R00930,R00217,R00353,R04673,R07247,R00751,R05070,R00472,R05068,R00743,R01323,R01179,R05508,R00393,R04057,R02955,R05336,R01359,R05509,R00928,R04000,R00229,R07832,R03884,R00227,R03153,R00235,R00751,R01196,R00006,R00014,R00211,R00210,R01699,R00207,R00224,R00226,R00209,R05636,R03145,R05069,R00996,R05704,R00014,R04673
164	0.83	485	25	62	0	1	C00022->C00407:[1->2,1->5,3->6,3->9], C00036->C00407:[5->3]	RP07515,RP00036,RP10180,RP00287,RP06101,RP02042,RP02918,RP00285,RP01431,RP04312,RP01086,RP05729,RP10127,RP05857,RP06172,RP01128,RP00177,RP01085,RP05769,RP10179,RP01226,RP05304,RP00078,RP04318,RP08252	R03425,R00199,R01858,R02628,R01138,R00659,R00724,R00200,R00206,R02320,R00430,R00208,R01012,R00572,R05068,R00214,R00216,R00214,R00216,R02199,R02200,R02196,R02197,R00014,R00211,R00210,R00209,R01196,R00212,R01324,R04673,R07247,R00751,R00217,R00346,R00345,R00726,R00341,R00431,R05070,R00709,R00267,R00472,R00830,R00351,R00352,R00362,R00751,R05704,R00830,R01221,R03425,R05069,R00996,R05704,R00431,R00346,R00345,R00726,R00341,R00224,R04673
165	1.00	396	21	65	0	0	C00022->C00407:[1->1,1->2,1->5,2->3,3->6,3->9]	RP06374,RP00109,RP10180,RP04290,RP05694,RP06373,RP02042,RP05067,RP01226,RP01086,RP10127,RP01085,RP10179,RP01077,RP00568,RP04312,RP01670,RP02918,RP04318,RP08252,RP00301	R00945,R00344,R00930,R00217,R00353,R05068,R00220,R04709,R07989,R06635,R06637,R06636,R06459,R06458,R06448,R07250,R06510,R07253,R05331,R06641,R00233,R06511,R06512,R06643,R06644,R06645,R02505,R07987,R07251,R07988,R05188,R06482,R06483,R06480,R06481,R02447,R05464,R01613,R01614,R05190,R07758,R02223,R07254,R02224,R00941,R02199,R02200,R02196,R02197,R00344,R00996,R07247,R00751,R05070,R00751,R05069,R00742,R01218,R01220,R04673,R01655,R00014,R00224,R04673,R00945
166	0.83	449	24	68	0	1	C00022->C00407:[1->2,2->3,2->5,3->6,3->9]	RP07515,RP00128,RP02042,RP10180,RP00287,RP06101,RP00026,RP05698,RP00109,RP05067,RP10992,RP01086,RP10127,RP06172,RP01128,RP01085,RP05769,RP10179,RP01226,RP06023,RP05304,RP02918,RP04312,RP08252	R03425,R00710,R00711,R01019,R00326,R02199,R02200,R02196,R02197,R05068,R00214,R00216,R00214,R00216,R00743,R01323,R01179,R05508,R00393,R04057,R02955,R05336,R01359,R05509,R00928,R04000,R00229,R07832,R03884,R00227,R03153,R00235,R01196,R00006,R00014,R00211,R00210,R01699,R00207,R00224,R00226,R00209,R05636,R03145,R00344,R00930,R00217,R00353,R00344,R07641,R07247,R00751,R05070,R00472,R00830,R00751,R05704,R00830,R01221,R03425,R05069,R00996,R00149,R00150,R05704,R00014,R04673,R04673
167	0.83	460	24	72	0	1	C00022->C00407:[1->2,1->5,2->3,3->6,3->9], C00036->C00407:[5->3]	RP07515,RP00109,RP00036,RP10180,RP00287,RP06101,RP02042,RP02918,RP00285,RP01226,RP01086,RP05729,RP10127,RP06172,RP01128,RP01085,RP05698,RP10179,RP04312,RP05304,RP05769,RP00078,RP04318,RP08252	R03425,R00344,R00930,R00217,R00353,R00199,R01858,R02628,R01138,R00659,R00724,R00200,R00206,R02320,R00430,R00208,R01012,R00572,R05068,R00214,R00216,R00214,R00216,R02199,R02200,R02196,R02197,R00014,R00211,R00210,R00209,R01196,R00212,R00996,R07247,R00751,R00217,R00346,R00345,R00726,R00341,R00431,R05070,R00472,R00830,R00751,R01196,R00006,R00014,R00211,R00210,R01699,R00207,R00224,R00226,R00209,R05636,R03145,R05069,R04673,R05704,R05704,R00830,R01221,R03425,R00431,R00346,R00345,R00726,R00341,R00224,R04673
168	0.83	489	25	49	0	1	C00022->C00407:[1->2,1->5,3->6,3->9], C00036->C00407:[5->3]	RP07515,RP00109,RP10180,RP00287,RP01432,RP06101,RP02042,RP02918,RP00285,RP01226,RP01086,RP05729,RP10127,RP01830,RP05857,RP06172,RP01128,RP00177,RP01085,RP05769,RP10179,RP04312,RP05304,RP04318,RP08252	R03425,R00344,R00930,R00217,R00353,R05068,R00214,R00216,R01325,R00214,R00216,R02199,R02200,R02196,R02197,R00014,R00211,R00210,R00209,R01196,R00212,R00996,R07247,R00751,R00217,R00346,R00345,R00726,R00341,R00431,R05070,R01900,R00709,R00267,R00472,R00830,R00351,R00352,R00362,R00751,R05704,R00830,R01221,R03425,R05069,R04673,R05704,R00224,R04673
169	0.83	465	24	58	0	1	C00022->C00407:[1->2,1->5,2->3,3->6,3->9]	RP07515,RP00109,RP01128,RP00930,RP00079,RP02042,RP04318,RP00285,RP01292,RP01226,RP01086,RP10127,RP10180,RP01085,RP05769,RP10179,RP05880,RP04312,RP05698,RP05304,RP00121,RP02918,RP01431,RP08252	R03425,R00344,R00930,R00217,R00353,R00830,R00479,R00361,R00360,R00343,R00342,R01447,R01257,R02199,R02200,R02196,R02197,R00224,R00211,R00210,R00209,R01196,R00212,R01082,R00996,R07247,R00751,R05070,R05068,R00751,R05704,R00830,R01221,R03425,R05069,R00351,R00352,R04673,R01196,R00006,R00014,R00211,R00210,R01699,R00207,R00224,R00226,R00209,R05636,R03145,R05704,R00412,R00408,R02164,R00402,R00014,R01324,R04673
170	0.83	334	21	73	0	1	C00022->C00407:[1->2,1->5,3->6,3->9], C00036->C00407:[5->3]	RP07515,RP02042,RP10180,RP05694,RP00079,RP05769,RP05067,RP00285,RP01226,RP01086,RP10127,RP06172,RP01128,RP01085,RP10179,RP01077,RP04312,RP05304,RP02918,RP04318,RP08252	R03425,R02199,R02200,R02196,R02197,R05068,R04709,R07989,R06635,R06637,R06636,R06459,R06458,R06448,R07250,R06510,R07253,R05331,R06641,R00233,R06511,R06512,R06643,R06644,R06645,R02505,R07987,R07251,R07988,R05188,R06482,R06483,R06480,R06481,R02447,R05464,R01613,R01614,R05190,R07758,R02223,R07254,R02224,R00361,R00360,R00343,R00342,R01447,R01257,R05704,R00830,R01221,R03425,R00344,R00211,R00210,R00209,R01196,R00212,R00996,R07247,R00751,R05070,R00472,R00830,R00751,R05069,R00742,R04673,R05704,R00014,R00224,R04673
171	0.83	351	25	71	0	1	C00022->C00407:[1->2,1->5,3->6,3->9], C00036->C00407:[5->3]	RP07515,RP00128,RP05769,RP10180,RP00079,RP02042,RP00121,RP00026,RP00285,RP01431,RP01226,RP01086,RP05729,RP10127,RP06172,RP01128,RP00177,RP01085,RP10179,RP00930,RP04312,RP05304,RP02918,RP01292,RP08252	R03425,R00710,R00711,R01019,R00326,R05704,R00830,R01221,R03425,R05068,R00361,R00360,R00343,R00342,R01447,R01257,R02199,R02200,R02196,R02197,R00412,R00408,R02164,R00402,R00743,R01323,R01179,R05508,R00393,R04057,R02955,R05336,R01359,R05509,R00928,R04000,R00229,R07832,R03884,R00227,R03153,R00235,R00211,R00210,R00209,R01196,R00212,R01324,R00996,R07247,R00751,R00217,R00346,R00345,R00726,R00341,R00431,R05070,R00472,R00830,R00351,R00352,R00362,R00751,R05069,R00479,R04673,R05704,R00014,R01082,R04673
172	0.33	457	13	36	0	0	C00022->C00407:[1->2,3->6]	RP06172,RP02042,RP10180,RP05698,RP10179,RP06101,RP00287,RP00109,RP02918,RP00285,RP04312,RP08252,RP10127	R00472,R02199,R02200,R02196,R02197,R05068,R01196,R00006,R00014,R00211,R00210,R01699,R00207,R00224,R00226,R00209,R05636,R03145,R05069,R00214,R00216,R00214,R00216,R00344,R00930,R00217,R00353,R00014,R00211,R00210,R00209,R01196,R00212,R04673,R04673,R05070
173	0.50	354	12	24	0	0	C00022->C00407:[1->2,3->6], C00036->C00407:[5->3]	RP08122,RP10180,RP10179,RP03935,RP04312,RP03934,RP01029,RP02042,RP02918,RP05729,RP08252,RP10127	R00178,R05068,R05069,R00178,R04673,R06895,R07767,R04710,R07768,R00177,R00654,R02199,R02200,R02196,R02197,R00014,R00217,R00346,R00345,R00726,R00341,R00431,R04673,R05070
174	0.33	343	14	59	0	0	C00022->C00407:[1->2,3->6]	RP02918,RP06172,RP10180,RP00287,RP10179,RP01077,RP05694,RP06101,RP02042,RP05067,RP00285,RP04312,RP08252,RP10127	R00014,R00472,R05068,R00214,R00216,R05069,R00742,R04709,R07989,R06635,R06637,R06636,R06459,R06458,R06448,R07250,R06510,R07253,R05331,R06641,R00233,R06511,R06512,R06643,R06644,R06645,R02505,R07987,R07251,R07988,R05188,R06482,R06483,R06480,R06481,R02447,R05464,R01613,R01614,R05190,R07758,R02223,R07254,R02224,R00214,R00216,R02199,R02200,R02196,R02197,R00344,R00211,R00210,R00209,R01196,R00212,R04673,R04673,R05070
175	0.50	657	17	25	0	1	C00022->C00407:[1->2,3->6], C00036->C00407:[5->3]	RP07515,RP02042,RP10180,RP05769,RP05067,RP10992,RP01086,RP10127,RP01128,RP01085,RP10179,RP01226,RP06023,RP05304,RP02918,RP04312,RP08252	R03425,R02199,R02200,R02196,R02197,R05068,R05704,R00830,R01221,R03425,R00344,R07641,R07247,R00751,R05070,R00830,R00751,R05069,R00996,R00149,R00150,R05704,R00014,R04673,R04673
176	0.67	392	15	31	0	0	C00022->C00407:[1->2,1->5,3->6,3->9]	RP06172,RP00109,RP10180,RP01085,RP10179,RP04312,RP00079,RP02042,RP00285,RP02918,RP01226,RP01086,RP04318,RP08252,RP10127	R00472,R00344,R00930,R00217,R00353,R05068,R00751,R05069,R04673,R00361,R00360,R00343,R00342,R01447,R01257,R02199,R02200,R02196,R02197,R00211,R00210,R00209,R01196,R00212,R00014,R00996,R07247,R00751,R00224,R04673,R05070
177	0.67	240	15	53	0	0	C00036->C00407:[1->1,2->9,3->3,5->5]	RP00043,RP06172,RP10180,RP01085,RP10179,RP00921,RP00128,RP01226,RP00079,RP02042,RP00026,RP04312,RP01086,RP08252,RP10127	R03121,R00369,R00365,R00364,R00366,R00372,R00373,R00652,R00588,R01957,R00472,R05068,R00751,R05069,R00472,R00710,R00711,R01019,R00326,R00996,R00361,R00360,R00343,R00342,R01447,R01257,R02199,R02200,R02196,R02197,R00743,R01323,R01179,R05508,R00393,R04057,R02955,R05336,R01359,R05509,R00928,R04000,R00229,R07832,R03884,R00227,R03153,R00235,R04673,R07247,R00751,R04673,R05070
178	0.83	296	21	89	0	1	C00036->C00407:[2->6,2->9,5->2,5->3,5->5]	RP07515,RP06172,RP01077,RP05769,RP10180,RP00026,RP01128,RP10179,RP01085,RP05694,RP00128,RP04312,RP00079,RP05304,RP01089,RP02042,RP05067,RP01226,RP01086,RP08252,RP10127	R03425,R00472,R00742,R05704,R00830,R01221,R03425,R05068,R00743,R01323,R01179,R05508,R00393,R04057,R02955,R05336,R01359,R05509,R00928,R04000,R00229,R07832,R03884,R00227,R03153,R00235,R00830,R05069,R00751,R04709,R07989,R06635,R06637,R06636,R06459,R06458,R06448,R07250,R06510,R07253,R05331,R06641,R00233,R06511,R06512,R06643,R06644,R06645,R02505,R07987,R07251,R07988,R05188,R06482,R06483,R06480,R06481,R02447,R05464,R01613,R01614,R05190,R07758,R02223,R07254,R02224,R00710,R00711,R01019,R00326,R04673,R00361,R00360,R00343,R00342,R01447,R01257,R05704,R00755,R02199,R02200,R02196,R02197,R00344,R00996,R07247,R00751,R04673,R05070
179	0.50	446	16	31	0	1	C00022->C00407:[1->2,3->6], C00036->C00407:[5->3]	RP07515,RP00109,RP01128,RP10180,RP01085,RP10179,RP02042,RP01226,RP05304,RP05769,RP02918,RP04312,RP01086,RP05729,RP08252,RP10127	R03425,R00344,R00930,R00217,R00353,R00830,R05068,R00751,R05069,R02199,R02200,R02196,R02197,R00996,R05704,R05704,R00830,R01221,R03425,R00014,R04673,R07247,R00751,R00217,R00346,R00345,R00726,R00341,R00431,R04673,R05070
180	0.67	492	18	31	0	0	C00022->C00407:[1->2,1->5,3->6,3->9]	RP10180,RP00287,RP06101,RP02042,RP04318,RP00285,RP01431,RP04312,RP01086,RP10127,RP05857,RP06172,RP00177,RP01085,RP10179,RP01226,RP02918,RP08252	R05068,R00214,R00216,R00214,R00216,R02199,R02200,R02196,R02197,R00224,R00211,R00210,R00209,R01196,R00212,R01324,R04673,R07247,R00751,R05070,R00709,R00267,R00472,R00351,R00352,R00362,R00751,R05069,R00996,R00014,R04673
181	0.33	473	14	50	0	0	C00022->C00407:[1->2,3->6]	RP06172,RP00036,RP10180,RP05698,RP10179,RP06101,RP00287,RP00078,RP02042,RP02918,RP00285,RP04312,RP08252,RP10127	R00472,R00199,R01858,R02628,R01138,R00659,R00724,R00200,R00206,R02320,R00430,R00208,R01012,R00572,R05068,R01196,R00006,R00014,R00211,R00210,R01699,R00207,R00224,R00226,R00209,R05636,R03145,R05069,R00214,R00216,R00214,R00216,R00431,R00346,R00345,R00726,R00341,R02199,R02200,R02196,R02197,R00014,R00211,R00210,R00209,R01196,R00212,R04673,R04673,R05070
182	0.83	404	21	80	0	1	C00022->C00407:[1->2,1->5,3->6,3->9], C00036->C00407:[5->3]	RP07515,RP00036,RP10180,RP08251,RP05694,RP02042,RP05769,RP05067,RP01226,RP01086,RP10127,RP01128,RP01085,RP10179,RP01077,RP04312,RP12734,RP05304,RP00078,RP04318,RP08252	R03425,R00199,R01858,R02628,R01138,R00659,R00724,R00200,R00206,R02320,R00430,R00208,R01012,R00572,R05068,R04672,R04709,R07989,R06635,R06637,R06636,R06459,R06458,R06448,R07250,R06510,R07253,R05331,R06641,R00233,R06511,R06512,R06643,R06644,R06645,R02505,R07987,R07251,R07988,R05188,R06482,R06483,R06480,R06481,R02447,R05464,R01613,R01614,R05190,R07758,R02223,R07254,R02224,R02199,R02200,R02196,R02197,R05704,R00830,R01221,R03425,R00344,R00996,R07247,R00751,R05070,R00830,R00751,R05069,R00742,R04673,R00226,R05704,R00431,R00346,R00345,R00726,R00341,R00224,R04673
183	1.00	457	23	53	0	0	C00022->C00407:[1->1,1->2,1->5,2->3,3->6,3->9]	RP06374,RP00109,RP10180,RP04290,RP06373,RP00931,RP02042,RP04318,RP01431,RP01226,RP01086,RP10127,RP00043,RP00177,RP01085,RP05698,RP10179,RP00568,RP04312,RP01670,RP02918,RP08252,RP00301	R00945,R00344,R00930,R00217,R00353,R05068,R00220,R00941,R00479,R02199,R02200,R02196,R02197,R00224,R01324,R00996,R07247,R00751,R05070,R03121,R00369,R00365,R00364,R00366,R00372,R00373,R00652,R00588,R01957,R00351,R00352,R00362,R00751,R01196,R00006,R00014,R00211,R00210,R01699,R00207,R00224,R00226,R00209,R05636,R03145,R05069,R01218,R01220,R04673,R01655,R00014,R04673,R00945
184	0.50	395	13	28	0	0	C00022->C00407:[1->2,3->6], C00036->C00407:[5->3]	RP08122,RP00109,RP10180,RP10179,RP03935,RP04312,RP03934,RP01029,RP02042,RP02918,RP05729,RP08252,RP10127	R00178,R00344,R00930,R00217,R00353,R05068,R05069,R00178,R04673,R06895,R07767,R04710,R07768,R00177,R00654,R02199,R02200,R02196,R02197,R00014,R00217,R00346,R00345,R00726,R00341,R00431,R04673,R05070
185	0.50	490	18	55	0	1	C00022->C00407:[1->5,2->3,3->9]	RP07515,RP00109,RP00036,RP10180,RP02042,RP05769,RP04312,RP01086,RP10127,RP01128,RP01085,RP05698,RP10179,RP01226,RP05304,RP00078,RP04318,RP08252	R03425,R00344,R00930,R00217,R00353,R00199,R01858,R02628,R01138,R00659,R00724,R00200,R00206,R02320,R00430,R00208,R01012,R00572,R05068,R02199,R02200,R02196,R02197,R05704,R00830,R01221,R03425,R04673,R07247,R00751,R05070,R00830,R00751,R01196,R00006,R00014,R00211,R00210,R01699,R00207,R00224,R00226,R00209,R05636,R03145,R05069,R00996,R05704,R00431,R00346,R00345,R00726,R00341,R00224,R04673
186	0.67	380	15	49	0	0	C00022->C00407:[1->2,3->6], C00036->C00407:[1->1,3->3]	RP00043,RP00036,RP10180,RP01085,RP10179,RP00921,RP01226,RP00079,RP00078,RP02042,RP02918,RP04312,RP01086,RP08252,RP10127	R03121,R00369,R00365,R00364,R00366,R00372,R00373,R00652,R00588,R01957,R00199,R01858,R02628,R01138,R00659,R00724,R00200,R00206,R02320,R00430,R00208,R01012,R00572,R05068,R00751,R05069,R00472,R00996,R00361,R00360,R00343,R00342,R01447,R01257,R00431,R00346,R00345,R00726,R00341,R02199,R02200,R02196,R02197,R00014,R04673,R07247,R00751,R04673,R05070
187	0.50	478	17	51	0	1	C00022->C00407:[1->5,2->3,3->9]	RP07515,RP00036,RP10180,RP02042,RP05769,RP04312,RP01086,RP10127,RP01128,RP01085,RP05698,RP10179,RP01226,RP05304,RP00078,RP04318,RP08252	R03425,R00199,R01858,R02628,R01138,R00659,R00724,R00200,R00206,R02320,R00430,R00208,R01012,R00572,R05068,R02199,R02200,R02196,R02197,R05704,R00830,R01221,R03425,R04673,R07247,R00751,R05070,R00830,R00751,R01196,R00006,R00014,R00211,R00210,R01699,R00207,R00224,R00226,R00209,R05636,R03145,R05069,R00996,R05704,R00431,R00346,R00345,R00726,R00341,R00224,R04673
188	0.33	269	12	30	0	0	C00036->C00407:[1->1,3->3]	RP00043,RP01086,RP10180,RP01085,RP10179,RP01226,RP00079,RP02042,RP04312,RP00921,RP08252,RP10127	R03121,R00369,R00365,R00364,R00366,R00372,R00373,R00652,R00588,R01957,R07247,R00751,R05068,R00751,R05069,R00996,R00361,R00360,R00343,R00342,R01447,R01257,R02199,R02200,R02196,R02197,R04673,R00472,R04673,R05070
189	0.50	285	15	31	0	2	C00022->C00407:[1->5,2->3,3->9]	RP06367,RP00109,RP09200,RP11208,RP04290,RP03833,RP00285,RP11450,RP11206,RP01180,RP02042,RP05983,RP11207,RP03834,RP09733	R00927,R00344,R00930,R00217,R00353,R03894,R08567,R03171,R00220,R04203,R00211,R00210,R00209,R01196,R00212,R03172,R07603,R00927,R02199,R02200,R02196,R02197,R05103,R01281,R04225,R04204,R08567,R07603,R03894,R03171,R04225
190	0.83	481	18	39	0	1	C00022->C00407:[1->2,1->5,2->3,3->6,3->9]	RP07515,RP00109,RP05769,RP10180,RP08251,RP02042,RP01226,RP01086,RP10127,RP01128,RP01085,RP05698,RP10179,RP04312,RP12734,RP05304,RP04318,RP08252	R03425,R00344,R00930,R00217,R00353,R05704,R00830,R01221,R03425,R05068,R04672,R02199,R02200,R02196,R02197,R00996,R07247,R00751,R05070,R00830,R00751,R01196,R00006,R00014,R00211,R00210,R01699,R00207,R00224,R00226,R00209,R05636,R03145,R05069,R04673,R00226,R05704,R00224,R04673
191	0.33	600	20	36	0	0	C00022->C00407:[1->2,3->6]	RP06374,RP10180,RP04290,RP06373,RP00931,RP02042,RP05067,RP01431,RP10992,RP10127,RP00043,RP00177,RP06023,RP10179,RP00568,RP04312,RP01670,RP02918,RP08252,RP00301	R00945,R05068,R00220,R00941,R00479,R02199,R02200,R02196,R02197,R00344,R01324,R07641,R05070,R03121,R00369,R00365,R00364,R00366,R00372,R00373,R00652,R00588,R01957,R00351,R00352,R00362,R00149,R00150,R05069,R01218,R01220,R04673,R01655,R00014,R04673,R00945
192	0.50	461	18	46	0	1	C00022->C00407:[1->2,3->6], C00036->C00407:[5->3]	RP07515,RP00036,RP10180,RP01085,RP05769,RP10179,RP11543,RP04312,RP01128,RP05304,RP00078,RP10730,RP02042,RP01226,RP01086,RP05729,RP08252,RP10127	R03425,R00199,R01858,R02628,R01138,R00659,R00724,R00200,R00206,R02320,R00430,R00208,R01012,R00572,R05068,R00751,R05704,R00830,R01221,R03425,R05069,R03270,R04673,R00830,R05704,R00431,R00346,R00345,R00726,R00341,R01699,R02199,R02200,R02196,R02197,R00996,R07247,R00751,R00217,R00346,R00345,R00726,R00341,R00431,R04673,R05070
193	1.00	528	29	54	0	1	C00022->C00407:[1->1,1->2,1->5,2->3,3->6,3->9], C00036->C00407:[5->3]	RP07515,RP06374,RP05769,RP10180,RP04290,RP06373,RP00931,RP04318,RP02042,RP05067,RP01431,RP10992,RP01086,RP05729,RP10127,RP00043,RP01128,RP00177,RP01085,RP10179,RP06023,RP00568,RP01226,RP01670,RP05304,RP02918,RP04312,RP08252,RP00301	R03425,R00945,R05704,R00830,R01221,R03425,R05068,R00220,R00941,R00479,R00224,R02199,R02200,R02196,R02197,R00344,R01324,R07641,R07247,R00751,R00217,R00346,R00345,R00726,R00341,R00431,R05070,R03121,R00369,R00365,R00364,R00366,R00372,R00373,R00652,R00588,R01957,R00830,R00351,R00352,R00362,R00751,R05069,R00149,R00150,R01218,R01220,R00996,R01655,R05704,R00014,R04673,R04673,R00945
194	1.00	377	26	79	0	1	C00022->C00407:[1->1,1->2,1->5,2->3,3->6,3->9], C00036->C00407:[5->3]	RP07515,RP06374,RP05769,RP10180,RP04290,RP05694,RP02042,RP05067,RP04312,RP01086,RP05729,RP10127,RP00300,RP01128,RP01085,RP10179,RP01077,RP00568,RP01226,RP01670,RP05304,RP02918,RP03735,RP04318,RP08252,RP00301	R03425,R00945,R05704,R00830,R01221,R03425,R05068,R00220,R04709,R07989,R06635,R06637,R06636,R06459,R06458,R06448,R07250,R06510,R07253,R05331,R06641,R00233,R06511,R06512,R06643,R06644,R06645,R02505,R07987,R07251,R07988,R05188,R06482,R06483,R06480,R06481,R02447,R05464,R01613,R01614,R05190,R07758,R02223,R07254,R02224,R02199,R02200,R02196,R02197,R00344,R04673,R07247,R00751,R00217,R00346,R00345,R00726,R00341,R00431,R05070,R00944,R00943,R00830,R00751,R05069,R00742,R01218,R01220,R00996,R01655,R05704,R00014,R00134,R03215,R03146,R00519,R00224,R04673,R00945
195	1.00	316	17	49	0	0	C00022->C00407:[1->1,2->3,3->6,3->9], C00036->C00407:[2->6,2->9,5->2,5->5]	RP06172,RP01086,RP00109,RP10180,RP00026,RP04290,RP10179,RP01085,RP00128,RP04312,RP00079,RP01089,RP02042,RP01226,RP00301,RP08252,RP10127	R00472,R07247,R00751,R00344,R00930,R00217,R00353,R05068,R00743,R01323,R01179,R05508,R00393,R04057,R02955,R05336,R01359,R05509,R00928,R04000,R00229,R07832,R03884,R00227,R03153,R00235,R00220,R05069,R00751,R00710,R00711,R01019,R00326,R04673,R00361,R00360,R00343,R00342,R01447,R01257,R00755,R02199,R02200,R02196,R02197,R00996,R00945,R04673,R05070
196	0.67	456	18	35	0	0	C00022->C00407:[1->2,1->5,3->6,3->9]	RP01226,RP10180,RP01085,RP04318,RP10179,RP00930,RP05880,RP00079,RP00121,RP02042,RP02918,RP00285,RP01292,RP04312,RP01086,RP01431,RP08252,RP10127	R00996,R05068,R00751,R00224,R05069,R00479,R00351,R00352,R00361,R00360,R00343,R00342,R01447,R01257,R00412,R00408,R02164,R00402,R02199,R02200,R02196,R02197,R00014,R00211,R00210,R00209,R01196,R00212,R01082,R04673,R07247,R00751,R01324,R04673,R05070
197	0.50	469	23	44	0	1	C00022->C00407:[1->2,3->6], C00036->C00407:[5->3]	RP07515,RP05769,RP01128,RP00287,RP01432,RP06101,RP02042,RP00285,RP01226,RP01086,RP05729,RP10127,RP01830,RP05857,RP06172,RP10180,RP00177,RP01085,RP10179,RP04312,RP05304,RP02918,RP08252	R03425,R05704,R00830,R01221,R03425,R00830,R00214,R00216,R01325,R00214,R00216,R02199,R02200,R02196,R02197,R00211,R00210,R00209,R01196,R00212,R00996,R07247,R00751,R00217,R00346,R00345,R00726,R00341,R00431,R05070,R01900,R00709,R00267,R00472,R05068,R00351,R00352,R00362,R00751,R05069,R04673,R05704,R00014,R04673
198	0.83	489	20	57	0	1	C00022->C00407:[1->2,1->5,2->3,3->6,3->9]	RP07515,RP00036,RP10180,RP11543,RP02042,RP10730,RP00109,RP01226,RP01086,RP10127,RP01128,RP01085,RP05698,RP10179,RP04312,RP05304,RP05769,RP00078,RP04318,RP08252	R03425,R00199,R01858,R02628,R01138,R00659,R00724,R00200,R00206,R02320,R00430,R00208,R01012,R00572,R05068,R03270,R02199,R02200,R02196,R02197,R01699,R00344,R00930,R00217,R00353,R00996,R07247,R00751,R05070,R00830,R00751,R01196,R00006,R00014,R00211,R00210,R01699,R00207,R00224,R00226,R00209,R05636,R03145,R05069,R04673,R05704,R05704,R00830,R01221,R03425,R00431,R00346,R00345,R00726,R00341,R00224,R04673
199	0.50	324	19	73	0	0	C00022->C00407:[1->2,3->6], C00036->C00407:[5->3]	RP08122,RP10180,RP00287,RP03935,RP05694,RP06101,RP03934,RP01029,RP02042,RP05067,RP00285,RP05729,RP10127,RP06172,RP10179,RP01077,RP04312,RP02918,RP08252	R00178,R05068,R00214,R00216,R00178,R04709,R07989,R06635,R06637,R06636,R06459,R06458,R06448,R07250,R06510,R07253,R05331,R06641,R00233,R06511,R06512,R06643,R06644,R06645,R02505,R07987,R07251,R07988,R05188,R06482,R06483,R06480,R06481,R02447,R05464,R01613,R01614,R05190,R07758,R02223,R07254,R02224,R00214,R00216,R06895,R07767,R04710,R07768,R00177,R00654,R02199,R02200,R02196,R02197,R00344,R00211,R00210,R00209,R01196,R00212,R00217,R00346,R00345,R00726,R00341,R00431,R05070,R00472,R05069,R00742,R04673,R00014,R04673
200	0.33	436	13	30	0	0	C00022->C00407:[1->2,3->6]	RP06172,RP00109,RP10180,RP00287,RP10179,RP06101,RP02042,RP02918,RP00285,RP04312,RP05729,RP08252,RP10127	R00472,R00344,R00930,R00217,R00353,R05068,R00214,R00216,R05069,R00214,R00216,R02199,R02200,R02196,R02197,R00014,R00211,R00210,R00209,R01196,R00212,R04673,R00217,R00346,R00345,R00726,R00341,R00431,R04673,R05070
201	0.33	461	14	44	0	0	C00022->C00407:[1->2,3->6]	RP06172,RP00036,RP10180,RP00287,RP10179,RP06101,RP00078,RP02042,RP02918,RP00285,RP04312,RP05729,RP08252,RP10127	R00472,R00199,R01858,R02628,R01138,R00659,R00724,R00200,R00206,R02320,R00430,R00208,R01012,R00572,R05068,R00214,R00216,R05069,R00214,R00216,R00431,R00346,R00345,R00726,R00341,R02199,R02200,R02196,R02197,R00014,R00211,R00210,R00209,R01196,R00212,R04673,R00217,R00346,R00345,R00726,R00341,R00431,R04673,R05070
202	0.33	651	15	28	0	0	C00022->C00407:[1->2,3->6]	RP02918,RP06172,RP00109,RP10180,RP00287,RP10179,RP06101,RP06023,RP02042,RP05067,RP00285,RP10992,RP04312,RP08252,RP10127	R00014,R00472,R00344,R00930,R00217,R00353,R05068,R00214,R00216,R05069,R00214,R00216,R00149,R00150,R02199,R02200,R02196,R02197,R00344,R00211,R00210,R00209,R01196,R00212,R07641,R04673,R04673,R05070
203	0.33	390	16	77	0	0	C00022->C00407:[1->2,3->6]	RP02918,RP06172,RP00036,RP10180,RP00287,RP10179,RP01077,RP05694,RP06101,RP00078,RP02042,RP05067,RP00285,RP04312,RP08252,RP10127	R00014,R00472,R00199,R01858,R02628,R01138,R00659,R00724,R00200,R00206,R02320,R00430,R00208,R01012,R00572,R05068,R00214,R00216,R05069,R00742,R04709,R07989,R06635,R06637,R06636,R06459,R06458,R06448,R07250,R06510,R07253,R05331,R06641,R00233,R06511,R06512,R06643,R06644,R06645,R02505,R07987,R07251,R07988,R05188,R06482,R06483,R06480,R06481,R02447,R05464,R01613,R01614,R05190,R07758,R02223,R07254,R02224,R00214,R00216,R00431,R00346,R00345,R00726,R00341,R02199,R02200,R02196,R02197,R00344,R00211,R00210,R00209,R01196,R00212,R04673,R04673,R05070
204	0.83	433	22	54	0	1	C00022->C00407:[1->2,1->5,2->3,3->6,3->9], C00036->C00407:[5->3]	RP07515,RP05769,RP10180,RP00287,RP06101,RP02042,RP00109,RP04318,RP00285,RP01226,RP01086,RP05729,RP10127,RP06172,RP01128,RP01085,RP05698,RP10179,RP04312,RP05304,RP02918,RP08252	R03425,R05704,R00830,R01221,R03425,R05068,R00214,R00216,R00214,R00216,R02199,R02200,R02196,R02197,R00344,R00930,R00217,R00353,R00224,R00211,R00210,R00209,R01196,R00212,R00996,R07247,R00751,R00217,R00346,R00345,R00726,R00341,R00431,R05070,R00472,R00830,R00751,R01196,R00006,R00014,R00211,R00210,R01699,R00207,R00224,R00226,R00209,R05636,R03145,R05069,R04673,R05704,R00014,R04673
205	0.67	531	16	39	0	0	C00022->C00407:[1->1,1->2,2->3,3->6]	RP00109,RP01086,RP00036,RP10180,RP01085,RP04290,RP10179,RP08251,RP04312,RP12734,RP00078,RP02042,RP01226,RP00301,RP08252,RP10127	R00344,R00930,R00217,R00353,R07247,R00751,R00199,R01858,R02628,R01138,R00659,R00724,R00200,R00206,R02320,R00430,R00208,R01012,R00572,R05068,R00751,R00220,R05069,R04672,R04673,R00226,R00431,R00346,R00345,R00726,R00341,R02199,R02200,R02196,R02197,R00996,R00945,R04673,R05070
206	0.50	496	19	56	0	1	C00022->C00407:[1->2,2->3,3->6]	RP07515,RP00109,RP00036,RP10180,RP01085,RP05698,RP10179,RP08251,RP04312,RP12734,RP01128,RP05304,RP05769,RP00078,RP02042,RP01226,RP01086,RP08252,RP10127	R03425,R00344,R00930,R00217,R00353,R00199,R01858,R02628,R01138,R00659,R00724,R00200,R00206,R02320,R00430,R00208,R01012,R00572,R05068,R00751,R01196,R00006,R00014,R00211,R00210,R01699,R00207,R00224,R00226,R00209,R05636,R03145,R05069,R04672,R04673,R00226,R00830,R05704,R05704,R00830,R01221,R03425,R00431,R00346,R00345,R00726,R00341,R02199,R02200,R02196,R02197,R00996,R07247,R00751,R04673,R05070
207	1.00	467	23	40	0	1	C00022->C00407:[1->1,1->2,1->5,2->3,3->6,3->9], C00036->C00407:[5->3]	RP07515,RP06374,RP05769,RP10180,RP04290,RP02042,RP02918,RP01226,RP01086,RP05729,RP10127,RP00300,RP01128,RP01085,RP10179,RP00568,RP04312,RP01670,RP05304,RP04318,RP03735,RP08252,RP00301	R03425,R00945,R05704,R00830,R01221,R03425,R05068,R00220,R02199,R02200,R02196,R02197,R00014,R00996,R07247,R00751,R00217,R00346,R00345,R00726,R00341,R00431,R05070,R00944,R00943,R00830,R00751,R05069,R01218,R01220,R04673,R01655,R05704,R00224,R00134,R03215,R03146,R00519,R04673,R00945
208	0.33	459	18	48	0	0	C00022->C00407:[1->2,3->6]	RP06172,RP02042,RP10180,RP00079,RP05698,RP10179,RP00177,RP06101,RP00931,RP00287,RP00109,RP02918,RP00285,RP04312,RP00921,RP01431,RP08252,RP10127	R00472,R02199,R02200,R02196,R02197,R05068,R00361,R00360,R00343,R00342,R01447,R01257,R01196,R00006,R00014,R00211,R00210,R01699,R00207,R00224,R00226,R00209,R05636,R03145,R05069,R00351,R00352,R00362,R00214,R00216,R00479,R00214,R00216,R00344,R00930,R00217,R00353,R00014,R00211,R00210,R00209,R01196,R00212,R04673,R00472,R01324,R04673,R05070
209	0.33	466	19	48	0	0	C00022->C00407:[1->2,3->6]	RP00043,RP06374,RP02042,RP10180,RP05698,RP10179,RP04290,RP00568,RP04312,RP01670,RP06373,RP00931,RP00177,RP00109,RP02918,RP01431,RP10127,RP08252,RP00301	R03121,R00369,R00365,R00364,R00366,R00372,R00373,R00652,R00588,R01957,R00945,R02199,R02200,R02196,R02197,R05068,R01196,R00006,R00014,R00211,R00210,R01699,R00207,R00224,R00226,R00209,R05636,R03145,R05069,R00220,R01218,R01220,R04673,R01655,R00941,R00479,R00351,R00352,R00362,R00344,R00930,R00217,R00353,R00014,R01324,R05070,R04673,R00945
210	0.83	424	23	58	0	1	C00022->C00407:[1->2,3->6,3->9], C00036->C00407:[5->3,5->5]	RP07515,RP00128,RP02042,RP10180,RP00287,RP06101,RP00026,RP05769,RP05067,RP10992,RP01086,RP05729,RP10127,RP06172,RP01128,RP01085,RP10179,RP01226,RP06023,RP05304,RP02918,RP04312,RP08252	R03425,R00710,R00711,R01019,R00326,R02199,R02200,R02196,R02197,R05068,R00214,R00216,R00214,R00216,R00743,R01323,R01179,R05508,R00393,R04057,R02955,R05336,R01359,R05509,R00928,R04000,R00229,R07832,R03884,R00227,R03153,R00235,R05704,R00830,R01221,R03425,R00344,R07641,R07247,R00751,R00217,R00346,R00345,R00726,R00341,R00431,R05070,R00472,R00830,R00751,R05069,R00996,R00149,R00150,R05704,R00014,R04673,R04673
211	0.50	350	17	60	0	1	C00022->C00407:[1->2,3->6], C00036->C00407:[5->3]	RP07515,RP02042,RP10180,RP05694,RP05769,RP05067,RP04312,RP01086,RP10127,RP01128,RP01085,RP10179,RP01077,RP01226,RP05304,RP02918,RP08252	R03425,R02199,R02200,R02196,R02197,R05068,R04709,R07989,R06635,R06637,R06636,R06459,R06458,R06448,R07250,R06510,R07253,R05331,R06641,R00233,R06511,R06512,R06643,R06644,R06645,R02505,R07987,R07251,R07988,R05188,R06482,R06483,R06480,R06481,R02447,R05464,R01613,R01614,R05190,R07758,R02223,R07254,R02224,R05704,R00830,R01221,R03425,R00344,R04673,R07247,R00751,R05070,R00830,R00751,R05069,R00742,R00996,R05704,R00014,R04673
212	0.67	307	16	48	0	0	C00022->C00407:[1->1,2->3,3->9], C00036->C00407:[2->9,5->5]	RP06172,RP02042,RP10180,RP01085,RP04290,RP10179,RP00128,RP00301,RP01226,RP00079,RP00109,RP00026,RP04312,RP01086,RP08252,RP10127	R00472,R02199,R02200,R02196,R02197,R05068,R00751,R00220,R05069,R00710,R00711,R01019,R00326,R00945,R00996,R00361,R00360,R00343,R00342,R01447,R01257,R00344,R00930,R00217,R00353,R00743,R01323,R01179,R05508,R00393,R04057,R02955,R05336,R01359,R05509,R00928,R04000,R00229,R07832,R03884,R00227,R03153,R00235,R04673,R07247,R00751,R04673,R05070
213	0.83	481	19	47	0	1	C00022->C00407:[1->2,1->5,3->6,3->9], C00036->C00407:[5->3]	RP07515,RP00036,RP10180,RP08251,RP02042,RP05769,RP01226,RP01086,RP05729,RP10127,RP01128,RP01085,RP10179,RP04312,RP12734,RP05304,RP00078,RP04318,RP08252	R03425,R00199,R01858,R02628,R01138,R00659,R00724,R00200,R00206,R02320,R00430,R00208,R01012,R00572,R05068,R04672,R02199,R02200,R02196,R02197,R05704,R00830,R01221,R03425,R00996,R07247,R00751,R00217,R00346,R00345,R00726,R00341,R00431,R05070,R00830,R00751,R05069,R04673,R00226,R05704,R00431,R00346,R00345,R00726,R00341,R00224,R04673
214	0.33	394	18	41	0	0	C00022->C00407:[1->2,3->6]	RP00043,RP06374,RP00568,RP10180,RP00287,RP10179,RP04290,RP00300,RP04312,RP01670,RP10127,RP02042,RP02918,RP03735,RP00921,RP05729,RP08252,RP00301	R03121,R00369,R00365,R00364,R00366,R00372,R00373,R00652,R00588,R01957,R00945,R01218,R01220,R05068,R00214,R00216,R05069,R00220,R00944,R00943,R04673,R01655,R05070,R02199,R02200,R02196,R02197,R00014,R00134,R03215,R03146,R00519,R00472,R00217,R00346,R00345,R00726,R00341,R00431,R04673,R00945
215	0.67	298	16	48	0	0	C00022->C00407:[1->2,3->6,3->9], C00036->C00407:[2->9,5->5]	RP06172,RP02042,RP10180,RP00079,RP10179,RP01085,RP00128,RP11543,RP04312,RP00026,RP10730,RP00109,RP01226,RP01086,RP08252,RP10127	R00472,R02199,R02200,R02196,R02197,R05068,R00361,R00360,R00343,R00342,R01447,R01257,R05069,R00751,R00710,R00711,R01019,R00326,R03270,R04673,R00743,R01323,R01179,R05508,R00393,R04057,R02955,R05336,R01359,R05509,R00928,R04000,R00229,R07832,R03884,R00227,R03153,R00235,R01699,R00344,R00930,R00217,R00353,R00996,R07247,R00751,R04673,R05070
216	0.67	531	16	39	0	0	C00022->C00407:[1->1,1->2,2->3,3->6]	RP07314,RP00109,RP01086,RP00036,RP10180,RP01085,RP04290,RP10179,RP04312,RP00078,RP02042,RP12733,RP01226,RP00301,RP08252,RP10127	R03050,R00344,R00930,R00217,R00353,R07247,R00751,R00199,R01858,R02628,R01138,R00659,R00724,R00200,R00206,R02320,R00430,R00208,R01012,R00572,R05068,R00751,R00220,R05069,R04673,R00431,R00346,R00345,R00726,R00341,R02199,R02200,R02196,R02197,R00006,R00996,R00945,R04673,R05070
217	0.33	564	9	15	0	0	C00022->C00407:[1->2,3->6]	RP00109,RP10180,RP10179,RP08251,RP04312,RP12734,RP02042,RP08252,RP10127	R00344,R00930,R00217,R00353,R05068,R05069,R04672,R04673,R00226,R02199,R02200,R02196,R02197,R04673,R05070
218	1.00	438	22	51	0	0	C00022->C00407:[1->1,1->2,1->5,2->3,3->6,3->9]	RP06374,RP00109,RP10180,RP00287,RP04290,RP06373,RP02042,RP04318,RP01226,RP01086,RP10127,RP00043,RP01085,RP05698,RP10179,RP00568,RP04312,RP01670,RP02918,RP00921,RP08252,RP00301	R00945,R00344,R00930,R00217,R00353,R05068,R00214,R00216,R00220,R00941,R02199,R02200,R02196,R02197,R00224,R00996,R07247,R00751,R05070,R03121,R00369,R00365,R00364,R00366,R00372,R00373,R00652,R00588,R01957,R00751,R01196,R00006,R00014,R00211,R00210,R01699,R00207,R00224,R00226,R00209,R05636,R03145,R05069,R01218,R01220,R04673,R01655,R00014,R00472,R04673,R00945
219	0.33	485	15	54	0	0	C00022->C00407:[1->2,3->6]	RP06172,RP00036,RP10180,RP05698,RP10179,RP00109,RP06101,RP00287,RP00078,RP02042,RP02918,RP00285,RP04312,RP08252,RP10127	R00472,R00199,R01858,R02628,R01138,R00659,R00724,R00200,R00206,R02320,R00430,R00208,R01012,R00572,R05068,R01196,R00006,R00014,R00211,R00210,R01699,R00207,R00224,R00226,R00209,R05636,R03145,R05069,R00344,R00930,R00217,R00353,R00214,R00216,R00214,R00216,R00431,R00346,R00345,R00726,R00341,R02199,R02200,R02196,R02197,R00014,R00211,R00210,R00209,R01196,R00212,R04673,R04673,R05070
220	0.83	402	25	77	0	1	C00022->C00407:[1->2,1->5,3->6,3->9], C00036->C00407:[5->3]	RP07515,RP05769,RP01128,RP05067,RP05694,RP04318,RP02042,RP00121,RP00285,RP01431,RP01226,RP01086,RP10127,RP06172,RP10180,RP00177,RP01085,RP10179,RP00930,RP01077,RP04312,RP05304,RP02918,RP01292,RP08252	R03425,R05704,R00830,R01221,R03425,R00830,R00344,R04709,R07989,R06635,R06637,R06636,R06459,R06458,R06448,R07250,R06510,R07253,R05331,R06641,R00233,R06511,R06512,R06643,R06644,R06645,R02505,R07987,R07251,R07988,R05188,R06482,R06483,R06480,R06481,R02447,R05464,R01613,R01614,R05190,R07758,R02223,R07254,R02224,R00224,R02199,R02200,R02196,R02197,R00412,R00408,R02164,R00402,R00211,R00210,R00209,R01196,R00212,R01324,R00996,R07247,R00751,R05070,R00472,R05068,R00351,R00352,R00362,R00751,R05069,R00479,R00742,R04673,R05704,R00014,R01082,R04673
221	0.83	367	24	81	0	1	C00022->C00407:[1->2,1->5,3->6,3->9], C00036->C00407:[5->3]	RP07515,RP00109,RP10180,RP00287,RP05694,RP06101,RP02042,RP05067,RP00285,RP01226,RP01086,RP05729,RP10127,RP06172,RP01128,RP01085,RP05769,RP10179,RP01077,RP04312,RP05304,RP02918,RP04318,RP08252	R03425,R00344,R00930,R00217,R00353,R05068,R00214,R00216,R04709,R07989,R06635,R06637,R06636,R06459,R06458,R06448,R07250,R06510,R07253,R05331,R06641,R00233,R06511,R06512,R06643,R06644,R06645,R02505,R07987,R07251,R07988,R05188,R06482,R06483,R06480,R06481,R02447,R05464,R01613,R01614,R05190,R07758,R02223,R07254,R02224,R00214,R00216,R02199,R02200,R02196,R02197,R00344,R00211,R00210,R00209,R01196,R00212,R00996,R07247,R00751,R00217,R00346,R00345,R00726,R00341,R00431,R05070,R00472,R00830,R00751,R05704,R00830,R01221,R03425,R05069,R00742,R04673,R05704,R00014,R00224,R04673
222	0.50	473	17	38	0	1	C00022->C00407:[1->2,2->3,3->6]	RP07515,RP02042,RP10180,RP01085,RP05698,RP10179,RP08251,RP04312,RP12734,RP01128,RP05304,RP05769,RP00109,RP01226,RP01086,RP08252,RP10127	R03425,R02199,R02200,R02196,R02197,R05068,R00751,R01196,R00006,R00014,R00211,R00210,R01699,R00207,R00224,R00226,R00209,R05636,R03145,R05069,R04672,R04673,R00226,R00830,R05704,R05704,R00830,R01221,R03425,R00344,R00930,R00217,R00353,R00996,R07247,R00751,R04673,R05070
223	0.33	404	12	26	0	0	C00022->C00407:[1->2,3->6]	RP06172,RP10180,RP00287,RP10179,RP06101,RP02042,RP02918,RP00285,RP04312,RP05729,RP08252,RP10127	R00472,R05068,R00214,R00216,R05069,R00214,R00216,R02199,R02200,R02196,R02197,R00014,R00211,R00210,R00209,R01196,R00212,R04673,R00217,R00346,R00345,R00726,R00341,R00431,R04673,R05070
224	0.83	538	23	42	0	1	C00022->C00407:[1->2,1->5,3->6,3->9], C00036->C00407:[5->3]	RP07515,RP02042,RP01128,RP00287,RP06101,RP04318,RP05769,RP05067,RP00285,RP10992,RP01086,RP05729,RP10127,RP06172,RP10180,RP01085,RP10179,RP01226,RP06023,RP05304,RP02918,RP04312,RP08252	R03425,R02199,R02200,R02196,R02197,R00830,R00214,R00216,R00214,R00216,R00224,R05704,R00830,R01221,R03425,R00344,R00211,R00210,R00209,R01196,R00212,R07641,R07247,R00751,R00217,R00346,R00345,R00726,R00341,R00431,R05070,R00472,R05068,R00751,R05069,R00996,R00149,R00150,R05704,R00014,R04673,R04673
225	0.83	658	19	30	0	1	C00022->C00407:[1->2,1->5,3->6,3->9], C00036->C00407:[5->3]	RP07515,RP02042,RP10180,RP00109,RP05067,RP02918,RP10992,RP01086,RP10127,RP01128,RP01085,RP05769,RP10179,RP01226,RP06023,RP05304,RP04318,RP04312,RP08252	R03425,R02199,R02200,R02196,R02197,R05068,R00344,R00930,R00217,R00353,R00344,R00014,R07641,R07247,R00751,R05070,R00830,R00751,R05704,R00830,R01221,R03425,R05069,R00996,R00149,R00150,R05704,R00224,R04673,R04673
226	0.50	368	18	64	0	1	C00022->C00407:[1->2,3->6], C00036->C00407:[5->3]	RP07515,RP00109,RP02042,RP10180,RP05694,RP05769,RP05067,RP04312,RP01086,RP10127,RP01128,RP01085,RP10179,RP01077,RP01226,RP05304,RP02918,RP08252	R03425,R00344,R00930,R00217,R00353,R02199,R02200,R02196,R02197,R05068,R04709,R07989,R06635,R06637,R06636,R06459,R06458,R06448,R07250,R06510,R07253,R05331,R06641,R00233,R06511,R06512,R06643,R06644,R06645,R02505,R07987,R07251,R07988,R05188,R06482,R06483,R06480,R06481,R02447,R05464,R01613,R01614,R05190,R07758,R02223,R07254,R02224,R05704,R00830,R01221,R03425,R00344,R04673,R07247,R00751,R05070,R00830,R00751,R05069,R00742,R00996,R05704,R00014,R04673
227	0.50	340	20	55	0	1	C00036->C00407:[2->9,3->3,5->5]	RP07515,RP00128,RP02042,RP10180,RP00079,RP05769,RP00026,RP01431,RP04312,RP01086,RP10127,RP05857,RP06172,RP01128,RP00177,RP01085,RP10179,RP01226,RP05304,RP08252	R03425,R00710,R00711,R01019,R00326,R02199,R02200,R02196,R02197,R05068,R00361,R00360,R00343,R00342,R01447,R01257,R05704,R00830,R01221,R03425,R00743,R01323,R01179,R05508,R00393,R04057,R02955,R05336,R01359,R05509,R00928,R04000,R00229,R07832,R03884,R00227,R03153,R00235,R01324,R04673,R07247,R00751,R05070,R00709,R00267,R00472,R00830,R00351,R00352,R00362,R00751,R05069,R00996,R05704,R04673
228	0.67	507	13	33	0	0	C00022->C00407:[1->2,1->5,3->6,3->9]	RP00036,RP10180,RP01085,RP10179,RP04312,RP00078,RP02042,RP04318,RP02918,RP01226,RP01086,RP08252,RP10127	R00199,R01858,R02628,R01138,R00659,R00724,R00200,R00206,R02320,R00430,R00208,R01012,R00572,R05068,R00751,R05069,R04673,R00431,R00346,R00345,R00726,R00341,R02199,R02200,R02196,R02197,R00224,R00014,R00996,R07247,R00751,R04673,R05070
229	0.33	797	16	21	0	0	C00022->C00407:[1->2,3->6]	RP06374,RP00301,RP10180,RP01670,RP10179,RP04290,RP00568,RP04312,RP06023,RP06373,RP02042,RP05067,RP02918,RP10992,RP08252,RP10127	R00945,R00945,R05068,R01655,R05069,R00220,R01218,R01220,R04673,R00149,R00150,R00941,R02199,R02200,R02196,R02197,R00344,R00014,R07641,R04673,R05070
230	0.83	356	25	70	0	1	C00022->C00407:[1->2,1->5,3->6,3->9], C00036->C00407:[5->3]	RP07515,RP00128,RP05769,RP10180,RP00079,RP00930,RP00026,RP02042,RP00285,RP01292,RP04312,RP01086,RP05729,RP10127,RP06172,RP01128,RP01085,RP10179,RP05880,RP01226,RP05304,RP00121,RP02918,RP01431,RP08252	R03425,R00710,R00711,R01019,R00326,R05704,R00830,R01221,R03425,R05068,R00361,R00360,R00343,R00342,R01447,R01257,R00479,R00743,R01323,R01179,R05508,R00393,R04057,R02955,R05336,R01359,R05509,R00928,R04000,R00229,R07832,R03884,R00227,R03153,R00235,R02199,R02200,R02196,R02197,R00211,R00210,R00209,R01196,R00212,R01082,R04673,R07247,R00751,R00217,R00346,R00345,R00726,R00341,R00431,R05070,R00472,R00830,R00751,R05069,R00351,R00352,R00996,R05704,R00412,R00408,R02164,R00402,R00014,R01324,R04673
231	0.83	466	18	33	0	1	C00022->C00407:[1->2,1->5,3->6,3->9], C00036->C00407:[5->3]	RP07515,RP00109,RP05769,RP10180,RP08251,RP02042,RP01226,RP01086,RP05729,RP10127,RP01128,RP01085,RP10179,RP04312,RP12734,RP05304,RP04318,RP08252	R03425,R00344,R00930,R00217,R00353,R05704,R00830,R01221,R03425,R05068,R04672,R02199,R02200,R02196,R02197,R00996,R07247,R00751,R00217,R00346,R00345,R00726,R00341,R00431,R05070,R00830,R00751,R05069,R04673,R00226,R05704,R00224,R04673
232	0.50	367	18	64	0	1	C00022->C00407:[1->5,3->9], C00036->C00407:[5->3]	RP07515,RP00109,RP02042,RP10180,RP05694,RP05769,RP05067,RP04312,RP01086,RP10127,RP01128,RP01085,RP10179,RP01077,RP01226,RP05304,RP04318,RP08252	R03425,R00344,R00930,R00217,R00353,R02199,R02200,R02196,R02197,R05068,R04709,R07989,R06635,R06637,R06636,R06459,R06458,R06448,R07250,R06510,R07253,R05331,R06641,R00233,R06511,R06512,R06643,R06644,R06645,R02505,R07987,R07251,R07988,R05188,R06482,R06483,R06480,R06481,R02447,R05464,R01613,R01614,R05190,R07758,R02223,R07254,R02224,R05704,R00830,R01221,R03425,R00344,R04673,R07247,R00751,R05070,R00830,R00751,R05069,R00742,R00996,R05704,R00224,R04673
233	0.33	522	9	15	0	0	C00022->C00407:[1->2,3->6]	RP00109,RP10180,RP10179,RP11543,RP04312,RP10730,RP02042,RP08252,RP10127	R00344,R00930,R00217,R00353,R05068,R05069,R03270,R04673,R01699,R02199,R02200,R02196,R02197,R04673,R05070
234	0.67	515	16	39	0	0	C00022->C00407:[1->1,1->2,2->3,3->6]	RP00109,RP01086,RP00036,RP10180,RP01085,RP04290,RP10179,RP11543,RP04312,RP00078,RP10730,RP02042,RP01226,RP00301,RP08252,RP10127	R00344,R00930,R00217,R00353,R07247,R00751,R00199,R01858,R02628,R01138,R00659,R00724,R00200,R00206,R02320,R00430,R00208,R01012,R00572,R05068,R00751,R00220,R05069,R03270,R04673,R00431,R00346,R00345,R00726,R00341,R01699,R02199,R02200,R02196,R02197,R00996,R00945,R04673,R05070
235	1.00	509	19	38	0	0	C00022->C00407:[1->1,1->2,1->5,2->3,3->6,3->9]	RP06374,RP01226,RP02042,RP10180,RP01085,RP05698,RP10179,RP04290,RP00568,RP04312,RP01670,RP06373,RP00109,RP04318,RP02918,RP10127,RP01086,RP08252,RP00301	R00945,R00996,R02199,R02200,R02196,R02197,R05068,R00751,R01196,R00006,R00014,R00211,R00210,R01699,R00207,R00224,R00226,R00209,R05636,R03145,R05069,R00220,R01218,R01220,R04673,R01655,R00941,R00344,R00930,R00217,R00353,R00224,R00014,R05070,R07247,R00751,R04673,R00945
236	0.83	495	26	63	0	1	C00022->C00407:[1->2,1->5,3->6,3->9], C00036->C00407:[5->3]	RP07515,RP00036,RP10180,RP00287,RP01432,RP06101,RP02042,RP02918,RP00285,RP04312,RP01086,RP05729,RP10127,RP01830,RP05857,RP06172,RP01128,RP00177,RP01085,RP05769,RP10179,RP01226,RP05304,RP00078,RP04318,RP08252	R03425,R00199,R01858,R02628,R01138,R00659,R00724,R00200,R00206,R02320,R00430,R00208,R01012,R00572,R05068,R00214,R00216,R01325,R00214,R00216,R02199,R02200,R02196,R02197,R00014,R00211,R00210,R00209,R01196,R00212,R04673,R07247,R00751,R00217,R00346,R00345,R00726,R00341,R00431,R05070,R01900,R00709,R00267,R00472,R00830,R00351,R00352,R00362,R00751,R05704,R00830,R01221,R03425,R05069,R00996,R05704,R00431,R00346,R00345,R00726,R00341,R00224,R04673
237	0.67	512	15	38	0	0	C00022->C00407:[1->2,1->5,3->6,3->9]	RP00109,RP00036,RP10180,RP01085,RP10179,RP11543,RP04312,RP00078,RP10730,RP02042,RP04318,RP01226,RP01086,RP08252,RP10127	R00344,R00930,R00217,R00353,R00199,R01858,R02628,R01138,R00659,R00724,R00200,R00206,R02320,R00430,R00208,R01012,R00572,R05068,R00751,R05069,R03270,R04673,R00431,R00346,R00345,R00726,R00341,R01699,R02199,R02200,R02196,R02197,R00224,R00996,R07247,R00751,R04673,R05070
238	0.83	372	21	80	0	1	C00022->C00407:[1->2,2->3,3->6], C00036->C00407:[2->9,5->5]	RP07515,RP00128,RP00036,RP10180,RP00079,RP02042,RP01226,RP01086,RP10127,RP06172,RP01128,RP00026,RP05769,RP10179,RP01085,RP04312,RP05698,RP05304,RP00078,RP02918,RP08252	R03425,R00710,R00711,R01019,R00326,R00199,R01858,R02628,R01138,R00659,R00724,R00200,R00206,R02320,R00430,R00208,R01012,R00572,R05068,R00361,R00360,R00343,R00342,R01447,R01257,R02199,R02200,R02196,R02197,R00996,R07247,R00751,R05070,R00472,R00830,R00743,R01323,R01179,R05508,R00393,R04057,R02955,R05336,R01359,R05509,R00928,R04000,R00229,R07832,R03884,R00227,R03153,R00235,R05704,R00830,R01221,R03425,R05069,R00751,R04673,R01196,R00006,R00014,R00211,R00210,R01699,R00207,R00224,R00226,R00209,R05636,R03145,R05704,R00431,R00346,R00345,R00726,R00341,R00014,R04673
239	1.00	705	21	30	0	0	C00022->C00407:[1->1,1->2,1->5,2->3,3->6,3->9]	RP06374,RP01226,RP00109,RP10180,RP04290,RP06373,RP02042,RP05067,RP10992,RP01086,RP10127,RP06023,RP10179,RP01085,RP00568,RP04312,RP01670,RP02918,RP04318,RP08252,RP00301	R00945,R00996,R00344,R00930,R00217,R00353,R05068,R00220,R00941,R02199,R02200,R02196,R02197,R00344,R07641,R07247,R00751,R05070,R00149,R00150,R05069,R00751,R01218,R01220,R04673,R01655,R00014,R00224,R04673,R00945
240	0.83	372	23	60	0	1	C00022->C00407:[1->2,3->6,3->9], C00036->C00407:[5->3,5->5]	RP07515,RP00128,RP02042,RP10180,RP00287,RP06101,RP00026,RP05769,RP01431,RP04312,RP01086,RP05729,RP10127,RP05857,RP06172,RP01128,RP00177,RP01085,RP10179,RP01226,RP05304,RP02918,RP08252	R03425,R00710,R00711,R01019,R00326,R02199,R02200,R02196,R02197,R05068,R00214,R00216,R00214,R00216,R00743,R01323,R01179,R05508,R00393,R04057,R02955,R05336,R01359,R05509,R00928,R04000,R00229,R07832,R03884,R00227,R03153,R00235,R05704,R00830,R01221,R03425,R01324,R04673,R07247,R00751,R00217,R00346,R00345,R00726,R00341,R00431,R05070,R00709,R00267,R00472,R00830,R00351,R00352,R00362,R00751,R05069,R00996,R05704,R00014,R04673
241	0.33	518	10	29	0	0	C00022->C00407:[1->2,3->6]	RP00036,RP10180,RP10179,RP11543,RP04312,RP00078,RP10730,RP02042,RP08252,RP10127	R00199,R01858,R02628,R01138,R00659,R00724,R00200,R00206,R02320,R00430,R00208,R01012,R00572,R05068,R05069,R03270,R04673,R00431,R00346,R00345,R00726,R00341,R01699,R02199,R02200,R02196,R02197,R04673,R05070
242	0.83	545	19	32	0	1	C00022->C00407:[1->2,1->5,2->3,3->6,3->9], C00036->C00407:[3->3]	RP07515,RP02042,RP10180,RP00109,RP02918,RP01431,RP01226,RP01086,RP10127,RP05857,RP01128,RP00177,RP01085,RP05769,RP10179,RP04312,RP05304,RP04318,RP08252	R03425,R02199,R02200,R02196,R02197,R05068,R00344,R00930,R00217,R00353,R00014,R01324,R00996,R07247,R00751,R05070,R00709,R00267,R00830,R00351,R00352,R00362,R00751,R05704,R00830,R01221,R03425,R05069,R04673,R05704,R00224,R04673
243	0.67	505	13	20	0	0	C00022->C00407:[1->1,1->5,2->3,3->9]	RP02042,RP10180,RP01085,RP04290,RP10179,RP00301,RP01226,RP00109,RP04318,RP04312,RP01086,RP08252,RP10127	R02199,R02200,R02196,R02197,R05068,R00751,R00220,R05069,R00945,R00996,R00344,R00930,R00217,R00353,R00224,R04673,R07247,R00751,R04673,R05070
244	0.67	345	18	64	0	0	C00022->C00407:[1->2,1->5,3->6,3->9]	RP10180,RP00287,RP05694,RP06101,RP02042,RP05067,RP00285,RP04312,RP01086,RP10127,RP06172,RP01085,RP10179,RP01077,RP01226,RP02918,RP04318,RP08252	R05068,R00214,R00216,R04709,R07989,R06635,R06637,R06636,R06459,R06458,R06448,R07250,R06510,R07253,R05331,R06641,R00233,R06511,R06512,R06643,R06644,R06645,R02505,R07987,R07251,R07988,R05188,R06482,R06483,R06480,R06481,R02447,R05464,R01613,R01614,R05190,R07758,R02223,R07254,R02224,R00214,R00216,R02199,R02200,R02196,R02197,R00344,R00211,R00210,R00209,R01196,R00212,R04673,R07247,R00751,R05070,R00472,R00751,R05069,R00742,R00996,R00014,R00224,R04673
245	0.83	547	24	46	0	1	C00022->C00407:[1->2,1->5,3->6,3->9], C00036->C00407:[5->3]	RP07515,RP02918,RP00109,RP10180,RP00287,RP06101,RP02042,RP05067,RP00285,RP10992,RP01086,RP05729,RP10127,RP06172,RP01128,RP01085,RP05769,RP10179,RP01226,RP06023,RP05304,RP04318,RP04312,RP08252	R03425,R00014,R00344,R00930,R00217,R00353,R05068,R00214,R00216,R00214,R00216,R02199,R02200,R02196,R02197,R00344,R00211,R00210,R00209,R01196,R00212,R07641,R07247,R00751,R00217,R00346,R00345,R00726,R00341,R00431,R05070,R00472,R00830,R00751,R05704,R00830,R01221,R03425,R05069,R00996,R00149,R00150,R05704,R00224,R04673,R04673
246	0.83	388	23	84	0	1	C00022->C00407:[1->2,2->3,2->5,3->6,3->9], C00036->C00407:[5->3,5->5]	RP07515,RP00128,RP00036,RP10180,RP00287,RP06101,RP00026,RP02042,RP04312,RP01086,RP05729,RP10127,RP06172,RP01128,RP01085,RP05769,RP10179,RP01226,RP05698,RP05304,RP00078,RP02918,RP08252	R03425,R00710,R00711,R01019,R00326,R00199,R01858,R02628,R01138,R00659,R00724,R00200,R00206,R02320,R00430,R00208,R01012,R00572,R05068,R00214,R00216,R00214,R00216,R00743,R01323,R01179,R05508,R00393,R04057,R02955,R05336,R01359,R05509,R00928,R04000,R00229,R07832,R03884,R00227,R03153,R00235,R02199,R02200,R02196,R02197,R04673,R07247,R00751,R00217,R00346,R00345,R00726,R00341,R00431,R05070,R00472,R00830,R00751,R05704,R00830,R01221,R03425,R05069,R00996,R01196,R00006,R00014,R00211,R00210,R01699,R00207,R00224,R00226,R00209,R05636,R03145,R05704,R00431,R00346,R00345,R00726,R00341,R00014,R04673
247	0.83	500	20	57	0	1	C00022->C00407:[1->2,1->5,2->3,3->6,3->9]	RP07515,RP00036,RP10180,RP02042,RP00109,RP12733,RP01226,RP01086,RP10127,RP07314,RP01128,RP01085,RP05698,RP10179,RP04312,RP05304,RP05769,RP00078,RP04318,RP08252	R03425,R00199,R01858,R02628,R01138,R00659,R00724,R00200,R00206,R02320,R00430,R00208,R01012,R00572,R05068,R02199,R02200,R02196,R02197,R00344,R00930,R00217,R00353,R00006,R00996,R07247,R00751,R05070,R03050,R00830,R00751,R01196,R00006,R00014,R00211,R00210,R01699,R00207,R00224,R00226,R00209,R05636,R03145,R05069,R04673,R05704,R05704,R00830,R01221,R03425,R00431,R00346,R00345,R00726,R00341,R00224,R04673
248	1.00	715	20	26	0	0	C00022->C00407:[1->1,1->2,1->5,2->3,3->6,3->9]	RP06374,RP01226,RP10180,RP04290,RP06373,RP02042,RP05067,RP10992,RP01086,RP10127,RP06023,RP10179,RP01085,RP00568,RP04312,RP01670,RP02918,RP04318,RP08252,RP00301	R00945,R00996,R05068,R00220,R00941,R02199,R02200,R02196,R02197,R00344,R07641,R07247,R00751,R05070,R00149,R00150,R05069,R00751,R01218,R01220,R04673,R01655,R00014,R00224,R04673,R00945
249	0.17	456	15	36	0	1	C00022->C00407:[2->3]	RP07515,RP02042,RP10180,RP01085,RP05698,RP10179,RP01226,RP01128,RP05304,RP05769,RP00109,RP04312,RP01086,RP08252,RP10127	R03425,R02199,R02200,R02196,R02197,R05068,R00751,R01196,R00006,R00014,R00211,R00210,R01699,R00207,R00224,R00226,R00209,R05636,R03145,R05069,R00996,R00830,R05704,R05704,R00830,R01221,R03425,R00344,R00930,R00217,R00353,R04673,R07247,R00751,R04673,R05070
250	0.67	475	19	39	0	0	C00022->C00407:[1->2,1->5,3->6,3->9]	RP01226,RP00109,RP10180,RP01085,RP04318,RP10179,RP00930,RP05880,RP00079,RP00121,RP02042,RP02918,RP00285,RP01292,RP04312,RP01086,RP01431,RP08252,RP10127	R00996,R00344,R00930,R00217,R00353,R05068,R00751,R00224,R05069,R00479,R00351,R00352,R00361,R00360,R00343,R00342,R01447,R01257,R00412,R00408,R02164,R00402,R02199,R02200,R02196,R02197,R00014,R00211,R00210,R00209,R01196,R00212,R01082,R04673,R07247,R00751,R01324,R04673,R05070
251	0.67	399	16	32	0	0	C00022->C00407:[1->1,1->2,2->3,3->6]	RP06172,RP01086,RP00109,RP10180,RP01085,RP04290,RP10179,RP04312,RP00079,RP02042,RP00285,RP02918,RP01226,RP00301,RP08252,RP10127	R00472,R07247,R00751,R00344,R00930,R00217,R00353,R05068,R00751,R00220,R05069,R04673,R00361,R00360,R00343,R00342,R01447,R01257,R02199,R02200,R02196,R02197,R00211,R00210,R00209,R01196,R00212,R00014,R00996,R00945,R04673,R05070
252	0.83	413	20	40	0	1	C00022->C00407:[1->5,3->6,3->9], C00036->C00407:[2->6,5->2,5->3]	RP07515,RP06172,RP02042,RP10180,RP01085,RP05769,RP10179,RP11543,RP04312,RP00079,RP05304,RP01128,RP00109,RP04318,RP10741,RP01226,RP01086,RP05729,RP08252,RP10127	R03425,R00472,R02199,R02200,R02196,R02197,R05068,R00751,R05704,R00830,R01221,R03425,R05069,R03270,R04673,R00361,R00360,R00343,R00342,R01447,R01257,R05704,R00830,R00344,R00930,R00217,R00353,R00224,R02569,R00996,R07247,R00751,R00217,R00346,R00345,R00726,R00341,R00431,R04673,R05070
253	0.67	521	14	37	0	0	C00022->C00407:[1->2,1->5,3->6,3->9]	RP00109,RP00036,RP10180,RP01085,RP10179,RP04312,RP01089,RP00078,RP02042,RP04318,RP01226,RP01086,RP08252,RP10127	R00344,R00930,R00217,R00353,R00199,R01858,R02628,R01138,R00659,R00724,R00200,R00206,R02320,R00430,R00208,R01012,R00572,R05068,R00751,R05069,R04673,R00755,R00431,R00346,R00345,R00726,R00341,R02199,R02200,R02196,R02197,R00224,R00996,R07247,R00751,R04673,R05070
254	0.67	609	19	33	0	0	C00022->C00407:[1->2,1->5,3->6,3->9]	RP02042,RP10180,RP00287,RP05067,RP06101,RP00109,RP04318,RP00285,RP10992,RP01086,RP10127,RP06172,RP01085,RP10179,RP01226,RP06023,RP02918,RP04312,RP08252	R02199,R02200,R02196,R02197,R05068,R00214,R00216,R00344,R00214,R00216,R00344,R00930,R00217,R00353,R00224,R00211,R00210,R00209,R01196,R00212,R07641,R07247,R00751,R05070,R00472,R00751,R05069,R00996,R00149,R00150,R00014,R04673,R04673
255	0.67	350	16	61	0	0	C00022->C00407:[1->2,3->6], C00036->C00407:[2->9,5->5]	RP06172,RP00036,RP10180,RP00079,RP10179,RP01085,RP00128,RP04312,RP00026,RP00078,RP02042,RP02918,RP01226,RP01086,RP08252,RP10127	R00472,R00199,R01858,R02628,R01138,R00659,R00724,R00200,R00206,R02320,R00430,R00208,R01012,R00572,R05068,R00361,R00360,R00343,R00342,R01447,R01257,R05069,R00751,R00710,R00711,R01019,R00326,R04673,R00743,R01323,R01179,R05508,R00393,R04057,R02955,R05336,R01359,R05509,R00928,R04000,R00229,R07832,R03884,R00227,R03153,R00235,R00431,R00346,R00345,R00726,R00341,R02199,R02200,R02196,R02197,R00014,R00996,R07247,R00751,R04673,R05070
256	0.67	501	12	19	0	0	C00022->C00407:[1->2,1->5,3->6,3->9]	RP02042,RP10180,RP01085,RP10179,RP04312,RP00109,RP04318,RP02918,RP01226,RP01086,RP08252,RP10127	R02199,R02200,R02196,R02197,R05068,R00751,R05069,R04673,R00344,R00930,R00217,R00353,R00224,R00014,R00996,R07247,R00751,R04673,R05070
257	0.67	356	17	62	0	0	C00022->C00407:[1->2,1->5,3->6,3->9]	RP06172,RP00036,RP10180,RP00079,RP10179,RP01085,RP00128,RP04312,RP00026,RP01089,RP00078,RP02042,RP04318,RP01226,RP01086,RP08252,RP10127	R00472,R00199,R01858,R02628,R01138,R00659,R00724,R00200,R00206,R02320,R00430,R00208,R01012,R00572,R05068,R00361,R00360,R00343,R00342,R01447,R01257,R05069,R00751,R00710,R00711,R01019,R00326,R04673,R00743,R01323,R01179,R05508,R00393,R04057,R02955,R05336,R01359,R05509,R00928,R04000,R00229,R07832,R03884,R00227,R03153,R00235,R00755,R00431,R00346,R00345,R00726,R00341,R02199,R02200,R02196,R02197,R00224,R00996,R07247,R00751,R04673,R05070
258	0.50	531	19	45	0	1	C00022->C00407:[1->2,3->6], C00036->C00407:[3->3]	RP07515,RP02042,RP10180,RP00036,RP05769,RP01431,RP04312,RP01086,RP10127,RP05857,RP01128,RP00177,RP01085,RP10179,RP01226,RP05304,RP00078,RP02918,RP08252	R03425,R02199,R02200,R02196,R02197,R05068,R00199,R01858,R02628,R01138,R00659,R00724,R00200,R00206,R02320,R00430,R00208,R01012,R00572,R05704,R00830,R01221,R03425,R01324,R04673,R07247,R00751,R05070,R00709,R00267,R00830,R00351,R00352,R00362,R00751,R05069,R00996,R05704,R00431,R00346,R00345,R00726,R00341,R00014,R04673
259	0.17	273	7	26	0	2	C00022->C00407:[2->3]	RP09200,RP02042,RP05698,RP11206,RP11208,RP11207,RP09733	R03894,R02199,R02200,R02196,R02197,R01196,R00006,R00014,R00211,R00210,R01699,R00207,R00224,R00226,R00209,R05636,R03145,R07603,R08567,R03171,R04225,R08567,R07603,R03894,R03171,R04225
260	0.67	524	15	38	0	0	C00022->C00407:[1->1,1->2,2->3,3->6]	RP02042,RP10180,RP01085,RP04290,RP10179,RP00301,RP01226,RP00036,RP00078,RP00109,RP02918,RP04312,RP01086,RP08252,RP10127	R02199,R02200,R02196,R02197,R05068,R00751,R00220,R05069,R00945,R00996,R00199,R01858,R02628,R01138,R00659,R00724,R00200,R00206,R02320,R00430,R00208,R01012,R00572,R00431,R00346,R00345,R00726,R00341,R00344,R00930,R00217,R00353,R00014,R04673,R07247,R00751,R04673,R05070
261	0.83	432	20	46	0	1	C00022->C00407:[1->5,2->3,3->6,3->9], C00036->C00407:[2->6,5->2]	RP07515,RP00109,RP10180,RP11543,RP00079,RP02042,RP05769,RP01226,RP01086,RP10127,RP06172,RP01128,RP01085,RP05698,RP10179,RP04312,RP05304,RP04318,RP10741,RP08252	R03425,R00344,R00930,R00217,R00353,R05068,R03270,R00361,R00360,R00343,R00342,R01447,R01257,R02199,R02200,R02196,R02197,R05704,R00830,R01221,R03425,R00996,R07247,R00751,R05070,R00472,R00830,R00751,R01196,R00006,R00014,R00211,R00210,R01699,R00207,R00224,R00226,R00209,R05636,R03145,R05069,R04673,R05704,R00224,R02569,R04673
262	0.67	516	13	20	0	0	C00022->C00407:[1->2,1->5,3->6,3->9]	RP02042,RP10180,RP01085,RP10179,RP08251,RP04312,RP12734,RP00109,RP04318,RP01226,RP01086,RP08252,RP10127	R02199,R02200,R02196,R02197,R05068,R00751,R05069,R04672,R04673,R00226,R00344,R00930,R00217,R00353,R00224,R00996,R07247,R00751,R04673,R05070
263	0.50	375	19	65	0	1	C00022->C00407:[1->2,3->6], C00036->C00407:[5->3]	RP07515,RP02042,RP10180,RP01085,RP05769,RP10179,RP08251,RP01077,RP05694,RP04312,RP12734,RP01128,RP05304,RP00109,RP05067,RP01226,RP01086,RP08252,RP10127	R03425,R02199,R02200,R02196,R02197,R05068,R00751,R05704,R00830,R01221,R03425,R05069,R04672,R00742,R04709,R07989,R06635,R06637,R06636,R06459,R06458,R06448,R07250,R06510,R07253,R05331,R06641,R00233,R06511,R06512,R06643,R06644,R06645,R02505,R07987,R07251,R07988,R05188,R06482,R06483,R06480,R06481,R02447,R05464,R01613,R01614,R05190,R07758,R02223,R07254,R02224,R04673,R00226,R00830,R05704,R00344,R00930,R00217,R00353,R00344,R00996,R07247,R00751,R04673,R05070
264	0.50	341	15	61	0	0	C00022->C00407:[1->2,3->6], C00036->C00407:[5->3]	RP08122,RP00109,RP10180,RP10179,RP03935,RP01077,RP05694,RP04312,RP03934,RP01029,RP02042,RP05067,RP02918,RP08252,RP10127	R00178,R00344,R00930,R00217,R00353,R05068,R05069,R00178,R00742,R04709,R07989,R06635,R06637,R06636,R06459,R06458,R06448,R07250,R06510,R07253,R05331,R06641,R00233,R06511,R06512,R06643,R06644,R06645,R02505,R07987,R07251,R07988,R05188,R06482,R06483,R06480,R06481,R02447,R05464,R01613,R01614,R05190,R07758,R02223,R07254,R02224,R04673,R06895,R07767,R04710,R07768,R00177,R00654,R02199,R02200,R02196,R02197,R00344,R00014,R04673,R05070
265	0.83	484	18	52	0	1	C00022->C00407:[1->2,1->5,2->3,3->6,3->9]	RP07515,RP00036,RP10180,RP02042,RP02918,RP01226,RP01086,RP10127,RP01128,RP01085,RP05769,RP10179,RP04312,RP05698,RP05304,RP00078,RP04318,RP08252	R03425,R00199,R01858,R02628,R01138,R00659,R00724,R00200,R00206,R02320,R00430,R00208,R01012,R00572,R05068,R02199,R02200,R02196,R02197,R00014,R00996,R07247,R00751,R05070,R00830,R00751,R05704,R00830,R01221,R03425,R05069,R04673,R01196,R00006,R00014,R00211,R00210,R01699,R00207,R00224,R00226,R00209,R05636,R03145,R05704,R00431,R00346,R00345,R00726,R00341,R00224,R04673
266	0.50	457	17	38	0	1	C00022->C00407:[1->2,2->3,3->6]	RP07515,RP02042,RP10180,RP01085,RP05698,RP10179,RP11543,RP04312,RP01128,RP05304,RP05769,RP10730,RP00109,RP01226,RP01086,RP08252,RP10127	R03425,R02199,R02200,R02196,R02197,R05068,R00751,R01196,R00006,R00014,R00211,R00210,R01699,R00207,R00224,R00226,R00209,R05636,R03145,R05069,R03270,R04673,R00830,R05704,R05704,R00830,R01221,R03425,R01699,R00344,R00930,R00217,R00353,R00996,R07247,R00751,R04673,R05070
267	0.33	445	18	46	0	0	C00022->C00407:[1->2,3->6]	RP00043,RP06374,RP02042,RP10180,RP05698,RP10179,RP04290,RP00568,RP04312,RP01670,RP06373,RP00287,RP00109,RP02918,RP10127,RP00921,RP08252,RP00301	R03121,R00369,R00365,R00364,R00366,R00372,R00373,R00652,R00588,R01957,R00945,R02199,R02200,R02196,R02197,R05068,R01196,R00006,R00014,R00211,R00210,R01699,R00207,R00224,R00226,R00209,R05636,R03145,R05069,R00220,R01218,R01220,R04673,R01655,R00941,R00214,R00216,R00344,R00930,R00217,R00353,R00014,R05070,R00472,R04673,R00945
268	0.50	484	19	56	0	1	C00022->C00407:[1->2,2->3,3->6]	RP07515,RP00109,RP00036,RP10180,RP01085,RP05698,RP10179,RP11543,RP04312,RP01128,RP05304,RP05769,RP00078,RP10730,RP02042,RP01226,RP01086,RP08252,RP10127	R03425,R00344,R00930,R00217,R00353,R00199,R01858,R02628,R01138,R00659,R00724,R00200,R00206,R02320,R00430,R00208,R01012,R00572,R05068,R00751,R01196,R00006,R00014,R00211,R00210,R01699,R00207,R00224,R00226,R00209,R05636,R03145,R05069,R03270,R04673,R00830,R05704,R05704,R00830,R01221,R03425,R00431,R00346,R00345,R00726,R00341,R01699,R02199,R02200,R02196,R02197,R00996,R07247,R00751,R04673,R05070
269	0.83	343	21	69	0	1	C00022->C00407:[1->5,3->9], C00036->C00407:[2->6,5->2,5->3]	RP07515,RP02042,RP10180,RP05694,RP11543,RP00079,RP05769,RP05067,RP01226,RP01086,RP10127,RP06172,RP01128,RP01085,RP10179,RP01077,RP04312,RP05304,RP04318,RP10741,RP08252	R03425,R02199,R02200,R02196,R02197,R05068,R04709,R07989,R06635,R06637,R06636,R06459,R06458,R06448,R07250,R06510,R07253,R05331,R06641,R00233,R06511,R06512,R06643,R06644,R06645,R02505,R07987,R07251,R07988,R05188,R06482,R06483,R06480,R06481,R02447,R05464,R01613,R01614,R05190,R07758,R02223,R07254,R02224,R03270,R00361,R00360,R00343,R00342,R01447,R01257,R05704,R00830,R01221,R03425,R00344,R00996,R07247,R00751,R05070,R00472,R00830,R00751,R05069,R00742,R04673,R05704,R00224,R02569,R04673
270	0.50	464	16	37	0	1	C00022->C00407:[1->5,2->3,3->9]	RP07515,RP00109,RP01128,RP10180,RP01085,RP05698,RP10179,RP01226,RP05304,RP05769,RP02042,RP04318,RP04312,RP01086,RP08252,RP10127	R03425,R00344,R00930,R00217,R00353,R00830,R05068,R00751,R01196,R00006,R00014,R00211,R00210,R01699,R00207,R00224,R00226,R00209,R05636,R03145,R05069,R00996,R05704,R05704,R00830,R01221,R03425,R02199,R02200,R02196,R02197,R00224,R04673,R07247,R00751,R04673,R05070
271	0.17	651	16	24	0	1	C00036->C00407:[5->3]	RP07515,RP05769,RP10180,RP01085,RP01128,RP10179,RP01226,RP06023,RP05304,RP02042,RP05067,RP10992,RP01086,RP04312,RP08252,RP10127	R03425,R05704,R00830,R01221,R03425,R05068,R00751,R00830,R05069,R00996,R00149,R00150,R05704,R02199,R02200,R02196,R02197,R00344,R07641,R07247,R00751,R04673,R04673,R05070
272	0.17	335	11	23	0	0	C00036->C00407:[5->3]	RP08122,RP10180,RP10179,RP03935,RP04312,RP03934,RP01029,RP02042,RP05729,RP08252,RP10127	R00178,R05068,R05069,R00178,R04673,R06895,R07767,R04710,R07768,R00177,R00654,R02199,R02200,R02196,R02197,R00217,R00346,R00345,R00726,R00341,R00431,R04673,R05070
273	0.17	204	8	17	0	2	C00022->C00407:[2->3]	RP09200,RP02042,RP04290,RP11206,RP11208,RP05983,RP11207,RP09733	R03894,R02199,R02200,R02196,R02197,R00220,R07603,R08567,R03171,R05103,R01281,R04225,R08567,R07603,R03894,R03171,R04225
274	0.50	368	16	34	0	0	C00022->C00407:[1->2,3->6], C00036->C00407:[5->3]	RP08122,RP10180,RP00287,RP03935,RP06101,RP03934,RP01029,RP02042,RP00285,RP05729,RP10127,RP06172,RP10179,RP04312,RP02918,RP08252	R00178,R05068,R00214,R00216,R00178,R00214,R00216,R06895,R07767,R04710,R07768,R00177,R00654,R02199,R02200,R02196,R02197,R00211,R00210,R00209,R01196,R00212,R00217,R00346,R00345,R00726,R00341,R00431,R05070,R00472,R05069,R04673,R00014,R04673
275	1.00	609	26	43	0	1	C00022->C00407:[1->1,1->2,1->5,2->3,3->6,3->9], C00036->C00407:[5->3]	RP07515,RP06374,RP02042,RP10180,RP04290,RP01670,RP06373,RP04318,RP00109,RP05067,RP10992,RP01086,RP05729,RP10127,RP01128,RP01085,RP05769,RP10179,RP00568,RP01226,RP06023,RP05304,RP02918,RP04312,RP08252,RP00301	R03425,R00945,R02199,R02200,R02196,R02197,R05068,R00220,R01655,R00941,R00224,R00344,R00930,R00217,R00353,R00344,R07641,R07247,R00751,R00217,R00346,R00345,R00726,R00341,R00431,R05070,R00830,R00751,R05704,R00830,R01221,R03425,R05069,R01218,R01220,R00996,R00149,R00150,R05704,R00014,R04673,R04673,R00945
276	0.50	475	18	46	0	1	C00022->C00407:[1->2,3->6], C00036->C00407:[5->3]	RP07515,RP00036,RP10180,RP01085,RP05769,RP10179,RP08251,RP04312,RP12734,RP01128,RP05304,RP00078,RP02042,RP01226,RP01086,RP05729,RP08252,RP10127	R03425,R00199,R01858,R02628,R01138,R00659,R00724,R00200,R00206,R02320,R00430,R00208,R01012,R00572,R05068,R00751,R05704,R00830,R01221,R03425,R05069,R04672,R04673,R00226,R00830,R05704,R00431,R00346,R00345,R00726,R00341,R02199,R02200,R02196,R02197,R00996,R07247,R00751,R00217,R00346,R00345,R00726,R00341,R00431,R04673,R05070
277	1.00	400	21	41	0	0	C00022->C00407:[1->1,1->2,1->5,2->3,3->6,3->9]	RP06374,RP10180,RP00287,RP04290,RP06373,RP02042,RP04318,RP01226,RP01086,RP05729,RP10127,RP00043,RP01085,RP10179,RP00568,RP04312,RP01670,RP02918,RP00921,RP08252,RP00301	R00945,R05068,R00214,R00216,R00220,R00941,R02199,R02200,R02196,R02197,R00224,R00996,R07247,R00751,R00217,R00346,R00345,R00726,R00341,R00431,R05070,R03121,R00369,R00365,R00364,R00366,R00372,R00373,R00652,R00588,R01957,R00751,R05069,R01218,R01220,R04673,R01655,R00014,R00472,R04673,R00945
278	0.50	399	20	79	0	1	C00022->C00407:[1->2,3->6], C00036->C00407:[5->3]	RP07515,RP00036,RP10180,RP01085,RP05769,RP10179,RP08251,RP01077,RP05694,RP04312,RP12734,RP01128,RP05304,RP00078,RP02042,RP05067,RP01226,RP01086,RP08252,RP10127	R03425,R00199,R01858,R02628,R01138,R00659,R00724,R00200,R00206,R02320,R00430,R00208,R01012,R00572,R05068,R00751,R05704,R00830,R01221,R03425,R05069,R04672,R00742,R04709,R07989,R06635,R06637,R06636,R06459,R06458,R06448,R07250,R06510,R07253,R05331,R06641,R00233,R06511,R06512,R06643,R06644,R06645,R02505,R07987,R07251,R07988,R05188,R06482,R06483,R06480,R06481,R02447,R05464,R01613,R01614,R05190,R07758,R02223,R07254,R02224,R04673,R00226,R00830,R05704,R00431,R00346,R00345,R00726,R00341,R02199,R02200,R02196,R02197,R00344,R00996,R07247,R00751,R04673,R05070
279	0.67	523	18	31	0	0	C00022->C00407:[1->2,1->5,3->6,3->9]	RP02918,RP06172,RP10180,RP00177,RP01085,RP10179,RP00930,RP04312,RP04318,RP02042,RP00121,RP00285,RP01431,RP01226,RP01086,RP01292,RP08252,RP10127	R00014,R00472,R05068,R00351,R00352,R00362,R00751,R05069,R00479,R04673,R00224,R02199,R02200,R02196,R02197,R00412,R00408,R02164,R00402,R00211,R00210,R00209,R01196,R00212,R01324,R00996,R07247,R00751,R01082,R04673,R05070
280	0.50	399	20	79	0	1	C00022->C00407:[1->2,3->6], C00036->C00407:[5->3]	RP07314,RP07515,RP00036,RP10180,RP01085,RP05769,RP10179,RP05067,RP01077,RP05694,RP04312,RP01128,RP05304,RP00078,RP02042,RP12733,RP01226,RP01086,RP08252,RP10127	R03050,R03425,R00199,R01858,R02628,R01138,R00659,R00724,R00200,R00206,R02320,R00430,R00208,R01012,R00572,R05068,R00751,R05704,R00830,R01221,R03425,R05069,R00344,R00742,R04709,R07989,R06635,R06637,R06636,R06459,R06458,R06448,R07250,R06510,R07253,R05331,R06641,R00233,R06511,R06512,R06643,R06644,R06645,R02505,R07987,R07251,R07988,R05188,R06482,R06483,R06480,R06481,R02447,R05464,R01613,R01614,R05190,R07758,R02223,R07254,R02224,R04673,R00830,R05704,R00431,R00346,R00345,R00726,R00341,R02199,R02200,R02196,R02197,R00006,R00996,R07247,R00751,R04673,R05070
281	0.50	391	20	79	0	1	C00022->C00407:[1->2,3->6], C00036->C00407:[5->3]	RP07515,RP00036,RP10180,RP01085,RP05769,RP10179,RP01077,RP05694,RP11543,RP04312,RP01128,RP05304,RP00078,RP10730,RP02042,RP05067,RP01226,RP01086,RP08252,RP10127	R03425,R00199,R01858,R02628,R01138,R00659,R00724,R00200,R00206,R02320,R00430,R00208,R01012,R00572,R05068,R00751,R05704,R00830,R01221,R03425,R05069,R00742,R04709,R07989,R06635,R06637,R06636,R06459,R06458,R06448,R07250,R06510,R07253,R05331,R06641,R00233,R06511,R06512,R06643,R06644,R06645,R02505,R07987,R07251,R07988,R05188,R06482,R06483,R06480,R06481,R02447,R05464,R01613,R01614,R05190,R07758,R02223,R07254,R02224,R03270,R04673,R00830,R05704,R00431,R00346,R00345,R00726,R00341,R01699,R02199,R02200,R02196,R02197,R00344,R00996,R07247,R00751,R04673,R05070
282	0.83	374	21	64	0	1	C00022->C00407:[1->2,2->3,2->5,3->6,3->9]	RP07515,RP00128,RP02042,RP01128,RP00287,RP00109,RP06101,RP00026,RP05769,RP01226,RP01086,RP10127,RP06172,RP10180,RP01085,RP05698,RP10179,RP04312,RP05304,RP02918,RP08252	R03425,R00710,R00711,R01019,R00326,R02199,R02200,R02196,R02197,R00830,R00214,R00216,R00344,R00930,R00217,R00353,R00214,R00216,R00743,R01323,R01179,R05508,R00393,R04057,R02955,R05336,R01359,R05509,R00928,R04000,R00229,R07832,R03884,R00227,R03153,R00235,R05704,R00830,R01221,R03425,R00996,R07247,R00751,R05070,R00472,R05068,R00751,R01196,R00006,R00014,R00211,R00210,R01699,R00207,R00224,R00226,R00209,R05636,R03145,R05069,R04673,R05704,R00014,R04673
283	0.83	341	24	103	0	1	C00022->C00407:[1->2,2->3,2->5,3->6,3->9]	RP07515,RP00128,RP02042,RP10180,RP00287,RP05694,RP06101,RP00026,RP05769,RP05067,RP04312,RP01086,RP00109,RP10127,RP06172,RP01128,RP01085,RP05698,RP10179,RP01077,RP01226,RP05304,RP02918,RP08252	R03425,R00710,R00711,R01019,R00326,R02199,R02200,R02196,R02197,R05068,R00214,R00216,R04709,R07989,R06635,R06637,R06636,R06459,R06458,R06448,R07250,R06510,R07253,R05331,R06641,R00233,R06511,R06512,R06643,R06644,R06645,R02505,R07987,R07251,R07988,R05188,R06482,R06483,R06480,R06481,R02447,R05464,R01613,R01614,R05190,R07758,R02223,R07254,R02224,R00214,R00216,R00743,R01323,R01179,R05508,R00393,R04057,R02955,R05336,R01359,R05509,R00928,R04000,R00229,R07832,R03884,R00227,R03153,R00235,R05704,R00830,R01221,R03425,R00344,R04673,R07247,R00751,R00344,R00930,R00217,R00353,R05070,R00472,R00830,R00751,R01196,R00006,R00014,R00211,R00210,R01699,R00207,R00224,R00226,R00209,R05636,R03145,R05069,R00742,R00996,R05704,R00014,R04673
284	0.50	422	18	45	0	1	C00022->C00407:[1->2,2->3,3->6]	RP07515,RP00109,RP01086,RP05769,RP10180,RP01085,RP05698,RP10179,RP00287,RP04312,RP00079,RP05304,RP02042,RP02918,RP01226,RP01128,RP08252,RP10127	R03425,R00344,R00930,R00217,R00353,R07247,R00751,R05704,R00830,R01221,R03425,R05068,R00751,R01196,R00006,R00014,R00211,R00210,R01699,R00207,R00224,R00226,R00209,R05636,R03145,R05069,R00214,R00216,R04673,R00361,R00360,R00343,R00342,R01447,R01257,R05704,R02199,R02200,R02196,R02197,R00014,R00996,R00830,R04673,R05070
285	1.00	381	25	74	0	1	C00022->C00407:[1->1,1->2,1->5,2->3,3->6,3->9], C00036->C00407:[5->3]	RP07515,RP06374,RP05769,RP10180,RP04290,RP05694,RP06373,RP02042,RP05067,RP04312,RP01086,RP05729,RP10127,RP01128,RP01085,RP10179,RP01077,RP00568,RP01226,RP01670,RP05304,RP02918,RP04318,RP08252,RP00301	R03425,R00945,R05704,R00830,R01221,R03425,R05068,R00220,R04709,R07989,R06635,R06637,R06636,R06459,R06458,R06448,R07250,R06510,R07253,R05331,R06641,R00233,R06511,R06512,R06643,R06644,R06645,R02505,R07987,R07251,R07988,R05188,R06482,R06483,R06480,R06481,R02447,R05464,R01613,R01614,R05190,R07758,R02223,R07254,R02224,R00941,R02199,R02200,R02196,R02197,R00344,R04673,R07247,R00751,R00217,R00346,R00345,R00726,R00341,R00431,R05070,R00830,R00751,R05069,R00742,R01218,R01220,R00996,R01655,R05704,R00014,R00224,R04673,R00945
286	0.33	531	15	30	0	0	C00022->C00407:[1->2,3->6]	RP05857,RP06172,RP10180,RP00177,RP00287,RP10179,RP00109,RP06101,RP02042,RP02918,RP00285,RP01431,RP04312,RP08252,RP10127	R00709,R00267,R00472,R05068,R00351,R00352,R00362,R00214,R00216,R05069,R00344,R00930,R00217,R00353,R00214,R00216,R02199,R02200,R02196,R02197,R00014,R00211,R00210,R00209,R01196,R00212,R01324,R04673,R04673,R05070
287	0.83	613	20	44	0	1	C00022->C00407:[1->2,1->5,3->6,3->9], C00036->C00407:[5->3]	RP07515,RP00036,RP10180,RP04318,RP02042,RP05067,RP10992,RP01086,RP10127,RP01128,RP01085,RP05769,RP10179,RP01226,RP06023,RP05304,RP00078,RP02918,RP04312,RP08252	R03425,R00199,R01858,R02628,R01138,R00659,R00724,R00200,R00206,R02320,R00430,R00208,R01012,R00572,R05068,R00224,R02199,R02200,R02196,R02197,R00344,R07641,R07247,R00751,R05070,R00830,R00751,R05704,R00830,R01221,R03425,R05069,R00996,R00149,R00150,R05704,R00431,R00346,R00345,R00726,R00341,R00014,R04673,R04673
288	0.50	398	23	69	0	1	C00022->C00407:[2->3,2->5,3->9]	RP07515,RP00128,RP00109,RP10180,RP00287,RP06101,RP00026,RP02042,RP01431,RP01226,RP01086,RP10127,RP05857,RP06172,RP01128,RP00177,RP01085,RP05769,RP10179,RP04312,RP05698,RP05304,RP08252	R03425,R00710,R00711,R01019,R00326,R00344,R00930,R00217,R00353,R05068,R00214,R00216,R00214,R00216,R00743,R01323,R01179,R05508,R00393,R04057,R02955,R05336,R01359,R05509,R00928,R04000,R00229,R07832,R03884,R00227,R03153,R00235,R02199,R02200,R02196,R02197,R01324,R00996,R07247,R00751,R05070,R00709,R00267,R00472,R00830,R00351,R00352,R00362,R00751,R05704,R00830,R01221,R03425,R05069,R04673,R01196,R00006,R00014,R00211,R00210,R01699,R00207,R00224,R00226,R00209,R05636,R03145,R05704,R04673
289	0.83	387	19	36	0	1	C00022->C00407:[1->5,3->9], C00036->C00407:[2->6,5->2,5->3]	RP07515,RP02042,RP10180,RP11543,RP00079,RP05769,RP01226,RP01086,RP05729,RP10127,RP06172,RP01128,RP01085,RP10179,RP04312,RP05304,RP04318,RP10741,RP08252	R03425,R02199,R02200,R02196,R02197,R05068,R03270,R00361,R00360,R00343,R00342,R01447,R01257,R05704,R00830,R01221,R03425,R00996,R07247,R00751,R00217,R00346,R00345,R00726,R00341,R00431,R05070,R00472,R00830,R00751,R05069,R04673,R05704,R00224,R02569,R04673
290	0.33	380	16	56	0	0	C00022->C00407:[1->2,3->6]	RP06374,RP01077,RP10180,RP10179,RP04290,RP05694,RP00568,RP04312,RP01670,RP06373,RP02042,RP05067,RP02918,RP00301,RP08252,RP10127	R00945,R00742,R05068,R05069,R00220,R04709,R07989,R06635,R06637,R06636,R06459,R06458,R06448,R07250,R06510,R07253,R05331,R06641,R00233,R06511,R06512,R06643,R06644,R06645,R02505,R07987,R07251,R07988,R05188,R06482,R06483,R06480,R06481,R02447,R05464,R01613,R01614,R05190,R07758,R02223,R07254,R02224,R01218,R01220,R04673,R01655,R00941,R02199,R02200,R02196,R02197,R00344,R00014,R00945,R04673,R05070
291	0.83	334	20	54	0	1	C00022->C00407:[1->2,3->6,3->9], C00036->C00407:[5->3,5->5]	RP07515,RP00128,RP02042,RP01128,RP00287,RP06101,RP00026,RP05769,RP01226,RP01086,RP05729,RP10127,RP06172,RP10180,RP01085,RP10179,RP04312,RP05304,RP02918,RP08252	R03425,R00710,R00711,R01019,R00326,R02199,R02200,R02196,R02197,R00830,R00214,R00216,R00214,R00216,R00743,R01323,R01179,R05508,R00393,R04057,R02955,R05336,R01359,R05509,R00928,R04000,R00229,R07832,R03884,R00227,R03153,R00235,R05704,R00830,R01221,R03425,R00996,R07247,R00751,R00217,R00346,R00345,R00726,R00341,R00431,R05070,R00472,R05068,R00751,R05069,R04673,R05704,R00014,R04673
292	1.00	418	25	48	0	1	C00022->C00407:[1->1,1->2,1->5,2->3,3->6,3->9], C00036->C00407:[5->3]	RP07515,RP06374,RP05769,RP10180,RP00287,RP04290,RP06373,RP02042,RP02918,RP04312,RP01086,RP05729,RP10127,RP00043,RP01128,RP01085,RP10179,RP00568,RP01226,RP01670,RP05304,RP04318,RP00921,RP08252,RP00301	R03425,R00945,R05704,R00830,R01221,R03425,R05068,R00214,R00216,R00220,R00941,R02199,R02200,R02196,R02197,R00014,R04673,R07247,R00751,R00217,R00346,R00345,R00726,R00341,R00431,R05070,R03121,R00369,R00365,R00364,R00366,R00372,R00373,R00652,R00588,R01957,R00830,R00751,R05069,R01218,R01220,R00996,R01655,R05704,R00224,R00472,R04673,R00945
293	1.00	512	28	52	0	1	C00022->C00407:[1->1,1->2,1->5,2->3,3->6,3->9], C00036->C00407:[5->3]	RP07515,RP06374,RP05769,RP10180,RP00287,RP04290,RP06373,RP04318,RP02042,RP05067,RP10992,RP01086,RP05729,RP10127,RP00043,RP01128,RP06023,RP01085,RP10179,RP00568,RP01226,RP01670,RP05304,RP02918,RP00921,RP04312,RP08252,RP00301	R03425,R00945,R05704,R00830,R01221,R03425,R05068,R00214,R00216,R00220,R00941,R00224,R02199,R02200,R02196,R02197,R00344,R07641,R07247,R00751,R00217,R00346,R00345,R00726,R00341,R00431,R05070,R03121,R00369,R00365,R00364,R00366,R00372,R00373,R00652,R00588,R01957,R00830,R00149,R00150,R00751,R05069,R01218,R01220,R00996,R01655,R05704,R00014,R00472,R04673,R04673,R00945
294	0.33	526	16	44	0	0	C00022->C00407:[1->2,3->6]	RP05857,RP06172,RP10180,RP00177,RP00287,RP10179,RP06101,RP00036,RP00078,RP02042,RP02918,RP00285,RP01431,RP04312,RP08252,RP10127	R00709,R00267,R00472,R05068,R00351,R00352,R00362,R00214,R00216,R05069,R00214,R00216,R00199,R01858,R02628,R01138,R00659,R00724,R00200,R00206,R02320,R00430,R00208,R01012,R00572,R00431,R00346,R00345,R00726,R00341,R02199,R02200,R02196,R02197,R00014,R00211,R00210,R00209,R01196,R00212,R01324,R04673,R04673,R05070
295	0.67	510	19	32	0	0	C00022->C00407:[1->2,1->5,3->6,3->9]	RP10180,RP00287,RP01432,RP06101,RP02042,RP04318,RP00285,RP04312,RP01086,RP10127,RP01830,RP05857,RP06172,RP00177,RP01085,RP10179,RP01226,RP02918,RP08252	R05068,R00214,R00216,R01325,R00214,R00216,R02199,R02200,R02196,R02197,R00224,R00211,R00210,R00209,R01196,R00212,R04673,R07247,R00751,R05070,R01900,R00709,R00267,R00472,R00351,R00352,R00362,R00751,R05069,R00996,R00014,R04673
296	0.67	525	20	36	0	0	C00022->C00407:[1->2,1->5,3->6,3->9]	RP02042,RP10180,RP00287,RP01432,RP06101,RP00109,RP04318,RP00285,RP04312,RP01086,RP10127,RP01830,RP05857,RP06172,RP00177,RP01085,RP10179,RP01226,RP02918,RP08252	R02199,R02200,R02196,R02197,R05068,R00214,R00216,R01325,R00214,R00216,R00344,R00930,R00217,R00353,R00224,R00211,R00210,R00209,R01196,R00212,R04673,R07247,R00751,R05070,R01900,R00709,R00267,R00472,R00351,R00352,R00362,R00751,R05069,R00996,R00014,R04673
297	0.83	493	20	51	0	1	C00022->C00407:[1->2,1->5,3->6,3->9], C00036->C00407:[5->3]	RP07314,RP07515,RP00036,RP10180,RP01085,RP05769,RP10179,RP05304,RP04312,RP01128,RP02042,RP00078,RP00109,RP12733,RP04318,RP01226,RP01086,RP05729,RP08252,RP10127	R03050,R03425,R00199,R01858,R02628,R01138,R00659,R00724,R00200,R00206,R02320,R00430,R00208,R01012,R00572,R05068,R00751,R05704,R00830,R01221,R03425,R05069,R05704,R04673,R00830,R02199,R02200,R02196,R02197,R00431,R00346,R00345,R00726,R00341,R00344,R00930,R00217,R00353,R00006,R00224,R00996,R07247,R00751,R00217,R00346,R00345,R00726,R00341,R00431,R04673,R05070
298	1.00	455	19	33	0	0	C00022->C00407:[1->1,1->2,1->5,2->3,3->6,3->9]	RP06374,RP00568,RP10180,RP01085,RP10179,RP04290,RP00300,RP04312,RP01670,RP10127,RP02042,RP04318,RP02918,RP01226,RP03735,RP01086,RP05729,RP08252,RP00301	R00945,R01218,R01220,R05068,R00751,R05069,R00220,R00944,R00943,R04673,R01655,R05070,R02199,R02200,R02196,R02197,R00224,R00014,R00996,R00134,R03215,R03146,R00519,R07247,R00751,R00217,R00346,R00345,R00726,R00341,R00431,R04673,R00945
299	0.67	581	20	47	0	0	C00022->C00407:[1->2,1->5,3->6,3->9]	RP01226,RP00036,RP10180,RP00287,RP06101,RP02042,RP05067,RP00285,RP10992,RP01086,RP10127,RP06172,RP01085,RP10179,RP04312,RP06023,RP00078,RP02918,RP04318,RP08252	R00996,R00199,R01858,R02628,R01138,R00659,R00724,R00200,R00206,R02320,R00430,R00208,R01012,R00572,R05068,R00214,R00216,R00214,R00216,R02199,R02200,R02196,R02197,R00344,R00211,R00210,R00209,R01196,R00212,R07641,R07247,R00751,R05070,R00472,R00751,R05069,R04673,R00149,R00150,R00431,R00346,R00345,R00726,R00341,R00014,R00224,R04673
300	0.83	349	21	56	0	1	C00022->C00407:[1->2,3->6], C00036->C00407:[2->9,3->3,5->5]	RP07515,RP00128,RP05769,RP10180,RP00079,RP02042,RP01431,RP01226,RP01086,RP10127,RP05857,RP06172,RP01128,RP00177,RP00026,RP10179,RP01085,RP04312,RP05304,RP02918,RP08252	R03425,R00710,R00711,R01019,R00326,R05704,R00830,R01221,R03425,R05068,R00361,R00360,R00343,R00342,R01447,R01257,R02199,R02200,R02196,R02197,R01324,R00996,R07247,R00751,R05070,R00709,R00267,R00472,R00830,R00351,R00352,R00362,R00743,R01323,R01179,R05508,R00393,R04057,R02955,R05336,R01359,R05509,R00928,R04000,R00229,R07832,R03884,R00227,R03153,R00235,R05069,R00751,R04673,R05704,R00014,R04673
301	0.83	342	20	66	0	1	C00022->C00407:[2->3,3->6,3->9], C00036->C00407:[2->6,2->9,5->2,5->5]	RP07515,RP06172,RP01086,RP05769,RP10180,RP00026,RP05698,RP10179,RP01085,RP00109,RP00128,RP04312,RP00079,RP05304,RP01089,RP02042,RP01226,RP01128,RP08252,RP10127	R03425,R00472,R07247,R00751,R05704,R00830,R01221,R03425,R05068,R00743,R01323,R01179,R05508,R00393,R04057,R02955,R05336,R01359,R05509,R00928,R04000,R00229,R07832,R03884,R00227,R03153,R00235,R01196,R00006,R00014,R00211,R00210,R01699,R00207,R00224,R00226,R00209,R05636,R03145,R05069,R00751,R00344,R00930,R00217,R00353,R00710,R00711,R01019,R00326,R04673,R00361,R00360,R00343,R00342,R01447,R01257,R05704,R00755,R02199,R02200,R02196,R02197,R00996,R00830,R04673,R05070
302	0.33	268	11	39	0	0	C00036->C00407:[2->6,5->2]	RP06172,RP10180,RP00079,RP10179,RP00128,RP04312,RP00026,RP01089,RP02042,RP08252,RP10127	R00472,R05068,R00361,R00360,R00343,R00342,R01447,R01257,R05069,R00710,R00711,R01019,R00326,R04673,R00743,R01323,R01179,R05508,R00393,R04057,R02955,R05336,R01359,R05509,R00928,R04000,R00229,R07832,R03884,R00227,R03153,R00235,R00755,R02199,R02200,R02196,R02197,R04673,R05070
303	0.50	337	20	68	0	1	C00036->C00407:[2->6,5->2,5->3]	RP07515,RP06172,RP05769,RP10180,RP01085,RP01128,RP10179,RP01077,RP05694,RP11543,RP04312,RP00079,RP05304,RP02042,RP05067,RP10741,RP01226,RP01086,RP08252,RP10127	R03425,R00472,R05704,R00830,R01221,R03425,R05068,R00751,R00830,R05069,R00742,R04709,R07989,R06635,R06637,R06636,R06459,R06458,R06448,R07250,R06510,R07253,R05331,R06641,R00233,R06511,R06512,R06643,R06644,R06645,R02505,R07987,R07251,R07988,R05188,R06482,R06483,R06480,R06481,R02447,R05464,R01613,R01614,R05190,R07758,R02223,R07254,R02224,R03270,R04673,R00361,R00360,R00343,R00342,R01447,R01257,R05704,R02199,R02200,R02196,R02197,R00344,R02569,R00996,R07247,R00751,R04673,R05070
304	0.33	432	18	38	0	0	C00022->C00407:[1->2,3->6]	RP00043,RP06374,RP00177,RP10180,RP10179,RP04290,RP00568,RP04312,RP01670,RP06373,RP00931,RP02042,RP02918,RP01431,RP10127,RP05729,RP08252,RP00301	R03121,R00369,R00365,R00364,R00366,R00372,R00373,R00652,R00588,R01957,R00945,R00351,R00352,R00362,R05068,R05069,R00220,R01218,R01220,R04673,R01655,R00941,R00479,R02199,R02200,R02196,R02197,R00014,R01324,R05070,R00217,R00346,R00345,R00726,R00341,R00431,R04673,R00945
305	0.67	281	15	45	0	0	C00022->C00407:[1->2,3->6,3->9], C00036->C00407:[2->9,5->5]	RP06172,RP01085,RP10180,RP00026,RP10179,RP00287,RP00128,RP04312,RP00079,RP02042,RP02918,RP01226,RP01086,RP08252,RP10127	R00472,R00751,R05068,R00743,R01323,R01179,R05508,R00393,R04057,R02955,R05336,R01359,R05509,R00928,R04000,R00229,R07832,R03884,R00227,R03153,R00235,R05069,R00214,R00216,R00710,R00711,R01019,R00326,R04673,R00361,R00360,R00343,R00342,R01447,R01257,R02199,R02200,R02196,R02197,R00014,R00996,R07247,R00751,R04673,R05070
306	0.83	288	20	61	0	1	C00022->C00407:[1->2,1->5,3->6,3->9], C00036->C00407:[5->3]	RP07515,RP06172,RP05769,RP10180,RP01085,RP00079,RP10179,RP00128,RP04312,RP00026,RP05304,RP01128,RP02042,RP02918,RP00285,RP01226,RP01086,RP05729,RP08252,RP10127	R03425,R00472,R05704,R00830,R01221,R03425,R05068,R00751,R00361,R00360,R00343,R00342,R01447,R01257,R05069,R00710,R00711,R01019,R00326,R04673,R00743,R01323,R01179,R05508,R00393,R04057,R02955,R05336,R01359,R05509,R00928,R04000,R00229,R07832,R03884,R00227,R03153,R00235,R05704,R00830,R02199,R02200,R02196,R02197,R00014,R00211,R00210,R00209,R01196,R00212,R00996,R07247,R00751,R00217,R00346,R00345,R00726,R00341,R00431,R04673,R05070
307	1.00	504	23	39	0	1	C00022->C00407:[1->1,1->2,1->5,2->3,3->6,3->9], C00036->C00407:[5->3]	RP07515,RP06374,RP02042,RP10180,RP04290,RP06373,RP00109,RP02918,RP04312,RP01086,RP05729,RP10127,RP01128,RP01085,RP05769,RP10179,RP00568,RP01226,RP01670,RP05304,RP04318,RP08252,RP00301	R03425,R00945,R02199,R02200,R02196,R02197,R05068,R00220,R00941,R00344,R00930,R00217,R00353,R00014,R04673,R07247,R00751,R00217,R00346,R00345,R00726,R00341,R00431,R05070,R00830,R00751,R05704,R00830,R01221,R03425,R05069,R01218,R01220,R00996,R01655,R05704,R00224,R04673,R00945
308	0.67	358	17	62	0	0	C00022->C00407:[1->2,3->6], C00036->C00407:[2->9,5->5]	RP06172,RP00036,RP10180,RP00079,RP10179,RP08251,RP01085,RP00128,RP04312,RP12734,RP00026,RP00078,RP02042,RP01226,RP01086,RP08252,RP10127	R00472,R00199,R01858,R02628,R01138,R00659,R00724,R00200,R00206,R02320,R00430,R00208,R01012,R00572,R05068,R00361,R00360,R00343,R00342,R01447,R01257,R05069,R04672,R00751,R00710,R00711,R01019,R00326,R04673,R00226,R00743,R01323,R01179,R05508,R00393,R04057,R02955,R05336,R01359,R05509,R00928,R04000,R00229,R07832,R03884,R00227,R03153,R00235,R00431,R00346,R00345,R00726,R00341,R02199,R02200,R02196,R02197,R00996,R07247,R00751,R04673,R05070
309	0.33	379	20	75	0	0	C00022->C00407:[1->2,3->6]	RP02918,RP06172,RP00109,RP10180,RP00287,RP10179,RP00177,RP01077,RP05694,RP06101,RP00931,RP00079,RP02042,RP05067,RP00285,RP04312,RP00921,RP01431,RP08252,RP10127	R00014,R00472,R00344,R00930,R00217,R00353,R05068,R00214,R00216,R05069,R00351,R00352,R00362,R00742,R04709,R07989,R06635,R06637,R06636,R06459,R06458,R06448,R07250,R06510,R07253,R05331,R06641,R00233,R06511,R06512,R06643,R06644,R06645,R02505,R07987,R07251,R07988,R05188,R06482,R06483,R06480,R06481,R02447,R05464,R01613,R01614,R05190,R07758,R02223,R07254,R02224,R00214,R00216,R00479,R00361,R00360,R00343,R00342,R01447,R01257,R02199,R02200,R02196,R02197,R00344,R00211,R00210,R00209,R01196,R00212,R04673,R00472,R01324,R04673,R05070
310	0.67	497	14	34	0	0	C00022->C00407:[1->2,1->5,3->6,3->9]	RP00036,RP10180,RP01085,RP10179,RP11543,RP04312,RP00078,RP10730,RP02042,RP04318,RP01226,RP01086,RP08252,RP10127	R00199,R01858,R02628,R01138,R00659,R00724,R00200,R00206,R02320,R00430,R00208,R01012,R00572,R05068,R00751,R05069,R03270,R04673,R00431,R00346,R00345,R00726,R00341,R01699,R02199,R02200,R02196,R02197,R00224,R00996,R07247,R00751,R04673,R05070
311	0.50	445	16	31	0	1	C00022->C00407:[1->5,3->9], C00036->C00407:[5->3]	RP07515,RP00109,RP01128,RP10180,RP01085,RP10179,RP02042,RP01226,RP05304,RP05769,RP04318,RP04312,RP01086,RP05729,RP08252,RP10127	R03425,R00344,R00930,R00217,R00353,R00830,R05068,R00751,R05069,R02199,R02200,R02196,R02197,R00996,R05704,R05704,R00830,R01221,R03425,R00224,R04673,R07247,R00751,R00217,R00346,R00345,R00726,R00341,R00431,R04673,R05070
312	0.83	357	18	61	0	1	C00022->C00407:[1->2,1->5,3->6,3->9], C00036->C00407:[5->3]	RP07515,RP05769,RP10180,RP05694,RP02042,RP05067,RP02918,RP01226,RP01086,RP10127,RP01128,RP01085,RP10179,RP01077,RP04312,RP05304,RP04318,RP08252	R03425,R05704,R00830,R01221,R03425,R05068,R04709,R07989,R06635,R06637,R06636,R06459,R06458,R06448,R07250,R06510,R07253,R05331,R06641,R00233,R06511,R06512,R06643,R06644,R06645,R02505,R07987,R07251,R07988,R05188,R06482,R06483,R06480,R06481,R02447,R05464,R01613,R01614,R05190,R07758,R02223,R07254,R02224,R02199,R02200,R02196,R02197,R00344,R00014,R00996,R07247,R00751,R05070,R00830,R00751,R05069,R00742,R04673,R05704,R00224,R04673
313	0.33	368	20	71	0	0	C00022->C00407:[1->2,3->6]	RP06374,RP10180,RP04290,RP05694,RP06373,RP00931,RP02042,RP05067,RP01431,RP10127,RP00043,RP00177,RP10179,RP01077,RP00568,RP04312,RP01670,RP02918,RP08252,RP00301	R00945,R05068,R00220,R04709,R07989,R06635,R06637,R06636,R06459,R06458,R06448,R07250,R06510,R07253,R05331,R06641,R00233,R06511,R06512,R06643,R06644,R06645,R02505,R07987,R07251,R07988,R05188,R06482,R06483,R06480,R06481,R02447,R05464,R01613,R01614,R05190,R07758,R02223,R07254,R02224,R00941,R00479,R02199,R02200,R02196,R02197,R00344,R01324,R05070,R03121,R00369,R00365,R00364,R00366,R00372,R00373,R00652,R00588,R01957,R00351,R00352,R00362,R05069,R00742,R01218,R01220,R04673,R01655,R00014,R04673,R00945
314	0.83	412	20	50	0	1	C00022->C00407:[1->2,1->5,2->3,3->6,3->9]	RP07515,RP00109,RP10180,RP00079,RP02042,RP05769,RP04318,RP00285,RP01226,RP01086,RP10127,RP06172,RP01128,RP01085,RP05698,RP10179,RP04312,RP05304,RP02918,RP08252	R03425,R00344,R00930,R00217,R00353,R05068,R00361,R00360,R00343,R00342,R01447,R01257,R02199,R02200,R02196,R02197,R05704,R00830,R01221,R03425,R00224,R00211,R00210,R00209,R01196,R00212,R00996,R07247,R00751,R05070,R00472,R00830,R00751,R01196,R00006,R00014,R00211,R00210,R01699,R00207,R00224,R00226,R00209,R05636,R03145,R05069,R04673,R05704,R00014,R04673
315	0.50	373	17	35	0	1	C00022->C00407:[1->2,3->6], C00036->C00407:[5->3]	RP07515,RP05769,RP10180,RP01085,RP01128,RP10179,RP00287,RP04312,RP00079,RP05304,RP02042,RP02918,RP01226,RP01086,RP05729,RP08252,RP10127	R03425,R05704,R00830,R01221,R03425,R05068,R00751,R00830,R05069,R00214,R00216,R04673,R00361,R00360,R00343,R00342,R01447,R01257,R05704,R02199,R02200,R02196,R02197,R00014,R00996,R07247,R00751,R00217,R00346,R00345,R00726,R00341,R00431,R04673,R05070
316	0.83	429	19	46	0	1	C00022->C00407:[1->2,1->5,2->3,3->6,3->9]	RP07515,RP05769,RP10180,RP00079,RP02042,RP00109,RP04318,RP01226,RP01086,RP10127,RP01128,RP01085,RP05698,RP10179,RP00287,RP04312,RP05304,RP02918,RP08252	R03425,R05704,R00830,R01221,R03425,R05068,R00361,R00360,R00343,R00342,R01447,R01257,R02199,R02200,R02196,R02197,R00344,R00930,R00217,R00353,R00224,R00996,R07247,R00751,R05070,R00830,R00751,R01196,R00006,R00014,R00211,R00210,R01699,R00207,R00224,R00226,R00209,R05636,R03145,R05069,R00214,R00216,R04673,R05704,R00014,R04673
317	0.83	661	18	26	0	1	C00022->C00407:[1->2,1->5,3->6,3->9], C00036->C00407:[5->3]	RP07515,RP05769,RP10180,RP02042,RP05067,RP02918,RP10992,RP01086,RP10127,RP01128,RP01085,RP10179,RP01226,RP06023,RP05304,RP04318,RP04312,RP08252	R03425,R05704,R00830,R01221,R03425,R05068,R02199,R02200,R02196,R02197,R00344,R00014,R07641,R07247,R00751,R05070,R00830,R00751,R05069,R00996,R00149,R00150,R05704,R00224,R04673,R04673
318	0.83	391	20	44	0	1	C00022->C00407:[1->2,1->5,3->6,3->9], C00036->C00407:[5->3]	RP07515,RP06172,RP02042,RP10180,RP01085,RP05769,RP10179,RP04312,RP00079,RP05304,RP01128,RP00109,RP02918,RP00285,RP05729,RP01226,RP01086,RP04318,RP08252,RP10127	R03425,R00472,R02199,R02200,R02196,R02197,R05068,R00751,R05704,R00830,R01221,R03425,R05069,R04673,R00361,R00360,R00343,R00342,R01447,R01257,R05704,R00830,R00344,R00930,R00217,R00353,R00014,R00211,R00210,R00209,R01196,R00212,R00217,R00346,R00345,R00726,R00341,R00431,R00996,R07247,R00751,R00224,R04673,R05070
319	0.50	383	22	83	0	1	C00022->C00407:[2->3,2->5,3->9], C00036->C00407:[5->3,5->5]	RP07515,RP00128,RP00036,RP10180,RP00287,RP06101,RP00026,RP02042,RP01226,RP01086,RP05729,RP10127,RP06172,RP01128,RP01085,RP05769,RP10179,RP04312,RP05698,RP05304,RP00078,RP08252	R03425,R00710,R00711,R01019,R00326,R00199,R01858,R02628,R01138,R00659,R00724,R00200,R00206,R02320,R00430,R00208,R01012,R00572,R05068,R00214,R00216,R00214,R00216,R00743,R01323,R01179,R05508,R00393,R04057,R02955,R05336,R01359,R05509,R00928,R04000,R00229,R07832,R03884,R00227,R03153,R00235,R02199,R02200,R02196,R02197,R00996,R07247,R00751,R00217,R00346,R00345,R00726,R00341,R00431,R05070,R00472,R00830,R00751,R05704,R00830,R01221,R03425,R05069,R04673,R01196,R00006,R00014,R00211,R00210,R01699,R00207,R00224,R00226,R00209,R05636,R03145,R05704,R00431,R00346,R00345,R00726,R00341,R04673
320	0.83	396	21	80	0	1	C00022->C00407:[1->2,1->5,3->6,3->9], C00036->C00407:[5->3]	RP07515,RP00036,RP10180,RP05694,RP11543,RP02042,RP10730,RP05769,RP05067,RP01226,RP01086,RP10127,RP01128,RP01085,RP10179,RP01077,RP04312,RP05304,RP00078,RP04318,RP08252	R03425,R00199,R01858,R02628,R01138,R00659,R00724,R00200,R00206,R02320,R00430,R00208,R01012,R00572,R05068,R04709,R07989,R06635,R06637,R06636,R06459,R06458,R06448,R07250,R06510,R07253,R05331,R06641,R00233,R06511,R06512,R06643,R06644,R06645,R02505,R07987,R07251,R07988,R05188,R06482,R06483,R06480,R06481,R02447,R05464,R01613,R01614,R05190,R07758,R02223,R07254,R02224,R03270,R02199,R02200,R02196,R02197,R01699,R05704,R00830,R01221,R03425,R00344,R00996,R07247,R00751,R05070,R00830,R00751,R05069,R00742,R04673,R05704,R00431,R00346,R00345,R00726,R00341,R00224,R04673
321	1.00	356	29	92	0	1	C00022->C00407:[1->1,1->2,1->5,2->3,3->6,3->9], C00036->C00407:[5->3]	RP07515,RP06374,RP05769,RP10180,RP00287,RP04290,RP05694,RP02042,RP05067,RP04312,RP01086,RP05729,RP10127,RP00043,RP00300,RP01128,RP01085,RP10179,RP01077,RP00568,RP01226,RP01670,RP05304,RP02918,RP03735,RP00921,RP04318,RP08252,RP00301	R03425,R00945,R05704,R00830,R01221,R03425,R05068,R00214,R00216,R00220,R04709,R07989,R06635,R06637,R06636,R06459,R06458,R06448,R07250,R06510,R07253,R05331,R06641,R00233,R06511,R06512,R06643,R06644,R06645,R02505,R07987,R07251,R07988,R05188,R06482,R06483,R06480,R06481,R02447,R05464,R01613,R01614,R05190,R07758,R02223,R07254,R02224,R02199,R02200,R02196,R02197,R00344,R04673,R07247,R00751,R00217,R00346,R00345,R00726,R00341,R00431,R05070,R03121,R00369,R00365,R00364,R00366,R00372,R00373,R00652,R00588,R01957,R00944,R00943,R00830,R00751,R05069,R00742,R01218,R01220,R00996,R01655,R05704,R00014,R00134,R03215,R03146,R00519,R00472,R00224,R04673,R00945
322	0.67	312	16	48	0	0	C00022->C00407:[1->2,3->6,3->9], C00036->C00407:[2->9,5->5]	RP07314,RP06172,RP02042,RP10180,RP00079,RP10179,RP01085,RP00128,RP04312,RP00026,RP00109,RP12733,RP01226,RP01086,RP08252,RP10127	R03050,R00472,R02199,R02200,R02196,R02197,R05068,R00361,R00360,R00343,R00342,R01447,R01257,R05069,R00751,R00710,R00711,R01019,R00326,R04673,R00743,R01323,R01179,R05508,R00393,R04057,R02955,R05336,R01359,R05509,R00928,R04000,R00229,R07832,R03884,R00227,R03153,R00235,R00344,R00930,R00217,R00353,R00006,R00996,R07247,R00751,R04673,R05070
323	0.83	380	20	66	0	1	C00022->C00407:[1->2,1->5,3->6,3->9], C00036->C00407:[5->3]	RP07515,RP00109,RP05769,RP10180,RP08251,RP05694,RP02042,RP05067,RP01226,RP01086,RP10127,RP01128,RP01085,RP10179,RP01077,RP04312,RP12734,RP05304,RP04318,RP08252	R03425,R00344,R00930,R00217,R00353,R05704,R00830,R01221,R03425,R05068,R04672,R04709,R07989,R06635,R06637,R06636,R06459,R06458,R06448,R07250,R06510,R07253,R05331,R06641,R00233,R06511,R06512,R06643,R06644,R06645,R02505,R07987,R07251,R07988,R05188,R06482,R06483,R06480,R06481,R02447,R05464,R01613,R01614,R05190,R07758,R02223,R07254,R02224,R02199,R02200,R02196,R02197,R00344,R00996,R07247,R00751,R05070,R00830,R00751,R05069,R00742,R04673,R00226,R05704,R00224,R04673
324	0.17	381	10	24	0	2	C00022->C00407:[2->3], C00036->C00407:[3->3]	RP11206,RP05857,RP09200,RP02042,RP00177,RP11207,RP00109,RP01431,RP09733,RP11208	R07603,R00709,R00267,R03894,R02199,R02200,R02196,R02197,R00351,R00352,R00362,R04225,R00344,R00930,R00217,R00353,R01324,R08567,R07603,R03894,R03171,R04225,R08567,R03171
325	0.67	571	24	45	0	0	C00022->C00407:[1->2,1->5,3->6,3->9]	RP01226,RP02042,RP10180,RP00287,RP00177,RP06101,RP00079,RP04318,RP00109,RP05067,RP00285,RP10992,RP01086,RP10127,RP06172,RP01085,RP10179,RP04312,RP00931,RP06023,RP02918,RP00921,RP01431,RP08252	R00996,R02199,R02200,R02196,R02197,R05068,R00214,R00216,R00351,R00352,R00362,R00214,R00216,R00361,R00360,R00343,R00342,R01447,R01257,R00224,R00344,R00930,R00217,R00353,R00344,R00211,R00210,R00209,R01196,R00212,R07641,R07247,R00751,R05070,R00472,R00751,R05069,R04673,R00479,R00149,R00150,R00014,R00472,R01324,R04673
326	0.67	536	19	35	0	0	C00022->C00407:[1->2,1->5,3->6,3->9]	RP02918,RP06172,RP10180,RP00177,RP01085,RP10179,RP00930,RP00109,RP04312,RP04318,RP02042,RP00121,RP00285,RP01431,RP01226,RP01086,RP01292,RP08252,RP10127	R00014,R00472,R05068,R00351,R00352,R00362,R00751,R05069,R00479,R00344,R00930,R00217,R00353,R04673,R00224,R02199,R02200,R02196,R02197,R00412,R00408,R02164,R00402,R00211,R00210,R00209,R01196,R00212,R01324,R00996,R07247,R00751,R01082,R04673,R05070
327	0.50	348	16	62	0	0	C00022->C00407:[1->2,3->6], C00036->C00407:[5->3]	RP07314,RP08122,RP00109,RP10180,RP10179,RP03935,RP01077,RP05694,RP04312,RP03934,RP12733,RP01029,RP02042,RP05067,RP08252,RP10127	R03050,R00178,R00344,R00930,R00217,R00353,R05068,R05069,R00178,R00742,R04709,R07989,R06635,R06637,R06636,R06459,R06458,R06448,R07250,R06510,R07253,R05331,R06641,R00233,R06511,R06512,R06643,R06644,R06645,R02505,R07987,R07251,R07988,R05188,R06482,R06483,R06480,R06481,R02447,R05464,R01613,R01614,R05190,R07758,R02223,R07254,R02224,R04673,R06895,R07767,R04710,R07768,R00177,R00006,R00654,R02199,R02200,R02196,R02197,R00344,R04673,R05070
328	0.83	305	20	57	0	1	C00022->C00407:[1->2,1->5,3->6,3->9], C00036->C00407:[5->3]	RP07515,RP00128,RP02042,RP10180,RP00079,RP00026,RP01089,RP05769,RP01226,RP01086,RP05729,RP10127,RP06172,RP01128,RP01085,RP10179,RP04312,RP05304,RP04318,RP08252	R03425,R00710,R00711,R01019,R00326,R02199,R02200,R02196,R02197,R05068,R00361,R00360,R00343,R00342,R01447,R01257,R00743,R01323,R01179,R05508,R00393,R04057,R02955,R05336,R01359,R05509,R00928,R04000,R00229,R07832,R03884,R00227,R03153,R00235,R00755,R05704,R00830,R01221,R03425,R00996,R07247,R00751,R00217,R00346,R00345,R00726,R00341,R00431,R05070,R00472,R00830,R00751,R05069,R04673,R05704,R00224,R04673
329	0.67	460	22	39	0	1	C00022->C00407:[1->1,1->2,2->3,3->6], C00036->C00407:[5->3]	RP07515,RP02042,RP10127,RP00300,RP01128,RP04312,RP01670,RP02918,RP08252,RP06374,RP10180,RP04290,RP05769,RP01086,RP05729,RP01085,RP10179,RP00568,RP01226,RP05304,RP03735,RP00301	R03425,R02199,R02200,R02196,R02197,R05070,R00944,R00943,R00830,R04673,R01655,R00014,R04673,R00945,R05068,R00220,R05704,R00830,R01221,R03425,R07247,R00751,R00217,R00346,R00345,R00726,R00341,R00431,R00751,R05069,R01218,R01220,R00996,R05704,R00134,R03215,R03146,R00519,R00945
330	0.50	523	17	27	0	1	C00022->C00407:[1->2,3->6], C00036->C00407:[3->3]	RP07515,RP02042,RP10180,RP05769,RP01431,RP04312,RP01086,RP10127,RP05857,RP01128,RP00177,RP01085,RP10179,RP01226,RP05304,RP02918,RP08252	R03425,R02199,R02200,R02196,R02197,R05068,R05704,R00830,R01221,R03425,R01324,R04673,R07247,R00751,R05070,R00709,R00267,R00830,R00351,R00352,R00362,R00751,R05069,R00996,R05704,R00014,R04673
331	0.83	348	21	67	0	1	C00022->C00407:[1->2,1->5,2->3,3->6,3->9]	RP07515,RP00128,RP00109,RP10180,RP00079,RP00026,RP02042,RP01089,RP05769,RP01226,RP01086,RP10127,RP06172,RP01128,RP01085,RP05698,RP10179,RP04312,RP05304,RP04318,RP08252	R03425,R00710,R00711,R01019,R00326,R00344,R00930,R00217,R00353,R05068,R00361,R00360,R00343,R00342,R01447,R01257,R00743,R01323,R01179,R05508,R00393,R04057,R02955,R05336,R01359,R05509,R00928,R04000,R00229,R07832,R03884,R00227,R03153,R00235,R02199,R02200,R02196,R02197,R00755,R05704,R00830,R01221,R03425,R00996,R07247,R00751,R05070,R00472,R00830,R00751,R01196,R00006,R00014,R00211,R00210,R01699,R00207,R00224,R00226,R00209,R05636,R03145,R05069,R04673,R05704,R00224,R04673
332	1.00	426	22	43	0	0	C00022->C00407:[1->1,1->2,1->5,2->3,3->6,3->9]	RP06374,RP10180,RP04290,RP06373,RP00931,RP02042,RP04318,RP01431,RP01226,RP01086,RP05729,RP10127,RP00043,RP00177,RP01085,RP10179,RP00568,RP04312,RP01670,RP02918,RP08252,RP00301	R00945,R05068,R00220,R00941,R00479,R02199,R02200,R02196,R02197,R00224,R01324,R00996,R07247,R00751,R00217,R00346,R00345,R00726,R00341,R00431,R05070,R03121,R00369,R00365,R00364,R00366,R00372,R00373,R00652,R00588,R01957,R00351,R00352,R00362,R00751,R05069,R01218,R01220,R04673,R01655,R00014,R04673,R00945
333	0.83	473	18	46	0	1	C00022->C00407:[1->2,1->5,3->6,3->9], C00036->C00407:[5->3]	RP07515,RP00036,RP10180,RP02042,RP01089,RP05769,RP01226,RP01086,RP05729,RP10127,RP01128,RP01085,RP10179,RP04312,RP05304,RP00078,RP04318,RP08252	R03425,R00199,R01858,R02628,R01138,R00659,R00724,R00200,R00206,R02320,R00430,R00208,R01012,R00572,R05068,R02199,R02200,R02196,R02197,R00755,R05704,R00830,R01221,R03425,R00996,R07247,R00751,R00217,R00346,R00345,R00726,R00341,R00431,R05070,R00830,R00751,R05069,R04673,R05704,R00431,R00346,R00345,R00726,R00341,R00224,R04673
334	0.50	475	18	46	0	1	C00022->C00407:[1->2,3->6], C00036->C00407:[5->3]	RP07314,RP07515,RP00036,RP10180,RP01085,RP05769,RP10179,RP04312,RP01128,RP05304,RP00078,RP02042,RP12733,RP01226,RP01086,RP05729,RP08252,RP10127	R03050,R03425,R00199,R01858,R02628,R01138,R00659,R00724,R00200,R00206,R02320,R00430,R00208,R01012,R00572,R05068,R00751,R05704,R00830,R01221,R03425,R05069,R04673,R00830,R05704,R00431,R00346,R00345,R00726,R00341,R02199,R02200,R02196,R02197,R00006,R00996,R07247,R00751,R00217,R00346,R00345,R00726,R00341,R00431,R04673,R05070
335	0.83	438	23	48	0	1	C00022->C00407:[1->2,1->5,3->6,3->9], C00036->C00407:[5->3]	RP07515,RP05769,RP01128,RP00930,RP00079,RP02042,RP04318,RP00285,RP01292,RP01226,RP01086,RP05729,RP10127,RP10180,RP01085,RP10179,RP05880,RP04312,RP05304,RP00121,RP02918,RP01431,RP08252	R03425,R05704,R00830,R01221,R03425,R00830,R00479,R00361,R00360,R00343,R00342,R01447,R01257,R02199,R02200,R02196,R02197,R00224,R00211,R00210,R00209,R01196,R00212,R01082,R00996,R07247,R00751,R00217,R00346,R00345,R00726,R00341,R00431,R05070,R05068,R00751,R05069,R00351,R00352,R04673,R05704,R00412,R00408,R02164,R00402,R00014,R01324,R04673
336	0.67	258	18	63	0	0	C00022->C00407:[1->1,2->3,3->9], C00036->C00407:[1->1,2->9,3->3,5->5]	RP00128,RP10180,RP00287,RP06101,RP00079,RP02042,RP04312,RP01086,RP05729,RP10127,RP00043,RP06172,RP00026,RP01085,RP10179,RP01226,RP00921,RP08252	R00710,R00711,R01019,R00326,R05068,R00214,R00216,R00214,R00216,R00361,R00360,R00343,R00342,R01447,R01257,R02199,R02200,R02196,R02197,R04673,R07247,R00751,R00217,R00346,R00345,R00726,R00341,R00431,R05070,R03121,R00369,R00365,R00364,R00366,R00372,R00373,R00652,R00588,R01957,R00472,R00743,R01323,R01179,R05508,R00393,R04057,R02955,R05336,R01359,R05509,R00928,R04000,R00229,R07832,R03884,R00227,R03153,R00235,R00751,R05069,R00996,R00472,R04673
337	0.50	538	18	31	0	1	C00022->C00407:[1->2,2->3,3->6], C00036->C00407:[3->3]	RP07515,RP00109,RP02042,RP10180,RP05769,RP01431,RP04312,RP01086,RP10127,RP05857,RP01128,RP00177,RP01085,RP10179,RP01226,RP05304,RP02918,RP08252	R03425,R00344,R00930,R00217,R00353,R02199,R02200,R02196,R02197,R05068,R05704,R00830,R01221,R03425,R01324,R04673,R07247,R00751,R05070,R00709,R00267,R00830,R00351,R00352,R00362,R00751,R05069,R00996,R05704,R00014,R04673
338	0.50	368	20	63	0	1	C00022->C00407:[2->3,2->5,3->9]	RP07515,RP00128,RP05769,RP01128,RP00287,RP06101,RP00026,RP02042,RP00109,RP04312,RP01086,RP10127,RP06172,RP10180,RP01085,RP05698,RP10179,RP01226,RP05304,RP08252	R03425,R00710,R00711,R01019,R00326,R05704,R00830,R01221,R03425,R00830,R00214,R00216,R00214,R00216,R00743,R01323,R01179,R05508,R00393,R04057,R02955,R05336,R01359,R05509,R00928,R04000,R00229,R07832,R03884,R00227,R03153,R00235,R02199,R02200,R02196,R02197,R00344,R00930,R00217,R00353,R04673,R07247,R00751,R05070,R00472,R05068,R00751,R01196,R00006,R00014,R00211,R00210,R01699,R00207,R00224,R00226,R00209,R05636,R03145,R05069,R00996,R05704,R04673
339	0.33	470	14	30	0	0	C00022->C00407:[1->2,3->6]	RP10180,RP10179,RP00930,RP05880,RP00079,RP00121,RP02042,RP00285,RP02918,RP01292,RP04312,RP01431,RP08252,RP10127	R05068,R05069,R00479,R00351,R00352,R00361,R00360,R00343,R00342,R01447,R01257,R00412,R00408,R02164,R00402,R02199,R02200,R02196,R02197,R00211,R00210,R00209,R01196,R00212,R00014,R01082,R04673,R01324,R04673,R05070
340	0.17	472	16	50	0	1	C00022->C00407:[2->3]	RP07515,RP00036,RP10180,RP01085,RP05698,RP10179,RP01226,RP01128,RP05304,RP05769,RP00078,RP02042,RP04312,RP01086,RP08252,RP10127	R03425,R00199,R01858,R02628,R01138,R00659,R00724,R00200,R00206,R02320,R00430,R00208,R01012,R00572,R05068,R00751,R01196,R00006,R00014,R00211,R00210,R01699,R00207,R00224,R00226,R00209,R05636,R03145,R05069,R00996,R00830,R05704,R05704,R00830,R01221,R03425,R00431,R00346,R00345,R00726,R00341,R02199,R02200,R02196,R02197,R04673,R07247,R00751,R04673,R05070
341	0.50	467	17	45	0	1	C00022->C00407:[1->2,3->6], C00036->C00407:[5->3]	RP07515,RP01128,RP10180,RP01085,RP00036,RP10179,RP02042,RP01226,RP05304,RP00078,RP05769,RP02918,RP04312,RP01086,RP05729,RP08252,RP10127	R03425,R00830,R05068,R00751,R00199,R01858,R02628,R01138,R00659,R00724,R00200,R00206,R02320,R00430,R00208,R01012,R00572,R05069,R02199,R02200,R02196,R02197,R00996,R05704,R00431,R00346,R00345,R00726,R00341,R05704,R00830,R01221,R03425,R00014,R04673,R07247,R00751,R00217,R00346,R00345,R00726,R00341,R00431,R04673,R05070
342	0.67	507	13	20	0	0	C00022->C00407:[1->1,1->2,2->3,3->6]	RP02042,RP10180,RP01085,RP04290,RP10179,RP00301,RP01226,RP00109,RP02918,RP04312,RP01086,RP08252,RP10127	R02199,R02200,R02196,R02197,R05068,R00751,R00220,R05069,R00945,R00996,R00344,R00930,R00217,R00353,R00014,R04673,R07247,R00751,R04673,R05070
343	0.67	356	14	27	0	0	C00022->C00407:[1->2,1->5,3->6,3->9]	RP06172,RP10180,RP01085,RP10179,RP04312,RP00079,RP02042,RP00285,RP02918,RP01226,RP01086,RP04318,RP08252,RP10127	R00472,R05068,R00751,R05069,R04673,R00361,R00360,R00343,R00342,R01447,R01257,R02199,R02200,R02196,R02197,R00211,R00210,R00209,R01196,R00212,R00014,R00996,R07247,R00751,R00224,R04673,R05070
344	0.33	390	10	18	0	0	C00036->C00407:[2->6,5->2]	RP06172,RP10180,RP10179,RP11543,RP04312,RP00079,RP02042,RP10741,RP08252,RP10127	R00472,R05068,R05069,R03270,R04673,R00361,R00360,R00343,R00342,R01447,R01257,R02199,R02200,R02196,R02197,R02569,R04673,R05070
345	0.33	503	14	23	0	0	C00022->C00407:[1->2,3->6]	RP06374,RP10180,RP10179,RP04290,RP00568,RP04312,RP01670,RP06373,RP02042,RP02918,RP00301,RP05729,RP08252,RP10127	R00945,R05068,R05069,R00220,R01218,R01220,R04673,R01655,R00941,R02199,R02200,R02196,R02197,R00014,R00945,R00217,R00346,R00345,R00726,R00341,R00431,R04673,R05070
346	0.83	483	23	44	0	1	C00022->C00407:[1->2,1->5,3->6,3->9], C00036->C00407:[5->3]	RP07515,RP05769,RP01128,RP04318,RP02042,RP00121,RP00285,RP01431,RP01226,RP01086,RP05729,RP10127,RP06172,RP10180,RP00177,RP01085,RP10179,RP00930,RP04312,RP05304,RP02918,RP01292,RP08252	R03425,R05704,R00830,R01221,R03425,R00830,R00224,R02199,R02200,R02196,R02197,R00412,R00408,R02164,R00402,R00211,R00210,R00209,R01196,R00212,R01324,R00996,R07247,R00751,R00217,R00346,R00345,R00726,R00341,R00431,R05070,R00472,R05068,R00351,R00352,R00362,R00751,R05069,R00479,R04673,R05704,R00014,R01082,R04673
347	0.50	320	14	57	0	0	C00022->C00407:[1->2,3->6], C00036->C00407:[5->3]	RP08122,RP10180,RP10179,RP03935,RP01077,RP05694,RP04312,RP03934,RP01029,RP02042,RP05067,RP02918,RP08252,RP10127	R00178,R05068,R05069,R00178,R00742,R04709,R07989,R06635,R06637,R06636,R06459,R06458,R06448,R07250,R06510,R07253,R05331,R06641,R00233,R06511,R06512,R06643,R06644,R06645,R02505,R07987,R07251,R07988,R05188,R06482,R06483,R06480,R06481,R02447,R05464,R01613,R01614,R05190,R07758,R02223,R07254,R02224,R04673,R06895,R07767,R04710,R07768,R00177,R00654,R02199,R02200,R02196,R02197,R00344,R00014,R04673,R05070
348	0.50	499	23	53	0	1	C00022->C00407:[1->2,2->3,3->6]	RP07515,RP02042,RP00109,RP00121,RP00285,RP10127,RP01128,RP04312,RP02918,RP01292,RP08252,RP10180,RP05769,RP01431,RP01086,RP06172,RP00177,RP01085,RP05698,RP10179,RP00930,RP01226,RP05304	R03425,R02199,R02200,R02196,R02197,R00344,R00930,R00217,R00353,R00412,R00408,R02164,R00402,R00211,R00210,R00209,R01196,R00212,R05070,R00830,R04673,R00014,R01082,R04673,R05068,R05704,R00830,R01221,R03425,R01324,R07247,R00751,R00472,R00351,R00352,R00362,R00751,R01196,R00006,R00014,R00211,R00210,R01699,R00207,R00224,R00226,R00209,R05636,R03145,R05069,R00479,R00996,R05704
349	0.67	380	13	23	0	0	C00022->C00407:[1->2,1->5,3->6,3->9]	RP10180,RP01085,RP10179,RP00287,RP04312,RP00079,RP02042,RP04318,RP02918,RP01226,RP01086,RP08252,RP10127	R05068,R00751,R05069,R00214,R00216,R04673,R00361,R00360,R00343,R00342,R01447,R01257,R02199,R02200,R02196,R02197,R00224,R00014,R00996,R07247,R00751,R04673,R05070
350	0.50	349	17	60	0	1	C00022->C00407:[1->5,3->9], C00036->C00407:[5->3]	RP07515,RP02042,RP10180,RP05694,RP05769,RP05067,RP04312,RP01086,RP10127,RP01128,RP01085,RP10179,RP01077,RP01226,RP05304,RP04318,RP08252	R03425,R02199,R02200,R02196,R02197,R05068,R04709,R07989,R06635,R06637,R06636,R06459,R06458,R06448,R07250,R06510,R07253,R05331,R06641,R00233,R06511,R06512,R06643,R06644,R06645,R02505,R07987,R07251,R07988,R05188,R06482,R06483,R06480,R06481,R02447,R05464,R01613,R01614,R05190,R07758,R02223,R07254,R02224,R05704,R00830,R01221,R03425,R00344,R04673,R07247,R00751,R05070,R00830,R00751,R05069,R00742,R00996,R05704,R00224,R04673
351	0.67	269	15	44	0	0	C00036->C00407:[2->6,2->9,5->2,5->5]	RP06172,RP10180,RP00026,RP10179,RP01085,RP00128,RP11543,RP04312,RP00079,RP02042,RP10741,RP01226,RP01086,RP08252,RP10127	R00472,R05068,R00743,R01323,R01179,R05508,R00393,R04057,R02955,R05336,R01359,R05509,R00928,R04000,R00229,R07832,R03884,R00227,R03153,R00235,R05069,R00751,R00710,R00711,R01019,R00326,R03270,R04673,R00361,R00360,R00343,R00342,R01447,R01257,R02199,R02200,R02196,R02197,R02569,R00996,R07247,R00751,R04673,R05070
352	0.33	514	14	26	0	0	C00022->C00407:[1->2,3->6]	RP05857,RP06172,RP10180,RP00177,RP00287,RP10179,RP06101,RP02042,RP02918,RP00285,RP01431,RP04312,RP08252,RP10127	R00709,R00267,R00472,R05068,R00351,R00352,R00362,R00214,R00216,R05069,R00214,R00216,R02199,R02200,R02196,R02197,R00014,R00211,R00210,R00209,R01196,R00212,R01324,R04673,R04673,R05070
353	0.50	335	19	65	0	1	C00022->C00407:[2->3,3->9], C00036->C00407:[2->9,5->5]	RP07515,RP00109,RP01128,RP10180,RP01085,RP05698,RP10179,RP00128,RP06172,RP01226,RP00079,RP05304,RP05769,RP02042,RP00026,RP04312,RP01086,RP08252,RP10127	R03425,R00344,R00930,R00217,R00353,R00830,R05068,R00751,R01196,R00006,R00014,R00211,R00210,R01699,R00207,R00224,R00226,R00209,R05636,R03145,R05069,R00710,R00711,R01019,R00326,R00472,R00996,R00361,R00360,R00343,R00342,R01447,R01257,R05704,R05704,R00830,R01221,R03425,R02199,R02200,R02196,R02197,R00743,R01323,R01179,R05508,R00393,R04057,R02955,R05336,R01359,R05509,R00928,R04000,R00229,R07832,R03884,R00227,R03153,R00235,R04673,R07247,R00751,R04673,R05070
354	0.50	490	18	55	0	1	C00022->C00407:[1->2,2->3,3->6]	RP07515,RP00109,RP00036,RP10180,RP02042,RP05769,RP04312,RP01086,RP10127,RP01128,RP01085,RP05698,RP10179,RP01226,RP05304,RP00078,RP02918,RP08252	R03425,R00344,R00930,R00217,R00353,R00199,R01858,R02628,R01138,R00659,R00724,R00200,R00206,R02320,R00430,R00208,R01012,R00572,R05068,R02199,R02200,R02196,R02197,R05704,R00830,R01221,R03425,R04673,R07247,R00751,R05070,R00830,R00751,R01196,R00006,R00014,R00211,R00210,R01699,R00207,R00224,R00226,R00209,R05636,R03145,R05069,R00996,R05704,R00431,R00346,R00345,R00726,R00341,R00014,R04673
355	0.83	355	22	75	0	1	C00022->C00407:[1->2,3->6], C00036->C00407:[2->9,5->3,5->5]	RP07515,RP00128,RP00036,RP10180,RP11543,RP00079,RP10730,RP02042,RP01226,RP01086,RP05729,RP10127,RP06172,RP01128,RP00026,RP01085,RP05769,RP10179,RP04312,RP05304,RP00078,RP08252	R03425,R00710,R00711,R01019,R00326,R00199,R01858,R02628,R01138,R00659,R00724,R00200,R00206,R02320,R00430,R00208,R01012,R00572,R05068,R03270,R00361,R00360,R00343,R00342,R01447,R01257,R01699,R02199,R02200,R02196,R02197,R00996,R07247,R00751,R00217,R00346,R00345,R00726,R00341,R00431,R05070,R00472,R00830,R00743,R01323,R01179,R05508,R00393,R04057,R02955,R05336,R01359,R05509,R00928,R04000,R00229,R07832,R03884,R00227,R03153,R00235,R00751,R05704,R00830,R01221,R03425,R05069,R04673,R05704,R00431,R00346,R00345,R00726,R00341,R04673
356	0.83	389	25	95	0	1	C00022->C00407:[1->2,1->5,3->6,3->9], C00036->C00407:[5->3]	RP07515,RP00036,RP10180,RP00287,RP05694,RP06101,RP02042,RP05067,RP00285,RP04312,RP01086,RP05729,RP10127,RP06172,RP01128,RP01085,RP05769,RP10179,RP01077,RP01226,RP05304,RP00078,RP02918,RP04318,RP08252	R03425,R00199,R01858,R02628,R01138,R00659,R00724,R00200,R00206,R02320,R00430,R00208,R01012,R00572,R05068,R00214,R00216,R04709,R07989,R06635,R06637,R06636,R06459,R06458,R06448,R07250,R06510,R07253,R05331,R06641,R00233,R06511,R06512,R06643,R06644,R06645,R02505,R07987,R07251,R07988,R05188,R06482,R06483,R06480,R06481,R02447,R05464,R01613,R01614,R05190,R07758,R02223,R07254,R02224,R00214,R00216,R02199,R02200,R02196,R02197,R00344,R00211,R00210,R00209,R01196,R00212,R04673,R07247,R00751,R00217,R00346,R00345,R00726,R00341,R00431,R05070,R00472,R00830,R00751,R05704,R00830,R01221,R03425,R05069,R00742,R00996,R05704,R00431,R00346,R00345,R00726,R00341,R00014,R00224,R04673
357	0.83	429	16	28	0	1	C00022->C00407:[1->2,1->5,3->6,3->9], C00036->C00407:[5->3]	RP07515,RP10180,RP01128,RP01085,RP05769,RP10179,RP01226,RP05304,RP02042,RP02918,RP04318,RP04312,RP01086,RP05729,RP08252,RP10127	R03425,R05068,R00830,R00751,R05704,R00830,R01221,R03425,R05069,R00996,R05704,R02199,R02200,R02196,R02197,R00014,R00224,R04673,R07247,R00751,R00217,R00346,R00345,R00726,R00341,R00431,R04673,R05070
358	0.83	532	18	28	0	1	C00022->C00407:[1->2,1->5,3->6,3->9], C00036->C00407:[3->3]	RP07515,RP05769,RP10180,RP02042,RP02918,RP01431,RP01226,RP01086,RP10127,RP05857,RP01128,RP00177,RP01085,RP10179,RP04312,RP05304,RP04318,RP08252	R03425,R05704,R00830,R01221,R03425,R05068,R02199,R02200,R02196,R02197,R00014,R01324,R00996,R07247,R00751,R05070,R00709,R00267,R00830,R00351,R00352,R00362,R00751,R05069,R04673,R05704,R00224,R04673
359	1.00	428	27	55	0	1	C00022->C00407:[1->1,1->2,1->5,2->3,3->6,3->9], C00036->C00407:[5->3]	RP07515,RP06374,RP05769,RP10180,RP04290,RP00931,RP02042,RP02918,RP01431,RP04312,RP01086,RP05729,RP10127,RP00043,RP00300,RP01128,RP00177,RP01085,RP10179,RP00568,RP01226,RP01670,RP05304,RP04318,RP03735,RP08252,RP00301	R03425,R00945,R05704,R00830,R01221,R03425,R05068,R00220,R00479,R02199,R02200,R02196,R02197,R00014,R01324,R04673,R07247,R00751,R00217,R00346,R00345,R00726,R00341,R00431,R05070,R03121,R00369,R00365,R00364,R00366,R00372,R00373,R00652,R00588,R01957,R00944,R00943,R00830,R00351,R00352,R00362,R00751,R05069,R01218,R01220,R00996,R01655,R05704,R00224,R00134,R03215,R03146,R00519,R04673,R00945
360	0.67	431	16	28	0	0	C00022->C00407:[1->1,2->3,3->6], C00036->C00407:[2->6,5->2]	RP06172,RP01086,RP00109,RP10180,RP01085,RP04290,RP10179,RP11543,RP04312,RP00079,RP02042,RP10741,RP01226,RP00301,RP08252,RP10127	R00472,R07247,R00751,R00344,R00930,R00217,R00353,R05068,R00751,R00220,R05069,R03270,R04673,R00361,R00360,R00343,R00342,R01447,R01257,R02199,R02200,R02196,R02197,R02569,R00996,R00945,R04673,R05070
361	0.67	399	16	31	0	0	C00022->C00407:[1->2,1->5,3->6,3->9]	RP10180,RP00287,RP06101,RP02042,RP02918,RP00285,RP04312,RP01086,RP05729,RP10127,RP06172,RP01085,RP10179,RP01226,RP04318,RP08252	R05068,R00214,R00216,R00214,R00216,R02199,R02200,R02196,R02197,R00014,R00211,R00210,R00209,R01196,R00212,R04673,R07247,R00751,R00217,R00346,R00345,R00726,R00341,R00431,R05070,R00472,R00751,R05069,R00996,R00224,R04673
362	0.67	301	15	47	0	0	C00022->C00407:[1->2,3->6,3->9], C00036->C00407:[2->9,5->5]	RP06172,RP02042,RP10180,RP00079,RP10179,RP01085,RP00128,RP04312,RP00026,RP00109,RP02918,RP01226,RP01086,RP08252,RP10127	R00472,R02199,R02200,R02196,R02197,R05068,R00361,R00360,R00343,R00342,R01447,R01257,R05069,R00751,R00710,R00711,R01019,R00326,R04673,R00743,R01323,R01179,R05508,R00393,R04057,R02955,R05336,R01359,R05509,R00928,R04000,R00229,R07832,R03884,R00227,R03153,R00235,R00344,R00930,R00217,R00353,R00014,R00996,R07247,R00751,R04673,R05070
363	0.67	310	16	48	0	0	C00022->C00407:[1->2,1->5,3->6,3->9]	RP06172,RP02042,RP10180,RP00079,RP10179,RP01085,RP00128,RP04312,RP00026,RP01089,RP00109,RP04318,RP01226,RP01086,RP08252,RP10127	R00472,R02199,R02200,R02196,R02197,R05068,R00361,R00360,R00343,R00342,R01447,R01257,R05069,R00751,R00710,R00711,R01019,R00326,R04673,R00743,R01323,R01179,R05508,R00393,R04057,R02955,R05336,R01359,R05509,R00928,R04000,R00229,R07832,R03884,R00227,R03153,R00235,R00755,R00344,R00930,R00217,R00353,R00224,R00996,R07247,R00751,R04673,R05070
364	0.50	437	17	32	0	1	C00022->C00407:[1->2,3->6], C00036->C00407:[5->3]	RP07515,RP02042,RP10180,RP01085,RP05769,RP10179,RP11543,RP04312,RP01128,RP05304,RP10730,RP00109,RP01226,RP01086,RP05729,RP08252,RP10127	R03425,R02199,R02200,R02196,R02197,R05068,R00751,R05704,R00830,R01221,R03425,R05069,R03270,R04673,R00830,R05704,R01699,R00344,R00930,R00217,R00353,R00996,R07247,R00751,R00217,R00346,R00345,R00726,R00341,R00431,R04673,R05070
365	1.00	428	27	64	0	1	C00022->C00407:[1->1,1->2,1->5,2->3,3->6,3->9], C00036->C00407:[5->3]	RP07515,RP06374,RP02042,RP10180,RP00287,RP04290,RP06373,RP00109,RP02918,RP04312,RP01086,RP05729,RP10127,RP00043,RP01128,RP01085,RP05698,RP10179,RP00568,RP01226,RP01670,RP05304,RP05769,RP04318,RP00921,RP08252,RP00301	R03425,R00945,R02199,R02200,R02196,R02197,R05068,R00214,R00216,R00220,R00941,R00344,R00930,R00217,R00353,R00014,R04673,R07247,R00751,R00217,R00346,R00345,R00726,R00341,R00431,R05070,R03121,R00369,R00365,R00364,R00366,R00372,R00373,R00652,R00588,R01957,R00830,R00751,R01196,R00006,R00014,R00211,R00210,R01699,R00207,R00224,R00226,R00209,R05636,R03145,R05069,R01218,R01220,R00996,R01655,R05704,R05704,R00830,R01221,R03425,R00224,R00472,R04673,R00945
366	0.67	538	20	36	0	0	C00022->C00407:[1->1,1->2,2->3,3->6]	RP02918,RP06172,RP01086,RP10180,RP00177,RP01085,RP04290,RP10179,RP00930,RP00109,RP04312,RP02042,RP00121,RP00285,RP01431,RP01226,RP00301,RP01292,RP08252,RP10127	R00014,R00472,R07247,R00751,R05068,R00351,R00352,R00362,R00751,R00220,R05069,R00479,R00344,R00930,R00217,R00353,R04673,R02199,R02200,R02196,R02197,R00412,R00408,R02164,R00402,R00211,R00210,R00209,R01196,R00212,R01324,R00996,R00945,R01082,R04673,R05070
367	0.83	314	23	93	0	1	C00022->C00407:[1->2,3->6,3->9], C00036->C00407:[5->3,5->5]	RP07515,RP00128,RP02042,RP10180,RP00287,RP05694,RP06101,RP00026,RP05769,RP05067,RP04312,RP01086,RP05729,RP10127,RP06172,RP01128,RP01085,RP10179,RP01077,RP01226,RP05304,RP02918,RP08252	R03425,R00710,R00711,R01019,R00326,R02199,R02200,R02196,R02197,R05068,R00214,R00216,R04709,R07989,R06635,R06637,R06636,R06459,R06458,R06448,R07250,R06510,R07253,R05331,R06641,R00233,R06511,R06512,R06643,R06644,R06645,R02505,R07987,R07251,R07988,R05188,R06482,R06483,R06480,R06481,R02447,R05464,R01613,R01614,R05190,R07758,R02223,R07254,R02224,R00214,R00216,R00743,R01323,R01179,R05508,R00393,R04057,R02955,R05336,R01359,R05509,R00928,R04000,R00229,R07832,R03884,R00227,R03153,R00235,R05704,R00830,R01221,R03425,R00344,R04673,R07247,R00751,R00217,R00346,R00345,R00726,R00341,R00431,R05070,R00472,R00830,R00751,R05069,R00742,R00996,R05704,R00014,R04673
368	0.83	357	21	74	0	1	C00022->C00407:[1->2,3->6], C00036->C00407:[2->9,5->3,5->5]	RP07515,RP00128,RP00036,RP10180,RP00079,RP02042,RP01226,RP01086,RP05729,RP10127,RP06172,RP01128,RP00026,RP01085,RP05769,RP10179,RP04312,RP05304,RP00078,RP02918,RP08252	R03425,R00710,R00711,R01019,R00326,R00199,R01858,R02628,R01138,R00659,R00724,R00200,R00206,R02320,R00430,R00208,R01012,R00572,R05068,R00361,R00360,R00343,R00342,R01447,R01257,R02199,R02200,R02196,R02197,R00996,R07247,R00751,R00217,R00346,R00345,R00726,R00341,R00431,R05070,R00472,R00830,R00743,R01323,R01179,R05508,R00393,R04057,R02955,R05336,R01359,R05509,R00928,R04000,R00229,R07832,R03884,R00227,R03153,R00235,R00751,R05704,R00830,R01221,R03425,R05069,R04673,R05704,R00431,R00346,R00345,R00726,R00341,R00014,R04673
369	0.83	475	24	45	0	1	C00022->C00407:[1->2,1->5,3->6,3->9], C00036->C00407:[5->3]	RP07515,RP02042,RP01128,RP00287,RP01432,RP06101,RP05769,RP04318,RP00285,RP04312,RP01086,RP05729,RP10127,RP01830,RP05857,RP06172,RP10180,RP00177,RP01085,RP10179,RP01226,RP05304,RP02918,RP08252	R03425,R02199,R02200,R02196,R02197,R00830,R00214,R00216,R01325,R00214,R00216,R05704,R00830,R01221,R03425,R00224,R00211,R00210,R00209,R01196,R00212,R04673,R07247,R00751,R00217,R00346,R00345,R00726,R00341,R00431,R05070,R01900,R00709,R00267,R00472,R05068,R00351,R00352,R00362,R00751,R05069,R00996,R05704,R00014,R04673
370	0.50	656	17	25	0	1	C00022->C00407:[1->5,3->9], C00036->C00407:[5->3]	RP07515,RP02042,RP10180,RP05769,RP05067,RP10992,RP01086,RP10127,RP01128,RP01085,RP10179,RP01226,RP06023,RP05304,RP04318,RP04312,RP08252	R03425,R02199,R02200,R02196,R02197,R05068,R05704,R00830,R01221,R03425,R00344,R07641,R07247,R00751,R05070,R00830,R00751,R05069,R00996,R00149,R00150,R05704,R00224,R04673,R04673
371	0.83	353	23	77	0	1	C00022->C00407:[1->2,1->5,3->6,3->9], C00036->C00407:[5->3]	RP07515,RP02042,RP01128,RP00287,RP05694,RP06101,RP05769,RP05067,RP00285,RP04312,RP01086,RP05729,RP10127,RP06172,RP10180,RP01085,RP10179,RP01077,RP01226,RP05304,RP02918,RP04318,RP08252	R03425,R02199,R02200,R02196,R02197,R00830,R00214,R00216,R04709,R07989,R06635,R06637,R06636,R06459,R06458,R06448,R07250,R06510,R07253,R05331,R06641,R00233,R06511,R06512,R06643,R06644,R06645,R02505,R07987,R07251,R07988,R05188,R06482,R06483,R06480,R06481,R02447,R05464,R01613,R01614,R05190,R07758,R02223,R07254,R02224,R00214,R00216,R05704,R00830,R01221,R03425,R00344,R00211,R00210,R00209,R01196,R00212,R04673,R07247,R00751,R00217,R00346,R00345,R00726,R00341,R00431,R05070,R00472,R05068,R00751,R05069,R00742,R00996,R05704,R00014,R00224,R04673
372	0.67	387	14	23	0	0	C00022->C00407:[1->5,3->9], C00036->C00407:[2->6,5->2]	RP06172,RP10180,RP01085,RP10179,RP11543,RP04312,RP00079,RP02042,RP04318,RP10741,RP01226,RP01086,RP08252,RP10127	R00472,R05068,R00751,R05069,R03270,R04673,R00361,R00360,R00343,R00342,R01447,R01257,R02199,R02200,R02196,R02197,R00224,R02569,R00996,R07247,R00751,R04673,R05070
373	0.83	443	21	42	0	1	C00022->C00407:[1->2,1->5,3->6,3->9], C00036->C00407:[5->3]	RP07515,RP00109,RP10180,RP00287,RP06101,RP02042,RP04318,RP00285,RP01226,RP01086,RP05729,RP10127,RP06172,RP01128,RP01085,RP05769,RP10179,RP04312,RP05304,RP02918,RP08252	R03425,R00344,R00930,R00217,R00353,R05068,R00214,R00216,R00214,R00216,R02199,R02200,R02196,R02197,R00224,R00211,R00210,R00209,R01196,R00212,R00996,R07247,R00751,R00217,R00346,R00345,R00726,R00341,R00431,R05070,R00472,R00830,R00751,R05704,R00830,R01221,R03425,R05069,R04673,R05704,R00014,R04673
374	1.00	439	26	50	0	1	C00022->C00407:[1->1,1->2,1->5,2->3,3->6,3->9], C00036->C00407:[5->3]	RP07515,RP06374,RP05769,RP10180,RP04290,RP06373,RP00931,RP02042,RP02918,RP01431,RP04312,RP01086,RP05729,RP10127,RP00043,RP01128,RP00177,RP01085,RP10179,RP00568,RP01226,RP01670,RP05304,RP04318,RP08252,RP00301	R03425,R00945,R05704,R00830,R01221,R03425,R05068,R00220,R00941,R00479,R02199,R02200,R02196,R02197,R00014,R01324,R04673,R07247,R00751,R00217,R00346,R00345,R00726,R00341,R00431,R05070,R03121,R00369,R00365,R00364,R00366,R00372,R00373,R00652,R00588,R01957,R00830,R00351,R00352,R00362,R00751,R05069,R01218,R01220,R00996,R01655,R05704,R00224,R04673,R00945
375	0.50	416	15	27	0	1	C00022->C00407:[1->5,3->9], C00036->C00407:[5->3]	RP07515,RP01128,RP10180,RP01085,RP10179,RP02042,RP01226,RP05304,RP05769,RP04318,RP04312,RP01086,RP05729,RP08252,RP10127	R03425,R00830,R05068,R00751,R05069,R02199,R02200,R02196,R02197,R00996,R05704,R05704,R00830,R01221,R03425,R00224,R04673,R07247,R00751,R00217,R00346,R00345,R00726,R00341,R00431,R04673,R05070
376	0.67	269	14	43	0	0	C00036->C00407:[2->6,2->9,5->2,5->5]	RP06172,RP10180,RP00026,RP10179,RP01085,RP00128,RP04312,RP00079,RP01089,RP02042,RP01226,RP01086,RP08252,RP10127	R00472,R05068,R00743,R01323,R01179,R05508,R00393,R04057,R02955,R05336,R01359,R05509,R00928,R04000,R00229,R07832,R03884,R00227,R03153,R00235,R05069,R00751,R00710,R00711,R01019,R00326,R04673,R00361,R00360,R00343,R00342,R01447,R01257,R00755,R02199,R02200,R02196,R02197,R00996,R07247,R00751,R04673,R05070
377	0.50	325	19	53	0	1	C00022->C00407:[3->9], C00036->C00407:[5->3,5->5]	RP07515,RP00128,RP05769,RP01128,RP00287,RP06101,RP00026,RP02042,RP04312,RP01086,RP05729,RP10127,RP06172,RP10180,RP01085,RP10179,RP01226,RP05304,RP08252	R03425,R00710,R00711,R01019,R00326,R05704,R00830,R01221,R03425,R00830,R00214,R00216,R00214,R00216,R00743,R01323,R01179,R05508,R00393,R04057,R02955,R05336,R01359,R05509,R00928,R04000,R00229,R07832,R03884,R00227,R03153,R00235,R02199,R02200,R02196,R02197,R04673,R07247,R00751,R00217,R00346,R00345,R00726,R00341,R00431,R05070,R00472,R05068,R00751,R05069,R00996,R05704,R04673
378	1.00	488	22	35	0	1	C00022->C00407:[1->1,1->2,1->5,2->3,3->6,3->9], C00036->C00407:[5->3]	RP07515,RP06374,RP05769,RP10180,RP04290,RP06373,RP02042,RP02918,RP04312,RP01086,RP05729,RP10127,RP01128,RP01085,RP10179,RP00568,RP01226,RP01670,RP05304,RP04318,RP08252,RP00301	R03425,R00945,R05704,R00830,R01221,R03425,R05068,R00220,R00941,R02199,R02200,R02196,R02197,R00014,R04673,R07247,R00751,R00217,R00346,R00345,R00726,R00341,R00431,R05070,R00830,R00751,R05069,R01218,R01220,R00996,R01655,R05704,R00224,R04673,R00945
379	0.67	452	18	49	0	0	C00022->C00407:[1->2,1->5,3->6,3->9]	RP06172,RP01226,RP00036,RP10180,RP01085,RP00287,RP10179,RP06101,RP00078,RP02042,RP00285,RP02918,RP04318,RP04312,RP01086,RP05729,RP08252,RP10127	R00472,R00996,R00199,R01858,R02628,R01138,R00659,R00724,R00200,R00206,R02320,R00430,R00208,R01012,R00572,R05068,R00751,R00214,R00216,R05069,R00214,R00216,R00431,R00346,R00345,R00726,R00341,R02199,R02200,R02196,R02197,R00211,R00210,R00209,R01196,R00212,R00014,R00224,R04673,R07247,R00751,R00217,R00346,R00345,R00726,R00341,R00431,R04673,R05070
380	0.67	372	25	78	0	1	C00022->C00407:[1->1,1->2,2->3,3->6], C00036->C00407:[5->3]	RP07515,RP06374,RP05769,RP10180,RP04290,RP05694,RP02042,RP05067,RP01226,RP01086,RP05729,RP10127,RP00300,RP01128,RP01085,RP10179,RP01077,RP00568,RP04312,RP01670,RP05304,RP02918,RP03735,RP08252,RP00301	R03425,R00945,R05704,R00830,R01221,R03425,R05068,R00220,R04709,R07989,R06635,R06637,R06636,R06459,R06458,R06448,R07250,R06510,R07253,R05331,R06641,R00233,R06511,R06512,R06643,R06644,R06645,R02505,R07987,R07251,R07988,R05188,R06482,R06483,R06480,R06481,R02447,R05464,R01613,R01614,R05190,R07758,R02223,R07254,R02224,R02199,R02200,R02196,R02197,R00344,R00996,R07247,R00751,R00217,R00346,R00345,R00726,R00341,R00431,R05070,R00944,R00943,R00830,R00751,R05069,R00742,R01218,R01220,R04673,R01655,R05704,R00014,R00134,R03215,R03146,R00519,R04673,R00945
381	0.83	301	22	90	0	1	C00022->C00407:[1->2,1->5,3->6,3->9], C00036->C00407:[5->3]	RP07515,RP00128,RP02042,RP10180,RP00079,RP05694,RP00026,RP01089,RP05769,RP05067,RP01226,RP01086,RP10127,RP06172,RP01128,RP01085,RP10179,RP01077,RP04312,RP05304,RP04318,RP08252	R03425,R00710,R00711,R01019,R00326,R02199,R02200,R02196,R02197,R05068,R00361,R00360,R00343,R00342,R01447,R01257,R04709,R07989,R06635,R06637,R06636,R06459,R06458,R06448,R07250,R06510,R07253,R05331,R06641,R00233,R06511,R06512,R06643,R06644,R06645,R02505,R07987,R07251,R07988,R05188,R06482,R06483,R06480,R06481,R02447,R05464,R01613,R01614,R05190,R07758,R02223,R07254,R02224,R00743,R01323,R01179,R05508,R00393,R04057,R02955,R05336,R01359,R05509,R00928,R04000,R00229,R07832,R03884,R00227,R03153,R00235,R00755,R05704,R00830,R01221,R03425,R00344,R00996,R07247,R00751,R05070,R00472,R00830,R00751,R05069,R00742,R04673,R05704,R00224,R04673
382	0.83	464	18	39	0	1	C00022->C00407:[1->2,1->5,2->3,3->6,3->9]	RP07515,RP00109,RP05769,RP10180,RP11543,RP10730,RP02042,RP01226,RP01086,RP10127,RP01128,RP01085,RP05698,RP10179,RP04312,RP05304,RP04318,RP08252	R03425,R00344,R00930,R00217,R00353,R05704,R00830,R01221,R03425,R05068,R03270,R01699,R02199,R02200,R02196,R02197,R00996,R07247,R00751,R05070,R00830,R00751,R01196,R00006,R00014,R00211,R00210,R01699,R00207,R00224,R00226,R00209,R05636,R03145,R05069,R04673,R05704,R00224,R04673
383	1.00	414	23	48	0	0	C00022->C00407:[1->1,1->2,1->5,2->3,3->6,3->9]	RP06374,RP10180,RP04290,RP00931,RP02042,RP04318,RP01431,RP01226,RP01086,RP05729,RP10127,RP00043,RP00300,RP00177,RP01085,RP10179,RP00568,RP04312,RP01670,RP02918,RP03735,RP08252,RP00301	R00945,R05068,R00220,R00479,R02199,R02200,R02196,R02197,R00224,R01324,R00996,R07247,R00751,R00217,R00346,R00345,R00726,R00341,R00431,R05070,R03121,R00369,R00365,R00364,R00366,R00372,R00373,R00652,R00588,R01957,R00944,R00943,R00351,R00352,R00362,R00751,R05069,R01218,R01220,R04673,R01655,R00014,R00134,R03215,R03146,R00519,R04673,R00945
384	0.33	352	10	22	0	0	C00022->C00407:[1->2,3->6]	RP06172,RP10180,RP10179,RP04312,RP00079,RP02042,RP02918,RP00285,RP08252,RP10127	R00472,R05068,R05069,R04673,R00361,R00360,R00343,R00342,R01447,R01257,R02199,R02200,R02196,R02197,R00014,R00211,R00210,R00209,R01196,R00212,R04673,R05070
385	0.83	374	19	65	0	1	C00022->C00407:[1->2,1->5,3->6,3->9], C00036->C00407:[5->3]	RP07515,RP02042,RP10180,RP05694,RP00109,RP05067,RP02918,RP01226,RP01086,RP10127,RP01128,RP01085,RP05769,RP10179,RP01077,RP04312,RP05304,RP04318,RP08252	R03425,R02199,R02200,R02196,R02197,R05068,R04709,R07989,R06635,R06637,R06636,R06459,R06458,R06448,R07250,R06510,R07253,R05331,R06641,R00233,R06511,R06512,R06643,R06644,R06645,R02505,R07987,R07251,R07988,R05188,R06482,R06483,R06480,R06481,R02447,R05464,R01613,R01614,R05190,R07758,R02223,R07254,R02224,R00344,R00930,R00217,R00353,R00344,R00014,R00996,R07247,R00751,R05070,R00830,R00751,R05704,R00830,R01221,R03425,R05069,R00742,R04673,R05704,R00224,R04673
386	0.67	261	15	48	0	0	C00022->C00407:[1->2,1->5,3->6,3->9]	RP06172,RP10180,RP00026,RP10179,RP01085,RP00128,RP04312,RP00079,RP02042,RP00285,RP02918,RP01226,RP01086,RP08252,RP10127	R00472,R05068,R00743,R01323,R01179,R05508,R00393,R04057,R02955,R05336,R01359,R05509,R00928,R04000,R00229,R07832,R03884,R00227,R03153,R00235,R05069,R00751,R00710,R00711,R01019,R00326,R04673,R00361,R00360,R00343,R00342,R01447,R01257,R02199,R02200,R02196,R02197,R00211,R00210,R00209,R01196,R00212,R00014,R00996,R07247,R00751,R04673,R05070
387	0.83	409	19	40	0	1	C00022->C00407:[1->2,1->5,3->6,3->9], C00036->C00407:[5->3]	RP07515,RP02042,RP10180,RP01085,RP05769,RP10179,RP00287,RP04312,RP00079,RP05304,RP01128,RP00109,RP02918,RP04318,RP01226,RP01086,RP05729,RP08252,RP10127	R03425,R02199,R02200,R02196,R02197,R05068,R00751,R05704,R00830,R01221,R03425,R05069,R00214,R00216,R04673,R00361,R00360,R00343,R00342,R01447,R01257,R05704,R00830,R00344,R00930,R00217,R00353,R00014,R00224,R00996,R07247,R00751,R00217,R00346,R00345,R00726,R00341,R00431,R04673,R05070
388	0.83	461	22	56	0	1	C00022->C00407:[1->2,1->5,3->6,3->9], C00036->C00407:[5->3]	RP07515,RP00036,RP10180,RP00287,RP06101,RP02042,RP04318,RP00285,RP04312,RP01086,RP05729,RP10127,RP06172,RP01128,RP01085,RP05769,RP10179,RP01226,RP05304,RP00078,RP02918,RP08252	R03425,R00199,R01858,R02628,R01138,R00659,R00724,R00200,R00206,R02320,R00430,R00208,R01012,R00572,R05068,R00214,R00216,R00214,R00216,R02199,R02200,R02196,R02197,R00224,R00211,R00210,R00209,R01196,R00212,R04673,R07247,R00751,R00217,R00346,R00345,R00726,R00341,R00431,R05070,R00472,R00830,R00751,R05704,R00830,R01221,R03425,R05069,R00996,R05704,R00431,R00346,R00345,R00726,R00341,R00014,R04673
389	0.67	484	13	20	0	0	C00022->C00407:[1->2,1->5,3->6,3->9]	RP02042,RP10180,RP01085,RP10179,RP11543,RP04312,RP10730,RP00109,RP04318,RP01226,RP01086,RP08252,RP10127	R02199,R02200,R02196,R02197,R05068,R00751,R05069,R03270,R04673,R01699,R00344,R00930,R00217,R00353,R00224,R00996,R07247,R00751,R04673,R05070
390	0.50	394	19	78	0	1	C00022->C00407:[1->2,3->6], C00036->C00407:[5->3]	RP07515,RP02042,RP10180,RP05694,RP00036,RP05769,RP05067,RP04312,RP01086,RP10127,RP01128,RP01085,RP10179,RP01077,RP01226,RP05304,RP00078,RP02918,RP08252	R03425,R02199,R02200,R02196,R02197,R05068,R04709,R07989,R06635,R06637,R06636,R06459,R06458,R06448,R07250,R06510,R07253,R05331,R06641,R00233,R06511,R06512,R06643,R06644,R06645,R02505,R07987,R07251,R07988,R05188,R06482,R06483,R06480,R06481,R02447,R05464,R01613,R01614,R05190,R07758,R02223,R07254,R02224,R00199,R01858,R02628,R01138,R00659,R00724,R00200,R00206,R02320,R00430,R00208,R01012,R00572,R05704,R00830,R01221,R03425,R00344,R04673,R07247,R00751,R05070,R00830,R00751,R05069,R00742,R00996,R05704,R00431,R00346,R00345,R00726,R00341,R00014,R04673
391	0.50	438	18	31	0	0	C00022->C00407:[1->2,3->6], C00036->C00407:[5->3]	RP06374,RP08122,RP10180,RP10179,RP03935,RP04290,RP00568,RP04312,RP03934,RP01670,RP06373,RP01029,RP02042,RP02918,RP00301,RP05729,RP08252,RP10127	R00945,R00178,R05068,R05069,R00178,R00220,R01218,R01220,R04673,R06895,R07767,R04710,R07768,R00177,R01655,R00941,R00654,R02199,R02200,R02196,R02197,R00014,R00945,R00217,R00346,R00345,R00726,R00341,R00431,R04673,R05070
392	0.83	472	17	38	0	1	C00022->C00407:[1->2,1->5,2->3,3->6,3->9]	RP07515,RP05769,RP01128,RP02042,RP00109,RP02918,RP04312,RP01086,RP10127,RP10180,RP01085,RP05698,RP10179,RP01226,RP05304,RP04318,RP08252	R03425,R05704,R00830,R01221,R03425,R00830,R02199,R02200,R02196,R02197,R00344,R00930,R00217,R00353,R00014,R04673,R07247,R00751,R05070,R05068,R00751,R01196,R00006,R00014,R00211,R00210,R01699,R00207,R00224,R00226,R00209,R05636,R03145,R05069,R00996,R05704,R00224,R04673
393	1.00	391	22	46	0	0	C00022->C00407:[1->1,1->2,1->5,2->3,3->6,3->9]	RP06374,RP10180,RP00287,RP04290,RP02042,RP04318,RP01226,RP01086,RP05729,RP10127,RP00043,RP00300,RP01085,RP10179,RP00568,RP04312,RP01670,RP02918,RP03735,RP00921,RP08252,RP00301	R00945,R05068,R00214,R00216,R00220,R02199,R02200,R02196,R02197,R00224,R00996,R07247,R00751,R00217,R00346,R00345,R00726,R00341,R00431,R05070,R03121,R00369,R00365,R00364,R00366,R00372,R00373,R00652,R00588,R01957,R00944,R00943,R00751,R05069,R01218,R01220,R04673,R01655,R00014,R00134,R03215,R03146,R00519,R00472,R04673,R00945
394	0.50	457	17	32	0	1	C00022->C00407:[1->2,3->6], C00036->C00407:[5->3]	RP07515,RP02042,RP10180,RP01085,RP05769,RP10179,RP08251,RP04312,RP12734,RP01128,RP05304,RP00109,RP01226,RP01086,RP05729,RP08252,RP10127	R03425,R02199,R02200,R02196,R02197,R05068,R00751,R05704,R00830,R01221,R03425,R05069,R04672,R04673,R00226,R00830,R05704,R00344,R00930,R00217,R00353,R00996,R07247,R00751,R00217,R00346,R00345,R00726,R00341,R00431,R04673,R05070
395	0.50	398	24	76	0	1	C00022->C00407:[1->2,3->6], C00036->C00407:[5->3]	RP07515,RP00121,RP05694,RP02042,RP05067,RP00285,RP10127,RP01128,RP04312,RP02918,RP01292,RP08252,RP10180,RP05769,RP01431,RP01086,RP06172,RP00177,RP01085,RP10179,RP00930,RP01077,RP01226,RP05304	R03425,R00412,R00408,R02164,R00402,R04709,R07989,R06635,R06637,R06636,R06459,R06458,R06448,R07250,R06510,R07253,R05331,R06641,R00233,R06511,R06512,R06643,R06644,R06645,R02505,R07987,R07251,R07988,R05188,R06482,R06483,R06480,R06481,R02447,R05464,R01613,R01614,R05190,R07758,R02223,R07254,R02224,R02199,R02200,R02196,R02197,R00344,R00211,R00210,R00209,R01196,R00212,R05070,R00830,R04673,R00014,R01082,R04673,R05068,R05704,R00830,R01221,R03425,R01324,R07247,R00751,R00472,R00351,R00352,R00362,R00751,R05069,R00479,R00742,R00996,R05704
396	0.50	356	20	83	0	0	C00022->C00407:[1->2,2->3,3->6]	RP08122,RP02042,RP10180,RP00287,RP03935,RP05694,RP06101,RP03934,RP01029,RP00109,RP05067,RP00285,RP10127,RP06172,RP05698,RP10179,RP01077,RP04312,RP02918,RP08252	R00178,R02199,R02200,R02196,R02197,R05068,R00214,R00216,R00178,R04709,R07989,R06635,R06637,R06636,R06459,R06458,R06448,R07250,R06510,R07253,R05331,R06641,R00233,R06511,R06512,R06643,R06644,R06645,R02505,R07987,R07251,R07988,R05188,R06482,R06483,R06480,R06481,R02447,R05464,R01613,R01614,R05190,R07758,R02223,R07254,R02224,R00214,R00216,R06895,R07767,R04710,R07768,R00177,R00654,R00344,R00930,R00217,R00353,R00344,R00211,R00210,R00209,R01196,R00212,R05070,R00472,R01196,R00006,R00014,R00211,R00210,R01699,R00207,R00224,R00226,R00209,R05636,R03145,R05069,R00742,R04673,R00014,R04673
397	0.50	418	22	57	0	1	C00022->C00407:[3->9], C00036->C00407:[5->3,5->5]	RP07515,RP00128,RP05769,RP10180,RP00287,RP06101,RP00026,RP02042,RP05067,RP10992,RP01086,RP05729,RP10127,RP06172,RP01128,RP01085,RP10179,RP01226,RP06023,RP05304,RP04312,RP08252	R03425,R00710,R00711,R01019,R00326,R05704,R00830,R01221,R03425,R05068,R00214,R00216,R00214,R00216,R00743,R01323,R01179,R05508,R00393,R04057,R02955,R05336,R01359,R05509,R00928,R04000,R00229,R07832,R03884,R00227,R03153,R00235,R02199,R02200,R02196,R02197,R00344,R07641,R07247,R00751,R00217,R00346,R00345,R00726,R00341,R00431,R05070,R00472,R00830,R00751,R05069,R00996,R00149,R00150,R05704,R04673,R04673
398	0.83	450	23	68	0	1	C00022->C00407:[1->2,1->5,2->3,3->6,3->9], C00036->C00407:[5->3]	RP07515,RP00036,RP01128,RP00287,RP06101,RP02042,RP04318,RP00285,RP04312,RP01086,RP05729,RP10127,RP06172,RP10180,RP01085,RP05769,RP10179,RP01226,RP05698,RP05304,RP00078,RP02918,RP08252	R03425,R00199,R01858,R02628,R01138,R00659,R00724,R00200,R00206,R02320,R00430,R00208,R01012,R00572,R00830,R00214,R00216,R00214,R00216,R02199,R02200,R02196,R02197,R00224,R00211,R00210,R00209,R01196,R00212,R04673,R07247,R00751,R00217,R00346,R00345,R00726,R00341,R00431,R05070,R00472,R05068,R00751,R05704,R00830,R01221,R03425,R05069,R00996,R01196,R00006,R00014,R00211,R00210,R01699,R00207,R00224,R00226,R00209,R05636,R03145,R05704,R00431,R00346,R00345,R00726,R00341,R00014,R04673
399	0.50	308	22	92	0	1	C00022->C00407:[3->9], C00036->C00407:[5->3,5->5]	RP07515,RP00128,RP05769,RP10180,RP00287,RP05694,RP06101,RP00026,RP02042,RP05067,RP01226,RP01086,RP05729,RP10127,RP06172,RP01128,RP01085,RP10179,RP01077,RP04312,RP05304,RP08252	R03425,R00710,R00711,R01019,R00326,R05704,R00830,R01221,R03425,R05068,R00214,R00216,R04709,R07989,R06635,R06637,R06636,R06459,R06458,R06448,R07250,R06510,R07253,R05331,R06641,R00233,R06511,R06512,R06643,R06644,R06645,R02505,R07987,R07251,R07988,R05188,R06482,R06483,R06480,R06481,R02447,R05464,R01613,R01614,R05190,R07758,R02223,R07254,R02224,R00214,R00216,R00743,R01323,R01179,R05508,R00393,R04057,R02955,R05336,R01359,R05509,R00928,R04000,R00229,R07832,R03884,R00227,R03153,R00235,R02199,R02200,R02196,R02197,R00344,R00996,R07247,R00751,R00217,R00346,R00345,R00726,R00341,R00431,R05070,R00472,R00830,R00751,R05069,R00742,R04673,R05704,R04673
400	0.50	356	18	39	0	1	C00022->C00407:[1->2,3->6], C00036->C00407:[5->3]	RP07515,RP06172,RP05769,RP10180,RP01085,RP01128,RP10179,RP04312,RP00079,RP05304,RP02042,RP00285,RP02918,RP01226,RP01086,RP05729,RP08252,RP10127	R03425,R00472,R05704,R00830,R01221,R03425,R05068,R00751,R00830,R05069,R04673,R00361,R00360,R00343,R00342,R01447,R01257,R05704,R02199,R02200,R02196,R02197,R00211,R00210,R00209,R01196,R00212,R00014,R00996,R07247,R00751,R00217,R00346,R00345,R00726,R00341,R00431,R04673,R05070
401	0.83	380	29	93	0	1	C00022->C00407:[1->2,1->3,1->5,3->6,3->9], C00036->C00407:[5->3]	RP07515,RP02918,RP00109,RP10180,RP00287,RP00177,RP05694,RP06101,RP00079,RP02042,RP05067,RP00285,RP04312,RP01086,RP05729,RP10127,RP06172,RP01128,RP01085,RP05769,RP10179,RP01077,RP01226,RP00931,RP05304,RP04318,RP00921,RP01431,RP08252	R03425,R00014,R00344,R00930,R00217,R00353,R05068,R00214,R00216,R00351,R00352,R00362,R04709,R07989,R06635,R06637,R06636,R06459,R06458,R06448,R07250,R06510,R07253,R05331,R06641,R00233,R06511,R06512,R06643,R06644,R06645,R02505,R07987,R07251,R07988,R05188,R06482,R06483,R06480,R06481,R02447,R05464,R01613,R01614,R05190,R07758,R02223,R07254,R02224,R00214,R00216,R00361,R00360,R00343,R00342,R01447,R01257,R02199,R02200,R02196,R02197,R00344,R00211,R00210,R00209,R01196,R00212,R04673,R07247,R00751,R00217,R00346,R00345,R00726,R00341,R00431,R05070,R00472,R00830,R00751,R05704,R00830,R01221,R03425,R05069,R00742,R00996,R00479,R05704,R00224,R00472,R01324,R04673
402	0.50	477	22	43	0	1	C00022->C00407:[1->2,3->6], C00036->C00407:[5->3]	RP07515,RP02042,RP00121,RP00285,RP10127,RP01128,RP04312,RP02918,RP01292,RP08252,RP10180,RP05769,RP01431,RP01086,RP05729,RP06172,RP00177,RP01085,RP10179,RP00930,RP01226,RP05304	R03425,R02199,R02200,R02196,R02197,R00412,R00408,R02164,R00402,R00211,R00210,R00209,R01196,R00212,R05070,R00830,R04673,R00014,R01082,R04673,R05068,R05704,R00830,R01221,R03425,R01324,R07247,R00751,R00217,R00346,R00345,R00726,R00341,R00431,R00472,R00351,R00352,R00362,R00751,R05069,R00479,R00996,R05704
403	0.50	288	18	55	0	1	C00036->C00407:[2->9,5->3,5->5]	RP07515,RP06172,RP01128,RP10180,RP01085,RP10179,RP02042,RP00128,RP01226,RP00079,RP05304,RP05769,RP00026,RP04312,RP01086,RP05729,RP08252,RP10127	R03425,R00472,R00830,R05068,R00751,R05069,R02199,R02200,R02196,R02197,R00710,R00711,R01019,R00326,R00996,R00361,R00360,R00343,R00342,R01447,R01257,R05704,R05704,R00830,R01221,R03425,R00743,R01323,R01179,R05508,R00393,R04057,R02955,R05336,R01359,R05509,R00928,R04000,R00229,R07832,R03884,R00227,R03153,R00235,R04673,R07247,R00751,R00217,R00346,R00345,R00726,R00341,R00431,R04673,R05070
404	0.17	311	13	56	0	0	C00036->C00407:[5->3]	RP08122,RP10180,RP10179,RP03935,RP01077,RP05694,RP04312,RP03934,RP01029,RP02042,RP05067,RP08252,RP10127	R00178,R05068,R05069,R00178,R00742,R04709,R07989,R06635,R06637,R06636,R06459,R06458,R06448,R07250,R06510,R07253,R05331,R06641,R00233,R06511,R06512,R06643,R06644,R06645,R02505,R07987,R07251,R07988,R05188,R06482,R06483,R06480,R06481,R02447,R05464,R01613,R01614,R05190,R07758,R02223,R07254,R02224,R04673,R06895,R07767,R04710,R07768,R00177,R00654,R02199,R02200,R02196,R02197,R00344,R04673,R05070
405	0.67	522	21	50	0	0	C00022->C00407:[1->2,1->5,3->6,3->9]	RP00036,RP10180,RP00287,RP01432,RP06101,RP02042,RP04318,RP00285,RP01226,RP01086,RP10127,RP01830,RP05857,RP06172,RP00177,RP01085,RP10179,RP04312,RP00078,RP02918,RP08252	R00199,R01858,R02628,R01138,R00659,R00724,R00200,R00206,R02320,R00430,R00208,R01012,R00572,R05068,R00214,R00216,R01325,R00214,R00216,R02199,R02200,R02196,R02197,R00224,R00211,R00210,R00209,R01196,R00212,R00996,R07247,R00751,R05070,R01900,R00709,R00267,R00472,R00351,R00352,R00362,R00751,R05069,R04673,R00431,R00346,R00345,R00726,R00341,R00014,R04673
406	0.67	360	18	58	0	0	C00022->C00407:[1->1,2->3,2->5,3->9]	RP00128,RP00109,RP10180,RP00287,RP06101,RP00026,RP02042,RP04312,RP00301,RP10127,RP06172,RP01086,RP01085,RP04290,RP10179,RP01226,RP05698,RP08252	R00710,R00711,R01019,R00326,R00344,R00930,R00217,R00353,R05068,R00214,R00216,R00214,R00216,R00743,R01323,R01179,R05508,R00393,R04057,R02955,R05336,R01359,R05509,R00928,R04000,R00229,R07832,R03884,R00227,R03153,R00235,R02199,R02200,R02196,R02197,R04673,R00945,R05070,R00472,R07247,R00751,R00751,R00220,R05069,R00996,R01196,R00006,R00014,R00211,R00210,R01699,R00207,R00224,R00226,R00209,R05636,R03145,R04673
407	0.67	529	15	38	0	0	C00022->C00407:[1->2,1->5,3->6,3->9]	RP07314,RP00109,RP00036,RP10180,RP01085,RP10179,RP04312,RP00078,RP02042,RP12733,RP04318,RP01226,RP01086,RP08252,RP10127	R03050,R00344,R00930,R00217,R00353,R00199,R01858,R02628,R01138,R00659,R00724,R00200,R00206,R02320,R00430,R00208,R01012,R00572,R05068,R00751,R05069,R04673,R00431,R00346,R00345,R00726,R00341,R02199,R02200,R02196,R02197,R00006,R00224,R00996,R07247,R00751,R04673,R05070
408	0.50	413	19	37	0	1	C00022->C00407:[1->2,3->6], C00036->C00407:[5->3]	RP07515,RP02042,RP10180,RP00287,RP06101,RP05769,RP00285,RP04312,RP01086,RP05729,RP10127,RP06172,RP01128,RP01085,RP10179,RP01226,RP05304,RP02918,RP08252	R03425,R02199,R02200,R02196,R02197,R05068,R00214,R00216,R00214,R00216,R05704,R00830,R01221,R03425,R00211,R00210,R00209,R01196,R00212,R04673,R07247,R00751,R00217,R00346,R00345,R00726,R00341,R00431,R05070,R00472,R00830,R00751,R05069,R00996,R05704,R00014,R04673
409	0.33	362	15	63	0	0	C00022->C00407:[1->2,3->6]	RP02918,RP06172,RP00109,RP10180,RP00287,RP10179,RP01077,RP05694,RP06101,RP02042,RP05067,RP00285,RP04312,RP08252,RP10127	R00014,R00472,R00344,R00930,R00217,R00353,R05068,R00214,R00216,R05069,R00742,R04709,R07989,R06635,R06637,R06636,R06459,R06458,R06448,R07250,R06510,R07253,R05331,R06641,R00233,R06511,R06512,R06643,R06644,R06645,R02505,R07987,R07251,R07988,R05188,R06482,R06483,R06480,R06481,R02447,R05464,R01613,R01614,R05190,R07758,R02223,R07254,R02224,R00214,R00216,R02199,R02200,R02196,R02197,R00344,R00211,R00210,R00209,R01196,R00212,R04673,R04673,R05070
410	0.83	399	20	79	0	1	C00022->C00407:[1->2,1->5,3->6,3->9], C00036->C00407:[5->3]	RP07515,RP00036,RP10180,RP05694,RP02042,RP05067,RP01226,RP01086,RP10127,RP01128,RP01085,RP05769,RP10179,RP01077,RP04312,RP05304,RP00078,RP02918,RP04318,RP08252	R03425,R00199,R01858,R02628,R01138,R00659,R00724,R00200,R00206,R02320,R00430,R00208,R01012,R00572,R05068,R04709,R07989,R06635,R06637,R06636,R06459,R06458,R06448,R07250,R06510,R07253,R05331,R06641,R00233,R06511,R06512,R06643,R06644,R06645,R02505,R07987,R07251,R07988,R05188,R06482,R06483,R06480,R06481,R02447,R05464,R01613,R01614,R05190,R07758,R02223,R07254,R02224,R02199,R02200,R02196,R02197,R00344,R00996,R07247,R00751,R05070,R00830,R00751,R05704,R00830,R01221,R03425,R05069,R00742,R04673,R05704,R00431,R00346,R00345,R00726,R00341,R00014,R00224,R04673
411	1.00	475	20	37	0	0	C00022->C00407:[1->1,1->2,1->5,2->3,3->6,3->9]	RP06374,RP00568,RP00109,RP10180,RP01085,RP10179,RP04290,RP00300,RP04312,RP01670,RP10127,RP02042,RP04318,RP02918,RP01226,RP03735,RP01086,RP05729,RP08252,RP00301	R00945,R01218,R01220,R00344,R00930,R00217,R00353,R05068,R00751,R05069,R00220,R00944,R00943,R04673,R01655,R05070,R02199,R02200,R02196,R02197,R00224,R00014,R00996,R00134,R03215,R03146,R00519,R07247,R00751,R00217,R00346,R00345,R00726,R00341,R00431,R04673,R00945
412	0.67	419	14	27	0	0	C00022->C00407:[1->2,1->5,3->6,3->9]	RP00109,RP10180,RP01085,RP10179,RP00287,RP04312,RP00079,RP02042,RP04318,RP02918,RP01226,RP01086,RP08252,RP10127	R00344,R00930,R00217,R00353,R05068,R00751,R05069,R00214,R00216,R04673,R00361,R00360,R00343,R00342,R01447,R01257,R02199,R02200,R02196,R02197,R00224,R00014,R00996,R07247,R00751,R04673,R05070
413	0.33	470	15	28	0	0	C00022->C00407:[1->2,3->6]	RP06374,RP00301,RP10180,RP10179,RP04290,RP04312,RP00300,RP00568,RP01670,RP02042,RP02918,RP03735,RP05729,RP08252,RP10127	R00945,R00945,R05068,R05069,R00220,R04673,R00944,R00943,R01218,R01220,R01655,R02199,R02200,R02196,R02197,R00014,R00134,R03215,R03146,R00519,R00217,R00346,R00345,R00726,R00341,R00431,R04673,R05070
414	1.00	395	26	78	0	1	C00022->C00407:[1->1,1->2,1->5,2->3,3->6,3->9], C00036->C00407:[5->3]	RP07515,RP06374,RP02042,RP10180,RP04290,RP05694,RP06373,RP00109,RP05067,RP04312,RP01086,RP05729,RP10127,RP01128,RP01085,RP05769,RP10179,RP01077,RP00568,RP01226,RP01670,RP05304,RP02918,RP04318,RP08252,RP00301	R03425,R00945,R02199,R02200,R02196,R02197,R05068,R00220,R04709,R07989,R06635,R06637,R06636,R06459,R06458,R06448,R07250,R06510,R07253,R05331,R06641,R00233,R06511,R06512,R06643,R06644,R06645,R02505,R07987,R07251,R07988,R05188,R06482,R06483,R06480,R06481,R02447,R05464,R01613,R01614,R05190,R07758,R02223,R07254,R02224,R00941,R00344,R00930,R00217,R00353,R00344,R04673,R07247,R00751,R00217,R00346,R00345,R00726,R00341,R00431,R05070,R00830,R00751,R05704,R00830,R01221,R03425,R05069,R00742,R01218,R01220,R00996,R01655,R05704,R00014,R00224,R04673,R00945
415	0.50	375	19	65	0	1	C00022->C00407:[1->2,3->6], C00036->C00407:[5->3]	RP07314,RP07515,RP02042,RP10180,RP01085,RP05769,RP10179,RP05067,RP01077,RP05694,RP04312,RP01128,RP05304,RP00109,RP12733,RP01226,RP01086,RP08252,RP10127	R03050,R03425,R02199,R02200,R02196,R02197,R05068,R00751,R05704,R00830,R01221,R03425,R05069,R00344,R00742,R04709,R07989,R06635,R06637,R06636,R06459,R06458,R06448,R07250,R06510,R07253,R05331,R06641,R00233,R06511,R06512,R06643,R06644,R06645,R02505,R07987,R07251,R07988,R05188,R06482,R06483,R06480,R06481,R02447,R05464,R01613,R01614,R05190,R07758,R02223,R07254,R02224,R04673,R00830,R05704,R00344,R00930,R00217,R00353,R00006,R00996,R07247,R00751,R04673,R05070
416	0.50	309	15	36	0	0	C00022->C00407:[1->2,3->6], C00036->C00407:[5->3]	RP06172,RP08122,RP10180,RP10179,RP03935,RP04312,RP03934,RP00079,RP01029,RP02042,RP00285,RP02918,RP05729,RP08252,RP10127	R00472,R00178,R05068,R05069,R00178,R04673,R06895,R07767,R04710,R07768,R00177,R00361,R00360,R00343,R00342,R01447,R01257,R00654,R02199,R02200,R02196,R02197,R00211,R00210,R00209,R01196,R00212,R00014,R00217,R00346,R00345,R00726,R00341,R00431,R04673,R05070
417	0.33	382	9	18	0	0	C00022->C00407:[1->2,3->6]	RP10180,RP10179,RP00287,RP04312,RP00079,RP02042,RP02918,RP08252,RP10127	R05068,R05069,R00214,R00216,R04673,R00361,R00360,R00343,R00342,R01447,R01257,R02199,R02200,R02196,R02197,R00014,R04673,R05070
418	0.67	286	13	31	0	0	C00022->C00407:[1->2,3->6], C00036->C00407:[1->1,3->3]	RP00043,RP10180,RP01085,RP10179,RP00921,RP01226,RP00079,RP02042,RP02918,RP04312,RP01086,RP08252,RP10127	R03121,R00369,R00365,R00364,R00366,R00372,R00373,R00652,R00588,R01957,R05068,R00751,R05069,R00472,R00996,R00361,R00360,R00343,R00342,R01447,R01257,R02199,R02200,R02196,R02197,R00014,R04673,R07247,R00751,R04673,R05070
419	1.00	390	22	70	0	0	C00022->C00407:[1->1,1->2,1->5,2->3,3->6,3->9]	RP06374,RP00109,RP10180,RP04290,RP05694,RP02042,RP05067,RP01226,RP01086,RP10127,RP00300,RP01085,RP10179,RP01077,RP00568,RP04312,RP01670,RP02918,RP03735,RP04318,RP08252,RP00301	R00945,R00344,R00930,R00217,R00353,R05068,R00220,R04709,R07989,R06635,R06637,R06636,R06459,R06458,R06448,R07250,R06510,R07253,R05331,R06641,R00233,R06511,R06512,R06643,R06644,R06645,R02505,R07987,R07251,R07988,R05188,R06482,R06483,R06480,R06481,R02447,R05464,R01613,R01614,R05190,R07758,R02223,R07254,R02224,R02199,R02200,R02196,R02197,R00344,R00996,R07247,R00751,R05070,R00944,R00943,R00751,R05069,R00742,R01218,R01220,R04673,R01655,R00014,R00134,R03215,R03146,R00519,R00224,R04673,R00945
420	0.83	380	25	81	0	1	C00022->C00407:[1->2,1->5,3->6,3->9], C00036->C00407:[5->3]	RP07515,RP05769,RP01128,RP05694,RP00930,RP00079,RP04318,RP02042,RP05067,RP00285,RP01292,RP01226,RP01086,RP10127,RP10180,RP01085,RP10179,RP01077,RP05880,RP04312,RP05304,RP00121,RP02918,RP01431,RP08252	R03425,R05704,R00830,R01221,R03425,R00830,R04709,R07989,R06635,R06637,R06636,R06459,R06458,R06448,R07250,R06510,R07253,R05331,R06641,R00233,R06511,R06512,R06643,R06644,R06645,R02505,R07987,R07251,R07988,R05188,R06482,R06483,R06480,R06481,R02447,R05464,R01613,R01614,R05190,R07758,R02223,R07254,R02224,R00479,R00361,R00360,R00343,R00342,R01447,R01257,R00224,R02199,R02200,R02196,R02197,R00344,R00211,R00210,R00209,R01196,R00212,R01082,R00996,R07247,R00751,R05070,R05068,R00751,R05069,R00742,R00351,R00352,R04673,R05704,R00412,R00408,R02164,R00402,R00014,R01324,R04673
421	0.67	506	13	33	0	0	C00022->C00407:[1->2,1->5,3->6,3->9]	RP00036,RP10180,RP01085,RP10179,RP04312,RP01089,RP00078,RP02042,RP04318,RP01226,RP01086,RP08252,RP10127	R00199,R01858,R02628,R01138,R00659,R00724,R00200,R00206,R02320,R00430,R00208,R01012,R00572,R05068,R00751,R05069,R04673,R00755,R00431,R00346,R00345,R00726,R00341,R02199,R02200,R02196,R02197,R00224,R00996,R07247,R00751,R04673,R05070
422	0.83	495	19	56	0	1	C00022->C00407:[1->2,1->5,2->3,3->6,3->9]	RP07515,RP00036,RP10180,RP02042,RP00109,RP02918,RP01226,RP01086,RP10127,RP01128,RP01085,RP05769,RP10179,RP04312,RP05698,RP05304,RP00078,RP04318,RP08252	R03425,R00199,R01858,R02628,R01138,R00659,R00724,R00200,R00206,R02320,R00430,R00208,R01012,R00572,R05068,R02199,R02200,R02196,R02197,R00344,R00930,R00217,R00353,R00014,R00996,R07247,R00751,R05070,R00830,R00751,R05704,R00830,R01221,R03425,R05069,R04673,R01196,R00006,R00014,R00211,R00210,R01699,R00207,R00224,R00226,R00209,R05636,R03145,R05704,R00431,R00346,R00345,R00726,R00341,R00224,R04673
423	0.33	559	9	15	0	0	C00022->C00407:[1->2,3->6]	RP00109,RP10180,RP10179,RP04312,RP01089,RP02042,RP04318,RP08252,RP10127	R00344,R00930,R00217,R00353,R05068,R05069,R04673,R00755,R02199,R02200,R02196,R02197,R00224,R04673,R05070
424	0.50	336	23	102	0	1	C00022->C00407:[2->3,2->5,3->9]	RP07515,RP00128,RP05769,RP10180,RP00287,RP05694,RP06101,RP00026,RP02042,RP05067,RP01226,RP01086,RP00109,RP10127,RP06172,RP01128,RP01085,RP05698,RP10179,RP01077,RP04312,RP05304,RP08252	R03425,R00710,R00711,R01019,R00326,R05704,R00830,R01221,R03425,R05068,R00214,R00216,R04709,R07989,R06635,R06637,R06636,R06459,R06458,R06448,R07250,R06510,R07253,R05331,R06641,R00233,R06511,R06512,R06643,R06644,R06645,R02505,R07987,R07251,R07988,R05188,R06482,R06483,R06480,R06481,R02447,R05464,R01613,R01614,R05190,R07758,R02223,R07254,R02224,R00214,R00216,R00743,R01323,R01179,R05508,R00393,R04057,R02955,R05336,R01359,R05509,R00928,R04000,R00229,R07832,R03884,R00227,R03153,R00235,R02199,R02200,R02196,R02197,R00344,R00996,R07247,R00751,R00344,R00930,R00217,R00353,R05070,R00472,R00830,R00751,R01196,R00006,R00014,R00211,R00210,R01699,R00207,R00224,R00226,R00209,R05636,R03145,R05069,R00742,R04673,R05704,R04673
425	0.83	481	18	39	0	1	C00022->C00407:[1->2,1->5,2->3,3->6,3->9]	RP07515,RP00109,RP05769,RP10180,RP02042,RP12733,RP01226,RP01086,RP10127,RP07314,RP01128,RP01085,RP05698,RP10179,RP04312,RP05304,RP04318,RP08252	R03425,R00344,R00930,R00217,R00353,R05704,R00830,R01221,R03425,R05068,R02199,R02200,R02196,R02197,R00006,R00996,R07247,R00751,R05070,R03050,R00830,R00751,R01196,R00006,R00014,R00211,R00210,R01699,R00207,R00224,R00226,R00209,R05636,R03145,R05069,R04673,R05704,R00224,R04673
426	0.50	407	22	81	0	1	C00022->C00407:[2->3,2->5,3->9]	RP07515,RP00128,RP00036,RP10180,RP00287,RP06101,RP00026,RP02042,RP00109,RP01226,RP01086,RP10127,RP06172,RP01128,RP01085,RP05769,RP10179,RP04312,RP05698,RP05304,RP00078,RP08252	R03425,R00710,R00711,R01019,R00326,R00199,R01858,R02628,R01138,R00659,R00724,R00200,R00206,R02320,R00430,R00208,R01012,R00572,R05068,R00214,R00216,R00214,R00216,R00743,R01323,R01179,R05508,R00393,R04057,R02955,R05336,R01359,R05509,R00928,R04000,R00229,R07832,R03884,R00227,R03153,R00235,R02199,R02200,R02196,R02197,R00344,R00930,R00217,R00353,R00996,R07247,R00751,R05070,R00472,R00830,R00751,R05704,R00830,R01221,R03425,R05069,R04673,R01196,R00006,R00014,R00211,R00210,R01699,R00207,R00224,R00226,R00209,R05636,R03145,R05704,R00431,R00346,R00345,R00726,R00341,R04673
427	0.83	328	21	61	0	1	C00022->C00407:[1->2,3->6,3->9], C00036->C00407:[2->9,5->3,5->5]	RP07515,RP00128,RP00109,RP10180,RP08251,RP00079,RP02042,RP01226,RP01086,RP05729,RP10127,RP06172,RP01128,RP00026,RP01085,RP05769,RP10179,RP04312,RP12734,RP05304,RP08252	R03425,R00710,R00711,R01019,R00326,R00344,R00930,R00217,R00353,R05068,R04672,R00361,R00360,R00343,R00342,R01447,R01257,R02199,R02200,R02196,R02197,R00996,R07247,R00751,R00217,R00346,R00345,R00726,R00341,R00431,R05070,R00472,R00830,R00743,R01323,R01179,R05508,R00393,R04057,R02955,R05336,R01359,R05509,R00928,R04000,R00229,R07832,R03884,R00227,R03153,R00235,R00751,R05704,R00830,R01221,R03425,R05069,R04673,R00226,R05704,R04673
428	0.33	530	15	33	0	0	C00022->C00407:[1->2,3->6]	RP06374,RP00109,RP10180,RP05698,RP10179,RP04290,RP00568,RP04312,RP01670,RP06373,RP02042,RP02918,RP00301,RP08252,RP10127	R00945,R00344,R00930,R00217,R00353,R05068,R01196,R00006,R00014,R00211,R00210,R01699,R00207,R00224,R00226,R00209,R05636,R03145,R05069,R00220,R01218,R01220,R04673,R01655,R00941,R02199,R02200,R02196,R02197,R00014,R00945,R04673,R05070
429	0.50	537	18	31	0	1	C00022->C00407:[1->5,2->3,3->9], C00036->C00407:[3->3]	RP07515,RP00109,RP02042,RP10180,RP05769,RP01431,RP04312,RP01086,RP10127,RP05857,RP01128,RP00177,RP01085,RP10179,RP01226,RP05304,RP04318,RP08252	R03425,R00344,R00930,R00217,R00353,R02199,R02200,R02196,R02197,R05068,R05704,R00830,R01221,R03425,R01324,R04673,R07247,R00751,R05070,R00709,R00267,R00830,R00351,R00352,R00362,R00751,R05069,R00996,R05704,R00224,R04673
430	0.67	500	12	19	0	0	C00022->C00407:[1->2,1->5,3->6,3->9]	RP02042,RP10180,RP01085,RP10179,RP04312,RP01089,RP00109,RP04318,RP01226,RP01086,RP08252,RP10127	R02199,R02200,R02196,R02197,R05068,R00751,R05069,R04673,R00755,R00344,R00930,R00217,R00353,R00224,R00996,R07247,R00751,R04673,R05070
431	0.67	451	22	53	0	0	C00022->C00407:[1->2,1->5,3->6,3->9]	RP00109,RP10180,RP00287,RP00177,RP06101,RP00079,RP02042,RP04318,RP00285,RP01226,RP01086,RP10127,RP06172,RP01085,RP05698,RP10179,RP04312,RP00931,RP02918,RP00921,RP01431,RP08252	R00344,R00930,R00217,R00353,R05068,R00214,R00216,R00351,R00352,R00362,R00214,R00216,R00361,R00360,R00343,R00342,R01447,R01257,R02199,R02200,R02196,R02197,R00224,R00211,R00210,R00209,R01196,R00212,R00996,R07247,R00751,R05070,R00472,R00751,R01196,R00006,R00014,R00211,R00210,R01699,R00207,R00224,R00226,R00209,R05636,R03145,R05069,R04673,R00479,R00014,R00472,R01324,R04673
432	0.33	492	12	19	0	0	C00022->C00407:[1->1,2->3]	RP01086,RP00109,RP10180,RP01085,RP04290,RP10179,RP01226,RP02042,RP04312,RP00301,RP08252,RP10127	R07247,R00751,R00344,R00930,R00217,R00353,R05068,R00751,R00220,R05069,R00996,R02199,R02200,R02196,R02197,R04673,R00945,R04673,R05070
433	0.83	455	17	32	0	1	C00022->C00407:[1->2,1->5,3->6,3->9], C00036->C00407:[5->3]	RP07515,RP00109,RP05769,RP10180,RP01089,RP02042,RP01226,RP01086,RP05729,RP10127,RP01128,RP01085,RP10179,RP04312,RP05304,RP04318,RP08252	R03425,R00344,R00930,R00217,R00353,R05704,R00830,R01221,R03425,R05068,R00755,R02199,R02200,R02196,R02197,R00996,R07247,R00751,R00217,R00346,R00345,R00726,R00341,R00431,R05070,R00830,R00751,R05069,R04673,R05704,R00224,R04673
434	0.67	602	24	38	0	1	C00022->C00407:[1->1,1->2,2->3,3->6], C00036->C00407:[5->3]	RP07515,RP06374,RP01226,RP05769,RP10180,RP04290,RP06373,RP02042,RP05067,RP10992,RP01086,RP05729,RP10127,RP01128,RP06023,RP10179,RP01085,RP00568,RP04312,RP01670,RP05304,RP02918,RP08252,RP00301	R03425,R00945,R00996,R05704,R00830,R01221,R03425,R05068,R00220,R00941,R02199,R02200,R02196,R02197,R00344,R07641,R07247,R00751,R00217,R00346,R00345,R00726,R00341,R00431,R05070,R00830,R00149,R00150,R05069,R00751,R01218,R01220,R04673,R01655,R05704,R00014,R04673,R00945
435	0.33	596	20	40	0	0	C00022->C00407:[1->2,3->6]	RP02918,RP06172,RP00109,RP10180,RP00079,RP00287,RP10179,RP00177,RP01431,RP06101,RP00931,RP06023,RP02042,RP05067,RP00285,RP10992,RP00921,RP04312,RP08252,RP10127	R00014,R00472,R00344,R00930,R00217,R00353,R05068,R00361,R00360,R00343,R00342,R01447,R01257,R00214,R00216,R05069,R00351,R00352,R00362,R01324,R00214,R00216,R00479,R00149,R00150,R02199,R02200,R02196,R02197,R00344,R00211,R00210,R00209,R01196,R00212,R07641,R00472,R04673,R04673,R05070
436	0.83	318	21	61	0	1	C00022->C00407:[1->2,3->6,3->9], C00036->C00407:[2->9,5->3,5->5]	RP07515,RP00128,RP00109,RP10180,RP11543,RP00079,RP10730,RP02042,RP01226,RP01086,RP05729,RP10127,RP06172,RP01128,RP00026,RP01085,RP05769,RP10179,RP04312,RP05304,RP08252	R03425,R00710,R00711,R01019,R00326,R00344,R00930,R00217,R00353,R05068,R03270,R00361,R00360,R00343,R00342,R01447,R01257,R01699,R02199,R02200,R02196,R02197,R00996,R07247,R00751,R00217,R00346,R00345,R00726,R00341,R00431,R05070,R00472,R00830,R00743,R01323,R01179,R05508,R00393,R04057,R02955,R05336,R01359,R05509,R00928,R04000,R00229,R07832,R03884,R00227,R03153,R00235,R00751,R05704,R00830,R01221,R03425,R05069,R04673,R05704,R04673
437	0.50	397	18	50	0	0	C00022->C00407:[1->2,2->3,3->6], C00036->C00407:[5->3]	RP08122,RP02042,RP10180,RP00287,RP03935,RP06101,RP03934,RP01029,RP00109,RP00285,RP05729,RP10127,RP06172,RP05698,RP10179,RP04312,RP02918,RP08252	R00178,R02199,R02200,R02196,R02197,R05068,R00214,R00216,R00178,R00214,R00216,R06895,R07767,R04710,R07768,R00177,R00654,R00344,R00930,R00217,R00353,R00211,R00210,R00209,R01196,R00212,R00217,R00346,R00345,R00726,R00341,R00431,R05070,R00472,R01196,R00006,R00014,R00211,R00210,R01699,R00207,R00224,R00226,R00209,R05636,R03145,R05069,R04673,R00014,R04673
438	0.50	435	14	42	0	0	C00022->C00407:[1->2,3->6], C00036->C00407:[5->3]	RP08122,RP00036,RP10180,RP10179,RP03935,RP04312,RP03934,RP00078,RP01029,RP02042,RP02918,RP05729,RP08252,RP10127	R00178,R00199,R01858,R02628,R01138,R00659,R00724,R00200,R00206,R02320,R00430,R00208,R01012,R00572,R05068,R05069,R00178,R04673,R06895,R07767,R04710,R07768,R00177,R00431,R00346,R00345,R00726,R00341,R00654,R02199,R02200,R02196,R02197,R00014,R00217,R00346,R00345,R00726,R00341,R00431,R04673,R05070
439	0.67	280	15	44	0	0	C00022->C00407:[1->2,1->5,3->6,3->9]	RP06172,RP10180,RP00026,RP10179,RP01085,RP00128,RP04312,RP00079,RP01089,RP02042,RP04318,RP01226,RP01086,RP08252,RP10127	R00472,R05068,R00743,R01323,R01179,R05508,R00393,R04057,R02955,R05336,R01359,R05509,R00928,R04000,R00229,R07832,R03884,R00227,R03153,R00235,R05069,R00751,R00710,R00711,R01019,R00326,R04673,R00361,R00360,R00343,R00342,R01447,R01257,R00755,R02199,R02200,R02196,R02197,R00224,R00996,R07247,R00751,R04673,R05070
440	0.83	383	18	36	0	1	C00022->C00407:[1->2,1->5,3->6,3->9], C00036->C00407:[5->3]	RP07515,RP02042,RP10180,RP00079,RP05769,RP04318,RP01226,RP01086,RP05729,RP10127,RP01128,RP01085,RP10179,RP00287,RP04312,RP05304,RP02918,RP08252	R03425,R02199,R02200,R02196,R02197,R05068,R00361,R00360,R00343,R00342,R01447,R01257,R05704,R00830,R01221,R03425,R00224,R00996,R07247,R00751,R00217,R00346,R00345,R00726,R00341,R00431,R05070,R00830,R00751,R05069,R00214,R00216,R04673,R05704,R00014,R04673
441	0.67	326	14	35	0	0	C00022->C00407:[1->1,1->2,2->3,3->6], C00036->C00407:[1->1,3->3]	RP00043,RP00109,RP10180,RP01085,RP10179,RP00921,RP01226,RP00079,RP02042,RP02918,RP04312,RP01086,RP08252,RP10127	R03121,R00369,R00365,R00364,R00366,R00372,R00373,R00652,R00588,R01957,R00344,R00930,R00217,R00353,R05068,R00751,R05069,R00472,R00996,R00361,R00360,R00343,R00342,R01447,R01257,R02199,R02200,R02196,R02197,R00014,R04673,R07247,R00751,R04673,R05070
442	0.67	478	20	40	0	0	C00022->C00407:[1->1,1->2,2->3,3->6]	RP01226,RP01086,RP00109,RP10180,RP01085,RP04290,RP10179,RP00930,RP05880,RP00079,RP00121,RP02042,RP02918,RP00285,RP01292,RP04312,RP00301,RP01431,RP08252,RP10127	R00996,R07247,R00751,R00344,R00930,R00217,R00353,R05068,R00751,R00220,R05069,R00479,R00351,R00352,R00361,R00360,R00343,R00342,R01447,R01257,R00412,R00408,R02164,R00402,R02199,R02200,R02196,R02197,R00014,R00211,R00210,R00209,R01196,R00212,R01082,R04673,R00945,R01324,R04673,R05070
443	0.33	580	19	34	0	0	C00022->C00407:[1->2,3->6]	RP06374,RP10180,RP00287,RP04290,RP06373,RP02042,RP05067,RP10992,RP10127,RP00043,RP06023,RP10179,RP00568,RP04312,RP01670,RP02918,RP00921,RP08252,RP00301	R00945,R05068,R00214,R00216,R00220,R00941,R02199,R02200,R02196,R02197,R00344,R07641,R05070,R03121,R00369,R00365,R00364,R00366,R00372,R00373,R00652,R00588,R01957,R00149,R00150,R05069,R01218,R01220,R04673,R01655,R00014,R00472,R04673,R00945
444	0.67	490	14	21	0	0	C00022->C00407:[1->1,1->2,2->3,3->6]	RP01086,RP02042,RP10180,RP01085,RP04290,RP10179,RP11543,RP04312,RP10730,RP00109,RP01226,RP00301,RP08252,RP10127	R07247,R00751,R02199,R02200,R02196,R02197,R05068,R00751,R00220,R05069,R03270,R04673,R01699,R00344,R00930,R00217,R00353,R00996,R00945,R04673,R05070
445	0.33	540	10	29	0	0	C00022->C00407:[1->2,3->6]	RP07314,RP00036,RP10180,RP10179,RP04312,RP00078,RP02042,RP12733,RP08252,RP10127	R03050,R00199,R01858,R02628,R01138,R00659,R00724,R00200,R00206,R02320,R00430,R00208,R01012,R00572,R05068,R05069,R04673,R00431,R00346,R00345,R00726,R00341,R02199,R02200,R02196,R02197,R00006,R04673,R05070
446	0.83	476	24	48	0	1	C00022->C00407:[1->2,1->5,3->6,3->9], C00036->C00407:[5->3]	RP07515,RP00109,RP10180,RP00287,RP06101,RP02042,RP02918,RP00285,RP01431,RP01226,RP01086,RP05729,RP10127,RP05857,RP06172,RP01128,RP00177,RP01085,RP05769,RP10179,RP04312,RP05304,RP04318,RP08252	R03425,R00344,R00930,R00217,R00353,R05068,R00214,R00216,R00214,R00216,R02199,R02200,R02196,R02197,R00014,R00211,R00210,R00209,R01196,R00212,R01324,R00996,R07247,R00751,R00217,R00346,R00345,R00726,R00341,R00431,R05070,R00709,R00267,R00472,R00830,R00351,R00352,R00362,R00751,R05704,R00830,R01221,R03425,R05069,R04673,R05704,R00224,R04673
447	0.33	551	14	26	0	0	C00022->C00407:[1->2,3->6]	RP00285,RP06172,RP00177,RP10180,RP10179,RP00930,RP04312,RP02042,RP00121,RP02918,RP01431,RP01292,RP08252,RP10127	R00211,R00210,R00209,R01196,R00212,R00472,R00351,R00352,R00362,R05068,R05069,R00479,R04673,R02199,R02200,R02196,R02197,R00412,R00408,R02164,R00402,R00014,R01324,R01082,R04673,R05070
448	0.83	363	22	75	0	1	C00022->C00407:[1->2,3->6], C00036->C00407:[2->9,5->3,5->5]	RP07515,RP00128,RP00036,RP10180,RP08251,RP00079,RP02042,RP01226,RP01086,RP05729,RP10127,RP06172,RP01128,RP00026,RP01085,RP05769,RP10179,RP04312,RP12734,RP05304,RP00078,RP08252	R03425,R00710,R00711,R01019,R00326,R00199,R01858,R02628,R01138,R00659,R00724,R00200,R00206,R02320,R00430,R00208,R01012,R00572,R05068,R04672,R00361,R00360,R00343,R00342,R01447,R01257,R02199,R02200,R02196,R02197,R00996,R07247,R00751,R00217,R00346,R00345,R00726,R00341,R00431,R05070,R00472,R00830,R00743,R01323,R01179,R05508,R00393,R04057,R02955,R05336,R01359,R05509,R00928,R04000,R00229,R07832,R03884,R00227,R03153,R00235,R00751,R05704,R00830,R01221,R03425,R05069,R04673,R00226,R05704,R00431,R00346,R00345,R00726,R00341,R04673
449	0.50	417	15	27	0	1	C00022->C00407:[1->2,3->6], C00036->C00407:[5->3]	RP07515,RP01128,RP10180,RP01085,RP10179,RP02042,RP01226,RP05304,RP05769,RP02918,RP04312,RP01086,RP05729,RP08252,RP10127	R03425,R00830,R05068,R00751,R05069,R02199,R02200,R02196,R02197,R00996,R05704,R05704,R00830,R01221,R03425,R00014,R04673,R07247,R00751,R00217,R00346,R00345,R00726,R00341,R00431,R04673,R05070
450	0.83	466	18	33	0	1	C00022->C00407:[1->2,1->5,3->6,3->9], C00036->C00407:[5->3]	RP07515,RP00109,RP05769,RP10180,RP02042,RP12733,RP01226,RP01086,RP05729,RP10127,RP07314,RP01128,RP01085,RP10179,RP04312,RP05304,RP04318,RP08252	R03425,R00344,R00930,R00217,R00353,R05704,R00830,R01221,R03425,R05068,R02199,R02200,R02196,R02197,R00006,R00996,R07247,R00751,R00217,R00346,R00345,R00726,R00341,R00431,R05070,R03050,R00830,R00751,R05069,R04673,R05704,R00224,R04673
451	0.17	403	14	26	0	1	C00036->C00407:[5->3]	RP07515,RP05769,RP10180,RP01085,RP01128,RP10179,RP01226,RP05304,RP02042,RP04312,RP01086,RP05729,RP08252,RP10127	R03425,R05704,R00830,R01221,R03425,R05068,R00751,R00830,R05069,R00996,R05704,R02199,R02200,R02196,R02197,R04673,R07247,R00751,R00217,R00346,R00345,R00726,R00341,R00431,R04673,R05070
452	0.33	482	20	66	0	0	C00022->C00407:[1->2,3->6]	RP06172,RP00036,RP10180,RP00079,RP05698,RP10179,RP00177,RP00109,RP06101,RP00931,RP00287,RP00078,RP02042,RP02918,RP00285,RP04312,RP00921,RP01431,RP08252,RP10127	R00472,R00199,R01858,R02628,R01138,R00659,R00724,R00200,R00206,R02320,R00430,R00208,R01012,R00572,R05068,R00361,R00360,R00343,R00342,R01447,R01257,R01196,R00006,R00014,R00211,R00210,R01699,R00207,R00224,R00226,R00209,R05636,R03145,R05069,R00351,R00352,R00362,R00344,R00930,R00217,R00353,R00214,R00216,R00479,R00214,R00216,R00431,R00346,R00345,R00726,R00341,R02199,R02200,R02196,R02197,R00014,R00211,R00210,R00209,R01196,R00212,R04673,R00472,R01324,R04673,R05070
453	1.00	479	24	51	0	1	C00022->C00407:[1->1,1->2,1->5,2->3,3->6,3->9], C00036->C00407:[5->3]	RP07515,RP06374,RP00109,RP10180,RP04290,RP06373,RP02042,RP02918,RP04312,RP01086,RP05729,RP10127,RP01128,RP01085,RP05698,RP10179,RP00568,RP01226,RP01670,RP05304,RP05769,RP04318,RP08252,RP00301	R03425,R00945,R00344,R00930,R00217,R00353,R05068,R00220,R00941,R02199,R02200,R02196,R02197,R00014,R04673,R07247,R00751,R00217,R00346,R00345,R00726,R00341,R00431,R05070,R00830,R00751,R01196,R00006,R00014,R00211,R00210,R01699,R00207,R00224,R00226,R00209,R05636,R03145,R05069,R01218,R01220,R00996,R01655,R05704,R05704,R00830,R01221,R03425,R00224,R04673,R00945
454	0.50	364	22	59	0	1	C00022->C00407:[3->9], C00036->C00407:[5->3,5->5]	RP07515,RP00128,RP05769,RP10180,RP00287,RP06101,RP00026,RP02042,RP01431,RP01226,RP01086,RP05729,RP10127,RP05857,RP06172,RP01128,RP00177,RP01085,RP10179,RP04312,RP05304,RP08252	R03425,R00710,R00711,R01019,R00326,R05704,R00830,R01221,R03425,R05068,R00214,R00216,R00214,R00216,R00743,R01323,R01179,R05508,R00393,R04057,R02955,R05336,R01359,R05509,R00928,R04000,R00229,R07832,R03884,R00227,R03153,R00235,R02199,R02200,R02196,R02197,R01324,R00996,R07247,R00751,R00217,R00346,R00345,R00726,R00341,R00431,R05070,R00709,R00267,R00472,R00830,R00351,R00352,R00362,R00751,R05069,R04673,R05704,R04673
455	0.83	481	20	51	0	1	C00022->C00407:[1->2,1->5,3->6,3->9], C00036->C00407:[5->3]	RP07515,RP00036,RP10180,RP01085,RP05769,RP10179,RP05304,RP11543,RP04312,RP01128,RP02042,RP00078,RP10730,RP00109,RP04318,RP01226,RP01086,RP05729,RP08252,RP10127	R03425,R00199,R01858,R02628,R01138,R00659,R00724,R00200,R00206,R02320,R00430,R00208,R01012,R00572,R05068,R00751,R05704,R00830,R01221,R03425,R05069,R05704,R03270,R04673,R00830,R02199,R02200,R02196,R02197,R00431,R00346,R00345,R00726,R00341,R01699,R00344,R00930,R00217,R00353,R00224,R00996,R07247,R00751,R00217,R00346,R00345,R00726,R00341,R00431,R04673,R05070
456	0.33	444	18	42	0	0	C00022->C00407:[1->2,3->6]	RP06172,RP00109,RP10180,RP00287,RP10179,RP00177,RP01431,RP06101,RP00931,RP00079,RP02042,RP02918,RP00285,RP04312,RP00921,RP05729,RP08252,RP10127	R00472,R00344,R00930,R00217,R00353,R05068,R00214,R00216,R05069,R00351,R00352,R00362,R01324,R00214,R00216,R00479,R00361,R00360,R00343,R00342,R01447,R01257,R02199,R02200,R02196,R02197,R00014,R00211,R00210,R00209,R01196,R00212,R04673,R00472,R00217,R00346,R00345,R00726,R00341,R00431,R04673,R05070
457	0.83	494	19	56	0	1	C00022->C00407:[1->2,1->5,2->3,3->6,3->9]	RP07515,RP00036,RP10180,RP02042,RP01089,RP00109,RP01226,RP01086,RP10127,RP01128,RP01085,RP05698,RP10179,RP04312,RP05304,RP05769,RP00078,RP04318,RP08252	R03425,R00199,R01858,R02628,R01138,R00659,R00724,R00200,R00206,R02320,R00430,R00208,R01012,R00572,R05068,R02199,R02200,R02196,R02197,R00755,R00344,R00930,R00217,R00353,R00996,R07247,R00751,R05070,R00830,R00751,R01196,R00006,R00014,R00211,R00210,R01699,R00207,R00224,R00226,R00209,R05636,R03145,R05069,R04673,R05704,R05704,R00830,R01221,R03425,R00431,R00346,R00345,R00726,R00341,R00224,R04673
458	0.33	352	19	69	0	0	C00022->C00407:[1->2,3->6]	RP06374,RP10180,RP00287,RP04290,RP05694,RP06373,RP02042,RP05067,RP10127,RP00043,RP10179,RP01077,RP00568,RP04312,RP01670,RP02918,RP00921,RP08252,RP00301	R00945,R05068,R00214,R00216,R00220,R04709,R07989,R06635,R06637,R06636,R06459,R06458,R06448,R07250,R06510,R07253,R05331,R06641,R00233,R06511,R06512,R06643,R06644,R06645,R02505,R07987,R07251,R07988,R05188,R06482,R06483,R06480,R06481,R02447,R05464,R01613,R01614,R05190,R07758,R02223,R07254,R02224,R00941,R02199,R02200,R02196,R02197,R00344,R05070,R03121,R00369,R00365,R00364,R00366,R00372,R00373,R00652,R00588,R01957,R05069,R00742,R01218,R01220,R04673,R01655,R00014,R00472,R04673,R00945
459	1.00	444	28	66	0	1	C00022->C00407:[1->1,1->2,1->5,2->3,3->6,3->9], C00036->C00407:[5->3]	RP07515,RP06374,RP02042,RP10180,RP04290,RP06373,RP00931,RP00109,RP02918,RP01431,RP04312,RP01086,RP05729,RP10127,RP00043,RP01128,RP00177,RP01085,RP05698,RP10179,RP00568,RP01226,RP01670,RP05304,RP05769,RP04318,RP08252,RP00301	R03425,R00945,R02199,R02200,R02196,R02197,R05068,R00220,R00941,R00479,R00344,R00930,R00217,R00353,R00014,R01324,R04673,R07247,R00751,R00217,R00346,R00345,R00726,R00341,R00431,R05070,R03121,R00369,R00365,R00364,R00366,R00372,R00373,R00652,R00588,R01957,R00830,R00351,R00352,R00362,R00751,R01196,R00006,R00014,R00211,R00210,R01699,R00207,R00224,R00226,R00209,R05636,R03145,R05069,R01218,R01220,R00996,R01655,R05704,R05704,R00830,R01221,R03425,R00224,R04673,R00945
460	0.83	297	19	56	0	1	C00022->C00407:[1->2,3->6], C00036->C00407:[2->9,5->3,5->5]	RP07515,RP00128,RP05769,RP01128,RP00079,RP02042,RP04312,RP01086,RP05729,RP10127,RP06172,RP10180,RP00026,RP01085,RP10179,RP01226,RP05304,RP02918,RP08252	R03425,R00710,R00711,R01019,R00326,R05704,R00830,R01221,R03425,R00830,R00361,R00360,R00343,R00342,R01447,R01257,R02199,R02200,R02196,R02197,R04673,R07247,R00751,R00217,R00346,R00345,R00726,R00341,R00431,R05070,R00472,R05068,R00743,R01323,R01179,R05508,R00393,R04057,R02955,R05336,R01359,R05509,R00928,R04000,R00229,R07832,R03884,R00227,R03153,R00235,R00751,R05069,R00996,R05704,R00014,R04673
461	0.50	653	18	29	0	1	C00022->C00407:[1->5,3->9], C00036->C00407:[5->3]	RP07515,RP00109,RP02042,RP10180,RP05769,RP05067,RP10992,RP01086,RP10127,RP01128,RP01085,RP10179,RP01226,RP06023,RP05304,RP04318,RP04312,RP08252	R03425,R00344,R00930,R00217,R00353,R02199,R02200,R02196,R02197,R05068,R05704,R00830,R01221,R03425,R00344,R07641,R07247,R00751,R05070,R00830,R00751,R05069,R00996,R00149,R00150,R05704,R00224,R04673,R04673
462	0.50	347	22	76	0	1	C00022->C00407:[1->2,3->6], C00036->C00407:[5->3]	RP07515,RP05769,RP01128,RP00287,RP05694,RP06101,RP02042,RP05067,RP00285,RP01226,RP01086,RP05729,RP10127,RP06172,RP10180,RP01085,RP10179,RP01077,RP04312,RP05304,RP02918,RP08252	R03425,R05704,R00830,R01221,R03425,R00830,R00214,R00216,R04709,R07989,R06635,R06637,R06636,R06459,R06458,R06448,R07250,R06510,R07253,R05331,R06641,R00233,R06511,R06512,R06643,R06644,R06645,R02505,R07987,R07251,R07988,R05188,R06482,R06483,R06480,R06481,R02447,R05464,R01613,R01614,R05190,R07758,R02223,R07254,R02224,R00214,R00216,R02199,R02200,R02196,R02197,R00344,R00211,R00210,R00209,R01196,R00212,R00996,R07247,R00751,R00217,R00346,R00345,R00726,R00341,R00431,R05070,R00472,R05068,R00751,R05069,R00742,R04673,R05704,R00014,R04673
463	0.50	473	17	38	0	1	C00022->C00407:[1->2,2->3,3->6]	RP07314,RP07515,RP02042,RP10180,RP01085,RP05698,RP10179,RP04312,RP01128,RP05304,RP05769,RP00109,RP12733,RP01226,RP01086,RP08252,RP10127	R03050,R03425,R02199,R02200,R02196,R02197,R05068,R00751,R01196,R00006,R00014,R00211,R00210,R01699,R00207,R00224,R00226,R00209,R05636,R03145,R05069,R04673,R00830,R05704,R05704,R00830,R01221,R03425,R00344,R00930,R00217,R00353,R00006,R00996,R07247,R00751,R04673,R05070
464	0.33	350	20	74	0	0	C00022->C00407:[1->2,3->6]	RP06374,RP10180,RP00287,RP04290,RP05694,RP02042,RP05067,RP10127,RP00043,RP00300,RP10179,RP01077,RP00568,RP04312,RP01670,RP02918,RP03735,RP00921,RP08252,RP00301	R00945,R05068,R00214,R00216,R00220,R04709,R07989,R06635,R06637,R06636,R06459,R06458,R06448,R07250,R06510,R07253,R05331,R06641,R00233,R06511,R06512,R06643,R06644,R06645,R02505,R07987,R07251,R07988,R05188,R06482,R06483,R06480,R06481,R02447,R05464,R01613,R01614,R05190,R07758,R02223,R07254,R02224,R02199,R02200,R02196,R02197,R00344,R05070,R03121,R00369,R00365,R00364,R00366,R00372,R00373,R00652,R00588,R01957,R00944,R00943,R05069,R00742,R01218,R01220,R04673,R01655,R00014,R00134,R03215,R03146,R00519,R00472,R04673,R00945
465	1.00	500	19	32	0	0	C00022->C00407:[1->1,1->2,1->5,2->3,3->6,3->9]	RP06374,RP01226,RP00109,RP10180,RP01085,RP10179,RP04290,RP00568,RP04312,RP01670,RP06373,RP02042,RP04318,RP02918,RP10127,RP01086,RP05729,RP08252,RP00301	R00945,R00996,R00344,R00930,R00217,R00353,R05068,R00751,R05069,R00220,R01218,R01220,R04673,R01655,R00941,R02199,R02200,R02196,R02197,R00224,R00014,R05070,R07247,R00751,R00217,R00346,R00345,R00726,R00341,R00431,R04673,R00945
466	0.50	302	17	69	0	0	C00022->C00407:[1->2,3->6], C00036->C00407:[5->3]	RP00285,RP06172,RP08122,RP10180,RP10179,RP03935,RP01077,RP05694,RP04312,RP03934,RP00079,RP01029,RP02042,RP05067,RP02918,RP08252,RP10127	R00211,R00210,R00209,R01196,R00212,R00472,R00178,R05068,R05069,R00178,R00742,R04709,R07989,R06635,R06637,R06636,R06459,R06458,R06448,R07250,R06510,R07253,R05331,R06641,R00233,R06511,R06512,R06643,R06644,R06645,R02505,R07987,R07251,R07988,R05188,R06482,R06483,R06480,R06481,R02447,R05464,R01613,R01614,R05190,R07758,R02223,R07254,R02224,R04673,R06895,R07767,R04710,R07768,R00177,R00361,R00360,R00343,R00342,R01447,R01257,R00654,R02199,R02200,R02196,R02197,R00344,R00014,R04673,R05070
467	0.50	311	14	40	0	2	C00022->C00407:[1->5,2->3,3->9]	RP06367,RP00109,RP09200,RP02042,RP05698,RP03833,RP00285,RP11450,RP11206,RP01180,RP11208,RP11207,RP03834,RP09733	R00927,R00344,R00930,R00217,R00353,R03894,R02199,R02200,R02196,R02197,R01196,R00006,R00014,R00211,R00210,R01699,R00207,R00224,R00226,R00209,R05636,R03145,R04203,R00211,R00210,R00209,R01196,R00212,R03172,R07603,R00927,R08567,R03171,R04225,R04204,R08567,R07603,R03894,R03171,R04225
468	0.50	431	22	47	0	1	C00022->C00407:[1->2,3->6], C00036->C00407:[5->3]	RP07515,RP00079,RP02042,RP00285,RP10127,RP01128,RP04312,RP00121,RP02918,RP01431,RP08252,RP10180,RP00930,RP05769,RP01292,RP01086,RP05729,RP01085,RP10179,RP05880,RP01226,RP05304	R03425,R00361,R00360,R00343,R00342,R01447,R01257,R02199,R02200,R02196,R02197,R00211,R00210,R00209,R01196,R00212,R05070,R00830,R04673,R00412,R00408,R02164,R00402,R00014,R01324,R04673,R05068,R00479,R05704,R00830,R01221,R03425,R01082,R07247,R00751,R00217,R00346,R00345,R00726,R00341,R00431,R00751,R05069,R00351,R00352,R00996,R05704
469	0.83	362	22	70	0	1	C00022->C00407:[1->2,2->3,2->5,3->6,3->9], C00036->C00407:[5->3,5->5]	RP07515,RP00128,RP02042,RP01128,RP00287,RP00109,RP06101,RP00026,RP05769,RP01226,RP01086,RP05729,RP10127,RP06172,RP10180,RP01085,RP05698,RP10179,RP04312,RP05304,RP02918,RP08252	R03425,R00710,R00711,R01019,R00326,R02199,R02200,R02196,R02197,R00830,R00214,R00216,R00344,R00930,R00217,R00353,R00214,R00216,R00743,R01323,R01179,R05508,R00393,R04057,R02955,R05336,R01359,R05509,R00928,R04000,R00229,R07832,R03884,R00227,R03153,R00235,R05704,R00830,R01221,R03425,R00996,R07247,R00751,R00217,R00346,R00345,R00726,R00341,R00431,R05070,R00472,R05068,R00751,R01196,R00006,R00014,R00211,R00210,R01699,R00207,R00224,R00226,R00209,R05636,R03145,R05069,R04673,R05704,R00014,R04673
470	0.83	305	20	58	0	1	C00022->C00407:[1->2,3->6,3->9], C00036->C00407:[2->9,5->3,5->5]	RP07515,RP06172,RP05769,RP10180,RP01085,RP00079,RP10179,RP00287,RP00128,RP04312,RP00026,RP05304,RP01128,RP02042,RP02918,RP01226,RP01086,RP05729,RP08252,RP10127	R03425,R00472,R05704,R00830,R01221,R03425,R05068,R00751,R00361,R00360,R00343,R00342,R01447,R01257,R05069,R00214,R00216,R00710,R00711,R01019,R00326,R04673,R00743,R01323,R01179,R05508,R00393,R04057,R02955,R05336,R01359,R05509,R00928,R04000,R00229,R07832,R03884,R00227,R03153,R00235,R05704,R00830,R02199,R02200,R02196,R02197,R00014,R00996,R07247,R00751,R00217,R00346,R00345,R00726,R00341,R00431,R04673,R05070
471	0.67	465	11	15	0	0	C00022->C00407:[1->2,1->5,3->6,3->9]	RP10180,RP02042,RP04318,RP04312,RP01086,RP10127,RP01085,RP10179,RP01226,RP02918,RP08252	R05068,R02199,R02200,R02196,R02197,R00224,R04673,R07247,R00751,R05070,R00751,R05069,R00996,R00014,R04673
472	0.50	533	22	41	0	1	C00022->C00407:[1->2,3->6], C00036->C00407:[5->3]	RP07515,RP01226,RP05769,RP01128,RP00287,RP06101,RP02042,RP05067,RP00285,RP10992,RP01086,RP05729,RP10127,RP06172,RP10180,RP01085,RP10179,RP04312,RP06023,RP05304,RP02918,RP08252	R03425,R00996,R05704,R00830,R01221,R03425,R00830,R00214,R00216,R00214,R00216,R02199,R02200,R02196,R02197,R00344,R00211,R00210,R00209,R01196,R00212,R07641,R07247,R00751,R00217,R00346,R00345,R00726,R00341,R00431,R05070,R00472,R05068,R00751,R05069,R04673,R00149,R00150,R05704,R00014,R04673
473	0.50	444	23	67	0	1	C00022->C00407:[2->3,2->5,3->9]	RP07515,RP00128,RP00109,RP10180,RP00287,RP06023,RP06101,RP00026,RP02042,RP05067,RP10992,RP01086,RP10127,RP06172,RP01128,RP01085,RP05769,RP10179,RP01226,RP05698,RP05304,RP04312,RP08252	R03425,R00710,R00711,R01019,R00326,R00344,R00930,R00217,R00353,R05068,R00214,R00216,R00149,R00150,R00214,R00216,R00743,R01323,R01179,R05508,R00393,R04057,R02955,R05336,R01359,R05509,R00928,R04000,R00229,R07832,R03884,R00227,R03153,R00235,R02199,R02200,R02196,R02197,R00344,R07641,R07247,R00751,R05070,R00472,R00830,R00751,R05704,R00830,R01221,R03425,R05069,R00996,R01196,R00006,R00014,R00211,R00210,R01699,R00207,R00224,R00226,R00209,R05636,R03145,R05704,R04673,R04673
474	0.83	539	25	60	0	1	C00022->C00407:[1->2,1->5,3->6,3->9], C00036->C00407:[5->3]	RP07515,RP00036,RP10180,RP00287,RP06101,RP04318,RP02042,RP05067,RP00285,RP10992,RP01086,RP05729,RP10127,RP06172,RP01128,RP01085,RP05769,RP10179,RP01226,RP06023,RP05304,RP00078,RP02918,RP04312,RP08252	R03425,R00199,R01858,R02628,R01138,R00659,R00724,R00200,R00206,R02320,R00430,R00208,R01012,R00572,R05068,R00214,R00216,R00214,R00216,R00224,R02199,R02200,R02196,R02197,R00344,R00211,R00210,R00209,R01196,R00212,R07641,R07247,R00751,R00217,R00346,R00345,R00726,R00341,R00431,R05070,R00472,R00830,R00751,R05704,R00830,R01221,R03425,R05069,R00996,R00149,R00150,R05704,R00431,R00346,R00345,R00726,R00341,R00014,R04673,R04673
475	1.00	606	25	39	0	1	C00022->C00407:[1->1,1->2,1->5,2->3,3->6,3->9], C00036->C00407:[5->3]	RP07515,RP06374,RP05769,RP10180,RP04290,RP01670,RP06373,RP04318,RP02042,RP05067,RP10992,RP01086,RP05729,RP10127,RP01128,RP01085,RP10179,RP00568,RP01226,RP06023,RP05304,RP02918,RP04312,RP08252,RP00301	R03425,R00945,R05704,R00830,R01221,R03425,R05068,R00220,R01655,R00941,R00224,R02199,R02200,R02196,R02197,R00344,R07641,R07247,R00751,R00217,R00346,R00345,R00726,R00341,R00431,R05070,R00830,R00751,R05069,R01218,R01220,R00996,R00149,R00150,R05704,R00014,R04673,R04673,R00945
476	0.83	503	24	54	0	1	C00022->C00407:[1->2,1->5,2->3,3->6,3->9]	RP07515,RP00109,RP01128,RP04318,RP02042,RP00121,RP00285,RP01431,RP01226,RP01086,RP10127,RP06172,RP10180,RP00177,RP01085,RP05769,RP10179,RP00930,RP04312,RP05698,RP05304,RP02918,RP01292,RP08252	R03425,R00344,R00930,R00217,R00353,R00830,R00224,R02199,R02200,R02196,R02197,R00412,R00408,R02164,R00402,R00211,R00210,R00209,R01196,R00212,R01324,R00996,R07247,R00751,R05070,R00472,R05068,R00351,R00352,R00362,R00751,R05704,R00830,R01221,R03425,R05069,R00479,R04673,R01196,R00006,R00014,R00211,R00210,R01699,R00207,R00224,R00226,R00209,R05636,R03145,R05704,R00014,R01082,R04673
477	0.50	454	22	43	0	1	C00022->C00407:[1->2,3->6], C00036->C00407:[5->3]	RP07515,RP05769,RP01128,RP00287,RP06101,RP02042,RP00285,RP01431,RP01226,RP01086,RP05729,RP10127,RP05857,RP06172,RP10180,RP00177,RP01085,RP10179,RP04312,RP05304,RP02918,RP08252	R03425,R05704,R00830,R01221,R03425,R00830,R00214,R00216,R00214,R00216,R02199,R02200,R02196,R02197,R00211,R00210,R00209,R01196,R00212,R01324,R00996,R07247,R00751,R00217,R00346,R00345,R00726,R00341,R00431,R05070,R00709,R00267,R00472,R05068,R00351,R00352,R00362,R00751,R05069,R04673,R05704,R00014,R04673
478	0.67	285	13	31	0	0	C00022->C00407:[1->5,3->9], C00036->C00407:[1->1,3->3]	RP00043,RP10180,RP01085,RP10179,RP00921,RP01226,RP00079,RP02042,RP04318,RP04312,RP01086,RP08252,RP10127	R03121,R00369,R00365,R00364,R00366,R00372,R00373,R00652,R00588,R01957,R05068,R00751,R05069,R00472,R00996,R00361,R00360,R00343,R00342,R01447,R01257,R02199,R02200,R02196,R02197,R00224,R04673,R07247,R00751,R04673,R05070
479	0.33	404	17	36	0	0	C00022->C00407:[1->2,3->6]	RP00043,RP06374,RP10180,RP00287,RP10179,RP04290,RP00568,RP04312,RP01670,RP06373,RP02042,RP02918,RP10127,RP00921,RP05729,RP08252,RP00301	R03121,R00369,R00365,R00364,R00366,R00372,R00373,R00652,R00588,R01957,R00945,R05068,R00214,R00216,R05069,R00220,R01218,R01220,R04673,R01655,R00941,R02199,R02200,R02196,R02197,R00014,R05070,R00472,R00217,R00346,R00345,R00726,R00341,R00431,R04673,R00945
480	1.00	553	23	39	0	0	C00022->C00407:[1->1,1->2,1->5,2->3,3->6,3->9]	RP06374,RP01226,RP10180,RP00287,RP04290,RP06373,RP02042,RP05067,RP10992,RP01086,RP10127,RP00043,RP01670,RP10179,RP01085,RP00568,RP04312,RP06023,RP02918,RP00921,RP04318,RP08252,RP00301	R00945,R00996,R05068,R00214,R00216,R00220,R00941,R02199,R02200,R02196,R02197,R00344,R07641,R07247,R00751,R05070,R03121,R00369,R00365,R00364,R00366,R00372,R00373,R00652,R00588,R01957,R01655,R05069,R00751,R01218,R01220,R04673,R00149,R00150,R00014,R00472,R00224,R04673,R00945
481	0.67	605	18	29	0	0	C00022->C00407:[1->2,1->5,3->6,3->9]	RP10180,RP00287,RP05067,RP06101,RP02042,RP04318,RP00285,RP10992,RP01086,RP10127,RP06172,RP01085,RP10179,RP01226,RP06023,RP02918,RP04312,RP08252	R05068,R00214,R00216,R00344,R00214,R00216,R02199,R02200,R02196,R02197,R00224,R00211,R00210,R00209,R01196,R00212,R07641,R07247,R00751,R05070,R00472,R00751,R05069,R00996,R00149,R00150,R00014,R04673,R04673
482	0.67	520	14	21	0	0	C00022->C00407:[1->1,1->2,2->3,3->6]	RP01086,RP02042,RP10180,RP01085,RP04290,RP10179,RP08251,RP04312,RP12734,RP00109,RP01226,RP00301,RP08252,RP10127	R07247,R00751,R02199,R02200,R02196,R02197,R05068,R00751,R00220,R05069,R04672,R04673,R00226,R00344,R00930,R00217,R00353,R00996,R00945,R04673,R05070
483	0.33	606	16	42	0	0	C00022->C00407:[1->2,3->6]	RP02918,RP06172,RP00036,RP10180,RP00287,RP10179,RP06101,RP06023,RP00078,RP02042,RP05067,RP00285,RP10992,RP04312,RP08252,RP10127	R00014,R00472,R00199,R01858,R02628,R01138,R00659,R00724,R00200,R00206,R02320,R00430,R00208,R01012,R00572,R05068,R00214,R00216,R05069,R00214,R00216,R00149,R00150,R00431,R00346,R00345,R00726,R00341,R02199,R02200,R02196,R02197,R00344,R00211,R00210,R00209,R01196,R00212,R07641,R04673,R04673,R05070
