# Supplementary material for: 13C-metabolic flux ratio and novel carbon path analyses confirmed that Trichoderma reesei uses primarily the respirative pathway also on the preferred carbon source glucose
Source: BMC Syst Biol. 2009 Oct 29;3:104. doi: 10.1186/1752-0509-3-104 (PMC2776023; doi:10.1186/1752-0509-3-104)
Supplement: Additional file 1 — Pathways discovered in ReTrace carbon path analysis. Graphical and tabular representations of amino acid synthesis pathways discovered in ReTrace carbon path analysis [21]. Self-contained web site: unpack zip archive and open index.html with a web browser. [file 1752-0509-3-104-S1.zip › AF1-treesei/pathways-C00279-C00074-to-C00082.txt]

# Pathways from D-Erythrose 4-phosphate,Phosphoenolpyruvate; (C00279,C00074) to L-Tyrosine; (C00082)
# CPU time, time/path:	2.73180633147
# CPU time, total:	1466.98
# Computation time, time/path:	0:00:02.736134
# Computation time, total:	0:24:29.304205
# Database (-d):	/home/group/icomic/data/kegg/ligand/2009.03.30
# GreedyFinish (-g):	False
# KDiminish (-n):	('list', [50, 10, 1])
# MaxDepth (-m):	6
# NumPaths (-k):	10
# PathwayAvgLen:	19.6153846154
# PathwayLenStdDev:	5.00315482325
# Pathways (complete) found:	45
# Pathways (incomplete) found:	492
# Pathways found:	537
# PruneToSize (-p):	None
# Scores (-c):	treesei.reaction_max_scores_kegg
# Sources:	C00279,C00074
# StorePartials (-i):	True
# Target dir (-o):	/fs-1/2/epitkane/public_html/pub/retrace/run090623-scores_maps_images
# Targets:	C00082
# UseDijkstra (-q):	False
#PathIndex ZoScore AvgReactionScore NumRpairs NumReactions ZeroScores ScoresUnderThr CompositeMap Rpairs Reactions
1	1.00	537	20	45	0	0	C00279->C00082:[10->10,6->9,7->11,8->12], C00074->C00082:[6->1,6->7,7->2,8->3,8->8]	RP01785,RP02170,RP00123,RP02171,RP01711,RP01710,RP02750,RP01784,RP00109,RP00078,RP00334,RP05698,RP02189,RP00577,RP06826,RP03070,RP01958,RP03071,RP02749,RP02956	R01826,R02382,R02078,R00031,R01815,R07212,R00731,R02383,R01715,R01714,R03084,R01826,R00344,R00930,R00217,R00353,R00431,R00346,R00345,R00726,R00341,R01730,R01728,R01196,R00006,R00014,R00211,R00210,R01699,R00207,R00224,R00226,R00209,R05636,R03145,R02412,R06847,R02413,R02415,R02080,R03460,R02080,R03460,R03083,R03341
2	1.00	654	24	35	0	0	C00279->C00082:[10->10,6->2,6->9,7->11,8->12], C00074->C00082:[6->1,6->7,8->3,8->8]	RP06552,RP01785,RP04543,RP02170,RP00123,RP00196,RP01711,RP02940,RP01710,RP02750,RP01784,RP02453,RP00334,RP01197,RP01790,RP02189,RP00577,RP06826,RP03070,RP01958,RP03071,RP02749,RP02171,RP02956	R01384,R01386,R07658,R01826,R00286,R02382,R02078,R00031,R01815,R07212,R00731,R00289,R00287,R00955,R01715,R03321,R01714,R03084,R01826,R02739,R01730,R01728,R00959,R01830,R02412,R06847,R02413,R02415,R02080,R03460,R02080,R03460,R03083,R02383,R03341
3	1.00	595	19	49	0	0	C00279->C00082:[10->10,6->9,7->11,8->12], C00074->C00082:[6->1,6->7,7->2,8->3,8->8]	RP01785,RP02170,RP00036,RP00123,RP02171,RP01711,RP01710,RP02750,RP01784,RP00334,RP05698,RP02189,RP00577,RP06826,RP03070,RP01958,RP03071,RP02749,RP02956	R01826,R02382,R00199,R01858,R02628,R01138,R00659,R00724,R00200,R00206,R02320,R00430,R00208,R01012,R00572,R02078,R00031,R01815,R07212,R00731,R02383,R01715,R01714,R03084,R01826,R01730,R01728,R01196,R00006,R00014,R00211,R00210,R01699,R00207,R00224,R00226,R00209,R05636,R03145,R02412,R06847,R02413,R02415,R02080,R03460,R02080,R03460,R03083,R03341
4	1.00	564	19	40	0	0	C00279->C00082:[10->10,6->9,7->11,8->12], C00074->C00082:[6->1,6->7,7->2,8->3,8->8]	RP02170,RP00123,RP02171,RP01711,RP01710,RP02750,RP01784,RP00334,RP03071,RP05698,RP02189,RP00577,RP06826,RP03070,RP00214,RP01958,RP01785,RP02749,RP02956	R02382,R02078,R00031,R01815,R07212,R00731,R02383,R01715,R01714,R03084,R01826,R01730,R01728,R03460,R01196,R00006,R00014,R00211,R00210,R01699,R00207,R00224,R00226,R00209,R05636,R03145,R02412,R06847,R02413,R02415,R02080,R03460,R06603,R00985,R01302,R00986,R02080,R01826,R03083,R03341
5	1.00	490	23	63	0	0	C00279->C00082:[10->10,6->9,7->11,8->12], C00074->C00082:[6->1,6->2,6->7,8->3,8->8]	RP02170,RP00036,RP00123,RP02171,RP01711,RP01710,RP02750,RP03071,RP01784,RP00334,RP06172,RP00128,RP02189,RP06101,RP00577,RP00026,RP06826,RP03070,RP01958,RP01785,RP04318,RP02749,RP02956	R02382,R00199,R01858,R02628,R01138,R00659,R00724,R00200,R00206,R02320,R00430,R00208,R01012,R00572,R02078,R00031,R01815,R07212,R00731,R02383,R01715,R01714,R03084,R03460,R01826,R01730,R01728,R00472,R00710,R00711,R01019,R00326,R02412,R00214,R00216,R06847,R02413,R02415,R00743,R01323,R01179,R05508,R00393,R04057,R02955,R05336,R01359,R05509,R00928,R04000,R00229,R07832,R03884,R00227,R03153,R00235,R02080,R03460,R02080,R01826,R00224,R03083,R03341
6	1.00	648	23	34	0	0	C00279->C00082:[10->10,6->2,6->9,7->11,8->12], C00074->C00082:[6->1,6->7,8->3,8->8]	RP06552,RP01711,RP02170,RP00123,RP02454,RP00196,RP04543,RP01710,RP02750,RP01784,RP00334,RP01197,RP03071,RP01790,RP02189,RP00577,RP06826,RP03070,RP01958,RP01785,RP02749,RP02171,RP02956	R01384,R01386,R07658,R01715,R02382,R02078,R00031,R01815,R07212,R00731,R02740,R00289,R00287,R00955,R00286,R01714,R03084,R01826,R01730,R01728,R00959,R03460,R01830,R02412,R06847,R02413,R02415,R02080,R03460,R02080,R01826,R03083,R02383,R03341
7	1.00	602	21	35	0	0	C00279->C00082:[10->10,6->9,7->11,8->12], C00074->C00082:[6->1,6->7,7->2,8->3,8->8]	RP01785,RP02170,RP00123,RP02171,RP01711,RP01710,RP02750,RP01784,RP00078,RP01431,RP00334,RP05857,RP00177,RP02189,RP00577,RP06826,RP03070,RP01958,RP03071,RP02749,RP02956	R01826,R02382,R02078,R00031,R01815,R07212,R00731,R02383,R01715,R01714,R03084,R01826,R00431,R00346,R00345,R00726,R00341,R01324,R01730,R01728,R00709,R00267,R00351,R00352,R00362,R02412,R06847,R02413,R02415,R02080,R03460,R02080,R03460,R03083,R03341
8	1.00	516	22	55	0	0	C00279->C00082:[10->10,6->9,7->11,8->12], C00074->C00082:[6->1,6->2,6->7,8->3,8->8]	RP02170,RP06172,RP00123,RP02171,RP01711,RP01710,RP02750,RP01784,RP00334,RP05729,RP00036,RP03071,RP02189,RP00577,RP00079,RP06826,RP03070,RP00285,RP01958,RP01785,RP02749,RP02956	R02382,R00472,R02078,R00031,R01815,R07212,R00731,R02383,R01715,R01714,R03084,R01826,R01730,R01728,R00217,R00346,R00345,R00726,R00341,R00431,R00199,R01858,R02628,R01138,R00659,R00724,R00200,R00206,R02320,R00430,R00208,R01012,R00572,R03460,R02412,R06847,R02413,R02415,R00361,R00360,R00343,R00342,R01447,R01257,R02080,R03460,R00211,R00210,R00209,R01196,R00212,R02080,R01826,R03083,R03341
9	1.00	607	21	45	0	0	C00279->C00082:[10->10,6->9,7->11,8->12], C00074->C00082:[6->1,6->2,6->7,8->3,8->8]	RP01785,RP02170,RP00036,RP00123,RP02171,RP01711,RP01710,RP02750,RP01784,RP00334,RP06172,RP02189,RP06101,RP00577,RP06826,RP03070,RP00285,RP01958,RP03071,RP02749,RP02956	R01826,R02382,R00199,R01858,R02628,R01138,R00659,R00724,R00200,R00206,R02320,R00430,R00208,R01012,R00572,R02078,R00031,R01815,R07212,R00731,R02383,R01715,R01714,R03084,R01826,R01730,R01728,R00472,R02412,R00214,R00216,R06847,R02413,R02415,R02080,R03460,R00211,R00210,R00209,R01196,R00212,R02080,R03460,R03083,R03341
10	1.00	564	25	60	0	0	C00279->C00082:[10->10,6->9,7->11,8->12], C00074->C00082:[6->1,6->7,7->2,8->3,8->8]	RP01568,RP01785,RP02170,RP00036,RP00123,RP00113,RP02171,RP01711,RP01710,RP01033,RP01784,RP00334,RP00395,RP13340,RP01790,RP05698,RP02189,RP00577,RP06826,RP03070,RP02750,RP01958,RP03071,RP02749,RP02956	R01518,R01826,R02382,R00199,R01858,R02628,R01138,R00659,R00724,R00200,R00206,R02320,R00430,R00208,R01012,R00572,R02078,R00031,R01815,R07212,R00731,R02188,R01512,R01515,R01517,R01660,R02383,R01715,R01714,R00658,R01826,R01730,R01728,R01061,R01063,R01827,R01830,R01196,R00006,R00014,R00211,R00210,R01699,R00207,R00224,R00226,R00209,R05636,R03145,R02412,R06847,R02413,R02415,R02080,R03460,R03084,R02080,R03460,R03083,R03341
11	1.00	545	22	41	0	0	C00279->C00082:[10->10,6->9,7->11,8->12], C00074->C00082:[6->1,6->2,6->7,8->3,8->8]	RP02170,RP06172,RP00123,RP02171,RP01711,RP01710,RP02750,RP01784,RP00109,RP00078,RP00334,RP03071,RP02189,RP06101,RP00577,RP06826,RP03070,RP00285,RP01958,RP01785,RP02749,RP02956	R02382,R00472,R02078,R00031,R01815,R07212,R00731,R02383,R01715,R01714,R03084,R01826,R00344,R00930,R00217,R00353,R00431,R00346,R00345,R00726,R00341,R01730,R01728,R03460,R02412,R00214,R00216,R06847,R02413,R02415,R02080,R03460,R00211,R00210,R00209,R01196,R00212,R02080,R01826,R03083,R03341
12	1.00	567	24	42	0	0	C00279->C00082:[10->10,6->2,6->9,7->11,8->12], C00074->C00082:[6->1,6->7,8->3,8->8]	RP06552,RP01134,RP04543,RP02170,RP01785,RP00123,RP01093,RP01711,RP00649,RP01710,RP02750,RP00060,RP01784,RP05915,RP00334,RP02189,RP00577,RP06826,RP03070,RP01958,RP03071,RP02749,RP02171,RP02956	R01384,R01386,R07658,R00837,R00286,R02382,R01826,R02078,R00031,R01815,R07212,R00731,R00771,R01715,R00761,R01067,R01714,R03084,R00725,R01139,R00299,R08404,R02185,R05804,R00303,R00850,R01826,R02737,R00836,R01730,R01728,R02412,R06847,R02413,R02415,R02080,R03460,R02080,R03460,R03083,R02383,R03341
13	1.00	638	20	40	0	0	C00279->C00082:[10->10,6->9,7->11,8->12], C00074->C00082:[6->1,6->7,7->2,8->3,8->8]	RP01785,RP02170,RP00036,RP00123,RP02171,RP01711,RP01710,RP02750,RP01784,RP05983,RP00334,RP04290,RP02189,RP00577,RP06826,RP03070,RP01958,RP03071,RP02749,RP02956	R01826,R02382,R00199,R01858,R02628,R01138,R00659,R00724,R00200,R00206,R02320,R00430,R00208,R01012,R00572,R02078,R00031,R01815,R07212,R00731,R02383,R01715,R01714,R03084,R01826,R05103,R01281,R01730,R01728,R00220,R02412,R06847,R02413,R02415,R02080,R03460,R02080,R03460,R03083,R03341
14	0.33	472	28	73	0	0	C00074->C00082:[7->1,7->2,7->3]	RP06552,RP11173,RP02170,RP06172,RP00123,RP00196,RP04543,RP00109,RP00078,RP02453,RP00564,RP01197,RP00036,RP06046,RP11191,RP01790,RP05698,RP00346,RP02273,RP06101,RP02940,RP06324,RP06826,RP01120,RP00285,RP01958,RP02171,RP02956	R01384,R01386,R07658,R07500,R02382,R00472,R02078,R00031,R01815,R07212,R00731,R00289,R00287,R00955,R00286,R00344,R00930,R00217,R00353,R00431,R00346,R00345,R00726,R00341,R02739,R02520,R00959,R00199,R01858,R02628,R01138,R00659,R00724,R00200,R00206,R02320,R00430,R00208,R01012,R00572,R02520,R07500,R07709,R01830,R01196,R00006,R00014,R00211,R00210,R01699,R00207,R00224,R00226,R00209,R05636,R03145,R02657,R02655,R02521,R00214,R00216,R03321,R00818,R02080,R00818,R00211,R00210,R00209,R01196,R00212,R02080,R02383,R03341
15	0.22	427	23	65	0	0	C00279->C00082:[6->1,6->2], C00074->C00082:[6->1,6->2]	RP06552,RP02170,RP00123,RP00196,RP01197,RP00036,RP01790,RP06101,RP02940,RP06826,RP01958,RP04318,RP02171,RP02956,RP11173,RP06172,RP04543,RP02453,RP00564,RP06046,RP00128,RP02273,RP00026	R01384,R01386,R07658,R02382,R02078,R00031,R01815,R07212,R00731,R00289,R00287,R00955,R00959,R00199,R01858,R02628,R01138,R00659,R00724,R00200,R00206,R02320,R00430,R00208,R01012,R00572,R01830,R00214,R00216,R03321,R02080,R02080,R00224,R02383,R03341,R07500,R00472,R00286,R02739,R02520,R02520,R07500,R00710,R00711,R01019,R00326,R02521,R00743,R01323,R01179,R05508,R00393,R04057,R02955,R05336,R01359,R05509,R00928,R04000,R00229,R07832,R03884,R00227,R03153,R00235
16	0.33	496	27	67	0	0	C00074->C00082:[7->1,7->2,7->3]	RP06552,RP11173,RP02170,RP00036,RP00123,RP05857,RP00196,RP04543,RP00078,RP02453,RP00564,RP01431,RP01197,RP06046,RP11191,RP00177,RP01790,RP05698,RP00346,RP02273,RP02940,RP06324,RP06826,RP01120,RP01958,RP02171,RP02956	R01384,R01386,R07658,R07500,R02382,R00199,R01858,R02628,R01138,R00659,R00724,R00200,R00206,R02320,R00430,R00208,R01012,R00572,R02078,R00031,R01815,R07212,R00731,R00709,R00267,R00289,R00287,R00955,R00286,R00431,R00346,R00345,R00726,R00341,R02739,R02520,R01324,R00959,R02520,R07500,R07709,R00351,R00352,R00362,R01830,R01196,R00006,R00014,R00211,R00210,R01699,R00207,R00224,R00226,R00209,R05636,R03145,R02657,R02655,R02521,R03321,R00818,R02080,R00818,R02080,R02383,R03341
17	0.22	387	19	75	0	0	C00074->C00082:[7->1,7->2]	RP06046,RP00564,RP11173,RP02170,RP06172,RP00123,RP05698,RP02171,RP02273,RP06101,RP00026,RP06826,RP00078,RP00109,RP01958,RP00128,RP04318,RP02956,RP00036	R02520,R07500,R02520,R07500,R02382,R00472,R02078,R00031,R01815,R07212,R00731,R01196,R00006,R00014,R00211,R00210,R01699,R00207,R00224,R00226,R00209,R05636,R03145,R02383,R02521,R00214,R00216,R00743,R01323,R01179,R05508,R00393,R04057,R02955,R05336,R01359,R05509,R00928,R04000,R00229,R07832,R03884,R00227,R03153,R00235,R02080,R00431,R00346,R00345,R00726,R00341,R00344,R00930,R00217,R00353,R02080,R00710,R00711,R01019,R00326,R00224,R03341,R00199,R01858,R02628,R01138,R00659,R00724,R00200,R00206,R02320,R00430,R00208,R01012,R00572
18	0.22	384	17	66	0	0	C00074->C00082:[7->1,7->2]	RP06046,RP00564,RP11173,RP02170,RP06172,RP00123,RP05698,RP02171,RP02273,RP06101,RP00026,RP06826,RP01958,RP00128,RP04318,RP02956,RP00036	R02520,R07500,R02520,R07500,R02382,R00472,R02078,R00031,R01815,R07212,R00731,R01196,R00006,R00014,R00211,R00210,R01699,R00207,R00224,R00226,R00209,R05636,R03145,R02383,R02521,R00214,R00216,R00743,R01323,R01179,R05508,R00393,R04057,R02955,R05336,R01359,R05509,R00928,R04000,R00229,R07832,R03884,R00227,R03153,R00235,R02080,R02080,R00710,R00711,R01019,R00326,R00224,R03341,R00199,R01858,R02628,R01138,R00659,R00724,R00200,R00206,R02320,R00430,R00208,R01012,R00572
19	0.33	497	23	56	0	0	C00074->C00082:[7->1,7->2,7->3]	RP06552,RP11173,RP02170,RP00036,RP00123,RP00196,RP04543,RP02453,RP00564,RP01197,RP06046,RP11191,RP01790,RP05698,RP00346,RP02273,RP02940,RP06324,RP06826,RP01120,RP01958,RP02171,RP02956	R01384,R01386,R07658,R07500,R02382,R00199,R01858,R02628,R01138,R00659,R00724,R00200,R00206,R02320,R00430,R00208,R01012,R00572,R02078,R00031,R01815,R07212,R00731,R00289,R00287,R00955,R00286,R02739,R02520,R00959,R02520,R07500,R07709,R01830,R01196,R00006,R00014,R00211,R00210,R01699,R00207,R00224,R00226,R00209,R05636,R03145,R02657,R02655,R02521,R03321,R00818,R02080,R00818,R02080,R02383,R03341
20	0.33	445	19	53	0	0	C00074->C00082:[7->1,7->2,7->3]	RP06046,RP11173,RP02170,RP00036,RP00123,RP05698,RP02171,RP02273,RP06101,RP06324,RP06826,RP01120,RP11191,RP00285,RP01958,RP00564,RP06172,RP00346,RP02956	R02520,R07500,R07500,R02382,R00199,R01858,R02628,R01138,R00659,R00724,R00200,R00206,R02320,R00430,R00208,R01012,R00572,R02078,R00031,R01815,R07212,R00731,R01196,R00006,R00014,R00211,R00210,R01699,R00207,R00224,R00226,R00209,R05636,R03145,R02383,R02521,R00214,R00216,R00818,R02080,R00818,R07709,R00211,R00210,R00209,R01196,R00212,R02080,R02520,R00472,R02657,R02655,R03341
21	0.33	392	20	63	0	0	C00074->C00082:[7->1,7->2,7->3]	RP11173,RP02170,RP00036,RP00123,RP02171,RP06324,RP00564,RP00346,RP05729,RP06172,RP06046,RP11191,RP05698,RP02273,RP00079,RP06826,RP01120,RP00285,RP01958,RP02956	R07500,R02382,R00199,R01858,R02628,R01138,R00659,R00724,R00200,R00206,R02320,R00430,R00208,R01012,R00572,R02078,R00031,R01815,R07212,R00731,R02383,R00818,R02520,R02657,R02655,R00217,R00346,R00345,R00726,R00341,R00431,R00472,R02520,R07500,R07709,R01196,R00006,R00014,R00211,R00210,R01699,R00207,R00224,R00226,R00209,R05636,R03145,R02521,R00361,R00360,R00343,R00342,R01447,R01257,R02080,R00818,R00211,R00210,R00209,R01196,R00212,R02080,R03341
22	0.22	475	16	51	0	0	C00074->C00082:[7->1,7->2]	RP05857,RP02273,RP02170,RP00123,RP00177,RP06046,RP05698,RP02171,RP01958,RP06826,RP11173,RP00078,RP00564,RP01431,RP02956,RP00036	R00709,R00267,R02521,R02382,R02078,R00031,R01815,R07212,R00731,R00351,R00352,R00362,R02520,R07500,R01196,R00006,R00014,R00211,R00210,R01699,R00207,R00224,R00226,R00209,R05636,R03145,R02383,R02080,R02080,R07500,R00431,R00346,R00345,R00726,R00341,R02520,R01324,R03341,R00199,R01858,R02628,R01138,R00659,R00724,R00200,R00206,R02320,R00430,R00208,R01012,R00572
23	0.22	396	18	67	0	0	C00074->C00082:[7->1,7->2]	RP06046,RP00109,RP11173,RP02170,RP00036,RP00123,RP05698,RP02171,RP02273,RP00079,RP06826,RP00078,RP00285,RP01958,RP00564,RP02956,RP05729,RP06172	R02520,R07500,R00344,R00930,R00217,R00353,R07500,R02382,R00199,R01858,R02628,R01138,R00659,R00724,R00200,R00206,R02320,R00430,R00208,R01012,R00572,R02078,R00031,R01815,R07212,R00731,R01196,R00006,R00014,R00211,R00210,R01699,R00207,R00224,R00226,R00209,R05636,R03145,R02383,R02521,R00361,R00360,R00343,R00342,R01447,R01257,R02080,R00431,R00346,R00345,R00726,R00341,R00211,R00210,R00209,R01196,R00212,R02080,R02520,R03341,R00217,R00346,R00345,R00726,R00341,R00431,R00472
24	0.33	482	21	54	0	0	C00074->C00082:[7->1,7->2,7->3]	RP11173,RP02170,RP00036,RP00123,RP02171,RP01710,RP05983,RP00564,RP00346,RP06046,RP11191,RP01120,RP05698,RP02273,RP06324,RP06826,RP04290,RP00214,RP01958,RP03071,RP02956	R07500,R02382,R00199,R01858,R02628,R01138,R00659,R00724,R00200,R00206,R02320,R00430,R00208,R01012,R00572,R02078,R00031,R01815,R07212,R00731,R02383,R01714,R05103,R01281,R02520,R02657,R02655,R02520,R07500,R07709,R00818,R01196,R00006,R00014,R00211,R00210,R01699,R00207,R00224,R00226,R00209,R05636,R03145,R02521,R00818,R02080,R00220,R06603,R00985,R01302,R00986,R02080,R03460,R03341
25	0.22	482	23	60	0	0	C00074->C00082:[7->1,7->2]	RP06552,RP01568,RP11173,RP02170,RP00036,RP00123,RP00113,RP00196,RP04543,RP01033,RP00564,RP02454,RP01197,RP06046,RP00395,RP13340,RP01790,RP05698,RP02273,RP06826,RP01958,RP02171,RP02956	R01384,R01386,R07658,R01518,R07500,R02382,R00199,R01858,R02628,R01138,R00659,R00724,R00200,R00206,R02320,R00430,R00208,R01012,R00572,R02078,R00031,R01815,R07212,R00731,R02188,R01512,R01515,R01517,R01660,R00289,R00287,R00955,R00286,R00658,R02520,R02740,R00959,R02520,R07500,R01061,R01063,R01827,R01830,R01196,R00006,R00014,R00211,R00210,R01699,R00207,R00224,R00226,R00209,R05636,R03145,R02521,R02080,R02080,R02383,R03341
26	0.22	491	17	42	0	0	C00074->C00082:[7->1,7->2]	RP05857,RP02273,RP02170,RP00123,RP00177,RP06046,RP04290,RP02171,RP01958,RP06826,RP11173,RP05983,RP00078,RP00564,RP01431,RP02956,RP00036	R00709,R00267,R02521,R02382,R02078,R00031,R01815,R07212,R00731,R00351,R00352,R00362,R02520,R07500,R00220,R02383,R02080,R02080,R07500,R05103,R01281,R00431,R00346,R00345,R00726,R00341,R02520,R01324,R03341,R00199,R01858,R02628,R01138,R00659,R00724,R00200,R00206,R02320,R00430,R00208,R01012,R00572
27	0.22	467	16	39	0	0	C00074->C00082:[6->1,6->2,7->1,7->2]	RP06046,RP11173,RP02170,RP00036,RP00123,RP04290,RP02171,RP02273,RP06101,RP06826,RP05983,RP00285,RP01958,RP00564,RP02956,RP06172	R02520,R07500,R07500,R02382,R00199,R01858,R02628,R01138,R00659,R00724,R00200,R00206,R02320,R00430,R00208,R01012,R00572,R02078,R00031,R01815,R07212,R00731,R00220,R02383,R02521,R00214,R00216,R02080,R05103,R01281,R00211,R00210,R00209,R01196,R00212,R02080,R02520,R03341,R00472
28	0.22	448	20	47	0	0	C00074->C00082:[7->1,7->2]	RP06552,RP06046,RP02273,RP02170,RP00123,RP01790,RP05698,RP00196,RP04543,RP02940,RP06826,RP00078,RP11173,RP00109,RP01958,RP02453,RP00564,RP01197,RP02171,RP02956	R01384,R01386,R07658,R02520,R07500,R02521,R02382,R02078,R00031,R01815,R07212,R00731,R01830,R01196,R00006,R00014,R00211,R00210,R01699,R00207,R00224,R00226,R00209,R05636,R03145,R00289,R00287,R00955,R00286,R03321,R02080,R00431,R00346,R00345,R00726,R00341,R07500,R00344,R00930,R00217,R00353,R02080,R02739,R02520,R00959,R02383,R03341
29	0.33	466	14	46	0	2	C00074->C00082:[6->1,7->2,8->3]	RP09028,RP02170,RP00036,RP00123,RP05698,RP01416,RP02171,RP01711,RP06826,RP00214,RP01215,RP01958,RP00334,RP02956	R06603,R02382,R00199,R01858,R02628,R01138,R00659,R00724,R00200,R00206,R02320,R00430,R00208,R01012,R00572,R02078,R00031,R01815,R07212,R00731,R01196,R00006,R00014,R00211,R00210,R01699,R00207,R00224,R00226,R00209,R05636,R03145,R01302,R02383,R01715,R02080,R06603,R00985,R01302,R00986,R00985,R00986,R02080,R01730,R01728,R03341
30	0.22	501	18	27	0	0	C00279->C00082:[6->1,6->2]	RP06552,RP06046,RP02273,RP02170,RP00123,RP01790,RP00196,RP04543,RP02940,RP06826,RP11173,RP01958,RP02453,RP00564,RP02454,RP01197,RP02171,RP02956	R01384,R01386,R07658,R02520,R07500,R02521,R02382,R02078,R00031,R01815,R07212,R00731,R01830,R00289,R00287,R00955,R00286,R03321,R02080,R07500,R02080,R02739,R02520,R02740,R00959,R02383,R03341
31	0.33	458	26	67	0	0	C00074->C00082:[7->1,7->2,7->3]	RP01568,RP11173,RP02170,RP00036,RP00123,RP00113,RP02171,RP01033,RP00177,RP00078,RP00564,RP01431,RP00346,RP05857,RP11191,RP00395,RP13340,RP01790,RP06046,RP05698,RP02273,RP06324,RP06826,RP01120,RP01958,RP02956	R01518,R07500,R02382,R00199,R01858,R02628,R01138,R00659,R00724,R00200,R00206,R02320,R00430,R00208,R01012,R00572,R02078,R00031,R01815,R07212,R00731,R02188,R01512,R01515,R01517,R01660,R02383,R00658,R00351,R00352,R00362,R00431,R00346,R00345,R00726,R00341,R02520,R01324,R02657,R02655,R00709,R00267,R07709,R01061,R01063,R01827,R01830,R02520,R07500,R01196,R00006,R00014,R00211,R00210,R01699,R00207,R00224,R00226,R00209,R05636,R03145,R02521,R00818,R02080,R00818,R02080,R03341
32	0.22	412	19	57	0	0	C00074->C00082:[6->1,6->2,7->1,7->2]	RP05857,RP11173,RP02170,RP00036,RP00123,RP06046,RP00078,RP02171,RP02273,RP00079,RP06826,RP00177,RP00285,RP01958,RP00564,RP01431,RP02956,RP05729,RP06172	R00709,R00267,R07500,R02382,R00199,R01858,R02628,R01138,R00659,R00724,R00200,R00206,R02320,R00430,R00208,R01012,R00572,R02078,R00031,R01815,R07212,R00731,R02520,R07500,R00431,R00346,R00345,R00726,R00341,R02383,R02521,R00361,R00360,R00343,R00342,R01447,R01257,R02080,R00351,R00352,R00362,R00211,R00210,R00209,R01196,R00212,R02080,R02520,R01324,R03341,R00217,R00346,R00345,R00726,R00341,R00431,R00472
33	0.22	495	17	49	0	0	C00074->C00082:[7->1,7->2]	RP06046,RP11173,RP02170,RP00036,RP00123,RP05698,RP02171,RP02273,RP04290,RP06826,RP01710,RP00214,RP05983,RP01958,RP03071,RP00564,RP02956	R02520,R07500,R07500,R02382,R00199,R01858,R02628,R01138,R00659,R00724,R00200,R00206,R02320,R00430,R00208,R01012,R00572,R02078,R00031,R01815,R07212,R00731,R01196,R00006,R00014,R00211,R00210,R01699,R00207,R00224,R00226,R00209,R05636,R03145,R02383,R02521,R00220,R02080,R01714,R06603,R00985,R01302,R00986,R05103,R01281,R02080,R03460,R02520,R03341
34	0.22	454	20	60	0	0	C00074->C00082:[7->1,7->2]	RP01568,RP06046,RP00564,RP00395,RP13340,RP01790,RP00113,RP05698,RP00123,RP02273,RP06826,RP00078,RP01033,RP11173,RP00109,RP01958,RP02170,RP02956,RP02171,RP00036	R01518,R02520,R07500,R02520,R01061,R01063,R01827,R01830,R02188,R01512,R01515,R01517,R01660,R01196,R00006,R00014,R00211,R00210,R01699,R00207,R00224,R00226,R00209,R05636,R03145,R02078,R00031,R01815,R07212,R00731,R02521,R02080,R00431,R00346,R00345,R00726,R00341,R00658,R07500,R00344,R00930,R00217,R00353,R02080,R02382,R03341,R02383,R00199,R01858,R02628,R01138,R00659,R00724,R00200,R00206,R02320,R00430,R00208,R01012,R00572
35	0.11	423	7	25	0	0	C00074->C00082:[7->2]	RP01710,RP00214,RP03071,RP00123,RP01958,RP05698,RP06826	R01714,R06603,R00985,R01302,R00986,R03460,R02078,R00031,R01815,R07212,R00731,R02080,R01196,R00006,R00014,R00211,R00210,R01699,R00207,R00224,R00226,R00209,R05636,R03145,R02080
36	0.22	470	16	25	0	0	C00279->C00082:[6->1,6->2]	RP06552,RP06046,RP02273,RP02170,RP00123,RP01790,RP00196,RP04543,RP02454,RP11173,RP01958,RP00564,RP06826,RP01197,RP02171,RP02956	R01384,R01386,R07658,R02520,R07500,R02521,R02382,R02078,R00031,R01815,R07212,R00731,R01830,R00289,R00287,R00955,R00286,R02740,R07500,R02080,R02520,R02080,R00959,R02383,R03341
37	0.33	424	26	73	0	0	C00074->C00082:[7->1,7->2,7->3]	RP06552,RP11173,RP02170,RP00036,RP00123,RP00196,RP04543,RP06324,RP00564,RP02454,RP01197,RP05729,RP06172,RP06046,RP11191,RP01790,RP05698,RP00346,RP02273,RP00079,RP06826,RP01120,RP00285,RP01958,RP02171,RP02956	R01384,R01386,R07658,R07500,R02382,R00199,R01858,R02628,R01138,R00659,R00724,R00200,R00206,R02320,R00430,R00208,R01012,R00572,R02078,R00031,R01815,R07212,R00731,R00289,R00287,R00955,R00286,R00818,R02520,R02740,R00959,R00217,R00346,R00345,R00726,R00341,R00431,R00472,R02520,R07500,R07709,R01830,R01196,R00006,R00014,R00211,R00210,R01699,R00207,R00224,R00226,R00209,R05636,R03145,R02657,R02655,R02521,R00361,R00360,R00343,R00342,R01447,R01257,R02080,R00818,R00211,R00210,R00209,R01196,R00212,R02080,R02383,R03341
38	0.22	436	21	56	0	0	C00279->C00082:[6->1,6->2], C00074->C00082:[6->1,6->2]	RP06552,RP06046,RP04543,RP02170,RP00036,RP00123,RP00196,RP02273,RP00079,RP06826,RP01790,RP11173,RP02956,RP00285,RP01958,RP00564,RP02454,RP01197,RP05729,RP02171,RP06172	R01384,R01386,R07658,R02520,R07500,R00286,R02382,R00199,R01858,R02628,R01138,R00659,R00724,R00200,R00206,R02320,R00430,R00208,R01012,R00572,R02078,R00031,R01815,R07212,R00731,R00289,R00287,R00955,R02521,R00361,R00360,R00343,R00342,R01447,R01257,R02080,R01830,R07500,R03341,R00211,R00210,R00209,R01196,R00212,R02080,R02520,R02740,R00959,R00217,R00346,R00345,R00726,R00341,R00431,R02383,R00472
39	0.33	453	25	66	0	0	C00074->C00082:[7->1,7->2,7->3]	RP06552,RP01134,RP11173,RP02170,RP00036,RP00123,RP01093,RP04543,RP00060,RP05983,RP00564,RP05915,RP00346,RP06046,RP11191,RP01120,RP04290,RP02273,RP00649,RP06324,RP06826,RP05698,RP01958,RP02171,RP02956	R01384,R01386,R07658,R00837,R07500,R02382,R00199,R01858,R02628,R01138,R00659,R00724,R00200,R00206,R02320,R00430,R00208,R01012,R00572,R02078,R00031,R01815,R07212,R00731,R00771,R00286,R00725,R01139,R00299,R08404,R02185,R05804,R00303,R00850,R05103,R01281,R02520,R02737,R00836,R02657,R02655,R02520,R07500,R07709,R00818,R00220,R02521,R00761,R01067,R00818,R02080,R01196,R00006,R00014,R00211,R00210,R01699,R00207,R00224,R00226,R00209,R05636,R03145,R02080,R02383,R03341
40	0.22	407	20	54	0	0	C00074->C00082:[7->1,7->2]	RP06552,RP06046,RP01134,RP02273,RP02170,RP00123,RP05698,RP01093,RP04543,RP00649,RP06826,RP00078,RP11173,RP00060,RP00109,RP01958,RP00564,RP05915,RP02171,RP02956	R01384,R01386,R07658,R02520,R07500,R00837,R02521,R02382,R02078,R00031,R01815,R07212,R00731,R01196,R00006,R00014,R00211,R00210,R01699,R00207,R00224,R00226,R00209,R05636,R03145,R00771,R00286,R00761,R01067,R02080,R00431,R00346,R00345,R00726,R00341,R07500,R00725,R01139,R00299,R08404,R02185,R05804,R00303,R00850,R00344,R00930,R00217,R00353,R02080,R02520,R02737,R00836,R02383,R03341
41	0.33	394	22	72	0	0	C00074->C00082:[7->1,7->2,7->3]	RP11173,RP02170,RP00036,RP00123,RP02171,RP06324,RP00109,RP00078,RP00564,RP00346,RP05729,RP06172,RP06046,RP11191,RP05698,RP02273,RP00079,RP06826,RP01120,RP00285,RP01958,RP02956	R07500,R02382,R00199,R01858,R02628,R01138,R00659,R00724,R00200,R00206,R02320,R00430,R00208,R01012,R00572,R02078,R00031,R01815,R07212,R00731,R02383,R00818,R00344,R00930,R00217,R00353,R00431,R00346,R00345,R00726,R00341,R02520,R02657,R02655,R00217,R00346,R00345,R00726,R00341,R00431,R00472,R02520,R07500,R07709,R01196,R00006,R00014,R00211,R00210,R01699,R00207,R00224,R00226,R00209,R05636,R03145,R02521,R00361,R00360,R00343,R00342,R01447,R01257,R02080,R00818,R00211,R00210,R00209,R01196,R00212,R02080,R03341
42	0.11	470	7	28	0	0	C00074->C00082:[6->2]	RP00036,RP00123,RP01958,RP06172,RP00285,RP06101,RP06826	R00199,R01858,R02628,R01138,R00659,R00724,R00200,R00206,R02320,R00430,R00208,R01012,R00572,R02078,R00031,R01815,R07212,R00731,R02080,R00472,R00211,R00210,R00209,R01196,R00212,R00214,R00216,R02080
43	0.33	511	25	61	0	0	C00074->C00082:[7->1,7->2,7->3]	RP06552,RP11173,RP02170,RP00036,RP00123,RP00196,RP04543,RP01710,RP00564,RP06826,RP01197,RP06046,RP11191,RP01790,RP05698,RP00346,RP02273,RP06324,RP02454,RP01120,RP00214,RP01958,RP03071,RP02171,RP02956	R01384,R01386,R07658,R07500,R02382,R00199,R01858,R02628,R01138,R00659,R00724,R00200,R00206,R02320,R00430,R00208,R01012,R00572,R02078,R00031,R01815,R07212,R00731,R00289,R00287,R00955,R00286,R01714,R02520,R02080,R00959,R02520,R07500,R07709,R01830,R01196,R00006,R00014,R00211,R00210,R01699,R00207,R00224,R00226,R00209,R05636,R03145,R02657,R02655,R02521,R00818,R02740,R00818,R06603,R00985,R01302,R00986,R02080,R03460,R02383,R03341
44	0.22	467	22	62	0	0	C00074->C00082:[7->1,7->2]	RP01568,RP02170,RP00123,RP00113,RP02171,RP01033,RP00078,RP00395,RP13340,RP01790,RP06826,RP01958,RP02956,RP11173,RP00036,RP05857,RP00564,RP01431,RP06046,RP00177,RP05698,RP02273	R01518,R02382,R02078,R00031,R01815,R07212,R00731,R02188,R01512,R01515,R01517,R01660,R02383,R00658,R00431,R00346,R00345,R00726,R00341,R01061,R01063,R01827,R01830,R02080,R02080,R03341,R07500,R00199,R01858,R02628,R01138,R00659,R00724,R00200,R00206,R02320,R00430,R00208,R01012,R00572,R00709,R00267,R02520,R01324,R02520,R07500,R00351,R00352,R00362,R01196,R00006,R00014,R00211,R00210,R01699,R00207,R00224,R00226,R00209,R05636,R03145,R02521
45	0.22	381	18	57	0	0	C00074->C00082:[7->1,7->2]	RP06046,RP00564,RP11173,RP02170,RP06172,RP00123,RP04290,RP02171,RP02273,RP06101,RP00026,RP06826,RP05983,RP01958,RP00128,RP04318,RP02956,RP00036	R02520,R07500,R02520,R07500,R02382,R00472,R02078,R00031,R01815,R07212,R00731,R00220,R02383,R02521,R00214,R00216,R00743,R01323,R01179,R05508,R00393,R04057,R02955,R05336,R01359,R05509,R00928,R04000,R00229,R07832,R03884,R00227,R03153,R00235,R02080,R05103,R01281,R02080,R00710,R00711,R01019,R00326,R00224,R03341,R00199,R01858,R02628,R01138,R00659,R00724,R00200,R00206,R02320,R00430,R00208,R01012,R00572
46	0.33	450	25	72	0	0	C00074->C00082:[7->1,7->2,7->3]	RP06552,RP01134,RP11173,RP02170,RP00036,RP00123,RP01093,RP04543,RP00060,RP00109,RP00078,RP00564,RP05915,RP00346,RP06046,RP11191,RP05698,RP02273,RP00649,RP06324,RP06826,RP01120,RP01958,RP02171,RP02956	R01384,R01386,R07658,R00837,R07500,R02382,R00199,R01858,R02628,R01138,R00659,R00724,R00200,R00206,R02320,R00430,R00208,R01012,R00572,R02078,R00031,R01815,R07212,R00731,R00771,R00286,R00725,R01139,R00299,R08404,R02185,R05804,R00303,R00850,R00344,R00930,R00217,R00353,R00431,R00346,R00345,R00726,R00341,R02520,R02737,R00836,R02657,R02655,R02520,R07500,R07709,R01196,R00006,R00014,R00211,R00210,R01699,R00207,R00224,R00226,R00209,R05636,R03145,R02521,R00761,R01067,R00818,R02080,R00818,R02080,R02383,R03341
47	0.22	420	22	64	0	0	C00279->C00082:[6->1,6->2], C00074->C00082:[6->1,6->2]	RP06552,RP02170,RP00123,RP00196,RP01197,RP00036,RP01790,RP06101,RP06826,RP01958,RP04318,RP02171,RP02956,RP11173,RP06172,RP04543,RP00564,RP06046,RP00128,RP02273,RP00026,RP02454	R01384,R01386,R07658,R02382,R02078,R00031,R01815,R07212,R00731,R00289,R00287,R00955,R00959,R00199,R01858,R02628,R01138,R00659,R00724,R00200,R00206,R02320,R00430,R00208,R01012,R00572,R01830,R00214,R00216,R02080,R02080,R00224,R02383,R03341,R07500,R00472,R00286,R02520,R02520,R07500,R00710,R00711,R01019,R00326,R02521,R00743,R01323,R01179,R05508,R00393,R04057,R02955,R05336,R01359,R05509,R00928,R04000,R00229,R07832,R03884,R00227,R03153,R00235,R02740
48	0.33	461	27	74	0	0	C00074->C00082:[7->1,7->2,7->3]	RP06552,RP01134,RP11173,RP02170,RP00036,RP00123,RP06046,RP01093,RP04543,RP00060,RP00078,RP00564,RP01431,RP00346,RP05915,RP05857,RP11191,RP00177,RP05698,RP02273,RP00649,RP06324,RP06826,RP01120,RP01958,RP02171,RP02956	R01384,R01386,R07658,R00837,R07500,R02382,R00199,R01858,R02628,R01138,R00659,R00724,R00200,R00206,R02320,R00430,R00208,R01012,R00572,R02078,R00031,R01815,R07212,R00731,R02520,R07500,R00771,R00286,R00725,R01139,R00299,R08404,R02185,R05804,R00303,R00850,R00431,R00346,R00345,R00726,R00341,R02520,R01324,R02657,R02655,R02737,R00836,R00709,R00267,R07709,R00351,R00352,R00362,R01196,R00006,R00014,R00211,R00210,R01699,R00207,R00224,R00226,R00209,R05636,R03145,R02521,R00761,R01067,R00818,R02080,R00818,R02080,R02383,R03341
49	0.22	447	17	57	0	0	C00074->C00082:[7->1,7->2]	RP06046,RP02273,RP02170,RP06172,RP00123,RP05698,RP02171,RP00285,RP06101,RP01958,RP06826,RP11173,RP00109,RP00078,RP00564,RP02956,RP00036	R02520,R07500,R02521,R02382,R00472,R02078,R00031,R01815,R07212,R00731,R01196,R00006,R00014,R00211,R00210,R01699,R00207,R00224,R00226,R00209,R05636,R03145,R02383,R00211,R00210,R00209,R01196,R00212,R00214,R00216,R02080,R02080,R07500,R00344,R00930,R00217,R00353,R00431,R00346,R00345,R00726,R00341,R02520,R03341,R00199,R01858,R02628,R01138,R00659,R00724,R00200,R00206,R02320,R00430,R00208,R01012,R00572
50	0.33	460	22	59	0	0	C00074->C00082:[7->1,7->2,7->3]	RP11173,RP02170,RP00036,RP00123,RP06046,RP02171,RP00078,RP05983,RP00564,RP01431,RP00346,RP05857,RP11191,RP00177,RP01120,RP04290,RP02273,RP06324,RP06826,RP05698,RP01958,RP02956	R07500,R02382,R00199,R01858,R02628,R01138,R00659,R00724,R00200,R00206,R02320,R00430,R00208,R01012,R00572,R02078,R00031,R01815,R07212,R00731,R02520,R07500,R02383,R00431,R00346,R00345,R00726,R00341,R05103,R01281,R02520,R01324,R02657,R02655,R00709,R00267,R07709,R00351,R00352,R00362,R00818,R00220,R02521,R00818,R02080,R01196,R00006,R00014,R00211,R00210,R01699,R00207,R00224,R00226,R00209,R05636,R03145,R02080,R03341
51	0.33	488	19	51	0	0	C00074->C00082:[7->1,7->2,7->3]	RP06046,RP11173,RP02170,RP00036,RP00123,RP01120,RP05698,RP02171,RP02273,RP06324,RP06826,RP01710,RP00214,RP01958,RP03071,RP00564,RP11191,RP00346,RP02956	R02520,R07500,R07500,R02382,R00199,R01858,R02628,R01138,R00659,R00724,R00200,R00206,R02320,R00430,R00208,R01012,R00572,R02078,R00031,R01815,R07212,R00731,R00818,R01196,R00006,R00014,R00211,R00210,R01699,R00207,R00224,R00226,R00209,R05636,R03145,R02383,R02521,R00818,R02080,R01714,R06603,R00985,R01302,R00986,R02080,R03460,R02520,R07709,R02657,R02655,R03341
52	0.11	486	10	18	0	0	C00279->C00082:[6->2]	RP06552,RP01790,RP00123,RP00196,RP04543,RP02940,RP06826,RP01958,RP02453,RP01197	R01384,R01386,R07658,R01830,R02078,R00031,R01815,R07212,R00731,R00289,R00287,R00955,R00286,R03321,R02080,R02080,R02739,R00959
53	0.33	386	18	60	0	2	C00074->C00082:[6->1,6->2,8->3]	RP09028,RP02170,RP06172,RP00123,RP01416,RP02171,RP01711,RP06101,RP00026,RP06826,RP00214,RP01215,RP02956,RP01958,RP00128,RP04318,RP00334,RP00036	R06603,R02382,R00472,R02078,R00031,R01815,R07212,R00731,R01302,R02383,R01715,R00214,R00216,R00743,R01323,R01179,R05508,R00393,R04057,R02955,R05336,R01359,R05509,R00928,R04000,R00229,R07832,R03884,R00227,R03153,R00235,R02080,R06603,R00985,R01302,R00986,R00985,R00986,R03341,R02080,R00710,R00711,R01019,R00326,R00224,R01730,R01728,R00199,R01858,R02628,R01138,R00659,R00724,R00200,R00206,R02320,R00430,R00208,R01012,R00572
54	0.22	455	15	48	0	0	C00074->C00082:[7->1,7->2]	RP06046,RP11173,RP02170,RP00036,RP00123,RP05698,RP02171,RP02273,RP06101,RP06826,RP00285,RP01958,RP00564,RP02956,RP06172	R02520,R07500,R07500,R02382,R00199,R01858,R02628,R01138,R00659,R00724,R00200,R00206,R02320,R00430,R00208,R01012,R00572,R02078,R00031,R01815,R07212,R00731,R01196,R00006,R00014,R00211,R00210,R01699,R00207,R00224,R00226,R00209,R05636,R03145,R02383,R02521,R00214,R00216,R02080,R00211,R00210,R00209,R01196,R00212,R02080,R02520,R03341,R00472
55	0.22	472	12	40	0	0	C00074->C00082:[7->1,7->2]	RP06046,RP11173,RP02170,RP00036,RP00123,RP05698,RP02171,RP02273,RP06826,RP01958,RP00564,RP02956	R02520,R07500,R07500,R02382,R00199,R01858,R02628,R01138,R00659,R00724,R00200,R00206,R02320,R00430,R00208,R01012,R00572,R02078,R00031,R01815,R07212,R00731,R01196,R00006,R00014,R00211,R00210,R01699,R00207,R00224,R00226,R00209,R05636,R03145,R02383,R02521,R02080,R02080,R02520,R03341
56	0.33	464	24	68	0	0	C00074->C00082:[7->1,7->2,7->3]	RP11173,RP02170,RP06172,RP00123,RP06046,RP02171,RP00109,RP00078,RP00564,RP01431,RP00346,RP00036,RP05857,RP11191,RP00177,RP05698,RP02273,RP06101,RP06324,RP06826,RP01120,RP00285,RP01958,RP02956	R07500,R02382,R00472,R02078,R00031,R01815,R07212,R00731,R02520,R07500,R02383,R00344,R00930,R00217,R00353,R00431,R00346,R00345,R00726,R00341,R02520,R01324,R02657,R02655,R00199,R01858,R02628,R01138,R00659,R00724,R00200,R00206,R02320,R00430,R00208,R01012,R00572,R00709,R00267,R07709,R00351,R00352,R00362,R01196,R00006,R00014,R00211,R00210,R01699,R00207,R00224,R00226,R00209,R05636,R03145,R02521,R00214,R00216,R00818,R02080,R00818,R00211,R00210,R00209,R01196,R00212,R02080,R03341
57	0.22	444	22	57	0	0	C00074->C00082:[6->1,6->2]	RP06552,RP02170,RP00123,RP00196,RP01197,RP06172,RP01790,RP02940,RP00079,RP06826,RP00285,RP01958,RP02171,RP02956,RP11173,RP00036,RP04543,RP02453,RP00564,RP05729,RP06046,RP02273	R01384,R01386,R07658,R02382,R02078,R00031,R01815,R07212,R00731,R00289,R00287,R00955,R00959,R00472,R01830,R03321,R00361,R00360,R00343,R00342,R01447,R01257,R02080,R00211,R00210,R00209,R01196,R00212,R02080,R02383,R03341,R07500,R00199,R01858,R02628,R01138,R00659,R00724,R00200,R00206,R02320,R00430,R00208,R01012,R00572,R00286,R02739,R02520,R00217,R00346,R00345,R00726,R00341,R00431,R02520,R07500,R02521
58	0.33	466	27	72	0	0	C00074->C00082:[7->1,7->2,7->3]	RP06552,RP11173,RP02170,RP06172,RP00123,RP00196,RP04543,RP00109,RP00078,RP00564,RP02454,RP01197,RP00036,RP06046,RP11191,RP01790,RP05698,RP00346,RP02273,RP06101,RP06324,RP06826,RP01120,RP00285,RP01958,RP02171,RP02956	R01384,R01386,R07658,R07500,R02382,R00472,R02078,R00031,R01815,R07212,R00731,R00289,R00287,R00955,R00286,R00344,R00930,R00217,R00353,R00431,R00346,R00345,R00726,R00341,R02520,R02740,R00959,R00199,R01858,R02628,R01138,R00659,R00724,R00200,R00206,R02320,R00430,R00208,R01012,R00572,R02520,R07500,R07709,R01830,R01196,R00006,R00014,R00211,R00210,R01699,R00207,R00224,R00226,R00209,R05636,R03145,R02657,R02655,R02521,R00214,R00216,R00818,R02080,R00818,R00211,R00210,R00209,R01196,R00212,R02080,R02383,R03341
59	0.22	451	18	44	0	0	C00074->C00082:[7->1,7->2]	RP11173,RP02170,RP00123,RP06046,RP02171,RP01710,RP00078,RP00564,RP01431,RP05857,RP00177,RP05698,RP02273,RP06826,RP00214,RP01958,RP03071,RP02956	R07500,R02382,R02078,R00031,R01815,R07212,R00731,R02520,R07500,R02383,R01714,R00431,R00346,R00345,R00726,R00341,R02520,R01324,R00709,R00267,R00351,R00352,R00362,R01196,R00006,R00014,R00211,R00210,R01699,R00207,R00224,R00226,R00209,R05636,R03145,R02521,R02080,R06603,R00985,R01302,R00986,R02080,R03460,R03341
60	0.22	486	17	26	0	0	C00279->C00082:[6->1,6->2]	RP06552,RP11173,RP02170,RP00123,RP00196,RP04543,RP02453,RP00564,RP01197,RP06046,RP01790,RP02273,RP02940,RP06826,RP01958,RP02171,RP02956	R01384,R01386,R07658,R07500,R02382,R02078,R00031,R01815,R07212,R00731,R00289,R00287,R00955,R00286,R02739,R02520,R00959,R02520,R07500,R01830,R02521,R03321,R02080,R02080,R02383,R03341
61	0.33	454	18	48	0	0	C00074->C00082:[7->1,7->2,7->3]	RP06046,RP11173,RP02170,RP00036,RP00123,RP01120,RP04290,RP02171,RP02273,RP06324,RP06826,RP05698,RP11191,RP05983,RP01958,RP00564,RP00346,RP02956	R02520,R07500,R07500,R02382,R00199,R01858,R02628,R01138,R00659,R00724,R00200,R00206,R02320,R00430,R00208,R01012,R00572,R02078,R00031,R01815,R07212,R00731,R00818,R00220,R02383,R02521,R00818,R02080,R01196,R00006,R00014,R00211,R00210,R01699,R00207,R00224,R00226,R00209,R05636,R03145,R07709,R05103,R01281,R02080,R02520,R02657,R02655,R03341
62	0.33	476	20	52	0	2	C00279->C00082:[6->2], C00074->C00082:[6->1,8->3]	RP06552,RP01134,RP01711,RP02170,RP00036,RP00123,RP01416,RP01093,RP04543,RP00649,RP06826,RP00214,RP01215,RP09028,RP00060,RP01958,RP05915,RP00334,RP02171,RP02956	R01384,R01386,R07658,R00837,R01715,R02382,R00199,R01858,R02628,R01138,R00659,R00724,R00200,R00206,R02320,R00430,R00208,R01012,R00572,R02078,R00031,R01815,R07212,R00731,R01302,R00771,R00286,R00761,R01067,R02080,R06603,R00985,R01302,R00986,R00985,R00986,R06603,R00725,R01139,R00299,R08404,R02185,R05804,R00303,R00850,R02080,R02737,R00836,R01730,R01728,R02383,R03341
63	0.11	386	10	25	0	0	C00279->C00082:[6->2]	RP06552,RP01134,RP00123,RP01093,RP04543,RP00649,RP06826,RP00060,RP01958,RP05915	R01384,R01386,R07658,R00837,R02078,R00031,R01815,R07212,R00731,R00771,R00286,R00761,R01067,R02080,R00725,R01139,R00299,R08404,R02185,R05804,R00303,R00850,R02080,R02737,R00836
64	0.33	476	21	60	0	0	C00074->C00082:[7->1,7->2,7->3]	RP11173,RP02170,RP00036,RP00123,RP06046,RP02171,RP00109,RP00078,RP00564,RP01431,RP00346,RP05857,RP11191,RP00177,RP05698,RP02273,RP06324,RP06826,RP01120,RP01958,RP02956	R07500,R02382,R00199,R01858,R02628,R01138,R00659,R00724,R00200,R00206,R02320,R00430,R00208,R01012,R00572,R02078,R00031,R01815,R07212,R00731,R02520,R07500,R02383,R00344,R00930,R00217,R00353,R00431,R00346,R00345,R00726,R00341,R02520,R01324,R02657,R02655,R00709,R00267,R07709,R00351,R00352,R00362,R01196,R00006,R00014,R00211,R00210,R01699,R00207,R00224,R00226,R00209,R05636,R03145,R02521,R00818,R02080,R00818,R02080,R03341
65	0.22	503	18	50	0	0	C00074->C00082:[7->1,7->2]	RP06552,RP06046,RP02273,RP02170,RP00123,RP01790,RP05698,RP00196,RP04543,RP02454,RP11173,RP02956,RP01958,RP00564,RP06826,RP01197,RP02171,RP00036	R01384,R01386,R07658,R02520,R07500,R02521,R02382,R02078,R00031,R01815,R07212,R00731,R01830,R01196,R00006,R00014,R00211,R00210,R01699,R00207,R00224,R00226,R00209,R05636,R03145,R00289,R00287,R00955,R00286,R02740,R07500,R03341,R02080,R02520,R02080,R00959,R02383,R00199,R01858,R02628,R01138,R00659,R00724,R00200,R00206,R02320,R00430,R00208,R01012,R00572
66	0.33	391	22	66	0	0	C00074->C00082:[7->1,7->2,7->3]	RP11173,RP02170,RP00036,RP00123,RP02171,RP06324,RP05983,RP00564,RP00346,RP05729,RP06172,RP06046,RP11191,RP01120,RP04290,RP02273,RP00079,RP06826,RP05698,RP00285,RP01958,RP02956	R07500,R02382,R00199,R01858,R02628,R01138,R00659,R00724,R00200,R00206,R02320,R00430,R00208,R01012,R00572,R02078,R00031,R01815,R07212,R00731,R02383,R00818,R05103,R01281,R02520,R02657,R02655,R00217,R00346,R00345,R00726,R00341,R00431,R00472,R02520,R07500,R07709,R00818,R00220,R02521,R00361,R00360,R00343,R00342,R01447,R01257,R02080,R01196,R00006,R00014,R00211,R00210,R01699,R00207,R00224,R00226,R00209,R05636,R03145,R00211,R00210,R00209,R01196,R00212,R02080,R03341
67	0.22	430	21	44	0	0	C00074->C00082:[7->1,7->2]	RP06552,RP05857,RP01134,RP02273,RP02170,RP00177,RP00123,RP06046,RP00078,RP01093,RP04543,RP00649,RP06826,RP11173,RP00060,RP01958,RP01431,RP00564,RP05915,RP02171,RP02956	R01384,R01386,R07658,R00709,R00267,R00837,R02521,R02382,R00351,R00352,R00362,R02078,R00031,R01815,R07212,R00731,R02520,R07500,R00431,R00346,R00345,R00726,R00341,R00771,R00286,R00761,R01067,R02080,R07500,R00725,R01139,R00299,R08404,R02185,R05804,R00303,R00850,R02080,R01324,R02520,R02737,R00836,R02383,R03341
68	0.22	430	18	38	0	0	C00074->C00082:[6->1,6->2,7->1,7->2]	RP05857,RP02273,RP02170,RP06172,RP00123,RP06046,RP02171,RP00285,RP06101,RP01958,RP06826,RP11173,RP00177,RP00109,RP00078,RP00564,RP01431,RP02956	R00709,R00267,R02521,R02382,R00472,R02078,R00031,R01815,R07212,R00731,R02520,R07500,R02383,R00211,R00210,R00209,R01196,R00212,R00214,R00216,R02080,R02080,R07500,R00351,R00352,R00362,R00344,R00930,R00217,R00353,R00431,R00346,R00345,R00726,R00341,R02520,R01324,R03341
69	0.22	395	16	58	0	0	C00074->C00082:[7->1,7->2]	RP06046,RP11173,RP02170,RP00036,RP00123,RP05698,RP02171,RP02273,RP00079,RP06826,RP00285,RP01958,RP00564,RP02956,RP05729,RP06172	R02520,R07500,R07500,R02382,R00199,R01858,R02628,R01138,R00659,R00724,R00200,R00206,R02320,R00430,R00208,R01012,R00572,R02078,R00031,R01815,R07212,R00731,R01196,R00006,R00014,R00211,R00210,R01699,R00207,R00224,R00226,R00209,R05636,R03145,R02383,R02521,R00361,R00360,R00343,R00342,R01447,R01257,R02080,R00211,R00210,R00209,R01196,R00212,R02080,R02520,R03341,R00217,R00346,R00345,R00726,R00341,R00431,R00472
70	0.22	416	14	26	0	0	C00074->C00082:[7->1,7->2]	RP11173,RP02170,RP00123,RP06046,RP02171,RP00078,RP00564,RP01431,RP05857,RP00177,RP02273,RP06826,RP01958,RP02956	R07500,R02382,R02078,R00031,R01815,R07212,R00731,R02520,R07500,R02383,R00431,R00346,R00345,R00726,R00341,R02520,R01324,R00709,R00267,R00351,R00352,R00362,R02521,R02080,R02080,R03341
71	0.22	503	15	46	0	0	C00074->C00082:[7->1,7->2]	RP06046,RP11173,RP02170,RP00036,RP00123,RP05698,RP02171,RP02273,RP06826,RP01710,RP00214,RP01958,RP03071,RP00564,RP02956	R02520,R07500,R07500,R02382,R00199,R01858,R02628,R01138,R00659,R00724,R00200,R00206,R02320,R00430,R00208,R01012,R00572,R02078,R00031,R01815,R07212,R00731,R01196,R00006,R00014,R00211,R00210,R01699,R00207,R00224,R00226,R00209,R05636,R03145,R02383,R02521,R02080,R01714,R06603,R00985,R01302,R00986,R02080,R03460,R02520,R03341
72	0.33	453	22	56	0	0	C00074->C00082:[7->1,7->2,7->3]	RP01568,RP11173,RP02170,RP00036,RP00123,RP00113,RP02171,RP01033,RP00564,RP00346,RP06046,RP11191,RP00395,RP13340,RP01790,RP05698,RP02273,RP06324,RP06826,RP01120,RP01958,RP02956	R01518,R07500,R02382,R00199,R01858,R02628,R01138,R00659,R00724,R00200,R00206,R02320,R00430,R00208,R01012,R00572,R02078,R00031,R01815,R07212,R00731,R02188,R01512,R01515,R01517,R01660,R02383,R00658,R02520,R02657,R02655,R02520,R07500,R07709,R01061,R01063,R01827,R01830,R01196,R00006,R00014,R00211,R00210,R01699,R00207,R00224,R00226,R00209,R05636,R03145,R02521,R00818,R02080,R00818,R02080,R03341
73	0.33	488	23	62	0	0	C00074->C00082:[7->1,7->2,7->3]	RP11173,RP02170,RP00036,RP00123,RP05857,RP02171,RP01710,RP00078,RP00564,RP01431,RP00346,RP06046,RP11191,RP00177,RP05698,RP02273,RP06324,RP06826,RP01120,RP00214,RP01958,RP03071,RP02956	R07500,R02382,R00199,R01858,R02628,R01138,R00659,R00724,R00200,R00206,R02320,R00430,R00208,R01012,R00572,R02078,R00031,R01815,R07212,R00731,R00709,R00267,R02383,R01714,R00431,R00346,R00345,R00726,R00341,R02520,R01324,R02657,R02655,R02520,R07500,R07709,R00351,R00352,R00362,R01196,R00006,R00014,R00211,R00210,R01699,R00207,R00224,R00226,R00209,R05636,R03145,R02521,R00818,R02080,R00818,R06603,R00985,R01302,R00986,R02080,R03460,R03341
74	0.33	453	23	64	0	0	C00074->C00082:[7->1,7->2,7->3]	RP11173,RP02170,RP00036,RP00123,RP05857,RP02171,RP00078,RP00564,RP01431,RP00346,RP06172,RP06046,RP11191,RP00177,RP05698,RP02273,RP06101,RP06324,RP06826,RP01120,RP00285,RP01958,RP02956	R07500,R02382,R00199,R01858,R02628,R01138,R00659,R00724,R00200,R00206,R02320,R00430,R00208,R01012,R00572,R02078,R00031,R01815,R07212,R00731,R00709,R00267,R02383,R00431,R00346,R00345,R00726,R00341,R02520,R01324,R02657,R02655,R00472,R02520,R07500,R07709,R00351,R00352,R00362,R01196,R00006,R00014,R00211,R00210,R01699,R00207,R00224,R00226,R00209,R05636,R03145,R02521,R00214,R00216,R00818,R02080,R00818,R00211,R00210,R00209,R01196,R00212,R02080,R03341
75	0.22	462	18	51	0	0	C00074->C00082:[7->1,7->2]	RP01568,RP06046,RP11173,RP00395,RP13340,RP01790,RP00113,RP05698,RP00123,RP02273,RP06826,RP00564,RP01033,RP01958,RP02170,RP02956,RP02171,RP00036	R01518,R02520,R07500,R07500,R01061,R01063,R01827,R01830,R02188,R01512,R01515,R01517,R01660,R01196,R00006,R00014,R00211,R00210,R01699,R00207,R00224,R00226,R00209,R05636,R03145,R02078,R00031,R01815,R07212,R00731,R02521,R02080,R02520,R00658,R02080,R02382,R03341,R02383,R00199,R01858,R02628,R01138,R00659,R00724,R00200,R00206,R02320,R00430,R00208,R01012,R00572
76	0.33	446	24	65	0	0	C00074->C00082:[7->1,7->2,7->3]	RP01568,RP11173,RP02170,RP00036,RP00123,RP00113,RP02171,RP01033,RP00109,RP00078,RP00564,RP00346,RP06046,RP11191,RP00395,RP13340,RP01790,RP05698,RP02273,RP06324,RP06826,RP01120,RP01958,RP02956	R01518,R07500,R02382,R00199,R01858,R02628,R01138,R00659,R00724,R00200,R00206,R02320,R00430,R00208,R01012,R00572,R02078,R00031,R01815,R07212,R00731,R02188,R01512,R01515,R01517,R01660,R02383,R00658,R00344,R00930,R00217,R00353,R00431,R00346,R00345,R00726,R00341,R02520,R02657,R02655,R02520,R07500,R07709,R01061,R01063,R01827,R01830,R01196,R00006,R00014,R00211,R00210,R01699,R00207,R00224,R00226,R00209,R05636,R03145,R02521,R00818,R02080,R00818,R02080,R03341
77	0.22	476	20	49	0	0	C00074->C00082:[7->1,7->2]	RP06552,RP06046,RP01134,RP02273,RP02170,RP00036,RP00123,RP04290,RP01093,RP04543,RP05983,RP00649,RP06826,RP11173,RP00060,RP01958,RP00564,RP05915,RP02171,RP02956	R01384,R01386,R07658,R02520,R07500,R00837,R02521,R02382,R00199,R01858,R02628,R01138,R00659,R00724,R00200,R00206,R02320,R00430,R00208,R01012,R00572,R02078,R00031,R01815,R07212,R00731,R00220,R00771,R00286,R05103,R01281,R00761,R01067,R02080,R07500,R00725,R01139,R00299,R08404,R02185,R05804,R00303,R00850,R02080,R02520,R02737,R00836,R02383,R03341
78	0.11	341	8	24	0	0	C00074->C00082:[6->2]	RP06172,RP00109,RP00078,RP00123,RP00285,RP06101,RP01958,RP06826	R00472,R00344,R00930,R00217,R00353,R00431,R00346,R00345,R00726,R00341,R02078,R00031,R01815,R07212,R00731,R00211,R00210,R00209,R01196,R00212,R00214,R00216,R02080,R02080
79	0.22	385	13	36	0	0	C00074->C00082:[7->1,7->2]	RP06046,RP02273,RP02170,RP00123,RP05698,RP02171,RP01958,RP06826,RP11173,RP00109,RP00078,RP00564,RP02956	R02520,R07500,R02521,R02382,R02078,R00031,R01815,R07212,R00731,R01196,R00006,R00014,R00211,R00210,R01699,R00207,R00224,R00226,R00209,R05636,R03145,R02383,R02080,R02080,R07500,R00344,R00930,R00217,R00353,R00431,R00346,R00345,R00726,R00341,R02520,R03341
80	0.33	481	26	64	0	0	C00074->C00082:[7->1,7->2,7->3]	RP06552,RP11173,RP02170,RP00036,RP00123,RP00196,RP04543,RP02453,RP00564,RP01197,RP06172,RP06046,RP11191,RP01790,RP05698,RP00346,RP02273,RP06101,RP02940,RP06324,RP06826,RP01120,RP00285,RP01958,RP02171,RP02956	R01384,R01386,R07658,R07500,R02382,R00199,R01858,R02628,R01138,R00659,R00724,R00200,R00206,R02320,R00430,R00208,R01012,R00572,R02078,R00031,R01815,R07212,R00731,R00289,R00287,R00955,R00286,R02739,R02520,R00959,R00472,R02520,R07500,R07709,R01830,R01196,R00006,R00014,R00211,R00210,R01699,R00207,R00224,R00226,R00209,R05636,R03145,R02657,R02655,R02521,R00214,R00216,R03321,R00818,R02080,R00818,R00211,R00210,R00209,R01196,R00212,R02080,R02383,R03341
81	0.22	525	19	41	0	0	C00074->C00082:[7->1,7->2]	RP06552,RP11173,RP02170,RP00036,RP00123,RP00196,RP04543,RP05983,RP00564,RP02454,RP01197,RP06046,RP01790,RP04290,RP02273,RP06826,RP01958,RP02171,RP02956	R01384,R01386,R07658,R07500,R02382,R00199,R01858,R02628,R01138,R00659,R00724,R00200,R00206,R02320,R00430,R00208,R01012,R00572,R02078,R00031,R01815,R07212,R00731,R00289,R00287,R00955,R00286,R05103,R01281,R02520,R02740,R00959,R02520,R07500,R01830,R00220,R02521,R02080,R02080,R02383,R03341
82	0.11	385	7	18	0	0	C00074->C00082:[7->2]	RP05857,RP00123,RP00177,RP00078,RP01431,RP01958,RP06826	R00709,R00267,R02078,R00031,R01815,R07212,R00731,R00351,R00352,R00362,R00431,R00346,R00345,R00726,R00341,R01324,R02080,R02080
83	0.33	418	28	82	0	0	C00074->C00082:[7->1,7->2,7->3]	RP06552,RP11173,RP02170,RP00036,RP00123,RP00196,RP04543,RP06324,RP02453,RP00564,RP01197,RP06172,RP06046,RP11191,RP00128,RP01790,RP05698,RP00346,RP02273,RP06101,RP02940,RP00026,RP06826,RP01120,RP01958,RP04318,RP02171,RP02956	R01384,R01386,R07658,R07500,R02382,R00199,R01858,R02628,R01138,R00659,R00724,R00200,R00206,R02320,R00430,R00208,R01012,R00572,R02078,R00031,R01815,R07212,R00731,R00289,R00287,R00955,R00286,R00818,R02739,R02520,R00959,R00472,R02520,R07500,R07709,R00710,R00711,R01019,R00326,R01830,R01196,R00006,R00014,R00211,R00210,R01699,R00207,R00224,R00226,R00209,R05636,R03145,R02657,R02655,R02521,R00214,R00216,R03321,R00743,R01323,R01179,R05508,R00393,R04057,R02955,R05336,R01359,R05509,R00928,R04000,R00229,R07832,R03884,R00227,R03153,R00235,R02080,R00818,R02080,R00224,R02383,R03341
84	0.22	439	19	46	0	0	C00074->C00082:[7->1,7->2]	RP06552,RP11173,RP02170,RP00123,RP00196,RP04543,RP00109,RP00078,RP00564,RP02454,RP01197,RP06046,RP01790,RP05698,RP02273,RP06826,RP01958,RP02171,RP02956	R01384,R01386,R07658,R07500,R02382,R02078,R00031,R01815,R07212,R00731,R00289,R00287,R00955,R00286,R00344,R00930,R00217,R00353,R00431,R00346,R00345,R00726,R00341,R02520,R02740,R00959,R02520,R07500,R01830,R01196,R00006,R00014,R00211,R00210,R01699,R00207,R00224,R00226,R00209,R05636,R03145,R02521,R02080,R02080,R02383,R03341
85	0.33	440	21	62	0	0	C00074->C00082:[7->1,7->2,7->3]	RP11173,RP02170,RP06172,RP00123,RP02171,RP00109,RP00078,RP00564,RP00346,RP00036,RP06046,RP11191,RP05698,RP02273,RP06101,RP06324,RP06826,RP01120,RP00285,RP01958,RP02956	R07500,R02382,R00472,R02078,R00031,R01815,R07212,R00731,R02383,R00344,R00930,R00217,R00353,R00431,R00346,R00345,R00726,R00341,R02520,R02657,R02655,R00199,R01858,R02628,R01138,R00659,R00724,R00200,R00206,R02320,R00430,R00208,R01012,R00572,R02520,R07500,R07709,R01196,R00006,R00014,R00211,R00210,R01699,R00207,R00224,R00226,R00209,R05636,R03145,R02521,R00214,R00216,R00818,R02080,R00818,R00211,R00210,R00209,R01196,R00212,R02080,R03341
86	0.22	489	24	61	0	0	C00074->C00082:[7->1,7->2]	RP06552,RP01568,RP11173,RP02170,RP00036,RP00123,RP00113,RP00196,RP04543,RP01033,RP02453,RP00564,RP01197,RP06046,RP00395,RP13340,RP01790,RP05698,RP02273,RP02940,RP06826,RP01958,RP02171,RP02956	R01384,R01386,R07658,R01518,R07500,R02382,R00199,R01858,R02628,R01138,R00659,R00724,R00200,R00206,R02320,R00430,R00208,R01012,R00572,R02078,R00031,R01815,R07212,R00731,R02188,R01512,R01515,R01517,R01660,R00289,R00287,R00955,R00286,R00658,R02739,R02520,R00959,R02520,R07500,R01061,R01063,R01827,R01830,R01196,R00006,R00014,R00211,R00210,R01699,R00207,R00224,R00226,R00209,R05636,R03145,R02521,R03321,R02080,R02080,R02383,R03341
87	0.33	459	16	45	0	0	C00074->C00082:[7->1,7->2,7->3]	RP06046,RP11173,RP02170,RP00036,RP00123,RP05698,RP02171,RP02273,RP06324,RP06826,RP01120,RP11191,RP01958,RP00564,RP00346,RP02956	R02520,R07500,R07500,R02382,R00199,R01858,R02628,R01138,R00659,R00724,R00200,R00206,R02320,R00430,R00208,R01012,R00572,R02078,R00031,R01815,R07212,R00731,R01196,R00006,R00014,R00211,R00210,R01699,R00207,R00224,R00226,R00209,R05636,R03145,R02383,R02521,R00818,R02080,R00818,R07709,R02080,R02520,R02657,R02655,R03341
88	0.33	491	25	59	0	0	C00074->C00082:[7->1,7->2,7->3]	RP06552,RP11173,RP02170,RP00036,RP00123,RP00196,RP04543,RP05983,RP02453,RP00564,RP01197,RP06046,RP11191,RP01790,RP01120,RP04290,RP00346,RP02273,RP02940,RP06324,RP06826,RP05698,RP01958,RP02171,RP02956	R01384,R01386,R07658,R07500,R02382,R00199,R01858,R02628,R01138,R00659,R00724,R00200,R00206,R02320,R00430,R00208,R01012,R00572,R02078,R00031,R01815,R07212,R00731,R00289,R00287,R00955,R00286,R05103,R01281,R02739,R02520,R00959,R02520,R07500,R07709,R01830,R00818,R00220,R02657,R02655,R02521,R03321,R00818,R02080,R01196,R00006,R00014,R00211,R00210,R01699,R00207,R00224,R00226,R00209,R05636,R03145,R02080,R02383,R03341
89	0.33	504	24	57	0	0	C00074->C00082:[7->1,7->2,7->3]	RP06552,RP11173,RP02170,RP00036,RP00123,RP00196,RP04543,RP02453,RP00564,RP02454,RP01197,RP06046,RP11191,RP01790,RP05698,RP00346,RP02273,RP02940,RP06324,RP06826,RP01120,RP01958,RP02171,RP02956	R01384,R01386,R07658,R07500,R02382,R00199,R01858,R02628,R01138,R00659,R00724,R00200,R00206,R02320,R00430,R00208,R01012,R00572,R02078,R00031,R01815,R07212,R00731,R00289,R00287,R00955,R00286,R02739,R02520,R02740,R00959,R02520,R07500,R07709,R01830,R01196,R00006,R00014,R00211,R00210,R01699,R00207,R00224,R00226,R00209,R05636,R03145,R02657,R02655,R02521,R03321,R00818,R02080,R00818,R02080,R02383,R03341
90	0.33	517	26	62	0	0	C00074->C00082:[7->1,7->2,7->3]	RP06552,RP11173,RP02170,RP00036,RP00123,RP00196,RP04543,RP01710,RP02453,RP00564,RP01197,RP06046,RP11191,RP01790,RP05698,RP00346,RP02273,RP02940,RP06324,RP06826,RP01120,RP00214,RP01958,RP03071,RP02171,RP02956	R01384,R01386,R07658,R07500,R02382,R00199,R01858,R02628,R01138,R00659,R00724,R00200,R00206,R02320,R00430,R00208,R01012,R00572,R02078,R00031,R01815,R07212,R00731,R00289,R00287,R00955,R00286,R01714,R02739,R02520,R00959,R02520,R07500,R07709,R01830,R01196,R00006,R00014,R00211,R00210,R01699,R00207,R00224,R00226,R00209,R05636,R03145,R02657,R02655,R02521,R03321,R00818,R02080,R00818,R06603,R00985,R01302,R00986,R02080,R03460,R02383,R03341
91	0.22	456	18	48	0	0	C00074->C00082:[6->1,6->2,7->1,7->2]	RP06046,RP02273,RP02170,RP06172,RP00123,RP04290,RP02171,RP00285,RP06101,RP01958,RP06826,RP11173,RP05983,RP00109,RP00078,RP00564,RP02956,RP00036	R02520,R07500,R02521,R02382,R00472,R02078,R00031,R01815,R07212,R00731,R00220,R02383,R00211,R00210,R00209,R01196,R00212,R00214,R00216,R02080,R02080,R07500,R05103,R01281,R00344,R00930,R00217,R00353,R00431,R00346,R00345,R00726,R00341,R02520,R03341,R00199,R01858,R02628,R01138,R00659,R00724,R00200,R00206,R02320,R00430,R00208,R01012,R00572
92	0.33	413	27	81	0	0	C00074->C00082:[7->1,7->2,7->3]	RP06552,RP11173,RP02170,RP00036,RP00123,RP00196,RP04543,RP06324,RP00564,RP02454,RP01197,RP06172,RP06046,RP11191,RP00128,RP01790,RP05698,RP00346,RP02273,RP06101,RP00026,RP06826,RP01120,RP01958,RP04318,RP02171,RP02956	R01384,R01386,R07658,R07500,R02382,R00199,R01858,R02628,R01138,R00659,R00724,R00200,R00206,R02320,R00430,R00208,R01012,R00572,R02078,R00031,R01815,R07212,R00731,R00289,R00287,R00955,R00286,R00818,R02520,R02740,R00959,R00472,R02520,R07500,R07709,R00710,R00711,R01019,R00326,R01830,R01196,R00006,R00014,R00211,R00210,R01699,R00207,R00224,R00226,R00209,R05636,R03145,R02657,R02655,R02521,R00214,R00216,R00743,R01323,R01179,R05508,R00393,R04057,R02955,R05336,R01359,R05509,R00928,R04000,R00229,R07832,R03884,R00227,R03153,R00235,R02080,R00818,R02080,R00224,R02383,R03341
93	0.33	481	15	37	0	2	C00074->C00082:[6->1,7->2,8->3]	RP01711,RP02170,RP00036,RP00123,RP04290,RP01416,RP02171,RP01958,RP06826,RP00214,RP01215,RP09028,RP05983,RP00334,RP02956	R01715,R02382,R00199,R01858,R02628,R01138,R00659,R00724,R00200,R00206,R02320,R00430,R00208,R01012,R00572,R02078,R00031,R01815,R07212,R00731,R00220,R01302,R02383,R02080,R02080,R06603,R00985,R01302,R00986,R00985,R00986,R06603,R05103,R01281,R01730,R01728,R03341
94	0.33	490	17	45	0	2	C00074->C00082:[6->1,7->2,8->3]	RP05857,RP01711,RP02170,RP00123,RP00177,RP01416,RP02171,RP01958,RP06826,RP00214,RP01215,RP09028,RP02956,RP00078,RP01431,RP00334,RP00036	R00709,R00267,R01715,R02382,R02078,R00031,R01815,R07212,R00731,R00351,R00352,R00362,R01302,R02383,R02080,R02080,R06603,R00985,R01302,R00986,R00985,R00986,R06603,R03341,R00431,R00346,R00345,R00726,R00341,R01324,R01730,R01728,R00199,R01858,R02628,R01138,R00659,R00724,R00200,R00206,R02320,R00430,R00208,R01012,R00572
95	0.22	477	18	47	0	0	C00074->C00082:[6->1,6->2,7->1,7->2]	RP11173,RP02170,RP00036,RP00123,RP06046,RP02171,RP00078,RP00564,RP01431,RP06172,RP05857,RP00177,RP02273,RP06101,RP06826,RP00285,RP01958,RP02956	R07500,R02382,R00199,R01858,R02628,R01138,R00659,R00724,R00200,R00206,R02320,R00430,R00208,R01012,R00572,R02078,R00031,R01815,R07212,R00731,R02520,R07500,R02383,R00431,R00346,R00345,R00726,R00341,R02520,R01324,R00472,R00709,R00267,R00351,R00352,R00362,R02521,R00214,R00216,R02080,R00211,R00210,R00209,R01196,R00212,R02080,R03341
96	0.33	464	20	56	0	0	C00074->C00082:[7->1,7->2,7->3]	RP06046,RP11173,RP02170,RP00177,RP00123,RP05857,RP05698,RP02171,RP02273,RP01958,RP06324,RP06826,RP01120,RP11191,RP00036,RP00078,RP00564,RP01431,RP00346,RP02956	R02520,R07500,R07500,R02382,R00351,R00352,R00362,R02078,R00031,R01815,R07212,R00731,R00709,R00267,R01196,R00006,R00014,R00211,R00210,R01699,R00207,R00224,R00226,R00209,R05636,R03145,R02383,R02521,R02080,R00818,R02080,R00818,R07709,R00199,R01858,R02628,R01138,R00659,R00724,R00200,R00206,R02320,R00430,R00208,R01012,R00572,R00431,R00346,R00345,R00726,R00341,R02520,R01324,R02657,R02655,R03341
97	0.33	530	20	45	0	2	C00279->C00082:[6->2], C00074->C00082:[6->1,8->3]	RP06552,RP01711,RP02170,RP00123,RP01790,RP01416,RP00196,RP04543,RP02940,RP06826,RP00214,RP01215,RP09028,RP02956,RP01958,RP02453,RP00334,RP01197,RP02171,RP00036	R01384,R01386,R07658,R01715,R02382,R02078,R00031,R01815,R07212,R00731,R01830,R01302,R00289,R00287,R00955,R00286,R03321,R02080,R06603,R00985,R01302,R00986,R00985,R00986,R06603,R03341,R02080,R02739,R01730,R01728,R00959,R02383,R00199,R01858,R02628,R01138,R00659,R00724,R00200,R00206,R02320,R00430,R00208,R01012,R00572
98	0.33	457	18	51	0	2	C00074->C00082:[6->1,6->2,8->3]	RP01711,RP02170,RP06172,RP00123,RP01416,RP02171,RP00285,RP06101,RP01958,RP06826,RP00214,RP01215,RP09028,RP02956,RP00109,RP00078,RP00334,RP00036	R01715,R02382,R00472,R02078,R00031,R01815,R07212,R00731,R01302,R02383,R00211,R00210,R00209,R01196,R00212,R00214,R00216,R02080,R02080,R06603,R00985,R01302,R00986,R00985,R00986,R06603,R03341,R00344,R00930,R00217,R00353,R00431,R00346,R00345,R00726,R00341,R01730,R01728,R00199,R01858,R02628,R01138,R00659,R00724,R00200,R00206,R02320,R00430,R00208,R01012,R00572
99	0.33	430	27	74	0	0	C00074->C00082:[7->1,7->2,7->3]	RP06552,RP11173,RP02170,RP06172,RP00123,RP00196,RP04543,RP06324,RP02453,RP00564,RP01197,RP05729,RP00036,RP06046,RP11191,RP01790,RP05698,RP00346,RP02273,RP02940,RP00079,RP06826,RP01120,RP00285,RP01958,RP02171,RP02956	R01384,R01386,R07658,R07500,R02382,R00472,R02078,R00031,R01815,R07212,R00731,R00289,R00287,R00955,R00286,R00818,R02739,R02520,R00959,R00217,R00346,R00345,R00726,R00341,R00431,R00199,R01858,R02628,R01138,R00659,R00724,R00200,R00206,R02320,R00430,R00208,R01012,R00572,R02520,R07500,R07709,R01830,R01196,R00006,R00014,R00211,R00210,R01699,R00207,R00224,R00226,R00209,R05636,R03145,R02657,R02655,R02521,R03321,R00361,R00360,R00343,R00342,R01447,R01257,R02080,R00818,R00211,R00210,R00209,R01196,R00212,R02080,R02383,R03341
100	0.11	357	6	28	0	0	C00074->C00082:[7->2]	RP00123,RP05698,RP00078,RP06826,RP00109,RP01958	R02078,R00031,R01815,R07212,R00731,R01196,R00006,R00014,R00211,R00210,R01699,R00207,R00224,R00226,R00209,R05636,R03145,R00431,R00346,R00345,R00726,R00341,R02080,R00344,R00930,R00217,R00353,R02080
101	0.33	396	25	82	0	0	C00074->C00082:[7->1,7->2,7->3]	RP11173,RP02170,RP06172,RP00123,RP06046,RP02171,RP06324,RP00078,RP00564,RP01431,RP00346,RP00036,RP05857,RP11191,RP00128,RP00177,RP05698,RP02273,RP06101,RP00026,RP06826,RP01120,RP01958,RP04318,RP02956	R07500,R02382,R00472,R02078,R00031,R01815,R07212,R00731,R02520,R07500,R02383,R00818,R00431,R00346,R00345,R00726,R00341,R02520,R01324,R02657,R02655,R00199,R01858,R02628,R01138,R00659,R00724,R00200,R00206,R02320,R00430,R00208,R01012,R00572,R00709,R00267,R07709,R00710,R00711,R01019,R00326,R00351,R00352,R00362,R01196,R00006,R00014,R00211,R00210,R01699,R00207,R00224,R00226,R00209,R05636,R03145,R02521,R00214,R00216,R00743,R01323,R01179,R05508,R00393,R04057,R02955,R05336,R01359,R05509,R00928,R04000,R00229,R07832,R03884,R00227,R03153,R00235,R02080,R00818,R02080,R00224,R03341
102	0.33	398	17	52	0	2	C00074->C00082:[6->1,6->2,8->3]	RP09028,RP02170,RP00036,RP00123,RP01416,RP02171,RP01711,RP00079,RP06826,RP00214,RP01215,RP02956,RP00285,RP01958,RP00334,RP05729,RP06172	R06603,R02382,R00199,R01858,R02628,R01138,R00659,R00724,R00200,R00206,R02320,R00430,R00208,R01012,R00572,R02078,R00031,R01815,R07212,R00731,R01302,R02383,R01715,R00361,R00360,R00343,R00342,R01447,R01257,R02080,R06603,R00985,R01302,R00986,R00985,R00986,R03341,R00211,R00210,R00209,R01196,R00212,R02080,R01730,R01728,R00217,R00346,R00345,R00726,R00341,R00431,R00472
103	0.33	450	18	54	0	0	C00074->C00082:[7->1,7->2,7->3]	RP06046,RP11173,RP02170,RP00036,RP00123,RP05698,RP02171,RP02273,RP06324,RP06826,RP00078,RP01120,RP11191,RP00109,RP01958,RP00564,RP00346,RP02956	R02520,R07500,R07500,R02382,R00199,R01858,R02628,R01138,R00659,R00724,R00200,R00206,R02320,R00430,R00208,R01012,R00572,R02078,R00031,R01815,R07212,R00731,R01196,R00006,R00014,R00211,R00210,R01699,R00207,R00224,R00226,R00209,R05636,R03145,R02383,R02521,R00818,R02080,R00431,R00346,R00345,R00726,R00341,R00818,R07709,R00344,R00930,R00217,R00353,R02080,R02520,R02657,R02655,R03341
104	0.22	511	19	51	0	0	C00074->C00082:[7->1,7->2]	RP06552,RP06046,RP02273,RP02170,RP00123,RP01790,RP05698,RP00196,RP04543,RP02940,RP06826,RP11173,RP01958,RP02453,RP00564,RP02956,RP01197,RP02171,RP00036	R01384,R01386,R07658,R02520,R07500,R02521,R02382,R02078,R00031,R01815,R07212,R00731,R01830,R01196,R00006,R00014,R00211,R00210,R01699,R00207,R00224,R00226,R00209,R05636,R03145,R00289,R00287,R00955,R00286,R03321,R02080,R07500,R02080,R02739,R02520,R03341,R00959,R02383,R00199,R01858,R02628,R01138,R00659,R00724,R00200,R00206,R02320,R00430,R00208,R01012,R00572
105	0.22	475	20	36	0	0	C00074->C00082:[7->1,7->2]	RP06552,RP11173,RP02170,RP00123,RP06046,RP00196,RP04543,RP00078,RP00564,RP01431,RP02454,RP01197,RP05857,RP01790,RP00177,RP02273,RP06826,RP01958,RP02171,RP02956	R01384,R01386,R07658,R07500,R02382,R02078,R00031,R01815,R07212,R00731,R02520,R07500,R00289,R00287,R00955,R00286,R00431,R00346,R00345,R00726,R00341,R02520,R01324,R02740,R00959,R00709,R00267,R01830,R00351,R00352,R00362,R02521,R02080,R02080,R02383,R03341
106	0.33	382	21	71	0	0	C00074->C00082:[7->1,7->2,7->3]	RP11173,RP02170,RP06172,RP00123,RP02171,RP06324,RP00564,RP00346,RP00036,RP06046,RP11191,RP00128,RP05698,RP02273,RP06101,RP00026,RP06826,RP01120,RP01958,RP04318,RP02956	R07500,R02382,R00472,R02078,R00031,R01815,R07212,R00731,R02383,R00818,R02520,R02657,R02655,R00199,R01858,R02628,R01138,R00659,R00724,R00200,R00206,R02320,R00430,R00208,R01012,R00572,R02520,R07500,R07709,R00710,R00711,R01019,R00326,R01196,R00006,R00014,R00211,R00210,R01699,R00207,R00224,R00226,R00209,R05636,R03145,R02521,R00214,R00216,R00743,R01323,R01179,R05508,R00393,R04057,R02955,R05336,R01359,R05509,R00928,R04000,R00229,R07832,R03884,R00227,R03153,R00235,R02080,R00818,R02080,R00224,R03341
107	0.22	483	20	43	0	0	C00074->C00082:[7->1,7->2]	RP06552,RP11173,RP02170,RP00123,RP00196,RP04543,RP01710,RP00564,RP02454,RP01197,RP06046,RP01790,RP05698,RP02273,RP06826,RP00214,RP01958,RP03071,RP02171,RP02956	R01384,R01386,R07658,R07500,R02382,R02078,R00031,R01815,R07212,R00731,R00289,R00287,R00955,R00286,R01714,R02520,R02740,R00959,R02520,R07500,R01830,R01196,R00006,R00014,R00211,R00210,R01699,R00207,R00224,R00226,R00209,R05636,R03145,R02521,R02080,R06603,R00985,R01302,R00986,R02080,R03460,R02383,R03341
108	0.22	508	20	46	0	0	C00074->C00082:[6->1,6->2]	RP06552,RP11173,RP02170,RP00036,RP00123,RP00196,RP04543,RP00564,RP02454,RP01197,RP06172,RP06046,RP01790,RP02273,RP06101,RP06826,RP00285,RP01958,RP02171,RP02956	R01384,R01386,R07658,R07500,R02382,R00199,R01858,R02628,R01138,R00659,R00724,R00200,R00206,R02320,R00430,R00208,R01012,R00572,R02078,R00031,R01815,R07212,R00731,R00289,R00287,R00955,R00286,R02520,R02740,R00959,R00472,R02520,R07500,R01830,R02521,R00214,R00216,R02080,R00211,R00210,R00209,R01196,R00212,R02080,R02383,R03341
109	0.22	486	21	37	0	0	C00074->C00082:[7->1,7->2]	RP06552,RP11173,RP02170,RP00123,RP06046,RP00196,RP04543,RP00078,RP02453,RP00564,RP01431,RP01197,RP05857,RP01790,RP00177,RP02273,RP02940,RP06826,RP01958,RP02171,RP02956	R01384,R01386,R07658,R07500,R02382,R02078,R00031,R01815,R07212,R00731,R02520,R07500,R00289,R00287,R00955,R00286,R00431,R00346,R00345,R00726,R00341,R02739,R02520,R01324,R00959,R00709,R00267,R01830,R00351,R00352,R00362,R02521,R03321,R02080,R02080,R02383,R03341
110	0.33	478	24	64	0	0	C00074->C00082:[7->1,7->2,7->3]	RP06552,RP11173,RP02170,RP00036,RP00123,RP00196,RP04543,RP00109,RP00078,RP00564,RP06826,RP01197,RP06046,RP11191,RP01790,RP05698,RP00346,RP02273,RP06324,RP02454,RP01120,RP01958,RP02171,RP02956	R01384,R01386,R07658,R07500,R02382,R00199,R01858,R02628,R01138,R00659,R00724,R00200,R00206,R02320,R00430,R00208,R01012,R00572,R02078,R00031,R01815,R07212,R00731,R00289,R00287,R00955,R00286,R00344,R00930,R00217,R00353,R00431,R00346,R00345,R00726,R00341,R02520,R02080,R00959,R02520,R07500,R07709,R01830,R01196,R00006,R00014,R00211,R00210,R01699,R00207,R00224,R00226,R00209,R05636,R03145,R02657,R02655,R02521,R00818,R02740,R00818,R02080,R02383,R03341
111	0.11	363	9	46	0	0	C00074->C00082:[6->2]	RP06172,RP00123,RP06101,RP00026,RP06826,RP00036,RP01958,RP04318,RP00128	R00472,R02078,R00031,R01815,R07212,R00731,R00214,R00216,R00743,R01323,R01179,R05508,R00393,R04057,R02955,R05336,R01359,R05509,R00928,R04000,R00229,R07832,R03884,R00227,R03153,R00235,R02080,R00199,R01858,R02628,R01138,R00659,R00724,R00200,R00206,R02320,R00430,R00208,R01012,R00572,R02080,R00224,R00710,R00711,R01019,R00326
112	0.33	385	23	80	0	0	C00074->C00082:[7->1,7->2,7->3]	RP11173,RP02170,RP06172,RP00123,RP02171,RP06324,RP00109,RP00078,RP00564,RP00346,RP00036,RP06046,RP11191,RP00128,RP05698,RP02273,RP06101,RP00026,RP06826,RP01120,RP01958,RP04318,RP02956	R07500,R02382,R00472,R02078,R00031,R01815,R07212,R00731,R02383,R00818,R00344,R00930,R00217,R00353,R00431,R00346,R00345,R00726,R00341,R02520,R02657,R02655,R00199,R01858,R02628,R01138,R00659,R00724,R00200,R00206,R02320,R00430,R00208,R01012,R00572,R02520,R07500,R07709,R00710,R00711,R01019,R00326,R01196,R00006,R00014,R00211,R00210,R01699,R00207,R00224,R00226,R00209,R05636,R03145,R02521,R00214,R00216,R00743,R01323,R01179,R05508,R00393,R04057,R02955,R05336,R01359,R05509,R00928,R04000,R00229,R07832,R03884,R00227,R03153,R00235,R02080,R00818,R02080,R00224,R03341
113	0.33	485	25	65	0	0	C00074->C00082:[7->1,7->2,7->3]	RP06552,RP11173,RP02170,RP00036,RP00123,RP00196,RP04543,RP00109,RP00078,RP02453,RP00564,RP01197,RP06046,RP11191,RP01790,RP05698,RP00346,RP02273,RP02940,RP06324,RP06826,RP01120,RP01958,RP02171,RP02956	R01384,R01386,R07658,R07500,R02382,R00199,R01858,R02628,R01138,R00659,R00724,R00200,R00206,R02320,R00430,R00208,R01012,R00572,R02078,R00031,R01815,R07212,R00731,R00289,R00287,R00955,R00286,R00344,R00930,R00217,R00353,R00431,R00346,R00345,R00726,R00341,R02739,R02520,R00959,R02520,R07500,R07709,R01830,R01196,R00006,R00014,R00211,R00210,R01699,R00207,R00224,R00226,R00209,R05636,R03145,R02657,R02655,R02521,R03321,R00818,R02080,R00818,R02080,R02383,R03341
114	0.33	473	27	65	0	0	C00074->C00082:[7->1,7->2,7->3]	RP06552,RP01568,RP11173,RP02170,RP00036,RP00123,RP00113,RP00196,RP04543,RP01033,RP00564,RP06826,RP01197,RP06046,RP11191,RP00395,RP13340,RP01790,RP05698,RP00346,RP02273,RP06324,RP02454,RP01120,RP01958,RP02171,RP02956	R01384,R01386,R07658,R01518,R07500,R02382,R00199,R01858,R02628,R01138,R00659,R00724,R00200,R00206,R02320,R00430,R00208,R01012,R00572,R02078,R00031,R01815,R07212,R00731,R02188,R01512,R01515,R01517,R01660,R00289,R00287,R00955,R00286,R00658,R02520,R02080,R00959,R02520,R07500,R07709,R01061,R01063,R01827,R01830,R01196,R00006,R00014,R00211,R00210,R01699,R00207,R00224,R00226,R00209,R05636,R03145,R02657,R02655,R02521,R00818,R02740,R00818,R02080,R02383,R03341
115	0.22	465	19	58	0	0	C00074->C00082:[7->1,7->2]	RP06552,RP06046,RP01134,RP02273,RP02170,RP00036,RP00123,RP05698,RP01093,RP04543,RP00649,RP06826,RP11173,RP00060,RP01958,RP00564,RP05915,RP02171,RP02956	R01384,R01386,R07658,R02520,R07500,R00837,R02521,R02382,R00199,R01858,R02628,R01138,R00659,R00724,R00200,R00206,R02320,R00430,R00208,R01012,R00572,R02078,R00031,R01815,R07212,R00731,R01196,R00006,R00014,R00211,R00210,R01699,R00207,R00224,R00226,R00209,R05636,R03145,R00771,R00286,R00761,R01067,R02080,R07500,R00725,R01139,R00299,R08404,R02185,R05804,R00303,R00850,R02080,R02520,R02737,R00836,R02383,R03341
116	0.33	442	21	56	0	0	C00074->C00082:[7->1,7->2,7->3]	RP11173,RP02170,RP00036,RP00123,RP02171,RP05983,RP00564,RP00346,RP06172,RP06046,RP11191,RP01120,RP04290,RP02273,RP06101,RP06324,RP06826,RP05698,RP00285,RP01958,RP02956	R07500,R02382,R00199,R01858,R02628,R01138,R00659,R00724,R00200,R00206,R02320,R00430,R00208,R01012,R00572,R02078,R00031,R01815,R07212,R00731,R02383,R05103,R01281,R02520,R02657,R02655,R00472,R02520,R07500,R07709,R00818,R00220,R02521,R00214,R00216,R00818,R02080,R01196,R00006,R00014,R00211,R00210,R01699,R00207,R00224,R00226,R00209,R05636,R03145,R00211,R00210,R00209,R01196,R00212,R02080,R03341
117	0.33	476	21	60	0	0	C00074->C00082:[7->1,7->2,7->3]	RP11173,RP02170,RP00036,RP00123,RP02171,RP01710,RP00109,RP00078,RP00564,RP00346,RP06046,RP11191,RP05698,RP02273,RP06324,RP06826,RP01120,RP00214,RP01958,RP03071,RP02956	R07500,R02382,R00199,R01858,R02628,R01138,R00659,R00724,R00200,R00206,R02320,R00430,R00208,R01012,R00572,R02078,R00031,R01815,R07212,R00731,R02383,R01714,R00344,R00930,R00217,R00353,R00431,R00346,R00345,R00726,R00341,R02520,R02657,R02655,R02520,R07500,R07709,R01196,R00006,R00014,R00211,R00210,R01699,R00207,R00224,R00226,R00209,R05636,R03145,R02521,R00818,R02080,R00818,R06603,R00985,R01302,R00986,R02080,R03460,R03341
118	0.11	462	9	17	0	0	C00279->C00082:[6->2]	RP06552,RP01790,RP00123,RP00196,RP04543,RP02454,RP01958,RP06826,RP01197	R01384,R01386,R07658,R01830,R02078,R00031,R01815,R07212,R00731,R00289,R00287,R00955,R00286,R02740,R02080,R02080,R00959
119	0.33	449	24	59	0	0	C00074->C00082:[7->1,7->2,7->3]	RP01568,RP11173,RP02170,RP00036,RP00123,RP00113,RP02171,RP01033,RP05983,RP00564,RP00346,RP06046,RP11191,RP00395,RP13340,RP01790,RP01120,RP05698,RP02273,RP06324,RP06826,RP04290,RP01958,RP02956	R01518,R07500,R02382,R00199,R01858,R02628,R01138,R00659,R00724,R00200,R00206,R02320,R00430,R00208,R01012,R00572,R02078,R00031,R01815,R07212,R00731,R02188,R01512,R01515,R01517,R01660,R02383,R00658,R05103,R01281,R02520,R02657,R02655,R02520,R07500,R07709,R01061,R01063,R01827,R01830,R00818,R01196,R00006,R00014,R00211,R00210,R01699,R00207,R00224,R00226,R00209,R05636,R03145,R02521,R00818,R02080,R00220,R02080,R03341
120	0.22	437	21	42	0	0	C00279->C00082:[6->1,6->2], C00074->C00082:[6->1,6->2]	RP06552,RP06046,RP02273,RP02170,RP06172,RP00123,RP00196,RP00285,RP06101,RP01958,RP06826,RP01790,RP11173,RP00109,RP00078,RP00564,RP04543,RP02454,RP01197,RP02171,RP02956	R01384,R01386,R07658,R02520,R07500,R02521,R02382,R00472,R02078,R00031,R01815,R07212,R00731,R00289,R00287,R00955,R00211,R00210,R00209,R01196,R00212,R00214,R00216,R02080,R02080,R01830,R07500,R00344,R00930,R00217,R00353,R00431,R00346,R00345,R00726,R00341,R02520,R00286,R02740,R00959,R02383,R03341
121	0.22	399	20	65	0	0	C00074->C00082:[7->1,7->2]	RP05857,RP00564,RP11173,RP02170,RP06172,RP00123,RP06046,RP00078,RP02171,RP02273,RP06101,RP00026,RP06826,RP00177,RP01958,RP00128,RP04318,RP01431,RP02956,RP00036	R00709,R00267,R02520,R07500,R02382,R00472,R02078,R00031,R01815,R07212,R00731,R02520,R07500,R00431,R00346,R00345,R00726,R00341,R02383,R02521,R00214,R00216,R00743,R01323,R01179,R05508,R00393,R04057,R02955,R05336,R01359,R05509,R00928,R04000,R00229,R07832,R03884,R00227,R03153,R00235,R02080,R00351,R00352,R00362,R02080,R00710,R00711,R01019,R00326,R00224,R01324,R03341,R00199,R01858,R02628,R01138,R00659,R00724,R00200,R00206,R02320,R00430,R00208,R01012,R00572
122	0.33	458	20	57	0	2	C00074->C00082:[6->1,7->2,8->3]	RP01568,RP09028,RP00395,RP13340,RP01790,RP00113,RP05698,RP01416,RP00123,RP01711,RP06826,RP00214,RP01215,RP01033,RP02956,RP01958,RP02170,RP00334,RP02171,RP00036	R01518,R06603,R01061,R01063,R01827,R01830,R02188,R01512,R01515,R01517,R01660,R01196,R00006,R00014,R00211,R00210,R01699,R00207,R00224,R00226,R00209,R05636,R03145,R01302,R02078,R00031,R01815,R07212,R00731,R01715,R02080,R06603,R00985,R01302,R00986,R00985,R00986,R00658,R03341,R02080,R02382,R01730,R01728,R02383,R00199,R01858,R02628,R01138,R00659,R00724,R00200,R00206,R02320,R00430,R00208,R01012,R00572
123	0.22	432	16	42	0	0	C00074->C00082:[7->1,7->2]	RP05857,RP02273,RP02170,RP00123,RP00177,RP06046,RP05698,RP02171,RP01958,RP06826,RP11173,RP00109,RP00078,RP00564,RP01431,RP02956	R00709,R00267,R02521,R02382,R02078,R00031,R01815,R07212,R00731,R00351,R00352,R00362,R02520,R07500,R01196,R00006,R00014,R00211,R00210,R01699,R00207,R00224,R00226,R00209,R05636,R03145,R02383,R02080,R02080,R07500,R00344,R00930,R00217,R00353,R00431,R00346,R00345,R00726,R00341,R02520,R01324,R03341
124	0.33	406	24	74	0	0	C00074->C00082:[7->1,7->2,7->3]	RP11173,RP02170,RP00036,RP00123,RP06046,RP02171,RP06324,RP00078,RP00564,RP01431,RP00346,RP05729,RP06172,RP05857,RP11191,RP00177,RP05698,RP02273,RP00079,RP06826,RP01120,RP00285,RP01958,RP02956	R07500,R02382,R00199,R01858,R02628,R01138,R00659,R00724,R00200,R00206,R02320,R00430,R00208,R01012,R00572,R02078,R00031,R01815,R07212,R00731,R02520,R07500,R02383,R00818,R00431,R00346,R00345,R00726,R00341,R02520,R01324,R02657,R02655,R00217,R00346,R00345,R00726,R00341,R00431,R00472,R00709,R00267,R07709,R00351,R00352,R00362,R01196,R00006,R00014,R00211,R00210,R01699,R00207,R00224,R00226,R00209,R05636,R03145,R02521,R00361,R00360,R00343,R00342,R01447,R01257,R02080,R00818,R00211,R00210,R00209,R01196,R00212,R02080,R03341
125	0.11	468	5	32	0	0	C00074->C00082:[7->2]	RP05698,RP01958,RP00036,RP00123,RP06826	R01196,R00006,R00014,R00211,R00210,R01699,R00207,R00224,R00226,R00209,R05636,R03145,R02080,R00199,R01858,R02628,R01138,R00659,R00724,R00200,R00206,R02320,R00430,R00208,R01012,R00572,R02078,R00031,R01815,R07212,R00731,R02080
126	0.22	460	21	39	0	0	C00279->C00082:[6->1,6->2]	RP06552,RP06046,RP01134,RP02273,RP02170,RP01790,RP00123,RP01093,RP04543,RP00649,RP06826,RP11173,RP00060,RP01958,RP00564,RP05915,RP02454,RP01197,RP00196,RP02171,RP02956	R01384,R01386,R07658,R02520,R07500,R00837,R02521,R02382,R01830,R02078,R00031,R01815,R07212,R00731,R00771,R00286,R00761,R01067,R02080,R07500,R00725,R01139,R00299,R08404,R02185,R05804,R00303,R00850,R02080,R02520,R02737,R00836,R02740,R00959,R00289,R00287,R00955,R02383,R03341
127	0.22	448	22	43	0	0	C00074->C00082:[6->1,6->2]	RP06552,RP02170,RP00123,RP00196,RP00109,RP00078,RP01197,RP01790,RP06101,RP02940,RP06826,RP00285,RP01958,RP02171,RP02956,RP11173,RP06172,RP04543,RP02453,RP00564,RP06046,RP02273	R01384,R01386,R07658,R02382,R02078,R00031,R01815,R07212,R00731,R00289,R00287,R00955,R00344,R00930,R00217,R00353,R00431,R00346,R00345,R00726,R00341,R00959,R01830,R00214,R00216,R03321,R02080,R00211,R00210,R00209,R01196,R00212,R02080,R02383,R03341,R07500,R00472,R00286,R02739,R02520,R02520,R07500,R02521
128	0.33	437	23	65	0	0	C00074->C00082:[7->1,7->2,7->3]	RP11173,RP02170,RP06172,RP00123,RP02171,RP00078,RP00109,RP05983,RP00564,RP00346,RP00036,RP06046,RP11191,RP01120,RP04290,RP02273,RP06101,RP06324,RP06826,RP05698,RP00285,RP01958,RP02956	R07500,R02382,R00472,R02078,R00031,R01815,R07212,R00731,R02383,R00431,R00346,R00345,R00726,R00341,R00344,R00930,R00217,R00353,R05103,R01281,R02520,R02657,R02655,R00199,R01858,R02628,R01138,R00659,R00724,R00200,R00206,R02320,R00430,R00208,R01012,R00572,R02520,R07500,R07709,R00818,R00220,R02521,R00214,R00216,R00818,R02080,R01196,R00006,R00014,R00211,R00210,R01699,R00207,R00224,R00226,R00209,R05636,R03145,R00211,R00210,R00209,R01196,R00212,R02080,R03341
129	0.11	375	8	38	0	0	C00074->C00082:[6->2]	RP00036,RP00123,RP01958,RP06172,RP00285,RP05729,RP00079,RP06826	R00199,R01858,R02628,R01138,R00659,R00724,R00200,R00206,R02320,R00430,R00208,R01012,R00572,R02078,R00031,R01815,R07212,R00731,R02080,R00472,R00211,R00210,R00209,R01196,R00212,R00217,R00346,R00345,R00726,R00341,R00431,R00361,R00360,R00343,R00342,R01447,R01257,R02080
130	0.33	456	16	55	0	2	C00074->C00082:[6->1,7->2,8->3]	RP01711,RP02170,RP00036,RP00123,RP05698,RP01416,RP02171,RP01958,RP06826,RP00214,RP01215,RP09028,RP00109,RP00078,RP00334,RP02956	R01715,R02382,R00199,R01858,R02628,R01138,R00659,R00724,R00200,R00206,R02320,R00430,R00208,R01012,R00572,R02078,R00031,R01815,R07212,R00731,R01196,R00006,R00014,R00211,R00210,R01699,R00207,R00224,R00226,R00209,R05636,R03145,R01302,R02383,R02080,R02080,R06603,R00985,R01302,R00986,R00985,R00986,R06603,R00344,R00930,R00217,R00353,R00431,R00346,R00345,R00726,R00341,R01730,R01728,R03341
131	0.33	522	19	44	0	2	C00279->C00082:[6->2], C00074->C00082:[6->1,8->3]	RP06552,RP00334,RP01711,RP02170,RP00123,RP01790,RP01416,RP00196,RP04543,RP02454,RP00214,RP01215,RP09028,RP02956,RP01958,RP06826,RP01197,RP02171,RP00036	R01384,R01386,R07658,R01730,R01728,R01715,R02382,R02078,R00031,R01815,R07212,R00731,R01830,R01302,R00289,R00287,R00955,R00286,R02740,R06603,R00985,R01302,R00986,R00985,R00986,R06603,R03341,R02080,R02080,R00959,R02383,R00199,R01858,R02628,R01138,R00659,R00724,R00200,R00206,R02320,R00430,R00208,R01012,R00572
132	0.22	458	20	54	0	0	C00074->C00082:[7->1,7->2]	RP01568,RP06046,RP11173,RP00395,RP13340,RP01790,RP00113,RP05698,RP00123,RP02273,RP06826,RP00564,RP04290,RP01033,RP05983,RP01958,RP02170,RP02956,RP02171,RP00036	R01518,R02520,R07500,R07500,R01061,R01063,R01827,R01830,R02188,R01512,R01515,R01517,R01660,R01196,R00006,R00014,R00211,R00210,R01699,R00207,R00224,R00226,R00209,R05636,R03145,R02078,R00031,R01815,R07212,R00731,R02521,R02080,R02520,R00220,R00658,R05103,R01281,R02080,R02382,R03341,R02383,R00199,R01858,R02628,R01138,R00659,R00724,R00200,R00206,R02320,R00430,R00208,R01012,R00572
133	0.11	494	6	23	0	0	C00074->C00082:[7->2]	RP00036,RP00123,RP04290,RP05983,RP06826,RP01958	R00199,R01858,R02628,R01138,R00659,R00724,R00200,R00206,R02320,R00430,R00208,R01012,R00572,R02078,R00031,R01815,R07212,R00731,R00220,R05103,R01281,R02080,R02080
134	0.22	432	16	42	0	0	C00074->C00082:[7->1,7->2]	RP06046,RP11173,RP02170,RP00123,RP05698,RP02171,RP02273,RP06826,RP00078,RP01710,RP00214,RP00109,RP01958,RP03071,RP00564,RP02956	R02520,R07500,R07500,R02382,R02078,R00031,R01815,R07212,R00731,R01196,R00006,R00014,R00211,R00210,R01699,R00207,R00224,R00226,R00209,R05636,R03145,R02383,R02521,R02080,R00431,R00346,R00345,R00726,R00341,R01714,R06603,R00985,R01302,R00986,R00344,R00930,R00217,R00353,R02080,R03460,R02520,R03341
135	0.22	516	21	47	0	0	C00074->C00082:[6->1,6->2]	RP06552,RP11173,RP02170,RP00036,RP00123,RP00196,RP04543,RP02453,RP00564,RP01197,RP06172,RP06046,RP01790,RP02273,RP06101,RP02940,RP06826,RP00285,RP01958,RP02171,RP02956	R01384,R01386,R07658,R07500,R02382,R00199,R01858,R02628,R01138,R00659,R00724,R00200,R00206,R02320,R00430,R00208,R01012,R00572,R02078,R00031,R01815,R07212,R00731,R00289,R00287,R00955,R00286,R02739,R02520,R00959,R00472,R02520,R07500,R01830,R02521,R00214,R00216,R03321,R02080,R00211,R00210,R00209,R01196,R00212,R02080,R02383,R03341
136	0.22	534	20	42	0	0	C00074->C00082:[7->1,7->2]	RP06552,RP06046,RP02273,RP02170,RP00123,RP01790,RP04290,RP00196,RP04543,RP02940,RP06826,RP11173,RP05983,RP01958,RP02453,RP00564,RP02956,RP01197,RP02171,RP00036	R01384,R01386,R07658,R02520,R07500,R02521,R02382,R02078,R00031,R01815,R07212,R00731,R01830,R00220,R00289,R00287,R00955,R00286,R03321,R02080,R07500,R05103,R01281,R02080,R02739,R02520,R03341,R00959,R02383,R00199,R01858,R02628,R01138,R00659,R00724,R00200,R00206,R02320,R00430,R00208,R01012,R00572
137	0.33	490	26	66	0	0	C00074->C00082:[7->1,7->2,7->3]	RP06552,RP11173,RP02170,RP00036,RP00123,RP05857,RP00196,RP04543,RP00078,RP00564,RP01431,RP06826,RP01197,RP06046,RP11191,RP00177,RP01790,RP05698,RP00346,RP02273,RP06324,RP02454,RP01120,RP01958,RP02171,RP02956	R01384,R01386,R07658,R07500,R02382,R00199,R01858,R02628,R01138,R00659,R00724,R00200,R00206,R02320,R00430,R00208,R01012,R00572,R02078,R00031,R01815,R07212,R00731,R00709,R00267,R00289,R00287,R00955,R00286,R00431,R00346,R00345,R00726,R00341,R02520,R01324,R02080,R00959,R02520,R07500,R07709,R00351,R00352,R00362,R01830,R01196,R00006,R00014,R00211,R00210,R01699,R00207,R00224,R00226,R00209,R05636,R03145,R02657,R02655,R02521,R00818,R02740,R00818,R02080,R02383,R03341
138	0.22	492	21	44	0	0	C00074->C00082:[7->1,7->2]	RP06552,RP11173,RP02170,RP00123,RP00196,RP04543,RP01710,RP02453,RP00564,RP01197,RP06046,RP01790,RP05698,RP02273,RP02940,RP06826,RP00214,RP01958,RP03071,RP02171,RP02956	R01384,R01386,R07658,R07500,R02382,R02078,R00031,R01815,R07212,R00731,R00289,R00287,R00955,R00286,R01714,R02739,R02520,R00959,R02520,R07500,R01830,R01196,R00006,R00014,R00211,R00210,R01699,R00207,R00224,R00226,R00209,R05636,R03145,R02521,R03321,R02080,R06603,R00985,R01302,R00986,R02080,R03460,R02383,R03341
139	0.33	490	22	55	0	0	C00074->C00082:[7->1,7->2,7->3]	RP06552,RP11173,RP02170,RP00036,RP00123,RP00196,RP04543,RP00564,RP06826,RP01197,RP06046,RP11191,RP01790,RP05698,RP00346,RP02273,RP06324,RP02454,RP01120,RP01958,RP02171,RP02956	R01384,R01386,R07658,R07500,R02382,R00199,R01858,R02628,R01138,R00659,R00724,R00200,R00206,R02320,R00430,R00208,R01012,R00572,R02078,R00031,R01815,R07212,R00731,R00289,R00287,R00955,R00286,R02520,R02080,R00959,R02520,R07500,R07709,R01830,R01196,R00006,R00014,R00211,R00210,R01699,R00207,R00224,R00226,R00209,R05636,R03145,R02657,R02655,R02521,R00818,R02740,R00818,R02080,R02383,R03341
140	0.33	484	24	58	0	0	C00074->C00082:[7->1,7->2,7->3]	RP06552,RP11173,RP02170,RP00036,RP00123,RP00196,RP04543,RP05983,RP00564,RP06826,RP01197,RP06046,RP11191,RP01790,RP01120,RP04290,RP00346,RP02273,RP06324,RP02454,RP05698,RP01958,RP02171,RP02956	R01384,R01386,R07658,R07500,R02382,R00199,R01858,R02628,R01138,R00659,R00724,R00200,R00206,R02320,R00430,R00208,R01012,R00572,R02078,R00031,R01815,R07212,R00731,R00289,R00287,R00955,R00286,R05103,R01281,R02520,R02080,R00959,R02520,R07500,R07709,R01830,R00818,R00220,R02657,R02655,R02521,R00818,R02740,R01196,R00006,R00014,R00211,R00210,R01699,R00207,R00224,R00226,R00209,R05636,R03145,R02080,R02383,R03341
141	0.33	486	28	70	0	0	C00074->C00082:[7->1,7->2,7->3]	RP06552,RP01134,RP11173,RP02170,RP00036,RP00123,RP01093,RP04543,RP00649,RP00060,RP02453,RP00564,RP05915,RP01197,RP06046,RP11191,RP01790,RP05698,RP00346,RP02273,RP02940,RP06324,RP06826,RP01120,RP01958,RP00196,RP02171,RP02956	R01384,R01386,R07658,R00837,R07500,R02382,R00199,R01858,R02628,R01138,R00659,R00724,R00200,R00206,R02320,R00430,R00208,R01012,R00572,R02078,R00031,R01815,R07212,R00731,R00771,R00286,R00761,R01067,R00725,R01139,R00299,R08404,R02185,R05804,R00303,R00850,R02739,R02520,R02737,R00836,R00959,R02520,R07500,R07709,R01830,R01196,R00006,R00014,R00211,R00210,R01699,R00207,R00224,R00226,R00209,R05636,R03145,R02657,R02655,R02521,R03321,R00818,R02080,R00818,R02080,R00289,R00287,R00955,R02383,R03341
142	0.22	460	14	49	0	0	C00074->C00082:[7->1,7->2]	RP06046,RP02273,RP02170,RP00036,RP00123,RP05698,RP02171,RP01958,RP06826,RP11173,RP00109,RP00078,RP00564,RP02956	R02520,R07500,R02521,R02382,R00199,R01858,R02628,R01138,R00659,R00724,R00200,R00206,R02320,R00430,R00208,R01012,R00572,R02078,R00031,R01815,R07212,R00731,R01196,R00006,R00014,R00211,R00210,R01699,R00207,R00224,R00226,R00209,R05636,R03145,R02383,R02080,R02080,R07500,R00344,R00930,R00217,R00353,R00431,R00346,R00345,R00726,R00341,R02520,R03341
143	0.33	475	25	63	0	0	C00074->C00082:[7->1,7->2,7->3]	RP06552,RP11173,RP02170,RP00036,RP00123,RP00196,RP04543,RP00564,RP06826,RP01197,RP06172,RP06046,RP11191,RP01790,RP05698,RP00346,RP02273,RP06101,RP06324,RP02454,RP01120,RP00285,RP01958,RP02171,RP02956	R01384,R01386,R07658,R07500,R02382,R00199,R01858,R02628,R01138,R00659,R00724,R00200,R00206,R02320,R00430,R00208,R01012,R00572,R02078,R00031,R01815,R07212,R00731,R00289,R00287,R00955,R00286,R02520,R02080,R00959,R00472,R02520,R07500,R07709,R01830,R01196,R00006,R00014,R00211,R00210,R01699,R00207,R00224,R00226,R00209,R05636,R03145,R02657,R02655,R02521,R00214,R00216,R00818,R02740,R00818,R00211,R00210,R00209,R01196,R00212,R02080,R02383,R03341
144	0.22	465	14	43	0	0	C00074->C00082:[7->1,7->2]	RP06046,RP02273,RP02170,RP00036,RP00123,RP04290,RP02171,RP01958,RP06826,RP05698,RP11173,RP05983,RP00564,RP02956	R02520,R07500,R02521,R02382,R00199,R01858,R02628,R01138,R00659,R00724,R00200,R00206,R02320,R00430,R00208,R01012,R00572,R02078,R00031,R01815,R07212,R00731,R00220,R02383,R02080,R02080,R01196,R00006,R00014,R00211,R00210,R01699,R00207,R00224,R00226,R00209,R05636,R03145,R07500,R05103,R01281,R02520,R03341
145	0.22	383	16	44	0	0	C00074->C00082:[7->1,7->2]	RP06046,RP02273,RP02170,RP06172,RP00123,RP05698,RP02171,RP00285,RP06101,RP01958,RP06826,RP11173,RP00109,RP00078,RP00564,RP02956	R02520,R07500,R02521,R02382,R00472,R02078,R00031,R01815,R07212,R00731,R01196,R00006,R00014,R00211,R00210,R01699,R00207,R00224,R00226,R00209,R05636,R03145,R02383,R00211,R00210,R00209,R01196,R00212,R00214,R00216,R02080,R02080,R07500,R00344,R00930,R00217,R00353,R00431,R00346,R00345,R00726,R00341,R02520,R03341
146	0.11	458	11	43	0	0	C00074->C00082:[7->2]	RP01568,RP00395,RP13340,RP01790,RP00113,RP05698,RP00123,RP06826,RP01033,RP01958,RP00036	R01518,R01061,R01063,R01827,R01830,R02188,R01512,R01515,R01517,R01660,R01196,R00006,R00014,R00211,R00210,R01699,R00207,R00224,R00226,R00209,R05636,R03145,R02078,R00031,R01815,R07212,R00731,R02080,R00658,R02080,R00199,R01858,R02628,R01138,R00659,R00724,R00200,R00206,R02320,R00430,R00208,R01012,R00572
147	0.33	480	27	69	0	0	C00074->C00082:[7->1,7->2,7->3]	RP06552,RP01134,RP11173,RP02170,RP00036,RP00123,RP01093,RP04543,RP00060,RP00564,RP05915,RP02454,RP01197,RP06046,RP11191,RP01790,RP05698,RP00346,RP02273,RP00649,RP06324,RP06826,RP01120,RP01958,RP00196,RP02171,RP02956	R01384,R01386,R07658,R00837,R07500,R02382,R00199,R01858,R02628,R01138,R00659,R00724,R00200,R00206,R02320,R00430,R00208,R01012,R00572,R02078,R00031,R01815,R07212,R00731,R00771,R00286,R00725,R01139,R00299,R08404,R02185,R05804,R00303,R00850,R02520,R02737,R00836,R02740,R00959,R02520,R07500,R07709,R01830,R01196,R00006,R00014,R00211,R00210,R01699,R00207,R00224,R00226,R00209,R05636,R03145,R02657,R02655,R02521,R00761,R01067,R00818,R02080,R00818,R02080,R00289,R00287,R00955,R02383,R03341
148	0.33	467	16	42	0	2	C00074->C00082:[6->1,6->2,8->3]	RP09028,RP02170,RP00036,RP00123,RP01416,RP02171,RP01711,RP06101,RP06826,RP00214,RP01215,RP02956,RP00285,RP01958,RP00334,RP06172	R06603,R02382,R00199,R01858,R02628,R01138,R00659,R00724,R00200,R00206,R02320,R00430,R00208,R01012,R00572,R02078,R00031,R01815,R07212,R00731,R01302,R02383,R01715,R00214,R00216,R02080,R06603,R00985,R01302,R00986,R00985,R00986,R03341,R00211,R00210,R00209,R01196,R00212,R02080,R01730,R01728,R00472
149	0.22	492	13	31	0	0	C00074->C00082:[7->1,7->2]	RP06046,RP02273,RP02170,RP00036,RP00123,RP04290,RP02171,RP01958,RP06826,RP11173,RP05983,RP00564,RP02956	R02520,R07500,R02521,R02382,R00199,R01858,R02628,R01138,R00659,R00724,R00200,R00206,R02320,R00430,R00208,R01012,R00572,R02078,R00031,R01815,R07212,R00731,R00220,R02383,R02080,R02080,R07500,R05103,R01281,R02520,R03341
150	0.22	471	22	40	0	0	C00279->C00082:[6->1,6->2]	RP06552,RP01134,RP11173,RP02170,RP00123,RP01093,RP04543,RP02940,RP00060,RP02453,RP00564,RP05915,RP01197,RP06046,RP01790,RP02273,RP00649,RP06826,RP01958,RP00196,RP02171,RP02956	R01384,R01386,R07658,R00837,R07500,R02382,R02078,R00031,R01815,R07212,R00731,R00771,R00286,R03321,R00725,R01139,R00299,R08404,R02185,R05804,R00303,R00850,R02739,R02520,R02737,R00836,R00959,R02520,R07500,R01830,R02521,R00761,R01067,R02080,R02080,R00289,R00287,R00955,R02383,R03341
151	0.33	456	23	63	0	0	C00074->C00082:[7->1,7->2,7->3]	RP06552,RP01134,RP11173,RP02170,RP00036,RP00123,RP01093,RP04543,RP00060,RP00564,RP05915,RP00346,RP06046,RP11191,RP05698,RP02273,RP00649,RP06324,RP06826,RP01120,RP01958,RP02171,RP02956	R01384,R01386,R07658,R00837,R07500,R02382,R00199,R01858,R02628,R01138,R00659,R00724,R00200,R00206,R02320,R00430,R00208,R01012,R00572,R02078,R00031,R01815,R07212,R00731,R00771,R00286,R00725,R01139,R00299,R08404,R02185,R05804,R00303,R00850,R02520,R02737,R00836,R02657,R02655,R02520,R07500,R07709,R01196,R00006,R00014,R00211,R00210,R01699,R00207,R00224,R00226,R00209,R05636,R03145,R02521,R00761,R01067,R00818,R02080,R00818,R02080,R02383,R03341
152	0.33	447	20	57	0	0	C00074->C00082:[7->1,7->2,7->3]	RP11173,RP02170,RP00036,RP00123,RP02171,RP05983,RP00109,RP00078,RP00564,RP00346,RP06046,RP11191,RP01120,RP04290,RP02273,RP06324,RP06826,RP05698,RP01958,RP02956	R07500,R02382,R00199,R01858,R02628,R01138,R00659,R00724,R00200,R00206,R02320,R00430,R00208,R01012,R00572,R02078,R00031,R01815,R07212,R00731,R02383,R05103,R01281,R00344,R00930,R00217,R00353,R00431,R00346,R00345,R00726,R00341,R02520,R02657,R02655,R02520,R07500,R07709,R00818,R00220,R02521,R00818,R02080,R01196,R00006,R00014,R00211,R00210,R01699,R00207,R00224,R00226,R00209,R05636,R03145,R02080,R03341
153	0.33	382	23	74	0	0	C00074->C00082:[7->1,7->2,7->3]	RP11173,RP02170,RP06172,RP00123,RP02171,RP06324,RP05983,RP00564,RP00346,RP00036,RP06046,RP11191,RP00128,RP01120,RP04290,RP02273,RP06101,RP00026,RP06826,RP05698,RP01958,RP04318,RP02956	R07500,R02382,R00472,R02078,R00031,R01815,R07212,R00731,R02383,R00818,R05103,R01281,R02520,R02657,R02655,R00199,R01858,R02628,R01138,R00659,R00724,R00200,R00206,R02320,R00430,R00208,R01012,R00572,R02520,R07500,R07709,R00710,R00711,R01019,R00326,R00818,R00220,R02521,R00214,R00216,R00743,R01323,R01179,R05508,R00393,R04057,R02955,R05336,R01359,R05509,R00928,R04000,R00229,R07832,R03884,R00227,R03153,R00235,R02080,R01196,R00006,R00014,R00211,R00210,R01699,R00207,R00224,R00226,R00209,R05636,R03145,R02080,R00224,R03341
154	0.22	455	16	52	0	0	C00074->C00082:[7->1,7->2]	RP06046,RP02273,RP02170,RP00036,RP00123,RP04290,RP02171,RP01958,RP06826,RP00078,RP05698,RP11173,RP00109,RP05983,RP00564,RP02956	R02520,R07500,R02521,R02382,R00199,R01858,R02628,R01138,R00659,R00724,R00200,R00206,R02320,R00430,R00208,R01012,R00572,R02078,R00031,R01815,R07212,R00731,R00220,R02383,R02080,R02080,R00431,R00346,R00345,R00726,R00341,R01196,R00006,R00014,R00211,R00210,R01699,R00207,R00224,R00226,R00209,R05636,R03145,R07500,R00344,R00930,R00217,R00353,R05103,R01281,R02520,R03341
155	0.22	393	17	49	0	0	C00074->C00082:[7->1,7->2]	RP06046,RP11173,RP02170,RP00036,RP00123,RP04290,RP02171,RP02273,RP00079,RP06826,RP05983,RP00285,RP01958,RP00564,RP02956,RP05729,RP06172	R02520,R07500,R07500,R02382,R00199,R01858,R02628,R01138,R00659,R00724,R00200,R00206,R02320,R00430,R00208,R01012,R00572,R02078,R00031,R01815,R07212,R00731,R00220,R02383,R02521,R00361,R00360,R00343,R00342,R01447,R01257,R02080,R05103,R01281,R00211,R00210,R00209,R01196,R00212,R02080,R02520,R03341,R00217,R00346,R00345,R00726,R00341,R00431,R00472
156	0.33	479	28	66	0	0	C00074->C00082:[7->1,7->2,7->3]	RP06552,RP01568,RP11173,RP02170,RP00036,RP00123,RP00113,RP00196,RP04543,RP01033,RP02453,RP00564,RP01197,RP06046,RP11191,RP00395,RP13340,RP01790,RP05698,RP00346,RP02273,RP02940,RP06324,RP06826,RP01120,RP01958,RP02171,RP02956	R01384,R01386,R07658,R01518,R07500,R02382,R00199,R01858,R02628,R01138,R00659,R00724,R00200,R00206,R02320,R00430,R00208,R01012,R00572,R02078,R00031,R01815,R07212,R00731,R02188,R01512,R01515,R01517,R01660,R00289,R00287,R00955,R00286,R00658,R02739,R02520,R00959,R02520,R07500,R07709,R01061,R01063,R01827,R01830,R01196,R00006,R00014,R00211,R00210,R01699,R00207,R00224,R00226,R00209,R05636,R03145,R02657,R02655,R02521,R03321,R00818,R02080,R00818,R02080,R02383,R03341
