# Supplementary material for: 13C-metabolic flux ratio and novel carbon path analyses confirmed that Trichoderma reesei uses primarily the respirative pathway also on the preferred carbon source glucose
Source: BMC Syst Biol. 2009 Oct 29;3:104. doi: 10.1186/1752-0509-3-104 (PMC2776023; doi:10.1186/1752-0509-3-104)
Supplement: Additional file 1 — Pathways discovered in ReTrace carbon path analysis. Graphical and tabular representations of amino acid synthesis pathways discovered in ReTrace carbon path analysis [21]. Self-contained web site: unpack zip archive and open index.html with a web browser. [file 1752-0509-3-104-S1.zip › AF1-treesei/pathways-C00197-to-C00065.txt]

# Pathways from 3-Phospho-D-glycerate; (C00197) to L-Serine; (C00065)
# CPU time, time/path:	1.73728915663
# CPU time, total:	288.39
# Computation time, time/path:	0:00:01.931103
# Computation time, total:	0:05:20.563136
# Database (-d):	/home/group/icomic/data/kegg/ligand/2009.03.30
# GreedyFinish (-g):	False
# KDiminish (-n):	('list', [50, 10, 1])
# MaxDepth (-m):	6
# NumPaths (-k):	10
# PathwayAvgLen:	15.3043478261
# PathwayLenStdDev:	4.51183419056
# Pathways (complete) found:	39
# Pathways (incomplete) found:	127
# Pathways found:	166
# PruneToSize (-p):	None
# Scores (-c):	treesei.reaction_max_scores_kegg
# Sources:	C00197
# StorePartials (-i):	True
# Target dir (-o):	/fs-1/2/epitkane/public_html/pub/retrace/run090623-scores_maps_images
# Targets:	C00065
# UseDijkstra (-q):	False
#PathIndex ZoScore AvgReactionScore NumRpairs NumReactions ZeroScores ScoresUnderThr CompositeMap Rpairs Reactions
1	1.00	454	5	12	0	0	C00197->C00065:[6->3,7->1,8->2]	RP04290,RP01568,RP01033,RP00109,RP00078	R00220,R01518,R00658,R00344,R00930,R00217,R00353,R00431,R00346,R00345,R00726,R00341
2	1.00	470	17	38	0	0	C00197->C00065:[6->3,7->1,8->2]	RP01572,RP01568,RP00164,RP00113,RP01710,RP00395,RP04290,RP01926,RP01238,RP05698,RP05875,RP01033,RP00214,RP03071,RP01573,RP06593,RP05200	R01528,R01518,R01010,R01011,R01012,R02188,R01512,R01515,R01517,R01660,R01714,R01061,R01063,R00220,R02036,R01015,R01196,R00006,R00014,R00211,R00210,R01699,R00207,R00224,R00226,R00209,R05636,R03145,R01440,R00658,R06603,R00985,R01302,R00986,R03460,R01529,R01528,R05605
3	1.00	531	16	48	0	0	C00197->C00065:[6->3,7->1,8->2]	RP01830,RP01568,RP00109,RP06172,RP00177,RP04290,RP01432,RP00287,RP06101,RP00036,RP00931,RP01033,RP00285,RP00078,RP05729,RP00921	R01900,R01518,R00344,R00930,R00217,R00353,R00472,R00351,R00352,R00362,R00220,R01325,R00214,R00216,R00214,R00216,R00199,R01858,R02628,R01138,R00659,R00724,R00200,R00206,R02320,R00430,R00208,R01012,R00572,R00479,R00658,R00211,R00210,R00209,R01196,R00212,R00431,R00346,R00345,R00726,R00341,R00217,R00346,R00345,R00726,R00341,R00431,R00472
4	1.00	510	14	40	0	0	C00197->C00065:[6->3,7->1,8->2]	RP01572,RP01568,RP00164,RP00036,RP04290,RP01926,RP01238,RP05698,RP05875,RP01033,RP01264,RP01573,RP06593,RP05200	R01528,R01518,R01010,R01011,R01012,R00199,R01858,R02628,R01138,R00659,R00724,R00200,R00206,R02320,R00430,R00208,R01012,R00572,R00220,R02036,R01015,R01196,R00006,R00014,R00211,R00210,R01699,R00207,R00224,R00226,R00209,R05636,R03145,R01440,R00658,R07159,R01058,R01529,R01528,R05605
5	1.00	275	3	4	0	0	C00197->C00065:[6->3,7->1,8->2]	RP01565,RP00513,RP03806	R01513,R00584,R00582,R04173
6	1.00	519	15	47	0	0	C00197->C00065:[6->3,7->1,8->2]	RP01568,RP00109,RP06172,RP00177,RP04290,RP00287,RP06101,RP00036,RP00931,RP01033,RP00285,RP00078,RP01431,RP05729,RP00921	R01518,R00344,R00930,R00217,R00353,R00472,R00351,R00352,R00362,R00220,R00214,R00216,R00214,R00216,R00199,R01858,R02628,R01138,R00659,R00724,R00200,R00206,R02320,R00430,R00208,R01012,R00572,R00479,R00658,R00211,R00210,R00209,R01196,R00212,R00431,R00346,R00345,R00726,R00341,R01324,R00217,R00346,R00345,R00726,R00341,R00431,R00472
7	1.00	428	17	46	0	0	C00197->C00065:[6->3,7->1,8->2]	RP01572,RP01568,RP00164,RP00036,RP04290,RP01926,RP01238,RP05729,RP06172,RP05875,RP01033,RP00079,RP00285,RP01264,RP01573,RP06593,RP05200	R01528,R01518,R01010,R01011,R01012,R00199,R01858,R02628,R01138,R00659,R00724,R00200,R00206,R02320,R00430,R00208,R01012,R00572,R00220,R02036,R01015,R00217,R00346,R00345,R00726,R00341,R00431,R00472,R01440,R00658,R00361,R00360,R00343,R00342,R01447,R01257,R00211,R00210,R00209,R01196,R00212,R07159,R01058,R01529,R01528,R05605
8	1.00	479	16	47	0	0	C00197->C00065:[6->3,7->1,8->2]	RP01568,RP06172,RP00931,RP00078,RP01431,RP00435,RP00036,RP00177,RP04290,RP00287,RP06101,RP01033,RP00285,RP05729,RP00921,RP01729	R01518,R00472,R00479,R00431,R00346,R00345,R00726,R00341,R01324,R01511,R01514,R00199,R01858,R02628,R01138,R00659,R00724,R00200,R00206,R02320,R00430,R00208,R01012,R00572,R00351,R00352,R00362,R00220,R00214,R00216,R00214,R00216,R00658,R00211,R00210,R00209,R01196,R00212,R00217,R00346,R00345,R00726,R00341,R00431,R00472,R01748,R08572
9	1.00	482	14	53	0	0	C00197->C00065:[6->3,7->1,8->2]	RP01568,RP06172,RP00177,RP04290,RP00287,RP05698,RP00931,RP01033,RP00285,RP00078,RP01431,RP00921,RP05729,RP00036	R01518,R00472,R00351,R00352,R00362,R00220,R00214,R00216,R01196,R00006,R00014,R00211,R00210,R01699,R00207,R00224,R00226,R00209,R05636,R03145,R00479,R00658,R00211,R00210,R00209,R01196,R00212,R00431,R00346,R00345,R00726,R00341,R01324,R00472,R00217,R00346,R00345,R00726,R00341,R00431,R00199,R01858,R02628,R01138,R00659,R00724,R00200,R00206,R02320,R00430,R00208,R01012,R00572
10	1.00	422	18	51	0	0	C00197->C00065:[6->3,7->1,8->2]	RP01572,RP01568,RP00164,RP00113,RP00036,RP00395,RP04290,RP01926,RP01238,RP05729,RP06172,RP05875,RP01033,RP00079,RP00285,RP01573,RP06593,RP05200	R01528,R01518,R01010,R01011,R01012,R02188,R01512,R01515,R01517,R01660,R00199,R01858,R02628,R01138,R00659,R00724,R00200,R00206,R02320,R00430,R00208,R01012,R00572,R01061,R01063,R00220,R02036,R01015,R00217,R00346,R00345,R00726,R00341,R00431,R00472,R01440,R00658,R00361,R00360,R00343,R00342,R01447,R01257,R00211,R00210,R00209,R01196,R00212,R01529,R01528,R05605
11	1.00	485	16	33	0	0	C00197->C00065:[6->3,7->1,8->2]	RP01572,RP01568,RP00164,RP00214,RP01710,RP04290,RP01926,RP01238,RP05698,RP05875,RP01033,RP03071,RP01264,RP01573,RP06593,RP05200	R01528,R01518,R01010,R01011,R01012,R06603,R00985,R01302,R00986,R01714,R00220,R02036,R01015,R01196,R00006,R00014,R00211,R00210,R01699,R00207,R00224,R00226,R00209,R05636,R03145,R01440,R00658,R03460,R07159,R01058,R01529,R01528,R05605
12	1.00	499	17	41	0	0	C00197->C00065:[6->3,7->1,8->2]	RP01572,RP01568,RP00164,RP00113,RP00036,RP00395,RP04290,RP01926,RP06101,RP01238,RP06172,RP05875,RP01033,RP00285,RP01573,RP06593,RP05200	R01528,R01518,R01010,R01011,R01012,R02188,R01512,R01515,R01517,R01660,R00199,R01858,R02628,R01138,R00659,R00724,R00200,R00206,R02320,R00430,R00208,R01012,R00572,R01061,R01063,R00220,R02036,R00214,R00216,R01015,R00472,R01440,R00658,R00211,R00210,R00209,R01196,R00212,R01529,R01528,R05605
13	1.00	493	15	57	0	0	C00197->C00065:[6->3,7->1,8->2]	RP01568,RP06172,RP00177,RP04290,RP00287,RP00285,RP05698,RP00036,RP00931,RP01033,RP00109,RP00078,RP01431,RP05729,RP00921	R01518,R00472,R00351,R00352,R00362,R00220,R00214,R00216,R00211,R00210,R00209,R01196,R00212,R01196,R00006,R00014,R00211,R00210,R01699,R00207,R00224,R00226,R00209,R05636,R03145,R00199,R01858,R02628,R01138,R00659,R00724,R00200,R00206,R02320,R00430,R00208,R01012,R00572,R00479,R00658,R00344,R00930,R00217,R00353,R00431,R00346,R00345,R00726,R00341,R01324,R00217,R00346,R00345,R00726,R00341,R00431,R00472
14	1.00	493	15	54	0	0	C00197->C00065:[6->3,7->1,8->2]	RP01830,RP01568,RP06172,RP00177,RP04290,RP01432,RP00287,RP05698,RP00931,RP01033,RP00285,RP00078,RP05729,RP00921,RP00036	R01900,R01518,R00472,R00351,R00352,R00362,R00220,R01325,R00214,R00216,R01196,R00006,R00014,R00211,R00210,R01699,R00207,R00224,R00226,R00209,R05636,R03145,R00479,R00658,R00211,R00210,R00209,R01196,R00212,R00431,R00346,R00345,R00726,R00341,R00217,R00346,R00345,R00726,R00341,R00431,R00472,R00199,R01858,R02628,R01138,R00659,R00724,R00200,R00206,R02320,R00430,R00208,R01012,R00572
15	1.00	652	4	16	0	0	C00197->C00065:[6->3,7->1,8->2]	RP04290,RP01568,RP01033,RP00036	R00220,R01518,R00658,R00199,R01858,R02628,R01138,R00659,R00724,R00200,R00206,R02320,R00430,R00208,R01012,R00572
16	1.00	429	15	36	0	0	C00197->C00065:[6->3,7->1,8->2]	RP01572,RP01568,RP00164,RP04290,RP01926,RP01238,RP05698,RP05875,RP01033,RP00109,RP00078,RP01264,RP01573,RP06593,RP05200	R01528,R01518,R01010,R01011,R01012,R00220,R02036,R01015,R01196,R00006,R00014,R00211,R00210,R01699,R00207,R00224,R00226,R00209,R05636,R03145,R01440,R00658,R00344,R00930,R00217,R00353,R00431,R00346,R00345,R00726,R00341,R07159,R01058,R01529,R01528,R05605
17	1.00	517	16	36	0	0	C00197->C00065:[6->3,7->1,8->2]	RP01572,RP01568,RP00164,RP00036,RP04290,RP01926,RP06101,RP01238,RP06172,RP05875,RP01033,RP00285,RP01264,RP01573,RP06593,RP05200	R01528,R01518,R01010,R01011,R01012,R00199,R01858,R02628,R01138,R00659,R00724,R00200,R00206,R02320,R00430,R00208,R01012,R00572,R00220,R02036,R00214,R00216,R01015,R00472,R01440,R00658,R00211,R00210,R00209,R01196,R00212,R07159,R01058,R01529,R01528,R05605
18	1.00	398	17	66	0	0	C00197->C00065:[6->3,7->1,8->2]	RP01568,RP06172,RP00931,RP00078,RP01431,RP00036,RP00128,RP00177,RP04290,RP00287,RP06101,RP00026,RP01033,RP00285,RP04318,RP05729,RP00921	R01518,R00472,R00479,R00431,R00346,R00345,R00726,R00341,R01324,R00199,R01858,R02628,R01138,R00659,R00724,R00200,R00206,R02320,R00430,R00208,R01012,R00572,R00710,R00711,R01019,R00326,R00351,R00352,R00362,R00220,R00214,R00216,R00214,R00216,R00743,R01323,R01179,R05508,R00393,R04057,R02955,R05336,R01359,R05509,R00928,R04000,R00229,R07832,R03884,R00227,R03153,R00235,R00658,R00211,R00210,R00209,R01196,R00212,R00224,R00217,R00346,R00345,R00726,R00341,R00431,R00472
19	1.00	521	15	44	0	0	C00197->C00065:[6->3,7->1,8->2]	RP01830,RP01568,RP06172,RP00177,RP04290,RP01432,RP00287,RP06101,RP00931,RP01033,RP00285,RP00078,RP05729,RP00921,RP00036	R01900,R01518,R00472,R00351,R00352,R00362,R00220,R01325,R00214,R00216,R00214,R00216,R00479,R00658,R00211,R00210,R00209,R01196,R00212,R00431,R00346,R00345,R00726,R00341,R00217,R00346,R00345,R00726,R00341,R00431,R00472,R00199,R01858,R02628,R01138,R00659,R00724,R00200,R00206,R02320,R00430,R00208,R01012,R00572
20	1.00	562	5	19	0	0	C00197->C00065:[6->3,7->1,8->2]	RP04290,RP01033,RP00435,RP01729,RP00036	R00220,R00658,R01511,R01514,R01748,R08572,R00199,R01858,R02628,R01138,R00659,R00724,R00200,R00206,R02320,R00430,R00208,R01012,R00572
21	1.00	503	16	58	0	0	C00197->C00065:[6->3,7->1,8->2]	RP01830,RP01568,RP06172,RP00177,RP04290,RP01432,RP00287,RP00285,RP05698,RP00036,RP00931,RP01033,RP00109,RP00078,RP05729,RP00921	R01900,R01518,R00472,R00351,R00352,R00362,R00220,R01325,R00214,R00216,R00211,R00210,R00209,R01196,R00212,R01196,R00006,R00014,R00211,R00210,R01699,R00207,R00224,R00226,R00209,R05636,R03145,R00199,R01858,R02628,R01138,R00659,R00724,R00200,R00206,R02320,R00430,R00208,R01012,R00572,R00479,R00658,R00344,R00930,R00217,R00353,R00431,R00346,R00345,R00726,R00341,R00217,R00346,R00345,R00726,R00341,R00431,R00472
22	1.00	421	16	41	0	0	C00197->C00065:[6->3,7->1,8->2]	RP01572,RP01568,RP00164,RP00113,RP00395,RP04290,RP01926,RP01238,RP05698,RP05875,RP01033,RP00109,RP00078,RP01573,RP06593,RP05200	R01528,R01518,R01010,R01011,R01012,R02188,R01512,R01515,R01517,R01660,R01061,R01063,R00220,R02036,R01015,R01196,R00006,R00014,R00211,R00210,R01699,R00207,R00224,R00226,R00209,R05636,R03145,R01440,R00658,R00344,R00930,R00217,R00353,R00431,R00346,R00345,R00726,R00341,R01529,R01528,R05605
23	1.00	406	19	59	0	0	C00197->C00065:[6->3,7->1,8->2]	RP01572,RP01568,RP00164,RP00113,RP00128,RP00395,RP04290,RP01926,RP06101,RP01238,RP06172,RP05875,RP01033,RP00026,RP00036,RP04318,RP01573,RP06593,RP05200	R01528,R01518,R01010,R01011,R01012,R02188,R01512,R01515,R01517,R01660,R00710,R00711,R01019,R00326,R01061,R01063,R00220,R02036,R00214,R00216,R01015,R00472,R01440,R00658,R00743,R01323,R01179,R05508,R00393,R04057,R02955,R05336,R01359,R05509,R00928,R04000,R00229,R07832,R03884,R00227,R03153,R00235,R00199,R01858,R02628,R01138,R00659,R00724,R00200,R00206,R02320,R00430,R00208,R01012,R00572,R00224,R01529,R01528,R05605
24	1.00	670	6	9	0	0	C00197->C00065:[6->3,7->1,8->2]	RP01568,RP01033,RP03071,RP01710,RP04290,RP00214	R01518,R00658,R03460,R01714,R00220,R06603,R00985,R01302,R00986
25	1.00	495	15	45	0	0	C00197->C00065:[6->3,7->1,8->2]	RP01572,RP01568,RP00164,RP00113,RP00036,RP00395,RP04290,RP01926,RP01238,RP05698,RP05875,RP01033,RP01573,RP06593,RP05200	R01528,R01518,R01010,R01011,R01012,R02188,R01512,R01515,R01517,R01660,R00199,R01858,R02628,R01138,R00659,R00724,R00200,R00206,R02320,R00430,R00208,R01012,R00572,R01061,R01063,R00220,R02036,R01015,R01196,R00006,R00014,R00211,R00210,R01699,R00207,R00224,R00226,R00209,R05636,R03145,R01440,R00658,R01529,R01528,R05605
26	1.00	458	17	31	0	0	C00197->C00065:[6->1,7->3,8->2]	RP01572,RP05857,RP00164,RP00113,RP00177,RP00395,RP04290,RP01926,RP01238,RP05875,RP01033,RP01568,RP00078,RP01431,RP01573,RP06593,RP05200	R01528,R00709,R00267,R01010,R01011,R01012,R02188,R01512,R01515,R01517,R01660,R00351,R00352,R00362,R01061,R01063,R00220,R02036,R01015,R01440,R00658,R01518,R00431,R00346,R00345,R00726,R00341,R01324,R01529,R01528,R05605
27	1.00	508	14	43	0	0	C00197->C00065:[6->3,7->1,8->2]	RP01568,RP06172,RP00177,RP04290,RP00287,RP06101,RP00931,RP01033,RP00285,RP00078,RP01431,RP00921,RP05729,RP00036	R01518,R00472,R00351,R00352,R00362,R00220,R00214,R00216,R00214,R00216,R00479,R00658,R00211,R00210,R00209,R01196,R00212,R00431,R00346,R00345,R00726,R00341,R01324,R00472,R00217,R00346,R00345,R00726,R00341,R00431,R00199,R01858,R02628,R01138,R00659,R00724,R00200,R00206,R02320,R00430,R00208,R01012,R00572
28	1.00	410	18	54	0	0	C00197->C00065:[6->3,7->1,8->2]	RP01572,RP01568,RP00164,RP00128,RP04290,RP01926,RP06101,RP01238,RP06172,RP05875,RP01033,RP00026,RP00036,RP04318,RP01264,RP01573,RP06593,RP05200	R01528,R01518,R01010,R01011,R01012,R00710,R00711,R01019,R00326,R00220,R02036,R00214,R00216,R01015,R00472,R01440,R00658,R00743,R01323,R01179,R05508,R00393,R04057,R02955,R05336,R01359,R05509,R00928,R04000,R00229,R07832,R03884,R00227,R03153,R00235,R00199,R01858,R02628,R01138,R00659,R00724,R00200,R00206,R02320,R00430,R00208,R01012,R00572,R00224,R07159,R01058,R01529,R01528,R05605
29	1.00	476	16	26	0	0	C00197->C00065:[6->1,7->3,8->2]	RP01572,RP05857,RP00164,RP00177,RP01568,RP04290,RP01926,RP01238,RP05875,RP01033,RP00078,RP01431,RP01264,RP01573,RP06593,RP05200	R01528,R00709,R00267,R01010,R01011,R01012,R00351,R00352,R00362,R01518,R00220,R02036,R01015,R01440,R00658,R00431,R00346,R00345,R00726,R00341,R01324,R07159,R01058,R01529,R01528,R05605
30	1.00	418	18	37	0	0	C00197->C00065:[6->3,7->1,8->2]	RP01572,RP01568,RP00164,RP00113,RP06172,RP00395,RP04290,RP00285,RP01926,RP06101,RP01238,RP05875,RP01033,RP00109,RP00078,RP01573,RP06593,RP05200	R01528,R01518,R01010,R01011,R01012,R02188,R01512,R01515,R01517,R01660,R00472,R01061,R01063,R00220,R00211,R00210,R00209,R01196,R00212,R02036,R00214,R00216,R01015,R01440,R00658,R00344,R00930,R00217,R00353,R00431,R00346,R00345,R00726,R00341,R01529,R01528,R05605
31	1.00	426	17	32	0	0	C00197->C00065:[6->3,7->1,8->2]	RP01572,RP01568,RP00164,RP06172,RP04290,RP00285,RP01926,RP06101,RP01238,RP05875,RP01033,RP00109,RP00078,RP01264,RP01573,RP06593,RP05200	R01528,R01518,R01010,R01011,R01012,R00472,R00220,R00211,R00210,R00209,R01196,R00212,R02036,R00214,R00216,R01015,R01440,R00658,R00344,R00930,R00217,R00353,R00431,R00346,R00345,R00726,R00341,R07159,R01058,R01529,R01528,R05605
32	1.00	601	5	18	0	0	C00197->C00065:[6->3,7->1,8->2]	RP01103,RP01568,RP01033,RP00036,RP00762	R00782,R01518,R00658,R00199,R01858,R02628,R01138,R00659,R00724,R00200,R00206,R02320,R00430,R00208,R01012,R00572,R03923,R00891
33	1.00	379	6	15	0	0	C00197->C00065:[6->3,7->1,8->2]	RP01033,RP00109,RP00078,RP04290,RP00435,RP01729	R00658,R00344,R00930,R00217,R00353,R00431,R00346,R00345,R00726,R00341,R00220,R01511,R01514,R01748,R08572
34	1.00	409	18	67	0	0	C00197->C00065:[6->3,7->1,8->2]	RP01568,RP06172,RP01432,RP00931,RP00078,RP00036,RP01830,RP00128,RP00177,RP04290,RP00287,RP06101,RP00026,RP01033,RP00285,RP04318,RP05729,RP00921	R01518,R00472,R01325,R00479,R00431,R00346,R00345,R00726,R00341,R00199,R01858,R02628,R01138,R00659,R00724,R00200,R00206,R02320,R00430,R00208,R01012,R00572,R01900,R00710,R00711,R01019,R00326,R00351,R00352,R00362,R00220,R00214,R00216,R00214,R00216,R00743,R01323,R01179,R05508,R00393,R04057,R02955,R05336,R01359,R05509,R00928,R04000,R00229,R07832,R03884,R00227,R03153,R00235,R00658,R00211,R00210,R00209,R01196,R00212,R00224,R00217,R00346,R00345,R00726,R00341,R00431,R00472
35	1.00	492	17	48	0	0	C00197->C00065:[6->3,7->1,8->2]	RP01568,RP06172,RP01432,RP00931,RP00078,RP00435,RP00036,RP01830,RP00177,RP04290,RP00287,RP06101,RP01033,RP00285,RP05729,RP00921,RP01729	R01518,R00472,R01325,R00479,R00431,R00346,R00345,R00726,R00341,R01511,R01514,R00199,R01858,R02628,R01138,R00659,R00724,R00200,R00206,R02320,R00430,R00208,R01012,R00572,R01900,R00351,R00352,R00362,R00220,R00214,R00216,R00214,R00216,R00658,R00211,R00210,R00209,R01196,R00212,R00217,R00346,R00345,R00726,R00341,R00431,R00472,R01748,R08572
36	1.00	415	19	93	0	0	C00197->C00065:[6->3,7->1,8->2]	RP01568,RP06172,RP01077,RP04290,RP00931,RP01431,RP00036,RP00177,RP08742,RP06369,RP00287,RP05694,RP05698,RP01033,RP05067,RP00285,RP00109,RP05729,RP00921	R01518,R00472,R00742,R00220,R00479,R01324,R00199,R01858,R02628,R01138,R00659,R00724,R00200,R00206,R02320,R00430,R00208,R01012,R00572,R00351,R00352,R00362,R00353,R00930,R00214,R00216,R04709,R07989,R06635,R06637,R06636,R06459,R06458,R06448,R07250,R06510,R07253,R05331,R06641,R00233,R06511,R06512,R06643,R06644,R06645,R02505,R07987,R07251,R07988,R05188,R06482,R06483,R06480,R06481,R02447,R05464,R01613,R01614,R05190,R07758,R02223,R07254,R02224,R01196,R00006,R00014,R00211,R00210,R01699,R00207,R00224,R00226,R00209,R05636,R03145,R00658,R00344,R00211,R00210,R00209,R01196,R00212,R00344,R00930,R00217,R00353,R00217,R00346,R00345,R00726,R00341,R00431,R00472
37	1.00	461	19	63	0	0	C00197->C00065:[6->3,7->1,8->2]	RP01568,RP06172,RP00931,RP00036,RP04318,RP01431,RP00921,RP00128,RP00177,RP08742,RP04290,RP00287,RP06101,RP00026,RP06369,RP01033,RP05067,RP00109,RP05729	R01518,R00472,R00479,R00199,R01858,R02628,R01138,R00659,R00724,R00200,R00206,R02320,R00430,R00208,R01012,R00572,R00224,R01324,R00472,R00710,R00711,R01019,R00326,R00351,R00352,R00362,R00353,R00220,R00214,R00216,R00214,R00216,R00743,R01323,R01179,R05508,R00393,R04057,R02955,R05336,R01359,R05509,R00928,R04000,R00229,R07832,R03884,R00227,R03153,R00235,R00930,R00658,R00344,R00344,R00930,R00217,R00353,R00217,R00346,R00345,R00726,R00341,R00431
38	0.33	441	13	26	0	2	C00197->C00065:[6->2]	RP06552,RP13340,RP00113,RP01048,RP00395,RP00196,RP04543,RP01050,RP02454,RP01053,RP00587,RP05841,RP01197	R01384,R01386,R07658,R01827,R02188,R01512,R01515,R01517,R01660,R00679,R01061,R01063,R00289,R00287,R00955,R00286,R00681,R02740,R00685,R02722,R00674,R08160,R00679,R00685,R00681,R00959
39	0.67	443	10	13	0	0	C00197->C00065:[6->1,7->3]	RP01572,RP00164,RP04290,RP01926,RP01238,RP05875,RP01264,RP01573,RP06593,RP05200	R01528,R01010,R01011,R01012,R00220,R02036,R01015,R01440,R07159,R01058,R01529,R01528,R05605
40	1.00	359	22	117	0	0	C00197->C00065:[6->3,7->1,8->2]	RP01568,RP06172,RP00931,RP04318,RP01431,RP00036,RP06369,RP00128,RP00177,RP08742,RP05698,RP00287,RP06101,RP00026,RP05694,RP04290,RP01033,RP05067,RP00285,RP00109,RP05729,RP00921	R01518,R00472,R00479,R00224,R01324,R00199,R01858,R02628,R01138,R00659,R00724,R00200,R00206,R02320,R00430,R00208,R01012,R00572,R00930,R00710,R00711,R01019,R00326,R00351,R00352,R00362,R00353,R01196,R00006,R00014,R00211,R00210,R01699,R00207,R00224,R00226,R00209,R05636,R03145,R00214,R00216,R00214,R00216,R00743,R01323,R01179,R05508,R00393,R04057,R02955,R05336,R01359,R05509,R00928,R04000,R00229,R07832,R03884,R00227,R03153,R00235,R04709,R07989,R06635,R06637,R06636,R06459,R06458,R06448,R07250,R06510,R07253,R05331,R06641,R00233,R06511,R06512,R06643,R06644,R06645,R02505,R07987,R07251,R07988,R05188,R06482,R06483,R06480,R06481,R02447,R05464,R01613,R01614,R05190,R07758,R02223,R07254,R02224,R00220,R00658,R00344,R00211,R00210,R00209,R01196,R00212,R00344,R00930,R00217,R00353,R00217,R00346,R00345,R00726,R00341,R00431,R00472
41	1.00	507	13	41	0	0	C00197->C00065:[6->3,7->1,8->2]	RP01568,RP06172,RP00177,RP04290,RP00287,RP00285,RP00931,RP01033,RP00036,RP00078,RP01431,RP05729,RP00921	R01518,R00472,R00351,R00352,R00362,R00220,R00214,R00216,R00211,R00210,R00209,R01196,R00212,R00479,R00658,R00199,R01858,R02628,R01138,R00659,R00724,R00200,R00206,R02320,R00430,R00208,R01012,R00572,R00431,R00346,R00345,R00726,R00341,R01324,R00217,R00346,R00345,R00726,R00341,R00431,R00472
42	1.00	568	17	45	0	0	C00197->C00065:[6->3,7->1,8->2]	RP01568,RP06172,RP00177,RP08742,RP04290,RP00287,RP06101,RP06369,RP00931,RP01033,RP00285,RP00109,RP05067,RP01431,RP00921,RP05729,RP00036	R01518,R00472,R00351,R00352,R00362,R00353,R00220,R00214,R00216,R00214,R00216,R00930,R00479,R00658,R00211,R00210,R00209,R01196,R00212,R00344,R00930,R00217,R00353,R00344,R01324,R00472,R00217,R00346,R00345,R00726,R00341,R00431,R00199,R01858,R02628,R01138,R00659,R00724,R00200,R00206,R02320,R00430,R00208,R01012,R00572
43	1.00	566	16	50	0	0	C00197->C00065:[6->3,7->1,8->2]	RP01568,RP06172,RP00177,RP08742,RP04290,RP00287,RP06369,RP00931,RP01033,RP05698,RP00109,RP05067,RP01431,RP00921,RP05729,RP00036	R01518,R00472,R00351,R00352,R00362,R00353,R00220,R00214,R00216,R00930,R00479,R00658,R01196,R00006,R00014,R00211,R00210,R01699,R00207,R00224,R00226,R00209,R05636,R03145,R00344,R00930,R00217,R00353,R00344,R01324,R00472,R00217,R00346,R00345,R00726,R00341,R00431,R00199,R01858,R02628,R01138,R00659,R00724,R00200,R00206,R02320,R00430,R00208,R01012,R00572
44	1.00	620	15	38	0	0	C00197->C00065:[6->3,7->1,8->2]	RP01568,RP06172,RP00036,RP00177,RP08742,RP04290,RP00287,RP06369,RP00931,RP01033,RP05067,RP00109,RP01431,RP05729,RP00921	R01518,R00472,R00199,R01858,R02628,R01138,R00659,R00724,R00200,R00206,R02320,R00430,R00208,R01012,R00572,R00351,R00352,R00362,R00353,R00220,R00214,R00216,R00930,R00479,R00658,R00344,R00344,R00930,R00217,R00353,R01324,R00217,R00346,R00345,R00726,R00341,R00431,R00472
45	0.67	423	11	18	0	0	C00197->C00065:[6->1,7->3]	RP01572,RP00164,RP00113,RP00395,RP04290,RP01926,RP01238,RP05875,RP01573,RP06593,RP05200	R01528,R01010,R01011,R01012,R02188,R01512,R01515,R01517,R01660,R01061,R01063,R00220,R02036,R01015,R01440,R01529,R01528,R05605
46	1.00	390	21	98	0	0	C00197->C00065:[6->3,7->1,8->2]	RP01568,RP06172,RP00931,RP01431,RP00435,RP00036,RP06369,RP00177,RP08742,RP05698,RP00287,RP06101,RP05694,RP04290,RP01033,RP05067,RP00285,RP00109,RP05729,RP00921,RP01729	R01518,R00472,R00479,R01324,R01511,R01514,R00199,R01858,R02628,R01138,R00659,R00724,R00200,R00206,R02320,R00430,R00208,R01012,R00572,R00930,R00351,R00352,R00362,R00353,R01196,R00006,R00014,R00211,R00210,R01699,R00207,R00224,R00226,R00209,R05636,R03145,R00214,R00216,R00214,R00216,R04709,R07989,R06635,R06637,R06636,R06459,R06458,R06448,R07250,R06510,R07253,R05331,R06641,R00233,R06511,R06512,R06643,R06644,R06645,R02505,R07987,R07251,R07988,R05188,R06482,R06483,R06480,R06481,R02447,R05464,R01613,R01614,R05190,R07758,R02223,R07254,R02224,R00220,R00658,R00344,R00211,R00210,R00209,R01196,R00212,R00344,R00930,R00217,R00353,R00217,R00346,R00345,R00726,R00341,R00431,R00472,R01748,R08572
47	0.33	486	11	23	0	0	C00197->C00065:[6->1]	RP01568,RP06172,RP00177,RP04290,RP00287,RP00931,RP01033,RP00078,RP01431,RP05729,RP00921	R01518,R00472,R00351,R00352,R00362,R00220,R00214,R00216,R00479,R00658,R00431,R00346,R00345,R00726,R00341,R01324,R00217,R00346,R00345,R00726,R00341,R00431,R00472
48	1.00	399	19	94	0	0	C00197->C00065:[6->3,7->1,8->2]	RP01568,RP06172,RP00931,RP01431,RP00036,RP06369,RP00177,RP08742,RP05698,RP00287,RP06101,RP05694,RP04290,RP01033,RP05067,RP00285,RP00109,RP05729,RP00921	R01518,R00472,R00479,R01324,R00199,R01858,R02628,R01138,R00659,R00724,R00200,R00206,R02320,R00430,R00208,R01012,R00572,R00930,R00351,R00352,R00362,R00353,R01196,R00006,R00014,R00211,R00210,R01699,R00207,R00224,R00226,R00209,R05636,R03145,R00214,R00216,R00214,R00216,R04709,R07989,R06635,R06637,R06636,R06459,R06458,R06448,R07250,R06510,R07253,R05331,R06641,R00233,R06511,R06512,R06643,R06644,R06645,R02505,R07987,R07251,R07988,R05188,R06482,R06483,R06480,R06481,R02447,R05464,R01613,R01614,R05190,R07758,R02223,R07254,R02224,R00220,R00658,R00344,R00211,R00210,R00209,R01196,R00212,R00344,R00930,R00217,R00353,R00217,R00346,R00345,R00726,R00341,R00431,R00472
49	1.00	366	21	112	0	0	C00197->C00065:[6->3,7->1,8->2]	RP01568,RP06172,RP00931,RP05698,RP00109,RP01431,RP00036,RP00128,RP00177,RP08742,RP04290,RP00287,RP06101,RP00026,RP05694,RP06369,RP01033,RP05067,RP04318,RP05729,RP00921	R01518,R00472,R00479,R01196,R00006,R00014,R00211,R00210,R01699,R00207,R00224,R00226,R00209,R05636,R03145,R00344,R00930,R00217,R00353,R01324,R00199,R01858,R02628,R01138,R00659,R00724,R00200,R00206,R02320,R00430,R00208,R01012,R00572,R00710,R00711,R01019,R00326,R00351,R00352,R00362,R00353,R00220,R00214,R00216,R00214,R00216,R00743,R01323,R01179,R05508,R00393,R04057,R02955,R05336,R01359,R05509,R00928,R04000,R00229,R07832,R03884,R00227,R03153,R00235,R04709,R07989,R06635,R06637,R06636,R06459,R06458,R06448,R07250,R06510,R07253,R05331,R06641,R00233,R06511,R06512,R06643,R06644,R06645,R02505,R07987,R07251,R07988,R05188,R06482,R06483,R06480,R06481,R02447,R05464,R01613,R01614,R05190,R07758,R02223,R07254,R02224,R00930,R00658,R00344,R00224,R00217,R00346,R00345,R00726,R00341,R00431,R00472
50	1.00	373	23	118	0	0	C00197->C00065:[6->3,7->1,8->2]	RP01568,RP06172,RP01077,RP04290,RP00931,RP00109,RP01431,RP00036,RP00128,RP00177,RP08742,RP06369,RP00287,RP06101,RP00026,RP05694,RP05698,RP01033,RP05067,RP00285,RP04318,RP05729,RP00921	R01518,R00472,R00742,R00220,R00479,R00344,R00930,R00217,R00353,R01324,R00199,R01858,R02628,R01138,R00659,R00724,R00200,R00206,R02320,R00430,R00208,R01012,R00572,R00710,R00711,R01019,R00326,R00351,R00352,R00362,R00353,R00930,R00214,R00216,R00214,R00216,R00743,R01323,R01179,R05508,R00393,R04057,R02955,R05336,R01359,R05509,R00928,R04000,R00229,R07832,R03884,R00227,R03153,R00235,R04709,R07989,R06635,R06637,R06636,R06459,R06458,R06448,R07250,R06510,R07253,R05331,R06641,R00233,R06511,R06512,R06643,R06644,R06645,R02505,R07987,R07251,R07988,R05188,R06482,R06483,R06480,R06481,R02447,R05464,R01613,R01614,R05190,R07758,R02223,R07254,R02224,R01196,R00006,R00014,R00211,R00210,R01699,R00207,R00224,R00226,R00209,R05636,R03145,R00658,R00344,R00211,R00210,R00209,R01196,R00212,R00224,R00217,R00346,R00345,R00726,R00341,R00431,R00472
51	1.00	416	16	61	0	0	C00197->C00065:[6->3,7->1,8->2]	RP01568,RP06172,RP00177,RP04290,RP00287,RP06101,RP00026,RP00931,RP01033,RP00036,RP00078,RP00128,RP04318,RP01431,RP05729,RP00921	R01518,R00472,R00351,R00352,R00362,R00220,R00214,R00216,R00214,R00216,R00743,R01323,R01179,R05508,R00393,R04057,R02955,R05336,R01359,R05509,R00928,R04000,R00229,R07832,R03884,R00227,R03153,R00235,R00479,R00658,R00199,R01858,R02628,R01138,R00659,R00724,R00200,R00206,R02320,R00430,R00208,R01012,R00572,R00431,R00346,R00345,R00726,R00341,R00710,R00711,R01019,R00326,R00224,R01324,R00217,R00346,R00345,R00726,R00341,R00431,R00472
52	0.33	451	21	47	0	1	C00197->C00065:[6->2]	RP06552,RP13340,RP04543,RP00113,RP04318,RP00440,RP00395,RP04290,RP00196,RP05698,RP02454,RP10730,RP12734,RP12733,RP02918,RP05242,RP00285,RP04202,RP02797,RP01197,RP00291	R01384,R01386,R07658,R01827,R00286,R02188,R01512,R01515,R01517,R01660,R00224,R03050,R00006,R01061,R01063,R00220,R00289,R00287,R00955,R01196,R00006,R00014,R00211,R00210,R01699,R00207,R00224,R00226,R00209,R05636,R03145,R02740,R01699,R00226,R00006,R00014,R05636,R00211,R00210,R00209,R01196,R00212,R00207,R03145,R00959,R00226,R04672
53	1.00	407	22	99	0	0	C00197->C00065:[6->3,7->1,8->2]	RP01568,RP06172,RP01077,RP04290,RP00931,RP01431,RP00435,RP00036,RP00177,RP08742,RP06369,RP00287,RP06101,RP05694,RP05698,RP01033,RP05067,RP00285,RP00109,RP05729,RP00921,RP01729	R01518,R00472,R00742,R00220,R00479,R01324,R01511,R01514,R00199,R01858,R02628,R01138,R00659,R00724,R00200,R00206,R02320,R00430,R00208,R01012,R00572,R00351,R00352,R00362,R00353,R00930,R00214,R00216,R00214,R00216,R04709,R07989,R06635,R06637,R06636,R06459,R06458,R06448,R07250,R06510,R07253,R05331,R06641,R00233,R06511,R06512,R06643,R06644,R06645,R02505,R07987,R07251,R07988,R05188,R06482,R06483,R06480,R06481,R02447,R05464,R01613,R01614,R05190,R07758,R02223,R07254,R02224,R01196,R00006,R00014,R00211,R00210,R01699,R00207,R00224,R00226,R00209,R05636,R03145,R00658,R00344,R00211,R00210,R00209,R01196,R00212,R00344,R00930,R00217,R00353,R00217,R00346,R00345,R00726,R00341,R00431,R00472,R01748,R08572
54	1.00	524	14	49	0	0	C00197->C00065:[6->3,7->1,8->2]	RP01830,RP01568,RP06172,RP00177,RP04290,RP01432,RP00287,RP05698,RP00931,RP01033,RP00036,RP00078,RP05729,RP00921	R01900,R01518,R00472,R00351,R00352,R00362,R00220,R01325,R00214,R00216,R01196,R00006,R00014,R00211,R00210,R01699,R00207,R00224,R00226,R00209,R05636,R03145,R00479,R00658,R00199,R01858,R02628,R01138,R00659,R00724,R00200,R00206,R02320,R00430,R00208,R01012,R00572,R00431,R00346,R00345,R00726,R00341,R00217,R00346,R00345,R00726,R00341,R00431,R00472
55	1.00	396	18	92	0	0	C00197->C00065:[6->3,7->1,8->2]	RP01568,RP06172,RP00931,RP01431,RP00036,RP06369,RP00177,RP08742,RP05698,RP00287,RP05694,RP04290,RP01033,RP05067,RP00285,RP00109,RP05729,RP00921	R01518,R00472,R00479,R01324,R00199,R01858,R02628,R01138,R00659,R00724,R00200,R00206,R02320,R00430,R00208,R01012,R00572,R00930,R00351,R00352,R00362,R00353,R01196,R00006,R00014,R00211,R00210,R01699,R00207,R00224,R00226,R00209,R05636,R03145,R00214,R00216,R04709,R07989,R06635,R06637,R06636,R06459,R06458,R06448,R07250,R06510,R07253,R05331,R06641,R00233,R06511,R06512,R06643,R06644,R06645,R02505,R07987,R07251,R07988,R05188,R06482,R06483,R06480,R06481,R02447,R05464,R01613,R01614,R05190,R07758,R02223,R07254,R02224,R00220,R00658,R00344,R00211,R00210,R00209,R01196,R00212,R00344,R00930,R00217,R00353,R00217,R00346,R00345,R00726,R00341,R00431,R00472
56	0.33	511	12	24	0	0	C00197->C00065:[6->1]	RP01830,RP01568,RP06172,RP00177,RP04290,RP01432,RP00287,RP00931,RP01033,RP00078,RP05729,RP00921	R01900,R01518,R00472,R00351,R00352,R00362,R00220,R01325,R00214,R00216,R00479,R00658,R00431,R00346,R00345,R00726,R00341,R00217,R00346,R00345,R00726,R00341,R00431,R00472
57	1.00	513	13	48	0	0	C00197->C00065:[6->3,7->1,8->2]	RP01568,RP06172,RP00177,RP04290,RP00287,RP05698,RP00931,RP01033,RP00036,RP00078,RP01431,RP05729,RP00921	R01518,R00472,R00351,R00352,R00362,R00220,R00214,R00216,R01196,R00006,R00014,R00211,R00210,R01699,R00207,R00224,R00226,R00209,R05636,R03145,R00479,R00658,R00199,R01858,R02628,R01138,R00659,R00724,R00200,R00206,R02320,R00430,R00208,R01012,R00572,R00431,R00346,R00345,R00726,R00341,R01324,R00217,R00346,R00345,R00726,R00341,R00431,R00472
58	1.00	481	15	35	0	0	C00197->C00065:[6->3,7->1,8->2]	RP01830,RP01568,RP06172,RP00177,RP04290,RP01432,RP00285,RP00287,RP06101,RP00931,RP01033,RP00109,RP00078,RP05729,RP00921	R01900,R01518,R00472,R00351,R00352,R00362,R00220,R01325,R00211,R00210,R00209,R01196,R00212,R00214,R00216,R00214,R00216,R00479,R00658,R00344,R00930,R00217,R00353,R00431,R00346,R00345,R00726,R00341,R00217,R00346,R00345,R00726,R00341,R00431,R00472
59	1.00	408	17	87	0	0	C00197->C00065:[6->3,7->1,8->2]	RP01568,RP06172,RP00931,RP05698,RP00036,RP01431,RP00921,RP00177,RP08742,RP04290,RP00287,RP05694,RP06369,RP01033,RP05067,RP00109,RP05729	R01518,R00472,R00479,R01196,R00006,R00014,R00211,R00210,R01699,R00207,R00224,R00226,R00209,R05636,R03145,R00199,R01858,R02628,R01138,R00659,R00724,R00200,R00206,R02320,R00430,R00208,R01012,R00572,R01324,R00472,R00351,R00352,R00362,R00353,R00220,R00214,R00216,R04709,R07989,R06635,R06637,R06636,R06459,R06458,R06448,R07250,R06510,R07253,R05331,R06641,R00233,R06511,R06512,R06643,R06644,R06645,R02505,R07987,R07251,R07988,R05188,R06482,R06483,R06480,R06481,R02447,R05464,R01613,R01614,R05190,R07758,R02223,R07254,R02224,R00930,R00658,R00344,R00344,R00930,R00217,R00353,R00217,R00346,R00345,R00726,R00341,R00431
60	1.00	570	16	43	0	0	C00197->C00065:[6->3,7->1,8->2]	RP01568,RP06172,RP00177,RP08742,RP04290,RP00287,RP06369,RP00931,RP01033,RP00285,RP00109,RP05067,RP01431,RP00921,RP05729,RP00036	R01518,R00472,R00351,R00352,R00362,R00353,R00220,R00214,R00216,R00930,R00479,R00658,R00211,R00210,R00209,R01196,R00212,R00344,R00930,R00217,R00353,R00344,R01324,R00472,R00217,R00346,R00345,R00726,R00341,R00431,R00199,R01858,R02628,R01138,R00659,R00724,R00200,R00206,R02320,R00430,R00208,R01012,R00572
61	1.00	532	17	55	0	0	C00197->C00065:[6->3,7->1,8->2]	RP01568,RP06172,RP00931,RP05698,RP00036,RP01431,RP00921,RP00177,RP08742,RP04290,RP00287,RP06369,RP01033,RP05067,RP00285,RP00109,RP05729	R01518,R00472,R00479,R01196,R00006,R00014,R00211,R00210,R01699,R00207,R00224,R00226,R00209,R05636,R03145,R00199,R01858,R02628,R01138,R00659,R00724,R00200,R00206,R02320,R00430,R00208,R01012,R00572,R01324,R00472,R00351,R00352,R00362,R00353,R00220,R00214,R00216,R00930,R00658,R00344,R00211,R00210,R00209,R01196,R00212,R00344,R00930,R00217,R00353,R00217,R00346,R00345,R00726,R00341,R00431
62	1.00	426	17	62	0	0	C00197->C00065:[6->3,7->1,8->2]	RP01830,RP01568,RP06172,RP00177,RP04290,RP01432,RP00287,RP06101,RP00026,RP00931,RP01033,RP00036,RP00078,RP00128,RP04318,RP05729,RP00921	R01900,R01518,R00472,R00351,R00352,R00362,R00220,R01325,R00214,R00216,R00214,R00216,R00743,R01323,R01179,R05508,R00393,R04057,R02955,R05336,R01359,R05509,R00928,R04000,R00229,R07832,R03884,R00227,R03153,R00235,R00479,R00658,R00199,R01858,R02628,R01138,R00659,R00724,R00200,R00206,R02320,R00430,R00208,R01012,R00572,R00431,R00346,R00345,R00726,R00341,R00710,R00711,R01019,R00326,R00224,R00217,R00346,R00345,R00726,R00341,R00431,R00472
63	1.00	461	26	54	0	1	C00197->C00065:[6->2,7->1,8->3]	RP06552,RP13340,RP05698,RP02918,RP00440,RP00395,RP00196,RP04543,RP00164,RP01238,RP12734,RP04318,RP00285,RP05242,RP02797,RP01197,RP00291,RP00113,RP09657,RP04290,RP06639,RP02454,RP10730,RP12733,RP04202,RP09828	R01384,R01386,R07658,R01827,R01196,R00006,R00014,R00211,R00210,R01699,R00207,R00224,R00226,R00209,R05636,R03145,R00014,R03050,R00006,R01061,R01063,R00289,R00287,R00955,R00286,R01010,R01011,R01012,R01015,R00226,R00224,R00211,R00210,R00209,R01196,R00212,R05636,R03145,R00959,R00226,R04672,R02188,R01512,R01515,R01517,R01660,R06861,R00220,R01621,R02740,R01699,R00006,R00207,R06862
64	1.00	521	14	42	0	0	C00197->C00065:[6->3,7->1,8->2]	RP01830,RP01568,RP06172,RP00177,RP04290,RP01432,RP00287,RP00285,RP00931,RP01033,RP00036,RP00078,RP05729,RP00921	R01900,R01518,R00472,R00351,R00352,R00362,R00220,R01325,R00214,R00216,R00211,R00210,R00209,R01196,R00212,R00479,R00658,R00199,R01858,R02628,R01138,R00659,R00724,R00200,R00206,R02320,R00430,R00208,R01012,R00572,R00431,R00346,R00345,R00726,R00341,R00217,R00346,R00345,R00726,R00341,R00431,R00472
65	1.00	463	14	34	0	0	C00197->C00065:[6->3,7->1,8->2]	RP01568,RP06172,RP00177,RP04290,RP00285,RP00287,RP06101,RP00931,RP01033,RP00109,RP00078,RP01431,RP05729,RP00921	R01518,R00472,R00351,R00352,R00362,R00220,R00211,R00210,R00209,R01196,R00212,R00214,R00216,R00214,R00216,R00479,R00658,R00344,R00930,R00217,R00353,R00431,R00346,R00345,R00726,R00341,R01324,R00217,R00346,R00345,R00726,R00341,R00431,R00472
66	1.00	478	14	33	0	0	C00197->C00065:[6->3,7->1,8->2]	RP01830,RP01568,RP00109,RP06172,RP00177,RP04290,RP01432,RP00287,RP00931,RP01033,RP00285,RP00078,RP05729,RP00921	R01900,R01518,R00344,R00930,R00217,R00353,R00472,R00351,R00352,R00362,R00220,R01325,R00214,R00216,R00479,R00658,R00211,R00210,R00209,R01196,R00212,R00431,R00346,R00345,R00726,R00341,R00217,R00346,R00345,R00726,R00341,R00431,R00472
67	1.00	417	20	95	0	0	C00197->C00065:[6->3,7->1,8->2]	RP01568,RP06172,RP01077,RP04290,RP00931,RP01431,RP00036,RP00177,RP08742,RP06369,RP00287,RP06101,RP05694,RP05698,RP01033,RP05067,RP00285,RP00109,RP05729,RP00921	R01518,R00472,R00742,R00220,R00479,R01324,R00199,R01858,R02628,R01138,R00659,R00724,R00200,R00206,R02320,R00430,R00208,R01012,R00572,R00351,R00352,R00362,R00353,R00930,R00214,R00216,R00214,R00216,R04709,R07989,R06635,R06637,R06636,R06459,R06458,R06448,R07250,R06510,R07253,R05331,R06641,R00233,R06511,R06512,R06643,R06644,R06645,R02505,R07987,R07251,R07988,R05188,R06482,R06483,R06480,R06481,R02447,R05464,R01613,R01614,R05190,R07758,R02223,R07254,R02224,R01196,R00006,R00014,R00211,R00210,R01699,R00207,R00224,R00226,R00209,R05636,R03145,R00658,R00344,R00211,R00210,R00209,R01196,R00212,R00344,R00930,R00217,R00353,R00217,R00346,R00345,R00726,R00341,R00431,R00472
68	1.00	535	19	49	0	0	C00197->C00065:[6->3,7->1,8->2]	RP01568,RP06172,RP00931,RP00036,RP01431,RP00435,RP00921,RP00177,RP08742,RP04290,RP00287,RP06101,RP06369,RP01033,RP05067,RP00285,RP00109,RP05729,RP01729	R01518,R00472,R00479,R00199,R01858,R02628,R01138,R00659,R00724,R00200,R00206,R02320,R00430,R00208,R01012,R00572,R01324,R01511,R01514,R00472,R00351,R00352,R00362,R00353,R00220,R00214,R00216,R00214,R00216,R00930,R00658,R00344,R00211,R00210,R00209,R01196,R00212,R00344,R00930,R00217,R00353,R00217,R00346,R00345,R00726,R00341,R00431,R01748,R08572
69	1.00	459	13	32	0	0	C00197->C00065:[6->3,7->1,8->2]	RP01568,RP00109,RP06172,RP00177,RP04290,RP00287,RP00931,RP01033,RP00285,RP00078,RP01431,RP05729,RP00921	R01518,R00344,R00930,R00217,R00353,R00472,R00351,R00352,R00362,R00220,R00214,R00216,R00479,R00658,R00211,R00210,R00209,R01196,R00212,R00431,R00346,R00345,R00726,R00341,R01324,R00217,R00346,R00345,R00726,R00341,R00431,R00472
