# Supplementary material for: 13C-metabolic flux ratio and novel carbon path analyses confirmed that Trichoderma reesei uses primarily the respirative pathway also on the preferred carbon source glucose
Source: BMC Syst Biol. 2009 Oct 29;3:104. doi: 10.1186/1752-0509-3-104 (PMC2776023; doi:10.1186/1752-0509-3-104)
Supplement: Additional file 1 — Pathways discovered in ReTrace carbon path analysis. Graphical and tabular representations of amino acid synthesis pathways discovered in ReTrace carbon path analysis [21]. Self-contained web site: unpack zip archive and open index.html with a web browser. [file 1752-0509-3-104-S1.zip › AF1-treesei/pathways-C00031-to-C00002.txt]

# Pathways from D-Glucose; (C00031) to ATP; (C00002)
# CPU time, time/path:	2.18459770115
# CPU time, total:	1710.54
# Computation time, time/path:	0:00:02.188033
# Computation time, total:	0:28:33.229929
# Database (-d):	/home/group/icomic/data/kegg/ligand/2009.03.30
# GreedyFinish (-g):	False
# KDiminish (-n):	('list', [50, 10, 1])
# MaxDepth (-m):	6
# NumPaths (-k):	10
# PathwayAvgLen:	26.2439335888
# PathwayLenStdDev:	7.7871106035
# Pathways (complete) found:	0
# Pathways (incomplete) found:	783
# Pathways found:	783
# PruneToSize (-p):	None
# Scores (-c):	treesei.reaction_max_scores_kegg
# Sources:	C00031
# StorePartials (-i):	True
# Target dir (-o):	/fs-1/2/epitkane/public_html/pub/retrace/run090623-scores_maps_images
# Targets:	C00002
# UseDijkstra (-q):	False
#PathIndex ZoScore AvgReactionScore NumRpairs NumReactions ZeroScores ScoresUnderThr CompositeMap Rpairs Reactions
1	0.40	592	33	44	0	1	C00031->C00002:[4->10,4->11,4->2,4->4]	RP03973,RP06552,RP01134,RP01925,RP01319,RP10096,RP04102,RP01128,RP04205,RP04543,RP03774,RP04359,RP02961,RP06373,RP05769,RP08575,RP08184,RP04204,RP05915,RP08033,RP03838,RP00749,RP04241,RP01590,RP07975,RP07515,RP02450,RP05304,RP03839,RP03775,RP02453,RP06593,RP00216	R00181,R01384,R01386,R07658,R00837,R02035,R01127,R06974,R04463,R00830,R06975,R04560,R00286,R04144,R00236,R00028,R00941,R05704,R00830,R01221,R03425,R00316,R04560,R04559,R02737,R00836,R04325,R04208,R04325,R06974,R04591,R01555,R05196,R04209,R03425,R02736,R05704,R04209,R04144,R02739,R01528,R01788,R02189,R01786
2	0.50	352	16	143	0	0	C00031->C00002:[1->12,2->13,4->17,5->8,7->3]	RP09657,RP00861,RP01787,RP00649,RP09828,RP01093,RP01255,RP04092,RP01654,RP06427,RP00060,RP01274,RP06726,RP00191,RP00008,RP00164	R06861,R00190,R00182,R01827,R00761,R01067,R06862,R00771,R01049,R00190,R06590,R06863,R01641,R01067,R00725,R01139,R00299,R08404,R02185,R05804,R00303,R00850,R01070,R01827,R02073,R04780,R04779,R03876,R04604,R06746,R06769,R07640,R01300,R07646,R01406,R03631,R05577,R05451,R00982,R01558,R03038,R00381,R02539,R08117,R05537,R00389,R01991,R04773,R00912,R08088,R00910,R00235,R06410,R01954,R01357,R03932,R01407,R04157,R05620,R00189,R01280,R00578,R06409,R03974,R06751,R04507,R02918,R03665,R03664,R03661,R03660,R03663,R03662,R04449,R00735,R01616,R02986,R01598,R02255,R01490,R00436,R08244,R02794,R08218,R01164,R02194,R04870,R02699,R01230,R01231,R06944,R05467,R05452,R04036,R06515,R00483,R03658,R03659,R02718,R05578,R00686,R03651,R03652,R02711,R03654,R03655,R03656,R03657,R04580,R07416,R04582,R07887,R02221,R07325,R06777,R01075,R06778,R01176,R01723,R03647,R03286,R06731,R02473,R04274,R01422,R04563,R04562,R03648,R00390,R03646,R04030,R00257,R06583,R04230,R03650,R03209,R01943,R06368,R05193,R00925,R01010,R01011,R01012
3	0.60	370	22	148	0	0	C00031->C00002:[1->12,2->13,4->17,5->3,5->8,9->11]	RP03973,RP01319,RP06172,RP04205,RP06299,RP00180,RP08343,RP08184,RP00060,RP04021,RP06726,RP00008,RP04833,RP01790,RP01787,RP06101,RP01093,RP01255,RP01654,RP04020,RP06373,RP00649	R00181,R01127,R00472,R06975,R04560,R00761,R00315,R00317,R00320,R00236,R04560,R00725,R01139,R00299,R08404,R02185,R05804,R00303,R00850,R04378,R01827,R03876,R04604,R06746,R06769,R07640,R01300,R07646,R01406,R03631,R05577,R05451,R00982,R01558,R03038,R00381,R02539,R08117,R05537,R00389,R01991,R04773,R00912,R08088,R00910,R00235,R06410,R01954,R01357,R03932,R01407,R04157,R05620,R00189,R01280,R00578,R06409,R03974,R06751,R04507,R02918,R03665,R03664,R03661,R03660,R03663,R03662,R04449,R00735,R01616,R02986,R01598,R02255,R01490,R00436,R08244,R02794,R08218,R01164,R02194,R04870,R02699,R01230,R01231,R06944,R05467,R05452,R04036,R06515,R00483,R03658,R03659,R02718,R05578,R00686,R03651,R03652,R02711,R03654,R03655,R03656,R03657,R04580,R07416,R04582,R07887,R02221,R07325,R06777,R01075,R06778,R01176,R01723,R03647,R03286,R06731,R02473,R04274,R01422,R04563,R04562,R03648,R00390,R03646,R04030,R00257,R06583,R04230,R03650,R03209,R01943,R06368,R05193,R00925,R00316,R01830,R01827,R00214,R00216,R00771,R01049,R06590,R06863,R01641,R04378,R00941,R00761,R01067
4	0.60	571	20	31	0	0	C00031->C00002:[1->12,2->13,4->17,5->3,5->8,7->11]	RP03973,RP01925,RP01319,RP04205,RP00060,RP04359,RP06373,RP01133,RP08575,RP08184,RP04021,RP06726,RP01790,RP01787,RP01093,RP01255,RP06593,RP01654,RP04020,RP00649	R00181,R02035,R01127,R06975,R04560,R00725,R01139,R00299,R08404,R02185,R05804,R00303,R00850,R00236,R00941,R00835,R00316,R04560,R04378,R01827,R01830,R01827,R00771,R01049,R01528,R06590,R06863,R01641,R04378,R00761,R01067
5	0.40	379	35	165	0	1	C00031->C00002:[4->10,4->11,4->2,4->4,7->10,7->11,7->2,7->4]	RP06552,RP07515,RP01134,RP01925,RP01319,RP10096,RP04102,RP01128,RP04205,RP04543,RP01590,RP03775,RP02961,RP06373,RP01293,RP01133,RP05769,RP08184,RP04204,RP05915,RP08033,RP00008,RP00749,RP04241,RP03839,RP07975,RP01325,RP02450,RP05304,RP03838,RP00060,RP02453,RP03774,RP06593,RP00216	R01384,R01386,R07658,R03425,R00837,R02035,R01127,R06974,R04463,R00830,R06975,R04560,R00286,R01555,R05196,R04144,R00028,R00941,R01083,R00835,R05704,R00830,R01221,R03425,R04560,R04559,R02737,R00836,R04325,R03876,R04604,R06746,R06769,R07640,R01300,R07646,R01406,R03631,R05577,R05451,R00982,R01558,R03038,R00381,R02539,R08117,R05537,R00389,R01991,R04773,R00912,R08088,R00910,R00235,R06410,R01954,R01357,R03932,R01407,R04157,R05620,R00189,R01280,R00578,R06409,R03974,R06751,R04507,R02918,R03665,R03664,R03661,R03660,R03663,R03662,R04449,R00735,R01616,R02986,R01598,R02255,R01490,R00436,R08244,R02794,R08218,R01164,R02194,R04870,R02699,R01230,R01231,R06944,R05467,R05452,R04036,R06515,R00483,R03658,R03659,R02718,R05578,R00686,R03651,R03652,R02711,R03654,R03655,R03656,R03657,R04580,R07416,R04582,R07887,R02221,R07325,R06777,R01075,R06778,R01176,R01723,R03647,R03286,R06731,R02473,R04274,R01422,R04563,R04562,R03648,R00390,R03646,R04030,R00257,R06583,R04230,R03650,R03209,R01943,R06368,R05193,R00925,R04325,R06974,R04591,R04209,R04209,R01135,R02736,R05704,R04208,R00725,R01139,R00299,R08404,R02185,R05804,R00303,R00850,R02739,R04144,R01528,R01788,R02189,R01786
6	0.70	335	24	151	0	0	C00031->C00002:[1->12,2->13,4->10,4->11,4->17,5->8,9->3]	RP06552,RP03973,RP01134,RP01925,RP01319,RP01262,RP04205,RP04543,RP00173,RP06373,RP01133,RP08184,RP04204,RP05915,RP00008,RP07975,RP04241,RP01572,RP03839,RP00861,RP01255,RP04092,RP00596,RP00060	R01384,R01386,R07658,R00181,R00837,R02035,R01127,R01056,R06975,R04560,R00286,R00183,R00185,R01571,R00941,R00835,R04560,R04559,R02737,R00836,R03876,R04604,R06746,R06769,R07640,R01300,R07646,R01406,R03631,R05577,R05451,R00982,R01558,R03038,R00381,R02539,R08117,R05537,R00389,R01991,R04773,R00912,R08088,R00910,R00235,R06410,R01954,R01357,R03932,R01407,R04157,R05620,R00189,R01280,R00578,R06409,R03974,R06751,R04507,R02918,R03665,R03664,R03661,R03660,R03663,R03662,R04449,R00735,R01616,R02986,R01598,R02255,R01490,R00436,R08244,R02794,R08218,R01164,R02194,R04870,R02699,R01230,R01231,R06944,R05467,R05452,R04036,R06515,R00483,R03658,R03659,R02718,R05578,R00686,R03651,R03652,R02711,R03654,R03655,R03656,R03657,R04580,R07416,R04582,R07887,R02221,R07325,R06777,R01075,R06778,R01176,R01723,R03647,R03286,R06731,R02473,R04274,R01422,R04563,R04562,R03648,R00390,R03646,R04030,R00257,R06583,R04230,R03650,R03209,R01943,R06368,R05193,R00925,R04209,R04591,R01528,R04209,R00190,R00182,R01049,R00190,R01561,R01245,R00725,R01139,R00299,R08404,R02185,R05804,R00303,R00850
7	0.20	337	24	163	0	0	C00031->C00002:[4->10,4->11]	RP03973,RP06552,RP01134,RP01319,RP06172,RP04205,RP04543,RP02454,RP00180,RP02961,RP06373,RP00026,RP06727,RP08184,RP04204,RP05915,RP00008,RP04241,RP01590,RP07975,RP06101,RP06639,RP03839,RP00216	R00181,R01384,R01386,R07658,R00837,R01127,R00472,R06975,R04560,R00286,R02740,R00315,R00317,R00320,R00028,R00941,R00743,R01323,R01179,R05508,R00393,R04057,R02955,R05336,R01359,R05509,R00928,R04000,R00229,R07832,R03884,R00227,R03153,R00235,R01830,R04560,R04559,R02737,R00836,R03876,R04604,R06746,R06769,R07640,R01300,R07646,R01406,R03631,R05577,R05451,R00982,R01558,R03038,R00381,R02539,R08117,R05537,R00389,R01991,R04773,R00912,R08088,R00910,R00235,R06410,R01954,R01357,R03932,R01407,R04157,R05620,R00189,R01280,R00578,R06409,R03974,R06751,R04507,R02918,R03665,R03664,R03661,R03660,R03663,R03662,R04449,R00735,R01616,R02986,R01598,R02255,R01490,R00436,R08244,R02794,R08218,R01164,R02194,R04870,R02699,R01230,R01231,R06944,R05467,R05452,R04036,R06515,R00483,R03658,R03659,R02718,R05578,R00686,R03651,R03652,R02711,R03654,R03655,R03656,R03657,R04580,R07416,R04582,R07887,R02221,R07325,R06777,R01075,R06778,R01176,R01723,R03647,R03286,R06731,R02473,R04274,R01422,R04563,R04562,R03648,R00390,R03646,R04030,R00257,R06583,R04230,R03650,R03209,R01943,R06368,R05193,R00925,R04591,R01555,R05196,R04209,R00214,R00216,R01621,R04209,R01788,R02189,R01786
8	0.60	524	22	37	0	0	C00031->C00002:[1->12,2->13,4->17,5->3,5->8,7->11]	RP01925,RP01319,RP04205,RP00060,RP01293,RP01325,RP08184,RP01452,RP04021,RP06726,RP01179,RP00300,RP01790,RP01787,RP01093,RP01255,RP06593,RP01654,RP04020,RP03735,RP00649,RP01133	R02035,R01127,R06975,R04560,R00725,R01139,R00299,R08404,R02185,R05804,R00303,R00850,R01083,R01135,R04560,R01354,R04378,R01827,R00926,R00944,R00943,R01830,R01827,R00771,R01049,R01528,R06590,R06863,R01641,R04378,R00134,R03215,R03146,R00519,R00761,R01067,R00835
9	0.40	372	35	168	0	1	C00031->C00002:[4->10,4->11,4->2,4->4,7->10,7->11,7->2,7->4]	RP03973,RP06552,RP01134,RP01319,RP10096,RP07515,RP08033,RP03838,RP03775,RP04241,RP03839,RP04102,RP10097,RP05304,RP02450,RP00060,RP02453,RP00216,RP03774,RP01925,RP04204,RP01128,RP04205,RP04543,RP02961,RP06373,RP01133,RP05769,RP05915,RP00008,RP07975,RP01590,RP00749,RP03735,RP06593	R00181,R01384,R01386,R07658,R00837,R01127,R06974,R03425,R04325,R04208,R04144,R04591,R04209,R04463,R06975,R05704,R02736,R00725,R01139,R00299,R08404,R02185,R05804,R00303,R00850,R02739,R01788,R02189,R01786,R04144,R02035,R04559,R00830,R06975,R04560,R00286,R00028,R00941,R00835,R05704,R00830,R01221,R03425,R02737,R00836,R03876,R04604,R06746,R06769,R07640,R01300,R07646,R01406,R03631,R05577,R05451,R00982,R01558,R03038,R00381,R02539,R08117,R05537,R00389,R01991,R04773,R00912,R08088,R00910,R00235,R06410,R01954,R01357,R03932,R01407,R04157,R05620,R00189,R01280,R00578,R06409,R03974,R06751,R04507,R02918,R03665,R03664,R03661,R03660,R03663,R03662,R04449,R00735,R01616,R02986,R01598,R02255,R01490,R00436,R08244,R02794,R08218,R01164,R02194,R04870,R02699,R01230,R01231,R06944,R05467,R05452,R04036,R06515,R00483,R03658,R03659,R02718,R05578,R00686,R03651,R03652,R02711,R03654,R03655,R03656,R03657,R04580,R07416,R04582,R07887,R02221,R07325,R06777,R01075,R06778,R01176,R01723,R03647,R03286,R06731,R02473,R04274,R01422,R04563,R04562,R03648,R00390,R03646,R04030,R00257,R06583,R04230,R03650,R03209,R01943,R06368,R05193,R00925,R04209,R01555,R05196,R04325,R06974,R00134,R03215,R03146,R00519,R01528
10	0.40	367	30	160	0	1	C00031->C00002:[4->10,4->11,4->2,4->4,7->10,7->11,7->2,7->4]	RP03973,RP06552,RP01134,RP01925,RP01319,RP10096,RP04102,RP04205,RP04543,RP03774,RP03775,RP06373,RP01133,RP05769,RP08184,RP04204,RP05915,RP08033,RP00008,RP00749,RP04241,RP03839,RP01128,RP07515,RP07975,RP05304,RP03838,RP00060,RP03735,RP06593	R00181,R01384,R01386,R07658,R00837,R02035,R01127,R06974,R04463,R06975,R04560,R00286,R04144,R04144,R00941,R00835,R05704,R00830,R01221,R03425,R04560,R04559,R02737,R00836,R04325,R03876,R04604,R06746,R06769,R07640,R01300,R07646,R01406,R03631,R05577,R05451,R00982,R01558,R03038,R00381,R02539,R08117,R05537,R00389,R01991,R04773,R00912,R08088,R00910,R00235,R06410,R01954,R01357,R03932,R01407,R04157,R05620,R00189,R01280,R00578,R06409,R03974,R06751,R04507,R02918,R03665,R03664,R03661,R03660,R03663,R03662,R04449,R00735,R01616,R02986,R01598,R02255,R01490,R00436,R08244,R02794,R08218,R01164,R02194,R04870,R02699,R01230,R01231,R06944,R05467,R05452,R04036,R06515,R00483,R03658,R03659,R02718,R05578,R00686,R03651,R03652,R02711,R03654,R03655,R03656,R03657,R04580,R07416,R04582,R07887,R02221,R07325,R06777,R01075,R06778,R01176,R01723,R03647,R03286,R06731,R02473,R04274,R01422,R04563,R04562,R03648,R00390,R03646,R04030,R00257,R06583,R04230,R03650,R03209,R01943,R06368,R05193,R00925,R04325,R06974,R04591,R04209,R00830,R03425,R04209,R05704,R04208,R00725,R01139,R00299,R08404,R02185,R05804,R00303,R00850,R00134,R03215,R03146,R00519,R01528
11	0.40	370	35	168	0	1	C00031->C00002:[4->10,4->11,4->2,4->4,7->10,7->11,7->2,7->4]	RP06552,RP07515,RP01134,RP01319,RP10096,RP04102,RP01293,RP08033,RP03838,RP03775,RP04241,RP03839,RP07975,RP10097,RP02450,RP00060,RP02453,RP00216,RP03774,RP01925,RP04204,RP01128,RP04205,RP04543,RP02961,RP01133,RP05769,RP05915,RP00008,RP00749,RP01590,RP01325,RP05304,RP03735,RP06593	R01384,R01386,R07658,R03425,R00837,R01127,R06974,R04463,R01083,R04325,R04208,R04144,R04591,R04209,R04209,R06975,R02736,R00725,R01139,R00299,R08404,R02185,R05804,R00303,R00850,R02739,R01788,R02189,R01786,R04144,R02035,R04559,R00830,R06975,R04560,R00286,R00028,R00835,R05704,R00830,R01221,R03425,R02737,R00836,R03876,R04604,R06746,R06769,R07640,R01300,R07646,R01406,R03631,R05577,R05451,R00982,R01558,R03038,R00381,R02539,R08117,R05537,R00389,R01991,R04773,R00912,R08088,R00910,R00235,R06410,R01954,R01357,R03932,R01407,R04157,R05620,R00189,R01280,R00578,R06409,R03974,R06751,R04507,R02918,R03665,R03664,R03661,R03660,R03663,R03662,R04449,R00735,R01616,R02986,R01598,R02255,R01490,R00436,R08244,R02794,R08218,R01164,R02194,R04870,R02699,R01230,R01231,R06944,R05467,R05452,R04036,R06515,R00483,R03658,R03659,R02718,R05578,R00686,R03651,R03652,R02711,R03654,R03655,R03656,R03657,R04580,R07416,R04582,R07887,R02221,R07325,R06777,R01075,R06778,R01176,R01723,R03647,R03286,R06731,R02473,R04274,R01422,R04563,R04562,R03648,R00390,R03646,R04030,R00257,R06583,R04230,R03650,R03209,R01943,R06368,R05193,R00925,R04325,R06974,R01555,R05196,R01135,R05704,R00134,R03215,R03146,R00519,R01528
12	0.40	421	37	76	0	1	C00031->C00002:[4->10,4->11,4->2,4->4,7->10,7->11,7->2,7->4]	RP03973,RP06552,RP01134,RP07515,RP01319,RP10096,RP04102,RP06299,RP00180,RP04204,RP08033,RP03838,RP03775,RP00300,RP03839,RP07975,RP06101,RP01093,RP00060,RP00749,RP03774,RP01925,RP01452,RP06172,RP01128,RP04205,RP04543,RP04241,RP01133,RP05769,RP08184,RP05915,RP01179,RP00026,RP05304,RP03735,RP06593	R00181,R01384,R01386,R07658,R00837,R03425,R01127,R06974,R04463,R00761,R00315,R00317,R00320,R04559,R04325,R04208,R04144,R00944,R00943,R04209,R04209,R00214,R00216,R00771,R00725,R01139,R00299,R08404,R02185,R05804,R00303,R00850,R04325,R06974,R04144,R02035,R01354,R00472,R00830,R06975,R04560,R00286,R04591,R00835,R05704,R00830,R01221,R03425,R04560,R02737,R00836,R00926,R00743,R01323,R01179,R05508,R00393,R04057,R02955,R05336,R01359,R05509,R00928,R04000,R00229,R07832,R03884,R00227,R03153,R00235,R05704,R00134,R03215,R03146,R00519,R01528
13	0.40	426	36	73	0	1	C00031->C00002:[4->10,4->2,7->11,7->4]	RP01095,RP03973,RP01134,RP04543,RP01575,RP06172,RP04102,RP01128,RP00528,RP04205,RP06299,RP00300,RP00180,RP04359,RP05769,RP08575,RP08184,RP01319,RP05915,RP08033,RP03838,RP00749,RP04241,RP03839,RP07975,RP07515,RP10096,RP06101,RP01093,RP00026,RP05304,RP00060,RP04204,RP03775,RP03774,RP06552	R05339,R00181,R00837,R00286,R05338,R00472,R04463,R00830,R00604,R02479,R06975,R04560,R00761,R00944,R00943,R00315,R00317,R00320,R00236,R05704,R00830,R01221,R03425,R00316,R04560,R01127,R02737,R00836,R04325,R04208,R04325,R06974,R04591,R04209,R04209,R03425,R06974,R00214,R00216,R00771,R00743,R01323,R01179,R05508,R00393,R04057,R02955,R05336,R01359,R05509,R00928,R04000,R00229,R07832,R03884,R00227,R03153,R00235,R05704,R00725,R01139,R00299,R08404,R02185,R05804,R00303,R00850,R04559,R04144,R04144,R01384,R01386,R07658
14	0.40	351	40	193	0	1	C00031->C00002:[4->10,4->11,4->2,4->4]	RP03973,RP06552,RP01134,RP01319,RP10096,RP07515,RP06299,RP00180,RP08033,RP03838,RP03775,RP04241,RP03839,RP04102,RP10097,RP06101,RP01093,RP02450,RP00060,RP05304,RP02453,RP00216,RP03774,RP01925,RP04204,RP06172,RP01128,RP04205,RP04543,RP02961,RP06373,RP05769,RP05915,RP00008,RP07975,RP01590,RP00026,RP00749,RP03735,RP06593	R00181,R01384,R01386,R07658,R00837,R01127,R06974,R03425,R00761,R00315,R00317,R00320,R04325,R04208,R04144,R04591,R04209,R04463,R06975,R00214,R00216,R00771,R02736,R00725,R01139,R00299,R08404,R02185,R05804,R00303,R00850,R05704,R02739,R01788,R02189,R01786,R04144,R02035,R04559,R00472,R00830,R06975,R04560,R00286,R00028,R00941,R05704,R00830,R01221,R03425,R02737,R00836,R03876,R04604,R06746,R06769,R07640,R01300,R07646,R01406,R03631,R05577,R05451,R00982,R01558,R03038,R00381,R02539,R08117,R05537,R00389,R01991,R04773,R00912,R08088,R00910,R00235,R06410,R01954,R01357,R03932,R01407,R04157,R05620,R00189,R01280,R00578,R06409,R03974,R06751,R04507,R02918,R03665,R03664,R03661,R03660,R03663,R03662,R04449,R00735,R01616,R02986,R01598,R02255,R01490,R00436,R08244,R02794,R08218,R01164,R02194,R04870,R02699,R01230,R01231,R06944,R05467,R05452,R04036,R06515,R00483,R03658,R03659,R02718,R05578,R00686,R03651,R03652,R02711,R03654,R03655,R03656,R03657,R04580,R07416,R04582,R07887,R02221,R07325,R06777,R01075,R06778,R01176,R01723,R03647,R03286,R06731,R02473,R04274,R01422,R04563,R04562,R03648,R00390,R03646,R04030,R00257,R06583,R04230,R03650,R03209,R01943,R06368,R05193,R00925,R04209,R01555,R05196,R00743,R01323,R01179,R05508,R00393,R04057,R02955,R05336,R01359,R05509,R00928,R04000,R00229,R07832,R03884,R00227,R03153,R00235,R04325,R06974,R00134,R03215,R03146,R00519,R01528
15	0.40	412	38	78	0	1	C00031->C00002:[4->10,4->11,4->2,4->4,7->4]	RP03973,RP07515,RP01134,RP01319,RP10096,RP04102,RP06299,RP00180,RP01452,RP01575,RP08033,RP03838,RP03775,RP00300,RP03839,RP07975,RP06101,RP01093,RP00060,RP01179,RP01095,RP03774,RP04204,RP06172,RP01128,RP00528,RP04205,RP04543,RP04241,RP06373,RP05769,RP08184,RP05915,RP00749,RP00026,RP05304,RP03735,RP06552	R00181,R03425,R00837,R01127,R06974,R04463,R00761,R00315,R00317,R00320,R01354,R05338,R04325,R04208,R04144,R00944,R00943,R04209,R04209,R00214,R00216,R00771,R00725,R01139,R00299,R08404,R02185,R05804,R00303,R00850,R00926,R05339,R04144,R04559,R00472,R00830,R00604,R02479,R06975,R04560,R00286,R04591,R00941,R05704,R00830,R01221,R03425,R04560,R02737,R00836,R04325,R06974,R00743,R01323,R01179,R05508,R00393,R04057,R02955,R05336,R01359,R05509,R00928,R04000,R00229,R07832,R03884,R00227,R03153,R00235,R05704,R00134,R03215,R03146,R00519,R01384,R01386,R07658
16	0.40	372	29	156	0	1	C00031->C00002:[4->10,4->11,4->2,4->4,7->10,7->11,7->2,7->4]	RP03973,RP06552,RP01134,RP01925,RP01319,RP10096,RP04102,RP01128,RP04205,RP04543,RP03774,RP06373,RP01133,RP05769,RP08184,RP04204,RP05915,RP08033,RP00008,RP00749,RP04241,RP03839,RP07975,RP07515,RP05304,RP03838,RP00060,RP03775,RP06593	R00181,R01384,R01386,R07658,R00837,R02035,R01127,R06974,R04463,R00830,R06975,R04560,R00286,R04144,R00941,R00835,R05704,R00830,R01221,R03425,R04560,R04559,R02737,R00836,R04325,R03876,R04604,R06746,R06769,R07640,R01300,R07646,R01406,R03631,R05577,R05451,R00982,R01558,R03038,R00381,R02539,R08117,R05537,R00389,R01991,R04773,R00912,R08088,R00910,R00235,R06410,R01954,R01357,R03932,R01407,R04157,R05620,R00189,R01280,R00578,R06409,R03974,R06751,R04507,R02918,R03665,R03664,R03661,R03660,R03663,R03662,R04449,R00735,R01616,R02986,R01598,R02255,R01490,R00436,R08244,R02794,R08218,R01164,R02194,R04870,R02699,R01230,R01231,R06944,R05467,R05452,R04036,R06515,R00483,R03658,R03659,R02718,R05578,R00686,R03651,R03652,R02711,R03654,R03655,R03656,R03657,R04580,R07416,R04582,R07887,R02221,R07325,R06777,R01075,R06778,R01176,R01723,R03647,R03286,R06731,R02473,R04274,R01422,R04563,R04562,R03648,R00390,R03646,R04030,R00257,R06583,R04230,R03650,R03209,R01943,R06368,R05193,R00925,R04325,R06974,R04591,R04209,R04209,R03425,R05704,R04208,R00725,R01139,R00299,R08404,R02185,R05804,R00303,R00850,R04144,R01528
17	0.20	464	16	28	0	0	C00031->C00002:[7->10,7->11]	RP03973,RP00300,RP01925,RP01319,RP07975,RP04205,RP04204,RP04241,RP03839,RP01133,RP00060,RP08184,RP01452,RP03735,RP06593,RP01179	R00181,R00944,R00943,R02035,R01127,R04209,R06975,R04560,R04559,R04591,R04209,R00835,R00725,R01139,R00299,R08404,R02185,R05804,R00303,R00850,R04560,R01354,R00134,R03215,R03146,R00519,R01528,R00926
18	0.20	369	26	61	0	0	C00031->C00002:[7->10,7->11,9->10,9->11]	RP03973,RP01925,RP01452,RP06172,RP06101,RP04205,RP06299,RP04241,RP00180,RP02961,RP08184,RP01319,RP01179,RP00300,RP02453,RP01590,RP07975,RP04204,RP01093,RP00026,RP02450,RP03839,RP00060,RP03735,RP06593,RP00216	R00181,R02035,R01354,R00472,R00214,R00216,R06975,R04560,R00761,R04591,R00315,R00317,R00320,R00028,R04560,R01127,R00926,R00944,R00943,R02739,R01555,R05196,R04209,R04559,R00771,R00743,R01323,R01179,R05508,R00393,R04057,R02955,R05336,R01359,R05509,R00928,R04000,R00229,R07832,R03884,R00227,R03153,R00235,R02736,R04209,R00725,R01139,R00299,R08404,R02185,R05804,R00303,R00850,R00134,R03215,R03146,R00519,R01528,R01788,R02189,R01786
19	0.40	517	35	55	0	1	C00031->C00002:[4->10,4->11,4->2,4->4,7->10,7->11,7->2,7->4]	RP03973,RP07515,RP01134,RP01319,RP10096,RP04102,RP04359,RP04204,RP08033,RP03838,RP03775,RP04241,RP03839,RP07975,RP01093,RP00060,RP01095,RP03774,RP01925,RP01575,RP01128,RP00528,RP04205,RP04543,RP00300,RP01133,RP05769,RP08575,RP08184,RP05915,RP00749,RP05304,RP03735,RP06593,RP06552	R00181,R03425,R00837,R01127,R06974,R04463,R00236,R04559,R04325,R04208,R04144,R04591,R04209,R04209,R00771,R00725,R01139,R00299,R08404,R02185,R05804,R00303,R00850,R05339,R04144,R02035,R05338,R00830,R00604,R02479,R06975,R04560,R00286,R00944,R00943,R00835,R05704,R00830,R01221,R03425,R00316,R04560,R02737,R00836,R04325,R06974,R05704,R00134,R03215,R03146,R00519,R01528,R01384,R01386,R07658
20	0.10	348	15	142	0	0	C00031->C00002:[9->11]	RP03973,RP00300,RP01319,RP06172,RP04205,RP06299,RP06101,RP01093,RP00180,RP08343,RP00060,RP08184,RP03735,RP00008,RP04833	R00181,R00944,R00943,R01127,R00472,R06975,R04560,R00761,R00214,R00216,R00771,R00315,R00317,R00320,R00236,R00725,R01139,R00299,R08404,R02185,R05804,R00303,R00850,R04560,R00134,R03215,R03146,R00519,R03876,R04604,R06746,R06769,R07640,R01300,R07646,R01406,R03631,R05577,R05451,R00982,R01558,R03038,R00381,R02539,R08117,R05537,R00389,R01991,R04773,R00912,R08088,R00910,R00235,R06410,R01954,R01357,R03932,R01407,R04157,R05620,R00189,R01280,R00578,R06409,R03974,R06751,R04507,R02918,R03665,R03664,R03661,R03660,R03663,R03662,R04449,R00735,R01616,R02986,R01598,R02255,R01490,R00436,R08244,R02794,R08218,R01164,R02194,R04870,R02699,R01230,R01231,R06944,R05467,R05452,R04036,R06515,R00483,R03658,R03659,R02718,R05578,R00686,R03651,R03652,R02711,R03654,R03655,R03656,R03657,R04580,R07416,R04582,R07887,R02221,R07325,R06777,R01075,R06778,R01176,R01723,R03647,R03286,R06731,R02473,R04274,R01422,R04563,R04562,R03648,R00390,R03646,R04030,R00257,R06583,R04230,R03650,R03209,R01943,R06368,R05193,R00925,R00316
21	0.20	480	16	24	0	0	C00031->C00002:[7->10,7->11]	RP04241,RP01925,RP01319,RP07975,RP04205,RP04204,RP01325,RP03839,RP06373,RP01293,RP01133,RP00060,RP08184,RP01452,RP06593,RP01179	R04591,R02035,R01127,R04209,R06975,R04560,R04559,R01135,R04209,R00941,R01083,R00835,R00725,R01139,R00299,R08404,R02185,R05804,R00303,R00850,R04560,R01354,R01528,R00926
22	0.40	370	30	157	0	1	C00031->C00002:[4->10,4->11,4->2,4->4,7->10,7->11,7->2,7->4]	RP06552,RP07515,RP01134,RP01925,RP01319,RP10096,RP04102,RP01128,RP04205,RP04543,RP03774,RP06373,RP01293,RP01133,RP05769,RP08184,RP04204,RP05915,RP08033,RP00008,RP00749,RP04241,RP03839,RP07975,RP01325,RP05304,RP03838,RP00060,RP03775,RP06593	R01384,R01386,R07658,R03425,R00837,R02035,R01127,R06974,R04463,R00830,R06975,R04560,R00286,R04144,R00941,R01083,R00835,R05704,R00830,R01221,R03425,R04560,R04559,R02737,R00836,R04325,R03876,R04604,R06746,R06769,R07640,R01300,R07646,R01406,R03631,R05577,R05451,R00982,R01558,R03038,R00381,R02539,R08117,R05537,R00389,R01991,R04773,R00912,R08088,R00910,R00235,R06410,R01954,R01357,R03932,R01407,R04157,R05620,R00189,R01280,R00578,R06409,R03974,R06751,R04507,R02918,R03665,R03664,R03661,R03660,R03663,R03662,R04449,R00735,R01616,R02986,R01598,R02255,R01490,R00436,R08244,R02794,R08218,R01164,R02194,R04870,R02699,R01230,R01231,R06944,R05467,R05452,R04036,R06515,R00483,R03658,R03659,R02718,R05578,R00686,R03651,R03652,R02711,R03654,R03655,R03656,R03657,R04580,R07416,R04582,R07887,R02221,R07325,R06777,R01075,R06778,R01176,R01723,R03647,R03286,R06731,R02473,R04274,R01422,R04563,R04562,R03648,R00390,R03646,R04030,R00257,R06583,R04230,R03650,R03209,R01943,R06368,R05193,R00925,R04325,R06974,R04591,R04209,R04209,R01135,R05704,R04208,R00725,R01139,R00299,R08404,R02185,R05804,R00303,R00850,R04144,R01528
23	0.60	373	25	161	0	0	C00031->C00002:[1->12,2->13,4->17,5->3,5->8,7->11]	RP03973,RP01925,RP01319,RP00649,RP04020,RP01789,RP02961,RP04021,RP00008,RP03735,RP01590,RP10097,RP01788,RP01093,RP01255,RP06593,RP02450,RP01654,RP00060,RP11137,RP00052,RP01270,RP02453,RP04205,RP00216	R00181,R02035,R01127,R00761,R01067,R04378,R01829,R00028,R04378,R03876,R04604,R06746,R06769,R07640,R01300,R07646,R01406,R03631,R05577,R05451,R00982,R01558,R03038,R00381,R02539,R08117,R05537,R00389,R01991,R04773,R00912,R08088,R00910,R00235,R06410,R01954,R01357,R03932,R01407,R04157,R05620,R00189,R01280,R00578,R06409,R03974,R06751,R04507,R02918,R03665,R03664,R03661,R03660,R03663,R03662,R04449,R00735,R01616,R02986,R01598,R02255,R01490,R00436,R08244,R02794,R08218,R01164,R02194,R04870,R02699,R01230,R01231,R06944,R05467,R05452,R04036,R06515,R00483,R03658,R03659,R02718,R05578,R00686,R03651,R03652,R02711,R03654,R03655,R03656,R03657,R04580,R07416,R04582,R07887,R02221,R07325,R06777,R01075,R06778,R01176,R01723,R03647,R03286,R06731,R02473,R04274,R01422,R04563,R04562,R03648,R00390,R03646,R04030,R00257,R06583,R04230,R03650,R03209,R01943,R06368,R05193,R00925,R00134,R03215,R03146,R00519,R01555,R05196,R06975,R01829,R00771,R01049,R01528,R02736,R06590,R06863,R01641,R00725,R01139,R00299,R08404,R02185,R05804,R00303,R00850,R01843,R01845,R00756,R00769,R05805,R00770,R00762,R00764,R00767,R01068,R02739,R06975,R04560,R01788,R02189,R01786
24	0.40	412	38	78	0	1	C00031->C00002:[4->10,4->11,4->2,4->4,7->4]	RP03973,RP07515,RP01134,RP01319,RP10096,RP04102,RP06299,RP00180,RP04359,RP01575,RP08033,RP03838,RP03775,RP00300,RP03839,RP07975,RP06101,RP01093,RP00060,RP01095,RP03774,RP04204,RP06172,RP01128,RP00528,RP04205,RP04543,RP04241,RP06373,RP05769,RP08575,RP08184,RP05915,RP00749,RP00026,RP05304,RP03735,RP06552	R00181,R03425,R00837,R01127,R06974,R04463,R00761,R00315,R00317,R00320,R00236,R05338,R04325,R04208,R04144,R00944,R00943,R04209,R04209,R00214,R00216,R00771,R00725,R01139,R00299,R08404,R02185,R05804,R00303,R00850,R05339,R04144,R04559,R00472,R00830,R00604,R02479,R06975,R04560,R00286,R04591,R00941,R05704,R00830,R01221,R03425,R00316,R04560,R02737,R00836,R04325,R06974,R00743,R01323,R01179,R05508,R00393,R04057,R02955,R05336,R01359,R05509,R00928,R04000,R00229,R07832,R03884,R00227,R03153,R00235,R05704,R00134,R03215,R03146,R00519,R01384,R01386,R07658
25	0.40	361	40	190	0	1	C00031->C00002:[4->10,4->11,4->2,4->4]	RP03973,RP06552,RP01134,RP01925,RP01319,RP06172,RP04102,RP01128,RP04205,RP04543,RP03774,RP00180,RP03775,RP02961,RP06373,RP00026,RP05769,RP08184,RP04204,RP05915,RP08033,RP00008,RP00749,RP04241,RP01590,RP07975,RP07515,RP10096,RP06101,RP01093,RP06639,RP02450,RP05304,RP03839,RP03838,RP06427,RP00060,RP02453,RP06593,RP00216	R00181,R01384,R01386,R07658,R00837,R02035,R01127,R00472,R04463,R00830,R06975,R04560,R00286,R04144,R00315,R00317,R00320,R04144,R00028,R00941,R00743,R01323,R01179,R05508,R00393,R04057,R02955,R05336,R01359,R05509,R00928,R04000,R00229,R07832,R03884,R00227,R03153,R00235,R05704,R00830,R01221,R03425,R04560,R04559,R02737,R00836,R04325,R03876,R04604,R06746,R06769,R07640,R01300,R07646,R01406,R03631,R05577,R05451,R00982,R01558,R03038,R00381,R02539,R08117,R05537,R00389,R01991,R04773,R00912,R08088,R00910,R00235,R06410,R01954,R01357,R03932,R01407,R04157,R05620,R00189,R01280,R00578,R06409,R03974,R06751,R04507,R02918,R03665,R03664,R03661,R03660,R03663,R03662,R04449,R00735,R01616,R02986,R01598,R02255,R01490,R00436,R08244,R02794,R08218,R01164,R02194,R04870,R02699,R01230,R01231,R06944,R05467,R05452,R04036,R06515,R00483,R03658,R03659,R02718,R05578,R00686,R03651,R03652,R02711,R03654,R03655,R03656,R03657,R04580,R07416,R04582,R07887,R02221,R07325,R06777,R01075,R06778,R01176,R01723,R03647,R03286,R06731,R02473,R04274,R01422,R04563,R04562,R03648,R00390,R03646,R04030,R00257,R06583,R04230,R03650,R03209,R01943,R06368,R05193,R00925,R04325,R06974,R04591,R01555,R05196,R04209,R03425,R06974,R00214,R00216,R00771,R01621,R02736,R05704,R04209,R04208,R01067,R00725,R01139,R00299,R08404,R02185,R05804,R00303,R00850,R02739,R01528,R01788,R02189,R01786
26	0.50	364	22	148	0	0	C00031->C00002:[1->12,2->13,4->17,5->8,7->11]	RP03973,RP01319,RP04021,RP01093,RP01255,RP02450,RP01654,RP00060,RP02453,RP00649,RP00216,RP01925,RP04205,RP02961,RP06373,RP08184,RP06726,RP00008,RP01590,RP01787,RP04020,RP06593	R00181,R01127,R04378,R00771,R01049,R02736,R06590,R06863,R01641,R00725,R01139,R00299,R08404,R02185,R05804,R00303,R00850,R02739,R00761,R01067,R01788,R02189,R01786,R02035,R06975,R04560,R00028,R00941,R04560,R01827,R03876,R04604,R06746,R06769,R07640,R01300,R07646,R01406,R03631,R05577,R05451,R00982,R01558,R03038,R00381,R02539,R08117,R05537,R00389,R01991,R04773,R00912,R08088,R00910,R00235,R06410,R01954,R01357,R03932,R01407,R04157,R05620,R00189,R01280,R00578,R06409,R03974,R06751,R04507,R02918,R03665,R03664,R03661,R03660,R03663,R03662,R04449,R00735,R01616,R02986,R01598,R02255,R01490,R00436,R08244,R02794,R08218,R01164,R02194,R04870,R02699,R01230,R01231,R06944,R05467,R05452,R04036,R06515,R00483,R03658,R03659,R02718,R05578,R00686,R03651,R03652,R02711,R03654,R03655,R03656,R03657,R04580,R07416,R04582,R07887,R02221,R07325,R06777,R01075,R06778,R01176,R01723,R03647,R03286,R06731,R02473,R04274,R01422,R04563,R04562,R03648,R00390,R03646,R04030,R00257,R06583,R04230,R03650,R03209,R01943,R06368,R05193,R00925,R01555,R05196,R01827,R04378,R01528
27	0.10	350	12	134	0	0	C00031->C00002:[4->11]	RP06552,RP03973,RP00300,RP01319,RP04205,RP04543,RP00453,RP08184,RP00343,RP03735,RP05915,RP00008	R01384,R01386,R07658,R00181,R00944,R00943,R01127,R06975,R04560,R00286,R02727,R00010,R04560,R02778,R02780,R00134,R03215,R03146,R00519,R02737,R00836,R03876,R04604,R06746,R06769,R07640,R01300,R07646,R01406,R03631,R05577,R05451,R00982,R01558,R03038,R00381,R02539,R08117,R05537,R00389,R01991,R04773,R00912,R08088,R00910,R00235,R06410,R01954,R01357,R03932,R01407,R04157,R05620,R00189,R01280,R00578,R06409,R03974,R06751,R04507,R02918,R03665,R03664,R03661,R03660,R03663,R03662,R04449,R00735,R01616,R02986,R01598,R02255,R01490,R00436,R08244,R02794,R08218,R01164,R02194,R04870,R02699,R01230,R01231,R06944,R05467,R05452,R04036,R06515,R00483,R03658,R03659,R02718,R05578,R00686,R03651,R03652,R02711,R03654,R03655,R03656,R03657,R04580,R07416,R04582,R07887,R02221,R07325,R06777,R01075,R06778,R01176,R01723,R03647,R03286,R06731,R02473,R04274,R01422,R04563,R04562,R03648,R00390,R03646,R04030,R00257,R06583,R04230,R03650,R03209,R01943,R06368,R05193,R00925
28	0.40	542	35	53	0	1	C00031->C00002:[4->10,4->11,4->2,4->4,7->10,7->11,7->2,7->4]	RP03973,RP06552,RP01319,RP01925,RP04204,RP10096,RP04102,RP01128,RP04205,RP04543,RP01134,RP04359,RP02961,RP06373,RP01133,RP05769,RP08575,RP08184,RP03839,RP05915,RP08033,RP03838,RP00749,RP04241,RP01590,RP07975,RP07515,RP02450,RP05304,RP00060,RP03775,RP02453,RP03774,RP06593,RP00216	R00181,R01384,R01386,R07658,R01127,R02035,R04559,R06974,R04463,R00830,R06975,R04560,R00286,R00837,R00236,R00028,R00941,R00835,R05704,R00830,R01221,R03425,R00316,R04560,R04209,R02737,R00836,R04325,R04208,R04325,R06974,R04591,R01555,R05196,R04209,R03425,R02736,R05704,R00725,R01139,R00299,R08404,R02185,R05804,R00303,R00850,R04144,R02739,R04144,R01528,R01788,R02189,R01786
29	0.60	380	26	163	0	0	C00031->C00002:[1->12,2->13,4->17,5->3,5->8,7->11]	RP03973,RP01925,RP01319,RP04205,RP00060,RP01789,RP02961,RP08184,RP04021,RP00008,RP00300,RP03735,RP01590,RP01788,RP01093,RP01255,RP06593,RP02450,RP01654,RP04020,RP11137,RP00052,RP01270,RP02453,RP00649,RP00216	R00181,R02035,R01127,R06975,R04560,R00725,R01139,R00299,R08404,R02185,R05804,R00303,R00850,R01829,R00028,R04560,R04378,R03876,R04604,R06746,R06769,R07640,R01300,R07646,R01406,R03631,R05577,R05451,R00982,R01558,R03038,R00381,R02539,R08117,R05537,R00389,R01991,R04773,R00912,R08088,R00910,R00235,R06410,R01954,R01357,R03932,R01407,R04157,R05620,R00189,R01280,R00578,R06409,R03974,R06751,R04507,R02918,R03665,R03664,R03661,R03660,R03663,R03662,R04449,R00735,R01616,R02986,R01598,R02255,R01490,R00436,R08244,R02794,R08218,R01164,R02194,R04870,R02699,R01230,R01231,R06944,R05467,R05452,R04036,R06515,R00483,R03658,R03659,R02718,R05578,R00686,R03651,R03652,R02711,R03654,R03655,R03656,R03657,R04580,R07416,R04582,R07887,R02221,R07325,R06777,R01075,R06778,R01176,R01723,R03647,R03286,R06731,R02473,R04274,R01422,R04563,R04562,R03648,R00390,R03646,R04030,R00257,R06583,R04230,R03650,R03209,R01943,R06368,R05193,R00925,R00944,R00943,R00134,R03215,R03146,R00519,R01555,R05196,R01829,R00771,R01049,R01528,R02736,R06590,R06863,R01641,R04378,R01843,R01845,R00756,R00769,R05805,R00770,R00762,R00764,R00767,R01068,R02739,R00761,R01067,R01788,R02189,R01786
30	0.10	334	10	130	0	0	C00031->C00002:[7->11]	RP03973,RP01925,RP01319,RP04205,RP06373,RP01133,RP00060,RP08184,RP06593,RP00008	R00181,R02035,R01127,R06975,R04560,R00941,R00835,R00725,R01139,R00299,R08404,R02185,R05804,R00303,R00850,R04560,R01528,R03876,R04604,R06746,R06769,R07640,R01300,R07646,R01406,R03631,R05577,R05451,R00982,R01558,R03038,R00381,R02539,R08117,R05537,R00389,R01991,R04773,R00912,R08088,R00910,R00235,R06410,R01954,R01357,R03932,R01407,R04157,R05620,R00189,R01280,R00578,R06409,R03974,R06751,R04507,R02918,R03665,R03664,R03661,R03660,R03663,R03662,R04449,R00735,R01616,R02986,R01598,R02255,R01490,R00436,R08244,R02794,R08218,R01164,R02194,R04870,R02699,R01230,R01231,R06944,R05467,R05452,R04036,R06515,R00483,R03658,R03659,R02718,R05578,R00686,R03651,R03652,R02711,R03654,R03655,R03656,R03657,R04580,R07416,R04582,R07887,R02221,R07325,R06777,R01075,R06778,R01176,R01723,R03647,R03286,R06731,R02473,R04274,R01422,R04563,R04562,R03648,R00390,R03646,R04030,R00257,R06583,R04230,R03650,R03209,R01943,R06368,R05193,R00925
31	0.60	362	31	180	0	0	C00031->C00002:[1->12,2->13,4->17,5->8,7->3,9->11]	RP03973,RP01134,RP01319,RP06172,RP02454,RP04205,RP09828,RP01789,RP00180,RP06373,RP00026,RP06727,RP04020,RP08184,RP09657,RP05915,RP04021,RP00008,RP01255,RP00164,RP01788,RP06101,RP01093,RP06639,RP00196,RP01654,RP06427,RP00060,RP11137,RP00649,RP01197	R00181,R00837,R01127,R00472,R02740,R06975,R04560,R06862,R01829,R00315,R00317,R00320,R00941,R00743,R01323,R01179,R05508,R00393,R04057,R02955,R05336,R01359,R05509,R00928,R04000,R00229,R07832,R03884,R00227,R03153,R00235,R01830,R04378,R04560,R06861,R02737,R00836,R04378,R03876,R04604,R06746,R06769,R07640,R01300,R07646,R01406,R03631,R05577,R05451,R00982,R01558,R03038,R00381,R02539,R08117,R05537,R00389,R01991,R04773,R00912,R08088,R00910,R00235,R06410,R01954,R01357,R03932,R01407,R04157,R05620,R00189,R01280,R00578,R06409,R03974,R06751,R04507,R02918,R03665,R03664,R03661,R03660,R03663,R03662,R04449,R00735,R01616,R02986,R01598,R02255,R01490,R00436,R08244,R02794,R08218,R01164,R02194,R04870,R02699,R01230,R01231,R06944,R05467,R05452,R04036,R06515,R00483,R03658,R03659,R02718,R05578,R00686,R03651,R03652,R02711,R03654,R03655,R03656,R03657,R04580,R07416,R04582,R07887,R02221,R07325,R06777,R01075,R06778,R01176,R01723,R03647,R03286,R06731,R02473,R04274,R01422,R04563,R04562,R03648,R00390,R03646,R04030,R00257,R06583,R04230,R03650,R03209,R01943,R06368,R05193,R00925,R01049,R01010,R01011,R01012,R01829,R00214,R00216,R00771,R01621,R00289,R00287,R00955,R06590,R06863,R01641,R01067,R00725,R01139,R00299,R08404,R02185,R05804,R00303,R00850,R01843,R01845,R00761,R01067,R00959
32	0.50	356	15	141	0	0	C00031->C00002:[1->12,2->13,4->17,5->3,5->8]	RP01134,RP00861,RP01787,RP00196,RP00649,RP02454,RP01093,RP01255,RP04092,RP01654,RP00060,RP05915,RP06726,RP00008,RP01197	R00837,R00190,R00182,R01827,R00289,R00287,R00955,R00761,R01067,R02740,R00771,R01049,R00190,R06590,R06863,R01641,R00725,R01139,R00299,R08404,R02185,R05804,R00303,R00850,R02737,R00836,R01827,R03876,R04604,R06746,R06769,R07640,R01300,R07646,R01406,R03631,R05577,R05451,R00982,R01558,R03038,R00381,R02539,R08117,R05537,R00389,R01991,R04773,R00912,R08088,R00910,R00235,R06410,R01954,R01357,R03932,R01407,R04157,R05620,R00189,R01280,R00578,R06409,R03974,R06751,R04507,R02918,R03665,R03664,R03661,R03660,R03663,R03662,R04449,R00735,R01616,R02986,R01598,R02255,R01490,R00436,R08244,R02794,R08218,R01164,R02194,R04870,R02699,R01230,R01231,R06944,R05467,R05452,R04036,R06515,R00483,R03658,R03659,R02718,R05578,R00686,R03651,R03652,R02711,R03654,R03655,R03656,R03657,R04580,R07416,R04582,R07887,R02221,R07325,R06777,R01075,R06778,R01176,R01723,R03647,R03286,R06731,R02473,R04274,R01422,R04563,R04562,R03648,R00390,R03646,R04030,R00257,R06583,R04230,R03650,R03209,R01943,R06368,R05193,R00925,R00959
33	0.60	366	29	182	0	0	C00031->C00002:[1->12,2->13,4->17,5->3,5->8,9->11]	RP03973,RP01134,RP01319,RP06172,RP02454,RP04205,RP04020,RP01789,RP00180,RP06373,RP00026,RP06727,RP01255,RP08184,RP05915,RP04021,RP00008,RP01788,RP06101,RP01093,RP06639,RP00196,RP01654,RP00060,RP11137,RP00052,RP01270,RP00649,RP01197	R00181,R00837,R01127,R00472,R02740,R06975,R04560,R04378,R01829,R00315,R00317,R00320,R00941,R00743,R01323,R01179,R05508,R00393,R04057,R02955,R05336,R01359,R05509,R00928,R04000,R00229,R07832,R03884,R00227,R03153,R00235,R01830,R01049,R04560,R02737,R00836,R04378,R03876,R04604,R06746,R06769,R07640,R01300,R07646,R01406,R03631,R05577,R05451,R00982,R01558,R03038,R00381,R02539,R08117,R05537,R00389,R01991,R04773,R00912,R08088,R00910,R00235,R06410,R01954,R01357,R03932,R01407,R04157,R05620,R00189,R01280,R00578,R06409,R03974,R06751,R04507,R02918,R03665,R03664,R03661,R03660,R03663,R03662,R04449,R00735,R01616,R02986,R01598,R02255,R01490,R00436,R08244,R02794,R08218,R01164,R02194,R04870,R02699,R01230,R01231,R06944,R05467,R05452,R04036,R06515,R00483,R03658,R03659,R02718,R05578,R00686,R03651,R03652,R02711,R03654,R03655,R03656,R03657,R04580,R07416,R04582,R07887,R02221,R07325,R06777,R01075,R06778,R01176,R01723,R03647,R03286,R06731,R02473,R04274,R01422,R04563,R04562,R03648,R00390,R03646,R04030,R00257,R06583,R04230,R03650,R03209,R01943,R06368,R05193,R00925,R01829,R00214,R00216,R00771,R01621,R00289,R00287,R00955,R06590,R06863,R01641,R00725,R01139,R00299,R08404,R02185,R05804,R00303,R00850,R01843,R01845,R00756,R00769,R05805,R00770,R00762,R00764,R00767,R01068,R00761,R01067,R00959
34	0.40	378	25	147	0	0	C00031->C00002:[5->13,7->11,7->17,9->12]	RP03973,RP03121,RP01925,RP01319,RP07157,RP04205,RP02454,RP02961,RP02140,RP01280,RP01274,RP00191,RP04021,RP00008,RP02453,RP01590,RP10097,RP02139,RP02450,RP01238,RP04020,RP03735,RP03120,RP06593,RP00216	R00181,R03509,R02035,R01127,R02722,R06975,R04560,R02740,R00028,R02340,R01073,R01070,R02073,R04780,R04779,R04378,R03876,R04604,R06746,R06769,R07640,R01300,R07646,R01406,R03631,R05577,R05451,R00982,R01558,R03038,R00381,R02539,R08117,R05537,R00389,R01991,R04773,R00912,R08088,R00910,R00235,R06410,R01954,R01357,R03932,R01407,R04157,R05620,R00189,R01280,R00578,R06409,R03974,R06751,R04507,R02918,R03665,R03664,R03661,R03660,R03663,R03662,R04449,R00735,R01616,R02986,R01598,R02255,R01490,R00436,R08244,R02794,R08218,R01164,R02194,R04870,R02699,R01230,R01231,R06944,R05467,R05452,R04036,R06515,R00483,R03658,R03659,R02718,R05578,R00686,R03651,R03652,R02711,R03654,R03655,R03656,R03657,R04580,R07416,R04582,R07887,R02221,R07325,R06777,R01075,R06778,R01176,R01723,R03647,R03286,R06731,R02473,R04274,R01422,R04563,R04562,R03648,R00390,R03646,R04030,R00257,R06583,R04230,R03650,R03209,R01943,R06368,R05193,R00925,R02739,R01555,R05196,R06975,R02340,R02722,R02736,R01015,R04378,R00134,R03215,R03146,R00519,R03508,R01528,R01788,R02189,R01786
35	0.10	333	11	131	0	0	C00031->C00002:[7->11]	RP01925,RP01319,RP04205,RP01325,RP06373,RP01293,RP01133,RP00060,RP08184,RP06593,RP00008	R02035,R01127,R06975,R04560,R01135,R00941,R01083,R00835,R00725,R01139,R00299,R08404,R02185,R05804,R00303,R00850,R04560,R01528,R03876,R04604,R06746,R06769,R07640,R01300,R07646,R01406,R03631,R05577,R05451,R00982,R01558,R03038,R00381,R02539,R08117,R05537,R00389,R01991,R04773,R00912,R08088,R00910,R00235,R06410,R01954,R01357,R03932,R01407,R04157,R05620,R00189,R01280,R00578,R06409,R03974,R06751,R04507,R02918,R03665,R03664,R03661,R03660,R03663,R03662,R04449,R00735,R01616,R02986,R01598,R02255,R01490,R00436,R08244,R02794,R08218,R01164,R02194,R04870,R02699,R01230,R01231,R06944,R05467,R05452,R04036,R06515,R00483,R03658,R03659,R02718,R05578,R00686,R03651,R03652,R02711,R03654,R03655,R03656,R03657,R04580,R07416,R04582,R07887,R02221,R07325,R06777,R01075,R06778,R01176,R01723,R03647,R03286,R06731,R02473,R04274,R01422,R04563,R04562,R03648,R00390,R03646,R04030,R00257,R06583,R04230,R03650,R03209,R01943,R06368,R05193,R00925
36	0.40	346	40	195	0	1	C00031->C00002:[4->10,4->11,4->2,4->4,7->10,7->11,7->2,7->4]	RP03973,RP06552,RP01134,RP01319,RP10096,RP07515,RP02454,RP00180,RP06639,RP08033,RP03838,RP03775,RP04241,RP03839,RP04102,RP06101,RP00060,RP00749,RP00216,RP06727,RP03774,RP01925,RP04204,RP06172,RP01128,RP04205,RP04543,RP06373,RP01133,RP05769,RP08184,RP05915,RP00008,RP07975,RP01109,RP00026,RP05304,RP03735,RP06593,RP00205	R00181,R01384,R01386,R07658,R00837,R01127,R06974,R03425,R02740,R00315,R00317,R00320,R01621,R04325,R04208,R04144,R04591,R04209,R04463,R00214,R00216,R00725,R01139,R00299,R08404,R02185,R05804,R00303,R00850,R04325,R06974,R01788,R02189,R01786,R01830,R04144,R02035,R04559,R00472,R00830,R06975,R04560,R00286,R00941,R00835,R05704,R00830,R01221,R03425,R04560,R02737,R00836,R03876,R04604,R06746,R06769,R07640,R01300,R07646,R01406,R03631,R05577,R05451,R00982,R01558,R03038,R00381,R02539,R08117,R05537,R00389,R01991,R04773,R00912,R08088,R00910,R00235,R06410,R01954,R01357,R03932,R01407,R04157,R05620,R00189,R01280,R00578,R06409,R03974,R06751,R04507,R02918,R03665,R03664,R03661,R03660,R03663,R03662,R04449,R00735,R01616,R02986,R01598,R02255,R01490,R00436,R08244,R02794,R08218,R01164,R02194,R04870,R02699,R01230,R01231,R06944,R05467,R05452,R04036,R06515,R00483,R03658,R03659,R02718,R05578,R00686,R03651,R03652,R02711,R03654,R03655,R03656,R03657,R04580,R07416,R04582,R07887,R02221,R07325,R06777,R01075,R06778,R01176,R01723,R03647,R03286,R06731,R02473,R04274,R01422,R04563,R04562,R03648,R00390,R03646,R04030,R00257,R06583,R04230,R03650,R03209,R01943,R06368,R05193,R00925,R04209,R00802,R00743,R01323,R01179,R05508,R00393,R04057,R02955,R05336,R01359,R05509,R00928,R04000,R00229,R07832,R03884,R00227,R03153,R00235,R05704,R00134,R03215,R03146,R00519,R01528,R00801,R00015,R04194,R05140
37	0.50	558	21	33	0	0	C00031->C00002:[1->12,2->13,4->17,5->8,7->11]	RP01925,RP01319,RP01255,RP04205,RP01654,RP01789,RP01093,RP01325,RP01788,RP04020,RP11137,RP06373,RP01293,RP00649,RP01133,RP00060,RP08184,RP01452,RP04021,RP06593,RP01179	R02035,R01127,R01049,R06975,R04560,R06590,R06863,R01641,R01829,R00771,R01135,R01829,R04378,R01843,R01845,R00941,R01083,R00761,R01067,R00835,R00725,R01139,R00299,R08404,R02185,R05804,R00303,R00850,R04560,R01354,R04378,R01528,R00926
38	0.50	353	19	148	0	0	C00031->C00002:[1->12,2->13,4->11,4->17,5->8]	RP06552,RP03973,RP01134,RP01319,RP04021,RP01787,RP10097,RP04205,RP04543,RP01093,RP01255,RP04020,RP01654,RP00060,RP05915,RP03735,RP06726,RP00649,RP00008	R01384,R01386,R07658,R00181,R00837,R01127,R04378,R01827,R06975,R06975,R04560,R00286,R00771,R01049,R04378,R06590,R06863,R01641,R00725,R01139,R00299,R08404,R02185,R05804,R00303,R00850,R02737,R00836,R00134,R03215,R03146,R00519,R01827,R00761,R01067,R03876,R04604,R06746,R06769,R07640,R01300,R07646,R01406,R03631,R05577,R05451,R00982,R01558,R03038,R00381,R02539,R08117,R05537,R00389,R01991,R04773,R00912,R08088,R00910,R00235,R06410,R01954,R01357,R03932,R01407,R04157,R05620,R00189,R01280,R00578,R06409,R03974,R06751,R04507,R02918,R03665,R03664,R03661,R03660,R03663,R03662,R04449,R00735,R01616,R02986,R01598,R02255,R01490,R00436,R08244,R02794,R08218,R01164,R02194,R04870,R02699,R01230,R01231,R06944,R05467,R05452,R04036,R06515,R00483,R03658,R03659,R02718,R05578,R00686,R03651,R03652,R02711,R03654,R03655,R03656,R03657,R04580,R07416,R04582,R07887,R02221,R07325,R06777,R01075,R06778,R01176,R01723,R03647,R03286,R06731,R02473,R04274,R01422,R04563,R04562,R03648,R00390,R03646,R04030,R00257,R06583,R04230,R03650,R03209,R01943,R06368,R05193,R00925
39	0.20	311	21	164	0	0	C00031->C00002:[7->10,7->11]	RP04241,RP01925,RP01319,RP06172,RP10097,RP04205,RP06299,RP06101,RP01093,RP01325,RP00180,RP03839,RP00026,RP01293,RP01133,RP00060,RP04204,RP03735,RP06593,RP00008,RP07975	R04591,R02035,R01127,R00472,R06975,R06975,R04560,R00761,R00214,R00216,R00771,R01135,R00315,R00317,R00320,R04209,R00743,R01323,R01179,R05508,R00393,R04057,R02955,R05336,R01359,R05509,R00928,R04000,R00229,R07832,R03884,R00227,R03153,R00235,R01083,R00835,R00725,R01139,R00299,R08404,R02185,R05804,R00303,R00850,R04559,R00134,R03215,R03146,R00519,R01528,R03876,R04604,R06746,R06769,R07640,R01300,R07646,R01406,R03631,R05577,R05451,R00982,R01558,R03038,R00381,R02539,R08117,R05537,R00389,R01991,R04773,R00912,R08088,R00910,R00235,R06410,R01954,R01357,R03932,R01407,R04157,R05620,R00189,R01280,R00578,R06409,R03974,R06751,R04507,R02918,R03665,R03664,R03661,R03660,R03663,R03662,R04449,R00735,R01616,R02986,R01598,R02255,R01490,R00436,R08244,R02794,R08218,R01164,R02194,R04870,R02699,R01230,R01231,R06944,R05467,R05452,R04036,R06515,R00483,R03658,R03659,R02718,R05578,R00686,R03651,R03652,R02711,R03654,R03655,R03656,R03657,R04580,R07416,R04582,R07887,R02221,R07325,R06777,R01075,R06778,R01176,R01723,R03647,R03286,R06731,R02473,R04274,R01422,R04563,R04562,R03648,R00390,R03646,R04030,R00257,R06583,R04230,R03650,R03209,R01943,R06368,R05193,R00925,R04209
40	0.20	334	16	140	0	0	C00031->C00002:[7->10,7->11]	RP00300,RP01925,RP01319,RP07975,RP04205,RP04241,RP01325,RP03839,RP01293,RP01133,RP00060,RP08184,RP04204,RP03735,RP06593,RP00008	R00944,R00943,R02035,R01127,R04209,R06975,R04560,R04591,R01135,R04209,R01083,R00835,R00725,R01139,R00299,R08404,R02185,R05804,R00303,R00850,R04560,R04559,R00134,R03215,R03146,R00519,R01528,R03876,R04604,R06746,R06769,R07640,R01300,R07646,R01406,R03631,R05577,R05451,R00982,R01558,R03038,R00381,R02539,R08117,R05537,R00389,R01991,R04773,R00912,R08088,R00910,R00235,R06410,R01954,R01357,R03932,R01407,R04157,R05620,R00189,R01280,R00578,R06409,R03974,R06751,R04507,R02918,R03665,R03664,R03661,R03660,R03663,R03662,R04449,R00735,R01616,R02986,R01598,R02255,R01490,R00436,R08244,R02794,R08218,R01164,R02194,R04870,R02699,R01230,R01231,R06944,R05467,R05452,R04036,R06515,R00483,R03658,R03659,R02718,R05578,R00686,R03651,R03652,R02711,R03654,R03655,R03656,R03657,R04580,R07416,R04582,R07887,R02221,R07325,R06777,R01075,R06778,R01176,R01723,R03647,R03286,R06731,R02473,R04274,R01422,R04563,R04562,R03648,R00390,R03646,R04030,R00257,R06583,R04230,R03650,R03209,R01943,R06368,R05193,R00925
41	0.40	349	28	174	0	0	C00031->C00002:[5->13,7->17,9->11,9->12]	RP03973,RP03121,RP01280,RP01319,RP06172,RP02140,RP04205,RP06299,RP02454,RP00180,RP02961,RP06373,RP02139,RP01274,RP08184,RP00191,RP04021,RP00008,RP07157,RP01590,RP06101,RP01093,RP00026,RP04020,RP01238,RP00060,RP03120,RP00216	R00181,R03509,R01073,R01127,R00472,R02340,R06975,R04560,R00761,R02740,R00315,R00317,R00320,R00028,R00941,R02340,R02722,R01070,R04560,R02073,R04780,R04779,R04378,R03876,R04604,R06746,R06769,R07640,R01300,R07646,R01406,R03631,R05577,R05451,R00982,R01558,R03038,R00381,R02539,R08117,R05537,R00389,R01991,R04773,R00912,R08088,R00910,R00235,R06410,R01954,R01357,R03932,R01407,R04157,R05620,R00189,R01280,R00578,R06409,R03974,R06751,R04507,R02918,R03665,R03664,R03661,R03660,R03663,R03662,R04449,R00735,R01616,R02986,R01598,R02255,R01490,R00436,R08244,R02794,R08218,R01164,R02194,R04870,R02699,R01230,R01231,R06944,R05467,R05452,R04036,R06515,R00483,R03658,R03659,R02718,R05578,R00686,R03651,R03652,R02711,R03654,R03655,R03656,R03657,R04580,R07416,R04582,R07887,R02221,R07325,R06777,R01075,R06778,R01176,R01723,R03647,R03286,R06731,R02473,R04274,R01422,R04563,R04562,R03648,R00390,R03646,R04030,R00257,R06583,R04230,R03650,R03209,R01943,R06368,R05193,R00925,R02722,R01555,R05196,R00214,R00216,R00771,R00743,R01323,R01179,R05508,R00393,R04057,R02955,R05336,R01359,R05509,R00928,R04000,R00229,R07832,R03884,R00227,R03153,R00235,R04378,R01015,R00725,R01139,R00299,R08404,R02185,R05804,R00303,R00850,R03508,R01788,R02189,R01786
42	0.60	581	22	40	0	0	C00031->C00002:[1->12,2->13,4->17,5->3,5->8,7->11]	RP03973,RP01925,RP01319,RP04205,RP00060,RP01789,RP06373,RP01133,RP08184,RP01452,RP04021,RP01179,RP01788,RP01093,RP01255,RP06593,RP01654,RP04020,RP11137,RP00052,RP01270,RP00649	R00181,R02035,R01127,R06975,R04560,R00725,R01139,R00299,R08404,R02185,R05804,R00303,R00850,R01829,R00941,R00835,R04560,R01354,R04378,R00926,R01829,R00771,R01049,R01528,R06590,R06863,R01641,R04378,R01843,R01845,R00756,R00769,R05805,R00770,R00762,R00764,R00767,R01068,R00761,R01067
43	0.60	557	24	38	0	0	C00031->C00002:[1->12,2->13,4->17,5->3,5->8,7->11]	RP03973,RP01925,RP01319,RP00649,RP04020,RP02961,RP06373,RP08184,RP01452,RP04021,RP06726,RP01179,RP01590,RP01790,RP01787,RP01093,RP01255,RP06593,RP02450,RP01654,RP00060,RP02453,RP04205,RP00216	R00181,R02035,R01127,R00761,R01067,R04378,R00028,R00941,R04560,R01354,R04378,R01827,R00926,R01555,R05196,R01830,R01827,R00771,R01049,R01528,R02736,R06590,R06863,R01641,R00725,R01139,R00299,R08404,R02185,R05804,R00303,R00850,R02739,R06975,R04560,R01788,R02189,R01786
44	0.40	384	37	169	0	1	C00031->C00002:[4->10,4->2,7->11,7->4]	RP03973,RP01095,RP01134,RP01925,RP01319,RP05769,RP04102,RP01128,RP00528,RP04205,RP04543,RP04241,RP03775,RP02961,RP06552,RP08184,RP04204,RP05915,RP08033,RP01575,RP00008,RP00749,RP00300,RP03839,RP07975,RP07515,RP10096,RP01093,RP02450,RP05304,RP03838,RP01590,RP00060,RP02453,RP03774,RP06593,RP00216	R00181,R05339,R00837,R02035,R01127,R05704,R00830,R01221,R03425,R04463,R00830,R00604,R02479,R06975,R04560,R00286,R04591,R04144,R00028,R01384,R01386,R07658,R04560,R04559,R02737,R00836,R04325,R05338,R03876,R04604,R06746,R06769,R07640,R01300,R07646,R01406,R03631,R05577,R05451,R00982,R01558,R03038,R00381,R02539,R08117,R05537,R00389,R01991,R04773,R00912,R08088,R00910,R00235,R06410,R01954,R01357,R03932,R01407,R04157,R05620,R00189,R01280,R00578,R06409,R03974,R06751,R04507,R02918,R03665,R03664,R03661,R03660,R03663,R03662,R04449,R00735,R01616,R02986,R01598,R02255,R01490,R00436,R08244,R02794,R08218,R01164,R02194,R04870,R02699,R01230,R01231,R06944,R05467,R05452,R04036,R06515,R00483,R03658,R03659,R02718,R05578,R00686,R03651,R03652,R02711,R03654,R03655,R03656,R03657,R04580,R07416,R04582,R07887,R02221,R07325,R06777,R01075,R06778,R01176,R01723,R03647,R03286,R06731,R02473,R04274,R01422,R04563,R04562,R03648,R00390,R03646,R04030,R00257,R06583,R04230,R03650,R03209,R01943,R06368,R05193,R00925,R04325,R06974,R00944,R00943,R04209,R04209,R03425,R06974,R00771,R02736,R05704,R04208,R01555,R05196,R00725,R01139,R00299,R08404,R02185,R05804,R00303,R00850,R02739,R04144,R01528,R01788,R02189,R01786
45	0.40	362	30	160	0	1	C00031->C00002:[4->10,4->11,4->2,4->4,7->10,7->11,7->2,7->4]	RP06552,RP07515,RP01134,RP01925,RP01319,RP10096,RP04102,RP04205,RP04543,RP03774,RP01293,RP01133,RP05769,RP04204,RP05915,RP08033,RP00008,RP03775,RP04241,RP03735,RP03839,RP01128,RP10097,RP07975,RP01325,RP05304,RP03838,RP00060,RP00749,RP06593	R01384,R01386,R07658,R03425,R00837,R02035,R01127,R06974,R04463,R06975,R04560,R00286,R04144,R01083,R00835,R05704,R00830,R01221,R03425,R04559,R02737,R00836,R04325,R03876,R04604,R06746,R06769,R07640,R01300,R07646,R01406,R03631,R05577,R05451,R00982,R01558,R03038,R00381,R02539,R08117,R05537,R00389,R01991,R04773,R00912,R08088,R00910,R00235,R06410,R01954,R01357,R03932,R01407,R04157,R05620,R00189,R01280,R00578,R06409,R03974,R06751,R04507,R02918,R03665,R03664,R03661,R03660,R03663,R03662,R04449,R00735,R01616,R02986,R01598,R02255,R01490,R00436,R08244,R02794,R08218,R01164,R02194,R04870,R02699,R01230,R01231,R06944,R05467,R05452,R04036,R06515,R00483,R03658,R03659,R02718,R05578,R00686,R03651,R03652,R02711,R03654,R03655,R03656,R03657,R04580,R07416,R04582,R07887,R02221,R07325,R06777,R01075,R06778,R01176,R01723,R03647,R03286,R06731,R02473,R04274,R01422,R04563,R04562,R03648,R00390,R03646,R04030,R00257,R06583,R04230,R03650,R03209,R01943,R06368,R05193,R00925,R04144,R04591,R00134,R03215,R03146,R00519,R04209,R00830,R06975,R04209,R01135,R05704,R04208,R00725,R01139,R00299,R08404,R02185,R05804,R00303,R00850,R04325,R06974,R01528
46	0.40	357	39	193	0	1	C00031->C00002:[4->10,4->11,4->2,4->4]	RP03973,RP06552,RP01134,RP07515,RP01319,RP05769,RP04102,RP06299,RP02454,RP00180,RP06639,RP08033,RP03838,RP03775,RP00300,RP03839,RP07975,RP06101,RP01093,RP00060,RP00216,RP03774,RP04204,RP06172,RP01128,RP04205,RP04543,RP04241,RP02961,RP06727,RP08184,RP05915,RP00008,RP00749,RP01590,RP10096,RP00026,RP05304,RP03735	R00181,R01384,R01386,R07658,R00837,R03425,R01127,R05704,R00830,R01221,R03425,R04463,R00761,R02740,R00315,R00317,R00320,R01621,R04325,R04208,R04144,R00944,R00943,R04209,R04209,R00214,R00216,R00771,R00725,R01139,R00299,R08404,R02185,R05804,R00303,R00850,R01788,R02189,R01786,R04144,R04559,R00472,R00830,R06975,R04560,R00286,R04591,R00028,R01830,R04560,R02737,R00836,R03876,R04604,R06746,R06769,R07640,R01300,R07646,R01406,R03631,R05577,R05451,R00982,R01558,R03038,R00381,R02539,R08117,R05537,R00389,R01991,R04773,R00912,R08088,R00910,R00235,R06410,R01954,R01357,R03932,R01407,R04157,R05620,R00189,R01280,R00578,R06409,R03974,R06751,R04507,R02918,R03665,R03664,R03661,R03660,R03663,R03662,R04449,R00735,R01616,R02986,R01598,R02255,R01490,R00436,R08244,R02794,R08218,R01164,R02194,R04870,R02699,R01230,R01231,R06944,R05467,R05452,R04036,R06515,R00483,R03658,R03659,R02718,R05578,R00686,R03651,R03652,R02711,R03654,R03655,R03656,R03657,R04580,R07416,R04582,R07887,R02221,R07325,R06777,R01075,R06778,R01176,R01723,R03647,R03286,R06731,R02473,R04274,R01422,R04563,R04562,R03648,R00390,R03646,R04030,R00257,R06583,R04230,R03650,R03209,R01943,R06368,R05193,R00925,R04325,R06974,R01555,R05196,R06974,R00743,R01323,R01179,R05508,R00393,R04057,R02955,R05336,R01359,R05509,R00928,R04000,R00229,R07832,R03884,R00227,R03153,R00235,R05704,R00134,R03215,R03146,R00519
47	0.20	373	24	154	0	0	C00031->C00002:[4->11,7->3]	RP06552,RP03973,RP09828,RP01319,RP04205,RP04543,RP01789,RP00453,RP06373,RP08184,RP09657,RP05915,RP04021,RP00008,RP00164,RP01788,RP01093,RP01255,RP04020,RP01654,RP06427,RP00060,RP11137,RP00343	R01384,R01386,R07658,R00181,R06862,R01127,R06975,R04560,R00286,R01829,R02727,R00010,R00941,R04560,R06861,R02737,R00836,R04378,R03876,R04604,R06746,R06769,R07640,R01300,R07646,R01406,R03631,R05577,R05451,R00982,R01558,R03038,R00381,R02539,R08117,R05537,R00389,R01991,R04773,R00912,R08088,R00910,R00235,R06410,R01954,R01357,R03932,R01407,R04157,R05620,R00189,R01280,R00578,R06409,R03974,R06751,R04507,R02918,R03665,R03664,R03661,R03660,R03663,R03662,R04449,R00735,R01616,R02986,R01598,R02255,R01490,R00436,R08244,R02794,R08218,R01164,R02194,R04870,R02699,R01230,R01231,R06944,R05467,R05452,R04036,R06515,R00483,R03658,R03659,R02718,R05578,R00686,R03651,R03652,R02711,R03654,R03655,R03656,R03657,R04580,R07416,R04582,R07887,R02221,R07325,R06777,R01075,R06778,R01176,R01723,R03647,R03286,R06731,R02473,R04274,R01422,R04563,R04562,R03648,R00390,R03646,R04030,R00257,R06583,R04230,R03650,R03209,R01943,R06368,R05193,R00925,R01010,R01011,R01012,R01829,R00771,R01049,R04378,R06590,R06863,R01641,R01067,R00725,R01139,R00299,R08404,R02185,R05804,R00303,R00850,R01843,R01845,R02778,R02780
48	0.40	369	32	163	0	1	C00031->C00002:[4->10,4->11,4->2,4->4,7->10,7->11,7->2,7->4]	RP06552,RP07515,RP01134,RP01925,RP01319,RP10096,RP04102,RP04205,RP04543,RP04241,RP06373,RP01293,RP01133,RP05769,RP08184,RP04204,RP05915,RP08033,RP00749,RP00008,RP03775,RP00300,RP03839,RP01128,RP07975,RP01325,RP05304,RP03838,RP00060,RP03735,RP03774,RP06593	R01384,R01386,R07658,R03425,R00837,R02035,R01127,R06974,R04463,R06975,R04560,R00286,R04591,R00941,R01083,R00835,R05704,R00830,R01221,R03425,R04560,R04559,R02737,R00836,R04325,R04325,R06974,R03876,R04604,R06746,R06769,R07640,R01300,R07646,R01406,R03631,R05577,R05451,R00982,R01558,R03038,R00381,R02539,R08117,R05537,R00389,R01991,R04773,R00912,R08088,R00910,R00235,R06410,R01954,R01357,R03932,R01407,R04157,R05620,R00189,R01280,R00578,R06409,R03974,R06751,R04507,R02918,R03665,R03664,R03661,R03660,R03663,R03662,R04449,R00735,R01616,R02986,R01598,R02255,R01490,R00436,R08244,R02794,R08218,R01164,R02194,R04870,R02699,R01230,R01231,R06944,R05467,R05452,R04036,R06515,R00483,R03658,R03659,R02718,R05578,R00686,R03651,R03652,R02711,R03654,R03655,R03656,R03657,R04580,R07416,R04582,R07887,R02221,R07325,R06777,R01075,R06778,R01176,R01723,R03647,R03286,R06731,R02473,R04274,R01422,R04563,R04562,R03648,R00390,R03646,R04030,R00257,R06583,R04230,R03650,R03209,R01943,R06368,R05193,R00925,R04144,R00944,R00943,R04209,R00830,R04209,R01135,R05704,R04208,R00725,R01139,R00299,R08404,R02185,R05804,R00303,R00850,R00134,R03215,R03146,R00519,R04144,R01528
49	0.20	454	19	33	0	0	C00031->C00002:[4->10,4->11,7->10,7->11]	RP03973,RP06552,RP01134,RP01925,RP01319,RP07975,RP10097,RP04205,RP04543,RP04204,RP04241,RP03839,RP01133,RP00060,RP01452,RP05915,RP03735,RP06593,RP01179	R00181,R01384,R01386,R07658,R00837,R02035,R01127,R04209,R06975,R06975,R04560,R00286,R04559,R04591,R04209,R00835,R00725,R01139,R00299,R08404,R02185,R05804,R00303,R00850,R01354,R02737,R00836,R00134,R03215,R03146,R00519,R01528,R00926
50	0.40	377	33	159	0	1	C00031->C00002:[4->10,4->11,4->2,4->4]	RP03973,RP06552,RP01134,RP01319,RP10096,RP07515,RP08033,RP03838,RP03775,RP04241,RP03839,RP04102,RP10097,RP05304,RP02450,RP02453,RP00216,RP03774,RP01925,RP04204,RP01128,RP04205,RP04543,RP02961,RP06373,RP05769,RP05915,RP00008,RP07975,RP01590,RP00749,RP03735,RP06593	R00181,R01384,R01386,R07658,R00837,R01127,R06974,R03425,R04325,R04208,R04144,R04591,R04209,R04463,R06975,R05704,R02736,R02739,R01788,R02189,R01786,R04144,R02035,R04559,R00830,R06975,R04560,R00286,R00028,R00941,R05704,R00830,R01221,R03425,R02737,R00836,R03876,R04604,R06746,R06769,R07640,R01300,R07646,R01406,R03631,R05577,R05451,R00982,R01558,R03038,R00381,R02539,R08117,R05537,R00389,R01991,R04773,R00912,R08088,R00910,R00235,R06410,R01954,R01357,R03932,R01407,R04157,R05620,R00189,R01280,R00578,R06409,R03974,R06751,R04507,R02918,R03665,R03664,R03661,R03660,R03663,R03662,R04449,R00735,R01616,R02986,R01598,R02255,R01490,R00436,R08244,R02794,R08218,R01164,R02194,R04870,R02699,R01230,R01231,R06944,R05467,R05452,R04036,R06515,R00483,R03658,R03659,R02718,R05578,R00686,R03651,R03652,R02711,R03654,R03655,R03656,R03657,R04580,R07416,R04582,R07887,R02221,R07325,R06777,R01075,R06778,R01176,R01723,R03647,R03286,R06731,R02473,R04274,R01422,R04563,R04562,R03648,R00390,R03646,R04030,R00257,R06583,R04230,R03650,R03209,R01943,R06368,R05193,R00925,R04209,R01555,R05196,R04325,R06974,R00134,R03215,R03146,R00519,R01528
51	0.40	368	31	162	0	1	C00031->C00002:[4->10,4->11,4->2,4->4,7->10,7->11,7->2,7->4]	RP03973,RP06552,RP01134,RP01925,RP01319,RP00300,RP04102,RP04205,RP04543,RP03774,RP03775,RP06373,RP01133,RP05769,RP04204,RP05915,RP08033,RP00008,RP00749,RP04241,RP03839,RP01128,RP07515,RP10097,RP07975,RP10096,RP05304,RP03838,RP00060,RP03735,RP06593	R00181,R01384,R01386,R07658,R00837,R02035,R01127,R00944,R00943,R04463,R06975,R04560,R00286,R04144,R04144,R00941,R00835,R05704,R00830,R01221,R03425,R04559,R02737,R00836,R04325,R03876,R04604,R06746,R06769,R07640,R01300,R07646,R01406,R03631,R05577,R05451,R00982,R01558,R03038,R00381,R02539,R08117,R05537,R00389,R01991,R04773,R00912,R08088,R00910,R00235,R06410,R01954,R01357,R03932,R01407,R04157,R05620,R00189,R01280,R00578,R06409,R03974,R06751,R04507,R02918,R03665,R03664,R03661,R03660,R03663,R03662,R04449,R00735,R01616,R02986,R01598,R02255,R01490,R00436,R08244,R02794,R08218,R01164,R02194,R04870,R02699,R01230,R01231,R06944,R05467,R05452,R04036,R06515,R00483,R03658,R03659,R02718,R05578,R00686,R03651,R03652,R02711,R03654,R03655,R03656,R03657,R04580,R07416,R04582,R07887,R02221,R07325,R06777,R01075,R06778,R01176,R01723,R03647,R03286,R06731,R02473,R04274,R01422,R04563,R04562,R03648,R00390,R03646,R04030,R00257,R06583,R04230,R03650,R03209,R01943,R06368,R05193,R00925,R04325,R06974,R04591,R04209,R00830,R03425,R06975,R04209,R06974,R05704,R04208,R00725,R01139,R00299,R08404,R02185,R05804,R00303,R00850,R00134,R03215,R03146,R00519,R01528
52	0.10	495	12	20	0	0	C00031->C00002:[7->11]	RP01925,RP01319,RP04205,RP01325,RP06373,RP01293,RP01133,RP00060,RP08184,RP01452,RP06593,RP01179	R02035,R01127,R06975,R04560,R01135,R00941,R01083,R00835,R00725,R01139,R00299,R08404,R02185,R05804,R00303,R00850,R04560,R01354,R01528,R00926
53	0.40	380	33	162	0	1	C00031->C00002:[4->10,4->2,7->10,7->11,7->2,7->4]	RP01095,RP03973,RP01319,RP01925,RP01575,RP10096,RP04102,RP01128,RP00528,RP04205,RP04543,RP04241,RP01134,RP01133,RP05769,RP08184,RP04204,RP05915,RP08033,RP00008,RP00749,RP00300,RP03839,RP07975,RP07515,RP01093,RP05304,RP03838,RP00060,RP03775,RP03774,RP06593,RP06552	R05339,R00181,R01127,R02035,R05338,R06974,R04463,R00830,R00604,R02479,R06975,R04560,R00286,R04591,R00837,R00835,R05704,R00830,R01221,R03425,R04560,R04559,R02737,R00836,R04325,R03876,R04604,R06746,R06769,R07640,R01300,R07646,R01406,R03631,R05577,R05451,R00982,R01558,R03038,R00381,R02539,R08117,R05537,R00389,R01991,R04773,R00912,R08088,R00910,R00235,R06410,R01954,R01357,R03932,R01407,R04157,R05620,R00189,R01280,R00578,R06409,R03974,R06751,R04507,R02918,R03665,R03664,R03661,R03660,R03663,R03662,R04449,R00735,R01616,R02986,R01598,R02255,R01490,R00436,R08244,R02794,R08218,R01164,R02194,R04870,R02699,R01230,R01231,R06944,R05467,R05452,R04036,R06515,R00483,R03658,R03659,R02718,R05578,R00686,R03651,R03652,R02711,R03654,R03655,R03656,R03657,R04580,R07416,R04582,R07887,R02221,R07325,R06777,R01075,R06778,R01176,R01723,R03647,R03286,R06731,R02473,R04274,R01422,R04563,R04562,R03648,R00390,R03646,R04030,R00257,R06583,R04230,R03650,R03209,R01943,R06368,R05193,R00925,R04325,R06974,R00944,R00943,R04209,R04209,R03425,R00771,R05704,R04208,R00725,R01139,R00299,R08404,R02185,R05804,R00303,R00850,R04144,R04144,R01528,R01384,R01386,R07658
54	0.40	376	31	160	0	1	C00031->C00002:[4->10,4->11,4->2,4->4,7->10,7->11,7->2,7->4]	RP06552,RP03973,RP01134,RP01925,RP01319,RP10096,RP04102,RP01128,RP04205,RP04543,RP00453,RP06373,RP01133,RP05769,RP08184,RP04204,RP05915,RP08033,RP00008,RP00749,RP04241,RP03839,RP07975,RP07515,RP05304,RP03838,RP00060,RP00343,RP03775,RP03774,RP06593	R01384,R01386,R07658,R00181,R00837,R02035,R01127,R06974,R04463,R00830,R06975,R04560,R00286,R02727,R00010,R00941,R00835,R05704,R00830,R01221,R03425,R04560,R04559,R02737,R00836,R04325,R03876,R04604,R06746,R06769,R07640,R01300,R07646,R01406,R03631,R05577,R05451,R00982,R01558,R03038,R00381,R02539,R08117,R05537,R00389,R01991,R04773,R00912,R08088,R00910,R00235,R06410,R01954,R01357,R03932,R01407,R04157,R05620,R00189,R01280,R00578,R06409,R03974,R06751,R04507,R02918,R03665,R03664,R03661,R03660,R03663,R03662,R04449,R00735,R01616,R02986,R01598,R02255,R01490,R00436,R08244,R02794,R08218,R01164,R02194,R04870,R02699,R01230,R01231,R06944,R05467,R05452,R04036,R06515,R00483,R03658,R03659,R02718,R05578,R00686,R03651,R03652,R02711,R03654,R03655,R03656,R03657,R04580,R07416,R04582,R07887,R02221,R07325,R06777,R01075,R06778,R01176,R01723,R03647,R03286,R06731,R02473,R04274,R01422,R04563,R04562,R03648,R00390,R03646,R04030,R00257,R06583,R04230,R03650,R03209,R01943,R06368,R05193,R00925,R04325,R06974,R04591,R04209,R04209,R03425,R05704,R04208,R00725,R01139,R00299,R08404,R02185,R05804,R00303,R00850,R02778,R02780,R04144,R04144,R01528
55	0.60	542	24	46	0	0	C00031->C00002:[1->12,2->13,4->17,5->3,5->8,7->11]	RP01325,RP01293,RP01319,RP00649,RP04020,RP01789,RP01925,RP01133,RP08184,RP01452,RP04021,RP01179,RP00300,RP01788,RP01093,RP01255,RP06593,RP01654,RP00060,RP11137,RP00052,RP01270,RP03735,RP04205	R01135,R01083,R01127,R00761,R01067,R04378,R01829,R02035,R00835,R04560,R01354,R04378,R00926,R00944,R00943,R01829,R00771,R01049,R01528,R06590,R06863,R01641,R00725,R01139,R00299,R08404,R02185,R05804,R00303,R00850,R01843,R01845,R00756,R00769,R05805,R00770,R00762,R00764,R00767,R01068,R00134,R03215,R03146,R00519,R06975,R04560
56	0.20	350	20	149	0	0	C00031->C00002:[4->10,4->11,7->10,7->11]	RP06552,RP03973,RP00300,RP01925,RP01319,RP07975,RP04205,RP04543,RP00453,RP06593,RP03839,RP04241,RP01133,RP00060,RP08184,RP04204,RP00343,RP03735,RP05915,RP00008	R01384,R01386,R07658,R00181,R00944,R00943,R02035,R01127,R04209,R06975,R04560,R00286,R02727,R00010,R01528,R04209,R04591,R00835,R00725,R01139,R00299,R08404,R02185,R05804,R00303,R00850,R04560,R04559,R02778,R02780,R00134,R03215,R03146,R00519,R02737,R00836,R03876,R04604,R06746,R06769,R07640,R01300,R07646,R01406,R03631,R05577,R05451,R00982,R01558,R03038,R00381,R02539,R08117,R05537,R00389,R01991,R04773,R00912,R08088,R00910,R00235,R06410,R01954,R01357,R03932,R01407,R04157,R05620,R00189,R01280,R00578,R06409,R03974,R06751,R04507,R02918,R03665,R03664,R03661,R03660,R03663,R03662,R04449,R00735,R01616,R02986,R01598,R02255,R01490,R00436,R08244,R02794,R08218,R01164,R02194,R04870,R02699,R01230,R01231,R06944,R05467,R05452,R04036,R06515,R00483,R03658,R03659,R02718,R05578,R00686,R03651,R03652,R02711,R03654,R03655,R03656,R03657,R04580,R07416,R04582,R07887,R02221,R07325,R06777,R01075,R06778,R01176,R01723,R03647,R03286,R06731,R02473,R04274,R01422,R04563,R04562,R03648,R00390,R03646,R04030,R00257,R06583,R04230,R03650,R03209,R01943,R06368,R05193,R00925
57	0.60	382	25	158	0	0	C00031->C00002:[1->12,2->13,4->17,5->3,5->8,7->11]	RP03973,RP01925,RP01319,RP00649,RP04020,RP01789,RP02961,RP06373,RP08184,RP04021,RP00008,RP01590,RP01788,RP01093,RP01255,RP06593,RP02450,RP01654,RP00060,RP11137,RP00052,RP01270,RP02453,RP04205,RP00216	R00181,R02035,R01127,R00761,R01067,R04378,R01829,R00028,R00941,R04560,R04378,R03876,R04604,R06746,R06769,R07640,R01300,R07646,R01406,R03631,R05577,R05451,R00982,R01558,R03038,R00381,R02539,R08117,R05537,R00389,R01991,R04773,R00912,R08088,R00910,R00235,R06410,R01954,R01357,R03932,R01407,R04157,R05620,R00189,R01280,R00578,R06409,R03974,R06751,R04507,R02918,R03665,R03664,R03661,R03660,R03663,R03662,R04449,R00735,R01616,R02986,R01598,R02255,R01490,R00436,R08244,R02794,R08218,R01164,R02194,R04870,R02699,R01230,R01231,R06944,R05467,R05452,R04036,R06515,R00483,R03658,R03659,R02718,R05578,R00686,R03651,R03652,R02711,R03654,R03655,R03656,R03657,R04580,R07416,R04582,R07887,R02221,R07325,R06777,R01075,R06778,R01176,R01723,R03647,R03286,R06731,R02473,R04274,R01422,R04563,R04562,R03648,R00390,R03646,R04030,R00257,R06583,R04230,R03650,R03209,R01943,R06368,R05193,R00925,R01555,R05196,R01829,R00771,R01049,R01528,R02736,R06590,R06863,R01641,R00725,R01139,R00299,R08404,R02185,R05804,R00303,R00850,R01843,R01845,R00756,R00769,R05805,R00770,R00762,R00764,R00767,R01068,R02739,R06975,R04560,R01788,R02189,R01786
58	0.20	370	23	151	0	0	C00031->C00002:[4->11,7->3]	RP06552,RP03973,RP01134,RP01319,RP09828,RP04021,RP01788,RP01093,RP01255,RP01654,RP06427,RP00060,RP11137,RP09657,RP04205,RP04543,RP01789,RP06373,RP08184,RP05915,RP00008,RP00164,RP04020	R01384,R01386,R07658,R00181,R00837,R01127,R06862,R04378,R01829,R00771,R01049,R06590,R06863,R01641,R01067,R00725,R01139,R00299,R08404,R02185,R05804,R00303,R00850,R01843,R01845,R06861,R06975,R04560,R00286,R01829,R00941,R04560,R02737,R00836,R03876,R04604,R06746,R06769,R07640,R01300,R07646,R01406,R03631,R05577,R05451,R00982,R01558,R03038,R00381,R02539,R08117,R05537,R00389,R01991,R04773,R00912,R08088,R00910,R00235,R06410,R01954,R01357,R03932,R01407,R04157,R05620,R00189,R01280,R00578,R06409,R03974,R06751,R04507,R02918,R03665,R03664,R03661,R03660,R03663,R03662,R04449,R00735,R01616,R02986,R01598,R02255,R01490,R00436,R08244,R02794,R08218,R01164,R02194,R04870,R02699,R01230,R01231,R06944,R05467,R05452,R04036,R06515,R00483,R03658,R03659,R02718,R05578,R00686,R03651,R03652,R02711,R03654,R03655,R03656,R03657,R04580,R07416,R04582,R07887,R02221,R07325,R06777,R01075,R06778,R01176,R01723,R03647,R03286,R06731,R02473,R04274,R01422,R04563,R04562,R03648,R00390,R03646,R04030,R00257,R06583,R04230,R03650,R03209,R01943,R06368,R05193,R00925,R01010,R01011,R01012,R04378
59	0.20	324	21	164	0	0	C00031->C00002:[4->10,4->11]	RP03973,RP06552,RP01134,RP04543,RP01319,RP06172,RP04205,RP06299,RP06101,RP01093,RP00026,RP00180,RP06373,RP04241,RP03839,RP00060,RP08184,RP04204,RP05915,RP00008,RP07975	R00181,R01384,R01386,R07658,R00837,R00286,R01127,R00472,R06975,R04560,R00761,R00214,R00216,R00771,R00743,R01323,R01179,R05508,R00393,R04057,R02955,R05336,R01359,R05509,R00928,R04000,R00229,R07832,R03884,R00227,R03153,R00235,R00315,R00317,R00320,R00941,R04591,R04209,R00725,R01139,R00299,R08404,R02185,R05804,R00303,R00850,R04560,R04559,R02737,R00836,R03876,R04604,R06746,R06769,R07640,R01300,R07646,R01406,R03631,R05577,R05451,R00982,R01558,R03038,R00381,R02539,R08117,R05537,R00389,R01991,R04773,R00912,R08088,R00910,R00235,R06410,R01954,R01357,R03932,R01407,R04157,R05620,R00189,R01280,R00578,R06409,R03974,R06751,R04507,R02918,R03665,R03664,R03661,R03660,R03663,R03662,R04449,R00735,R01616,R02986,R01598,R02255,R01490,R00436,R08244,R02794,R08218,R01164,R02194,R04870,R02699,R01230,R01231,R06944,R05467,R05452,R04036,R06515,R00483,R03658,R03659,R02718,R05578,R00686,R03651,R03652,R02711,R03654,R03655,R03656,R03657,R04580,R07416,R04582,R07887,R02221,R07325,R06777,R01075,R06778,R01176,R01723,R03647,R03286,R06731,R02473,R04274,R01422,R04563,R04562,R03648,R00390,R03646,R04030,R00257,R06583,R04230,R03650,R03209,R01943,R06368,R05193,R00925,R04209
60	0.20	347	30	182	0	0	C00031->C00002:[7->3,9->11]	RP03973,RP00060,RP01319,RP06172,RP01789,RP04205,RP09828,RP02454,RP00180,RP02961,RP06639,RP06727,RP08184,RP09657,RP04021,RP00008,RP00300,RP01590,RP00164,RP01788,RP06101,RP01093,RP00026,RP04020,RP01654,RP06427,RP01255,RP11137,RP03735,RP00216	R00181,R00725,R01139,R00299,R08404,R02185,R05804,R00303,R00850,R01127,R00472,R01829,R06975,R04560,R06862,R02740,R00315,R00317,R00320,R00028,R01621,R01830,R04560,R06861,R04378,R03876,R04604,R06746,R06769,R07640,R01300,R07646,R01406,R03631,R05577,R05451,R00982,R01558,R03038,R00381,R02539,R08117,R05537,R00389,R01991,R04773,R00912,R08088,R00910,R00235,R06410,R01954,R01357,R03932,R01407,R04157,R05620,R00189,R01280,R00578,R06409,R03974,R06751,R04507,R02918,R03665,R03664,R03661,R03660,R03663,R03662,R04449,R00735,R01616,R02986,R01598,R02255,R01490,R00436,R08244,R02794,R08218,R01164,R02194,R04870,R02699,R01230,R01231,R06944,R05467,R05452,R04036,R06515,R00483,R03658,R03659,R02718,R05578,R00686,R03651,R03652,R02711,R03654,R03655,R03656,R03657,R04580,R07416,R04582,R07887,R02221,R07325,R06777,R01075,R06778,R01176,R01723,R03647,R03286,R06731,R02473,R04274,R01422,R04563,R04562,R03648,R00390,R03646,R04030,R00257,R06583,R04230,R03650,R03209,R01943,R06368,R05193,R00925,R00944,R00943,R01555,R05196,R01010,R01011,R01012,R01829,R00214,R00216,R00771,R00743,R01323,R01179,R05508,R00393,R04057,R02955,R05336,R01359,R05509,R00928,R04000,R00229,R07832,R03884,R00227,R03153,R00235,R04378,R06590,R06863,R01641,R01067,R01049,R01843,R01845,R00134,R03215,R03146,R00519,R01788,R02189,R01786
61	0.40	371	36	169	0	1	C00031->C00002:[4->10,4->11,4->2,4->4,7->10,7->11,7->2,7->4]	RP06552,RP07515,RP01134,RP01319,RP10096,RP04102,RP01925,RP08033,RP03838,RP03775,RP04241,RP03839,RP07975,RP10097,RP02450,RP00060,RP02453,RP00216,RP03774,RP01293,RP04204,RP01128,RP04205,RP04543,RP02961,RP06373,RP01133,RP05769,RP05915,RP00008,RP00749,RP01590,RP01325,RP05304,RP03735,RP06593	R01384,R01386,R07658,R03425,R00837,R01127,R06974,R04463,R02035,R04325,R04208,R04144,R04591,R04209,R04209,R06975,R02736,R00725,R01139,R00299,R08404,R02185,R05804,R00303,R00850,R02739,R01788,R02189,R01786,R04144,R01083,R04559,R00830,R06975,R04560,R00286,R00028,R00941,R00835,R05704,R00830,R01221,R03425,R02737,R00836,R03876,R04604,R06746,R06769,R07640,R01300,R07646,R01406,R03631,R05577,R05451,R00982,R01558,R03038,R00381,R02539,R08117,R05537,R00389,R01991,R04773,R00912,R08088,R00910,R00235,R06410,R01954,R01357,R03932,R01407,R04157,R05620,R00189,R01280,R00578,R06409,R03974,R06751,R04507,R02918,R03665,R03664,R03661,R03660,R03663,R03662,R04449,R00735,R01616,R02986,R01598,R02255,R01490,R00436,R08244,R02794,R08218,R01164,R02194,R04870,R02699,R01230,R01231,R06944,R05467,R05452,R04036,R06515,R00483,R03658,R03659,R02718,R05578,R00686,R03651,R03652,R02711,R03654,R03655,R03656,R03657,R04580,R07416,R04582,R07887,R02221,R07325,R06777,R01075,R06778,R01176,R01723,R03647,R03286,R06731,R02473,R04274,R01422,R04563,R04562,R03648,R00390,R03646,R04030,R00257,R06583,R04230,R03650,R03209,R01943,R06368,R05193,R00925,R04325,R06974,R01555,R05196,R01135,R05704,R00134,R03215,R03146,R00519,R01528
62	0.40	363	29	159	0	1	C00031->C00002:[4->10,4->11,4->2,4->4,7->10,7->11,7->2,7->4]	RP03973,RP06552,RP01134,RP01925,RP01319,RP10096,RP04102,RP04205,RP04543,RP03774,RP01133,RP05769,RP04204,RP05915,RP08033,RP00008,RP03775,RP04241,RP03735,RP03839,RP01128,RP07515,RP10097,RP07975,RP05304,RP03838,RP00060,RP00749,RP06593	R00181,R01384,R01386,R07658,R00837,R02035,R01127,R06974,R04463,R06975,R04560,R00286,R04144,R00835,R05704,R00830,R01221,R03425,R04559,R02737,R00836,R04325,R03876,R04604,R06746,R06769,R07640,R01300,R07646,R01406,R03631,R05577,R05451,R00982,R01558,R03038,R00381,R02539,R08117,R05537,R00389,R01991,R04773,R00912,R08088,R00910,R00235,R06410,R01954,R01357,R03932,R01407,R04157,R05620,R00189,R01280,R00578,R06409,R03974,R06751,R04507,R02918,R03665,R03664,R03661,R03660,R03663,R03662,R04449,R00735,R01616,R02986,R01598,R02255,R01490,R00436,R08244,R02794,R08218,R01164,R02194,R04870,R02699,R01230,R01231,R06944,R05467,R05452,R04036,R06515,R00483,R03658,R03659,R02718,R05578,R00686,R03651,R03652,R02711,R03654,R03655,R03656,R03657,R04580,R07416,R04582,R07887,R02221,R07325,R06777,R01075,R06778,R01176,R01723,R03647,R03286,R06731,R02473,R04274,R01422,R04563,R04562,R03648,R00390,R03646,R04030,R00257,R06583,R04230,R03650,R03209,R01943,R06368,R05193,R00925,R04144,R04591,R00134,R03215,R03146,R00519,R04209,R00830,R03425,R06975,R04209,R05704,R04208,R00725,R01139,R00299,R08404,R02185,R05804,R00303,R00850,R04325,R06974,R01528
63	0.20	560	23	36	0	0	C00031->C00002:[7->11,7->3]	RP03973,RP01925,RP01319,RP04205,RP09828,RP01789,RP04359,RP06373,RP01133,RP08575,RP08184,RP09657,RP04021,RP00164,RP01788,RP01093,RP01255,RP04020,RP01654,RP06427,RP00060,RP11137,RP06593	R00181,R02035,R01127,R06975,R04560,R06862,R01829,R00236,R00941,R00835,R00316,R04560,R06861,R04378,R01010,R01011,R01012,R01829,R00771,R01049,R04378,R06590,R06863,R01641,R01067,R00725,R01139,R00299,R08404,R02185,R05804,R00303,R00850,R01843,R01845,R01528
64	0.60	367	24	154	0	0	C00031->C00002:[1->12,2->13,4->17,5->3,5->8,7->11]	RP03973,RP01925,RP01319,RP00649,RP04020,RP02961,RP08184,RP04021,RP06726,RP00008,RP00300,RP03735,RP01590,RP01790,RP01787,RP01093,RP01255,RP06593,RP02450,RP01654,RP00060,RP02453,RP04205,RP00216	R00181,R02035,R01127,R00761,R01067,R04378,R00028,R04560,R04378,R01827,R03876,R04604,R06746,R06769,R07640,R01300,R07646,R01406,R03631,R05577,R05451,R00982,R01558,R03038,R00381,R02539,R08117,R05537,R00389,R01991,R04773,R00912,R08088,R00910,R00235,R06410,R01954,R01357,R03932,R01407,R04157,R05620,R00189,R01280,R00578,R06409,R03974,R06751,R04507,R02918,R03665,R03664,R03661,R03660,R03663,R03662,R04449,R00735,R01616,R02986,R01598,R02255,R01490,R00436,R08244,R02794,R08218,R01164,R02194,R04870,R02699,R01230,R01231,R06944,R05467,R05452,R04036,R06515,R00483,R03658,R03659,R02718,R05578,R00686,R03651,R03652,R02711,R03654,R03655,R03656,R03657,R04580,R07416,R04582,R07887,R02221,R07325,R06777,R01075,R06778,R01176,R01723,R03647,R03286,R06731,R02473,R04274,R01422,R04563,R04562,R03648,R00390,R03646,R04030,R00257,R06583,R04230,R03650,R03209,R01943,R06368,R05193,R00925,R00944,R00943,R00134,R03215,R03146,R00519,R01555,R05196,R01830,R01827,R00771,R01049,R01528,R02736,R06590,R06863,R01641,R00725,R01139,R00299,R08404,R02185,R05804,R00303,R00850,R02739,R06975,R04560,R01788,R02189,R01786
65	0.50	363	23	153	0	0	C00031->C00002:[1->12,2->13,4->17,5->8,7->11]	RP03973,RP01319,RP04021,RP00300,RP01093,RP01255,RP02450,RP01654,RP00060,RP02453,RP00649,RP00216,RP01925,RP04205,RP02961,RP08184,RP06726,RP00008,RP01590,RP01787,RP04020,RP03735,RP06593	R00181,R01127,R04378,R00944,R00943,R00771,R01049,R02736,R06590,R06863,R01641,R00725,R01139,R00299,R08404,R02185,R05804,R00303,R00850,R02739,R00761,R01067,R01788,R02189,R01786,R02035,R06975,R04560,R00028,R04560,R01827,R03876,R04604,R06746,R06769,R07640,R01300,R07646,R01406,R03631,R05577,R05451,R00982,R01558,R03038,R00381,R02539,R08117,R05537,R00389,R01991,R04773,R00912,R08088,R00910,R00235,R06410,R01954,R01357,R03932,R01407,R04157,R05620,R00189,R01280,R00578,R06409,R03974,R06751,R04507,R02918,R03665,R03664,R03661,R03660,R03663,R03662,R04449,R00735,R01616,R02986,R01598,R02255,R01490,R00436,R08244,R02794,R08218,R01164,R02194,R04870,R02699,R01230,R01231,R06944,R05467,R05452,R04036,R06515,R00483,R03658,R03659,R02718,R05578,R00686,R03651,R03652,R02711,R03654,R03655,R03656,R03657,R04580,R07416,R04582,R07887,R02221,R07325,R06777,R01075,R06778,R01176,R01723,R03647,R03286,R06731,R02473,R04274,R01422,R04563,R04562,R03648,R00390,R03646,R04030,R00257,R06583,R04230,R03650,R03209,R01943,R06368,R05193,R00925,R01555,R05196,R01827,R04378,R00134,R03215,R03146,R00519,R01528
66	0.50	322	20	166	0	0	C00031->C00002:[1->12,2->13,4->17,5->8,9->11]	RP03973,RP01319,RP06172,RP01787,RP10097,RP04205,RP06299,RP06101,RP01093,RP00026,RP00180,RP04020,RP01654,RP01255,RP00060,RP04021,RP03735,RP06726,RP00649,RP00008	R00181,R01127,R00472,R01827,R06975,R06975,R04560,R00761,R00214,R00216,R00771,R00743,R01323,R01179,R05508,R00393,R04057,R02955,R05336,R01359,R05509,R00928,R04000,R00229,R07832,R03884,R00227,R03153,R00235,R00315,R00317,R00320,R04378,R06590,R06863,R01641,R01049,R00725,R01139,R00299,R08404,R02185,R05804,R00303,R00850,R04378,R00134,R03215,R03146,R00519,R01827,R00761,R01067,R03876,R04604,R06746,R06769,R07640,R01300,R07646,R01406,R03631,R05577,R05451,R00982,R01558,R03038,R00381,R02539,R08117,R05537,R00389,R01991,R04773,R00912,R08088,R00910,R00235,R06410,R01954,R01357,R03932,R01407,R04157,R05620,R00189,R01280,R00578,R06409,R03974,R06751,R04507,R02918,R03665,R03664,R03661,R03660,R03663,R03662,R04449,R00735,R01616,R02986,R01598,R02255,R01490,R00436,R08244,R02794,R08218,R01164,R02194,R04870,R02699,R01230,R01231,R06944,R05467,R05452,R04036,R06515,R00483,R03658,R03659,R02718,R05578,R00686,R03651,R03652,R02711,R03654,R03655,R03656,R03657,R04580,R07416,R04582,R07887,R02221,R07325,R06777,R01075,R06778,R01176,R01723,R03647,R03286,R06731,R02473,R04274,R01422,R04563,R04562,R03648,R00390,R03646,R04030,R00257,R06583,R04230,R03650,R03209,R01943,R06368,R05193,R00925
67	0.40	508	37	58	0	1	C00031->C00002:[4->10,4->11,4->2,4->4,7->10,7->11,7->2,7->4]	RP06552,RP07515,RP01134,RP01319,RP10096,RP04102,RP01925,RP01452,RP08033,RP03838,RP03775,RP04241,RP03839,RP07975,RP02450,RP00060,RP01179,RP00216,RP03774,RP01293,RP04204,RP01128,RP04205,RP04543,RP02961,RP06373,RP01133,RP05769,RP08184,RP05915,RP00749,RP02453,RP01590,RP01325,RP05304,RP03735,RP06593	R01384,R01386,R07658,R03425,R00837,R01127,R06974,R04463,R02035,R01354,R04325,R04208,R04144,R04591,R04209,R04209,R02736,R00725,R01139,R00299,R08404,R02185,R05804,R00303,R00850,R00926,R01788,R02189,R01786,R04144,R01083,R04559,R00830,R06975,R04560,R00286,R00028,R00941,R00835,R05704,R00830,R01221,R03425,R04560,R02737,R00836,R04325,R06974,R02739,R01555,R05196,R01135,R05704,R00134,R03215,R03146,R00519,R01528
68	0.40	385	26	149	0	0	C00031->C00002:[5->13,7->11,7->17,9->12]	RP03973,RP03121,RP01925,RP01319,RP07157,RP04205,RP02454,RP02961,RP02140,RP01280,RP01274,RP08184,RP00191,RP04021,RP00008,RP00300,RP02453,RP01590,RP02139,RP02450,RP01238,RP04020,RP03735,RP03120,RP06593,RP00216	R00181,R03509,R02035,R01127,R02722,R06975,R04560,R02740,R00028,R02340,R01073,R01070,R04560,R02073,R04780,R04779,R04378,R03876,R04604,R06746,R06769,R07640,R01300,R07646,R01406,R03631,R05577,R05451,R00982,R01558,R03038,R00381,R02539,R08117,R05537,R00389,R01991,R04773,R00912,R08088,R00910,R00235,R06410,R01954,R01357,R03932,R01407,R04157,R05620,R00189,R01280,R00578,R06409,R03974,R06751,R04507,R02918,R03665,R03664,R03661,R03660,R03663,R03662,R04449,R00735,R01616,R02986,R01598,R02255,R01490,R00436,R08244,R02794,R08218,R01164,R02194,R04870,R02699,R01230,R01231,R06944,R05467,R05452,R04036,R06515,R00483,R03658,R03659,R02718,R05578,R00686,R03651,R03652,R02711,R03654,R03655,R03656,R03657,R04580,R07416,R04582,R07887,R02221,R07325,R06777,R01075,R06778,R01176,R01723,R03647,R03286,R06731,R02473,R04274,R01422,R04563,R04562,R03648,R00390,R03646,R04030,R00257,R06583,R04230,R03650,R03209,R01943,R06368,R05193,R00925,R00944,R00943,R02739,R01555,R05196,R02340,R02722,R02736,R01015,R04378,R00134,R03215,R03146,R00519,R03508,R01528,R01788,R02189,R01786
69	0.20	371	25	159	0	0	C00031->C00002:[4->11,7->3]	RP06552,RP03973,RP09828,RP01319,RP04205,RP04543,RP01789,RP00453,RP08184,RP09657,RP05915,RP04021,RP00008,RP00300,RP00164,RP01788,RP01093,RP01255,RP04020,RP01654,RP06427,RP00060,RP11137,RP00343,RP03735	R01384,R01386,R07658,R00181,R06862,R01127,R06975,R04560,R00286,R01829,R02727,R00010,R04560,R06861,R02737,R00836,R04378,R03876,R04604,R06746,R06769,R07640,R01300,R07646,R01406,R03631,R05577,R05451,R00982,R01558,R03038,R00381,R02539,R08117,R05537,R00389,R01991,R04773,R00912,R08088,R00910,R00235,R06410,R01954,R01357,R03932,R01407,R04157,R05620,R00189,R01280,R00578,R06409,R03974,R06751,R04507,R02918,R03665,R03664,R03661,R03660,R03663,R03662,R04449,R00735,R01616,R02986,R01598,R02255,R01490,R00436,R08244,R02794,R08218,R01164,R02194,R04870,R02699,R01230,R01231,R06944,R05467,R05452,R04036,R06515,R00483,R03658,R03659,R02718,R05578,R00686,R03651,R03652,R02711,R03654,R03655,R03656,R03657,R04580,R07416,R04582,R07887,R02221,R07325,R06777,R01075,R06778,R01176,R01723,R03647,R03286,R06731,R02473,R04274,R01422,R04563,R04562,R03648,R00390,R03646,R04030,R00257,R06583,R04230,R03650,R03209,R01943,R06368,R05193,R00925,R00944,R00943,R01010,R01011,R01012,R01829,R00771,R01049,R04378,R06590,R06863,R01641,R01067,R00725,R01139,R00299,R08404,R02185,R05804,R00303,R00850,R01843,R01845,R02778,R02780,R00134,R03215,R03146,R00519
70	0.40	372	34	167	0	1	C00031->C00002:[4->10,4->11,4->2,4->4,7->10,7->11,7->2,7->4]	RP03973,RP06552,RP01134,RP07515,RP01319,RP10096,RP04102,RP08033,RP03838,RP03775,RP04241,RP03839,RP07975,RP10097,RP02450,RP00060,RP02453,RP00216,RP03774,RP01925,RP04204,RP01128,RP04205,RP04543,RP02961,RP01133,RP05769,RP05915,RP00008,RP00749,RP01590,RP05304,RP03735,RP06593	R00181,R01384,R01386,R07658,R00837,R03425,R01127,R06974,R04463,R04325,R04208,R04144,R04591,R04209,R04209,R06975,R02736,R00725,R01139,R00299,R08404,R02185,R05804,R00303,R00850,R02739,R01788,R02189,R01786,R04144,R02035,R04559,R00830,R06975,R04560,R00286,R00028,R00835,R05704,R00830,R01221,R03425,R02737,R00836,R03876,R04604,R06746,R06769,R07640,R01300,R07646,R01406,R03631,R05577,R05451,R00982,R01558,R03038,R00381,R02539,R08117,R05537,R00389,R01991,R04773,R00912,R08088,R00910,R00235,R06410,R01954,R01357,R03932,R01407,R04157,R05620,R00189,R01280,R00578,R06409,R03974,R06751,R04507,R02918,R03665,R03664,R03661,R03660,R03663,R03662,R04449,R00735,R01616,R02986,R01598,R02255,R01490,R00436,R08244,R02794,R08218,R01164,R02194,R04870,R02699,R01230,R01231,R06944,R05467,R05452,R04036,R06515,R00483,R03658,R03659,R02718,R05578,R00686,R03651,R03652,R02711,R03654,R03655,R03656,R03657,R04580,R07416,R04582,R07887,R02221,R07325,R06777,R01075,R06778,R01176,R01723,R03647,R03286,R06731,R02473,R04274,R01422,R04563,R04562,R03648,R00390,R03646,R04030,R00257,R06583,R04230,R03650,R03209,R01943,R06368,R05193,R00925,R04325,R06974,R01555,R05196,R05704,R00134,R03215,R03146,R00519,R01528
71	0.40	366	25	148	0	1	C00031->C00002:[4->10,4->11,4->2,4->4]	RP06552,RP03973,RP01134,RP01319,RP10096,RP07515,RP01128,RP04205,RP04543,RP03774,RP05769,RP04204,RP05915,RP08033,RP00008,RP03775,RP04241,RP03735,RP03839,RP04102,RP10097,RP07975,RP05304,RP03838,RP00749	R01384,R01386,R07658,R00181,R00837,R01127,R06974,R03425,R00830,R06975,R04560,R00286,R04144,R05704,R00830,R01221,R03425,R04559,R02737,R00836,R04325,R03876,R04604,R06746,R06769,R07640,R01300,R07646,R01406,R03631,R05577,R05451,R00982,R01558,R03038,R00381,R02539,R08117,R05537,R00389,R01991,R04773,R00912,R08088,R00910,R00235,R06410,R01954,R01357,R03932,R01407,R04157,R05620,R00189,R01280,R00578,R06409,R03974,R06751,R04507,R02918,R03665,R03664,R03661,R03660,R03663,R03662,R04449,R00735,R01616,R02986,R01598,R02255,R01490,R00436,R08244,R02794,R08218,R01164,R02194,R04870,R02699,R01230,R01231,R06944,R05467,R05452,R04036,R06515,R00483,R03658,R03659,R02718,R05578,R00686,R03651,R03652,R02711,R03654,R03655,R03656,R03657,R04580,R07416,R04582,R07887,R02221,R07325,R06777,R01075,R06778,R01176,R01723,R03647,R03286,R06731,R02473,R04274,R01422,R04563,R04562,R03648,R00390,R03646,R04030,R00257,R06583,R04230,R03650,R03209,R01943,R06368,R05193,R00925,R04144,R04591,R00134,R03215,R03146,R00519,R04209,R04463,R06975,R04209,R05704,R04208,R04325,R06974
72	0.20	314	17	157	0	0	C00031->C00002:[9->10,9->11]	RP03973,RP01319,RP06172,RP04205,RP06299,RP00180,RP06373,RP08184,RP04204,RP00008,RP04241,RP03839,RP07975,RP06101,RP01093,RP00026,RP00060	R00181,R01127,R00472,R06975,R04560,R00761,R00315,R00317,R00320,R00941,R04560,R04559,R03876,R04604,R06746,R06769,R07640,R01300,R07646,R01406,R03631,R05577,R05451,R00982,R01558,R03038,R00381,R02539,R08117,R05537,R00389,R01991,R04773,R00912,R08088,R00910,R00235,R06410,R01954,R01357,R03932,R01407,R04157,R05620,R00189,R01280,R00578,R06409,R03974,R06751,R04507,R02918,R03665,R03664,R03661,R03660,R03663,R03662,R04449,R00735,R01616,R02986,R01598,R02255,R01490,R00436,R08244,R02794,R08218,R01164,R02194,R04870,R02699,R01230,R01231,R06944,R05467,R05452,R04036,R06515,R00483,R03658,R03659,R02718,R05578,R00686,R03651,R03652,R02711,R03654,R03655,R03656,R03657,R04580,R07416,R04582,R07887,R02221,R07325,R06777,R01075,R06778,R01176,R01723,R03647,R03286,R06731,R02473,R04274,R01422,R04563,R04562,R03648,R00390,R03646,R04030,R00257,R06583,R04230,R03650,R03209,R01943,R06368,R05193,R00925,R04591,R04209,R04209,R00214,R00216,R00771,R00743,R01323,R01179,R05508,R00393,R04057,R02955,R05336,R01359,R05509,R00928,R04000,R00229,R07832,R03884,R00227,R03153,R00235,R00725,R01139,R00299,R08404,R02185,R05804,R00303,R00850
73	0.60	378	27	160	0	0	C00031->C00002:[1->12,2->13,4->17,5->8,7->3,9->11]	RP03973,RP00060,RP06299,RP01319,RP06172,RP04205,RP09828,RP01789,RP00180,RP08343,RP08184,RP09657,RP04021,RP00008,RP04833,RP00300,RP00164,RP01788,RP06101,RP01093,RP01255,RP01654,RP06427,RP04020,RP11137,RP03735,RP00649	R00181,R00725,R01139,R00299,R08404,R02185,R05804,R00303,R00850,R00761,R01127,R00472,R06975,R04560,R06862,R01829,R00315,R00317,R00320,R00236,R04560,R06861,R04378,R03876,R04604,R06746,R06769,R07640,R01300,R07646,R01406,R03631,R05577,R05451,R00982,R01558,R03038,R00381,R02539,R08117,R05537,R00389,R01991,R04773,R00912,R08088,R00910,R00235,R06410,R01954,R01357,R03932,R01407,R04157,R05620,R00189,R01280,R00578,R06409,R03974,R06751,R04507,R02918,R03665,R03664,R03661,R03660,R03663,R03662,R04449,R00735,R01616,R02986,R01598,R02255,R01490,R00436,R08244,R02794,R08218,R01164,R02194,R04870,R02699,R01230,R01231,R06944,R05467,R05452,R04036,R06515,R00483,R03658,R03659,R02718,R05578,R00686,R03651,R03652,R02711,R03654,R03655,R03656,R03657,R04580,R07416,R04582,R07887,R02221,R07325,R06777,R01075,R06778,R01176,R01723,R03647,R03286,R06731,R02473,R04274,R01422,R04563,R04562,R03648,R00390,R03646,R04030,R00257,R06583,R04230,R03650,R03209,R01943,R06368,R05193,R00925,R00316,R00944,R00943,R01010,R01011,R01012,R01829,R00214,R00216,R00771,R01049,R06590,R06863,R01641,R01067,R04378,R01843,R01845,R00134,R03215,R03146,R00519,R00761,R01067
74	0.50	368	24	155	0	0	C00031->C00002:[1->12,2->13,4->17,5->8,7->11]	RP03973,RP01925,RP01319,RP04205,RP04020,RP01789,RP02961,RP00649,RP08184,RP04021,RP00008,RP00300,RP02453,RP01590,RP01788,RP01093,RP01255,RP02450,RP01654,RP00060,RP11137,RP03735,RP06593,RP00216	R00181,R02035,R01127,R06975,R04560,R04378,R01829,R00028,R00761,R01067,R04560,R04378,R03876,R04604,R06746,R06769,R07640,R01300,R07646,R01406,R03631,R05577,R05451,R00982,R01558,R03038,R00381,R02539,R08117,R05537,R00389,R01991,R04773,R00912,R08088,R00910,R00235,R06410,R01954,R01357,R03932,R01407,R04157,R05620,R00189,R01280,R00578,R06409,R03974,R06751,R04507,R02918,R03665,R03664,R03661,R03660,R03663,R03662,R04449,R00735,R01616,R02986,R01598,R02255,R01490,R00436,R08244,R02794,R08218,R01164,R02194,R04870,R02699,R01230,R01231,R06944,R05467,R05452,R04036,R06515,R00483,R03658,R03659,R02718,R05578,R00686,R03651,R03652,R02711,R03654,R03655,R03656,R03657,R04580,R07416,R04582,R07887,R02221,R07325,R06777,R01075,R06778,R01176,R01723,R03647,R03286,R06731,R02473,R04274,R01422,R04563,R04562,R03648,R00390,R03646,R04030,R00257,R06583,R04230,R03650,R03209,R01943,R06368,R05193,R00925,R00944,R00943,R02739,R01555,R05196,R01829,R00771,R01049,R02736,R06590,R06863,R01641,R00725,R01139,R00299,R08404,R02185,R05804,R00303,R00850,R01843,R01845,R00134,R03215,R03146,R00519,R01528,R01788,R02189,R01786
75	0.40	353	29	171	0	0	C00031->C00002:[5->13,7->17,9->11,9->12]	RP03973,RP03121,RP01280,RP01319,RP06172,RP04205,RP02139,RP02454,RP00180,RP02961,RP06373,RP00026,RP06727,RP08184,RP00191,RP04021,RP00008,RP07157,RP01590,RP01109,RP01274,RP06101,RP02140,RP06639,RP01238,RP00205,RP04020,RP03120,RP00216	R00181,R03509,R01073,R01127,R00472,R06975,R04560,R02340,R02722,R02740,R00315,R00317,R00320,R00028,R00941,R00743,R01323,R01179,R05508,R00393,R04057,R02955,R05336,R01359,R05509,R00928,R04000,R00229,R07832,R03884,R00227,R03153,R00235,R01830,R04560,R02073,R04780,R04779,R04378,R03876,R04604,R06746,R06769,R07640,R01300,R07646,R01406,R03631,R05577,R05451,R00982,R01558,R03038,R00381,R02539,R08117,R05537,R00389,R01991,R04773,R00912,R08088,R00910,R00235,R06410,R01954,R01357,R03932,R01407,R04157,R05620,R00189,R01280,R00578,R06409,R03974,R06751,R04507,R02918,R03665,R03664,R03661,R03660,R03663,R03662,R04449,R00735,R01616,R02986,R01598,R02255,R01490,R00436,R08244,R02794,R08218,R01164,R02194,R04870,R02699,R01230,R01231,R06944,R05467,R05452,R04036,R06515,R00483,R03658,R03659,R02718,R05578,R00686,R03651,R03652,R02711,R03654,R03655,R03656,R03657,R04580,R07416,R04582,R07887,R02221,R07325,R06777,R01075,R06778,R01176,R01723,R03647,R03286,R06731,R02473,R04274,R01422,R04563,R04562,R03648,R00390,R03646,R04030,R00257,R06583,R04230,R03650,R03209,R01943,R06368,R05193,R00925,R02722,R01555,R05196,R00802,R01070,R00214,R00216,R02340,R01621,R01015,R00801,R00015,R04194,R05140,R04378,R03508,R01788,R02189,R01786
76	0.40	354	40	193	0	1	C00031->C00002:[4->10,4->11,4->2,4->4,7->10,7->11,7->2,7->4]	RP03973,RP06552,RP01134,RP01319,RP10096,RP07515,RP02454,RP00180,RP06639,RP08033,RP03838,RP03775,RP04241,RP03839,RP04102,RP06101,RP00060,RP00749,RP00216,RP06727,RP03774,RP01925,RP04204,RP06172,RP01128,RP04205,RP04543,RP02961,RP06373,RP01133,RP05769,RP08184,RP05915,RP00008,RP07975,RP01590,RP00026,RP05304,RP03735,RP06593	R00181,R01384,R01386,R07658,R00837,R01127,R06974,R03425,R02740,R00315,R00317,R00320,R01621,R04325,R04208,R04144,R04591,R04209,R04463,R00214,R00216,R00725,R01139,R00299,R08404,R02185,R05804,R00303,R00850,R04325,R06974,R01788,R02189,R01786,R01830,R04144,R02035,R04559,R00472,R00830,R06975,R04560,R00286,R00028,R00941,R00835,R05704,R00830,R01221,R03425,R04560,R02737,R00836,R03876,R04604,R06746,R06769,R07640,R01300,R07646,R01406,R03631,R05577,R05451,R00982,R01558,R03038,R00381,R02539,R08117,R05537,R00389,R01991,R04773,R00912,R08088,R00910,R00235,R06410,R01954,R01357,R03932,R01407,R04157,R05620,R00189,R01280,R00578,R06409,R03974,R06751,R04507,R02918,R03665,R03664,R03661,R03660,R03663,R03662,R04449,R00735,R01616,R02986,R01598,R02255,R01490,R00436,R08244,R02794,R08218,R01164,R02194,R04870,R02699,R01230,R01231,R06944,R05467,R05452,R04036,R06515,R00483,R03658,R03659,R02718,R05578,R00686,R03651,R03652,R02711,R03654,R03655,R03656,R03657,R04580,R07416,R04582,R07887,R02221,R07325,R06777,R01075,R06778,R01176,R01723,R03647,R03286,R06731,R02473,R04274,R01422,R04563,R04562,R03648,R00390,R03646,R04030,R00257,R06583,R04230,R03650,R03209,R01943,R06368,R05193,R00925,R04209,R01555,R05196,R00743,R01323,R01179,R05508,R00393,R04057,R02955,R05336,R01359,R05509,R00928,R04000,R00229,R07832,R03884,R00227,R03153,R00235,R05704,R00134,R03215,R03146,R00519,R01528
77	0.10	317	16	154	0	0	C00031->C00002:[9->11]	RP03973,RP01319,RP06172,RP01109,RP02454,RP04205,RP06101,RP06639,RP00180,RP06373,RP00026,RP06727,RP08184,RP00008,RP00216,RP00205	R00181,R01127,R00472,R00802,R02740,R06975,R04560,R00214,R00216,R01621,R00315,R00317,R00320,R00941,R00743,R01323,R01179,R05508,R00393,R04057,R02955,R05336,R01359,R05509,R00928,R04000,R00229,R07832,R03884,R00227,R03153,R00235,R01830,R04560,R03876,R04604,R06746,R06769,R07640,R01300,R07646,R01406,R03631,R05577,R05451,R00982,R01558,R03038,R00381,R02539,R08117,R05537,R00389,R01991,R04773,R00912,R08088,R00910,R00235,R06410,R01954,R01357,R03932,R01407,R04157,R05620,R00189,R01280,R00578,R06409,R03974,R06751,R04507,R02918,R03665,R03664,R03661,R03660,R03663,R03662,R04449,R00735,R01616,R02986,R01598,R02255,R01490,R00436,R08244,R02794,R08218,R01164,R02194,R04870,R02699,R01230,R01231,R06944,R05467,R05452,R04036,R06515,R00483,R03658,R03659,R02718,R05578,R00686,R03651,R03652,R02711,R03654,R03655,R03656,R03657,R04580,R07416,R04582,R07887,R02221,R07325,R06777,R01075,R06778,R01176,R01723,R03647,R03286,R06731,R02473,R04274,R01422,R04563,R04562,R03648,R00390,R03646,R04030,R00257,R06583,R04230,R03650,R03209,R01943,R06368,R05193,R00925,R01788,R02189,R01786,R00801,R00015,R04194,R05140
78	0.40	414	37	75	0	1	C00031->C00002:[4->10,4->11,4->2,4->4,7->10,7->11,7->2,7->4]	RP03973,RP06552,RP01134,RP01319,RP10096,RP07515,RP06299,RP00180,RP04204,RP08033,RP03838,RP03775,RP04241,RP03839,RP04102,RP06101,RP01093,RP00060,RP00749,RP03774,RP01925,RP01452,RP06172,RP01128,RP04205,RP04543,RP06373,RP01133,RP05769,RP08184,RP05915,RP07975,RP00026,RP05304,RP01179,RP03735,RP06593	R00181,R01384,R01386,R07658,R00837,R01127,R06974,R03425,R00761,R00315,R00317,R00320,R04559,R04325,R04208,R04144,R04591,R04209,R04463,R00214,R00216,R00771,R00725,R01139,R00299,R08404,R02185,R05804,R00303,R00850,R04325,R06974,R04144,R02035,R01354,R00472,R00830,R06975,R04560,R00286,R00941,R00835,R05704,R00830,R01221,R03425,R04560,R02737,R00836,R04209,R00743,R01323,R01179,R05508,R00393,R04057,R02955,R05336,R01359,R05509,R00928,R04000,R00229,R07832,R03884,R00227,R03153,R00235,R05704,R00926,R00134,R03215,R03146,R00519,R01528
79	0.40	344	33	183	0	1	C00031->C00002:[4->10,4->11,4->2,4->4]	RP03973,RP06552,RP01134,RP01319,RP10096,RP07515,RP06299,RP00180,RP08033,RP03838,RP03775,RP04241,RP03839,RP04102,RP06101,RP01093,RP00060,RP00749,RP03774,RP04204,RP06172,RP01128,RP04205,RP04543,RP06373,RP05769,RP08184,RP05915,RP00008,RP07975,RP00026,RP05304,RP03735	R00181,R01384,R01386,R07658,R00837,R01127,R06974,R03425,R00761,R00315,R00317,R00320,R04325,R04208,R04144,R04591,R04209,R04463,R00214,R00216,R00771,R00725,R01139,R00299,R08404,R02185,R05804,R00303,R00850,R04325,R06974,R04144,R04559,R00472,R00830,R06975,R04560,R00286,R00941,R05704,R00830,R01221,R03425,R04560,R02737,R00836,R03876,R04604,R06746,R06769,R07640,R01300,R07646,R01406,R03631,R05577,R05451,R00982,R01558,R03038,R00381,R02539,R08117,R05537,R00389,R01991,R04773,R00912,R08088,R00910,R00235,R06410,R01954,R01357,R03932,R01407,R04157,R05620,R00189,R01280,R00578,R06409,R03974,R06751,R04507,R02918,R03665,R03664,R03661,R03660,R03663,R03662,R04449,R00735,R01616,R02986,R01598,R02255,R01490,R00436,R08244,R02794,R08218,R01164,R02194,R04870,R02699,R01230,R01231,R06944,R05467,R05452,R04036,R06515,R00483,R03658,R03659,R02718,R05578,R00686,R03651,R03652,R02711,R03654,R03655,R03656,R03657,R04580,R07416,R04582,R07887,R02221,R07325,R06777,R01075,R06778,R01176,R01723,R03647,R03286,R06731,R02473,R04274,R01422,R04563,R04562,R03648,R00390,R03646,R04030,R00257,R06583,R04230,R03650,R03209,R01943,R06368,R05193,R00925,R04209,R00743,R01323,R01179,R05508,R00393,R04057,R02955,R05336,R01359,R05509,R00928,R04000,R00229,R07832,R03884,R00227,R03153,R00235,R05704,R00134,R03215,R03146,R00519
80	0.40	373	32	160	0	1	C00031->C00002:[4->10,4->2,7->10,7->11,7->2,7->4]	RP01095,RP03973,RP01319,RP01925,RP01575,RP10096,RP04102,RP01128,RP00528,RP04205,RP04543,RP01134,RP01133,RP05769,RP04204,RP05915,RP08033,RP00008,RP00749,RP04241,RP03839,RP07975,RP07515,RP10097,RP01093,RP05304,RP03838,RP00060,RP03775,RP03774,RP06593,RP06552	R05339,R00181,R01127,R02035,R05338,R06974,R04463,R00830,R00604,R02479,R06975,R04560,R00286,R00837,R00835,R05704,R00830,R01221,R03425,R04559,R02737,R00836,R04325,R03876,R04604,R06746,R06769,R07640,R01300,R07646,R01406,R03631,R05577,R05451,R00982,R01558,R03038,R00381,R02539,R08117,R05537,R00389,R01991,R04773,R00912,R08088,R00910,R00235,R06410,R01954,R01357,R03932,R01407,R04157,R05620,R00189,R01280,R00578,R06409,R03974,R06751,R04507,R02918,R03665,R03664,R03661,R03660,R03663,R03662,R04449,R00735,R01616,R02986,R01598,R02255,R01490,R00436,R08244,R02794,R08218,R01164,R02194,R04870,R02699,R01230,R01231,R06944,R05467,R05452,R04036,R06515,R00483,R03658,R03659,R02718,R05578,R00686,R03651,R03652,R02711,R03654,R03655,R03656,R03657,R04580,R07416,R04582,R07887,R02221,R07325,R06777,R01075,R06778,R01176,R01723,R03647,R03286,R06731,R02473,R04274,R01422,R04563,R04562,R03648,R00390,R03646,R04030,R00257,R06583,R04230,R03650,R03209,R01943,R06368,R05193,R00925,R04325,R06974,R04591,R04209,R04209,R03425,R06975,R00771,R05704,R04208,R00725,R01139,R00299,R08404,R02185,R05804,R00303,R00850,R04144,R04144,R01528,R01384,R01386,R07658
81	0.60	370	24	154	0	0	C00031->C00002:[1->12,2->13,4->17,5->8,7->11,7->3]	RP03973,RP00060,RP01925,RP01319,RP04205,RP09828,RP01789,RP00649,RP01133,RP08184,RP09657,RP04021,RP00008,RP00300,RP00164,RP01788,RP01093,RP01255,RP01654,RP06427,RP04020,RP11137,RP03735,RP06593	R00181,R00725,R01139,R00299,R08404,R02185,R05804,R00303,R00850,R02035,R01127,R06975,R04560,R06862,R01829,R00761,R01067,R00835,R04560,R06861,R04378,R03876,R04604,R06746,R06769,R07640,R01300,R07646,R01406,R03631,R05577,R05451,R00982,R01558,R03038,R00381,R02539,R08117,R05537,R00389,R01991,R04773,R00912,R08088,R00910,R00235,R06410,R01954,R01357,R03932,R01407,R04157,R05620,R00189,R01280,R00578,R06409,R03974,R06751,R04507,R02918,R03665,R03664,R03661,R03660,R03663,R03662,R04449,R00735,R01616,R02986,R01598,R02255,R01490,R00436,R08244,R02794,R08218,R01164,R02194,R04870,R02699,R01230,R01231,R06944,R05467,R05452,R04036,R06515,R00483,R03658,R03659,R02718,R05578,R00686,R03651,R03652,R02711,R03654,R03655,R03656,R03657,R04580,R07416,R04582,R07887,R02221,R07325,R06777,R01075,R06778,R01176,R01723,R03647,R03286,R06731,R02473,R04274,R01422,R04563,R04562,R03648,R00390,R03646,R04030,R00257,R06583,R04230,R03650,R03209,R01943,R06368,R05193,R00925,R00944,R00943,R01010,R01011,R01012,R01829,R00771,R01049,R06590,R06863,R01641,R01067,R04378,R01843,R01845,R00134,R03215,R03146,R00519,R01528
82	0.60	350	26	172	0	0	C00031->C00002:[1->12,2->13,4->17,5->3,5->8,9->11]	RP03973,RP01134,RP01319,RP06172,RP04205,RP00060,RP02454,RP00180,RP06373,RP06639,RP06727,RP08184,RP05915,RP06726,RP04021,RP00008,RP01787,RP01093,RP06101,RP00196,RP00026,RP04020,RP01654,RP01255,RP00649,RP01197	R00181,R00837,R01127,R00472,R06975,R04560,R00725,R01139,R00299,R08404,R02185,R05804,R00303,R00850,R02740,R00315,R00317,R00320,R00941,R01621,R01830,R04560,R02737,R00836,R01827,R04378,R03876,R04604,R06746,R06769,R07640,R01300,R07646,R01406,R03631,R05577,R05451,R00982,R01558,R03038,R00381,R02539,R08117,R05537,R00389,R01991,R04773,R00912,R08088,R00910,R00235,R06410,R01954,R01357,R03932,R01407,R04157,R05620,R00189,R01280,R00578,R06409,R03974,R06751,R04507,R02918,R03665,R03664,R03661,R03660,R03663,R03662,R04449,R00735,R01616,R02986,R01598,R02255,R01490,R00436,R08244,R02794,R08218,R01164,R02194,R04870,R02699,R01230,R01231,R06944,R05467,R05452,R04036,R06515,R00483,R03658,R03659,R02718,R05578,R00686,R03651,R03652,R02711,R03654,R03655,R03656,R03657,R04580,R07416,R04582,R07887,R02221,R07325,R06777,R01075,R06778,R01176,R01723,R03647,R03286,R06731,R02473,R04274,R01422,R04563,R04562,R03648,R00390,R03646,R04030,R00257,R06583,R04230,R03650,R03209,R01943,R06368,R05193,R00925,R01827,R00771,R00214,R00216,R00289,R00287,R00955,R00743,R01323,R01179,R05508,R00393,R04057,R02955,R05336,R01359,R05509,R00928,R04000,R00229,R07832,R03884,R00227,R03153,R00235,R04378,R06590,R06863,R01641,R01049,R00761,R01067,R00959
83	0.50	368	20	148	0	0	C00031->C00002:[1->12,2->13,4->17,5->8,7->3]	RP01790,RP01134,RP09657,RP00164,RP00196,RP01788,RP09828,RP01789,RP01093,RP01255,RP04092,RP02454,RP01654,RP06427,RP00060,RP11137,RP05915,RP01197,RP00008,RP00861	R01830,R00837,R06861,R01010,R01011,R01012,R00289,R00287,R00955,R01829,R06862,R01829,R00771,R01049,R00190,R02740,R06590,R06863,R01641,R01067,R00725,R01139,R00299,R08404,R02185,R05804,R00303,R00850,R01843,R01845,R02737,R00836,R00959,R03876,R04604,R06746,R06769,R07640,R01300,R07646,R01406,R03631,R05577,R05451,R00982,R01558,R03038,R00381,R02539,R08117,R05537,R00389,R01991,R04773,R00912,R08088,R00910,R00235,R06410,R01954,R01357,R03932,R01407,R04157,R05620,R00189,R01280,R00578,R06409,R03974,R06751,R04507,R02918,R03665,R03664,R03661,R03660,R03663,R03662,R04449,R00735,R01616,R02986,R01598,R02255,R01490,R00436,R08244,R02794,R08218,R01164,R02194,R04870,R02699,R01230,R01231,R06944,R05467,R05452,R04036,R06515,R00483,R03658,R03659,R02718,R05578,R00686,R03651,R03652,R02711,R03654,R03655,R03656,R03657,R04580,R07416,R04582,R07887,R02221,R07325,R06777,R01075,R06778,R01176,R01723,R03647,R03286,R06731,R02473,R04274,R01422,R04563,R04562,R03648,R00390,R03646,R04030,R00257,R06583,R04230,R03650,R03209,R01943,R06368,R05193,R00925,R00190,R00182
84	0.50	354	19	146	0	0	C00031->C00002:[1->12,2->13,4->17,5->8,7->11]	RP03973,RP01925,RP01319,RP10097,RP01788,RP04205,RP04020,RP01789,RP01093,RP01255,RP00649,RP01133,RP00060,RP11137,RP01654,RP04021,RP03735,RP06593,RP00008	R00181,R02035,R01127,R06975,R01829,R06975,R04560,R04378,R01829,R00771,R01049,R00761,R01067,R00835,R00725,R01139,R00299,R08404,R02185,R05804,R00303,R00850,R01843,R01845,R06590,R06863,R01641,R04378,R00134,R03215,R03146,R00519,R01528,R03876,R04604,R06746,R06769,R07640,R01300,R07646,R01406,R03631,R05577,R05451,R00982,R01558,R03038,R00381,R02539,R08117,R05537,R00389,R01991,R04773,R00912,R08088,R00910,R00235,R06410,R01954,R01357,R03932,R01407,R04157,R05620,R00189,R01280,R00578,R06409,R03974,R06751,R04507,R02918,R03665,R03664,R03661,R03660,R03663,R03662,R04449,R00735,R01616,R02986,R01598,R02255,R01490,R00436,R08244,R02794,R08218,R01164,R02194,R04870,R02699,R01230,R01231,R06944,R05467,R05452,R04036,R06515,R00483,R03658,R03659,R02718,R05578,R00686,R03651,R03652,R02711,R03654,R03655,R03656,R03657,R04580,R07416,R04582,R07887,R02221,R07325,R06777,R01075,R06778,R01176,R01723,R03647,R03286,R06731,R02473,R04274,R01422,R04563,R04562,R03648,R00390,R03646,R04030,R00257,R06583,R04230,R03650,R03209,R01943,R06368,R05193,R00925
85	0.40	355	28	171	0	0	C00031->C00002:[5->13,7->17,9->11,9->12]	RP03973,RP03121,RP01280,RP01319,RP06172,RP04205,RP02139,RP02454,RP00180,RP02961,RP02140,RP06639,RP06727,RP08184,RP00191,RP04021,RP00008,RP07157,RP00300,RP01590,RP01274,RP06101,RP00026,RP01238,RP04020,RP03735,RP03120,RP00216	R00181,R03509,R01073,R01127,R00472,R06975,R04560,R02340,R02722,R02740,R00315,R00317,R00320,R00028,R02340,R01621,R01830,R04560,R02073,R04780,R04779,R04378,R03876,R04604,R06746,R06769,R07640,R01300,R07646,R01406,R03631,R05577,R05451,R00982,R01558,R03038,R00381,R02539,R08117,R05537,R00389,R01991,R04773,R00912,R08088,R00910,R00235,R06410,R01954,R01357,R03932,R01407,R04157,R05620,R00189,R01280,R00578,R06409,R03974,R06751,R04507,R02918,R03665,R03664,R03661,R03660,R03663,R03662,R04449,R00735,R01616,R02986,R01598,R02255,R01490,R00436,R08244,R02794,R08218,R01164,R02194,R04870,R02699,R01230,R01231,R06944,R05467,R05452,R04036,R06515,R00483,R03658,R03659,R02718,R05578,R00686,R03651,R03652,R02711,R03654,R03655,R03656,R03657,R04580,R07416,R04582,R07887,R02221,R07325,R06777,R01075,R06778,R01176,R01723,R03647,R03286,R06731,R02473,R04274,R01422,R04563,R04562,R03648,R00390,R03646,R04030,R00257,R06583,R04230,R03650,R03209,R01943,R06368,R05193,R00925,R02722,R00944,R00943,R01555,R05196,R01070,R00214,R00216,R00743,R01323,R01179,R05508,R00393,R04057,R02955,R05336,R01359,R05509,R00928,R04000,R00229,R07832,R03884,R00227,R03153,R00235,R01015,R04378,R00134,R03215,R03146,R00519,R03508,R01788,R02189,R01786
86	0.20	331	15	138	0	0	C00031->C00002:[7->10,7->11]	RP03973,RP04241,RP01925,RP04204,RP07975,RP10097,RP04205,RP01319,RP01133,RP00060,RP08184,RP03839,RP03735,RP06593,RP00008	R00181,R04591,R02035,R04559,R04209,R06975,R06975,R04560,R01127,R00835,R00725,R01139,R00299,R08404,R02185,R05804,R00303,R00850,R04560,R04209,R00134,R03215,R03146,R00519,R01528,R03876,R04604,R06746,R06769,R07640,R01300,R07646,R01406,R03631,R05577,R05451,R00982,R01558,R03038,R00381,R02539,R08117,R05537,R00389,R01991,R04773,R00912,R08088,R00910,R00235,R06410,R01954,R01357,R03932,R01407,R04157,R05620,R00189,R01280,R00578,R06409,R03974,R06751,R04507,R02918,R03665,R03664,R03661,R03660,R03663,R03662,R04449,R00735,R01616,R02986,R01598,R02255,R01490,R00436,R08244,R02794,R08218,R01164,R02194,R04870,R02699,R01230,R01231,R06944,R05467,R05452,R04036,R06515,R00483,R03658,R03659,R02718,R05578,R00686,R03651,R03652,R02711,R03654,R03655,R03656,R03657,R04580,R07416,R04582,R07887,R02221,R07325,R06777,R01075,R06778,R01176,R01723,R03647,R03286,R06731,R02473,R04274,R01422,R04563,R04562,R03648,R00390,R03646,R04030,R00257,R06583,R04230,R03650,R03209,R01943,R06368,R05193,R00925
87	0.40	380	33	159	0	1	C00031->C00002:[4->10,4->11,4->2,4->4]	RP03973,RP06552,RP01134,RP01319,RP10096,RP07515,RP08033,RP03838,RP03775,RP04241,RP03839,RP04102,RP05304,RP02450,RP02453,RP00216,RP03774,RP01925,RP04204,RP01128,RP04205,RP04543,RP02961,RP06373,RP05769,RP08184,RP05915,RP00008,RP07975,RP01590,RP00749,RP03735,RP06593	R00181,R01384,R01386,R07658,R00837,R01127,R06974,R03425,R04325,R04208,R04144,R04591,R04209,R04463,R05704,R02736,R02739,R01788,R02189,R01786,R04144,R02035,R04559,R00830,R06975,R04560,R00286,R00028,R00941,R05704,R00830,R01221,R03425,R04560,R02737,R00836,R03876,R04604,R06746,R06769,R07640,R01300,R07646,R01406,R03631,R05577,R05451,R00982,R01558,R03038,R00381,R02539,R08117,R05537,R00389,R01991,R04773,R00912,R08088,R00910,R00235,R06410,R01954,R01357,R03932,R01407,R04157,R05620,R00189,R01280,R00578,R06409,R03974,R06751,R04507,R02918,R03665,R03664,R03661,R03660,R03663,R03662,R04449,R00735,R01616,R02986,R01598,R02255,R01490,R00436,R08244,R02794,R08218,R01164,R02194,R04870,R02699,R01230,R01231,R06944,R05467,R05452,R04036,R06515,R00483,R03658,R03659,R02718,R05578,R00686,R03651,R03652,R02711,R03654,R03655,R03656,R03657,R04580,R07416,R04582,R07887,R02221,R07325,R06777,R01075,R06778,R01176,R01723,R03647,R03286,R06731,R02473,R04274,R01422,R04563,R04562,R03648,R00390,R03646,R04030,R00257,R06583,R04230,R03650,R03209,R01943,R06368,R05193,R00925,R04209,R01555,R05196,R04325,R06974,R00134,R03215,R03146,R00519,R01528
88	0.20	545	19	27	0	0	C00031->C00002:[7->10,7->11]	RP03973,RP01925,RP01452,RP04205,RP04241,RP02961,RP08184,RP01319,RP01179,RP00300,RP02453,RP01590,RP07975,RP04204,RP02450,RP03839,RP03735,RP06593,RP00216	R00181,R02035,R01354,R06975,R04560,R04591,R00028,R04560,R01127,R00926,R00944,R00943,R02739,R01555,R05196,R04209,R04559,R02736,R04209,R00134,R03215,R03146,R00519,R01528,R01788,R02189,R01786
89	0.40	539	38	58	0	1	C00031->C00002:[4->10,4->2,7->11,7->4]	RP01095,RP03973,RP01134,RP01925,RP01452,RP05769,RP04102,RP01128,RP00528,RP04205,RP04543,RP00300,RP03775,RP02961,RP06552,RP08184,RP01319,RP05915,RP08033,RP01575,RP03838,RP01179,RP04241,RP01590,RP07975,RP07515,RP10096,RP04204,RP01093,RP02450,RP00749,RP03839,RP00060,RP05304,RP02453,RP03774,RP06593,RP00216	R05339,R00181,R00837,R02035,R01354,R05704,R00830,R01221,R03425,R04463,R00830,R00604,R02479,R06975,R04560,R00286,R00944,R00943,R04144,R00028,R01384,R01386,R07658,R04560,R01127,R02737,R00836,R04325,R05338,R04208,R00926,R04591,R01555,R05196,R04209,R03425,R06974,R04559,R00771,R02736,R04325,R06974,R04209,R00725,R01139,R00299,R08404,R02185,R05804,R00303,R00850,R05704,R02739,R04144,R01528,R01788,R02189,R01786
90	0.40	352	35	182	0	1	C00031->C00002:[4->10,4->11,4->2,4->4,7->10,7->11,7->2,7->4]	RP03973,RP06552,RP01134,RP01925,RP01319,RP06172,RP04102,RP01128,RP04205,RP06299,RP03774,RP00180,RP06373,RP01133,RP05769,RP08184,RP04204,RP05915,RP08033,RP00008,RP00749,RP04241,RP03839,RP07975,RP07515,RP10096,RP06101,RP01093,RP00026,RP05304,RP03838,RP00060,RP04543,RP03775,RP06593	R00181,R01384,R01386,R07658,R00837,R02035,R01127,R00472,R04463,R00830,R06975,R04560,R00761,R04144,R00315,R00317,R00320,R00941,R00835,R05704,R00830,R01221,R03425,R04560,R04559,R02737,R00836,R04325,R03876,R04604,R06746,R06769,R07640,R01300,R07646,R01406,R03631,R05577,R05451,R00982,R01558,R03038,R00381,R02539,R08117,R05537,R00389,R01991,R04773,R00912,R08088,R00910,R00235,R06410,R01954,R01357,R03932,R01407,R04157,R05620,R00189,R01280,R00578,R06409,R03974,R06751,R04507,R02918,R03665,R03664,R03661,R03660,R03663,R03662,R04449,R00735,R01616,R02986,R01598,R02255,R01490,R00436,R08244,R02794,R08218,R01164,R02194,R04870,R02699,R01230,R01231,R06944,R05467,R05452,R04036,R06515,R00483,R03658,R03659,R02718,R05578,R00686,R03651,R03652,R02711,R03654,R03655,R03656,R03657,R04580,R07416,R04582,R07887,R02221,R07325,R06777,R01075,R06778,R01176,R01723,R03647,R03286,R06731,R02473,R04274,R01422,R04563,R04562,R03648,R00390,R03646,R04030,R00257,R06583,R04230,R03650,R03209,R01943,R06368,R05193,R00925,R04325,R06974,R04591,R04209,R04209,R03425,R06974,R00214,R00216,R00771,R00743,R01323,R01179,R05508,R00393,R04057,R02955,R05336,R01359,R05509,R00928,R04000,R00229,R07832,R03884,R00227,R03153,R00235,R05704,R04208,R00725,R01139,R00299,R08404,R02185,R05804,R00303,R00850,R00286,R04144,R01528
91	0.40	357	41	195	0	1	C00031->C00002:[4->10,4->11,4->2,4->4,7->10,7->11,7->2,7->4]	RP03973,RP06552,RP01134,RP01319,RP06727,RP07515,RP02454,RP00180,RP00026,RP08033,RP03838,RP03775,RP00300,RP03839,RP04102,RP06101,RP00060,RP00749,RP00216,RP03774,RP01925,RP04204,RP06172,RP01128,RP04205,RP04543,RP04241,RP02961,RP06373,RP01133,RP05769,RP08184,RP05915,RP00008,RP07975,RP01590,RP10096,RP06639,RP05304,RP03735,RP06593	R00181,R01384,R01386,R07658,R00837,R01127,R01830,R03425,R02740,R00315,R00317,R00320,R00743,R01323,R01179,R05508,R00393,R04057,R02955,R05336,R01359,R05509,R00928,R04000,R00229,R07832,R03884,R00227,R03153,R00235,R04325,R04208,R04144,R00944,R00943,R04209,R04463,R00214,R00216,R00725,R01139,R00299,R08404,R02185,R05804,R00303,R00850,R04325,R06974,R01788,R02189,R01786,R04144,R02035,R04559,R00472,R00830,R06975,R04560,R00286,R04591,R00028,R00941,R00835,R05704,R00830,R01221,R03425,R04560,R02737,R00836,R03876,R04604,R06746,R06769,R07640,R01300,R07646,R01406,R03631,R05577,R05451,R00982,R01558,R03038,R00381,R02539,R08117,R05537,R00389,R01991,R04773,R00912,R08088,R00910,R00235,R06410,R01954,R01357,R03932,R01407,R04157,R05620,R00189,R01280,R00578,R06409,R03974,R06751,R04507,R02918,R03665,R03664,R03661,R03660,R03663,R03662,R04449,R00735,R01616,R02986,R01598,R02255,R01490,R00436,R08244,R02794,R08218,R01164,R02194,R04870,R02699,R01230,R01231,R06944,R05467,R05452,R04036,R06515,R00483,R03658,R03659,R02718,R05578,R00686,R03651,R03652,R02711,R03654,R03655,R03656,R03657,R04580,R07416,R04582,R07887,R02221,R07325,R06777,R01075,R06778,R01176,R01723,R03647,R03286,R06731,R02473,R04274,R01422,R04563,R04562,R03648,R00390,R03646,R04030,R00257,R06583,R04230,R03650,R03209,R01943,R06368,R05193,R00925,R04209,R01555,R05196,R06974,R01621,R05704,R00134,R03215,R03146,R00519,R01528
92	0.20	347	19	142	0	0	C00031->C00002:[4->10,4->11,7->10,7->11]	RP03973,RP06552,RP04241,RP01925,RP04204,RP07975,RP10097,RP04205,RP01319,RP05915,RP01134,RP06373,RP01133,RP00060,RP08184,RP03839,RP04543,RP06593,RP00008	R00181,R01384,R01386,R07658,R04591,R02035,R04559,R04209,R06975,R06975,R04560,R01127,R02737,R00836,R00837,R00941,R00835,R00725,R01139,R00299,R08404,R02185,R05804,R00303,R00850,R04560,R04209,R00286,R01528,R03876,R04604,R06746,R06769,R07640,R01300,R07646,R01406,R03631,R05577,R05451,R00982,R01558,R03038,R00381,R02539,R08117,R05537,R00389,R01991,R04773,R00912,R08088,R00910,R00235,R06410,R01954,R01357,R03932,R01407,R04157,R05620,R00189,R01280,R00578,R06409,R03974,R06751,R04507,R02918,R03665,R03664,R03661,R03660,R03663,R03662,R04449,R00735,R01616,R02986,R01598,R02255,R01490,R00436,R08244,R02794,R08218,R01164,R02194,R04870,R02699,R01230,R01231,R06944,R05467,R05452,R04036,R06515,R00483,R03658,R03659,R02718,R05578,R00686,R03651,R03652,R02711,R03654,R03655,R03656,R03657,R04580,R07416,R04582,R07887,R02221,R07325,R06777,R01075,R06778,R01176,R01723,R03647,R03286,R06731,R02473,R04274,R01422,R04563,R04562,R03648,R00390,R03646,R04030,R00257,R06583,R04230,R03650,R03209,R01943,R06368,R05193,R00925
93	0.60	543	25	43	0	0	C00031->C00002:[1->12,2->13,4->17,5->8,7->11,7->3]	RP03973,RP00060,RP01925,RP01319,RP04205,RP09828,RP01789,RP00649,RP01133,RP08184,RP01452,RP04021,RP01179,RP00300,RP00164,RP01788,RP01093,RP01255,RP01654,RP06427,RP04020,RP11137,RP03735,RP09657,RP06593	R00181,R00725,R01139,R00299,R08404,R02185,R05804,R00303,R00850,R02035,R01127,R06975,R04560,R06862,R01829,R00761,R01067,R00835,R04560,R01354,R04378,R00926,R00944,R00943,R01010,R01011,R01012,R01829,R00771,R01049,R06590,R06863,R01641,R01067,R04378,R01843,R01845,R00134,R03215,R03146,R00519,R06861,R01528
94	0.60	334	20	147	0	0	C00031->C00002:[1->12,2->13,4->11,4->17,5->8,9->3]	RP06552,RP03973,RP01134,RP01572,RP01319,RP00861,RP01262,RP04205,RP04543,RP00173,RP01255,RP04092,RP06373,RP01925,RP01133,RP00596,RP00060,RP08184,RP05915,RP00008	R01384,R01386,R07658,R00181,R00837,R01528,R01127,R00190,R00182,R01056,R06975,R04560,R00286,R00183,R00185,R01571,R01049,R00190,R00941,R02035,R00835,R01561,R01245,R00725,R01139,R00299,R08404,R02185,R05804,R00303,R00850,R04560,R02737,R00836,R03876,R04604,R06746,R06769,R07640,R01300,R07646,R01406,R03631,R05577,R05451,R00982,R01558,R03038,R00381,R02539,R08117,R05537,R00389,R01991,R04773,R00912,R08088,R00910,R00235,R06410,R01954,R01357,R03932,R01407,R04157,R05620,R00189,R01280,R00578,R06409,R03974,R06751,R04507,R02918,R03665,R03664,R03661,R03660,R03663,R03662,R04449,R00735,R01616,R02986,R01598,R02255,R01490,R00436,R08244,R02794,R08218,R01164,R02194,R04870,R02699,R01230,R01231,R06944,R05467,R05452,R04036,R06515,R00483,R03658,R03659,R02718,R05578,R00686,R03651,R03652,R02711,R03654,R03655,R03656,R03657,R04580,R07416,R04582,R07887,R02221,R07325,R06777,R01075,R06778,R01176,R01723,R03647,R03286,R06731,R02473,R04274,R01422,R04563,R04562,R03648,R00390,R03646,R04030,R00257,R06583,R04230,R03650,R03209,R01943,R06368,R05193,R00925
95	0.40	385	38	172	0	1	C00031->C00002:[4->10,4->11,4->2,4->4,7->10,7->11,7->2,7->4]	RP03973,RP06552,RP01134,RP01319,RP10096,RP07515,RP06299,RP00180,RP08343,RP08033,RP03838,RP03775,RP00300,RP03839,RP04102,RP06101,RP01093,RP00060,RP05304,RP04833,RP03774,RP01925,RP04204,RP06172,RP01128,RP04205,RP04543,RP04241,RP06373,RP01133,RP05769,RP08184,RP05915,RP00008,RP07975,RP00749,RP03735,RP06593	R00181,R01384,R01386,R07658,R00837,R01127,R06974,R03425,R00761,R00315,R00317,R00320,R00236,R04325,R04208,R04144,R00944,R00943,R04209,R04463,R00214,R00216,R00771,R00725,R01139,R00299,R08404,R02185,R05804,R00303,R00850,R05704,R00316,R04144,R02035,R04559,R00472,R00830,R06975,R04560,R00286,R04591,R00941,R00835,R05704,R00830,R01221,R03425,R04560,R02737,R00836,R03876,R04604,R06746,R06769,R07640,R01300,R07646,R01406,R03631,R05577,R05451,R00982,R01558,R03038,R00381,R02539,R08117,R05537,R00389,R01991,R04773,R00912,R08088,R00910,R00235,R06410,R01954,R01357,R03932,R01407,R04157,R05620,R00189,R01280,R00578,R06409,R03974,R06751,R04507,R02918,R03665,R03664,R03661,R03660,R03663,R03662,R04449,R00735,R01616,R02986,R01598,R02255,R01490,R00436,R08244,R02794,R08218,R01164,R02194,R04870,R02699,R01230,R01231,R06944,R05467,R05452,R04036,R06515,R00483,R03658,R03659,R02718,R05578,R00686,R03651,R03652,R02711,R03654,R03655,R03656,R03657,R04580,R07416,R04582,R07887,R02221,R07325,R06777,R01075,R06778,R01176,R01723,R03647,R03286,R06731,R02473,R04274,R01422,R04563,R04562,R03648,R00390,R03646,R04030,R00257,R06583,R04230,R03650,R03209,R01943,R06368,R05193,R00925,R04209,R04325,R06974,R00134,R03215,R03146,R00519,R01528
96	0.20	342	20	146	0	0	C00031->C00002:[7->10,7->11]	RP03973,RP01925,RP04204,RP04205,RP01590,RP02961,RP01133,RP08184,RP01319,RP00008,RP04241,RP02453,RP03839,RP07975,RP10097,RP02450,RP00060,RP03735,RP06593,RP00216	R00181,R02035,R04559,R06975,R04560,R01555,R05196,R00028,R00835,R04560,R01127,R03876,R04604,R06746,R06769,R07640,R01300,R07646,R01406,R03631,R05577,R05451,R00982,R01558,R03038,R00381,R02539,R08117,R05537,R00389,R01991,R04773,R00912,R08088,R00910,R00235,R06410,R01954,R01357,R03932,R01407,R04157,R05620,R00189,R01280,R00578,R06409,R03974,R06751,R04507,R02918,R03665,R03664,R03661,R03660,R03663,R03662,R04449,R00735,R01616,R02986,R01598,R02255,R01490,R00436,R08244,R02794,R08218,R01164,R02194,R04870,R02699,R01230,R01231,R06944,R05467,R05452,R04036,R06515,R00483,R03658,R03659,R02718,R05578,R00686,R03651,R03652,R02711,R03654,R03655,R03656,R03657,R04580,R07416,R04582,R07887,R02221,R07325,R06777,R01075,R06778,R01176,R01723,R03647,R03286,R06731,R02473,R04274,R01422,R04563,R04562,R03648,R00390,R03646,R04030,R00257,R06583,R04230,R03650,R03209,R01943,R06368,R05193,R00925,R04591,R02739,R04209,R04209,R06975,R02736,R00725,R01139,R00299,R08404,R02185,R05804,R00303,R00850,R00134,R03215,R03146,R00519,R01528,R01788,R02189,R01786
97	0.20	347	20	143	0	0	C00031->C00002:[7->10,7->11]	RP04241,RP01925,RP01319,RP07975,RP04205,RP04204,RP01325,RP02450,RP02961,RP06373,RP01293,RP03839,RP01133,RP00060,RP08184,RP01590,RP02453,RP06593,RP00008,RP00216	R04591,R02035,R01127,R04209,R06975,R04560,R04559,R01135,R02736,R00028,R00941,R01083,R04209,R00835,R00725,R01139,R00299,R08404,R02185,R05804,R00303,R00850,R04560,R01555,R05196,R02739,R01528,R03876,R04604,R06746,R06769,R07640,R01300,R07646,R01406,R03631,R05577,R05451,R00982,R01558,R03038,R00381,R02539,R08117,R05537,R00389,R01991,R04773,R00912,R08088,R00910,R00235,R06410,R01954,R01357,R03932,R01407,R04157,R05620,R00189,R01280,R00578,R06409,R03974,R06751,R04507,R02918,R03665,R03664,R03661,R03660,R03663,R03662,R04449,R00735,R01616,R02986,R01598,R02255,R01490,R00436,R08244,R02794,R08218,R01164,R02194,R04870,R02699,R01230,R01231,R06944,R05467,R05452,R04036,R06515,R00483,R03658,R03659,R02718,R05578,R00686,R03651,R03652,R02711,R03654,R03655,R03656,R03657,R04580,R07416,R04582,R07887,R02221,R07325,R06777,R01075,R06778,R01176,R01723,R03647,R03286,R06731,R02473,R04274,R01422,R04563,R04562,R03648,R00390,R03646,R04030,R00257,R06583,R04230,R03650,R03209,R01943,R06368,R05193,R00925,R01788,R02189,R01786
98	0.40	377	29	155	0	1	C00031->C00002:[4->10,4->11,4->2,4->4]	RP06552,RP03973,RP01134,RP01319,RP10096,RP07515,RP04205,RP04543,RP00453,RP06373,RP05769,RP08184,RP04204,RP05915,RP08033,RP00749,RP00008,RP03775,RP04241,RP03839,RP01128,RP04102,RP07975,RP00300,RP05304,RP03838,RP00343,RP03735,RP03774	R01384,R01386,R07658,R00181,R00837,R01127,R06974,R03425,R06975,R04560,R00286,R02727,R00010,R00941,R05704,R00830,R01221,R03425,R04560,R04559,R02737,R00836,R04325,R04325,R06974,R03876,R04604,R06746,R06769,R07640,R01300,R07646,R01406,R03631,R05577,R05451,R00982,R01558,R03038,R00381,R02539,R08117,R05537,R00389,R01991,R04773,R00912,R08088,R00910,R00235,R06410,R01954,R01357,R03932,R01407,R04157,R05620,R00189,R01280,R00578,R06409,R03974,R06751,R04507,R02918,R03665,R03664,R03661,R03660,R03663,R03662,R04449,R00735,R01616,R02986,R01598,R02255,R01490,R00436,R08244,R02794,R08218,R01164,R02194,R04870,R02699,R01230,R01231,R06944,R05467,R05452,R04036,R06515,R00483,R03658,R03659,R02718,R05578,R00686,R03651,R03652,R02711,R03654,R03655,R03656,R03657,R04580,R07416,R04582,R07887,R02221,R07325,R06777,R01075,R06778,R01176,R01723,R03647,R03286,R06731,R02473,R04274,R01422,R04563,R04562,R03648,R00390,R03646,R04030,R00257,R06583,R04230,R03650,R03209,R01943,R06368,R05193,R00925,R04144,R04591,R04209,R00830,R04463,R04209,R00944,R00943,R05704,R04208,R02778,R02780,R00134,R03215,R03146,R00519,R04144
99	0.20	337	24	160	0	0	C00031->C00002:[7->10,7->11]	RP03973,RP01925,RP01319,RP06172,RP02940,RP00180,RP02961,RP06373,RP06639,RP06727,RP08184,RP04204,RP00008,RP04241,RP01590,RP07975,RP06101,RP00026,RP06593,RP02450,RP03839,RP02453,RP04205,RP00216	R00181,R02035,R01127,R00472,R03321,R00315,R00317,R00320,R00028,R00941,R01621,R01830,R04560,R04559,R03876,R04604,R06746,R06769,R07640,R01300,R07646,R01406,R03631,R05577,R05451,R00982,R01558,R03038,R00381,R02539,R08117,R05537,R00389,R01991,R04773,R00912,R08088,R00910,R00235,R06410,R01954,R01357,R03932,R01407,R04157,R05620,R00189,R01280,R00578,R06409,R03974,R06751,R04507,R02918,R03665,R03664,R03661,R03660,R03663,R03662,R04449,R00735,R01616,R02986,R01598,R02255,R01490,R00436,R08244,R02794,R08218,R01164,R02194,R04870,R02699,R01230,R01231,R06944,R05467,R05452,R04036,R06515,R00483,R03658,R03659,R02718,R05578,R00686,R03651,R03652,R02711,R03654,R03655,R03656,R03657,R04580,R07416,R04582,R07887,R02221,R07325,R06777,R01075,R06778,R01176,R01723,R03647,R03286,R06731,R02473,R04274,R01422,R04563,R04562,R03648,R00390,R03646,R04030,R00257,R06583,R04230,R03650,R03209,R01943,R06368,R05193,R00925,R04591,R01555,R05196,R04209,R00214,R00216,R00743,R01323,R01179,R05508,R00393,R04057,R02955,R05336,R01359,R05509,R00928,R04000,R00229,R07832,R03884,R00227,R03153,R00235,R01528,R02736,R04209,R02739,R06975,R04560,R01788,R02189,R01786
100	0.60	363	20	144	0	0	C00031->C00002:[1->12,2->13,4->17,5->3,5->8,7->11]	RP03973,RP01925,RP01319,RP00300,RP04205,RP00060,RP06373,RP01133,RP04021,RP06726,RP00008,RP01790,RP01787,RP10097,RP01093,RP01255,RP06593,RP01654,RP04020,RP00649	R00181,R02035,R01127,R00944,R00943,R06975,R04560,R00725,R01139,R00299,R08404,R02185,R05804,R00303,R00850,R00941,R00835,R04378,R01827,R03876,R04604,R06746,R06769,R07640,R01300,R07646,R01406,R03631,R05577,R05451,R00982,R01558,R03038,R00381,R02539,R08117,R05537,R00389,R01991,R04773,R00912,R08088,R00910,R00235,R06410,R01954,R01357,R03932,R01407,R04157,R05620,R00189,R01280,R00578,R06409,R03974,R06751,R04507,R02918,R03665,R03664,R03661,R03660,R03663,R03662,R04449,R00735,R01616,R02986,R01598,R02255,R01490,R00436,R08244,R02794,R08218,R01164,R02194,R04870,R02699,R01230,R01231,R06944,R05467,R05452,R04036,R06515,R00483,R03658,R03659,R02718,R05578,R00686,R03651,R03652,R02711,R03654,R03655,R03656,R03657,R04580,R07416,R04582,R07887,R02221,R07325,R06777,R01075,R06778,R01176,R01723,R03647,R03286,R06731,R02473,R04274,R01422,R04563,R04562,R03648,R00390,R03646,R04030,R00257,R06583,R04230,R03650,R03209,R01943,R06368,R05193,R00925,R01830,R01827,R06975,R00771,R01049,R01528,R06590,R06863,R01641,R04378,R00761,R01067
101	0.20	348	19	142	0	0	C00031->C00002:[7->10,7->11]	RP03973,RP04241,RP01925,RP01590,RP07975,RP04205,RP04204,RP02450,RP02961,RP06373,RP03839,RP00008,RP00060,RP08184,RP01319,RP02453,RP06593,RP00216,RP01133	R00181,R04591,R02035,R01555,R05196,R04209,R06975,R04560,R04559,R02736,R00028,R00941,R04209,R03876,R04604,R06746,R06769,R07640,R01300,R07646,R01406,R03631,R05577,R05451,R00982,R01558,R03038,R00381,R02539,R08117,R05537,R00389,R01991,R04773,R00912,R08088,R00910,R00235,R06410,R01954,R01357,R03932,R01407,R04157,R05620,R00189,R01280,R00578,R06409,R03974,R06751,R04507,R02918,R03665,R03664,R03661,R03660,R03663,R03662,R04449,R00735,R01616,R02986,R01598,R02255,R01490,R00436,R08244,R02794,R08218,R01164,R02194,R04870,R02699,R01230,R01231,R06944,R05467,R05452,R04036,R06515,R00483,R03658,R03659,R02718,R05578,R00686,R03651,R03652,R02711,R03654,R03655,R03656,R03657,R04580,R07416,R04582,R07887,R02221,R07325,R06777,R01075,R06778,R01176,R01723,R03647,R03286,R06731,R02473,R04274,R01422,R04563,R04562,R03648,R00390,R03646,R04030,R00257,R06583,R04230,R03650,R03209,R01943,R06368,R05193,R00925,R00725,R01139,R00299,R08404,R02185,R05804,R00303,R00850,R04560,R01127,R02739,R01528,R01788,R02189,R01786,R00835
102	0.40	530	33	49	0	1	C00031->C00002:[4->10,4->2,7->10,7->11,7->2,7->4]	RP01095,RP03973,RP01134,RP01925,RP01319,RP10096,RP04102,RP01128,RP00528,RP04205,RP04543,RP03774,RP03775,RP01133,RP05769,RP01452,RP04204,RP05915,RP08033,RP01575,RP03838,RP01179,RP04241,RP03839,RP07975,RP07515,RP10097,RP01093,RP05304,RP00060,RP00749,RP06593,RP06552	R05339,R00181,R00837,R02035,R01127,R06974,R04463,R00830,R00604,R02479,R06975,R04560,R00286,R04144,R04144,R00835,R05704,R00830,R01221,R03425,R01354,R04559,R02737,R00836,R04325,R05338,R04208,R00926,R04591,R04209,R04209,R03425,R06975,R00771,R05704,R00725,R01139,R00299,R08404,R02185,R05804,R00303,R00850,R04325,R06974,R01528,R01384,R01386,R07658
103	0.40	386	32	155	0	1	C00031->C00002:[4->10,4->11,4->2,4->4]	RP03973,RP06552,RP01134,RP01925,RP01319,RP10096,RP04102,RP01128,RP04205,RP04543,RP03774,RP03775,RP02961,RP06373,RP05769,RP08184,RP04204,RP05915,RP08033,RP00008,RP00749,RP04241,RP01590,RP07975,RP07515,RP02450,RP05304,RP03839,RP03838,RP02453,RP06593,RP00216	R00181,R01384,R01386,R07658,R00837,R02035,R01127,R06974,R04463,R00830,R06975,R04560,R00286,R04144,R04144,R00028,R00941,R05704,R00830,R01221,R03425,R04560,R04559,R02737,R00836,R04325,R03876,R04604,R06746,R06769,R07640,R01300,R07646,R01406,R03631,R05577,R05451,R00982,R01558,R03038,R00381,R02539,R08117,R05537,R00389,R01991,R04773,R00912,R08088,R00910,R00235,R06410,R01954,R01357,R03932,R01407,R04157,R05620,R00189,R01280,R00578,R06409,R03974,R06751,R04507,R02918,R03665,R03664,R03661,R03660,R03663,R03662,R04449,R00735,R01616,R02986,R01598,R02255,R01490,R00436,R08244,R02794,R08218,R01164,R02194,R04870,R02699,R01230,R01231,R06944,R05467,R05452,R04036,R06515,R00483,R03658,R03659,R02718,R05578,R00686,R03651,R03652,R02711,R03654,R03655,R03656,R03657,R04580,R07416,R04582,R07887,R02221,R07325,R06777,R01075,R06778,R01176,R01723,R03647,R03286,R06731,R02473,R04274,R01422,R04563,R04562,R03648,R00390,R03646,R04030,R00257,R06583,R04230,R03650,R03209,R01943,R06368,R05193,R00925,R04325,R06974,R04591,R01555,R05196,R04209,R03425,R02736,R05704,R04209,R04208,R02739,R01528,R01788,R02189,R01786
104	0.40	364	26	155	0	0	C00031->C00002:[5->13,7->11,7->17,9->12]	RP03121,RP01925,RP01319,RP07157,RP04205,RP02139,RP02454,RP02961,RP02140,RP01293,RP01133,RP01274,RP01280,RP00191,RP04021,RP00008,RP01590,RP10097,RP01325,RP04020,RP01238,RP00060,RP03735,RP03120,RP06593,RP00216	R03509,R02035,R01127,R02722,R06975,R04560,R02340,R02722,R02740,R00028,R02340,R01083,R00835,R01070,R01073,R02073,R04780,R04779,R04378,R03876,R04604,R06746,R06769,R07640,R01300,R07646,R01406,R03631,R05577,R05451,R00982,R01558,R03038,R00381,R02539,R08117,R05537,R00389,R01991,R04773,R00912,R08088,R00910,R00235,R06410,R01954,R01357,R03932,R01407,R04157,R05620,R00189,R01280,R00578,R06409,R03974,R06751,R04507,R02918,R03665,R03664,R03661,R03660,R03663,R03662,R04449,R00735,R01616,R02986,R01598,R02255,R01490,R00436,R08244,R02794,R08218,R01164,R02194,R04870,R02699,R01230,R01231,R06944,R05467,R05452,R04036,R06515,R00483,R03658,R03659,R02718,R05578,R00686,R03651,R03652,R02711,R03654,R03655,R03656,R03657,R04580,R07416,R04582,R07887,R02221,R07325,R06777,R01075,R06778,R01176,R01723,R03647,R03286,R06731,R02473,R04274,R01422,R04563,R04562,R03648,R00390,R03646,R04030,R00257,R06583,R04230,R03650,R03209,R01943,R06368,R05193,R00925,R01555,R05196,R06975,R01135,R04378,R01015,R00725,R01139,R00299,R08404,R02185,R05804,R00303,R00850,R00134,R03215,R03146,R00519,R03508,R01528,R01788,R02189,R01786
105	0.10	332	12	136	0	0	C00031->C00002:[7->11]	RP00300,RP01925,RP01319,RP04205,RP01325,RP01293,RP01133,RP00060,RP08184,RP03735,RP06593,RP00008	R00944,R00943,R02035,R01127,R06975,R04560,R01135,R01083,R00835,R00725,R01139,R00299,R08404,R02185,R05804,R00303,R00850,R04560,R00134,R03215,R03146,R00519,R01528,R03876,R04604,R06746,R06769,R07640,R01300,R07646,R01406,R03631,R05577,R05451,R00982,R01558,R03038,R00381,R02539,R08117,R05537,R00389,R01991,R04773,R00912,R08088,R00910,R00235,R06410,R01954,R01357,R03932,R01407,R04157,R05620,R00189,R01280,R00578,R06409,R03974,R06751,R04507,R02918,R03665,R03664,R03661,R03660,R03663,R03662,R04449,R00735,R01616,R02986,R01598,R02255,R01490,R00436,R08244,R02794,R08218,R01164,R02194,R04870,R02699,R01230,R01231,R06944,R05467,R05452,R04036,R06515,R00483,R03658,R03659,R02718,R05578,R00686,R03651,R03652,R02711,R03654,R03655,R03656,R03657,R04580,R07416,R04582,R07887,R02221,R07325,R06777,R01075,R06778,R01176,R01723,R03647,R03286,R06731,R02473,R04274,R01422,R04563,R04562,R03648,R00390,R03646,R04030,R00257,R06583,R04230,R03650,R03209,R01943,R06368,R05193,R00925
106	0.40	362	37	184	0	1	C00031->C00002:[4->10,4->11,4->2,4->4]	RP03973,RP06552,RP01134,RP04543,RP01319,RP06172,RP04102,RP01128,RP02940,RP06299,RP03774,RP00180,RP06373,RP02450,RP06639,RP06727,RP08184,RP04204,RP05915,RP08033,RP00008,RP00749,RP04241,RP03839,RP07975,RP07515,RP05769,RP06101,RP01093,RP00026,RP10096,RP05304,RP03838,RP00060,RP03775,RP04205,RP01133	R00181,R01384,R01386,R07658,R00837,R00286,R01127,R00472,R04463,R00830,R03321,R00761,R04144,R00315,R00317,R00320,R00941,R02736,R01621,R01830,R04560,R04559,R02737,R00836,R04325,R03876,R04604,R06746,R06769,R07640,R01300,R07646,R01406,R03631,R05577,R05451,R00982,R01558,R03038,R00381,R02539,R08117,R05537,R00389,R01991,R04773,R00912,R08088,R00910,R00235,R06410,R01954,R01357,R03932,R01407,R04157,R05620,R00189,R01280,R00578,R06409,R03974,R06751,R04507,R02918,R03665,R03664,R03661,R03660,R03663,R03662,R04449,R00735,R01616,R02986,R01598,R02255,R01490,R00436,R08244,R02794,R08218,R01164,R02194,R04870,R02699,R01230,R01231,R06944,R05467,R05452,R04036,R06515,R00483,R03658,R03659,R02718,R05578,R00686,R03651,R03652,R02711,R03654,R03655,R03656,R03657,R04580,R07416,R04582,R07887,R02221,R07325,R06777,R01075,R06778,R01176,R01723,R03647,R03286,R06731,R02473,R04274,R01422,R04563,R04562,R03648,R00390,R03646,R04030,R00257,R06583,R04230,R03650,R03209,R01943,R06368,R05193,R00925,R04325,R06974,R04591,R04209,R04209,R03425,R05704,R00830,R01221,R03425,R00214,R00216,R00771,R00743,R01323,R01179,R05508,R00393,R04057,R02955,R05336,R01359,R05509,R00928,R04000,R00229,R07832,R03884,R00227,R03153,R00235,R06974,R05704,R04208,R00725,R01139,R00299,R08404,R02185,R05804,R00303,R00850,R04144,R06975,R04560,R00835
107	0.40	542	35	53	0	1	C00031->C00002:[4->10,4->11,4->2,4->4,7->10,7->11,7->2,7->4]	RP03973,RP06552,RP01134,RP01925,RP01319,RP10096,RP04102,RP01128,RP04205,RP04543,RP03774,RP03775,RP02961,RP06373,RP01133,RP05769,RP08184,RP04204,RP05915,RP08033,RP03838,RP01179,RP01452,RP04241,RP01590,RP07975,RP07515,RP05304,RP02450,RP00749,RP03839,RP00060,RP02453,RP06593,RP00216	R00181,R01384,R01386,R07658,R00837,R02035,R01127,R06974,R04463,R00830,R06975,R04560,R00286,R04144,R04144,R00028,R00941,R00835,R05704,R00830,R01221,R03425,R04560,R04559,R02737,R00836,R04325,R04208,R00926,R01354,R04591,R01555,R05196,R04209,R03425,R05704,R02736,R04325,R06974,R04209,R00725,R01139,R00299,R08404,R02185,R05804,R00303,R00850,R02739,R01528,R01788,R02189,R01786
108	0.20	339	19	145	0	0	C00031->C00002:[7->10,7->11]	RP03973,RP04241,RP01925,RP01590,RP07975,RP10097,RP04205,RP04204,RP02450,RP02961,RP03839,RP00216,RP00060,RP03735,RP01319,RP02453,RP06593,RP00008,RP01133	R00181,R04591,R02035,R01555,R05196,R04209,R06975,R06975,R04560,R04559,R02736,R00028,R04209,R01788,R02189,R01786,R00725,R01139,R00299,R08404,R02185,R05804,R00303,R00850,R00134,R03215,R03146,R00519,R01127,R02739,R01528,R03876,R04604,R06746,R06769,R07640,R01300,R07646,R01406,R03631,R05577,R05451,R00982,R01558,R03038,R00381,R02539,R08117,R05537,R00389,R01991,R04773,R00912,R08088,R00910,R00235,R06410,R01954,R01357,R03932,R01407,R04157,R05620,R00189,R01280,R00578,R06409,R03974,R06751,R04507,R02918,R03665,R03664,R03661,R03660,R03663,R03662,R04449,R00735,R01616,R02986,R01598,R02255,R01490,R00436,R08244,R02794,R08218,R01164,R02194,R04870,R02699,R01230,R01231,R06944,R05467,R05452,R04036,R06515,R00483,R03658,R03659,R02718,R05578,R00686,R03651,R03652,R02711,R03654,R03655,R03656,R03657,R04580,R07416,R04582,R07887,R02221,R07325,R06777,R01075,R06778,R01176,R01723,R03647,R03286,R06731,R02473,R04274,R01422,R04563,R04562,R03648,R00390,R03646,R04030,R00257,R06583,R04230,R03650,R03209,R01943,R06368,R05193,R00925,R00835
109	0.20	363	23	148	0	0	C00031->C00002:[4->10,4->11]	RP06552,RP03973,RP01925,RP01319,RP04205,RP04543,RP00453,RP02961,RP04241,RP08184,RP04204,RP05915,RP00008,RP00300,RP02453,RP01590,RP07975,RP02450,RP03839,RP00343,RP03735,RP06593,RP00216	R01384,R01386,R07658,R00181,R02035,R01127,R06975,R04560,R00286,R02727,R00010,R00028,R04591,R04560,R04559,R02737,R00836,R03876,R04604,R06746,R06769,R07640,R01300,R07646,R01406,R03631,R05577,R05451,R00982,R01558,R03038,R00381,R02539,R08117,R05537,R00389,R01991,R04773,R00912,R08088,R00910,R00235,R06410,R01954,R01357,R03932,R01407,R04157,R05620,R00189,R01280,R00578,R06409,R03974,R06751,R04507,R02918,R03665,R03664,R03661,R03660,R03663,R03662,R04449,R00735,R01616,R02986,R01598,R02255,R01490,R00436,R08244,R02794,R08218,R01164,R02194,R04870,R02699,R01230,R01231,R06944,R05467,R05452,R04036,R06515,R00483,R03658,R03659,R02718,R05578,R00686,R03651,R03652,R02711,R03654,R03655,R03656,R03657,R04580,R07416,R04582,R07887,R02221,R07325,R06777,R01075,R06778,R01176,R01723,R03647,R03286,R06731,R02473,R04274,R01422,R04563,R04562,R03648,R00390,R03646,R04030,R00257,R06583,R04230,R03650,R03209,R01943,R06368,R05193,R00925,R00944,R00943,R02739,R01555,R05196,R04209,R02736,R04209,R02778,R02780,R00134,R03215,R03146,R00519,R01528,R01788,R02189,R01786
110	0.50	364	19	143	0	0	C00031->C00002:[1->12,2->13,4->17,5->8,7->11]	RP03973,RP01925,RP01319,RP01788,RP04205,RP04020,RP01789,RP01093,RP01255,RP11137,RP06373,RP00649,RP01133,RP00060,RP08184,RP01654,RP04021,RP06593,RP00008	R00181,R02035,R01127,R01829,R06975,R04560,R04378,R01829,R00771,R01049,R01843,R01845,R00941,R00761,R01067,R00835,R00725,R01139,R00299,R08404,R02185,R05804,R00303,R00850,R04560,R06590,R06863,R01641,R04378,R01528,R03876,R04604,R06746,R06769,R07640,R01300,R07646,R01406,R03631,R05577,R05451,R00982,R01558,R03038,R00381,R02539,R08117,R05537,R00389,R01991,R04773,R00912,R08088,R00910,R00235,R06410,R01954,R01357,R03932,R01407,R04157,R05620,R00189,R01280,R00578,R06409,R03974,R06751,R04507,R02918,R03665,R03664,R03661,R03660,R03663,R03662,R04449,R00735,R01616,R02986,R01598,R02255,R01490,R00436,R08244,R02794,R08218,R01164,R02194,R04870,R02699,R01230,R01231,R06944,R05467,R05452,R04036,R06515,R00483,R03658,R03659,R02718,R05578,R00686,R03651,R03652,R02711,R03654,R03655,R03656,R03657,R04580,R07416,R04582,R07887,R02221,R07325,R06777,R01075,R06778,R01176,R01723,R03647,R03286,R06731,R02473,R04274,R01422,R04563,R04562,R03648,R00390,R03646,R04030,R00257,R06583,R04230,R03650,R03209,R01943,R06368,R05193,R00925
111	0.60	367	24	156	0	0	C00031->C00002:[1->12,2->13,4->11,4->17,5->8,7->3]	RP06552,RP03973,RP01134,RP04543,RP01319,RP04205,RP09828,RP01789,RP09657,RP04021,RP05915,RP00008,RP00164,RP10097,RP01788,RP01093,RP01255,RP04020,RP01654,RP06427,RP00060,RP11137,RP03735,RP00649	R01384,R01386,R07658,R00181,R00837,R00286,R01127,R06975,R04560,R06862,R01829,R06861,R04378,R02737,R00836,R03876,R04604,R06746,R06769,R07640,R01300,R07646,R01406,R03631,R05577,R05451,R00982,R01558,R03038,R00381,R02539,R08117,R05537,R00389,R01991,R04773,R00912,R08088,R00910,R00235,R06410,R01954,R01357,R03932,R01407,R04157,R05620,R00189,R01280,R00578,R06409,R03974,R06751,R04507,R02918,R03665,R03664,R03661,R03660,R03663,R03662,R04449,R00735,R01616,R02986,R01598,R02255,R01490,R00436,R08244,R02794,R08218,R01164,R02194,R04870,R02699,R01230,R01231,R06944,R05467,R05452,R04036,R06515,R00483,R03658,R03659,R02718,R05578,R00686,R03651,R03652,R02711,R03654,R03655,R03656,R03657,R04580,R07416,R04582,R07887,R02221,R07325,R06777,R01075,R06778,R01176,R01723,R03647,R03286,R06731,R02473,R04274,R01422,R04563,R04562,R03648,R00390,R03646,R04030,R00257,R06583,R04230,R03650,R03209,R01943,R06368,R05193,R00925,R01010,R01011,R01012,R06975,R01829,R00771,R01049,R04378,R06590,R06863,R01641,R01067,R00725,R01139,R00299,R08404,R02185,R05804,R00303,R00850,R01843,R01845,R00134,R03215,R03146,R00519,R00761,R01067
112	0.60	360	20	143	0	0	C00031->C00002:[1->12,2->13,4->17,5->3,5->8,7->11]	RP01925,RP01319,RP04205,RP00060,RP06373,RP01293,RP01325,RP08184,RP04021,RP06726,RP00008,RP01790,RP01787,RP01093,RP01255,RP06593,RP01654,RP04020,RP00649,RP01133	R02035,R01127,R06975,R04560,R00725,R01139,R00299,R08404,R02185,R05804,R00303,R00850,R00941,R01083,R01135,R04560,R04378,R01827,R03876,R04604,R06746,R06769,R07640,R01300,R07646,R01406,R03631,R05577,R05451,R00982,R01558,R03038,R00381,R02539,R08117,R05537,R00389,R01991,R04773,R00912,R08088,R00910,R00235,R06410,R01954,R01357,R03932,R01407,R04157,R05620,R00189,R01280,R00578,R06409,R03974,R06751,R04507,R02918,R03665,R03664,R03661,R03660,R03663,R03662,R04449,R00735,R01616,R02986,R01598,R02255,R01490,R00436,R08244,R02794,R08218,R01164,R02194,R04870,R02699,R01230,R01231,R06944,R05467,R05452,R04036,R06515,R00483,R03658,R03659,R02718,R05578,R00686,R03651,R03652,R02711,R03654,R03655,R03656,R03657,R04580,R07416,R04582,R07887,R02221,R07325,R06777,R01075,R06778,R01176,R01723,R03647,R03286,R06731,R02473,R04274,R01422,R04563,R04562,R03648,R00390,R03646,R04030,R00257,R06583,R04230,R03650,R03209,R01943,R06368,R05193,R00925,R01830,R01827,R00771,R01049,R01528,R06590,R06863,R01641,R04378,R00761,R01067,R00835
113	0.40	358	37	183	0	1	C00031->C00002:[4->10,4->11,4->2,4->4]	RP03973,RP06552,RP01134,RP01319,RP06727,RP07515,RP00180,RP00026,RP08033,RP03838,RP03775,RP04241,RP03839,RP04102,RP06101,RP02453,RP02940,RP00216,RP03774,RP04204,RP06172,RP01128,RP04205,RP04543,RP02961,RP06373,RP05769,RP08184,RP05915,RP00008,RP00749,RP01590,RP10096,RP07975,RP06639,RP05304,RP03735	R00181,R01384,R01386,R07658,R00837,R01127,R01830,R03425,R00315,R00317,R00320,R00743,R01323,R01179,R05508,R00393,R04057,R02955,R05336,R01359,R05509,R00928,R04000,R00229,R07832,R03884,R00227,R03153,R00235,R04325,R04208,R04144,R04591,R04209,R04463,R00214,R00216,R02739,R03321,R01788,R02189,R01786,R04144,R04559,R00472,R00830,R06975,R04560,R00286,R00028,R00941,R05704,R00830,R01221,R03425,R04560,R02737,R00836,R03876,R04604,R06746,R06769,R07640,R01300,R07646,R01406,R03631,R05577,R05451,R00982,R01558,R03038,R00381,R02539,R08117,R05537,R00389,R01991,R04773,R00912,R08088,R00910,R00235,R06410,R01954,R01357,R03932,R01407,R04157,R05620,R00189,R01280,R00578,R06409,R03974,R06751,R04507,R02918,R03665,R03664,R03661,R03660,R03663,R03662,R04449,R00735,R01616,R02986,R01598,R02255,R01490,R00436,R08244,R02794,R08218,R01164,R02194,R04870,R02699,R01230,R01231,R06944,R05467,R05452,R04036,R06515,R00483,R03658,R03659,R02718,R05578,R00686,R03651,R03652,R02711,R03654,R03655,R03656,R03657,R04580,R07416,R04582,R07887,R02221,R07325,R06777,R01075,R06778,R01176,R01723,R03647,R03286,R06731,R02473,R04274,R01422,R04563,R04562,R03648,R00390,R03646,R04030,R00257,R06583,R04230,R03650,R03209,R01943,R06368,R05193,R00925,R04325,R06974,R01555,R05196,R06974,R04209,R01621,R05704,R00134,R03215,R03146,R00519
114	0.40	554	26	41	0	0	C00031->C00002:[5->13,7->11,7->17,9->12]	RP01095,RP03973,RP03121,RP01280,RP01319,RP07157,RP00528,RP04205,RP04020,RP02454,RP02961,RP02140,RP01274,RP01452,RP00191,RP01575,RP04021,RP01179,RP01590,RP10097,RP01093,RP02139,RP01238,RP00060,RP03120,RP00216	R05339,R00181,R03509,R01073,R01127,R02722,R00604,R02479,R06975,R04560,R04378,R02740,R00028,R02340,R01070,R01354,R02073,R04780,R04779,R05338,R04378,R00926,R01555,R05196,R06975,R00771,R02340,R02722,R01015,R00725,R01139,R00299,R08404,R02185,R05804,R00303,R00850,R03508,R01788,R02189,R01786
115	0.20	346	21	145	0	0	C00031->C00002:[4->10,4->11,7->10,7->11]	RP03973,RP06552,RP01134,RP01925,RP04204,RP04205,RP04543,RP06373,RP01133,RP08184,RP01319,RP05915,RP00008,RP04241,RP03839,RP07975,RP10097,RP05860,RP00060,RP00954,RP06593	R00181,R01384,R01386,R07658,R00837,R02035,R04559,R06975,R04560,R00286,R00941,R00835,R04560,R01127,R02737,R00836,R03876,R04604,R06746,R06769,R07640,R01300,R07646,R01406,R03631,R05577,R05451,R00982,R01558,R03038,R00381,R02539,R08117,R05537,R00389,R01991,R04773,R00912,R08088,R00910,R00235,R06410,R01954,R01357,R03932,R01407,R04157,R05620,R00189,R01280,R00578,R06409,R03974,R06751,R04507,R02918,R03665,R03664,R03661,R03660,R03663,R03662,R04449,R00735,R01616,R02986,R01598,R02255,R01490,R00436,R08244,R02794,R08218,R01164,R02194,R04870,R02699,R01230,R01231,R06944,R05467,R05452,R04036,R06515,R00483,R03658,R03659,R02718,R05578,R00686,R03651,R03652,R02711,R03654,R03655,R03656,R03657,R04580,R07416,R04582,R07887,R02221,R07325,R06777,R01075,R06778,R01176,R01723,R03647,R03286,R06731,R02473,R04274,R01422,R04563,R04562,R03648,R00390,R03646,R04030,R00257,R06583,R04230,R03650,R03209,R01943,R06368,R05193,R00925,R04591,R04209,R04209,R06975,R00273,R00522,R00725,R01139,R00299,R08404,R02185,R05804,R00303,R00850,R00522,R01528
116	0.40	377	32	158	0	1	C00031->C00002:[4->10,4->11,4->2,4->4]	RP03973,RP06552,RP01134,RP07515,RP01319,RP10096,RP04102,RP08033,RP03838,RP03775,RP04241,RP03839,RP07975,RP10097,RP02450,RP02453,RP00216,RP03774,RP01925,RP04204,RP01128,RP04205,RP04543,RP02961,RP05769,RP05915,RP00008,RP00749,RP01590,RP05304,RP03735,RP06593	R00181,R01384,R01386,R07658,R00837,R03425,R01127,R06974,R04463,R04325,R04208,R04144,R04591,R04209,R04209,R06975,R02736,R02739,R01788,R02189,R01786,R04144,R02035,R04559,R00830,R06975,R04560,R00286,R00028,R05704,R00830,R01221,R03425,R02737,R00836,R03876,R04604,R06746,R06769,R07640,R01300,R07646,R01406,R03631,R05577,R05451,R00982,R01558,R03038,R00381,R02539,R08117,R05537,R00389,R01991,R04773,R00912,R08088,R00910,R00235,R06410,R01954,R01357,R03932,R01407,R04157,R05620,R00189,R01280,R00578,R06409,R03974,R06751,R04507,R02918,R03665,R03664,R03661,R03660,R03663,R03662,R04449,R00735,R01616,R02986,R01598,R02255,R01490,R00436,R08244,R02794,R08218,R01164,R02194,R04870,R02699,R01230,R01231,R06944,R05467,R05452,R04036,R06515,R00483,R03658,R03659,R02718,R05578,R00686,R03651,R03652,R02711,R03654,R03655,R03656,R03657,R04580,R07416,R04582,R07887,R02221,R07325,R06777,R01075,R06778,R01176,R01723,R03647,R03286,R06731,R02473,R04274,R01422,R04563,R04562,R03648,R00390,R03646,R04030,R00257,R06583,R04230,R03650,R03209,R01943,R06368,R05193,R00925,R04325,R06974,R01555,R05196,R05704,R00134,R03215,R03146,R00519,R01528
117	0.40	350	39	191	0	1	C00031->C00002:[4->10,4->11,4->2,4->4,7->10,7->11,7->2,7->4]	RP03973,RP06552,RP01134,RP01925,RP01319,RP06172,RP04102,RP01128,RP04205,RP04543,RP02454,RP03774,RP00180,RP06373,RP06639,RP06727,RP08184,RP04204,RP05915,RP08033,RP03838,RP00008,RP00749,RP04241,RP03839,RP07975,RP01109,RP07515,RP05769,RP06101,RP00026,RP10096,RP05304,RP00216,RP00060,RP03775,RP06593,RP00205,RP01133	R00181,R01384,R01386,R07658,R00837,R02035,R01127,R00472,R04463,R00830,R06975,R04560,R00286,R02740,R04144,R00315,R00317,R00320,R00941,R01621,R01830,R04560,R04559,R02737,R00836,R04325,R04208,R03876,R04604,R06746,R06769,R07640,R01300,R07646,R01406,R03631,R05577,R05451,R00982,R01558,R03038,R00381,R02539,R08117,R05537,R00389,R01991,R04773,R00912,R08088,R00910,R00235,R06410,R01954,R01357,R03932,R01407,R04157,R05620,R00189,R01280,R00578,R06409,R03974,R06751,R04507,R02918,R03665,R03664,R03661,R03660,R03663,R03662,R04449,R00735,R01616,R02986,R01598,R02255,R01490,R00436,R08244,R02794,R08218,R01164,R02194,R04870,R02699,R01230,R01231,R06944,R05467,R05452,R04036,R06515,R00483,R03658,R03659,R02718,R05578,R00686,R03651,R03652,R02711,R03654,R03655,R03656,R03657,R04580,R07416,R04582,R07887,R02221,R07325,R06777,R01075,R06778,R01176,R01723,R03647,R03286,R06731,R02473,R04274,R01422,R04563,R04562,R03648,R00390,R03646,R04030,R00257,R06583,R04230,R03650,R03209,R01943,R06368,R05193,R00925,R04325,R06974,R04591,R04209,R04209,R00802,R03425,R05704,R00830,R01221,R03425,R00214,R00216,R00743,R01323,R01179,R05508,R00393,R04057,R02955,R05336,R01359,R05509,R00928,R04000,R00229,R07832,R03884,R00227,R03153,R00235,R06974,R05704,R01788,R02189,R01786,R00725,R01139,R00299,R08404,R02185,R05804,R00303,R00850,R04144,R01528,R00801,R00015,R04194,R05140,R00835
118	0.60	354	18	142	0	0	C00031->C00002:[1->12,2->13,4->17,5->3,5->8,7->11]	RP01095,RP03973,RP01575,RP00528,RP04205,RP00060,RP01319,RP04021,RP06726,RP00008,RP01790,RP01787,RP10097,RP01093,RP01255,RP01654,RP04020,RP00649	R05339,R00181,R05338,R00604,R02479,R06975,R04560,R00725,R01139,R00299,R08404,R02185,R05804,R00303,R00850,R01127,R04378,R01827,R03876,R04604,R06746,R06769,R07640,R01300,R07646,R01406,R03631,R05577,R05451,R00982,R01558,R03038,R00381,R02539,R08117,R05537,R00389,R01991,R04773,R00912,R08088,R00910,R00235,R06410,R01954,R01357,R03932,R01407,R04157,R05620,R00189,R01280,R00578,R06409,R03974,R06751,R04507,R02918,R03665,R03664,R03661,R03660,R03663,R03662,R04449,R00735,R01616,R02986,R01598,R02255,R01490,R00436,R08244,R02794,R08218,R01164,R02194,R04870,R02699,R01230,R01231,R06944,R05467,R05452,R04036,R06515,R00483,R03658,R03659,R02718,R05578,R00686,R03651,R03652,R02711,R03654,R03655,R03656,R03657,R04580,R07416,R04582,R07887,R02221,R07325,R06777,R01075,R06778,R01176,R01723,R03647,R03286,R06731,R02473,R04274,R01422,R04563,R04562,R03648,R00390,R03646,R04030,R00257,R06583,R04230,R03650,R03209,R01943,R06368,R05193,R00925,R01830,R01827,R06975,R00771,R01049,R06590,R06863,R01641,R04378,R00761,R01067
119	0.20	342	17	136	0	0	C00031->C00002:[7->10,7->11]	RP03973,RP01925,RP01319,RP04205,RP02961,RP04204,RP00008,RP04241,RP02453,RP01590,RP07975,RP10097,RP02450,RP03839,RP03735,RP06593,RP00216	R00181,R02035,R01127,R06975,R04560,R00028,R04559,R03876,R04604,R06746,R06769,R07640,R01300,R07646,R01406,R03631,R05577,R05451,R00982,R01558,R03038,R00381,R02539,R08117,R05537,R00389,R01991,R04773,R00912,R08088,R00910,R00235,R06410,R01954,R01357,R03932,R01407,R04157,R05620,R00189,R01280,R00578,R06409,R03974,R06751,R04507,R02918,R03665,R03664,R03661,R03660,R03663,R03662,R04449,R00735,R01616,R02986,R01598,R02255,R01490,R00436,R08244,R02794,R08218,R01164,R02194,R04870,R02699,R01230,R01231,R06944,R05467,R05452,R04036,R06515,R00483,R03658,R03659,R02718,R05578,R00686,R03651,R03652,R02711,R03654,R03655,R03656,R03657,R04580,R07416,R04582,R07887,R02221,R07325,R06777,R01075,R06778,R01176,R01723,R03647,R03286,R06731,R02473,R04274,R01422,R04563,R04562,R03648,R00390,R03646,R04030,R00257,R06583,R04230,R03650,R03209,R01943,R06368,R05193,R00925,R04591,R02739,R01555,R05196,R04209,R06975,R02736,R04209,R00134,R03215,R03146,R00519,R01528,R01788,R02189,R01786
120	0.40	382	33	163	0	1	C00031->C00002:[4->10,4->11,4->2,4->4]	RP03973,RP06552,RP01134,RP04543,RP01319,RP06172,RP04102,RP01128,RP04205,RP06299,RP03774,RP00180,RP03775,RP08343,RP05769,RP08184,RP04204,RP05915,RP08033,RP00008,RP04833,RP04241,RP03839,RP07975,RP07515,RP10096,RP06101,RP01093,RP05304,RP03838,RP00060,RP06373,RP00749	R00181,R01384,R01386,R07658,R00837,R00286,R01127,R00472,R04463,R00830,R06975,R04560,R00761,R04144,R00315,R00317,R00320,R04144,R00236,R05704,R00830,R01221,R03425,R04560,R04559,R02737,R00836,R04325,R03876,R04604,R06746,R06769,R07640,R01300,R07646,R01406,R03631,R05577,R05451,R00982,R01558,R03038,R00381,R02539,R08117,R05537,R00389,R01991,R04773,R00912,R08088,R00910,R00235,R06410,R01954,R01357,R03932,R01407,R04157,R05620,R00189,R01280,R00578,R06409,R03974,R06751,R04507,R02918,R03665,R03664,R03661,R03660,R03663,R03662,R04449,R00735,R01616,R02986,R01598,R02255,R01490,R00436,R08244,R02794,R08218,R01164,R02194,R04870,R02699,R01230,R01231,R06944,R05467,R05452,R04036,R06515,R00483,R03658,R03659,R02718,R05578,R00686,R03651,R03652,R02711,R03654,R03655,R03656,R03657,R04580,R07416,R04582,R07887,R02221,R07325,R06777,R01075,R06778,R01176,R01723,R03647,R03286,R06731,R02473,R04274,R01422,R04563,R04562,R03648,R00390,R03646,R04030,R00257,R06583,R04230,R03650,R03209,R01943,R06368,R05193,R00925,R00316,R04591,R04209,R04209,R03425,R06974,R00214,R00216,R00771,R05704,R04208,R00725,R01139,R00299,R08404,R02185,R05804,R00303,R00850,R00941,R04325,R06974
121	0.40	374	27	151	0	1	C00031->C00002:[4->10,4->11,4->2,4->4]	RP06552,RP03973,RP01134,RP01319,RP10096,RP07515,RP04205,RP04543,RP04241,RP06373,RP05769,RP08184,RP04204,RP05915,RP08033,RP00749,RP00008,RP03775,RP00300,RP03839,RP01128,RP04102,RP07975,RP05304,RP03838,RP03735,RP03774	R01384,R01386,R07658,R00181,R00837,R01127,R06974,R03425,R06975,R04560,R00286,R04591,R00941,R05704,R00830,R01221,R03425,R04560,R04559,R02737,R00836,R04325,R04325,R06974,R03876,R04604,R06746,R06769,R07640,R01300,R07646,R01406,R03631,R05577,R05451,R00982,R01558,R03038,R00381,R02539,R08117,R05537,R00389,R01991,R04773,R00912,R08088,R00910,R00235,R06410,R01954,R01357,R03932,R01407,R04157,R05620,R00189,R01280,R00578,R06409,R03974,R06751,R04507,R02918,R03665,R03664,R03661,R03660,R03663,R03662,R04449,R00735,R01616,R02986,R01598,R02255,R01490,R00436,R08244,R02794,R08218,R01164,R02194,R04870,R02699,R01230,R01231,R06944,R05467,R05452,R04036,R06515,R00483,R03658,R03659,R02718,R05578,R00686,R03651,R03652,R02711,R03654,R03655,R03656,R03657,R04580,R07416,R04582,R07887,R02221,R07325,R06777,R01075,R06778,R01176,R01723,R03647,R03286,R06731,R02473,R04274,R01422,R04563,R04562,R03648,R00390,R03646,R04030,R00257,R06583,R04230,R03650,R03209,R01943,R06368,R05193,R00925,R04144,R00944,R00943,R04209,R00830,R04463,R04209,R05704,R04208,R00134,R03215,R03146,R00519,R04144
122	0.20	346	22	150	0	0	C00031->C00002:[4->10,4->11,7->10,7->11]	RP03973,RP06552,RP01134,RP01925,RP04204,RP04205,RP04543,RP00453,RP06373,RP01133,RP08184,RP01319,RP05915,RP00008,RP04241,RP03839,RP07975,RP10097,RP00060,RP00343,RP03735,RP06593	R00181,R01384,R01386,R07658,R00837,R02035,R04559,R06975,R04560,R00286,R02727,R00010,R00941,R00835,R04560,R01127,R02737,R00836,R03876,R04604,R06746,R06769,R07640,R01300,R07646,R01406,R03631,R05577,R05451,R00982,R01558,R03038,R00381,R02539,R08117,R05537,R00389,R01991,R04773,R00912,R08088,R00910,R00235,R06410,R01954,R01357,R03932,R01407,R04157,R05620,R00189,R01280,R00578,R06409,R03974,R06751,R04507,R02918,R03665,R03664,R03661,R03660,R03663,R03662,R04449,R00735,R01616,R02986,R01598,R02255,R01490,R00436,R08244,R02794,R08218,R01164,R02194,R04870,R02699,R01230,R01231,R06944,R05467,R05452,R04036,R06515,R00483,R03658,R03659,R02718,R05578,R00686,R03651,R03652,R02711,R03654,R03655,R03656,R03657,R04580,R07416,R04582,R07887,R02221,R07325,R06777,R01075,R06778,R01176,R01723,R03647,R03286,R06731,R02473,R04274,R01422,R04563,R04562,R03648,R00390,R03646,R04030,R00257,R06583,R04230,R03650,R03209,R01943,R06368,R05193,R00925,R04591,R04209,R04209,R06975,R00725,R01139,R00299,R08404,R02185,R05804,R00303,R00850,R02778,R02780,R00134,R03215,R03146,R00519,R01528
123	0.20	337	24	160	0	0	C00031->C00002:[7->10,7->11]	RP03973,RP01925,RP01319,RP06172,RP04205,RP02454,RP00180,RP02961,RP06373,RP00026,RP06727,RP08184,RP04204,RP00008,RP04241,RP01590,RP07975,RP06101,RP06639,RP02450,RP03839,RP02453,RP06593,RP00216	R00181,R02035,R01127,R00472,R06975,R04560,R02740,R00315,R00317,R00320,R00028,R00941,R00743,R01323,R01179,R05508,R00393,R04057,R02955,R05336,R01359,R05509,R00928,R04000,R00229,R07832,R03884,R00227,R03153,R00235,R01830,R04560,R04559,R03876,R04604,R06746,R06769,R07640,R01300,R07646,R01406,R03631,R05577,R05451,R00982,R01558,R03038,R00381,R02539,R08117,R05537,R00389,R01991,R04773,R00912,R08088,R00910,R00235,R06410,R01954,R01357,R03932,R01407,R04157,R05620,R00189,R01280,R00578,R06409,R03974,R06751,R04507,R02918,R03665,R03664,R03661,R03660,R03663,R03662,R04449,R00735,R01616,R02986,R01598,R02255,R01490,R00436,R08244,R02794,R08218,R01164,R02194,R04870,R02699,R01230,R01231,R06944,R05467,R05452,R04036,R06515,R00483,R03658,R03659,R02718,R05578,R00686,R03651,R03652,R02711,R03654,R03655,R03656,R03657,R04580,R07416,R04582,R07887,R02221,R07325,R06777,R01075,R06778,R01176,R01723,R03647,R03286,R06731,R02473,R04274,R01422,R04563,R04562,R03648,R00390,R03646,R04030,R00257,R06583,R04230,R03650,R03209,R01943,R06368,R05193,R00925,R04591,R01555,R05196,R04209,R00214,R00216,R01621,R02736,R04209,R02739,R01528,R01788,R02189,R01786
124	0.40	374	33	166	0	1	C00031->C00002:[4->10,4->11,4->2,4->4,7->10,7->11,7->2,7->4]	RP06552,RP03973,RP01134,RP01319,RP10096,RP07515,RP00453,RP08033,RP03838,RP03775,RP04241,RP03839,RP04102,RP00060,RP00343,RP00749,RP03774,RP01925,RP04204,RP01128,RP04205,RP04543,RP00300,RP06373,RP01133,RP05769,RP08184,RP05915,RP00008,RP07975,RP05304,RP03735,RP06593	R01384,R01386,R07658,R00181,R00837,R01127,R06974,R03425,R02727,R00010,R04325,R04208,R04144,R04591,R04209,R04463,R00725,R01139,R00299,R08404,R02185,R05804,R00303,R00850,R02778,R02780,R04325,R06974,R04144,R02035,R04559,R00830,R06975,R04560,R00286,R00944,R00943,R00941,R00835,R05704,R00830,R01221,R03425,R04560,R02737,R00836,R03876,R04604,R06746,R06769,R07640,R01300,R07646,R01406,R03631,R05577,R05451,R00982,R01558,R03038,R00381,R02539,R08117,R05537,R00389,R01991,R04773,R00912,R08088,R00910,R00235,R06410,R01954,R01357,R03932,R01407,R04157,R05620,R00189,R01280,R00578,R06409,R03974,R06751,R04507,R02918,R03665,R03664,R03661,R03660,R03663,R03662,R04449,R00735,R01616,R02986,R01598,R02255,R01490,R00436,R08244,R02794,R08218,R01164,R02194,R04870,R02699,R01230,R01231,R06944,R05467,R05452,R04036,R06515,R00483,R03658,R03659,R02718,R05578,R00686,R03651,R03652,R02711,R03654,R03655,R03656,R03657,R04580,R07416,R04582,R07887,R02221,R07325,R06777,R01075,R06778,R01176,R01723,R03647,R03286,R06731,R02473,R04274,R01422,R04563,R04562,R03648,R00390,R03646,R04030,R00257,R06583,R04230,R03650,R03209,R01943,R06368,R05193,R00925,R04209,R05704,R00134,R03215,R03146,R00519,R01528
125	0.20	351	19	144	0	0	C00031->C00002:[4->10,4->11,7->10,7->11]	RP06552,RP03973,RP04241,RP01925,RP01319,RP07975,RP04205,RP04543,RP00453,RP06593,RP06373,RP03839,RP01133,RP00060,RP08184,RP04204,RP00343,RP05915,RP00008	R01384,R01386,R07658,R00181,R04591,R02035,R01127,R04209,R06975,R04560,R00286,R02727,R00010,R01528,R00941,R04209,R00835,R00725,R01139,R00299,R08404,R02185,R05804,R00303,R00850,R04560,R04559,R02778,R02780,R02737,R00836,R03876,R04604,R06746,R06769,R07640,R01300,R07646,R01406,R03631,R05577,R05451,R00982,R01558,R03038,R00381,R02539,R08117,R05537,R00389,R01991,R04773,R00912,R08088,R00910,R00235,R06410,R01954,R01357,R03932,R01407,R04157,R05620,R00189,R01280,R00578,R06409,R03974,R06751,R04507,R02918,R03665,R03664,R03661,R03660,R03663,R03662,R04449,R00735,R01616,R02986,R01598,R02255,R01490,R00436,R08244,R02794,R08218,R01164,R02194,R04870,R02699,R01230,R01231,R06944,R05467,R05452,R04036,R06515,R00483,R03658,R03659,R02718,R05578,R00686,R03651,R03652,R02711,R03654,R03655,R03656,R03657,R04580,R07416,R04582,R07887,R02221,R07325,R06777,R01075,R06778,R01176,R01723,R03647,R03286,R06731,R02473,R04274,R01422,R04563,R04562,R03648,R00390,R03646,R04030,R00257,R06583,R04230,R03650,R03209,R01943,R06368,R05193,R00925
126	0.20	356	21	51	0	0	C00031->C00002:[7->11,9->10]	RP01095,RP03973,RP01575,RP06172,RP00528,RP04205,RP06299,RP04241,RP00180,RP04359,RP08575,RP08184,RP01319,RP00300,RP06101,RP03839,RP07975,RP04204,RP01093,RP00026,RP00060	R05339,R00181,R05338,R00472,R00604,R02479,R06975,R04560,R00761,R04591,R00315,R00317,R00320,R00236,R00316,R04560,R01127,R00944,R00943,R00214,R00216,R04209,R04209,R04559,R00771,R00743,R01323,R01179,R05508,R00393,R04057,R02955,R05336,R01359,R05509,R00928,R04000,R00229,R07832,R03884,R00227,R03153,R00235,R00725,R01139,R00299,R08404,R02185,R05804,R00303,R00850
127	0.50	346	26	173	0	0	C00031->C00002:[1->12,2->13,4->17,5->8,9->11]	RP03973,RP01319,RP06172,RP01789,RP04205,RP00060,RP02454,RP00180,RP02961,RP06373,RP00026,RP06727,RP08184,RP04021,RP00008,RP01590,RP01788,RP06101,RP01093,RP06639,RP04020,RP01654,RP01255,RP11137,RP00649,RP00216	R00181,R01127,R00472,R01829,R06975,R04560,R00725,R01139,R00299,R08404,R02185,R05804,R00303,R00850,R02740,R00315,R00317,R00320,R00028,R00941,R00743,R01323,R01179,R05508,R00393,R04057,R02955,R05336,R01359,R05509,R00928,R04000,R00229,R07832,R03884,R00227,R03153,R00235,R01830,R04560,R04378,R03876,R04604,R06746,R06769,R07640,R01300,R07646,R01406,R03631,R05577,R05451,R00982,R01558,R03038,R00381,R02539,R08117,R05537,R00389,R01991,R04773,R00912,R08088,R00910,R00235,R06410,R01954,R01357,R03932,R01407,R04157,R05620,R00189,R01280,R00578,R06409,R03974,R06751,R04507,R02918,R03665,R03664,R03661,R03660,R03663,R03662,R04449,R00735,R01616,R02986,R01598,R02255,R01490,R00436,R08244,R02794,R08218,R01164,R02194,R04870,R02699,R01230,R01231,R06944,R05467,R05452,R04036,R06515,R00483,R03658,R03659,R02718,R05578,R00686,R03651,R03652,R02711,R03654,R03655,R03656,R03657,R04580,R07416,R04582,R07887,R02221,R07325,R06777,R01075,R06778,R01176,R01723,R03647,R03286,R06731,R02473,R04274,R01422,R04563,R04562,R03648,R00390,R03646,R04030,R00257,R06583,R04230,R03650,R03209,R01943,R06368,R05193,R00925,R01555,R05196,R01829,R00214,R00216,R00771,R01621,R04378,R06590,R06863,R01641,R01049,R01843,R01845,R00761,R01067,R01788,R02189,R01786
128	0.50	500	19	33	0	0	C00031->C00002:[1->12,2->13,4->17,5->8,7->11]	RP03973,RP01925,RP01319,RP01787,RP10097,RP04205,RP01654,RP01093,RP01255,RP04020,RP00649,RP01133,RP00060,RP01452,RP04021,RP03735,RP06726,RP06593,RP01179	R00181,R02035,R01127,R01827,R06975,R06975,R04560,R06590,R06863,R01641,R00771,R01049,R04378,R00761,R01067,R00835,R00725,R01139,R00299,R08404,R02185,R05804,R00303,R00850,R01354,R04378,R00134,R03215,R03146,R00519,R01827,R01528,R00926
129	0.20	520	25	42	0	0	C00031->C00002:[7->11,7->3]	RP01925,RP01319,RP01255,RP04205,RP09828,RP01789,RP01293,RP01133,RP08184,RP01452,RP04021,RP01179,RP00300,RP00164,RP01788,RP01093,RP01325,RP04020,RP01654,RP06427,RP00060,RP11137,RP03735,RP09657,RP06593	R02035,R01127,R01049,R06975,R04560,R06862,R01829,R01083,R00835,R04560,R01354,R04378,R00926,R00944,R00943,R01010,R01011,R01012,R01829,R00771,R01135,R04378,R06590,R06863,R01641,R01067,R00725,R01139,R00299,R08404,R02185,R05804,R00303,R00850,R01843,R01845,R00134,R03215,R03146,R00519,R06861,R01528
130	0.60	534	22	43	0	0	C00031->C00002:[1->12,2->13,4->17,5->3,5->8,7->11]	RP03973,RP01925,RP01319,RP04205,RP00060,RP01789,RP01133,RP01452,RP04021,RP01179,RP10097,RP01788,RP01093,RP01255,RP06593,RP01654,RP04020,RP11137,RP00052,RP01270,RP03735,RP00649	R00181,R02035,R01127,R06975,R04560,R00725,R01139,R00299,R08404,R02185,R05804,R00303,R00850,R01829,R00835,R01354,R04378,R00926,R06975,R01829,R00771,R01049,R01528,R06590,R06863,R01641,R04378,R01843,R01845,R00756,R00769,R05805,R00770,R00762,R00764,R00767,R01068,R00134,R03215,R03146,R00519,R00761,R01067
131	0.20	342	20	146	0	0	C00031->C00002:[4->10,4->11,7->10,7->11]	RP03973,RP06552,RP04241,RP01925,RP04204,RP07975,RP10097,RP04205,RP04543,RP01134,RP06373,RP03839,RP01133,RP00060,RP08184,RP01319,RP05915,RP03735,RP06593,RP00008	R00181,R01384,R01386,R07658,R04591,R02035,R04559,R04209,R06975,R06975,R04560,R00286,R00837,R00941,R04209,R00835,R00725,R01139,R00299,R08404,R02185,R05804,R00303,R00850,R04560,R01127,R02737,R00836,R00134,R03215,R03146,R00519,R01528,R03876,R04604,R06746,R06769,R07640,R01300,R07646,R01406,R03631,R05577,R05451,R00982,R01558,R03038,R00381,R02539,R08117,R05537,R00389,R01991,R04773,R00912,R08088,R00910,R00235,R06410,R01954,R01357,R03932,R01407,R04157,R05620,R00189,R01280,R00578,R06409,R03974,R06751,R04507,R02918,R03665,R03664,R03661,R03660,R03663,R03662,R04449,R00735,R01616,R02986,R01598,R02255,R01490,R00436,R08244,R02794,R08218,R01164,R02194,R04870,R02699,R01230,R01231,R06944,R05467,R05452,R04036,R06515,R00483,R03658,R03659,R02718,R05578,R00686,R03651,R03652,R02711,R03654,R03655,R03656,R03657,R04580,R07416,R04582,R07887,R02221,R07325,R06777,R01075,R06778,R01176,R01723,R03647,R03286,R06731,R02473,R04274,R01422,R04563,R04562,R03648,R00390,R03646,R04030,R00257,R06583,R04230,R03650,R03209,R01943,R06368,R05193,R00925
132	0.50	357	19	147	0	0	C00031->C00002:[1->12,2->13,4->17,5->8,7->3]	RP01790,RP09657,RP00164,RP01788,RP09828,RP01789,RP01093,RP01255,RP04092,RP02454,RP02961,RP01654,RP00216,RP06427,RP00060,RP11137,RP01590,RP00008,RP00861	R01830,R06861,R01010,R01011,R01012,R01829,R06862,R01829,R00771,R01049,R00190,R02740,R00028,R06590,R06863,R01641,R01788,R02189,R01786,R01067,R00725,R01139,R00299,R08404,R02185,R05804,R00303,R00850,R01843,R01845,R01555,R05196,R03876,R04604,R06746,R06769,R07640,R01300,R07646,R01406,R03631,R05577,R05451,R00982,R01558,R03038,R00381,R02539,R08117,R05537,R00389,R01991,R04773,R00912,R08088,R00910,R00235,R06410,R01954,R01357,R03932,R01407,R04157,R05620,R00189,R01280,R00578,R06409,R03974,R06751,R04507,R02918,R03665,R03664,R03661,R03660,R03663,R03662,R04449,R00735,R01616,R02986,R01598,R02255,R01490,R00436,R08244,R02794,R08218,R01164,R02194,R04870,R02699,R01230,R01231,R06944,R05467,R05452,R04036,R06515,R00483,R03658,R03659,R02718,R05578,R00686,R03651,R03652,R02711,R03654,R03655,R03656,R03657,R04580,R07416,R04582,R07887,R02221,R07325,R06777,R01075,R06778,R01176,R01723,R03647,R03286,R06731,R02473,R04274,R01422,R04563,R04562,R03648,R00390,R03646,R04030,R00257,R06583,R04230,R03650,R03209,R01943,R06368,R05193,R00925,R00190,R00182
133	0.40	556	34	48	0	1	C00031->C00002:[4->10,4->11,4->2,4->4]	RP03973,RP06552,RP01134,RP01319,RP10096,RP07515,RP04359,RP08033,RP03838,RP03775,RP04241,RP03839,RP04102,RP05304,RP02450,RP02453,RP00216,RP03774,RP01925,RP04204,RP01128,RP04205,RP04543,RP02961,RP06373,RP05769,RP08575,RP08184,RP05915,RP07975,RP01590,RP00749,RP03735,RP06593	R00181,R01384,R01386,R07658,R00837,R01127,R06974,R03425,R00236,R04325,R04208,R04144,R04591,R04209,R04463,R05704,R02736,R02739,R01788,R02189,R01786,R04144,R02035,R04559,R00830,R06975,R04560,R00286,R00028,R00941,R05704,R00830,R01221,R03425,R00316,R04560,R02737,R00836,R04209,R01555,R05196,R04325,R06974,R00134,R03215,R03146,R00519,R01528
134	0.40	366	31	161	0	1	C00031->C00002:[4->10,4->11,4->2,4->4,7->10,7->11,7->2,7->4]	RP03973,RP06552,RP01134,RP01925,RP04204,RP10096,RP04102,RP04205,RP04543,RP03774,RP06373,RP01133,RP05769,RP08184,RP01319,RP05915,RP08033,RP00008,RP03775,RP04241,RP03735,RP03839,RP01128,RP07515,RP10097,RP07975,RP05304,RP03838,RP00060,RP00749,RP06593	R00181,R01384,R01386,R07658,R00837,R02035,R04559,R06974,R04463,R06975,R04560,R00286,R04144,R00941,R00835,R05704,R00830,R01221,R03425,R04560,R01127,R02737,R00836,R04325,R03876,R04604,R06746,R06769,R07640,R01300,R07646,R01406,R03631,R05577,R05451,R00982,R01558,R03038,R00381,R02539,R08117,R05537,R00389,R01991,R04773,R00912,R08088,R00910,R00235,R06410,R01954,R01357,R03932,R01407,R04157,R05620,R00189,R01280,R00578,R06409,R03974,R06751,R04507,R02918,R03665,R03664,R03661,R03660,R03663,R03662,R04449,R00735,R01616,R02986,R01598,R02255,R01490,R00436,R08244,R02794,R08218,R01164,R02194,R04870,R02699,R01230,R01231,R06944,R05467,R05452,R04036,R06515,R00483,R03658,R03659,R02718,R05578,R00686,R03651,R03652,R02711,R03654,R03655,R03656,R03657,R04580,R07416,R04582,R07887,R02221,R07325,R06777,R01075,R06778,R01176,R01723,R03647,R03286,R06731,R02473,R04274,R01422,R04563,R04562,R03648,R00390,R03646,R04030,R00257,R06583,R04230,R03650,R03209,R01943,R06368,R05193,R00925,R04144,R04591,R00134,R03215,R03146,R00519,R04209,R00830,R03425,R06975,R04209,R05704,R04208,R00725,R01139,R00299,R08404,R02185,R05804,R00303,R00850,R04325,R06974,R01528
135	0.40	522	36	58	0	1	C00031->C00002:[4->10,4->11,4->2,4->4,7->10,7->11,7->2,7->4]	RP03973,RP06552,RP01134,RP07515,RP01319,RP10096,RP04102,RP04204,RP08033,RP03838,RP03775,RP00300,RP03839,RP07975,RP02450,RP00060,RP00749,RP00216,RP03774,RP01925,RP01452,RP01128,RP04205,RP04543,RP04241,RP02961,RP01133,RP05769,RP08184,RP05915,RP01179,RP02453,RP01590,RP05304,RP03735,RP06593	R00181,R01384,R01386,R07658,R00837,R03425,R01127,R06974,R04463,R04559,R04325,R04208,R04144,R00944,R00943,R04209,R04209,R02736,R00725,R01139,R00299,R08404,R02185,R05804,R00303,R00850,R04325,R06974,R01788,R02189,R01786,R04144,R02035,R01354,R00830,R06975,R04560,R00286,R04591,R00028,R00835,R05704,R00830,R01221,R03425,R04560,R02737,R00836,R00926,R02739,R01555,R05196,R05704,R00134,R03215,R03146,R00519,R01528
136	0.20	338	17	138	0	0	C00031->C00002:[7->10,7->11]	RP01095,RP03973,RP04241,RP01925,RP01575,RP07975,RP10097,RP00528,RP04205,RP04204,RP01093,RP03839,RP01133,RP00060,RP01319,RP06593,RP00008	R05339,R00181,R04591,R02035,R05338,R04209,R06975,R00604,R02479,R06975,R04560,R04559,R00771,R04209,R00835,R00725,R01139,R00299,R08404,R02185,R05804,R00303,R00850,R01127,R01528,R03876,R04604,R06746,R06769,R07640,R01300,R07646,R01406,R03631,R05577,R05451,R00982,R01558,R03038,R00381,R02539,R08117,R05537,R00389,R01991,R04773,R00912,R08088,R00910,R00235,R06410,R01954,R01357,R03932,R01407,R04157,R05620,R00189,R01280,R00578,R06409,R03974,R06751,R04507,R02918,R03665,R03664,R03661,R03660,R03663,R03662,R04449,R00735,R01616,R02986,R01598,R02255,R01490,R00436,R08244,R02794,R08218,R01164,R02194,R04870,R02699,R01230,R01231,R06944,R05467,R05452,R04036,R06515,R00483,R03658,R03659,R02718,R05578,R00686,R03651,R03652,R02711,R03654,R03655,R03656,R03657,R04580,R07416,R04582,R07887,R02221,R07325,R06777,R01075,R06778,R01176,R01723,R03647,R03286,R06731,R02473,R04274,R01422,R04563,R04562,R03648,R00390,R03646,R04030,R00257,R06583,R04230,R03650,R03209,R01943,R06368,R05193,R00925
137	0.20	337	14	134	0	0	C00031->C00002:[7->10,7->11]	RP03973,RP04241,RP01925,RP01319,RP07975,RP04205,RP06373,RP03839,RP01133,RP00060,RP08184,RP04204,RP06593,RP00008	R00181,R04591,R02035,R01127,R04209,R06975,R04560,R00941,R04209,R00835,R00725,R01139,R00299,R08404,R02185,R05804,R00303,R00850,R04560,R04559,R01528,R03876,R04604,R06746,R06769,R07640,R01300,R07646,R01406,R03631,R05577,R05451,R00982,R01558,R03038,R00381,R02539,R08117,R05537,R00389,R01991,R04773,R00912,R08088,R00910,R00235,R06410,R01954,R01357,R03932,R01407,R04157,R05620,R00189,R01280,R00578,R06409,R03974,R06751,R04507,R02918,R03665,R03664,R03661,R03660,R03663,R03662,R04449,R00735,R01616,R02986,R01598,R02255,R01490,R00436,R08244,R02794,R08218,R01164,R02194,R04870,R02699,R01230,R01231,R06944,R05467,R05452,R04036,R06515,R00483,R03658,R03659,R02718,R05578,R00686,R03651,R03652,R02711,R03654,R03655,R03656,R03657,R04580,R07416,R04582,R07887,R02221,R07325,R06777,R01075,R06778,R01176,R01723,R03647,R03286,R06731,R02473,R04274,R01422,R04563,R04562,R03648,R00390,R03646,R04030,R00257,R06583,R04230,R03650,R03209,R01943,R06368,R05193,R00925
138	0.40	428	36	71	0	1	C00031->C00002:[4->10,4->11,4->2,4->4,7->10,7->11,7->2,7->4]	RP03973,RP06552,RP01134,RP01925,RP01319,RP06172,RP04102,RP01128,RP04205,RP06299,RP03774,RP00180,RP03775,RP06373,RP01133,RP05769,RP08184,RP04204,RP05915,RP08033,RP03838,RP01179,RP01452,RP04241,RP03839,RP07975,RP07515,RP10096,RP06101,RP01093,RP00026,RP05304,RP00060,RP04543,RP00749,RP06593	R00181,R01384,R01386,R07658,R00837,R02035,R01127,R00472,R04463,R00830,R06975,R04560,R00761,R04144,R00315,R00317,R00320,R04144,R00941,R00835,R05704,R00830,R01221,R03425,R04560,R04559,R02737,R00836,R04325,R04208,R00926,R01354,R04591,R04209,R04209,R03425,R06974,R00214,R00216,R00771,R00743,R01323,R01179,R05508,R00393,R04057,R02955,R05336,R01359,R05509,R00928,R04000,R00229,R07832,R03884,R00227,R03153,R00235,R05704,R00725,R01139,R00299,R08404,R02185,R05804,R00303,R00850,R00286,R04325,R06974,R01528
139	0.60	369	27	159	0	0	C00031->C00002:[1->12,2->13,4->17,5->8,7->11,7->3]	RP03973,RP00060,RP01925,RP01319,RP04205,RP09828,RP01789,RP02961,RP00649,RP09657,RP04021,RP00008,RP03735,RP01590,RP00164,RP10097,RP01788,RP01093,RP01255,RP02450,RP01654,RP06427,RP04020,RP11137,RP02453,RP06593,RP00216	R00181,R00725,R01139,R00299,R08404,R02185,R05804,R00303,R00850,R02035,R01127,R06975,R04560,R06862,R01829,R00028,R00761,R01067,R06861,R04378,R03876,R04604,R06746,R06769,R07640,R01300,R07646,R01406,R03631,R05577,R05451,R00982,R01558,R03038,R00381,R02539,R08117,R05537,R00389,R01991,R04773,R00912,R08088,R00910,R00235,R06410,R01954,R01357,R03932,R01407,R04157,R05620,R00189,R01280,R00578,R06409,R03974,R06751,R04507,R02918,R03665,R03664,R03661,R03660,R03663,R03662,R04449,R00735,R01616,R02986,R01598,R02255,R01490,R00436,R08244,R02794,R08218,R01164,R02194,R04870,R02699,R01230,R01231,R06944,R05467,R05452,R04036,R06515,R00483,R03658,R03659,R02718,R05578,R00686,R03651,R03652,R02711,R03654,R03655,R03656,R03657,R04580,R07416,R04582,R07887,R02221,R07325,R06777,R01075,R06778,R01176,R01723,R03647,R03286,R06731,R02473,R04274,R01422,R04563,R04562,R03648,R00390,R03646,R04030,R00257,R06583,R04230,R03650,R03209,R01943,R06368,R05193,R00925,R00134,R03215,R03146,R00519,R01555,R05196,R01010,R01011,R01012,R06975,R01829,R00771,R01049,R02736,R06590,R06863,R01641,R01067,R04378,R01843,R01845,R02739,R01528,R01788,R02189,R01786
140	0.40	377	36	170	0	1	C00031->C00002:[4->10,4->11,4->2,4->4,7->10,7->11,7->2,7->4]	RP06552,RP07515,RP01134,RP01319,RP10096,RP04102,RP01293,RP08033,RP03838,RP03775,RP00300,RP03839,RP07975,RP02450,RP00060,RP02453,RP00216,RP03774,RP01925,RP04204,RP01128,RP04205,RP04543,RP04241,RP02961,RP01133,RP05769,RP08184,RP05915,RP00008,RP00749,RP01590,RP01325,RP05304,RP03735,RP06593	R01384,R01386,R07658,R03425,R00837,R01127,R06974,R04463,R01083,R04325,R04208,R04144,R00944,R00943,R04209,R04209,R02736,R00725,R01139,R00299,R08404,R02185,R05804,R00303,R00850,R02739,R01788,R02189,R01786,R04144,R02035,R04559,R00830,R06975,R04560,R00286,R04591,R00028,R00835,R05704,R00830,R01221,R03425,R04560,R02737,R00836,R03876,R04604,R06746,R06769,R07640,R01300,R07646,R01406,R03631,R05577,R05451,R00982,R01558,R03038,R00381,R02539,R08117,R05537,R00389,R01991,R04773,R00912,R08088,R00910,R00235,R06410,R01954,R01357,R03932,R01407,R04157,R05620,R00189,R01280,R00578,R06409,R03974,R06751,R04507,R02918,R03665,R03664,R03661,R03660,R03663,R03662,R04449,R00735,R01616,R02986,R01598,R02255,R01490,R00436,R08244,R02794,R08218,R01164,R02194,R04870,R02699,R01230,R01231,R06944,R05467,R05452,R04036,R06515,R00483,R03658,R03659,R02718,R05578,R00686,R03651,R03652,R02711,R03654,R03655,R03656,R03657,R04580,R07416,R04582,R07887,R02221,R07325,R06777,R01075,R06778,R01176,R01723,R03647,R03286,R06731,R02473,R04274,R01422,R04563,R04562,R03648,R00390,R03646,R04030,R00257,R06583,R04230,R03650,R03209,R01943,R06368,R05193,R00925,R04325,R06974,R01555,R05196,R01135,R05704,R00134,R03215,R03146,R00519,R01528
141	0.20	508	20	31	0	0	C00031->C00002:[7->10,7->11]	RP03973,RP04359,RP04241,RP01925,RP01590,RP07975,RP04205,RP00060,RP04204,RP02450,RP02961,RP06373,RP03839,RP01133,RP08575,RP08184,RP01319,RP02453,RP06593,RP00216	R00181,R00236,R04591,R02035,R01555,R05196,R04209,R06975,R04560,R00725,R01139,R00299,R08404,R02185,R05804,R00303,R00850,R04559,R02736,R00028,R00941,R04209,R00835,R00316,R04560,R01127,R02739,R01528,R01788,R02189,R01786
142	0.40	351	38	190	0	1	C00031->C00002:[4->10,4->11,4->2,4->4]	RP03973,RP06552,RP01134,RP04543,RP01319,RP06172,RP04102,RP01128,RP04205,RP06299,RP02454,RP03774,RP00180,RP06373,RP06639,RP06727,RP08184,RP04204,RP05915,RP08033,RP00008,RP00749,RP04241,RP03839,RP07975,RP01109,RP07515,RP05769,RP06101,RP01093,RP00026,RP10096,RP05304,RP00216,RP00060,RP03775,RP03838,RP00205	R00181,R01384,R01386,R07658,R00837,R00286,R01127,R00472,R04463,R00830,R06975,R04560,R00761,R02740,R04144,R00315,R00317,R00320,R00941,R01621,R01830,R04560,R04559,R02737,R00836,R04325,R03876,R04604,R06746,R06769,R07640,R01300,R07646,R01406,R03631,R05577,R05451,R00982,R01558,R03038,R00381,R02539,R08117,R05537,R00389,R01991,R04773,R00912,R08088,R00910,R00235,R06410,R01954,R01357,R03932,R01407,R04157,R05620,R00189,R01280,R00578,R06409,R03974,R06751,R04507,R02918,R03665,R03664,R03661,R03660,R03663,R03662,R04449,R00735,R01616,R02986,R01598,R02255,R01490,R00436,R08244,R02794,R08218,R01164,R02194,R04870,R02699,R01230,R01231,R06944,R05467,R05452,R04036,R06515,R00483,R03658,R03659,R02718,R05578,R00686,R03651,R03652,R02711,R03654,R03655,R03656,R03657,R04580,R07416,R04582,R07887,R02221,R07325,R06777,R01075,R06778,R01176,R01723,R03647,R03286,R06731,R02473,R04274,R01422,R04563,R04562,R03648,R00390,R03646,R04030,R00257,R06583,R04230,R03650,R03209,R01943,R06368,R05193,R00925,R04325,R06974,R04591,R04209,R04209,R00802,R03425,R05704,R00830,R01221,R03425,R00214,R00216,R00771,R00743,R01323,R01179,R05508,R00393,R04057,R02955,R05336,R01359,R05509,R00928,R04000,R00229,R07832,R03884,R00227,R03153,R00235,R06974,R05704,R01788,R02189,R01786,R00725,R01139,R00299,R08404,R02185,R05804,R00303,R00850,R04144,R04208,R00801,R00015,R04194,R05140
143	0.60	372	23	149	0	0	C00031->C00002:[1->12,2->13,4->17,5->8,7->11,7->3]	RP03973,RP01925,RP01319,RP04205,RP09828,RP01789,RP06373,RP00649,RP01133,RP08184,RP09657,RP04021,RP00008,RP00164,RP01788,RP01093,RP01255,RP04020,RP01654,RP06427,RP00060,RP11137,RP06593	R00181,R02035,R01127,R06975,R04560,R06862,R01829,R00941,R00761,R01067,R00835,R04560,R06861,R04378,R03876,R04604,R06746,R06769,R07640,R01300,R07646,R01406,R03631,R05577,R05451,R00982,R01558,R03038,R00381,R02539,R08117,R05537,R00389,R01991,R04773,R00912,R08088,R00910,R00235,R06410,R01954,R01357,R03932,R01407,R04157,R05620,R00189,R01280,R00578,R06409,R03974,R06751,R04507,R02918,R03665,R03664,R03661,R03660,R03663,R03662,R04449,R00735,R01616,R02986,R01598,R02255,R01490,R00436,R08244,R02794,R08218,R01164,R02194,R04870,R02699,R01230,R01231,R06944,R05467,R05452,R04036,R06515,R00483,R03658,R03659,R02718,R05578,R00686,R03651,R03652,R02711,R03654,R03655,R03656,R03657,R04580,R07416,R04582,R07887,R02221,R07325,R06777,R01075,R06778,R01176,R01723,R03647,R03286,R06731,R02473,R04274,R01422,R04563,R04562,R03648,R00390,R03646,R04030,R00257,R06583,R04230,R03650,R03209,R01943,R06368,R05193,R00925,R01010,R01011,R01012,R01829,R00771,R01049,R04378,R06590,R06863,R01641,R01067,R00725,R01139,R00299,R08404,R02185,R05804,R00303,R00850,R01843,R01845,R01528
144	0.50	356	18	143	0	0	C00031->C00002:[1->12,2->13,4->17,5->8,7->11]	RP01095,RP03973,RP01575,RP10097,RP00528,RP04205,RP04020,RP01789,RP01093,RP01255,RP01788,RP01654,RP00060,RP11137,RP01319,RP04021,RP00649,RP00008	R05339,R00181,R05338,R06975,R00604,R02479,R06975,R04560,R04378,R01829,R00771,R01049,R01829,R06590,R06863,R01641,R00725,R01139,R00299,R08404,R02185,R05804,R00303,R00850,R01843,R01845,R01127,R04378,R00761,R01067,R03876,R04604,R06746,R06769,R07640,R01300,R07646,R01406,R03631,R05577,R05451,R00982,R01558,R03038,R00381,R02539,R08117,R05537,R00389,R01991,R04773,R00912,R08088,R00910,R00235,R06410,R01954,R01357,R03932,R01407,R04157,R05620,R00189,R01280,R00578,R06409,R03974,R06751,R04507,R02918,R03665,R03664,R03661,R03660,R03663,R03662,R04449,R00735,R01616,R02986,R01598,R02255,R01490,R00436,R08244,R02794,R08218,R01164,R02194,R04870,R02699,R01230,R01231,R06944,R05467,R05452,R04036,R06515,R00483,R03658,R03659,R02718,R05578,R00686,R03651,R03652,R02711,R03654,R03655,R03656,R03657,R04580,R07416,R04582,R07887,R02221,R07325,R06777,R01075,R06778,R01176,R01723,R03647,R03286,R06731,R02473,R04274,R01422,R04563,R04562,R03648,R00390,R03646,R04030,R00257,R06583,R04230,R03650,R03209,R01943,R06368,R05193,R00925
145	0.50	355	20	147	0	0	C00031->C00002:[1->12,2->13,4->17,5->8,7->11]	RP00300,RP01925,RP01319,RP01787,RP01255,RP04205,RP04020,RP01093,RP01325,RP01293,RP00649,RP01133,RP00060,RP08184,RP01654,RP04021,RP03735,RP06726,RP06593,RP00008	R00944,R00943,R02035,R01127,R01827,R01049,R06975,R04560,R04378,R00771,R01135,R01083,R00761,R01067,R00835,R00725,R01139,R00299,R08404,R02185,R05804,R00303,R00850,R04560,R06590,R06863,R01641,R04378,R00134,R03215,R03146,R00519,R01827,R01528,R03876,R04604,R06746,R06769,R07640,R01300,R07646,R01406,R03631,R05577,R05451,R00982,R01558,R03038,R00381,R02539,R08117,R05537,R00389,R01991,R04773,R00912,R08088,R00910,R00235,R06410,R01954,R01357,R03932,R01407,R04157,R05620,R00189,R01280,R00578,R06409,R03974,R06751,R04507,R02918,R03665,R03664,R03661,R03660,R03663,R03662,R04449,R00735,R01616,R02986,R01598,R02255,R01490,R00436,R08244,R02794,R08218,R01164,R02194,R04870,R02699,R01230,R01231,R06944,R05467,R05452,R04036,R06515,R00483,R03658,R03659,R02718,R05578,R00686,R03651,R03652,R02711,R03654,R03655,R03656,R03657,R04580,R07416,R04582,R07887,R02221,R07325,R06777,R01075,R06778,R01176,R01723,R03647,R03286,R06731,R02473,R04274,R01422,R04563,R04562,R03648,R00390,R03646,R04030,R00257,R06583,R04230,R03650,R03209,R01943,R06368,R05193,R00925
146	0.60	373	24	151	0	0	C00031->C00002:[1->12,2->13,4->17,5->8,7->11,7->3]	RP03973,RP00060,RP01925,RP01319,RP00300,RP04205,RP09828,RP01789,RP06373,RP00649,RP01133,RP09657,RP04021,RP00008,RP00164,RP10097,RP01788,RP01093,RP01255,RP01654,RP06427,RP04020,RP11137,RP06593	R00181,R00725,R01139,R00299,R08404,R02185,R05804,R00303,R00850,R02035,R01127,R00944,R00943,R06975,R04560,R06862,R01829,R00941,R00761,R01067,R00835,R06861,R04378,R03876,R04604,R06746,R06769,R07640,R01300,R07646,R01406,R03631,R05577,R05451,R00982,R01558,R03038,R00381,R02539,R08117,R05537,R00389,R01991,R04773,R00912,R08088,R00910,R00235,R06410,R01954,R01357,R03932,R01407,R04157,R05620,R00189,R01280,R00578,R06409,R03974,R06751,R04507,R02918,R03665,R03664,R03661,R03660,R03663,R03662,R04449,R00735,R01616,R02986,R01598,R02255,R01490,R00436,R08244,R02794,R08218,R01164,R02194,R04870,R02699,R01230,R01231,R06944,R05467,R05452,R04036,R06515,R00483,R03658,R03659,R02718,R05578,R00686,R03651,R03652,R02711,R03654,R03655,R03656,R03657,R04580,R07416,R04582,R07887,R02221,R07325,R06777,R01075,R06778,R01176,R01723,R03647,R03286,R06731,R02473,R04274,R01422,R04563,R04562,R03648,R00390,R03646,R04030,R00257,R06583,R04230,R03650,R03209,R01943,R06368,R05193,R00925,R01010,R01011,R01012,R06975,R01829,R00771,R01049,R06590,R06863,R01641,R01067,R04378,R01843,R01845,R01528
147	0.40	571	27	43	0	0	C00031->C00002:[5->13,7->11,7->17,9->12]	RP01095,RP03973,RP03121,RP01280,RP01452,RP07157,RP00528,RP04205,RP04020,RP02454,RP02961,RP02140,RP01274,RP08184,RP01319,RP00191,RP01575,RP04021,RP01179,RP00300,RP01590,RP01093,RP02139,RP01238,RP00060,RP03120,RP00216	R05339,R00181,R03509,R01073,R01354,R02722,R00604,R02479,R06975,R04560,R04378,R02740,R00028,R02340,R01070,R04560,R01127,R02073,R04780,R04779,R05338,R04378,R00926,R00944,R00943,R01555,R05196,R00771,R02340,R02722,R01015,R00725,R01139,R00299,R08404,R02185,R05804,R00303,R00850,R03508,R01788,R02189,R01786
148	0.50	370	23	150	0	0	C00031->C00002:[1->12,2->13,4->17,5->8,7->11]	RP03973,RP01319,RP04021,RP01788,RP01093,RP01255,RP02450,RP01654,RP00060,RP11137,RP02453,RP00649,RP00216,RP01925,RP04205,RP01789,RP02961,RP06373,RP08184,RP00008,RP01590,RP04020,RP06593	R00181,R01127,R04378,R01829,R00771,R01049,R02736,R06590,R06863,R01641,R00725,R01139,R00299,R08404,R02185,R05804,R00303,R00850,R01843,R01845,R02739,R00761,R01067,R01788,R02189,R01786,R02035,R06975,R04560,R01829,R00028,R00941,R04560,R03876,R04604,R06746,R06769,R07640,R01300,R07646,R01406,R03631,R05577,R05451,R00982,R01558,R03038,R00381,R02539,R08117,R05537,R00389,R01991,R04773,R00912,R08088,R00910,R00235,R06410,R01954,R01357,R03932,R01407,R04157,R05620,R00189,R01280,R00578,R06409,R03974,R06751,R04507,R02918,R03665,R03664,R03661,R03660,R03663,R03662,R04449,R00735,R01616,R02986,R01598,R02255,R01490,R00436,R08244,R02794,R08218,R01164,R02194,R04870,R02699,R01230,R01231,R06944,R05467,R05452,R04036,R06515,R00483,R03658,R03659,R02718,R05578,R00686,R03651,R03652,R02711,R03654,R03655,R03656,R03657,R04580,R07416,R04582,R07887,R02221,R07325,R06777,R01075,R06778,R01176,R01723,R03647,R03286,R06731,R02473,R04274,R01422,R04563,R04562,R03648,R00390,R03646,R04030,R00257,R06583,R04230,R03650,R03209,R01943,R06368,R05193,R00925,R01555,R05196,R04378,R01528
149	0.60	369	21	149	0	0	C00031->C00002:[1->12,2->13,4->11,4->17,5->3,5->8]	RP06552,RP03973,RP01319,RP04205,RP04543,RP00453,RP06373,RP08184,RP00060,RP04021,RP06726,RP05915,RP00008,RP01790,RP01787,RP01093,RP01255,RP01654,RP04020,RP00343,RP00649	R01384,R01386,R07658,R00181,R01127,R06975,R04560,R00286,R02727,R00010,R00941,R04560,R00725,R01139,R00299,R08404,R02185,R05804,R00303,R00850,R04378,R01827,R02737,R00836,R03876,R04604,R06746,R06769,R07640,R01300,R07646,R01406,R03631,R05577,R05451,R00982,R01558,R03038,R00381,R02539,R08117,R05537,R00389,R01991,R04773,R00912,R08088,R00910,R00235,R06410,R01954,R01357,R03932,R01407,R04157,R05620,R00189,R01280,R00578,R06409,R03974,R06751,R04507,R02918,R03665,R03664,R03661,R03660,R03663,R03662,R04449,R00735,R01616,R02986,R01598,R02255,R01490,R00436,R08244,R02794,R08218,R01164,R02194,R04870,R02699,R01230,R01231,R06944,R05467,R05452,R04036,R06515,R00483,R03658,R03659,R02718,R05578,R00686,R03651,R03652,R02711,R03654,R03655,R03656,R03657,R04580,R07416,R04582,R07887,R02221,R07325,R06777,R01075,R06778,R01176,R01723,R03647,R03286,R06731,R02473,R04274,R01422,R04563,R04562,R03648,R00390,R03646,R04030,R00257,R06583,R04230,R03650,R03209,R01943,R06368,R05193,R00925,R01830,R01827,R00771,R01049,R06590,R06863,R01641,R04378,R02778,R02780,R00761,R01067
150	0.60	376	28	161	0	0	C00031->C00002:[1->12,2->13,4->17,5->8,7->11,7->3]	RP03973,RP00060,RP01925,RP01319,RP04205,RP09828,RP01789,RP02961,RP00649,RP08184,RP09657,RP04021,RP00008,RP00300,RP03735,RP01590,RP00164,RP01788,RP01093,RP01255,RP02450,RP01654,RP06427,RP04020,RP11137,RP02453,RP06593,RP00216	R00181,R00725,R01139,R00299,R08404,R02185,R05804,R00303,R00850,R02035,R01127,R06975,R04560,R06862,R01829,R00028,R00761,R01067,R04560,R06861,R04378,R03876,R04604,R06746,R06769,R07640,R01300,R07646,R01406,R03631,R05577,R05451,R00982,R01558,R03038,R00381,R02539,R08117,R05537,R00389,R01991,R04773,R00912,R08088,R00910,R00235,R06410,R01954,R01357,R03932,R01407,R04157,R05620,R00189,R01280,R00578,R06409,R03974,R06751,R04507,R02918,R03665,R03664,R03661,R03660,R03663,R03662,R04449,R00735,R01616,R02986,R01598,R02255,R01490,R00436,R08244,R02794,R08218,R01164,R02194,R04870,R02699,R01230,R01231,R06944,R05467,R05452,R04036,R06515,R00483,R03658,R03659,R02718,R05578,R00686,R03651,R03652,R02711,R03654,R03655,R03656,R03657,R04580,R07416,R04582,R07887,R02221,R07325,R06777,R01075,R06778,R01176,R01723,R03647,R03286,R06731,R02473,R04274,R01422,R04563,R04562,R03648,R00390,R03646,R04030,R00257,R06583,R04230,R03650,R03209,R01943,R06368,R05193,R00925,R00944,R00943,R00134,R03215,R03146,R00519,R01555,R05196,R01010,R01011,R01012,R01829,R00771,R01049,R02736,R06590,R06863,R01641,R01067,R04378,R01843,R01845,R02739,R01528,R01788,R02189,R01786
151	0.40	387	36	165	0	1	C00031->C00002:[4->10,4->11,4->2,4->4]	RP06552,RP03973,RP01134,RP01319,RP10096,RP07515,RP00453,RP08033,RP03838,RP03775,RP04241,RP03839,RP04102,RP05304,RP02450,RP00343,RP02453,RP00216,RP03774,RP01925,RP04204,RP01128,RP04205,RP04543,RP00300,RP02961,RP06373,RP05769,RP08184,RP05915,RP00008,RP07975,RP01590,RP00749,RP03735,RP06593	R01384,R01386,R07658,R00181,R00837,R01127,R06974,R03425,R02727,R00010,R04325,R04208,R04144,R04591,R04209,R04463,R05704,R02736,R02778,R02780,R02739,R01788,R02189,R01786,R04144,R02035,R04559,R00830,R06975,R04560,R00286,R00944,R00943,R00028,R00941,R05704,R00830,R01221,R03425,R04560,R02737,R00836,R03876,R04604,R06746,R06769,R07640,R01300,R07646,R01406,R03631,R05577,R05451,R00982,R01558,R03038,R00381,R02539,R08117,R05537,R00389,R01991,R04773,R00912,R08088,R00910,R00235,R06410,R01954,R01357,R03932,R01407,R04157,R05620,R00189,R01280,R00578,R06409,R03974,R06751,R04507,R02918,R03665,R03664,R03661,R03660,R03663,R03662,R04449,R00735,R01616,R02986,R01598,R02255,R01490,R00436,R08244,R02794,R08218,R01164,R02194,R04870,R02699,R01230,R01231,R06944,R05467,R05452,R04036,R06515,R00483,R03658,R03659,R02718,R05578,R00686,R03651,R03652,R02711,R03654,R03655,R03656,R03657,R04580,R07416,R04582,R07887,R02221,R07325,R06777,R01075,R06778,R01176,R01723,R03647,R03286,R06731,R02473,R04274,R01422,R04563,R04562,R03648,R00390,R03646,R04030,R00257,R06583,R04230,R03650,R03209,R01943,R06368,R05193,R00925,R04209,R01555,R05196,R04325,R06974,R00134,R03215,R03146,R00519,R01528
152	0.60	374	25	158	0	0	C00031->C00002:[1->12,2->13,4->11,4->17,5->8,7->3]	RP06552,RP03973,RP01134,RP04543,RP01319,RP04205,RP09828,RP01789,RP08184,RP09657,RP05915,RP04021,RP00008,RP00300,RP00164,RP00060,RP01788,RP01093,RP01255,RP01654,RP06427,RP04020,RP11137,RP03735,RP00649	R01384,R01386,R07658,R00181,R00837,R00286,R01127,R06975,R04560,R06862,R01829,R04560,R06861,R02737,R00836,R04378,R03876,R04604,R06746,R06769,R07640,R01300,R07646,R01406,R03631,R05577,R05451,R00982,R01558,R03038,R00381,R02539,R08117,R05537,R00389,R01991,R04773,R00912,R08088,R00910,R00235,R06410,R01954,R01357,R03932,R01407,R04157,R05620,R00189,R01280,R00578,R06409,R03974,R06751,R04507,R02918,R03665,R03664,R03661,R03660,R03663,R03662,R04449,R00735,R01616,R02986,R01598,R02255,R01490,R00436,R08244,R02794,R08218,R01164,R02194,R04870,R02699,R01230,R01231,R06944,R05467,R05452,R04036,R06515,R00483,R03658,R03659,R02718,R05578,R00686,R03651,R03652,R02711,R03654,R03655,R03656,R03657,R04580,R07416,R04582,R07887,R02221,R07325,R06777,R01075,R06778,R01176,R01723,R03647,R03286,R06731,R02473,R04274,R01422,R04563,R04562,R03648,R00390,R03646,R04030,R00257,R06583,R04230,R03650,R03209,R01943,R06368,R05193,R00925,R00944,R00943,R01010,R01011,R01012,R00725,R01139,R00299,R08404,R02185,R05804,R00303,R00850,R01829,R00771,R01049,R06590,R06863,R01641,R01067,R04378,R01843,R01845,R00134,R03215,R03146,R00519,R00761,R01067
153	0.50	358	20	150	0	0	C00031->C00002:[1->12,2->13,4->11,4->17,5->8]	RP06552,RP03973,RP01134,RP01319,RP04021,RP10097,RP01788,RP04205,RP04543,RP01789,RP01093,RP01255,RP04020,RP01654,RP00060,RP11137,RP05915,RP03735,RP00649,RP00008	R01384,R01386,R07658,R00181,R00837,R01127,R04378,R06975,R01829,R06975,R04560,R00286,R01829,R00771,R01049,R04378,R06590,R06863,R01641,R00725,R01139,R00299,R08404,R02185,R05804,R00303,R00850,R01843,R01845,R02737,R00836,R00134,R03215,R03146,R00519,R00761,R01067,R03876,R04604,R06746,R06769,R07640,R01300,R07646,R01406,R03631,R05577,R05451,R00982,R01558,R03038,R00381,R02539,R08117,R05537,R00389,R01991,R04773,R00912,R08088,R00910,R00235,R06410,R01954,R01357,R03932,R01407,R04157,R05620,R00189,R01280,R00578,R06409,R03974,R06751,R04507,R02918,R03665,R03664,R03661,R03660,R03663,R03662,R04449,R00735,R01616,R02986,R01598,R02255,R01490,R00436,R08244,R02794,R08218,R01164,R02194,R04870,R02699,R01230,R01231,R06944,R05467,R05452,R04036,R06515,R00483,R03658,R03659,R02718,R05578,R00686,R03651,R03652,R02711,R03654,R03655,R03656,R03657,R04580,R07416,R04582,R07887,R02221,R07325,R06777,R01075,R06778,R01176,R01723,R03647,R03286,R06731,R02473,R04274,R01422,R04563,R04562,R03648,R00390,R03646,R04030,R00257,R06583,R04230,R03650,R03209,R01943,R06368,R05193,R00925
154	0.40	512	32	52	0	1	C00031->C00002:[4->10,4->11,4->2,4->4,7->11,7->4]	RP01095,RP03973,RP01134,RP01452,RP10096,RP07515,RP01128,RP00528,RP04205,RP04543,RP00300,RP01093,RP05769,RP08184,RP04204,RP05915,RP08033,RP01575,RP00749,RP03838,RP03775,RP04241,RP03735,RP03839,RP04102,RP01319,RP07975,RP05304,RP00060,RP01179,RP03774,RP06552	R05339,R00181,R00837,R01354,R06974,R03425,R00830,R00604,R02479,R06975,R04560,R00286,R00944,R00943,R00771,R05704,R00830,R01221,R03425,R04560,R04559,R02737,R00836,R04325,R05338,R04325,R06974,R04208,R04144,R04591,R00134,R03215,R03146,R00519,R04209,R04463,R01127,R04209,R05704,R00725,R01139,R00299,R08404,R02185,R05804,R00303,R00850,R00926,R04144,R01384,R01386,R07658
155	0.20	352	17	139	0	0	C00031->C00002:[4->10,4->11]	RP06552,RP03973,RP00300,RP01319,RP07975,RP04205,RP04543,RP00453,RP01134,RP04241,RP03839,RP08184,RP04204,RP00343,RP03735,RP05915,RP00008	R01384,R01386,R07658,R00181,R00944,R00943,R01127,R04209,R06975,R04560,R00286,R02727,R00010,R00837,R04591,R04209,R04560,R04559,R02778,R02780,R00134,R03215,R03146,R00519,R02737,R00836,R03876,R04604,R06746,R06769,R07640,R01300,R07646,R01406,R03631,R05577,R05451,R00982,R01558,R03038,R00381,R02539,R08117,R05537,R00389,R01991,R04773,R00912,R08088,R00910,R00235,R06410,R01954,R01357,R03932,R01407,R04157,R05620,R00189,R01280,R00578,R06409,R03974,R06751,R04507,R02918,R03665,R03664,R03661,R03660,R03663,R03662,R04449,R00735,R01616,R02986,R01598,R02255,R01490,R00436,R08244,R02794,R08218,R01164,R02194,R04870,R02699,R01230,R01231,R06944,R05467,R05452,R04036,R06515,R00483,R03658,R03659,R02718,R05578,R00686,R03651,R03652,R02711,R03654,R03655,R03656,R03657,R04580,R07416,R04582,R07887,R02221,R07325,R06777,R01075,R06778,R01176,R01723,R03647,R03286,R06731,R02473,R04274,R01422,R04563,R04562,R03648,R00390,R03646,R04030,R00257,R06583,R04230,R03650,R03209,R01943,R06368,R05193,R00925
156	0.20	327	23	172	0	0	C00031->C00002:[4->10,4->11]	RP06552,RP03973,RP06299,RP01319,RP06172,RP04205,RP04543,RP00453,RP00180,RP04241,RP08184,RP04204,RP05915,RP00008,RP00300,RP03839,RP07975,RP06101,RP01093,RP00026,RP00060,RP00343,RP03735	R01384,R01386,R07658,R00181,R00761,R01127,R00472,R06975,R04560,R00286,R02727,R00010,R00315,R00317,R00320,R04591,R04560,R04559,R02737,R00836,R03876,R04604,R06746,R06769,R07640,R01300,R07646,R01406,R03631,R05577,R05451,R00982,R01558,R03038,R00381,R02539,R08117,R05537,R00389,R01991,R04773,R00912,R08088,R00910,R00235,R06410,R01954,R01357,R03932,R01407,R04157,R05620,R00189,R01280,R00578,R06409,R03974,R06751,R04507,R02918,R03665,R03664,R03661,R03660,R03663,R03662,R04449,R00735,R01616,R02986,R01598,R02255,R01490,R00436,R08244,R02794,R08218,R01164,R02194,R04870,R02699,R01230,R01231,R06944,R05467,R05452,R04036,R06515,R00483,R03658,R03659,R02718,R05578,R00686,R03651,R03652,R02711,R03654,R03655,R03656,R03657,R04580,R07416,R04582,R07887,R02221,R07325,R06777,R01075,R06778,R01176,R01723,R03647,R03286,R06731,R02473,R04274,R01422,R04563,R04562,R03648,R00390,R03646,R04030,R00257,R06583,R04230,R03650,R03209,R01943,R06368,R05193,R00925,R00944,R00943,R04209,R04209,R00214,R00216,R00771,R00743,R01323,R01179,R05508,R00393,R04057,R02955,R05336,R01359,R05509,R00928,R04000,R00229,R07832,R03884,R00227,R03153,R00235,R00725,R01139,R00299,R08404,R02185,R05804,R00303,R00850,R02778,R02780,R00134,R03215,R03146,R00519
157	0.20	347	18	141	0	0	C00031->C00002:[4->10,4->11,7->10,7->11]	RP03973,RP06552,RP01134,RP01925,RP01319,RP07975,RP04205,RP04543,RP04241,RP06373,RP03839,RP01133,RP00060,RP08184,RP04204,RP05915,RP06593,RP00008	R00181,R01384,R01386,R07658,R00837,R02035,R01127,R04209,R06975,R04560,R00286,R04591,R00941,R04209,R00835,R00725,R01139,R00299,R08404,R02185,R05804,R00303,R00850,R04560,R04559,R02737,R00836,R01528,R03876,R04604,R06746,R06769,R07640,R01300,R07646,R01406,R03631,R05577,R05451,R00982,R01558,R03038,R00381,R02539,R08117,R05537,R00389,R01991,R04773,R00912,R08088,R00910,R00235,R06410,R01954,R01357,R03932,R01407,R04157,R05620,R00189,R01280,R00578,R06409,R03974,R06751,R04507,R02918,R03665,R03664,R03661,R03660,R03663,R03662,R04449,R00735,R01616,R02986,R01598,R02255,R01490,R00436,R08244,R02794,R08218,R01164,R02194,R04870,R02699,R01230,R01231,R06944,R05467,R05452,R04036,R06515,R00483,R03658,R03659,R02718,R05578,R00686,R03651,R03652,R02711,R03654,R03655,R03656,R03657,R04580,R07416,R04582,R07887,R02221,R07325,R06777,R01075,R06778,R01176,R01723,R03647,R03286,R06731,R02473,R04274,R01422,R04563,R04562,R03648,R00390,R03646,R04030,R00257,R06583,R04230,R03650,R03209,R01943,R06368,R05193,R00925
158	0.60	353	30	179	0	0	C00031->C00002:[1->12,2->13,4->17,5->8,7->3,9->11]	RP03973,RP01319,RP06172,RP02454,RP04205,RP09828,RP01789,RP00180,RP02961,RP06373,RP06639,RP06727,RP01255,RP08184,RP09657,RP04021,RP00008,RP01590,RP00164,RP01788,RP06101,RP01093,RP00026,RP04020,RP01654,RP06427,RP00060,RP11137,RP00649,RP00216	R00181,R01127,R00472,R02740,R06975,R04560,R06862,R01829,R00315,R00317,R00320,R00028,R00941,R01621,R01830,R01049,R04560,R06861,R04378,R03876,R04604,R06746,R06769,R07640,R01300,R07646,R01406,R03631,R05577,R05451,R00982,R01558,R03038,R00381,R02539,R08117,R05537,R00389,R01991,R04773,R00912,R08088,R00910,R00235,R06410,R01954,R01357,R03932,R01407,R04157,R05620,R00189,R01280,R00578,R06409,R03974,R06751,R04507,R02918,R03665,R03664,R03661,R03660,R03663,R03662,R04449,R00735,R01616,R02986,R01598,R02255,R01490,R00436,R08244,R02794,R08218,R01164,R02194,R04870,R02699,R01230,R01231,R06944,R05467,R05452,R04036,R06515,R00483,R03658,R03659,R02718,R05578,R00686,R03651,R03652,R02711,R03654,R03655,R03656,R03657,R04580,R07416,R04582,R07887,R02221,R07325,R06777,R01075,R06778,R01176,R01723,R03647,R03286,R06731,R02473,R04274,R01422,R04563,R04562,R03648,R00390,R03646,R04030,R00257,R06583,R04230,R03650,R03209,R01943,R06368,R05193,R00925,R01555,R05196,R01010,R01011,R01012,R01829,R00214,R00216,R00771,R00743,R01323,R01179,R05508,R00393,R04057,R02955,R05336,R01359,R05509,R00928,R04000,R00229,R07832,R03884,R00227,R03153,R00235,R04378,R06590,R06863,R01641,R01067,R00725,R01139,R00299,R08404,R02185,R05804,R00303,R00850,R01843,R01845,R00761,R01067,R01788,R02189,R01786
159	0.40	573	26	40	0	0	C00031->C00002:[5->13,7->11,7->17,9->12]	RP03973,RP03121,RP01925,RP01319,RP07157,RP04205,RP04020,RP02454,RP04359,RP02961,RP06373,RP01280,RP01133,RP01274,RP08575,RP08184,RP00191,RP04021,RP01590,RP02140,RP02139,RP01238,RP00060,RP03120,RP06593,RP00216	R00181,R03509,R02035,R01127,R02722,R06975,R04560,R04378,R02740,R00236,R00028,R00941,R01073,R00835,R01070,R00316,R04560,R02073,R04780,R04779,R04378,R01555,R05196,R02340,R02340,R02722,R01015,R00725,R01139,R00299,R08404,R02185,R05804,R00303,R00850,R03508,R01528,R01788,R02189,R01786
160	0.40	351	36	187	0	1	C00031->C00002:[4->10,4->11,4->2,4->4,7->10,7->11,7->2,7->4]	RP03973,RP06552,RP01134,RP07515,RP01319,RP10096,RP04102,RP06299,RP00180,RP08033,RP03838,RP03775,RP04241,RP03839,RP07975,RP06101,RP01093,RP00060,RP03774,RP01925,RP04204,RP06172,RP01128,RP04205,RP04543,RP00300,RP01133,RP05769,RP08184,RP05915,RP00008,RP00749,RP00026,RP05304,RP03735,RP06593	R00181,R01384,R01386,R07658,R00837,R03425,R01127,R06974,R04463,R00761,R00315,R00317,R00320,R04325,R04208,R04144,R04591,R04209,R04209,R00214,R00216,R00771,R00725,R01139,R00299,R08404,R02185,R05804,R00303,R00850,R04144,R02035,R04559,R00472,R00830,R06975,R04560,R00286,R00944,R00943,R00835,R05704,R00830,R01221,R03425,R04560,R02737,R00836,R03876,R04604,R06746,R06769,R07640,R01300,R07646,R01406,R03631,R05577,R05451,R00982,R01558,R03038,R00381,R02539,R08117,R05537,R00389,R01991,R04773,R00912,R08088,R00910,R00235,R06410,R01954,R01357,R03932,R01407,R04157,R05620,R00189,R01280,R00578,R06409,R03974,R06751,R04507,R02918,R03665,R03664,R03661,R03660,R03663,R03662,R04449,R00735,R01616,R02986,R01598,R02255,R01490,R00436,R08244,R02794,R08218,R01164,R02194,R04870,R02699,R01230,R01231,R06944,R05467,R05452,R04036,R06515,R00483,R03658,R03659,R02718,R05578,R00686,R03651,R03652,R02711,R03654,R03655,R03656,R03657,R04580,R07416,R04582,R07887,R02221,R07325,R06777,R01075,R06778,R01176,R01723,R03647,R03286,R06731,R02473,R04274,R01422,R04563,R04562,R03648,R00390,R03646,R04030,R00257,R06583,R04230,R03650,R03209,R01943,R06368,R05193,R00925,R04325,R06974,R00743,R01323,R01179,R05508,R00393,R04057,R02955,R05336,R01359,R05509,R00928,R04000,R00229,R07832,R03884,R00227,R03153,R00235,R05704,R00134,R03215,R03146,R00519,R01528
161	0.60	368	21	154	0	0	C00031->C00002:[1->12,2->13,4->17,5->3,5->8,7->11]	RP03973,RP01925,RP01319,RP04205,RP00060,RP01789,RP01133,RP04021,RP00008,RP10097,RP01788,RP01093,RP01255,RP06593,RP01654,RP04020,RP11137,RP00052,RP01270,RP03735,RP00649	R00181,R02035,R01127,R06975,R04560,R00725,R01139,R00299,R08404,R02185,R05804,R00303,R00850,R01829,R00835,R04378,R03876,R04604,R06746,R06769,R07640,R01300,R07646,R01406,R03631,R05577,R05451,R00982,R01558,R03038,R00381,R02539,R08117,R05537,R00389,R01991,R04773,R00912,R08088,R00910,R00235,R06410,R01954,R01357,R03932,R01407,R04157,R05620,R00189,R01280,R00578,R06409,R03974,R06751,R04507,R02918,R03665,R03664,R03661,R03660,R03663,R03662,R04449,R00735,R01616,R02986,R01598,R02255,R01490,R00436,R08244,R02794,R08218,R01164,R02194,R04870,R02699,R01230,R01231,R06944,R05467,R05452,R04036,R06515,R00483,R03658,R03659,R02718,R05578,R00686,R03651,R03652,R02711,R03654,R03655,R03656,R03657,R04580,R07416,R04582,R07887,R02221,R07325,R06777,R01075,R06778,R01176,R01723,R03647,R03286,R06731,R02473,R04274,R01422,R04563,R04562,R03648,R00390,R03646,R04030,R00257,R06583,R04230,R03650,R03209,R01943,R06368,R05193,R00925,R06975,R01829,R00771,R01049,R01528,R06590,R06863,R01641,R04378,R01843,R01845,R00756,R00769,R05805,R00770,R00762,R00764,R00767,R01068,R00134,R03215,R03146,R00519,R00761,R01067
162	0.20	337	25	168	0	0	C00031->C00002:[7->10,7->11]	RP03973,RP01134,RP01925,RP01319,RP06172,RP04205,RP02454,RP00180,RP06373,RP06639,RP06727,RP08184,RP04204,RP05915,RP00008,RP04241,RP03839,RP07975,RP06101,RP00196,RP00026,RP00060,RP01133,RP06593,RP01197	R00181,R00837,R02035,R01127,R00472,R06975,R04560,R02740,R00315,R00317,R00320,R00941,R01621,R01830,R04560,R04559,R02737,R00836,R03876,R04604,R06746,R06769,R07640,R01300,R07646,R01406,R03631,R05577,R05451,R00982,R01558,R03038,R00381,R02539,R08117,R05537,R00389,R01991,R04773,R00912,R08088,R00910,R00235,R06410,R01954,R01357,R03932,R01407,R04157,R05620,R00189,R01280,R00578,R06409,R03974,R06751,R04507,R02918,R03665,R03664,R03661,R03660,R03663,R03662,R04449,R00735,R01616,R02986,R01598,R02255,R01490,R00436,R08244,R02794,R08218,R01164,R02194,R04870,R02699,R01230,R01231,R06944,R05467,R05452,R04036,R06515,R00483,R03658,R03659,R02718,R05578,R00686,R03651,R03652,R02711,R03654,R03655,R03656,R03657,R04580,R07416,R04582,R07887,R02221,R07325,R06777,R01075,R06778,R01176,R01723,R03647,R03286,R06731,R02473,R04274,R01422,R04563,R04562,R03648,R00390,R03646,R04030,R00257,R06583,R04230,R03650,R03209,R01943,R06368,R05193,R00925,R04591,R04209,R04209,R00214,R00216,R00289,R00287,R00955,R00743,R01323,R01179,R05508,R00393,R04057,R02955,R05336,R01359,R05509,R00928,R04000,R00229,R07832,R03884,R00227,R03153,R00235,R00725,R01139,R00299,R08404,R02185,R05804,R00303,R00850,R00835,R01528,R00959
163	0.40	367	39	182	0	1	C00031->C00002:[4->10,4->11,4->2,4->4]	RP03973,RP06552,RP01134,RP01925,RP01319,RP06172,RP04102,RP01128,RP04205,RP04543,RP02454,RP03774,RP00180,RP03775,RP02961,RP06373,RP06639,RP06727,RP08184,RP04204,RP05915,RP08033,RP00008,RP00749,RP04241,RP01590,RP07975,RP07515,RP05769,RP06101,RP00026,RP10096,RP02450,RP05304,RP03839,RP03838,RP02453,RP06593,RP00216	R00181,R01384,R01386,R07658,R00837,R02035,R01127,R00472,R04463,R00830,R06975,R04560,R00286,R02740,R04144,R00315,R00317,R00320,R04144,R00028,R00941,R01621,R01830,R04560,R04559,R02737,R00836,R04325,R03876,R04604,R06746,R06769,R07640,R01300,R07646,R01406,R03631,R05577,R05451,R00982,R01558,R03038,R00381,R02539,R08117,R05537,R00389,R01991,R04773,R00912,R08088,R00910,R00235,R06410,R01954,R01357,R03932,R01407,R04157,R05620,R00189,R01280,R00578,R06409,R03974,R06751,R04507,R02918,R03665,R03664,R03661,R03660,R03663,R03662,R04449,R00735,R01616,R02986,R01598,R02255,R01490,R00436,R08244,R02794,R08218,R01164,R02194,R04870,R02699,R01230,R01231,R06944,R05467,R05452,R04036,R06515,R00483,R03658,R03659,R02718,R05578,R00686,R03651,R03652,R02711,R03654,R03655,R03656,R03657,R04580,R07416,R04582,R07887,R02221,R07325,R06777,R01075,R06778,R01176,R01723,R03647,R03286,R06731,R02473,R04274,R01422,R04563,R04562,R03648,R00390,R03646,R04030,R00257,R06583,R04230,R03650,R03209,R01943,R06368,R05193,R00925,R04325,R06974,R04591,R01555,R05196,R04209,R03425,R05704,R00830,R01221,R03425,R00214,R00216,R00743,R01323,R01179,R05508,R00393,R04057,R02955,R05336,R01359,R05509,R00928,R04000,R00229,R07832,R03884,R00227,R03153,R00235,R06974,R02736,R05704,R04209,R04208,R02739,R01528,R01788,R02189,R01786
164	0.40	387	35	164	0	1	C00031->C00002:[4->10,4->11,4->2,4->4]	RP06552,RP03973,RP01134,RP07515,RP01319,RP10096,RP04102,RP00453,RP08033,RP03838,RP03775,RP04241,RP03839,RP07975,RP02450,RP00343,RP02453,RP00216,RP03774,RP01925,RP04204,RP01128,RP04205,RP04543,RP00300,RP02961,RP05769,RP08184,RP05915,RP00008,RP00749,RP01590,RP05304,RP03735,RP06593	R01384,R01386,R07658,R00181,R00837,R03425,R01127,R06974,R04463,R02727,R00010,R04325,R04208,R04144,R04591,R04209,R04209,R02736,R02778,R02780,R02739,R01788,R02189,R01786,R04144,R02035,R04559,R00830,R06975,R04560,R00286,R00944,R00943,R00028,R05704,R00830,R01221,R03425,R04560,R02737,R00836,R03876,R04604,R06746,R06769,R07640,R01300,R07646,R01406,R03631,R05577,R05451,R00982,R01558,R03038,R00381,R02539,R08117,R05537,R00389,R01991,R04773,R00912,R08088,R00910,R00235,R06410,R01954,R01357,R03932,R01407,R04157,R05620,R00189,R01280,R00578,R06409,R03974,R06751,R04507,R02918,R03665,R03664,R03661,R03660,R03663,R03662,R04449,R00735,R01616,R02986,R01598,R02255,R01490,R00436,R08244,R02794,R08218,R01164,R02194,R04870,R02699,R01230,R01231,R06944,R05467,R05452,R04036,R06515,R00483,R03658,R03659,R02718,R05578,R00686,R03651,R03652,R02711,R03654,R03655,R03656,R03657,R04580,R07416,R04582,R07887,R02221,R07325,R06777,R01075,R06778,R01176,R01723,R03647,R03286,R06731,R02473,R04274,R01422,R04563,R04562,R03648,R00390,R03646,R04030,R00257,R06583,R04230,R03650,R03209,R01943,R06368,R05193,R00925,R04325,R06974,R01555,R05196,R05704,R00134,R03215,R03146,R00519,R01528
165	0.20	314	18	162	0	0	C00031->C00002:[9->10,9->11]	RP03973,RP01319,RP06172,RP04205,RP06299,RP04241,RP00180,RP08184,RP04204,RP00008,RP00300,RP03839,RP07975,RP06101,RP01093,RP00026,RP00060,RP03735	R00181,R01127,R00472,R06975,R04560,R00761,R04591,R00315,R00317,R00320,R04560,R04559,R03876,R04604,R06746,R06769,R07640,R01300,R07646,R01406,R03631,R05577,R05451,R00982,R01558,R03038,R00381,R02539,R08117,R05537,R00389,R01991,R04773,R00912,R08088,R00910,R00235,R06410,R01954,R01357,R03932,R01407,R04157,R05620,R00189,R01280,R00578,R06409,R03974,R06751,R04507,R02918,R03665,R03664,R03661,R03660,R03663,R03662,R04449,R00735,R01616,R02986,R01598,R02255,R01490,R00436,R08244,R02794,R08218,R01164,R02194,R04870,R02699,R01230,R01231,R06944,R05467,R05452,R04036,R06515,R00483,R03658,R03659,R02718,R05578,R00686,R03651,R03652,R02711,R03654,R03655,R03656,R03657,R04580,R07416,R04582,R07887,R02221,R07325,R06777,R01075,R06778,R01176,R01723,R03647,R03286,R06731,R02473,R04274,R01422,R04563,R04562,R03648,R00390,R03646,R04030,R00257,R06583,R04230,R03650,R03209,R01943,R06368,R05193,R00925,R00944,R00943,R04209,R04209,R00214,R00216,R00771,R00743,R01323,R01179,R05508,R00393,R04057,R02955,R05336,R01359,R05509,R00928,R04000,R00229,R07832,R03884,R00227,R03153,R00235,R00725,R01139,R00299,R08404,R02185,R05804,R00303,R00850,R00134,R03215,R03146,R00519
166	0.20	482	21	36	0	0	C00031->C00002:[7->10,7->11]	RP03973,RP01925,RP01452,RP04205,RP04241,RP02961,RP01133,RP08184,RP01319,RP01179,RP00300,RP02453,RP01590,RP07975,RP04204,RP02450,RP03839,RP00060,RP03735,RP06593,RP00216	R00181,R02035,R01354,R06975,R04560,R04591,R00028,R00835,R04560,R01127,R00926,R00944,R00943,R02739,R01555,R05196,R04209,R04559,R02736,R04209,R00725,R01139,R00299,R08404,R02185,R05804,R00303,R00850,R00134,R03215,R03146,R00519,R01528,R01788,R02189,R01786
167	0.20	352	17	133	0	0	C00031->C00002:[7->10,7->11]	RP03973,RP01925,RP01319,RP04205,RP02961,RP06373,RP08184,RP04204,RP00008,RP04241,RP01590,RP07975,RP02450,RP03839,RP02453,RP06593,RP00216	R00181,R02035,R01127,R06975,R04560,R00028,R00941,R04560,R04559,R03876,R04604,R06746,R06769,R07640,R01300,R07646,R01406,R03631,R05577,R05451,R00982,R01558,R03038,R00381,R02539,R08117,R05537,R00389,R01991,R04773,R00912,R08088,R00910,R00235,R06410,R01954,R01357,R03932,R01407,R04157,R05620,R00189,R01280,R00578,R06409,R03974,R06751,R04507,R02918,R03665,R03664,R03661,R03660,R03663,R03662,R04449,R00735,R01616,R02986,R01598,R02255,R01490,R00436,R08244,R02794,R08218,R01164,R02194,R04870,R02699,R01230,R01231,R06944,R05467,R05452,R04036,R06515,R00483,R03658,R03659,R02718,R05578,R00686,R03651,R03652,R02711,R03654,R03655,R03656,R03657,R04580,R07416,R04582,R07887,R02221,R07325,R06777,R01075,R06778,R01176,R01723,R03647,R03286,R06731,R02473,R04274,R01422,R04563,R04562,R03648,R00390,R03646,R04030,R00257,R06583,R04230,R03650,R03209,R01943,R06368,R05193,R00925,R04591,R01555,R05196,R04209,R02736,R04209,R02739,R01528,R01788,R02189,R01786
168	0.40	342	36	187	0	1	C00031->C00002:[4->10,4->11,4->2,4->4,7->11,7->4]	RP03973,RP07515,RP01134,RP01319,RP10096,RP04102,RP06299,RP00180,RP01575,RP08033,RP03838,RP03775,RP04241,RP03839,RP07975,RP10097,RP06101,RP01093,RP00060,RP01095,RP03774,RP04204,RP06172,RP01128,RP00528,RP04205,RP04543,RP06373,RP05769,RP05915,RP00008,RP00749,RP00026,RP05304,RP03735,RP06552	R00181,R03425,R00837,R01127,R06974,R04463,R00761,R00315,R00317,R00320,R05338,R04325,R04208,R04144,R04591,R04209,R04209,R06975,R00214,R00216,R00771,R00725,R01139,R00299,R08404,R02185,R05804,R00303,R00850,R05339,R04144,R04559,R00472,R00830,R00604,R02479,R06975,R04560,R00286,R00941,R05704,R00830,R01221,R03425,R02737,R00836,R03876,R04604,R06746,R06769,R07640,R01300,R07646,R01406,R03631,R05577,R05451,R00982,R01558,R03038,R00381,R02539,R08117,R05537,R00389,R01991,R04773,R00912,R08088,R00910,R00235,R06410,R01954,R01357,R03932,R01407,R04157,R05620,R00189,R01280,R00578,R06409,R03974,R06751,R04507,R02918,R03665,R03664,R03661,R03660,R03663,R03662,R04449,R00735,R01616,R02986,R01598,R02255,R01490,R00436,R08244,R02794,R08218,R01164,R02194,R04870,R02699,R01230,R01231,R06944,R05467,R05452,R04036,R06515,R00483,R03658,R03659,R02718,R05578,R00686,R03651,R03652,R02711,R03654,R03655,R03656,R03657,R04580,R07416,R04582,R07887,R02221,R07325,R06777,R01075,R06778,R01176,R01723,R03647,R03286,R06731,R02473,R04274,R01422,R04563,R04562,R03648,R00390,R03646,R04030,R00257,R06583,R04230,R03650,R03209,R01943,R06368,R05193,R00925,R04325,R06974,R00743,R01323,R01179,R05508,R00393,R04057,R02955,R05336,R01359,R05509,R00928,R04000,R00229,R07832,R03884,R00227,R03153,R00235,R05704,R00134,R03215,R03146,R00519,R01384,R01386,R07658
169	0.50	522	18	30	0	0	C00031->C00002:[1->12,2->13,4->17,5->8,7->11]	RP01095,RP03973,RP01319,RP01787,RP10097,RP00528,RP04205,RP04020,RP01093,RP01255,RP01654,RP00060,RP01452,RP01575,RP04021,RP06726,RP00649,RP01179	R05339,R00181,R01127,R01827,R06975,R00604,R02479,R06975,R04560,R04378,R00771,R01049,R06590,R06863,R01641,R00725,R01139,R00299,R08404,R02185,R05804,R00303,R00850,R01354,R05338,R04378,R01827,R00761,R01067,R00926
170	0.40	342	35	186	0	1	C00031->C00002:[4->10,4->11,4->2,4->4,7->11,7->4]	RP03973,RP07515,RP01134,RP01319,RP10096,RP04102,RP06299,RP00180,RP04204,RP08033,RP03838,RP03775,RP04241,RP03839,RP07975,RP10097,RP06101,RP01093,RP00060,RP01095,RP03774,RP01575,RP06172,RP01128,RP00528,RP04205,RP04543,RP05769,RP05915,RP00008,RP00749,RP00026,RP05304,RP03735,RP06552	R00181,R03425,R00837,R01127,R06974,R04463,R00761,R00315,R00317,R00320,R04559,R04325,R04208,R04144,R04591,R04209,R04209,R06975,R00214,R00216,R00771,R00725,R01139,R00299,R08404,R02185,R05804,R00303,R00850,R05339,R04144,R05338,R00472,R00830,R00604,R02479,R06975,R04560,R00286,R05704,R00830,R01221,R03425,R02737,R00836,R03876,R04604,R06746,R06769,R07640,R01300,R07646,R01406,R03631,R05577,R05451,R00982,R01558,R03038,R00381,R02539,R08117,R05537,R00389,R01991,R04773,R00912,R08088,R00910,R00235,R06410,R01954,R01357,R03932,R01407,R04157,R05620,R00189,R01280,R00578,R06409,R03974,R06751,R04507,R02918,R03665,R03664,R03661,R03660,R03663,R03662,R04449,R00735,R01616,R02986,R01598,R02255,R01490,R00436,R08244,R02794,R08218,R01164,R02194,R04870,R02699,R01230,R01231,R06944,R05467,R05452,R04036,R06515,R00483,R03658,R03659,R02718,R05578,R00686,R03651,R03652,R02711,R03654,R03655,R03656,R03657,R04580,R07416,R04582,R07887,R02221,R07325,R06777,R01075,R06778,R01176,R01723,R03647,R03286,R06731,R02473,R04274,R01422,R04563,R04562,R03648,R00390,R03646,R04030,R00257,R06583,R04230,R03650,R03209,R01943,R06368,R05193,R00925,R04325,R06974,R00743,R01323,R01179,R05508,R00393,R04057,R02955,R05336,R01359,R05509,R00928,R04000,R00229,R07832,R03884,R00227,R03153,R00235,R05704,R00134,R03215,R03146,R00519,R01384,R01386,R07658
171	0.60	362	24	153	0	0	C00031->C00002:[1->12,2->13,4->17,5->8,7->11,7->3]	RP01325,RP01925,RP01319,RP04205,RP09828,RP01789,RP01293,RP00649,RP01133,RP09657,RP04021,RP00008,RP00164,RP00060,RP10097,RP01788,RP01093,RP01255,RP01654,RP06427,RP04020,RP11137,RP03735,RP06593	R01135,R02035,R01127,R06975,R04560,R06862,R01829,R01083,R00761,R01067,R00835,R06861,R04378,R03876,R04604,R06746,R06769,R07640,R01300,R07646,R01406,R03631,R05577,R05451,R00982,R01558,R03038,R00381,R02539,R08117,R05537,R00389,R01991,R04773,R00912,R08088,R00910,R00235,R06410,R01954,R01357,R03932,R01407,R04157,R05620,R00189,R01280,R00578,R06409,R03974,R06751,R04507,R02918,R03665,R03664,R03661,R03660,R03663,R03662,R04449,R00735,R01616,R02986,R01598,R02255,R01490,R00436,R08244,R02794,R08218,R01164,R02194,R04870,R02699,R01230,R01231,R06944,R05467,R05452,R04036,R06515,R00483,R03658,R03659,R02718,R05578,R00686,R03651,R03652,R02711,R03654,R03655,R03656,R03657,R04580,R07416,R04582,R07887,R02221,R07325,R06777,R01075,R06778,R01176,R01723,R03647,R03286,R06731,R02473,R04274,R01422,R04563,R04562,R03648,R00390,R03646,R04030,R00257,R06583,R04230,R03650,R03209,R01943,R06368,R05193,R00925,R01010,R01011,R01012,R00725,R01139,R00299,R08404,R02185,R05804,R00303,R00850,R06975,R01829,R00771,R01049,R06590,R06863,R01641,R01067,R04378,R01843,R01845,R00134,R03215,R03146,R00519,R01528
172	0.40	344	36	186	0	1	C00031->C00002:[4->10,4->11,4->2,4->4,7->10,7->11,7->2,7->4]	RP06552,RP07515,RP01134,RP01319,RP10096,RP04102,RP06299,RP00180,RP01293,RP01325,RP08033,RP03838,RP03775,RP04241,RP03839,RP07975,RP10097,RP06101,RP01093,RP00060,RP03774,RP01925,RP04204,RP06172,RP01128,RP04205,RP04543,RP01133,RP05769,RP05915,RP00008,RP00749,RP00026,RP05304,RP03735,RP06593	R01384,R01386,R07658,R03425,R00837,R01127,R06974,R04463,R00761,R00315,R00317,R00320,R01083,R01135,R04325,R04208,R04144,R04591,R04209,R04209,R06975,R00214,R00216,R00771,R00725,R01139,R00299,R08404,R02185,R05804,R00303,R00850,R04144,R02035,R04559,R00472,R00830,R06975,R04560,R00286,R00835,R05704,R00830,R01221,R03425,R02737,R00836,R03876,R04604,R06746,R06769,R07640,R01300,R07646,R01406,R03631,R05577,R05451,R00982,R01558,R03038,R00381,R02539,R08117,R05537,R00389,R01991,R04773,R00912,R08088,R00910,R00235,R06410,R01954,R01357,R03932,R01407,R04157,R05620,R00189,R01280,R00578,R06409,R03974,R06751,R04507,R02918,R03665,R03664,R03661,R03660,R03663,R03662,R04449,R00735,R01616,R02986,R01598,R02255,R01490,R00436,R08244,R02794,R08218,R01164,R02194,R04870,R02699,R01230,R01231,R06944,R05467,R05452,R04036,R06515,R00483,R03658,R03659,R02718,R05578,R00686,R03651,R03652,R02711,R03654,R03655,R03656,R03657,R04580,R07416,R04582,R07887,R02221,R07325,R06777,R01075,R06778,R01176,R01723,R03647,R03286,R06731,R02473,R04274,R01422,R04563,R04562,R03648,R00390,R03646,R04030,R00257,R06583,R04230,R03650,R03209,R01943,R06368,R05193,R00925,R04325,R06974,R00743,R01323,R01179,R05508,R00393,R04057,R02955,R05336,R01359,R05509,R00928,R04000,R00229,R07832,R03884,R00227,R03153,R00235,R05704,R00134,R03215,R03146,R00519,R01528
173	0.20	315	21	164	0	0	C00031->C00002:[7->10,7->11]	RP03973,RP01925,RP04204,RP06172,RP04205,RP06299,RP00180,RP01133,RP08184,RP01319,RP00008,RP04241,RP03839,RP07975,RP10097,RP06101,RP01093,RP00026,RP00060,RP03735,RP06593	R00181,R02035,R04559,R00472,R06975,R04560,R00761,R00315,R00317,R00320,R00835,R04560,R01127,R03876,R04604,R06746,R06769,R07640,R01300,R07646,R01406,R03631,R05577,R05451,R00982,R01558,R03038,R00381,R02539,R08117,R05537,R00389,R01991,R04773,R00912,R08088,R00910,R00235,R06410,R01954,R01357,R03932,R01407,R04157,R05620,R00189,R01280,R00578,R06409,R03974,R06751,R04507,R02918,R03665,R03664,R03661,R03660,R03663,R03662,R04449,R00735,R01616,R02986,R01598,R02255,R01490,R00436,R08244,R02794,R08218,R01164,R02194,R04870,R02699,R01230,R01231,R06944,R05467,R05452,R04036,R06515,R00483,R03658,R03659,R02718,R05578,R00686,R03651,R03652,R02711,R03654,R03655,R03656,R03657,R04580,R07416,R04582,R07887,R02221,R07325,R06777,R01075,R06778,R01176,R01723,R03647,R03286,R06731,R02473,R04274,R01422,R04563,R04562,R03648,R00390,R03646,R04030,R00257,R06583,R04230,R03650,R03209,R01943,R06368,R05193,R00925,R04591,R04209,R04209,R06975,R00214,R00216,R00771,R00743,R01323,R01179,R05508,R00393,R04057,R02955,R05336,R01359,R05509,R00928,R04000,R00229,R07832,R03884,R00227,R03153,R00235,R00725,R01139,R00299,R08404,R02185,R05804,R00303,R00850,R00134,R03215,R03146,R00519,R01528
174	0.40	541	30	45	0	1	C00031->C00002:[4->10,4->11,4->2,4->4,7->10,7->11,7->2,7->4]	RP03973,RP06552,RP01134,RP01925,RP01319,RP10096,RP04102,RP01128,RP04205,RP04543,RP03774,RP04359,RP06373,RP01133,RP05769,RP08575,RP08184,RP04204,RP05915,RP08033,RP03838,RP00749,RP04241,RP03839,RP07975,RP07515,RP05304,RP00060,RP03775,RP06593	R00181,R01384,R01386,R07658,R00837,R02035,R01127,R06974,R04463,R00830,R06975,R04560,R00286,R04144,R00236,R00941,R00835,R05704,R00830,R01221,R03425,R00316,R04560,R04559,R02737,R00836,R04325,R04208,R04325,R06974,R04591,R04209,R04209,R03425,R05704,R00725,R01139,R00299,R08404,R02185,R05804,R00303,R00850,R04144,R01528
175	0.60	371	22	158	0	0	C00031->C00002:[1->12,2->13,4->11,4->17,5->3,5->8]	RP06552,RP03973,RP01134,RP01319,RP04205,RP04543,RP01789,RP00060,RP04021,RP05915,RP00008,RP10097,RP01788,RP01093,RP01255,RP01654,RP04020,RP11137,RP00052,RP01270,RP03735,RP00649	R01384,R01386,R07658,R00181,R00837,R01127,R06975,R04560,R00286,R01829,R00725,R01139,R00299,R08404,R02185,R05804,R00303,R00850,R04378,R02737,R00836,R03876,R04604,R06746,R06769,R07640,R01300,R07646,R01406,R03631,R05577,R05451,R00982,R01558,R03038,R00381,R02539,R08117,R05537,R00389,R01991,R04773,R00912,R08088,R00910,R00235,R06410,R01954,R01357,R03932,R01407,R04157,R05620,R00189,R01280,R00578,R06409,R03974,R06751,R04507,R02918,R03665,R03664,R03661,R03660,R03663,R03662,R04449,R00735,R01616,R02986,R01598,R02255,R01490,R00436,R08244,R02794,R08218,R01164,R02194,R04870,R02699,R01230,R01231,R06944,R05467,R05452,R04036,R06515,R00483,R03658,R03659,R02718,R05578,R00686,R03651,R03652,R02711,R03654,R03655,R03656,R03657,R04580,R07416,R04582,R07887,R02221,R07325,R06777,R01075,R06778,R01176,R01723,R03647,R03286,R06731,R02473,R04274,R01422,R04563,R04562,R03648,R00390,R03646,R04030,R00257,R06583,R04230,R03650,R03209,R01943,R06368,R05193,R00925,R06975,R01829,R00771,R01049,R06590,R06863,R01641,R04378,R01843,R01845,R00756,R00769,R05805,R00770,R00762,R00764,R00767,R01068,R00134,R03215,R03146,R00519,R00761,R01067
176	0.20	346	19	146	0	0	C00031->C00002:[4->10,4->11,7->10,7->11]	RP03973,RP06552,RP00300,RP01925,RP01319,RP07975,RP04205,RP04543,RP01134,RP03839,RP04241,RP01133,RP00060,RP08184,RP04204,RP05915,RP03735,RP06593,RP00008	R00181,R01384,R01386,R07658,R00944,R00943,R02035,R01127,R04209,R06975,R04560,R00286,R00837,R04209,R04591,R00835,R00725,R01139,R00299,R08404,R02185,R05804,R00303,R00850,R04560,R04559,R02737,R00836,R00134,R03215,R03146,R00519,R01528,R03876,R04604,R06746,R06769,R07640,R01300,R07646,R01406,R03631,R05577,R05451,R00982,R01558,R03038,R00381,R02539,R08117,R05537,R00389,R01991,R04773,R00912,R08088,R00910,R00235,R06410,R01954,R01357,R03932,R01407,R04157,R05620,R00189,R01280,R00578,R06409,R03974,R06751,R04507,R02918,R03665,R03664,R03661,R03660,R03663,R03662,R04449,R00735,R01616,R02986,R01598,R02255,R01490,R00436,R08244,R02794,R08218,R01164,R02194,R04870,R02699,R01230,R01231,R06944,R05467,R05452,R04036,R06515,R00483,R03658,R03659,R02718,R05578,R00686,R03651,R03652,R02711,R03654,R03655,R03656,R03657,R04580,R07416,R04582,R07887,R02221,R07325,R06777,R01075,R06778,R01176,R01723,R03647,R03286,R06731,R02473,R04274,R01422,R04563,R04562,R03648,R00390,R03646,R04030,R00257,R06583,R04230,R03650,R03209,R01943,R06368,R05193,R00925
177	0.40	371	27	157	0	0	C00031->C00002:[5->13,7->11,7->17,9->12]	RP03121,RP01925,RP01319,RP07157,RP04205,RP02139,RP02454,RP02961,RP02140,RP01293,RP01133,RP01274,RP08184,RP00191,RP04021,RP00008,RP00300,RP01590,RP01325,RP04020,RP01238,RP01280,RP00060,RP03735,RP03120,RP06593,RP00216	R03509,R02035,R01127,R02722,R06975,R04560,R02340,R02722,R02740,R00028,R02340,R01083,R00835,R01070,R04560,R02073,R04780,R04779,R04378,R03876,R04604,R06746,R06769,R07640,R01300,R07646,R01406,R03631,R05577,R05451,R00982,R01558,R03038,R00381,R02539,R08117,R05537,R00389,R01991,R04773,R00912,R08088,R00910,R00235,R06410,R01954,R01357,R03932,R01407,R04157,R05620,R00189,R01280,R00578,R06409,R03974,R06751,R04507,R02918,R03665,R03664,R03661,R03660,R03663,R03662,R04449,R00735,R01616,R02986,R01598,R02255,R01490,R00436,R08244,R02794,R08218,R01164,R02194,R04870,R02699,R01230,R01231,R06944,R05467,R05452,R04036,R06515,R00483,R03658,R03659,R02718,R05578,R00686,R03651,R03652,R02711,R03654,R03655,R03656,R03657,R04580,R07416,R04582,R07887,R02221,R07325,R06777,R01075,R06778,R01176,R01723,R03647,R03286,R06731,R02473,R04274,R01422,R04563,R04562,R03648,R00390,R03646,R04030,R00257,R06583,R04230,R03650,R03209,R01943,R06368,R05193,R00925,R00944,R00943,R01555,R05196,R01135,R04378,R01015,R01073,R00725,R01139,R00299,R08404,R02185,R05804,R00303,R00850,R00134,R03215,R03146,R00519,R03508,R01528,R01788,R02189,R01786
178	0.20	319	24	169	0	0	C00031->C00002:[7->10,7->11]	RP03973,RP01925,RP01319,RP06172,RP04205,RP02454,RP00180,RP06373,RP00026,RP06727,RP08184,RP04204,RP00008,RP04241,RP03839,RP07975,RP01109,RP06101,RP06639,RP00205,RP00060,RP06593,RP00216,RP01133	R00181,R02035,R01127,R00472,R06975,R04560,R02740,R00315,R00317,R00320,R00941,R00743,R01323,R01179,R05508,R00393,R04057,R02955,R05336,R01359,R05509,R00928,R04000,R00229,R07832,R03884,R00227,R03153,R00235,R01830,R04560,R04559,R03876,R04604,R06746,R06769,R07640,R01300,R07646,R01406,R03631,R05577,R05451,R00982,R01558,R03038,R00381,R02539,R08117,R05537,R00389,R01991,R04773,R00912,R08088,R00910,R00235,R06410,R01954,R01357,R03932,R01407,R04157,R05620,R00189,R01280,R00578,R06409,R03974,R06751,R04507,R02918,R03665,R03664,R03661,R03660,R03663,R03662,R04449,R00735,R01616,R02986,R01598,R02255,R01490,R00436,R08244,R02794,R08218,R01164,R02194,R04870,R02699,R01230,R01231,R06944,R05467,R05452,R04036,R06515,R00483,R03658,R03659,R02718,R05578,R00686,R03651,R03652,R02711,R03654,R03655,R03656,R03657,R04580,R07416,R04582,R07887,R02221,R07325,R06777,R01075,R06778,R01176,R01723,R03647,R03286,R06731,R02473,R04274,R01422,R04563,R04562,R03648,R00390,R03646,R04030,R00257,R06583,R04230,R03650,R03209,R01943,R06368,R05193,R00925,R04591,R04209,R04209,R00802,R00214,R00216,R01621,R00801,R00015,R04194,R05140,R00725,R01139,R00299,R08404,R02185,R05804,R00303,R00850,R01528,R01788,R02189,R01786,R00835
179	0.20	496	15	23	0	0	C00031->C00002:[7->10,7->11]	RP03973,RP04241,RP01925,RP01319,RP07975,RP04205,RP08575,RP04359,RP06373,RP03839,RP01133,RP00060,RP08184,RP04204,RP06593	R00181,R04591,R02035,R01127,R04209,R06975,R04560,R00316,R00236,R00941,R04209,R00835,R00725,R01139,R00299,R08404,R02185,R05804,R00303,R00850,R04560,R04559,R01528
180	0.20	320	20	162	0	0	C00031->C00002:[7->11,9->10]	RP01095,RP03973,RP00300,RP06101,RP01575,RP06172,RP00528,RP04205,RP06299,RP04204,RP01093,RP00026,RP00180,RP04241,RP03839,RP00060,RP08184,RP01319,RP00008,RP07975	R05339,R00181,R00944,R00943,R00214,R00216,R05338,R00472,R00604,R02479,R06975,R04560,R00761,R04559,R00771,R00743,R01323,R01179,R05508,R00393,R04057,R02955,R05336,R01359,R05509,R00928,R04000,R00229,R07832,R03884,R00227,R03153,R00235,R00315,R00317,R00320,R04591,R04209,R00725,R01139,R00299,R08404,R02185,R05804,R00303,R00850,R04560,R01127,R03876,R04604,R06746,R06769,R07640,R01300,R07646,R01406,R03631,R05577,R05451,R00982,R01558,R03038,R00381,R02539,R08117,R05537,R00389,R01991,R04773,R00912,R08088,R00910,R00235,R06410,R01954,R01357,R03932,R01407,R04157,R05620,R00189,R01280,R00578,R06409,R03974,R06751,R04507,R02918,R03665,R03664,R03661,R03660,R03663,R03662,R04449,R00735,R01616,R02986,R01598,R02255,R01490,R00436,R08244,R02794,R08218,R01164,R02194,R04870,R02699,R01230,R01231,R06944,R05467,R05452,R04036,R06515,R00483,R03658,R03659,R02718,R05578,R00686,R03651,R03652,R02711,R03654,R03655,R03656,R03657,R04580,R07416,R04582,R07887,R02221,R07325,R06777,R01075,R06778,R01176,R01723,R03647,R03286,R06731,R02473,R04274,R01422,R04563,R04562,R03648,R00390,R03646,R04030,R00257,R06583,R04230,R03650,R03209,R01943,R06368,R05193,R00925,R04209
181	0.20	312	20	163	0	0	C00031->C00002:[7->10,7->11]	RP03973,RP04241,RP01925,RP01319,RP06172,RP10097,RP04205,RP06299,RP06101,RP01093,RP00026,RP00180,RP03839,RP01133,RP00060,RP04204,RP03735,RP06593,RP00008,RP07975	R00181,R04591,R02035,R01127,R00472,R06975,R06975,R04560,R00761,R00214,R00216,R00771,R00743,R01323,R01179,R05508,R00393,R04057,R02955,R05336,R01359,R05509,R00928,R04000,R00229,R07832,R03884,R00227,R03153,R00235,R00315,R00317,R00320,R04209,R00835,R00725,R01139,R00299,R08404,R02185,R05804,R00303,R00850,R04559,R00134,R03215,R03146,R00519,R01528,R03876,R04604,R06746,R06769,R07640,R01300,R07646,R01406,R03631,R05577,R05451,R00982,R01558,R03038,R00381,R02539,R08117,R05537,R00389,R01991,R04773,R00912,R08088,R00910,R00235,R06410,R01954,R01357,R03932,R01407,R04157,R05620,R00189,R01280,R00578,R06409,R03974,R06751,R04507,R02918,R03665,R03664,R03661,R03660,R03663,R03662,R04449,R00735,R01616,R02986,R01598,R02255,R01490,R00436,R08244,R02794,R08218,R01164,R02194,R04870,R02699,R01230,R01231,R06944,R05467,R05452,R04036,R06515,R00483,R03658,R03659,R02718,R05578,R00686,R03651,R03652,R02711,R03654,R03655,R03656,R03657,R04580,R07416,R04582,R07887,R02221,R07325,R06777,R01075,R06778,R01176,R01723,R03647,R03286,R06731,R02473,R04274,R01422,R04563,R04562,R03648,R00390,R03646,R04030,R00257,R06583,R04230,R03650,R03209,R01943,R06368,R05193,R00925,R04209
182	0.20	496	21	32	0	0	C00031->C00002:[7->10,7->11]	RP01925,RP01319,RP04205,RP02961,RP06373,RP01293,RP01133,RP08184,RP01452,RP01179,RP04241,RP01590,RP07975,RP04204,RP01325,RP02450,RP03839,RP00060,RP02453,RP06593,RP00216	R02035,R01127,R06975,R04560,R00028,R00941,R01083,R00835,R04560,R01354,R00926,R04591,R01555,R05196,R04209,R04559,R01135,R02736,R04209,R00725,R01139,R00299,R08404,R02185,R05804,R00303,R00850,R02739,R01528,R01788,R02189,R01786
183	0.50	349	27	174	0	0	C00031->C00002:[1->12,2->13,4->17,5->8,9->11]	RP03973,RP01319,RP06172,RP02940,RP00060,RP01789,RP00180,RP02961,RP06373,RP00649,RP06639,RP06727,RP08184,RP04021,RP00008,RP01590,RP01788,RP06101,RP01093,RP00026,RP04020,RP01654,RP01255,RP11137,RP02453,RP04205,RP00216	R00181,R01127,R00472,R03321,R00725,R01139,R00299,R08404,R02185,R05804,R00303,R00850,R01829,R00315,R00317,R00320,R00028,R00941,R00761,R01067,R01621,R01830,R04560,R04378,R03876,R04604,R06746,R06769,R07640,R01300,R07646,R01406,R03631,R05577,R05451,R00982,R01558,R03038,R00381,R02539,R08117,R05537,R00389,R01991,R04773,R00912,R08088,R00910,R00235,R06410,R01954,R01357,R03932,R01407,R04157,R05620,R00189,R01280,R00578,R06409,R03974,R06751,R04507,R02918,R03665,R03664,R03661,R03660,R03663,R03662,R04449,R00735,R01616,R02986,R01598,R02255,R01490,R00436,R08244,R02794,R08218,R01164,R02194,R04870,R02699,R01230,R01231,R06944,R05467,R05452,R04036,R06515,R00483,R03658,R03659,R02718,R05578,R00686,R03651,R03652,R02711,R03654,R03655,R03656,R03657,R04580,R07416,R04582,R07887,R02221,R07325,R06777,R01075,R06778,R01176,R01723,R03647,R03286,R06731,R02473,R04274,R01422,R04563,R04562,R03648,R00390,R03646,R04030,R00257,R06583,R04230,R03650,R03209,R01943,R06368,R05193,R00925,R01555,R05196,R01829,R00214,R00216,R00771,R00743,R01323,R01179,R05508,R00393,R04057,R02955,R05336,R01359,R05509,R00928,R04000,R00229,R07832,R03884,R00227,R03153,R00235,R04378,R06590,R06863,R01641,R01049,R01843,R01845,R02739,R06975,R04560,R01788,R02189,R01786
184	0.20	321	19	159	0	0	C00031->C00002:[9->10,9->11]	RP03973,RP01319,RP06172,RP04205,RP06299,RP00180,RP06373,RP06639,RP08184,RP04204,RP00008,RP04241,RP03839,RP07975,RP06101,RP01093,RP00026,RP06427,RP00060	R00181,R01127,R00472,R06975,R04560,R00761,R00315,R00317,R00320,R00941,R01621,R04560,R04559,R03876,R04604,R06746,R06769,R07640,R01300,R07646,R01406,R03631,R05577,R05451,R00982,R01558,R03038,R00381,R02539,R08117,R05537,R00389,R01991,R04773,R00912,R08088,R00910,R00235,R06410,R01954,R01357,R03932,R01407,R04157,R05620,R00189,R01280,R00578,R06409,R03974,R06751,R04507,R02918,R03665,R03664,R03661,R03660,R03663,R03662,R04449,R00735,R01616,R02986,R01598,R02255,R01490,R00436,R08244,R02794,R08218,R01164,R02194,R04870,R02699,R01230,R01231,R06944,R05467,R05452,R04036,R06515,R00483,R03658,R03659,R02718,R05578,R00686,R03651,R03652,R02711,R03654,R03655,R03656,R03657,R04580,R07416,R04582,R07887,R02221,R07325,R06777,R01075,R06778,R01176,R01723,R03647,R03286,R06731,R02473,R04274,R01422,R04563,R04562,R03648,R00390,R03646,R04030,R00257,R06583,R04230,R03650,R03209,R01943,R06368,R05193,R00925,R04591,R04209,R04209,R00214,R00216,R00771,R00743,R01323,R01179,R05508,R00393,R04057,R02955,R05336,R01359,R05509,R00928,R04000,R00229,R07832,R03884,R00227,R03153,R00235,R01067,R00725,R01139,R00299,R08404,R02185,R05804,R00303,R00850
185	0.60	347	27	173	0	0	C00031->C00002:[1->12,2->13,4->17,5->3,5->8,9->11]	RP03973,RP01319,RP06172,RP01255,RP02940,RP04020,RP04205,RP00180,RP02961,RP06373,RP00026,RP06727,RP08184,RP04021,RP06726,RP00008,RP01590,RP01790,RP01787,RP06101,RP01093,RP06639,RP01654,RP00060,RP02453,RP00649,RP00216	R00181,R01127,R00472,R01049,R03321,R04378,R06975,R04560,R00315,R00317,R00320,R00028,R00941,R00743,R01323,R01179,R05508,R00393,R04057,R02955,R05336,R01359,R05509,R00928,R04000,R00229,R07832,R03884,R00227,R03153,R00235,R01830,R04560,R04378,R01827,R03876,R04604,R06746,R06769,R07640,R01300,R07646,R01406,R03631,R05577,R05451,R00982,R01558,R03038,R00381,R02539,R08117,R05537,R00389,R01991,R04773,R00912,R08088,R00910,R00235,R06410,R01954,R01357,R03932,R01407,R04157,R05620,R00189,R01280,R00578,R06409,R03974,R06751,R04507,R02918,R03665,R03664,R03661,R03660,R03663,R03662,R04449,R00735,R01616,R02986,R01598,R02255,R01490,R00436,R08244,R02794,R08218,R01164,R02194,R04870,R02699,R01230,R01231,R06944,R05467,R05452,R04036,R06515,R00483,R03658,R03659,R02718,R05578,R00686,R03651,R03652,R02711,R03654,R03655,R03656,R03657,R04580,R07416,R04582,R07887,R02221,R07325,R06777,R01075,R06778,R01176,R01723,R03647,R03286,R06731,R02473,R04274,R01422,R04563,R04562,R03648,R00390,R03646,R04030,R00257,R06583,R04230,R03650,R03209,R01943,R06368,R05193,R00925,R01555,R05196,R01830,R01827,R00214,R00216,R00771,R01621,R06590,R06863,R01641,R00725,R01139,R00299,R08404,R02185,R05804,R00303,R00850,R02739,R00761,R01067,R01788,R02189,R01786
186	0.40	348	37	187	0	1	C00031->C00002:[4->10,4->11,4->2,4->4,7->10,7->11,7->2,7->4]	RP03973,RP06552,RP01134,RP07515,RP01319,RP10096,RP04102,RP06299,RP00180,RP08033,RP03838,RP03775,RP04241,RP03839,RP07975,RP10097,RP06101,RP01093,RP00060,RP03774,RP01925,RP04204,RP06172,RP01128,RP04205,RP04543,RP06373,RP01133,RP05769,RP08184,RP05915,RP00008,RP00749,RP00026,RP05304,RP03735,RP06593	R00181,R01384,R01386,R07658,R00837,R03425,R01127,R06974,R04463,R00761,R00315,R00317,R00320,R04325,R04208,R04144,R04591,R04209,R04209,R06975,R00214,R00216,R00771,R00725,R01139,R00299,R08404,R02185,R05804,R00303,R00850,R04144,R02035,R04559,R00472,R00830,R06975,R04560,R00286,R00941,R00835,R05704,R00830,R01221,R03425,R04560,R02737,R00836,R03876,R04604,R06746,R06769,R07640,R01300,R07646,R01406,R03631,R05577,R05451,R00982,R01558,R03038,R00381,R02539,R08117,R05537,R00389,R01991,R04773,R00912,R08088,R00910,R00235,R06410,R01954,R01357,R03932,R01407,R04157,R05620,R00189,R01280,R00578,R06409,R03974,R06751,R04507,R02918,R03665,R03664,R03661,R03660,R03663,R03662,R04449,R00735,R01616,R02986,R01598,R02255,R01490,R00436,R08244,R02794,R08218,R01164,R02194,R04870,R02699,R01230,R01231,R06944,R05467,R05452,R04036,R06515,R00483,R03658,R03659,R02718,R05578,R00686,R03651,R03652,R02711,R03654,R03655,R03656,R03657,R04580,R07416,R04582,R07887,R02221,R07325,R06777,R01075,R06778,R01176,R01723,R03647,R03286,R06731,R02473,R04274,R01422,R04563,R04562,R03648,R00390,R03646,R04030,R00257,R06583,R04230,R03650,R03209,R01943,R06368,R05193,R00925,R04325,R06974,R00743,R01323,R01179,R05508,R00393,R04057,R02955,R05336,R01359,R05509,R00928,R04000,R00229,R07832,R03884,R00227,R03153,R00235,R05704,R00134,R03215,R03146,R00519,R01528
187	0.40	571	27	43	0	0	C00031->C00002:[5->13,7->11,7->17,9->12]	RP01095,RP03973,RP03121,RP01280,RP01575,RP07157,RP00528,RP04205,RP04020,RP02454,RP04359,RP02961,RP02140,RP01274,RP08575,RP08184,RP01319,RP00191,RP04021,RP00300,RP01590,RP01093,RP02139,RP01238,RP00060,RP03120,RP00216	R05339,R00181,R03509,R01073,R05338,R02722,R00604,R02479,R06975,R04560,R04378,R02740,R00236,R00028,R02340,R01070,R00316,R04560,R01127,R02073,R04780,R04779,R04378,R00944,R00943,R01555,R05196,R00771,R02340,R02722,R01015,R00725,R01139,R00299,R08404,R02185,R05804,R00303,R00850,R03508,R01788,R02189,R01786
188	0.10	312	13	153	0	0	C00031->C00002:[9->11]	RP03973,RP01319,RP06172,RP04205,RP06299,RP06101,RP01093,RP00026,RP00180,RP06373,RP00060,RP08184,RP00008	R00181,R01127,R00472,R06975,R04560,R00761,R00214,R00216,R00771,R00743,R01323,R01179,R05508,R00393,R04057,R02955,R05336,R01359,R05509,R00928,R04000,R00229,R07832,R03884,R00227,R03153,R00235,R00315,R00317,R00320,R00941,R00725,R01139,R00299,R08404,R02185,R05804,R00303,R00850,R04560,R03876,R04604,R06746,R06769,R07640,R01300,R07646,R01406,R03631,R05577,R05451,R00982,R01558,R03038,R00381,R02539,R08117,R05537,R00389,R01991,R04773,R00912,R08088,R00910,R00235,R06410,R01954,R01357,R03932,R01407,R04157,R05620,R00189,R01280,R00578,R06409,R03974,R06751,R04507,R02918,R03665,R03664,R03661,R03660,R03663,R03662,R04449,R00735,R01616,R02986,R01598,R02255,R01490,R00436,R08244,R02794,R08218,R01164,R02194,R04870,R02699,R01230,R01231,R06944,R05467,R05452,R04036,R06515,R00483,R03658,R03659,R02718,R05578,R00686,R03651,R03652,R02711,R03654,R03655,R03656,R03657,R04580,R07416,R04582,R07887,R02221,R07325,R06777,R01075,R06778,R01176,R01723,R03647,R03286,R06731,R02473,R04274,R01422,R04563,R04562,R03648,R00390,R03646,R04030,R00257,R06583,R04230,R03650,R03209,R01943,R06368,R05193,R00925
189	0.40	379	38	173	0	1	C00031->C00002:[4->10,4->11,4->2,4->4,7->11,7->4]	RP03973,RP06552,RP01134,RP07515,RP01319,RP10096,RP04102,RP01575,RP08033,RP03838,RP03775,RP04241,RP03839,RP07975,RP01093,RP02450,RP00060,RP02453,RP00216,RP01095,RP03774,RP01925,RP04204,RP01128,RP00528,RP04205,RP04543,RP00300,RP02961,RP05769,RP08184,RP05915,RP00008,RP00749,RP01590,RP05304,RP03735,RP06593	R00181,R01384,R01386,R07658,R00837,R03425,R01127,R06974,R04463,R05338,R04325,R04208,R04144,R04591,R04209,R04209,R00771,R02736,R00725,R01139,R00299,R08404,R02185,R05804,R00303,R00850,R02739,R01788,R02189,R01786,R05339,R04144,R02035,R04559,R00830,R00604,R02479,R06975,R04560,R00286,R00944,R00943,R00028,R05704,R00830,R01221,R03425,R04560,R02737,R00836,R03876,R04604,R06746,R06769,R07640,R01300,R07646,R01406,R03631,R05577,R05451,R00982,R01558,R03038,R00381,R02539,R08117,R05537,R00389,R01991,R04773,R00912,R08088,R00910,R00235,R06410,R01954,R01357,R03932,R01407,R04157,R05620,R00189,R01280,R00578,R06409,R03974,R06751,R04507,R02918,R03665,R03664,R03661,R03660,R03663,R03662,R04449,R00735,R01616,R02986,R01598,R02255,R01490,R00436,R08244,R02794,R08218,R01164,R02194,R04870,R02699,R01230,R01231,R06944,R05467,R05452,R04036,R06515,R00483,R03658,R03659,R02718,R05578,R00686,R03651,R03652,R02711,R03654,R03655,R03656,R03657,R04580,R07416,R04582,R07887,R02221,R07325,R06777,R01075,R06778,R01176,R01723,R03647,R03286,R06731,R02473,R04274,R01422,R04563,R04562,R03648,R00390,R03646,R04030,R00257,R06583,R04230,R03650,R03209,R01943,R06368,R05193,R00925,R04325,R06974,R01555,R05196,R05704,R00134,R03215,R03146,R00519,R01528
190	0.60	338	22	165	0	0	C00031->C00002:[1->12,2->13,4->17,5->3,5->8,9->11]	RP03973,RP01319,RP06172,RP04205,RP00060,RP00180,RP06373,RP00026,RP08184,RP04021,RP06726,RP00008,RP06639,RP01790,RP01787,RP06101,RP01093,RP01255,RP01654,RP06427,RP04020,RP00649	R00181,R01127,R00472,R06975,R04560,R00725,R01139,R00299,R08404,R02185,R05804,R00303,R00850,R00315,R00317,R00320,R00941,R00743,R01323,R01179,R05508,R00393,R04057,R02955,R05336,R01359,R05509,R00928,R04000,R00229,R07832,R03884,R00227,R03153,R00235,R04560,R04378,R01827,R03876,R04604,R06746,R06769,R07640,R01300,R07646,R01406,R03631,R05577,R05451,R00982,R01558,R03038,R00381,R02539,R08117,R05537,R00389,R01991,R04773,R00912,R08088,R00910,R00235,R06410,R01954,R01357,R03932,R01407,R04157,R05620,R00189,R01280,R00578,R06409,R03974,R06751,R04507,R02918,R03665,R03664,R03661,R03660,R03663,R03662,R04449,R00735,R01616,R02986,R01598,R02255,R01490,R00436,R08244,R02794,R08218,R01164,R02194,R04870,R02699,R01230,R01231,R06944,R05467,R05452,R04036,R06515,R00483,R03658,R03659,R02718,R05578,R00686,R03651,R03652,R02711,R03654,R03655,R03656,R03657,R04580,R07416,R04582,R07887,R02221,R07325,R06777,R01075,R06778,R01176,R01723,R03647,R03286,R06731,R02473,R04274,R01422,R04563,R04562,R03648,R00390,R03646,R04030,R00257,R06583,R04230,R03650,R03209,R01943,R06368,R05193,R00925,R01621,R01830,R01827,R00214,R00216,R00771,R01049,R06590,R06863,R01641,R01067,R04378,R00761,R01067
191	0.20	366	22	147	0	0	C00031->C00002:[7->11,7->3]	RP03973,RP01319,RP09828,RP04021,RP01788,RP01093,RP01255,RP01654,RP06427,RP00060,RP11137,RP01925,RP09657,RP04205,RP01789,RP06373,RP01133,RP08184,RP00008,RP00164,RP04020,RP06593	R00181,R01127,R06862,R04378,R01829,R00771,R01049,R06590,R06863,R01641,R01067,R00725,R01139,R00299,R08404,R02185,R05804,R00303,R00850,R01843,R01845,R02035,R06861,R06975,R04560,R01829,R00941,R00835,R04560,R03876,R04604,R06746,R06769,R07640,R01300,R07646,R01406,R03631,R05577,R05451,R00982,R01558,R03038,R00381,R02539,R08117,R05537,R00389,R01991,R04773,R00912,R08088,R00910,R00235,R06410,R01954,R01357,R03932,R01407,R04157,R05620,R00189,R01280,R00578,R06409,R03974,R06751,R04507,R02918,R03665,R03664,R03661,R03660,R03663,R03662,R04449,R00735,R01616,R02986,R01598,R02255,R01490,R00436,R08244,R02794,R08218,R01164,R02194,R04870,R02699,R01230,R01231,R06944,R05467,R05452,R04036,R06515,R00483,R03658,R03659,R02718,R05578,R00686,R03651,R03652,R02711,R03654,R03655,R03656,R03657,R04580,R07416,R04582,R07887,R02221,R07325,R06777,R01075,R06778,R01176,R01723,R03647,R03286,R06731,R02473,R04274,R01422,R04563,R04562,R03648,R00390,R03646,R04030,R00257,R06583,R04230,R03650,R03209,R01943,R06368,R05193,R00925,R01010,R01011,R01012,R04378,R01528
192	0.20	320	24	170	0	0	C00031->C00002:[7->10,7->11,9->10,9->11]	RP03973,RP01925,RP01319,RP06172,RP04205,RP06299,RP00180,RP02961,RP04204,RP00008,RP04241,RP02453,RP01590,RP07975,RP10097,RP06101,RP01093,RP00026,RP02450,RP03839,RP00060,RP03735,RP06593,RP00216	R00181,R02035,R01127,R00472,R06975,R04560,R00761,R00315,R00317,R00320,R00028,R04559,R03876,R04604,R06746,R06769,R07640,R01300,R07646,R01406,R03631,R05577,R05451,R00982,R01558,R03038,R00381,R02539,R08117,R05537,R00389,R01991,R04773,R00912,R08088,R00910,R00235,R06410,R01954,R01357,R03932,R01407,R04157,R05620,R00189,R01280,R00578,R06409,R03974,R06751,R04507,R02918,R03665,R03664,R03661,R03660,R03663,R03662,R04449,R00735,R01616,R02986,R01598,R02255,R01490,R00436,R08244,R02794,R08218,R01164,R02194,R04870,R02699,R01230,R01231,R06944,R05467,R05452,R04036,R06515,R00483,R03658,R03659,R02718,R05578,R00686,R03651,R03652,R02711,R03654,R03655,R03656,R03657,R04580,R07416,R04582,R07887,R02221,R07325,R06777,R01075,R06778,R01176,R01723,R03647,R03286,R06731,R02473,R04274,R01422,R04563,R04562,R03648,R00390,R03646,R04030,R00257,R06583,R04230,R03650,R03209,R01943,R06368,R05193,R00925,R04591,R02739,R01555,R05196,R04209,R06975,R00214,R00216,R00771,R00743,R01323,R01179,R05508,R00393,R04057,R02955,R05336,R01359,R05509,R00928,R04000,R00229,R07832,R03884,R00227,R03153,R00235,R02736,R04209,R00725,R01139,R00299,R08404,R02185,R05804,R00303,R00850,R00134,R03215,R03146,R00519,R01528,R01788,R02189,R01786
193	0.60	568	26	47	0	0	C00031->C00002:[1->12,2->13,4->17,5->3,5->8,7->11]	RP03973,RP01925,RP01319,RP04205,RP00060,RP01789,RP04359,RP02961,RP06373,RP08575,RP08184,RP04021,RP01590,RP01788,RP01093,RP01255,RP06593,RP02450,RP01654,RP04020,RP11137,RP00052,RP01270,RP02453,RP00649,RP00216	R00181,R02035,R01127,R06975,R04560,R00725,R01139,R00299,R08404,R02185,R05804,R00303,R00850,R01829,R00236,R00028,R00941,R00316,R04560,R04378,R01555,R05196,R01829,R00771,R01049,R01528,R02736,R06590,R06863,R01641,R04378,R01843,R01845,R00756,R00769,R05805,R00770,R00762,R00764,R00767,R01068,R02739,R00761,R01067,R01788,R02189,R01786
194	0.40	351	33	180	0	1	C00031->C00002:[4->10,4->11,4->2,4->4]	RP03973,RP06552,RP01134,RP07515,RP01319,RP06172,RP04102,RP01128,RP04205,RP04543,RP03774,RP00180,RP06373,RP00026,RP05769,RP08184,RP04204,RP05915,RP08033,RP00008,RP00749,RP04241,RP03839,RP07975,RP10096,RP06101,RP01093,RP06639,RP05304,RP03838,RP06427,RP00060,RP03775	R00181,R01384,R01386,R07658,R00837,R03425,R01127,R00472,R04463,R00830,R06975,R04560,R00286,R04144,R00315,R00317,R00320,R00941,R00743,R01323,R01179,R05508,R00393,R04057,R02955,R05336,R01359,R05509,R00928,R04000,R00229,R07832,R03884,R00227,R03153,R00235,R05704,R00830,R01221,R03425,R04560,R04559,R02737,R00836,R04325,R03876,R04604,R06746,R06769,R07640,R01300,R07646,R01406,R03631,R05577,R05451,R00982,R01558,R03038,R00381,R02539,R08117,R05537,R00389,R01991,R04773,R00912,R08088,R00910,R00235,R06410,R01954,R01357,R03932,R01407,R04157,R05620,R00189,R01280,R00578,R06409,R03974,R06751,R04507,R02918,R03665,R03664,R03661,R03660,R03663,R03662,R04449,R00735,R01616,R02986,R01598,R02255,R01490,R00436,R08244,R02794,R08218,R01164,R02194,R04870,R02699,R01230,R01231,R06944,R05467,R05452,R04036,R06515,R00483,R03658,R03659,R02718,R05578,R00686,R03651,R03652,R02711,R03654,R03655,R03656,R03657,R04580,R07416,R04582,R07887,R02221,R07325,R06777,R01075,R06778,R01176,R01723,R03647,R03286,R06731,R02473,R04274,R01422,R04563,R04562,R03648,R00390,R03646,R04030,R00257,R06583,R04230,R03650,R03209,R01943,R06368,R05193,R00925,R04325,R06974,R04591,R04209,R04209,R06974,R00214,R00216,R00771,R01621,R05704,R04208,R01067,R00725,R01139,R00299,R08404,R02185,R05804,R00303,R00850,R04144
195	0.20	326	15	138	0	0	C00031->C00002:[7->10,7->11]	RP04241,RP01925,RP01319,RP07975,RP10097,RP04205,RP01325,RP03839,RP01293,RP01133,RP00060,RP04204,RP03735,RP06593,RP00008	R04591,R02035,R01127,R04209,R06975,R06975,R04560,R01135,R04209,R01083,R00835,R00725,R01139,R00299,R08404,R02185,R05804,R00303,R00850,R04559,R00134,R03215,R03146,R00519,R01528,R03876,R04604,R06746,R06769,R07640,R01300,R07646,R01406,R03631,R05577,R05451,R00982,R01558,R03038,R00381,R02539,R08117,R05537,R00389,R01991,R04773,R00912,R08088,R00910,R00235,R06410,R01954,R01357,R03932,R01407,R04157,R05620,R00189,R01280,R00578,R06409,R03974,R06751,R04507,R02918,R03665,R03664,R03661,R03660,R03663,R03662,R04449,R00735,R01616,R02986,R01598,R02255,R01490,R00436,R08244,R02794,R08218,R01164,R02194,R04870,R02699,R01230,R01231,R06944,R05467,R05452,R04036,R06515,R00483,R03658,R03659,R02718,R05578,R00686,R03651,R03652,R02711,R03654,R03655,R03656,R03657,R04580,R07416,R04582,R07887,R02221,R07325,R06777,R01075,R06778,R01176,R01723,R03647,R03286,R06731,R02473,R04274,R01422,R04563,R04562,R03648,R00390,R03646,R04030,R00257,R06583,R04230,R03650,R03209,R01943,R06368,R05193,R00925
196	0.20	372	26	154	0	0	C00031->C00002:[7->11,7->3]	RP03973,RP01925,RP01319,RP04205,RP09828,RP01789,RP02961,RP06373,RP08184,RP09657,RP04021,RP00008,RP01590,RP00164,RP01788,RP01093,RP01255,RP04020,RP02450,RP01654,RP06427,RP00060,RP11137,RP02453,RP06593,RP00216	R00181,R02035,R01127,R06975,R04560,R06862,R01829,R00028,R00941,R04560,R06861,R04378,R03876,R04604,R06746,R06769,R07640,R01300,R07646,R01406,R03631,R05577,R05451,R00982,R01558,R03038,R00381,R02539,R08117,R05537,R00389,R01991,R04773,R00912,R08088,R00910,R00235,R06410,R01954,R01357,R03932,R01407,R04157,R05620,R00189,R01280,R00578,R06409,R03974,R06751,R04507,R02918,R03665,R03664,R03661,R03660,R03663,R03662,R04449,R00735,R01616,R02986,R01598,R02255,R01490,R00436,R08244,R02794,R08218,R01164,R02194,R04870,R02699,R01230,R01231,R06944,R05467,R05452,R04036,R06515,R00483,R03658,R03659,R02718,R05578,R00686,R03651,R03652,R02711,R03654,R03655,R03656,R03657,R04580,R07416,R04582,R07887,R02221,R07325,R06777,R01075,R06778,R01176,R01723,R03647,R03286,R06731,R02473,R04274,R01422,R04563,R04562,R03648,R00390,R03646,R04030,R00257,R06583,R04230,R03650,R03209,R01943,R06368,R05193,R00925,R01555,R05196,R01010,R01011,R01012,R01829,R00771,R01049,R04378,R02736,R06590,R06863,R01641,R01067,R00725,R01139,R00299,R08404,R02185,R05804,R00303,R00850,R01843,R01845,R02739,R01528,R01788,R02189,R01786
197	0.60	525	24	41	0	0	C00031->C00002:[1->12,2->13,4->17,5->8,7->11,7->3]	RP03973,RP00060,RP01925,RP01319,RP04205,RP09828,RP01789,RP00649,RP01133,RP01452,RP04021,RP01179,RP00164,RP10097,RP01788,RP01093,RP01255,RP01654,RP06427,RP04020,RP11137,RP03735,RP09657,RP06593	R00181,R00725,R01139,R00299,R08404,R02185,R05804,R00303,R00850,R02035,R01127,R06975,R04560,R06862,R01829,R00761,R01067,R00835,R01354,R04378,R00926,R01010,R01011,R01012,R06975,R01829,R00771,R01049,R06590,R06863,R01641,R01067,R04378,R01843,R01845,R00134,R03215,R03146,R00519,R06861,R01528
198	0.40	535	28	46	0	0	C00031->C00002:[5->13,7->11,7->17,9->12]	RP03121,RP01925,RP01319,RP07157,RP04205,RP02139,RP02454,RP02961,RP02140,RP01293,RP01133,RP01274,RP08184,RP01452,RP00191,RP04021,RP01179,RP00300,RP01590,RP01325,RP04020,RP01238,RP01280,RP00060,RP03735,RP03120,RP06593,RP00216	R03509,R02035,R01127,R02722,R06975,R04560,R02340,R02722,R02740,R00028,R02340,R01083,R00835,R01070,R04560,R01354,R02073,R04780,R04779,R04378,R00926,R00944,R00943,R01555,R05196,R01135,R04378,R01015,R01073,R00725,R01139,R00299,R08404,R02185,R05804,R00303,R00850,R00134,R03215,R03146,R00519,R03508,R01528,R01788,R02189,R01786
199	0.40	426	36	73	0	1	C00031->C00002:[4->10,4->2,7->11,7->4]	RP01095,RP03973,RP01134,RP04543,RP01452,RP06172,RP04102,RP01128,RP00528,RP04205,RP06299,RP00300,RP00180,RP03775,RP05769,RP08184,RP01319,RP05915,RP08033,RP01575,RP03838,RP01179,RP04241,RP03839,RP07975,RP07515,RP10096,RP06101,RP01093,RP00026,RP05304,RP00060,RP04204,RP00749,RP03774,RP06552	R05339,R00181,R00837,R00286,R01354,R00472,R04463,R00830,R00604,R02479,R06975,R04560,R00761,R00944,R00943,R00315,R00317,R00320,R04144,R05704,R00830,R01221,R03425,R04560,R01127,R02737,R00836,R04325,R05338,R04208,R00926,R04591,R04209,R04209,R03425,R06974,R00214,R00216,R00771,R00743,R01323,R01179,R05508,R00393,R04057,R02955,R05336,R01359,R05509,R00928,R04000,R00229,R07832,R03884,R00227,R03153,R00235,R05704,R00725,R01139,R00299,R08404,R02185,R05804,R00303,R00850,R04559,R04325,R06974,R04144,R01384,R01386,R07658
200	0.40	354	38	188	0	1	C00031->C00002:[4->10,4->11,4->2,4->4,7->10,7->11,7->2,7->4]	RP03973,RP06552,RP01134,RP01319,RP10096,RP07515,RP00180,RP02450,RP06639,RP08033,RP03838,RP03775,RP04241,RP03839,RP04102,RP06101,RP00060,RP00749,RP02940,RP06727,RP03774,RP01925,RP04204,RP06172,RP01128,RP04205,RP04543,RP06373,RP01133,RP05769,RP08184,RP05915,RP00008,RP07975,RP00026,RP05304,RP03735,RP06593	R00181,R01384,R01386,R07658,R00837,R01127,R06974,R03425,R00315,R00317,R00320,R02736,R01621,R04325,R04208,R04144,R04591,R04209,R04463,R00214,R00216,R00725,R01139,R00299,R08404,R02185,R05804,R00303,R00850,R04325,R06974,R03321,R01830,R04144,R02035,R04559,R00472,R00830,R06975,R04560,R00286,R00941,R00835,R05704,R00830,R01221,R03425,R04560,R02737,R00836,R03876,R04604,R06746,R06769,R07640,R01300,R07646,R01406,R03631,R05577,R05451,R00982,R01558,R03038,R00381,R02539,R08117,R05537,R00389,R01991,R04773,R00912,R08088,R00910,R00235,R06410,R01954,R01357,R03932,R01407,R04157,R05620,R00189,R01280,R00578,R06409,R03974,R06751,R04507,R02918,R03665,R03664,R03661,R03660,R03663,R03662,R04449,R00735,R01616,R02986,R01598,R02255,R01490,R00436,R08244,R02794,R08218,R01164,R02194,R04870,R02699,R01230,R01231,R06944,R05467,R05452,R04036,R06515,R00483,R03658,R03659,R02718,R05578,R00686,R03651,R03652,R02711,R03654,R03655,R03656,R03657,R04580,R07416,R04582,R07887,R02221,R07325,R06777,R01075,R06778,R01176,R01723,R03647,R03286,R06731,R02473,R04274,R01422,R04563,R04562,R03648,R00390,R03646,R04030,R00257,R06583,R04230,R03650,R03209,R01943,R06368,R05193,R00925,R04209,R00743,R01323,R01179,R05508,R00393,R04057,R02955,R05336,R01359,R05509,R00928,R04000,R00229,R07832,R03884,R00227,R03153,R00235,R05704,R00134,R03215,R03146,R00519,R01528
201	0.40	369	31	162	0	1	C00031->C00002:[4->10,4->11,4->2,4->4,7->10,7->11,7->2,7->4]	RP06552,RP07515,RP01134,RP01925,RP01319,RP10096,RP04102,RP04205,RP04543,RP00300,RP01293,RP01133,RP05769,RP08184,RP04204,RP05915,RP08033,RP00008,RP03775,RP04241,RP03735,RP03839,RP01128,RP07975,RP01325,RP05304,RP03838,RP00060,RP00749,RP03774,RP06593	R01384,R01386,R07658,R03425,R00837,R02035,R01127,R06974,R04463,R06975,R04560,R00286,R00944,R00943,R01083,R00835,R05704,R00830,R01221,R03425,R04560,R04559,R02737,R00836,R04325,R03876,R04604,R06746,R06769,R07640,R01300,R07646,R01406,R03631,R05577,R05451,R00982,R01558,R03038,R00381,R02539,R08117,R05537,R00389,R01991,R04773,R00912,R08088,R00910,R00235,R06410,R01954,R01357,R03932,R01407,R04157,R05620,R00189,R01280,R00578,R06409,R03974,R06751,R04507,R02918,R03665,R03664,R03661,R03660,R03663,R03662,R04449,R00735,R01616,R02986,R01598,R02255,R01490,R00436,R08244,R02794,R08218,R01164,R02194,R04870,R02699,R01230,R01231,R06944,R05467,R05452,R04036,R06515,R00483,R03658,R03659,R02718,R05578,R00686,R03651,R03652,R02711,R03654,R03655,R03656,R03657,R04580,R07416,R04582,R07887,R02221,R07325,R06777,R01075,R06778,R01176,R01723,R03647,R03286,R06731,R02473,R04274,R01422,R04563,R04562,R03648,R00390,R03646,R04030,R00257,R06583,R04230,R03650,R03209,R01943,R06368,R05193,R00925,R04144,R04591,R00134,R03215,R03146,R00519,R04209,R00830,R04209,R01135,R05704,R04208,R00725,R01139,R00299,R08404,R02185,R05804,R00303,R00850,R04325,R06974,R04144,R01528
202	0.40	545	34	51	0	1	C00031->C00002:[4->10,4->2,7->10,7->11,7->2,7->4]	RP01095,RP03973,RP01319,RP01925,RP01575,RP10096,RP04102,RP01128,RP00528,RP04205,RP04543,RP04241,RP04359,RP01134,RP01133,RP05769,RP08575,RP08184,RP04204,RP05915,RP08033,RP03838,RP00749,RP00300,RP03839,RP07975,RP07515,RP01093,RP05304,RP00060,RP03775,RP03774,RP06593,RP06552	R05339,R00181,R01127,R02035,R05338,R06974,R04463,R00830,R00604,R02479,R06975,R04560,R00286,R04591,R00236,R00837,R00835,R05704,R00830,R01221,R03425,R00316,R04560,R04559,R02737,R00836,R04325,R04208,R04325,R06974,R00944,R00943,R04209,R04209,R03425,R00771,R05704,R00725,R01139,R00299,R08404,R02185,R05804,R00303,R00850,R04144,R04144,R01528,R01384,R01386,R07658
203	0.40	519	31	50	0	1	C00031->C00002:[4->10,4->11,4->2,4->4,7->10,7->11,7->2,7->4]	RP03973,RP06552,RP01134,RP01925,RP01319,RP10096,RP04102,RP04205,RP04543,RP00300,RP01133,RP05769,RP08184,RP04204,RP05915,RP08033,RP00749,RP03838,RP03775,RP01452,RP04241,RP03735,RP03839,RP01128,RP07515,RP07975,RP05304,RP00060,RP01179,RP03774,RP06593	R00181,R01384,R01386,R07658,R00837,R02035,R01127,R06974,R04463,R06975,R04560,R00286,R00944,R00943,R00835,R05704,R00830,R01221,R03425,R04560,R04559,R02737,R00836,R04325,R04325,R06974,R04208,R04144,R01354,R04591,R00134,R03215,R03146,R00519,R04209,R00830,R03425,R04209,R05704,R00725,R01139,R00299,R08404,R02185,R05804,R00303,R00850,R00926,R04144,R01528
204	0.20	509	23	36	0	0	C00031->C00002:[7->10,7->11]	RP01095,RP03973,RP01925,RP01575,RP00528,RP04205,RP04241,RP04359,RP02961,RP08575,RP08184,RP01319,RP00300,RP01590,RP07975,RP04204,RP01093,RP02450,RP03839,RP00060,RP02453,RP06593,RP00216	R05339,R00181,R02035,R05338,R00604,R02479,R06975,R04560,R04591,R00236,R00028,R00316,R04560,R01127,R00944,R00943,R01555,R05196,R04209,R04559,R00771,R02736,R04209,R00725,R01139,R00299,R08404,R02185,R05804,R00303,R00850,R02739,R01528,R01788,R02189,R01786
205	0.20	346	21	148	0	0	C00031->C00002:[7->10,7->11]	RP01925,RP01319,RP04205,RP04241,RP02961,RP01293,RP01133,RP08184,RP04204,RP00008,RP00300,RP02453,RP01590,RP07975,RP01325,RP02450,RP03839,RP00060,RP03735,RP06593,RP00216	R02035,R01127,R06975,R04560,R04591,R00028,R01083,R00835,R04560,R04559,R03876,R04604,R06746,R06769,R07640,R01300,R07646,R01406,R03631,R05577,R05451,R00982,R01558,R03038,R00381,R02539,R08117,R05537,R00389,R01991,R04773,R00912,R08088,R00910,R00235,R06410,R01954,R01357,R03932,R01407,R04157,R05620,R00189,R01280,R00578,R06409,R03974,R06751,R04507,R02918,R03665,R03664,R03661,R03660,R03663,R03662,R04449,R00735,R01616,R02986,R01598,R02255,R01490,R00436,R08244,R02794,R08218,R01164,R02194,R04870,R02699,R01230,R01231,R06944,R05467,R05452,R04036,R06515,R00483,R03658,R03659,R02718,R05578,R00686,R03651,R03652,R02711,R03654,R03655,R03656,R03657,R04580,R07416,R04582,R07887,R02221,R07325,R06777,R01075,R06778,R01176,R01723,R03647,R03286,R06731,R02473,R04274,R01422,R04563,R04562,R03648,R00390,R03646,R04030,R00257,R06583,R04230,R03650,R03209,R01943,R06368,R05193,R00925,R00944,R00943,R02739,R01555,R05196,R04209,R01135,R02736,R04209,R00725,R01139,R00299,R08404,R02185,R05804,R00303,R00850,R00134,R03215,R03146,R00519,R01528,R01788,R02189,R01786
206	0.40	363	36	179	0	1	C00031->C00002:[4->10,4->11,4->2,4->4]	RP03973,RP06552,RP01134,RP07515,RP01319,RP06172,RP04102,RP01128,RP02940,RP04543,RP03774,RP00180,RP03775,RP02961,RP06373,RP00026,RP06727,RP08184,RP04204,RP05915,RP08033,RP00008,RP00749,RP04241,RP01590,RP07975,RP05769,RP06101,RP06639,RP10096,RP05304,RP03839,RP03838,RP02453,RP04205,RP00216	R00181,R01384,R01386,R07658,R00837,R03425,R01127,R00472,R04463,R00830,R03321,R00286,R04144,R00315,R00317,R00320,R04144,R00028,R00941,R00743,R01323,R01179,R05508,R00393,R04057,R02955,R05336,R01359,R05509,R00928,R04000,R00229,R07832,R03884,R00227,R03153,R00235,R01830,R04560,R04559,R02737,R00836,R04325,R03876,R04604,R06746,R06769,R07640,R01300,R07646,R01406,R03631,R05577,R05451,R00982,R01558,R03038,R00381,R02539,R08117,R05537,R00389,R01991,R04773,R00912,R08088,R00910,R00235,R06410,R01954,R01357,R03932,R01407,R04157,R05620,R00189,R01280,R00578,R06409,R03974,R06751,R04507,R02918,R03665,R03664,R03661,R03660,R03663,R03662,R04449,R00735,R01616,R02986,R01598,R02255,R01490,R00436,R08244,R02794,R08218,R01164,R02194,R04870,R02699,R01230,R01231,R06944,R05467,R05452,R04036,R06515,R00483,R03658,R03659,R02718,R05578,R00686,R03651,R03652,R02711,R03654,R03655,R03656,R03657,R04580,R07416,R04582,R07887,R02221,R07325,R06777,R01075,R06778,R01176,R01723,R03647,R03286,R06731,R02473,R04274,R01422,R04563,R04562,R03648,R00390,R03646,R04030,R00257,R06583,R04230,R03650,R03209,R01943,R06368,R05193,R00925,R04325,R06974,R04591,R01555,R05196,R04209,R05704,R00830,R01221,R03425,R00214,R00216,R01621,R06974,R05704,R04209,R04208,R02739,R06975,R04560,R01788,R02189,R01786
207	0.20	496	15	23	0	0	C00031->C00002:[7->10,7->11]	RP03973,RP04241,RP01925,RP01319,RP07975,RP04205,RP04204,RP06373,RP03839,RP01133,RP00060,RP08184,RP01452,RP06593,RP01179	R00181,R04591,R02035,R01127,R04209,R06975,R04560,R04559,R00941,R04209,R00835,R00725,R01139,R00299,R08404,R02185,R05804,R00303,R00850,R04560,R01354,R01528,R00926
208	0.50	362	18	143	0	0	C00031->C00002:[1->12,2->13,4->17,5->8,7->3]	RP01790,RP09657,RP00164,RP01788,RP02940,RP09828,RP01789,RP01093,RP01255,RP04092,RP02450,RP01654,RP01133,RP06427,RP00060,RP11137,RP00008,RP00861	R01830,R06861,R01010,R01011,R01012,R01829,R03321,R06862,R01829,R00771,R01049,R00190,R02736,R06590,R06863,R01641,R00835,R01067,R00725,R01139,R00299,R08404,R02185,R05804,R00303,R00850,R01843,R01845,R03876,R04604,R06746,R06769,R07640,R01300,R07646,R01406,R03631,R05577,R05451,R00982,R01558,R03038,R00381,R02539,R08117,R05537,R00389,R01991,R04773,R00912,R08088,R00910,R00235,R06410,R01954,R01357,R03932,R01407,R04157,R05620,R00189,R01280,R00578,R06409,R03974,R06751,R04507,R02918,R03665,R03664,R03661,R03660,R03663,R03662,R04449,R00735,R01616,R02986,R01598,R02255,R01490,R00436,R08244,R02794,R08218,R01164,R02194,R04870,R02699,R01230,R01231,R06944,R05467,R05452,R04036,R06515,R00483,R03658,R03659,R02718,R05578,R00686,R03651,R03652,R02711,R03654,R03655,R03656,R03657,R04580,R07416,R04582,R07887,R02221,R07325,R06777,R01075,R06778,R01176,R01723,R03647,R03286,R06731,R02473,R04274,R01422,R04563,R04562,R03648,R00390,R03646,R04030,R00257,R06583,R04230,R03650,R03209,R01943,R06368,R05193,R00925,R00190,R00182
209	0.20	481	20	35	0	0	C00031->C00002:[4->10,4->11,7->10,7->11]	RP03973,RP06552,RP00300,RP01925,RP01319,RP07975,RP04205,RP04543,RP04204,RP01134,RP03839,RP04241,RP01133,RP00060,RP08184,RP01452,RP05915,RP03735,RP06593,RP01179	R00181,R01384,R01386,R07658,R00944,R00943,R02035,R01127,R04209,R06975,R04560,R00286,R04559,R00837,R04209,R04591,R00835,R00725,R01139,R00299,R08404,R02185,R05804,R00303,R00850,R04560,R01354,R02737,R00836,R00134,R03215,R03146,R00519,R01528,R00926
210	0.40	381	35	166	0	1	C00031->C00002:[4->10,4->11,4->2,4->4,7->10,7->11,7->2,7->4]	RP03973,RP06552,RP01134,RP01925,RP01319,RP00300,RP04102,RP01128,RP04205,RP04543,RP01590,RP03775,RP02961,RP06373,RP01133,RP05769,RP04204,RP05915,RP08033,RP00008,RP00749,RP04241,RP03839,RP07975,RP07515,RP10097,RP10096,RP02450,RP05304,RP03838,RP00060,RP02453,RP03774,RP06593,RP00216	R00181,R01384,R01386,R07658,R00837,R02035,R01127,R00944,R00943,R04463,R00830,R06975,R04560,R00286,R01555,R05196,R04144,R00028,R00941,R00835,R05704,R00830,R01221,R03425,R04559,R02737,R00836,R04325,R03876,R04604,R06746,R06769,R07640,R01300,R07646,R01406,R03631,R05577,R05451,R00982,R01558,R03038,R00381,R02539,R08117,R05537,R00389,R01991,R04773,R00912,R08088,R00910,R00235,R06410,R01954,R01357,R03932,R01407,R04157,R05620,R00189,R01280,R00578,R06409,R03974,R06751,R04507,R02918,R03665,R03664,R03661,R03660,R03663,R03662,R04449,R00735,R01616,R02986,R01598,R02255,R01490,R00436,R08244,R02794,R08218,R01164,R02194,R04870,R02699,R01230,R01231,R06944,R05467,R05452,R04036,R06515,R00483,R03658,R03659,R02718,R05578,R00686,R03651,R03652,R02711,R03654,R03655,R03656,R03657,R04580,R07416,R04582,R07887,R02221,R07325,R06777,R01075,R06778,R01176,R01723,R03647,R03286,R06731,R02473,R04274,R01422,R04563,R04562,R03648,R00390,R03646,R04030,R00257,R06583,R04230,R03650,R03209,R01943,R06368,R05193,R00925,R04325,R06974,R04591,R04209,R04209,R03425,R06975,R06974,R02736,R05704,R04208,R00725,R01139,R00299,R08404,R02185,R05804,R00303,R00850,R02739,R04144,R01528,R01788,R02189,R01786
211	0.40	364	30	160	0	1	C00031->C00002:[4->10,4->11,4->2,4->4,7->10,7->11,7->2,7->4]	RP03973,RP06552,RP01134,RP01925,RP01319,RP10096,RP04102,RP04205,RP04543,RP03774,RP06373,RP01133,RP05769,RP04204,RP05915,RP08033,RP00749,RP00008,RP03775,RP04241,RP03839,RP01128,RP07515,RP10097,RP07975,RP05304,RP03838,RP00060,RP03735,RP06593	R00181,R01384,R01386,R07658,R00837,R02035,R01127,R06974,R04463,R06975,R04560,R00286,R04144,R00941,R00835,R05704,R00830,R01221,R03425,R04559,R02737,R00836,R04325,R04325,R06974,R03876,R04604,R06746,R06769,R07640,R01300,R07646,R01406,R03631,R05577,R05451,R00982,R01558,R03038,R00381,R02539,R08117,R05537,R00389,R01991,R04773,R00912,R08088,R00910,R00235,R06410,R01954,R01357,R03932,R01407,R04157,R05620,R00189,R01280,R00578,R06409,R03974,R06751,R04507,R02918,R03665,R03664,R03661,R03660,R03663,R03662,R04449,R00735,R01616,R02986,R01598,R02255,R01490,R00436,R08244,R02794,R08218,R01164,R02194,R04870,R02699,R01230,R01231,R06944,R05467,R05452,R04036,R06515,R00483,R03658,R03659,R02718,R05578,R00686,R03651,R03652,R02711,R03654,R03655,R03656,R03657,R04580,R07416,R04582,R07887,R02221,R07325,R06777,R01075,R06778,R01176,R01723,R03647,R03286,R06731,R02473,R04274,R01422,R04563,R04562,R03648,R00390,R03646,R04030,R00257,R06583,R04230,R03650,R03209,R01943,R06368,R05193,R00925,R04144,R04591,R04209,R00830,R03425,R06975,R04209,R05704,R04208,R00725,R01139,R00299,R08404,R02185,R05804,R00303,R00850,R00134,R03215,R03146,R00519,R01528
212	0.40	345	35	185	0	1	C00031->C00002:[4->10,4->11,4->2,4->4,7->10,7->11,7->2,7->4]	RP03973,RP06552,RP01134,RP07515,RP01319,RP10096,RP04102,RP06299,RP00180,RP08033,RP03838,RP03775,RP04241,RP03839,RP07975,RP10097,RP06101,RP01093,RP00060,RP03774,RP01925,RP04204,RP06172,RP01128,RP04205,RP04543,RP01133,RP05769,RP05915,RP00008,RP00749,RP00026,RP05304,RP03735,RP06593	R00181,R01384,R01386,R07658,R00837,R03425,R01127,R06974,R04463,R00761,R00315,R00317,R00320,R04325,R04208,R04144,R04591,R04209,R04209,R06975,R00214,R00216,R00771,R00725,R01139,R00299,R08404,R02185,R05804,R00303,R00850,R04144,R02035,R04559,R00472,R00830,R06975,R04560,R00286,R00835,R05704,R00830,R01221,R03425,R02737,R00836,R03876,R04604,R06746,R06769,R07640,R01300,R07646,R01406,R03631,R05577,R05451,R00982,R01558,R03038,R00381,R02539,R08117,R05537,R00389,R01991,R04773,R00912,R08088,R00910,R00235,R06410,R01954,R01357,R03932,R01407,R04157,R05620,R00189,R01280,R00578,R06409,R03974,R06751,R04507,R02918,R03665,R03664,R03661,R03660,R03663,R03662,R04449,R00735,R01616,R02986,R01598,R02255,R01490,R00436,R08244,R02794,R08218,R01164,R02194,R04870,R02699,R01230,R01231,R06944,R05467,R05452,R04036,R06515,R00483,R03658,R03659,R02718,R05578,R00686,R03651,R03652,R02711,R03654,R03655,R03656,R03657,R04580,R07416,R04582,R07887,R02221,R07325,R06777,R01075,R06778,R01176,R01723,R03647,R03286,R06731,R02473,R04274,R01422,R04563,R04562,R03648,R00390,R03646,R04030,R00257,R06583,R04230,R03650,R03209,R01943,R06368,R05193,R00925,R04325,R06974,R00743,R01323,R01179,R05508,R00393,R04057,R02955,R05336,R01359,R05509,R00928,R04000,R00229,R07832,R03884,R00227,R03153,R00235,R05704,R00134,R03215,R03146,R00519,R01528
213	0.20	357	22	150	0	0	C00031->C00002:[7->11,7->3]	RP03973,RP01319,RP09828,RP04021,RP10097,RP01788,RP01093,RP01255,RP01654,RP06427,RP00060,RP11137,RP01925,RP09657,RP04205,RP01789,RP01133,RP00008,RP00164,RP04020,RP03735,RP06593	R00181,R01127,R06862,R04378,R06975,R01829,R00771,R01049,R06590,R06863,R01641,R01067,R00725,R01139,R00299,R08404,R02185,R05804,R00303,R00850,R01843,R01845,R02035,R06861,R06975,R04560,R01829,R00835,R03876,R04604,R06746,R06769,R07640,R01300,R07646,R01406,R03631,R05577,R05451,R00982,R01558,R03038,R00381,R02539,R08117,R05537,R00389,R01991,R04773,R00912,R08088,R00910,R00235,R06410,R01954,R01357,R03932,R01407,R04157,R05620,R00189,R01280,R00578,R06409,R03974,R06751,R04507,R02918,R03665,R03664,R03661,R03660,R03663,R03662,R04449,R00735,R01616,R02986,R01598,R02255,R01490,R00436,R08244,R02794,R08218,R01164,R02194,R04870,R02699,R01230,R01231,R06944,R05467,R05452,R04036,R06515,R00483,R03658,R03659,R02718,R05578,R00686,R03651,R03652,R02711,R03654,R03655,R03656,R03657,R04580,R07416,R04582,R07887,R02221,R07325,R06777,R01075,R06778,R01176,R01723,R03647,R03286,R06731,R02473,R04274,R01422,R04563,R04562,R03648,R00390,R03646,R04030,R00257,R06583,R04230,R03650,R03209,R01943,R06368,R05193,R00925,R01010,R01011,R01012,R04378,R00134,R03215,R03146,R00519,R01528
214	0.60	347	25	168	0	0	C00031->C00002:[1->12,2->13,4->17,5->3,5->8,9->11]	RP03973,RP01319,RP06172,RP02940,RP00060,RP04205,RP00180,RP06373,RP02450,RP00026,RP06727,RP08184,RP04021,RP06726,RP00008,RP06639,RP01790,RP01787,RP06101,RP01093,RP01255,RP01654,RP04020,RP00649,RP01133	R00181,R01127,R00472,R03321,R00725,R01139,R00299,R08404,R02185,R05804,R00303,R00850,R06975,R04560,R00315,R00317,R00320,R00941,R02736,R00743,R01323,R01179,R05508,R00393,R04057,R02955,R05336,R01359,R05509,R00928,R04000,R00229,R07832,R03884,R00227,R03153,R00235,R01830,R04560,R04378,R01827,R03876,R04604,R06746,R06769,R07640,R01300,R07646,R01406,R03631,R05577,R05451,R00982,R01558,R03038,R00381,R02539,R08117,R05537,R00389,R01991,R04773,R00912,R08088,R00910,R00235,R06410,R01954,R01357,R03932,R01407,R04157,R05620,R00189,R01280,R00578,R06409,R03974,R06751,R04507,R02918,R03665,R03664,R03661,R03660,R03663,R03662,R04449,R00735,R01616,R02986,R01598,R02255,R01490,R00436,R08244,R02794,R08218,R01164,R02194,R04870,R02699,R01230,R01231,R06944,R05467,R05452,R04036,R06515,R00483,R03658,R03659,R02718,R05578,R00686,R03651,R03652,R02711,R03654,R03655,R03656,R03657,R04580,R07416,R04582,R07887,R02221,R07325,R06777,R01075,R06778,R01176,R01723,R03647,R03286,R06731,R02473,R04274,R01422,R04563,R04562,R03648,R00390,R03646,R04030,R00257,R06583,R04230,R03650,R03209,R01943,R06368,R05193,R00925,R01621,R01830,R01827,R00214,R00216,R00771,R01049,R06590,R06863,R01641,R04378,R00761,R01067,R00835
215	0.20	509	23	36	0	0	C00031->C00002:[7->10,7->11]	RP01095,RP03973,RP01925,RP01452,RP00528,RP04205,RP04241,RP02961,RP08184,RP01319,RP01575,RP01179,RP00300,RP01590,RP07975,RP04204,RP01093,RP02450,RP03839,RP00060,RP02453,RP06593,RP00216	R05339,R00181,R02035,R01354,R00604,R02479,R06975,R04560,R04591,R00028,R04560,R01127,R05338,R00926,R00944,R00943,R01555,R05196,R04209,R04559,R00771,R02736,R04209,R00725,R01139,R00299,R08404,R02185,R05804,R00303,R00850,R02739,R01528,R01788,R02189,R01786
216	0.60	383	23	158	0	0	C00031->C00002:[1->12,2->13,4->11,4->17,5->3,5->8]	RP06552,RP03973,RP01319,RP04205,RP04543,RP01789,RP00453,RP01270,RP06373,RP08184,RP00060,RP04021,RP05915,RP00008,RP01788,RP01093,RP01255,RP01654,RP04020,RP11137,RP00052,RP00343,RP00649	R01384,R01386,R07658,R00181,R01127,R06975,R04560,R00286,R01829,R02727,R00010,R01068,R00941,R04560,R00725,R01139,R00299,R08404,R02185,R05804,R00303,R00850,R04378,R02737,R00836,R03876,R04604,R06746,R06769,R07640,R01300,R07646,R01406,R03631,R05577,R05451,R00982,R01558,R03038,R00381,R02539,R08117,R05537,R00389,R01991,R04773,R00912,R08088,R00910,R00235,R06410,R01954,R01357,R03932,R01407,R04157,R05620,R00189,R01280,R00578,R06409,R03974,R06751,R04507,R02918,R03665,R03664,R03661,R03660,R03663,R03662,R04449,R00735,R01616,R02986,R01598,R02255,R01490,R00436,R08244,R02794,R08218,R01164,R02194,R04870,R02699,R01230,R01231,R06944,R05467,R05452,R04036,R06515,R00483,R03658,R03659,R02718,R05578,R00686,R03651,R03652,R02711,R03654,R03655,R03656,R03657,R04580,R07416,R04582,R07887,R02221,R07325,R06777,R01075,R06778,R01176,R01723,R03647,R03286,R06731,R02473,R04274,R01422,R04563,R04562,R03648,R00390,R03646,R04030,R00257,R06583,R04230,R03650,R03209,R01943,R06368,R05193,R00925,R01829,R00771,R01049,R06590,R06863,R01641,R04378,R01843,R01845,R00756,R00769,R05805,R00770,R00762,R00764,R00767,R02778,R02780,R00761,R01067
217	0.20	344	20	147	0	0	C00031->C00002:[4->10,4->11,7->10,7->11]	RP06552,RP00300,RP01925,RP01319,RP07975,RP04205,RP04543,RP04241,RP01134,RP01325,RP03839,RP01293,RP01133,RP00060,RP08184,RP04204,RP05915,RP03735,RP06593,RP00008	R01384,R01386,R07658,R00944,R00943,R02035,R01127,R04209,R06975,R04560,R00286,R04591,R00837,R01135,R04209,R01083,R00835,R00725,R01139,R00299,R08404,R02185,R05804,R00303,R00850,R04560,R04559,R02737,R00836,R00134,R03215,R03146,R00519,R01528,R03876,R04604,R06746,R06769,R07640,R01300,R07646,R01406,R03631,R05577,R05451,R00982,R01558,R03038,R00381,R02539,R08117,R05537,R00389,R01991,R04773,R00912,R08088,R00910,R00235,R06410,R01954,R01357,R03932,R01407,R04157,R05620,R00189,R01280,R00578,R06409,R03974,R06751,R04507,R02918,R03665,R03664,R03661,R03660,R03663,R03662,R04449,R00735,R01616,R02986,R01598,R02255,R01490,R00436,R08244,R02794,R08218,R01164,R02194,R04870,R02699,R01230,R01231,R06944,R05467,R05452,R04036,R06515,R00483,R03658,R03659,R02718,R05578,R00686,R03651,R03652,R02711,R03654,R03655,R03656,R03657,R04580,R07416,R04582,R07887,R02221,R07325,R06777,R01075,R06778,R01176,R01723,R03647,R03286,R06731,R02473,R04274,R01422,R04563,R04562,R03648,R00390,R03646,R04030,R00257,R06583,R04230,R03650,R03209,R01943,R06368,R05193,R00925
218	0.20	350	28	167	0	0	C00031->C00002:[7->10,7->11]	RP03973,RP01134,RP01925,RP01319,RP06172,RP04205,RP02454,RP00180,RP02961,RP06373,RP06639,RP06727,RP08184,RP04204,RP05915,RP00008,RP04241,RP01590,RP07975,RP06101,RP00196,RP00026,RP02450,RP03839,RP02453,RP06593,RP00216,RP01197	R00181,R00837,R02035,R01127,R00472,R06975,R04560,R02740,R00315,R00317,R00320,R00028,R00941,R01621,R01830,R04560,R04559,R02737,R00836,R03876,R04604,R06746,R06769,R07640,R01300,R07646,R01406,R03631,R05577,R05451,R00982,R01558,R03038,R00381,R02539,R08117,R05537,R00389,R01991,R04773,R00912,R08088,R00910,R00235,R06410,R01954,R01357,R03932,R01407,R04157,R05620,R00189,R01280,R00578,R06409,R03974,R06751,R04507,R02918,R03665,R03664,R03661,R03660,R03663,R03662,R04449,R00735,R01616,R02986,R01598,R02255,R01490,R00436,R08244,R02794,R08218,R01164,R02194,R04870,R02699,R01230,R01231,R06944,R05467,R05452,R04036,R06515,R00483,R03658,R03659,R02718,R05578,R00686,R03651,R03652,R02711,R03654,R03655,R03656,R03657,R04580,R07416,R04582,R07887,R02221,R07325,R06777,R01075,R06778,R01176,R01723,R03647,R03286,R06731,R02473,R04274,R01422,R04563,R04562,R03648,R00390,R03646,R04030,R00257,R06583,R04230,R03650,R03209,R01943,R06368,R05193,R00925,R04591,R01555,R05196,R04209,R00214,R00216,R00289,R00287,R00955,R00743,R01323,R01179,R05508,R00393,R04057,R02955,R05336,R01359,R05509,R00928,R04000,R00229,R07832,R03884,R00227,R03153,R00235,R02736,R04209,R02739,R01528,R01788,R02189,R01786,R00959
219	0.20	327	25	172	0	0	C00031->C00002:[7->10,7->11,9->10,9->11]	RP03973,RP01925,RP01319,RP06172,RP04205,RP06299,RP04241,RP00180,RP02961,RP08184,RP04204,RP00008,RP00300,RP02453,RP01590,RP07975,RP06101,RP01093,RP00026,RP02450,RP03839,RP00060,RP03735,RP06593,RP00216	R00181,R02035,R01127,R00472,R06975,R04560,R00761,R04591,R00315,R00317,R00320,R00028,R04560,R04559,R03876,R04604,R06746,R06769,R07640,R01300,R07646,R01406,R03631,R05577,R05451,R00982,R01558,R03038,R00381,R02539,R08117,R05537,R00389,R01991,R04773,R00912,R08088,R00910,R00235,R06410,R01954,R01357,R03932,R01407,R04157,R05620,R00189,R01280,R00578,R06409,R03974,R06751,R04507,R02918,R03665,R03664,R03661,R03660,R03663,R03662,R04449,R00735,R01616,R02986,R01598,R02255,R01490,R00436,R08244,R02794,R08218,R01164,R02194,R04870,R02699,R01230,R01231,R06944,R05467,R05452,R04036,R06515,R00483,R03658,R03659,R02718,R05578,R00686,R03651,R03652,R02711,R03654,R03655,R03656,R03657,R04580,R07416,R04582,R07887,R02221,R07325,R06777,R01075,R06778,R01176,R01723,R03647,R03286,R06731,R02473,R04274,R01422,R04563,R04562,R03648,R00390,R03646,R04030,R00257,R06583,R04230,R03650,R03209,R01943,R06368,R05193,R00925,R00944,R00943,R02739,R01555,R05196,R04209,R00214,R00216,R00771,R00743,R01323,R01179,R05508,R00393,R04057,R02955,R05336,R01359,R05509,R00928,R04000,R00229,R07832,R03884,R00227,R03153,R00235,R02736,R04209,R00725,R01139,R00299,R08404,R02185,R05804,R00303,R00850,R00134,R03215,R03146,R00519,R01528,R01788,R02189,R01786
220	0.40	517	35	55	0	1	C00031->C00002:[4->10,4->11,4->2,4->4,7->10,7->11,7->2,7->4]	RP03973,RP07515,RP01134,RP01319,RP10096,RP04102,RP04204,RP08033,RP01575,RP03838,RP03775,RP04241,RP03839,RP07975,RP01093,RP00060,RP00749,RP01095,RP03774,RP01925,RP01452,RP01128,RP00528,RP04205,RP04543,RP00300,RP01133,RP05769,RP08184,RP05915,RP01179,RP05304,RP03735,RP06593,RP06552	R00181,R03425,R00837,R01127,R06974,R04463,R04559,R04325,R05338,R04208,R04144,R04591,R04209,R04209,R00771,R00725,R01139,R00299,R08404,R02185,R05804,R00303,R00850,R04325,R06974,R05339,R04144,R02035,R01354,R00830,R00604,R02479,R06975,R04560,R00286,R00944,R00943,R00835,R05704,R00830,R01221,R03425,R04560,R02737,R00836,R00926,R05704,R00134,R03215,R03146,R00519,R01528,R01384,R01386,R07658
221	0.20	372	26	158	0	0	C00031->C00002:[7->3,9->11]	RP03973,RP09828,RP01319,RP06172,RP04205,RP06299,RP01789,RP00180,RP08343,RP08184,RP09657,RP04021,RP00008,RP04833,RP00300,RP00164,RP01788,RP06101,RP01093,RP01255,RP04020,RP01654,RP06427,RP00060,RP11137,RP03735	R00181,R06862,R01127,R00472,R06975,R04560,R00761,R01829,R00315,R00317,R00320,R00236,R04560,R06861,R04378,R03876,R04604,R06746,R06769,R07640,R01300,R07646,R01406,R03631,R05577,R05451,R00982,R01558,R03038,R00381,R02539,R08117,R05537,R00389,R01991,R04773,R00912,R08088,R00910,R00235,R06410,R01954,R01357,R03932,R01407,R04157,R05620,R00189,R01280,R00578,R06409,R03974,R06751,R04507,R02918,R03665,R03664,R03661,R03660,R03663,R03662,R04449,R00735,R01616,R02986,R01598,R02255,R01490,R00436,R08244,R02794,R08218,R01164,R02194,R04870,R02699,R01230,R01231,R06944,R05467,R05452,R04036,R06515,R00483,R03658,R03659,R02718,R05578,R00686,R03651,R03652,R02711,R03654,R03655,R03656,R03657,R04580,R07416,R04582,R07887,R02221,R07325,R06777,R01075,R06778,R01176,R01723,R03647,R03286,R06731,R02473,R04274,R01422,R04563,R04562,R03648,R00390,R03646,R04030,R00257,R06583,R04230,R03650,R03209,R01943,R06368,R05193,R00925,R00316,R00944,R00943,R01010,R01011,R01012,R01829,R00214,R00216,R00771,R01049,R04378,R06590,R06863,R01641,R01067,R00725,R01139,R00299,R08404,R02185,R05804,R00303,R00850,R01843,R01845,R00134,R03215,R03146,R00519
222	0.20	355	22	149	0	0	C00031->C00002:[7->10,7->11]	RP03973,RP01925,RP01319,RP06172,RP04205,RP06299,RP04241,RP00180,RP08343,RP01133,RP08184,RP04204,RP00008,RP04833,RP00300,RP03839,RP07975,RP06101,RP01093,RP00060,RP03735,RP06593	R00181,R02035,R01127,R00472,R06975,R04560,R00761,R04591,R00315,R00317,R00320,R00236,R00835,R04560,R04559,R03876,R04604,R06746,R06769,R07640,R01300,R07646,R01406,R03631,R05577,R05451,R00982,R01558,R03038,R00381,R02539,R08117,R05537,R00389,R01991,R04773,R00912,R08088,R00910,R00235,R06410,R01954,R01357,R03932,R01407,R04157,R05620,R00189,R01280,R00578,R06409,R03974,R06751,R04507,R02918,R03665,R03664,R03661,R03660,R03663,R03662,R04449,R00735,R01616,R02986,R01598,R02255,R01490,R00436,R08244,R02794,R08218,R01164,R02194,R04870,R02699,R01230,R01231,R06944,R05467,R05452,R04036,R06515,R00483,R03658,R03659,R02718,R05578,R00686,R03651,R03652,R02711,R03654,R03655,R03656,R03657,R04580,R07416,R04582,R07887,R02221,R07325,R06777,R01075,R06778,R01176,R01723,R03647,R03286,R06731,R02473,R04274,R01422,R04563,R04562,R03648,R00390,R03646,R04030,R00257,R06583,R04230,R03650,R03209,R01943,R06368,R05193,R00925,R00316,R00944,R00943,R04209,R04209,R00214,R00216,R00771,R00725,R01139,R00299,R08404,R02185,R05804,R00303,R00850,R00134,R03215,R03146,R00519,R01528
223	0.50	365	20	148	0	0	C00031->C00002:[1->12,2->13,4->11,4->17,5->8]	RP06552,RP03973,RP01319,RP04021,RP01787,RP04205,RP04543,RP00453,RP01255,RP01093,RP04020,RP06373,RP00649,RP00060,RP08184,RP01654,RP00343,RP06726,RP05915,RP00008	R01384,R01386,R07658,R00181,R01127,R04378,R01827,R06975,R04560,R00286,R02727,R00010,R01049,R00771,R04378,R00941,R00761,R01067,R00725,R01139,R00299,R08404,R02185,R05804,R00303,R00850,R04560,R06590,R06863,R01641,R02778,R02780,R01827,R02737,R00836,R03876,R04604,R06746,R06769,R07640,R01300,R07646,R01406,R03631,R05577,R05451,R00982,R01558,R03038,R00381,R02539,R08117,R05537,R00389,R01991,R04773,R00912,R08088,R00910,R00235,R06410,R01954,R01357,R03932,R01407,R04157,R05620,R00189,R01280,R00578,R06409,R03974,R06751,R04507,R02918,R03665,R03664,R03661,R03660,R03663,R03662,R04449,R00735,R01616,R02986,R01598,R02255,R01490,R00436,R08244,R02794,R08218,R01164,R02194,R04870,R02699,R01230,R01231,R06944,R05467,R05452,R04036,R06515,R00483,R03658,R03659,R02718,R05578,R00686,R03651,R03652,R02711,R03654,R03655,R03656,R03657,R04580,R07416,R04582,R07887,R02221,R07325,R06777,R01075,R06778,R01176,R01723,R03647,R03286,R06731,R02473,R04274,R01422,R04563,R04562,R03648,R00390,R03646,R04030,R00257,R06583,R04230,R03650,R03209,R01943,R06368,R05193,R00925
224	0.40	506	36	57	0	1	C00031->C00002:[4->10,4->11,4->2,4->4,7->10,7->11,7->2,7->4]	RP03973,RP06552,RP01134,RP01319,RP10096,RP07515,RP01452,RP08033,RP03838,RP03775,RP04241,RP03839,RP04102,RP10097,RP02450,RP00060,RP00749,RP00216,RP03774,RP01925,RP04204,RP01128,RP04205,RP04543,RP02961,RP06373,RP01133,RP05769,RP05915,RP07975,RP02453,RP01590,RP05304,RP01179,RP03735,RP06593	R00181,R01384,R01386,R07658,R00837,R01127,R06974,R03425,R01354,R04325,R04208,R04144,R04591,R04209,R04463,R06975,R02736,R00725,R01139,R00299,R08404,R02185,R05804,R00303,R00850,R04325,R06974,R01788,R02189,R01786,R04144,R02035,R04559,R00830,R06975,R04560,R00286,R00028,R00941,R00835,R05704,R00830,R01221,R03425,R02737,R00836,R04209,R02739,R01555,R05196,R05704,R00926,R00134,R03215,R03146,R00519,R01528
225	0.40	375	35	167	0	1	C00031->C00002:[4->10,4->11,4->2,4->4,7->10,7->11,7->2,7->4]	RP03973,RP07515,RP01134,RP01319,RP10096,RP04102,RP01575,RP08033,RP03838,RP03775,RP04241,RP03839,RP07975,RP01093,RP00060,RP01095,RP03774,RP01925,RP04204,RP01128,RP00528,RP04205,RP04543,RP00300,RP06373,RP01133,RP05769,RP08184,RP05915,RP00008,RP00749,RP05304,RP03735,RP06593,RP06552	R00181,R03425,R00837,R01127,R06974,R04463,R05338,R04325,R04208,R04144,R04591,R04209,R04209,R00771,R00725,R01139,R00299,R08404,R02185,R05804,R00303,R00850,R05339,R04144,R02035,R04559,R00830,R00604,R02479,R06975,R04560,R00286,R00944,R00943,R00941,R00835,R05704,R00830,R01221,R03425,R04560,R02737,R00836,R03876,R04604,R06746,R06769,R07640,R01300,R07646,R01406,R03631,R05577,R05451,R00982,R01558,R03038,R00381,R02539,R08117,R05537,R00389,R01991,R04773,R00912,R08088,R00910,R00235,R06410,R01954,R01357,R03932,R01407,R04157,R05620,R00189,R01280,R00578,R06409,R03974,R06751,R04507,R02918,R03665,R03664,R03661,R03660,R03663,R03662,R04449,R00735,R01616,R02986,R01598,R02255,R01490,R00436,R08244,R02794,R08218,R01164,R02194,R04870,R02699,R01230,R01231,R06944,R05467,R05452,R04036,R06515,R00483,R03658,R03659,R02718,R05578,R00686,R03651,R03652,R02711,R03654,R03655,R03656,R03657,R04580,R07416,R04582,R07887,R02221,R07325,R06777,R01075,R06778,R01176,R01723,R03647,R03286,R06731,R02473,R04274,R01422,R04563,R04562,R03648,R00390,R03646,R04030,R00257,R06583,R04230,R03650,R03209,R01943,R06368,R05193,R00925,R04325,R06974,R05704,R00134,R03215,R03146,R00519,R01528,R01384,R01386,R07658
226	0.40	511	32	51	0	1	C00031->C00002:[4->10,4->11,4->2,4->4,7->10,7->11,7->2,7->4]	RP06552,RP07515,RP01134,RP01319,RP10096,RP04102,RP01293,RP01452,RP08033,RP03838,RP03775,RP04241,RP03839,RP07975,RP00060,RP00749,RP03774,RP01925,RP04204,RP01128,RP04205,RP04543,RP00300,RP01133,RP05769,RP08184,RP05915,RP01179,RP01325,RP05304,RP03735,RP06593	R01384,R01386,R07658,R03425,R00837,R01127,R06974,R04463,R01083,R01354,R04325,R04208,R04144,R04591,R04209,R04209,R00725,R01139,R00299,R08404,R02185,R05804,R00303,R00850,R04325,R06974,R04144,R02035,R04559,R00830,R06975,R04560,R00286,R00944,R00943,R00835,R05704,R00830,R01221,R03425,R04560,R02737,R00836,R00926,R01135,R05704,R00134,R03215,R03146,R00519,R01528
227	0.60	363	23	152	0	0	C00031->C00002:[1->12,2->13,4->17,5->8,7->11,7->3]	RP03973,RP01925,RP01319,RP04205,RP09828,RP01789,RP00649,RP01133,RP09657,RP04021,RP00008,RP00164,RP10097,RP01788,RP01093,RP01255,RP04020,RP01654,RP06427,RP00060,RP11137,RP03735,RP06593	R00181,R02035,R01127,R06975,R04560,R06862,R01829,R00761,R01067,R00835,R06861,R04378,R03876,R04604,R06746,R06769,R07640,R01300,R07646,R01406,R03631,R05577,R05451,R00982,R01558,R03038,R00381,R02539,R08117,R05537,R00389,R01991,R04773,R00912,R08088,R00910,R00235,R06410,R01954,R01357,R03932,R01407,R04157,R05620,R00189,R01280,R00578,R06409,R03974,R06751,R04507,R02918,R03665,R03664,R03661,R03660,R03663,R03662,R04449,R00735,R01616,R02986,R01598,R02255,R01490,R00436,R08244,R02794,R08218,R01164,R02194,R04870,R02699,R01230,R01231,R06944,R05467,R05452,R04036,R06515,R00483,R03658,R03659,R02718,R05578,R00686,R03651,R03652,R02711,R03654,R03655,R03656,R03657,R04580,R07416,R04582,R07887,R02221,R07325,R06777,R01075,R06778,R01176,R01723,R03647,R03286,R06731,R02473,R04274,R01422,R04563,R04562,R03648,R00390,R03646,R04030,R00257,R06583,R04230,R03650,R03209,R01943,R06368,R05193,R00925,R01010,R01011,R01012,R06975,R01829,R00771,R01049,R04378,R06590,R06863,R01641,R01067,R00725,R01139,R00299,R08404,R02185,R05804,R00303,R00850,R01843,R01845,R00134,R03215,R03146,R00519,R01528
228	0.60	370	24	150	0	0	C00031->C00002:[1->12,2->13,4->17,5->8,7->11,7->3]	RP01325,RP01925,RP01319,RP04205,RP09828,RP01789,RP06373,RP01293,RP00649,RP01133,RP08184,RP09657,RP04021,RP00008,RP00164,RP00060,RP01788,RP01093,RP01255,RP01654,RP06427,RP04020,RP11137,RP06593	R01135,R02035,R01127,R06975,R04560,R06862,R01829,R00941,R01083,R00761,R01067,R00835,R04560,R06861,R04378,R03876,R04604,R06746,R06769,R07640,R01300,R07646,R01406,R03631,R05577,R05451,R00982,R01558,R03038,R00381,R02539,R08117,R05537,R00389,R01991,R04773,R00912,R08088,R00910,R00235,R06410,R01954,R01357,R03932,R01407,R04157,R05620,R00189,R01280,R00578,R06409,R03974,R06751,R04507,R02918,R03665,R03664,R03661,R03660,R03663,R03662,R04449,R00735,R01616,R02986,R01598,R02255,R01490,R00436,R08244,R02794,R08218,R01164,R02194,R04870,R02699,R01230,R01231,R06944,R05467,R05452,R04036,R06515,R00483,R03658,R03659,R02718,R05578,R00686,R03651,R03652,R02711,R03654,R03655,R03656,R03657,R04580,R07416,R04582,R07887,R02221,R07325,R06777,R01075,R06778,R01176,R01723,R03647,R03286,R06731,R02473,R04274,R01422,R04563,R04562,R03648,R00390,R03646,R04030,R00257,R06583,R04230,R03650,R03209,R01943,R06368,R05193,R00925,R01010,R01011,R01012,R00725,R01139,R00299,R08404,R02185,R05804,R00303,R00850,R01829,R00771,R01049,R06590,R06863,R01641,R01067,R04378,R01843,R01845,R01528
229	0.40	368	31	173	0	0	C00031->C00002:[5->13,7->17,9->11,9->12]	RP03973,RP01134,RP01280,RP01319,RP06172,RP02140,RP04205,RP02139,RP02454,RP03121,RP00180,RP02961,RP06373,RP06639,RP06727,RP08184,RP05915,RP00191,RP00008,RP07157,RP01590,RP04021,RP01274,RP06101,RP00196,RP00026,RP01238,RP04020,RP03120,RP00216,RP01197	R00181,R00837,R01073,R01127,R00472,R02340,R06975,R04560,R02340,R02722,R02740,R03509,R00315,R00317,R00320,R00028,R00941,R01621,R01830,R04560,R02737,R00836,R02073,R04780,R04779,R03876,R04604,R06746,R06769,R07640,R01300,R07646,R01406,R03631,R05577,R05451,R00982,R01558,R03038,R00381,R02539,R08117,R05537,R00389,R01991,R04773,R00912,R08088,R00910,R00235,R06410,R01954,R01357,R03932,R01407,R04157,R05620,R00189,R01280,R00578,R06409,R03974,R06751,R04507,R02918,R03665,R03664,R03661,R03660,R03663,R03662,R04449,R00735,R01616,R02986,R01598,R02255,R01490,R00436,R08244,R02794,R08218,R01164,R02194,R04870,R02699,R01230,R01231,R06944,R05467,R05452,R04036,R06515,R00483,R03658,R03659,R02718,R05578,R00686,R03651,R03652,R02711,R03654,R03655,R03656,R03657,R04580,R07416,R04582,R07887,R02221,R07325,R06777,R01075,R06778,R01176,R01723,R03647,R03286,R06731,R02473,R04274,R01422,R04563,R04562,R03648,R00390,R03646,R04030,R00257,R06583,R04230,R03650,R03209,R01943,R06368,R05193,R00925,R02722,R01555,R05196,R04378,R01070,R00214,R00216,R00289,R00287,R00955,R00743,R01323,R01179,R05508,R00393,R04057,R02955,R05336,R01359,R05509,R00928,R04000,R00229,R07832,R03884,R00227,R03153,R00235,R01015,R04378,R03508,R01788,R02189,R01786,R00959
230	0.20	360	22	148	0	0	C00031->C00002:[4->10,4->11]	RP03973,RP06552,RP01134,RP01319,RP06299,RP00180,RP08343,RP04833,RP04241,RP03839,RP07975,RP06101,RP01093,RP00060,RP04204,RP06172,RP04205,RP04543,RP06373,RP08184,RP05915,RP00008	R00181,R01384,R01386,R07658,R00837,R01127,R00761,R00315,R00317,R00320,R00236,R00316,R04591,R04209,R04209,R00214,R00216,R00771,R00725,R01139,R00299,R08404,R02185,R05804,R00303,R00850,R04559,R00472,R06975,R04560,R00286,R00941,R04560,R02737,R00836,R03876,R04604,R06746,R06769,R07640,R01300,R07646,R01406,R03631,R05577,R05451,R00982,R01558,R03038,R00381,R02539,R08117,R05537,R00389,R01991,R04773,R00912,R08088,R00910,R00235,R06410,R01954,R01357,R03932,R01407,R04157,R05620,R00189,R01280,R00578,R06409,R03974,R06751,R04507,R02918,R03665,R03664,R03661,R03660,R03663,R03662,R04449,R00735,R01616,R02986,R01598,R02255,R01490,R00436,R08244,R02794,R08218,R01164,R02194,R04870,R02699,R01230,R01231,R06944,R05467,R05452,R04036,R06515,R00483,R03658,R03659,R02718,R05578,R00686,R03651,R03652,R02711,R03654,R03655,R03656,R03657,R04580,R07416,R04582,R07887,R02221,R07325,R06777,R01075,R06778,R01176,R01723,R03647,R03286,R06731,R02473,R04274,R01422,R04563,R04562,R03648,R00390,R03646,R04030,R00257,R06583,R04230,R03650,R03209,R01943,R06368,R05193,R00925
231	0.60	364	21	151	0	0	C00031->C00002:[1->12,2->13,4->11,4->17,5->3,5->8]	RP06552,RP03973,RP01134,RP01319,RP04205,RP04543,RP08184,RP00060,RP04021,RP06726,RP05915,RP00008,RP00300,RP01790,RP01787,RP01093,RP01255,RP01654,RP04020,RP03735,RP00649	R01384,R01386,R07658,R00181,R00837,R01127,R06975,R04560,R00286,R04560,R00725,R01139,R00299,R08404,R02185,R05804,R00303,R00850,R04378,R01827,R02737,R00836,R03876,R04604,R06746,R06769,R07640,R01300,R07646,R01406,R03631,R05577,R05451,R00982,R01558,R03038,R00381,R02539,R08117,R05537,R00389,R01991,R04773,R00912,R08088,R00910,R00235,R06410,R01954,R01357,R03932,R01407,R04157,R05620,R00189,R01280,R00578,R06409,R03974,R06751,R04507,R02918,R03665,R03664,R03661,R03660,R03663,R03662,R04449,R00735,R01616,R02986,R01598,R02255,R01490,R00436,R08244,R02794,R08218,R01164,R02194,R04870,R02699,R01230,R01231,R06944,R05467,R05452,R04036,R06515,R00483,R03658,R03659,R02718,R05578,R00686,R03651,R03652,R02711,R03654,R03655,R03656,R03657,R04580,R07416,R04582,R07887,R02221,R07325,R06777,R01075,R06778,R01176,R01723,R03647,R03286,R06731,R02473,R04274,R01422,R04563,R04562,R03648,R00390,R03646,R04030,R00257,R06583,R04230,R03650,R03209,R01943,R06368,R05193,R00925,R00944,R00943,R01830,R01827,R00771,R01049,R06590,R06863,R01641,R04378,R00134,R03215,R03146,R00519,R00761,R01067
232	0.40	417	38	77	0	1	C00031->C00002:[4->10,4->11,4->2,4->4,7->10,7->11,7->2,7->4]	RP06552,RP07515,RP01134,RP01319,RP10096,RP04102,RP06299,RP00180,RP01293,RP00026,RP04204,RP08033,RP03838,RP03775,RP00300,RP03839,RP07975,RP06101,RP01093,RP00060,RP00749,RP03774,RP01925,RP01452,RP06172,RP01128,RP04205,RP04543,RP04241,RP01133,RP05769,RP08184,RP05915,RP01179,RP01325,RP05304,RP03735,RP06593	R01384,R01386,R07658,R03425,R00837,R01127,R06974,R04463,R00761,R00315,R00317,R00320,R01083,R00743,R01323,R01179,R05508,R00393,R04057,R02955,R05336,R01359,R05509,R00928,R04000,R00229,R07832,R03884,R00227,R03153,R00235,R04559,R04325,R04208,R04144,R00944,R00943,R04209,R04209,R00214,R00216,R00771,R00725,R01139,R00299,R08404,R02185,R05804,R00303,R00850,R04325,R06974,R04144,R02035,R01354,R00472,R00830,R06975,R04560,R00286,R04591,R00835,R05704,R00830,R01221,R03425,R04560,R02737,R00836,R00926,R01135,R05704,R00134,R03215,R03146,R00519,R01528
233	0.40	380	34	168	0	1	C00031->C00002:[4->10,4->11,4->2,4->4]	RP03973,RP06552,RP01134,RP07515,RP01319,RP10096,RP04102,RP06299,RP00180,RP08343,RP08033,RP03838,RP03775,RP00300,RP03839,RP07975,RP06101,RP01093,RP00060,RP04833,RP03774,RP04204,RP06172,RP01128,RP04205,RP04543,RP04241,RP05769,RP08184,RP05915,RP00008,RP00749,RP05304,RP03735	R00181,R01384,R01386,R07658,R00837,R03425,R01127,R06974,R04463,R00761,R00315,R00317,R00320,R00236,R04325,R04208,R04144,R00944,R00943,R04209,R04209,R00214,R00216,R00771,R00725,R01139,R00299,R08404,R02185,R05804,R00303,R00850,R00316,R04144,R04559,R00472,R00830,R06975,R04560,R00286,R04591,R05704,R00830,R01221,R03425,R04560,R02737,R00836,R03876,R04604,R06746,R06769,R07640,R01300,R07646,R01406,R03631,R05577,R05451,R00982,R01558,R03038,R00381,R02539,R08117,R05537,R00389,R01991,R04773,R00912,R08088,R00910,R00235,R06410,R01954,R01357,R03932,R01407,R04157,R05620,R00189,R01280,R00578,R06409,R03974,R06751,R04507,R02918,R03665,R03664,R03661,R03660,R03663,R03662,R04449,R00735,R01616,R02986,R01598,R02255,R01490,R00436,R08244,R02794,R08218,R01164,R02194,R04870,R02699,R01230,R01231,R06944,R05467,R05452,R04036,R06515,R00483,R03658,R03659,R02718,R05578,R00686,R03651,R03652,R02711,R03654,R03655,R03656,R03657,R04580,R07416,R04582,R07887,R02221,R07325,R06777,R01075,R06778,R01176,R01723,R03647,R03286,R06731,R02473,R04274,R01422,R04563,R04562,R03648,R00390,R03646,R04030,R00257,R06583,R04230,R03650,R03209,R01943,R06368,R05193,R00925,R04325,R06974,R05704,R00134,R03215,R03146,R00519
234	0.40	364	41	187	0	1	C00031->C00002:[4->10,4->11,4->2,4->4]	RP03973,RP06552,RP01134,RP01925,RP01319,RP06172,RP04102,RP01128,RP04205,RP04543,RP02454,RP03774,RP00180,RP03775,RP02961,RP06373,RP06639,RP06727,RP08184,RP04204,RP05915,RP08033,RP00008,RP00749,RP04241,RP01590,RP07975,RP01109,RP07515,RP05769,RP06101,RP00026,RP10096,RP02450,RP05304,RP03839,RP00216,RP02453,RP06593,RP00205,RP03838	R00181,R01384,R01386,R07658,R00837,R02035,R01127,R00472,R04463,R00830,R06975,R04560,R00286,R02740,R04144,R00315,R00317,R00320,R04144,R00028,R00941,R01621,R01830,R04560,R04559,R02737,R00836,R04325,R03876,R04604,R06746,R06769,R07640,R01300,R07646,R01406,R03631,R05577,R05451,R00982,R01558,R03038,R00381,R02539,R08117,R05537,R00389,R01991,R04773,R00912,R08088,R00910,R00235,R06410,R01954,R01357,R03932,R01407,R04157,R05620,R00189,R01280,R00578,R06409,R03974,R06751,R04507,R02918,R03665,R03664,R03661,R03660,R03663,R03662,R04449,R00735,R01616,R02986,R01598,R02255,R01490,R00436,R08244,R02794,R08218,R01164,R02194,R04870,R02699,R01230,R01231,R06944,R05467,R05452,R04036,R06515,R00483,R03658,R03659,R02718,R05578,R00686,R03651,R03652,R02711,R03654,R03655,R03656,R03657,R04580,R07416,R04582,R07887,R02221,R07325,R06777,R01075,R06778,R01176,R01723,R03647,R03286,R06731,R02473,R04274,R01422,R04563,R04562,R03648,R00390,R03646,R04030,R00257,R06583,R04230,R03650,R03209,R01943,R06368,R05193,R00925,R04325,R06974,R04591,R01555,R05196,R04209,R00802,R03425,R05704,R00830,R01221,R03425,R00214,R00216,R00743,R01323,R01179,R05508,R00393,R04057,R02955,R05336,R01359,R05509,R00928,R04000,R00229,R07832,R03884,R00227,R03153,R00235,R06974,R02736,R05704,R04209,R01788,R02189,R01786,R02739,R01528,R00801,R00015,R04194,R05140,R04208
235	0.50	329	21	168	0	0	C00031->C00002:[1->12,2->13,4->17,5->8,9->11]	RP03973,RP00300,RP01319,RP06172,RP01787,RP04205,RP06299,RP06101,RP01093,RP00026,RP00180,RP04020,RP01654,RP01255,RP00060,RP08184,RP04021,RP03735,RP06726,RP00649,RP00008	R00181,R00944,R00943,R01127,R00472,R01827,R06975,R04560,R00761,R00214,R00216,R00771,R00743,R01323,R01179,R05508,R00393,R04057,R02955,R05336,R01359,R05509,R00928,R04000,R00229,R07832,R03884,R00227,R03153,R00235,R00315,R00317,R00320,R04378,R06590,R06863,R01641,R01049,R00725,R01139,R00299,R08404,R02185,R05804,R00303,R00850,R04560,R04378,R00134,R03215,R03146,R00519,R01827,R00761,R01067,R03876,R04604,R06746,R06769,R07640,R01300,R07646,R01406,R03631,R05577,R05451,R00982,R01558,R03038,R00381,R02539,R08117,R05537,R00389,R01991,R04773,R00912,R08088,R00910,R00235,R06410,R01954,R01357,R03932,R01407,R04157,R05620,R00189,R01280,R00578,R06409,R03974,R06751,R04507,R02918,R03665,R03664,R03661,R03660,R03663,R03662,R04449,R00735,R01616,R02986,R01598,R02255,R01490,R00436,R08244,R02794,R08218,R01164,R02194,R04870,R02699,R01230,R01231,R06944,R05467,R05452,R04036,R06515,R00483,R03658,R03659,R02718,R05578,R00686,R03651,R03652,R02711,R03654,R03655,R03656,R03657,R04580,R07416,R04582,R07887,R02221,R07325,R06777,R01075,R06778,R01176,R01723,R03647,R03286,R06731,R02473,R04274,R01422,R04563,R04562,R03648,R00390,R03646,R04030,R00257,R06583,R04230,R03650,R03209,R01943,R06368,R05193,R00925
236	0.40	366	41	188	0	1	C00031->C00002:[4->10,4->11,4->2,4->4]	RP03973,RP06552,RP01134,RP01319,RP06727,RP07515,RP02454,RP00180,RP00026,RP08033,RP03838,RP03775,RP00300,RP03839,RP04102,RP06101,RP05304,RP02450,RP02453,RP00216,RP03774,RP01925,RP04204,RP06172,RP01128,RP04205,RP04543,RP04241,RP02961,RP06373,RP05769,RP08184,RP05915,RP00008,RP07975,RP01590,RP10096,RP06639,RP00749,RP03735,RP06593	R00181,R01384,R01386,R07658,R00837,R01127,R01830,R03425,R02740,R00315,R00317,R00320,R00743,R01323,R01179,R05508,R00393,R04057,R02955,R05336,R01359,R05509,R00928,R04000,R00229,R07832,R03884,R00227,R03153,R00235,R04325,R04208,R04144,R00944,R00943,R04209,R04463,R00214,R00216,R05704,R02736,R02739,R01788,R02189,R01786,R04144,R02035,R04559,R00472,R00830,R06975,R04560,R00286,R04591,R00028,R00941,R05704,R00830,R01221,R03425,R04560,R02737,R00836,R03876,R04604,R06746,R06769,R07640,R01300,R07646,R01406,R03631,R05577,R05451,R00982,R01558,R03038,R00381,R02539,R08117,R05537,R00389,R01991,R04773,R00912,R08088,R00910,R00235,R06410,R01954,R01357,R03932,R01407,R04157,R05620,R00189,R01280,R00578,R06409,R03974,R06751,R04507,R02918,R03665,R03664,R03661,R03660,R03663,R03662,R04449,R00735,R01616,R02986,R01598,R02255,R01490,R00436,R08244,R02794,R08218,R01164,R02194,R04870,R02699,R01230,R01231,R06944,R05467,R05452,R04036,R06515,R00483,R03658,R03659,R02718,R05578,R00686,R03651,R03652,R02711,R03654,R03655,R03656,R03657,R04580,R07416,R04582,R07887,R02221,R07325,R06777,R01075,R06778,R01176,R01723,R03647,R03286,R06731,R02473,R04274,R01422,R04563,R04562,R03648,R00390,R03646,R04030,R00257,R06583,R04230,R03650,R03209,R01943,R06368,R05193,R00925,R04209,R01555,R05196,R06974,R01621,R04325,R06974,R00134,R03215,R03146,R00519,R01528
237	0.60	336	25	174	0	0	C00031->C00002:[1->12,2->13,4->17,5->8,7->3,9->11]	RP03973,RP00060,RP06299,RP01319,RP06172,RP04205,RP09828,RP01789,RP00180,RP00026,RP09657,RP04021,RP00008,RP00164,RP10097,RP01788,RP06101,RP01093,RP01255,RP01654,RP06427,RP04020,RP11137,RP03735,RP00649	R00181,R00725,R01139,R00299,R08404,R02185,R05804,R00303,R00850,R00761,R01127,R00472,R06975,R04560,R06862,R01829,R00315,R00317,R00320,R00743,R01323,R01179,R05508,R00393,R04057,R02955,R05336,R01359,R05509,R00928,R04000,R00229,R07832,R03884,R00227,R03153,R00235,R06861,R04378,R03876,R04604,R06746,R06769,R07640,R01300,R07646,R01406,R03631,R05577,R05451,R00982,R01558,R03038,R00381,R02539,R08117,R05537,R00389,R01991,R04773,R00912,R08088,R00910,R00235,R06410,R01954,R01357,R03932,R01407,R04157,R05620,R00189,R01280,R00578,R06409,R03974,R06751,R04507,R02918,R03665,R03664,R03661,R03660,R03663,R03662,R04449,R00735,R01616,R02986,R01598,R02255,R01490,R00436,R08244,R02794,R08218,R01164,R02194,R04870,R02699,R01230,R01231,R06944,R05467,R05452,R04036,R06515,R00483,R03658,R03659,R02718,R05578,R00686,R03651,R03652,R02711,R03654,R03655,R03656,R03657,R04580,R07416,R04582,R07887,R02221,R07325,R06777,R01075,R06778,R01176,R01723,R03647,R03286,R06731,R02473,R04274,R01422,R04563,R04562,R03648,R00390,R03646,R04030,R00257,R06583,R04230,R03650,R03209,R01943,R06368,R05193,R00925,R01010,R01011,R01012,R06975,R01829,R00214,R00216,R00771,R01049,R06590,R06863,R01641,R01067,R04378,R01843,R01845,R00134,R03215,R03146,R00519,R00761,R01067
238	0.60	569	23	41	0	0	C00031->C00002:[1->12,2->13,4->17,5->3,5->8,7->11]	RP01925,RP01319,RP04205,RP00060,RP01789,RP06373,RP01293,RP01325,RP08184,RP01452,RP04021,RP01179,RP01788,RP01093,RP01255,RP06593,RP01654,RP04020,RP11137,RP00052,RP01270,RP00649,RP01133	R02035,R01127,R06975,R04560,R00725,R01139,R00299,R08404,R02185,R05804,R00303,R00850,R01829,R00941,R01083,R01135,R04560,R01354,R04378,R00926,R01829,R00771,R01049,R01528,R06590,R06863,R01641,R04378,R01843,R01845,R00756,R00769,R05805,R00770,R00762,R00764,R00767,R01068,R00761,R01067,R00835
239	0.50	537	19	32	0	0	C00031->C00002:[1->12,2->13,4->17,5->8,7->11]	RP01095,RP03973,RP01319,RP10097,RP00528,RP04205,RP04020,RP01789,RP01093,RP01255,RP01788,RP11137,RP01654,RP00060,RP01452,RP01575,RP04021,RP00649,RP01179	R05339,R00181,R01127,R06975,R00604,R02479,R06975,R04560,R04378,R01829,R00771,R01049,R01829,R01843,R01845,R06590,R06863,R01641,R00725,R01139,R00299,R08404,R02185,R05804,R00303,R00850,R01354,R05338,R04378,R00761,R01067,R00926
240	0.20	361	23	154	0	0	C00031->C00002:[4->11,7->3]	RP06552,RP03973,RP01134,RP01319,RP09828,RP04021,RP10097,RP01788,RP01093,RP01255,RP01654,RP06427,RP00060,RP11137,RP09657,RP04205,RP04543,RP01789,RP05915,RP00008,RP00164,RP04020,RP03735	R01384,R01386,R07658,R00181,R00837,R01127,R06862,R04378,R06975,R01829,R00771,R01049,R06590,R06863,R01641,R01067,R00725,R01139,R00299,R08404,R02185,R05804,R00303,R00850,R01843,R01845,R06861,R06975,R04560,R00286,R01829,R02737,R00836,R03876,R04604,R06746,R06769,R07640,R01300,R07646,R01406,R03631,R05577,R05451,R00982,R01558,R03038,R00381,R02539,R08117,R05537,R00389,R01991,R04773,R00912,R08088,R00910,R00235,R06410,R01954,R01357,R03932,R01407,R04157,R05620,R00189,R01280,R00578,R06409,R03974,R06751,R04507,R02918,R03665,R03664,R03661,R03660,R03663,R03662,R04449,R00735,R01616,R02986,R01598,R02255,R01490,R00436,R08244,R02794,R08218,R01164,R02194,R04870,R02699,R01230,R01231,R06944,R05467,R05452,R04036,R06515,R00483,R03658,R03659,R02718,R05578,R00686,R03651,R03652,R02711,R03654,R03655,R03656,R03657,R04580,R07416,R04582,R07887,R02221,R07325,R06777,R01075,R06778,R01176,R01723,R03647,R03286,R06731,R02473,R04274,R01422,R04563,R04562,R03648,R00390,R03646,R04030,R00257,R06583,R04230,R03650,R03209,R01943,R06368,R05193,R00925,R01010,R01011,R01012,R04378,R00134,R03215,R03146,R00519
241	0.40	513	40	63	0	1	C00031->C00002:[4->10,4->11,4->2,4->4,7->4]	RP03973,RP06552,RP01134,RP01319,RP10096,RP07515,RP04359,RP01575,RP08033,RP03838,RP03775,RP00300,RP03839,RP04102,RP01093,RP02450,RP00060,RP05304,RP02453,RP00216,RP01095,RP03774,RP01925,RP04204,RP01128,RP00528,RP04205,RP04543,RP04241,RP02961,RP06373,RP05769,RP08575,RP08184,RP05915,RP07975,RP01590,RP00749,RP03735,RP06593	R00181,R01384,R01386,R07658,R00837,R01127,R06974,R03425,R00236,R05338,R04325,R04208,R04144,R00944,R00943,R04209,R04463,R00771,R02736,R00725,R01139,R00299,R08404,R02185,R05804,R00303,R00850,R05704,R02739,R01788,R02189,R01786,R05339,R04144,R02035,R04559,R00830,R00604,R02479,R06975,R04560,R00286,R04591,R00028,R00941,R05704,R00830,R01221,R03425,R00316,R04560,R02737,R00836,R04209,R01555,R05196,R04325,R06974,R00134,R03215,R03146,R00519,R01528
242	0.60	369	23	153	0	0	C00031->C00002:[1->12,2->13,4->17,5->3,5->8,9->11]	RP03973,RP01319,RP06172,RP04205,RP06299,RP00180,RP08343,RP08184,RP00060,RP04021,RP06726,RP00008,RP04833,RP00300,RP01790,RP01787,RP06101,RP01093,RP01255,RP01654,RP04020,RP03735,RP00649	R00181,R01127,R00472,R06975,R04560,R00761,R00315,R00317,R00320,R00236,R04560,R00725,R01139,R00299,R08404,R02185,R05804,R00303,R00850,R04378,R01827,R03876,R04604,R06746,R06769,R07640,R01300,R07646,R01406,R03631,R05577,R05451,R00982,R01558,R03038,R00381,R02539,R08117,R05537,R00389,R01991,R04773,R00912,R08088,R00910,R00235,R06410,R01954,R01357,R03932,R01407,R04157,R05620,R00189,R01280,R00578,R06409,R03974,R06751,R04507,R02918,R03665,R03664,R03661,R03660,R03663,R03662,R04449,R00735,R01616,R02986,R01598,R02255,R01490,R00436,R08244,R02794,R08218,R01164,R02194,R04870,R02699,R01230,R01231,R06944,R05467,R05452,R04036,R06515,R00483,R03658,R03659,R02718,R05578,R00686,R03651,R03652,R02711,R03654,R03655,R03656,R03657,R04580,R07416,R04582,R07887,R02221,R07325,R06777,R01075,R06778,R01176,R01723,R03647,R03286,R06731,R02473,R04274,R01422,R04563,R04562,R03648,R00390,R03646,R04030,R00257,R06583,R04230,R03650,R03209,R01943,R06368,R05193,R00925,R00316,R00944,R00943,R01830,R01827,R00214,R00216,R00771,R01049,R06590,R06863,R01641,R04378,R00134,R03215,R03146,R00519,R00761,R01067
243	0.50	547	19	32	0	0	C00031->C00002:[1->12,2->13,4->17,5->8,7->11]	RP01095,RP03973,RP00300,RP01575,RP01787,RP00528,RP04205,RP08575,RP01093,RP01255,RP04020,RP04359,RP01654,RP00060,RP08184,RP01319,RP04021,RP06726,RP00649	R05339,R00181,R00944,R00943,R05338,R01827,R00604,R02479,R06975,R04560,R00316,R00771,R01049,R04378,R00236,R06590,R06863,R01641,R00725,R01139,R00299,R08404,R02185,R05804,R00303,R00850,R04560,R01127,R04378,R01827,R00761,R01067
244	0.20	342	18	139	0	0	C00031->C00002:[7->10,7->11]	RP03973,RP01095,RP04241,RP01925,RP04204,RP07975,RP10097,RP00528,RP04205,RP01319,RP01093,RP01133,RP00060,RP08184,RP03839,RP01575,RP06593,RP00008	R00181,R05339,R04591,R02035,R04559,R04209,R06975,R00604,R02479,R06975,R04560,R01127,R00771,R00835,R00725,R01139,R00299,R08404,R02185,R05804,R00303,R00850,R04560,R04209,R05338,R01528,R03876,R04604,R06746,R06769,R07640,R01300,R07646,R01406,R03631,R05577,R05451,R00982,R01558,R03038,R00381,R02539,R08117,R05537,R00389,R01991,R04773,R00912,R08088,R00910,R00235,R06410,R01954,R01357,R03932,R01407,R04157,R05620,R00189,R01280,R00578,R06409,R03974,R06751,R04507,R02918,R03665,R03664,R03661,R03660,R03663,R03662,R04449,R00735,R01616,R02986,R01598,R02255,R01490,R00436,R08244,R02794,R08218,R01164,R02194,R04870,R02699,R01230,R01231,R06944,R05467,R05452,R04036,R06515,R00483,R03658,R03659,R02718,R05578,R00686,R03651,R03652,R02711,R03654,R03655,R03656,R03657,R04580,R07416,R04582,R07887,R02221,R07325,R06777,R01075,R06778,R01176,R01723,R03647,R03286,R06731,R02473,R04274,R01422,R04563,R04562,R03648,R00390,R03646,R04030,R00257,R06583,R04230,R03650,R03209,R01943,R06368,R05193,R00925
245	0.40	377	37	171	0	1	C00031->C00002:[4->10,4->11,4->2,4->4,7->10,7->11,7->2,7->4]	RP06552,RP07515,RP01134,RP01319,RP10096,RP04102,RP01925,RP08033,RP03838,RP03775,RP00300,RP03839,RP07975,RP02450,RP00060,RP02453,RP00216,RP03774,RP01293,RP04204,RP01128,RP04205,RP04543,RP04241,RP02961,RP06373,RP01133,RP05769,RP08184,RP05915,RP00008,RP00749,RP01590,RP01325,RP05304,RP03735,RP06593	R01384,R01386,R07658,R03425,R00837,R01127,R06974,R04463,R02035,R04325,R04208,R04144,R00944,R00943,R04209,R04209,R02736,R00725,R01139,R00299,R08404,R02185,R05804,R00303,R00850,R02739,R01788,R02189,R01786,R04144,R01083,R04559,R00830,R06975,R04560,R00286,R04591,R00028,R00941,R00835,R05704,R00830,R01221,R03425,R04560,R02737,R00836,R03876,R04604,R06746,R06769,R07640,R01300,R07646,R01406,R03631,R05577,R05451,R00982,R01558,R03038,R00381,R02539,R08117,R05537,R00389,R01991,R04773,R00912,R08088,R00910,R00235,R06410,R01954,R01357,R03932,R01407,R04157,R05620,R00189,R01280,R00578,R06409,R03974,R06751,R04507,R02918,R03665,R03664,R03661,R03660,R03663,R03662,R04449,R00735,R01616,R02986,R01598,R02255,R01490,R00436,R08244,R02794,R08218,R01164,R02194,R04870,R02699,R01230,R01231,R06944,R05467,R05452,R04036,R06515,R00483,R03658,R03659,R02718,R05578,R00686,R03651,R03652,R02711,R03654,R03655,R03656,R03657,R04580,R07416,R04582,R07887,R02221,R07325,R06777,R01075,R06778,R01176,R01723,R03647,R03286,R06731,R02473,R04274,R01422,R04563,R04562,R03648,R00390,R03646,R04030,R00257,R06583,R04230,R03650,R03209,R01943,R06368,R05193,R00925,R04325,R06974,R01555,R05196,R01135,R05704,R00134,R03215,R03146,R00519,R01528
246	0.20	511	20	33	0	0	C00031->C00002:[4->10,7->11]	RP01095,RP03973,RP00300,RP04543,RP01575,RP07975,RP00528,RP04205,RP08575,RP04204,RP01093,RP04359,RP01134,RP04241,RP03839,RP00060,RP08184,RP01319,RP05915,RP06552	R05339,R00181,R00944,R00943,R00286,R05338,R04209,R00604,R02479,R06975,R04560,R00316,R04559,R00771,R00236,R00837,R04591,R04209,R00725,R01139,R00299,R08404,R02185,R05804,R00303,R00850,R04560,R01127,R02737,R00836,R01384,R01386,R07658
247	0.20	345	19	142	0	0	C00031->C00002:[4->10,4->11,7->10,7->11]	RP06552,RP01134,RP01925,RP01319,RP07975,RP04205,RP04543,RP04241,RP01325,RP03839,RP06373,RP01293,RP01133,RP00060,RP08184,RP04204,RP05915,RP06593,RP00008	R01384,R01386,R07658,R00837,R02035,R01127,R04209,R06975,R04560,R00286,R04591,R01135,R04209,R00941,R01083,R00835,R00725,R01139,R00299,R08404,R02185,R05804,R00303,R00850,R04560,R04559,R02737,R00836,R01528,R03876,R04604,R06746,R06769,R07640,R01300,R07646,R01406,R03631,R05577,R05451,R00982,R01558,R03038,R00381,R02539,R08117,R05537,R00389,R01991,R04773,R00912,R08088,R00910,R00235,R06410,R01954,R01357,R03932,R01407,R04157,R05620,R00189,R01280,R00578,R06409,R03974,R06751,R04507,R02918,R03665,R03664,R03661,R03660,R03663,R03662,R04449,R00735,R01616,R02986,R01598,R02255,R01490,R00436,R08244,R02794,R08218,R01164,R02194,R04870,R02699,R01230,R01231,R06944,R05467,R05452,R04036,R06515,R00483,R03658,R03659,R02718,R05578,R00686,R03651,R03652,R02711,R03654,R03655,R03656,R03657,R04580,R07416,R04582,R07887,R02221,R07325,R06777,R01075,R06778,R01176,R01723,R03647,R03286,R06731,R02473,R04274,R01422,R04563,R04562,R03648,R00390,R03646,R04030,R00257,R06583,R04230,R03650,R03209,R01943,R06368,R05193,R00925
248	0.50	318	9	129	0	0	C00031->C00002:[1->12,2->13,4->17,5->8,9->3]	RP01095,RP00861,RP01262,RP01093,RP01255,RP04092,RP00060,RP00008,RP01576	R05339,R00190,R00182,R01056,R00771,R01049,R00190,R00725,R01139,R00299,R08404,R02185,R05804,R00303,R00850,R03876,R04604,R06746,R06769,R07640,R01300,R07646,R01406,R03631,R05577,R05451,R00982,R01558,R03038,R00381,R02539,R08117,R05537,R00389,R01991,R04773,R00912,R08088,R00910,R00235,R06410,R01954,R01357,R03932,R01407,R04157,R05620,R00189,R01280,R00578,R06409,R03974,R06751,R04507,R02918,R03665,R03664,R03661,R03660,R03663,R03662,R04449,R00735,R01616,R02986,R01598,R02255,R01490,R00436,R08244,R02794,R08218,R01164,R02194,R04870,R02699,R01230,R01231,R06944,R05467,R05452,R04036,R06515,R00483,R03658,R03659,R02718,R05578,R00686,R03651,R03652,R02711,R03654,R03655,R03656,R03657,R04580,R07416,R04582,R07887,R02221,R07325,R06777,R01075,R06778,R01176,R01723,R03647,R03286,R06731,R02473,R04274,R01422,R04563,R04562,R03648,R00390,R03646,R04030,R00257,R06583,R04230,R03650,R03209,R01943,R06368,R05193,R00925,R05338
249	0.40	517	32	51	0	1	C00031->C00002:[4->10,4->11,4->2,4->4,7->10,7->11,7->2,7->4]	RP03973,RP06552,RP01134,RP01925,RP01319,RP10096,RP04102,RP04205,RP04543,RP04241,RP06373,RP01133,RP05769,RP08184,RP04204,RP05915,RP08033,RP03838,RP00749,RP01452,RP00300,RP03735,RP03839,RP01128,RP07515,RP07975,RP05304,RP01179,RP00060,RP03775,RP03774,RP06593	R00181,R01384,R01386,R07658,R00837,R02035,R01127,R06974,R04463,R06975,R04560,R00286,R04591,R00941,R00835,R05704,R00830,R01221,R03425,R04560,R04559,R02737,R00836,R04325,R04208,R04325,R06974,R01354,R00944,R00943,R00134,R03215,R03146,R00519,R04209,R00830,R03425,R04209,R05704,R00926,R00725,R01139,R00299,R08404,R02185,R05804,R00303,R00850,R04144,R04144,R01528
250	0.60	343	26	176	0	0	C00031->C00002:[1->12,2->13,4->17,5->8,7->3,9->11]	RP03973,RP00060,RP06299,RP01319,RP06172,RP04205,RP09828,RP01789,RP00180,RP00026,RP08184,RP09657,RP04021,RP00008,RP00300,RP00164,RP01788,RP06101,RP01093,RP01255,RP01654,RP06427,RP04020,RP11137,RP03735,RP00649	R00181,R00725,R01139,R00299,R08404,R02185,R05804,R00303,R00850,R00761,R01127,R00472,R06975,R04560,R06862,R01829,R00315,R00317,R00320,R00743,R01323,R01179,R05508,R00393,R04057,R02955,R05336,R01359,R05509,R00928,R04000,R00229,R07832,R03884,R00227,R03153,R00235,R04560,R06861,R04378,R03876,R04604,R06746,R06769,R07640,R01300,R07646,R01406,R03631,R05577,R05451,R00982,R01558,R03038,R00381,R02539,R08117,R05537,R00389,R01991,R04773,R00912,R08088,R00910,R00235,R06410,R01954,R01357,R03932,R01407,R04157,R05620,R00189,R01280,R00578,R06409,R03974,R06751,R04507,R02918,R03665,R03664,R03661,R03660,R03663,R03662,R04449,R00735,R01616,R02986,R01598,R02255,R01490,R00436,R08244,R02794,R08218,R01164,R02194,R04870,R02699,R01230,R01231,R06944,R05467,R05452,R04036,R06515,R00483,R03658,R03659,R02718,R05578,R00686,R03651,R03652,R02711,R03654,R03655,R03656,R03657,R04580,R07416,R04582,R07887,R02221,R07325,R06777,R01075,R06778,R01176,R01723,R03647,R03286,R06731,R02473,R04274,R01422,R04563,R04562,R03648,R00390,R03646,R04030,R00257,R06583,R04230,R03650,R03209,R01943,R06368,R05193,R00925,R00944,R00943,R01010,R01011,R01012,R01829,R00214,R00216,R00771,R01049,R06590,R06863,R01641,R01067,R04378,R01843,R01845,R00134,R03215,R03146,R00519,R00761,R01067
251	0.20	373	25	56	0	0	C00031->C00002:[7->10,7->11,9->10,9->11]	RP03973,RP01925,RP01319,RP06172,RP04205,RP06299,RP00180,RP04359,RP02961,RP06373,RP08575,RP08184,RP04204,RP04241,RP01590,RP07975,RP06101,RP01093,RP00026,RP02450,RP03839,RP00060,RP02453,RP06593,RP00216	R00181,R02035,R01127,R00472,R06975,R04560,R00761,R00315,R00317,R00320,R00236,R00028,R00941,R00316,R04560,R04559,R04591,R01555,R05196,R04209,R00214,R00216,R00771,R00743,R01323,R01179,R05508,R00393,R04057,R02955,R05336,R01359,R05509,R00928,R04000,R00229,R07832,R03884,R00227,R03153,R00235,R02736,R04209,R00725,R01139,R00299,R08404,R02185,R05804,R00303,R00850,R02739,R01528,R01788,R02189,R01786
252	0.60	372	23	151	0	0	C00031->C00002:[1->12,2->13,4->17,5->8,7->11,7->3]	RP01095,RP03973,RP01575,RP00528,RP04205,RP09828,RP01789,RP08184,RP01319,RP04021,RP00008,RP00300,RP00164,RP00060,RP01788,RP01093,RP01255,RP01654,RP06427,RP04020,RP11137,RP09657,RP00649	R05339,R00181,R05338,R00604,R02479,R06975,R04560,R06862,R01829,R04560,R01127,R04378,R03876,R04604,R06746,R06769,R07640,R01300,R07646,R01406,R03631,R05577,R05451,R00982,R01558,R03038,R00381,R02539,R08117,R05537,R00389,R01991,R04773,R00912,R08088,R00910,R00235,R06410,R01954,R01357,R03932,R01407,R04157,R05620,R00189,R01280,R00578,R06409,R03974,R06751,R04507,R02918,R03665,R03664,R03661,R03660,R03663,R03662,R04449,R00735,R01616,R02986,R01598,R02255,R01490,R00436,R08244,R02794,R08218,R01164,R02194,R04870,R02699,R01230,R01231,R06944,R05467,R05452,R04036,R06515,R00483,R03658,R03659,R02718,R05578,R00686,R03651,R03652,R02711,R03654,R03655,R03656,R03657,R04580,R07416,R04582,R07887,R02221,R07325,R06777,R01075,R06778,R01176,R01723,R03647,R03286,R06731,R02473,R04274,R01422,R04563,R04562,R03648,R00390,R03646,R04030,R00257,R06583,R04230,R03650,R03209,R01943,R06368,R05193,R00925,R00944,R00943,R01010,R01011,R01012,R00725,R01139,R00299,R08404,R02185,R05804,R00303,R00850,R01829,R00771,R01049,R06590,R06863,R01641,R01067,R04378,R01843,R01845,R06861,R00761,R01067
253	0.20	347	20	147	0	0	C00031->C00002:[7->10,7->11]	RP03973,RP00300,RP01925,RP01590,RP07975,RP04205,RP04204,RP04241,RP02450,RP02961,RP03735,RP03839,RP00216,RP00060,RP08184,RP01319,RP02453,RP06593,RP00008,RP01133	R00181,R00944,R00943,R02035,R01555,R05196,R04209,R06975,R04560,R04559,R04591,R02736,R00028,R00134,R03215,R03146,R00519,R04209,R01788,R02189,R01786,R00725,R01139,R00299,R08404,R02185,R05804,R00303,R00850,R04560,R01127,R02739,R01528,R03876,R04604,R06746,R06769,R07640,R01300,R07646,R01406,R03631,R05577,R05451,R00982,R01558,R03038,R00381,R02539,R08117,R05537,R00389,R01991,R04773,R00912,R08088,R00910,R00235,R06410,R01954,R01357,R03932,R01407,R04157,R05620,R00189,R01280,R00578,R06409,R03974,R06751,R04507,R02918,R03665,R03664,R03661,R03660,R03663,R03662,R04449,R00735,R01616,R02986,R01598,R02255,R01490,R00436,R08244,R02794,R08218,R01164,R02194,R04870,R02699,R01230,R01231,R06944,R05467,R05452,R04036,R06515,R00483,R03658,R03659,R02718,R05578,R00686,R03651,R03652,R02711,R03654,R03655,R03656,R03657,R04580,R07416,R04582,R07887,R02221,R07325,R06777,R01075,R06778,R01176,R01723,R03647,R03286,R06731,R02473,R04274,R01422,R04563,R04562,R03648,R00390,R03646,R04030,R00257,R06583,R04230,R03650,R03209,R01943,R06368,R05193,R00925,R00835
254	0.50	335	21	165	0	0	C00031->C00002:[1->12,2->13,4->17,5->8,9->11]	RP03973,RP01319,RP06172,RP01788,RP01789,RP04205,RP06299,RP06101,RP01093,RP00026,RP00180,RP04020,RP11137,RP06373,RP01654,RP01255,RP00060,RP08184,RP04021,RP00649,RP00008	R00181,R01127,R00472,R01829,R01829,R06975,R04560,R00761,R00214,R00216,R00771,R00743,R01323,R01179,R05508,R00393,R04057,R02955,R05336,R01359,R05509,R00928,R04000,R00229,R07832,R03884,R00227,R03153,R00235,R00315,R00317,R00320,R04378,R01843,R01845,R00941,R06590,R06863,R01641,R01049,R00725,R01139,R00299,R08404,R02185,R05804,R00303,R00850,R04560,R04378,R00761,R01067,R03876,R04604,R06746,R06769,R07640,R01300,R07646,R01406,R03631,R05577,R05451,R00982,R01558,R03038,R00381,R02539,R08117,R05537,R00389,R01991,R04773,R00912,R08088,R00910,R00235,R06410,R01954,R01357,R03932,R01407,R04157,R05620,R00189,R01280,R00578,R06409,R03974,R06751,R04507,R02918,R03665,R03664,R03661,R03660,R03663,R03662,R04449,R00735,R01616,R02986,R01598,R02255,R01490,R00436,R08244,R02794,R08218,R01164,R02194,R04870,R02699,R01230,R01231,R06944,R05467,R05452,R04036,R06515,R00483,R03658,R03659,R02718,R05578,R00686,R03651,R03652,R02711,R03654,R03655,R03656,R03657,R04580,R07416,R04582,R07887,R02221,R07325,R06777,R01075,R06778,R01176,R01723,R03647,R03286,R06731,R02473,R04274,R01422,R04563,R04562,R03648,R00390,R03646,R04030,R00257,R06583,R04230,R03650,R03209,R01943,R06368,R05193,R00925
255	0.20	482	18	27	0	0	C00031->C00002:[7->10,7->11]	RP01095,RP03973,RP04241,RP01925,RP01319,RP07975,RP10097,RP00528,RP04205,RP04204,RP01093,RP03839,RP01133,RP00060,RP01452,RP01575,RP06593,RP01179	R05339,R00181,R04591,R02035,R01127,R04209,R06975,R00604,R02479,R06975,R04560,R04559,R00771,R04209,R00835,R00725,R01139,R00299,R08404,R02185,R05804,R00303,R00850,R01354,R05338,R01528,R00926
256	0.50	547	23	37	0	0	C00031->C00002:[1->12,2->13,4->17,5->8,7->11]	RP03973,RP01319,RP04359,RP04021,RP01093,RP01255,RP02450,RP01654,RP00060,RP02453,RP00649,RP00216,RP01925,RP04205,RP02961,RP06373,RP08575,RP08184,RP06726,RP01590,RP01787,RP04020,RP06593	R00181,R01127,R00236,R04378,R00771,R01049,R02736,R06590,R06863,R01641,R00725,R01139,R00299,R08404,R02185,R05804,R00303,R00850,R02739,R00761,R01067,R01788,R02189,R01786,R02035,R06975,R04560,R00028,R00941,R00316,R04560,R01827,R01555,R05196,R01827,R04378,R01528
257	0.40	366	25	154	0	0	C00031->C00002:[5->13,7->11,7->17,9->12]	RP03973,RP03121,RP01925,RP01319,RP07157,RP04205,RP04020,RP02454,RP02961,RP02140,RP01280,RP01133,RP01274,RP00191,RP04021,RP00008,RP01590,RP10097,RP02139,RP01238,RP00060,RP03735,RP03120,RP06593,RP00216	R00181,R03509,R02035,R01127,R02722,R06975,R04560,R04378,R02740,R00028,R02340,R01073,R00835,R01070,R02073,R04780,R04779,R04378,R03876,R04604,R06746,R06769,R07640,R01300,R07646,R01406,R03631,R05577,R05451,R00982,R01558,R03038,R00381,R02539,R08117,R05537,R00389,R01991,R04773,R00912,R08088,R00910,R00235,R06410,R01954,R01357,R03932,R01407,R04157,R05620,R00189,R01280,R00578,R06409,R03974,R06751,R04507,R02918,R03665,R03664,R03661,R03660,R03663,R03662,R04449,R00735,R01616,R02986,R01598,R02255,R01490,R00436,R08244,R02794,R08218,R01164,R02194,R04870,R02699,R01230,R01231,R06944,R05467,R05452,R04036,R06515,R00483,R03658,R03659,R02718,R05578,R00686,R03651,R03652,R02711,R03654,R03655,R03656,R03657,R04580,R07416,R04582,R07887,R02221,R07325,R06777,R01075,R06778,R01176,R01723,R03647,R03286,R06731,R02473,R04274,R01422,R04563,R04562,R03648,R00390,R03646,R04030,R00257,R06583,R04230,R03650,R03209,R01943,R06368,R05193,R00925,R01555,R05196,R06975,R02340,R02722,R01015,R00725,R01139,R00299,R08404,R02185,R05804,R00303,R00850,R00134,R03215,R03146,R00519,R03508,R01528,R01788,R02189,R01786
258	0.40	357	41	194	0	1	C00031->C00002:[4->10,4->11,4->2,4->4,7->10,7->11,7->2,7->4]	RP03973,RP06552,RP01134,RP01319,RP06727,RP07515,RP00180,RP00026,RP08033,RP03838,RP03775,RP04241,RP03839,RP04102,RP06101,RP05304,RP00060,RP02453,RP02940,RP00216,RP03774,RP01925,RP04204,RP06172,RP01128,RP04205,RP04543,RP02961,RP06373,RP01133,RP05769,RP08184,RP05915,RP00008,RP07975,RP01590,RP10096,RP06639,RP00749,RP03735,RP06593	R00181,R01384,R01386,R07658,R00837,R01127,R01830,R03425,R00315,R00317,R00320,R00743,R01323,R01179,R05508,R00393,R04057,R02955,R05336,R01359,R05509,R00928,R04000,R00229,R07832,R03884,R00227,R03153,R00235,R04325,R04208,R04144,R04591,R04209,R04463,R00214,R00216,R05704,R00725,R01139,R00299,R08404,R02185,R05804,R00303,R00850,R02739,R03321,R01788,R02189,R01786,R04144,R02035,R04559,R00472,R00830,R06975,R04560,R00286,R00028,R00941,R00835,R05704,R00830,R01221,R03425,R04560,R02737,R00836,R03876,R04604,R06746,R06769,R07640,R01300,R07646,R01406,R03631,R05577,R05451,R00982,R01558,R03038,R00381,R02539,R08117,R05537,R00389,R01991,R04773,R00912,R08088,R00910,R00235,R06410,R01954,R01357,R03932,R01407,R04157,R05620,R00189,R01280,R00578,R06409,R03974,R06751,R04507,R02918,R03665,R03664,R03661,R03660,R03663,R03662,R04449,R00735,R01616,R02986,R01598,R02255,R01490,R00436,R08244,R02794,R08218,R01164,R02194,R04870,R02699,R01230,R01231,R06944,R05467,R05452,R04036,R06515,R00483,R03658,R03659,R02718,R05578,R00686,R03651,R03652,R02711,R03654,R03655,R03656,R03657,R04580,R07416,R04582,R07887,R02221,R07325,R06777,R01075,R06778,R01176,R01723,R03647,R03286,R06731,R02473,R04274,R01422,R04563,R04562,R03648,R00390,R03646,R04030,R00257,R06583,R04230,R03650,R03209,R01943,R06368,R05193,R00925,R04209,R01555,R05196,R06974,R01621,R04325,R06974,R00134,R03215,R03146,R00519,R01528
259	0.40	350	37	188	0	1	C00031->C00002:[4->10,4->11,4->2,4->4,7->10,7->11,7->2,7->4]	RP06552,RP07515,RP01134,RP01319,RP10096,RP04102,RP06299,RP00180,RP01293,RP00026,RP08033,RP03838,RP03775,RP00300,RP03839,RP07975,RP06101,RP01093,RP00060,RP03774,RP01925,RP04204,RP06172,RP01128,RP04205,RP04543,RP04241,RP01133,RP05769,RP08184,RP05915,RP00008,RP00749,RP01325,RP05304,RP03735,RP06593	R01384,R01386,R07658,R03425,R00837,R01127,R06974,R04463,R00761,R00315,R00317,R00320,R01083,R00743,R01323,R01179,R05508,R00393,R04057,R02955,R05336,R01359,R05509,R00928,R04000,R00229,R07832,R03884,R00227,R03153,R00235,R04325,R04208,R04144,R00944,R00943,R04209,R04209,R00214,R00216,R00771,R00725,R01139,R00299,R08404,R02185,R05804,R00303,R00850,R04144,R02035,R04559,R00472,R00830,R06975,R04560,R00286,R04591,R00835,R05704,R00830,R01221,R03425,R04560,R02737,R00836,R03876,R04604,R06746,R06769,R07640,R01300,R07646,R01406,R03631,R05577,R05451,R00982,R01558,R03038,R00381,R02539,R08117,R05537,R00389,R01991,R04773,R00912,R08088,R00910,R00235,R06410,R01954,R01357,R03932,R01407,R04157,R05620,R00189,R01280,R00578,R06409,R03974,R06751,R04507,R02918,R03665,R03664,R03661,R03660,R03663,R03662,R04449,R00735,R01616,R02986,R01598,R02255,R01490,R00436,R08244,R02794,R08218,R01164,R02194,R04870,R02699,R01230,R01231,R06944,R05467,R05452,R04036,R06515,R00483,R03658,R03659,R02718,R05578,R00686,R03651,R03652,R02711,R03654,R03655,R03656,R03657,R04580,R07416,R04582,R07887,R02221,R07325,R06777,R01075,R06778,R01176,R01723,R03647,R03286,R06731,R02473,R04274,R01422,R04563,R04562,R03648,R00390,R03646,R04030,R00257,R06583,R04230,R03650,R03209,R01943,R06368,R05193,R00925,R04325,R06974,R01135,R05704,R00134,R03215,R03146,R00519,R01528
260	0.40	357	27	166	0	0	C00031->C00002:[5->13,7->17,9->11,9->12]	RP03973,RP03121,RP01280,RP01319,RP06172,RP04205,RP02139,RP02454,RP00180,RP02961,RP06373,RP00026,RP06727,RP08184,RP00191,RP04021,RP00008,RP07157,RP01590,RP01274,RP06101,RP02140,RP06639,RP01238,RP04020,RP03120,RP00216	R00181,R03509,R01073,R01127,R00472,R06975,R04560,R02340,R02722,R02740,R00315,R00317,R00320,R00028,R00941,R00743,R01323,R01179,R05508,R00393,R04057,R02955,R05336,R01359,R05509,R00928,R04000,R00229,R07832,R03884,R00227,R03153,R00235,R01830,R04560,R02073,R04780,R04779,R04378,R03876,R04604,R06746,R06769,R07640,R01300,R07646,R01406,R03631,R05577,R05451,R00982,R01558,R03038,R00381,R02539,R08117,R05537,R00389,R01991,R04773,R00912,R08088,R00910,R00235,R06410,R01954,R01357,R03932,R01407,R04157,R05620,R00189,R01280,R00578,R06409,R03974,R06751,R04507,R02918,R03665,R03664,R03661,R03660,R03663,R03662,R04449,R00735,R01616,R02986,R01598,R02255,R01490,R00436,R08244,R02794,R08218,R01164,R02194,R04870,R02699,R01230,R01231,R06944,R05467,R05452,R04036,R06515,R00483,R03658,R03659,R02718,R05578,R00686,R03651,R03652,R02711,R03654,R03655,R03656,R03657,R04580,R07416,R04582,R07887,R02221,R07325,R06777,R01075,R06778,R01176,R01723,R03647,R03286,R06731,R02473,R04274,R01422,R04563,R04562,R03648,R00390,R03646,R04030,R00257,R06583,R04230,R03650,R03209,R01943,R06368,R05193,R00925,R02722,R01555,R05196,R01070,R00214,R00216,R02340,R01621,R01015,R04378,R03508,R01788,R02189,R01786
261	0.20	351	18	138	0	0	C00031->C00002:[7->10,7->11]	RP03973,RP01925,RP01319,RP04205,RP04241,RP02961,RP08184,RP04204,RP00008,RP00300,RP02453,RP01590,RP07975,RP02450,RP03839,RP03735,RP06593,RP00216	R00181,R02035,R01127,R06975,R04560,R04591,R00028,R04560,R04559,R03876,R04604,R06746,R06769,R07640,R01300,R07646,R01406,R03631,R05577,R05451,R00982,R01558,R03038,R00381,R02539,R08117,R05537,R00389,R01991,R04773,R00912,R08088,R00910,R00235,R06410,R01954,R01357,R03932,R01407,R04157,R05620,R00189,R01280,R00578,R06409,R03974,R06751,R04507,R02918,R03665,R03664,R03661,R03660,R03663,R03662,R04449,R00735,R01616,R02986,R01598,R02255,R01490,R00436,R08244,R02794,R08218,R01164,R02194,R04870,R02699,R01230,R01231,R06944,R05467,R05452,R04036,R06515,R00483,R03658,R03659,R02718,R05578,R00686,R03651,R03652,R02711,R03654,R03655,R03656,R03657,R04580,R07416,R04582,R07887,R02221,R07325,R06777,R01075,R06778,R01176,R01723,R03647,R03286,R06731,R02473,R04274,R01422,R04563,R04562,R03648,R00390,R03646,R04030,R00257,R06583,R04230,R03650,R03209,R01943,R06368,R05193,R00925,R00944,R00943,R02739,R01555,R05196,R04209,R02736,R04209,R00134,R03215,R03146,R00519,R01528,R01788,R02189,R01786
262	0.20	356	21	49	0	0	C00031->C00002:[7->10,7->11]	RP03973,RP04241,RP01925,RP01319,RP06172,RP04205,RP08575,RP06101,RP01093,RP00026,RP00180,RP04359,RP06373,RP03839,RP01133,RP00060,RP08184,RP04204,RP06299,RP06593,RP07975	R00181,R04591,R02035,R01127,R00472,R06975,R04560,R00316,R00214,R00216,R00771,R00743,R01323,R01179,R05508,R00393,R04057,R02955,R05336,R01359,R05509,R00928,R04000,R00229,R07832,R03884,R00227,R03153,R00235,R00315,R00317,R00320,R00236,R00941,R04209,R00835,R00725,R01139,R00299,R08404,R02185,R05804,R00303,R00850,R04560,R04559,R00761,R01528,R04209
263	0.40	421	38	77	0	1	C00031->C00002:[4->10,4->11,4->2,4->4,7->10,7->11,7->2,7->4]	RP03973,RP06552,RP01134,RP01319,RP10096,RP07515,RP06299,RP00180,RP01452,RP08033,RP03838,RP03775,RP00300,RP03839,RP04102,RP06101,RP01093,RP00060,RP00749,RP03774,RP01925,RP04204,RP06172,RP01128,RP04205,RP04543,RP04241,RP06373,RP01133,RP05769,RP08184,RP05915,RP07975,RP00026,RP05304,RP01179,RP03735,RP06593	R00181,R01384,R01386,R07658,R00837,R01127,R06974,R03425,R00761,R00315,R00317,R00320,R01354,R04325,R04208,R04144,R00944,R00943,R04209,R04463,R00214,R00216,R00771,R00725,R01139,R00299,R08404,R02185,R05804,R00303,R00850,R04325,R06974,R04144,R02035,R04559,R00472,R00830,R06975,R04560,R00286,R04591,R00941,R00835,R05704,R00830,R01221,R03425,R04560,R02737,R00836,R04209,R00743,R01323,R01179,R05508,R00393,R04057,R02955,R05336,R01359,R05509,R00928,R04000,R00229,R07832,R03884,R00227,R03153,R00235,R05704,R00926,R00134,R03215,R03146,R00519,R01528
264	0.40	371	25	152	0	0	C00031->C00002:[5->13,7->11,7->17,9->12]	RP01095,RP03973,RP03121,RP01280,RP01575,RP07157,RP00528,RP04205,RP04020,RP02454,RP02961,RP02140,RP01274,RP01319,RP00191,RP04021,RP00008,RP01590,RP10097,RP01093,RP02139,RP01238,RP00060,RP03120,RP00216	R05339,R00181,R03509,R01073,R05338,R02722,R00604,R02479,R06975,R04560,R04378,R02740,R00028,R02340,R01070,R01127,R02073,R04780,R04779,R04378,R03876,R04604,R06746,R06769,R07640,R01300,R07646,R01406,R03631,R05577,R05451,R00982,R01558,R03038,R00381,R02539,R08117,R05537,R00389,R01991,R04773,R00912,R08088,R00910,R00235,R06410,R01954,R01357,R03932,R01407,R04157,R05620,R00189,R01280,R00578,R06409,R03974,R06751,R04507,R02918,R03665,R03664,R03661,R03660,R03663,R03662,R04449,R00735,R01616,R02986,R01598,R02255,R01490,R00436,R08244,R02794,R08218,R01164,R02194,R04870,R02699,R01230,R01231,R06944,R05467,R05452,R04036,R06515,R00483,R03658,R03659,R02718,R05578,R00686,R03651,R03652,R02711,R03654,R03655,R03656,R03657,R04580,R07416,R04582,R07887,R02221,R07325,R06777,R01075,R06778,R01176,R01723,R03647,R03286,R06731,R02473,R04274,R01422,R04563,R04562,R03648,R00390,R03646,R04030,R00257,R06583,R04230,R03650,R03209,R01943,R06368,R05193,R00925,R01555,R05196,R06975,R00771,R02340,R02722,R01015,R00725,R01139,R00299,R08404,R02185,R05804,R00303,R00850,R03508,R01788,R02189,R01786
265	0.20	348	23	55	0	0	C00031->C00002:[7->10,7->11]	RP01925,RP01319,RP06172,RP06101,RP04205,RP06299,RP04241,RP00180,RP01293,RP01133,RP08184,RP01452,RP01179,RP00300,RP03839,RP07975,RP04204,RP01093,RP01325,RP00026,RP00060,RP03735,RP06593	R02035,R01127,R00472,R00214,R00216,R06975,R04560,R00761,R04591,R00315,R00317,R00320,R01083,R00835,R04560,R01354,R00926,R00944,R00943,R04209,R04209,R04559,R00771,R01135,R00743,R01323,R01179,R05508,R00393,R04057,R02955,R05336,R01359,R05509,R00928,R04000,R00229,R07832,R03884,R00227,R03153,R00235,R00725,R01139,R00299,R08404,R02185,R05804,R00303,R00850,R00134,R03215,R03146,R00519,R01528
266	0.20	356	23	151	0	0	C00031->C00002:[7->11,7->3]	RP01925,RP01319,RP01255,RP04205,RP09828,RP01789,RP01293,RP01133,RP09657,RP04021,RP00008,RP00164,RP10097,RP01788,RP01093,RP01325,RP04020,RP01654,RP06427,RP00060,RP11137,RP03735,RP06593	R02035,R01127,R01049,R06975,R04560,R06862,R01829,R01083,R00835,R06861,R04378,R03876,R04604,R06746,R06769,R07640,R01300,R07646,R01406,R03631,R05577,R05451,R00982,R01558,R03038,R00381,R02539,R08117,R05537,R00389,R01991,R04773,R00912,R08088,R00910,R00235,R06410,R01954,R01357,R03932,R01407,R04157,R05620,R00189,R01280,R00578,R06409,R03974,R06751,R04507,R02918,R03665,R03664,R03661,R03660,R03663,R03662,R04449,R00735,R01616,R02986,R01598,R02255,R01490,R00436,R08244,R02794,R08218,R01164,R02194,R04870,R02699,R01230,R01231,R06944,R05467,R05452,R04036,R06515,R00483,R03658,R03659,R02718,R05578,R00686,R03651,R03652,R02711,R03654,R03655,R03656,R03657,R04580,R07416,R04582,R07887,R02221,R07325,R06777,R01075,R06778,R01176,R01723,R03647,R03286,R06731,R02473,R04274,R01422,R04563,R04562,R03648,R00390,R03646,R04030,R00257,R06583,R04230,R03650,R03209,R01943,R06368,R05193,R00925,R01010,R01011,R01012,R06975,R01829,R00771,R01135,R04378,R06590,R06863,R01641,R01067,R00725,R01139,R00299,R08404,R02185,R05804,R00303,R00850,R01843,R01845,R00134,R03215,R03146,R00519,R01528
267	0.20	321	21	162	0	0	C00031->C00002:[7->10,7->11]	RP03973,RP04241,RP01925,RP01319,RP00300,RP10097,RP04205,RP06299,RP06101,RP01093,RP00026,RP00180,RP06373,RP03839,RP07975,RP01133,RP00060,RP04204,RP06593,RP00008,RP06172	R00181,R04591,R02035,R01127,R00944,R00943,R06975,R06975,R04560,R00761,R00214,R00216,R00771,R00743,R01323,R01179,R05508,R00393,R04057,R02955,R05336,R01359,R05509,R00928,R04000,R00229,R07832,R03884,R00227,R03153,R00235,R00315,R00317,R00320,R00941,R04209,R04209,R00835,R00725,R01139,R00299,R08404,R02185,R05804,R00303,R00850,R04559,R01528,R03876,R04604,R06746,R06769,R07640,R01300,R07646,R01406,R03631,R05577,R05451,R00982,R01558,R03038,R00381,R02539,R08117,R05537,R00389,R01991,R04773,R00912,R08088,R00910,R00235,R06410,R01954,R01357,R03932,R01407,R04157,R05620,R00189,R01280,R00578,R06409,R03974,R06751,R04507,R02918,R03665,R03664,R03661,R03660,R03663,R03662,R04449,R00735,R01616,R02986,R01598,R02255,R01490,R00436,R08244,R02794,R08218,R01164,R02194,R04870,R02699,R01230,R01231,R06944,R05467,R05452,R04036,R06515,R00483,R03658,R03659,R02718,R05578,R00686,R03651,R03652,R02711,R03654,R03655,R03656,R03657,R04580,R07416,R04582,R07887,R02221,R07325,R06777,R01075,R06778,R01176,R01723,R03647,R03286,R06731,R02473,R04274,R01422,R04563,R04562,R03648,R00390,R03646,R04030,R00257,R06583,R04230,R03650,R03209,R01943,R06368,R05193,R00925,R00472
268	0.40	508	35	56	0	1	C00031->C00002:[4->10,4->11,4->2,4->4,7->10,7->11,7->2,7->4]	RP03973,RP06552,RP01134,RP07515,RP01319,RP10096,RP04102,RP04204,RP08033,RP03838,RP03775,RP04241,RP03839,RP07975,RP10097,RP02450,RP00060,RP00749,RP00216,RP03774,RP01925,RP01452,RP01128,RP04205,RP04543,RP02961,RP01133,RP05769,RP05915,RP01179,RP02453,RP01590,RP05304,RP03735,RP06593	R00181,R01384,R01386,R07658,R00837,R03425,R01127,R06974,R04463,R04559,R04325,R04208,R04144,R04591,R04209,R04209,R06975,R02736,R00725,R01139,R00299,R08404,R02185,R05804,R00303,R00850,R04325,R06974,R01788,R02189,R01786,R04144,R02035,R01354,R00830,R06975,R04560,R00286,R00028,R00835,R05704,R00830,R01221,R03425,R02737,R00836,R00926,R02739,R01555,R05196,R05704,R00134,R03215,R03146,R00519,R01528
269	0.40	357	40	193	0	1	C00031->C00002:[4->10,4->11,4->2,4->4]	RP03973,RP06552,RP01134,RP01319,RP06727,RP07515,RP06299,RP00180,RP00026,RP08033,RP03838,RP03775,RP04241,RP03839,RP04102,RP06101,RP01093,RP00060,RP05304,RP02453,RP02940,RP00216,RP03774,RP04204,RP06172,RP01128,RP04205,RP04543,RP02961,RP06373,RP05769,RP08184,RP05915,RP00008,RP07975,RP01590,RP10096,RP06639,RP00749,RP03735	R00181,R01384,R01386,R07658,R00837,R01127,R01830,R03425,R00761,R00315,R00317,R00320,R00743,R01323,R01179,R05508,R00393,R04057,R02955,R05336,R01359,R05509,R00928,R04000,R00229,R07832,R03884,R00227,R03153,R00235,R04325,R04208,R04144,R04591,R04209,R04463,R00214,R00216,R00771,R00725,R01139,R00299,R08404,R02185,R05804,R00303,R00850,R05704,R02739,R03321,R01788,R02189,R01786,R04144,R04559,R00472,R00830,R06975,R04560,R00286,R00028,R00941,R05704,R00830,R01221,R03425,R04560,R02737,R00836,R03876,R04604,R06746,R06769,R07640,R01300,R07646,R01406,R03631,R05577,R05451,R00982,R01558,R03038,R00381,R02539,R08117,R05537,R00389,R01991,R04773,R00912,R08088,R00910,R00235,R06410,R01954,R01357,R03932,R01407,R04157,R05620,R00189,R01280,R00578,R06409,R03974,R06751,R04507,R02918,R03665,R03664,R03661,R03660,R03663,R03662,R04449,R00735,R01616,R02986,R01598,R02255,R01490,R00436,R08244,R02794,R08218,R01164,R02194,R04870,R02699,R01230,R01231,R06944,R05467,R05452,R04036,R06515,R00483,R03658,R03659,R02718,R05578,R00686,R03651,R03652,R02711,R03654,R03655,R03656,R03657,R04580,R07416,R04582,R07887,R02221,R07325,R06777,R01075,R06778,R01176,R01723,R03647,R03286,R06731,R02473,R04274,R01422,R04563,R04562,R03648,R00390,R03646,R04030,R00257,R06583,R04230,R03650,R03209,R01943,R06368,R05193,R00925,R04209,R01555,R05196,R06974,R01621,R04325,R06974,R00134,R03215,R03146,R00519
270	0.20	352	28	173	0	0	C00031->C00002:[7->3,9->11]	RP03973,RP01319,RP06172,RP01255,RP02940,RP09828,RP01789,RP00180,RP06373,RP02450,RP00026,RP06727,RP08184,RP09657,RP04021,RP00008,RP00164,RP01788,RP06101,RP01093,RP06639,RP04020,RP01654,RP06427,RP00060,RP11137,RP04205,RP01133	R00181,R01127,R00472,R01049,R03321,R06862,R01829,R00315,R00317,R00320,R00941,R02736,R00743,R01323,R01179,R05508,R00393,R04057,R02955,R05336,R01359,R05509,R00928,R04000,R00229,R07832,R03884,R00227,R03153,R00235,R01830,R04560,R06861,R04378,R03876,R04604,R06746,R06769,R07640,R01300,R07646,R01406,R03631,R05577,R05451,R00982,R01558,R03038,R00381,R02539,R08117,R05537,R00389,R01991,R04773,R00912,R08088,R00910,R00235,R06410,R01954,R01357,R03932,R01407,R04157,R05620,R00189,R01280,R00578,R06409,R03974,R06751,R04507,R02918,R03665,R03664,R03661,R03660,R03663,R03662,R04449,R00735,R01616,R02986,R01598,R02255,R01490,R00436,R08244,R02794,R08218,R01164,R02194,R04870,R02699,R01230,R01231,R06944,R05467,R05452,R04036,R06515,R00483,R03658,R03659,R02718,R05578,R00686,R03651,R03652,R02711,R03654,R03655,R03656,R03657,R04580,R07416,R04582,R07887,R02221,R07325,R06777,R01075,R06778,R01176,R01723,R03647,R03286,R06731,R02473,R04274,R01422,R04563,R04562,R03648,R00390,R03646,R04030,R00257,R06583,R04230,R03650,R03209,R01943,R06368,R05193,R00925,R01010,R01011,R01012,R01829,R00214,R00216,R00771,R01621,R04378,R06590,R06863,R01641,R01067,R00725,R01139,R00299,R08404,R02185,R05804,R00303,R00850,R01843,R01845,R06975,R04560,R00835
271	0.70	339	24	151	0	0	C00031->C00002:[1->12,2->13,4->10,4->11,4->17,5->8,9->3]	RP01095,RP06552,RP01134,RP01319,RP01262,RP04205,RP04543,RP00173,RP06373,RP08184,RP04204,RP05915,RP00008,RP07975,RP04241,RP03839,RP00861,RP01093,RP01255,RP04092,RP00596,RP00060,RP03973,RP01576	R05339,R01384,R01386,R07658,R00837,R01127,R01056,R06975,R04560,R00286,R00183,R00185,R01571,R00941,R04560,R04559,R02737,R00836,R03876,R04604,R06746,R06769,R07640,R01300,R07646,R01406,R03631,R05577,R05451,R00982,R01558,R03038,R00381,R02539,R08117,R05537,R00389,R01991,R04773,R00912,R08088,R00910,R00235,R06410,R01954,R01357,R03932,R01407,R04157,R05620,R00189,R01280,R00578,R06409,R03974,R06751,R04507,R02918,R03665,R03664,R03661,R03660,R03663,R03662,R04449,R00735,R01616,R02986,R01598,R02255,R01490,R00436,R08244,R02794,R08218,R01164,R02194,R04870,R02699,R01230,R01231,R06944,R05467,R05452,R04036,R06515,R00483,R03658,R03659,R02718,R05578,R00686,R03651,R03652,R02711,R03654,R03655,R03656,R03657,R04580,R07416,R04582,R07887,R02221,R07325,R06777,R01075,R06778,R01176,R01723,R03647,R03286,R06731,R02473,R04274,R01422,R04563,R04562,R03648,R00390,R03646,R04030,R00257,R06583,R04230,R03650,R03209,R01943,R06368,R05193,R00925,R04209,R04591,R04209,R00190,R00182,R00771,R01049,R00190,R01561,R01245,R00725,R01139,R00299,R08404,R02185,R05804,R00303,R00850,R00181,R05338
272	0.40	357	39	189	0	1	C00031->C00002:[4->10,4->11,4->2,4->4]	RP03973,RP06552,RP01134,RP01925,RP01319,RP06172,RP04102,RP01128,RP04205,RP06299,RP03774,RP00180,RP03775,RP02961,RP06373,RP05769,RP08184,RP04204,RP05915,RP08033,RP00008,RP00749,RP04241,RP01590,RP07975,RP07515,RP10096,RP06101,RP01093,RP00026,RP02450,RP05304,RP03839,RP03838,RP00060,RP04543,RP02453,RP06593,RP00216	R00181,R01384,R01386,R07658,R00837,R02035,R01127,R00472,R04463,R00830,R06975,R04560,R00761,R04144,R00315,R00317,R00320,R04144,R00028,R00941,R05704,R00830,R01221,R03425,R04560,R04559,R02737,R00836,R04325,R03876,R04604,R06746,R06769,R07640,R01300,R07646,R01406,R03631,R05577,R05451,R00982,R01558,R03038,R00381,R02539,R08117,R05537,R00389,R01991,R04773,R00912,R08088,R00910,R00235,R06410,R01954,R01357,R03932,R01407,R04157,R05620,R00189,R01280,R00578,R06409,R03974,R06751,R04507,R02918,R03665,R03664,R03661,R03660,R03663,R03662,R04449,R00735,R01616,R02986,R01598,R02255,R01490,R00436,R08244,R02794,R08218,R01164,R02194,R04870,R02699,R01230,R01231,R06944,R05467,R05452,R04036,R06515,R00483,R03658,R03659,R02718,R05578,R00686,R03651,R03652,R02711,R03654,R03655,R03656,R03657,R04580,R07416,R04582,R07887,R02221,R07325,R06777,R01075,R06778,R01176,R01723,R03647,R03286,R06731,R02473,R04274,R01422,R04563,R04562,R03648,R00390,R03646,R04030,R00257,R06583,R04230,R03650,R03209,R01943,R06368,R05193,R00925,R04325,R06974,R04591,R01555,R05196,R04209,R03425,R06974,R00214,R00216,R00771,R00743,R01323,R01179,R05508,R00393,R04057,R02955,R05336,R01359,R05509,R00928,R04000,R00229,R07832,R03884,R00227,R03153,R00235,R02736,R05704,R04209,R04208,R00725,R01139,R00299,R08404,R02185,R05804,R00303,R00850,R00286,R02739,R01528,R01788,R02189,R01786
273	0.40	375	35	168	0	1	C00031->C00002:[4->10,4->11,4->2,4->4,7->10,7->11,7->2,7->4]	RP03973,RP06552,RP01134,RP01319,RP10096,RP07515,RP08033,RP03838,RP03775,RP04241,RP03839,RP04102,RP05304,RP02450,RP00060,RP02453,RP00216,RP03774,RP01925,RP04204,RP01128,RP04205,RP04543,RP02961,RP06373,RP01133,RP05769,RP08184,RP05915,RP00008,RP07975,RP01590,RP00749,RP03735,RP06593	R00181,R01384,R01386,R07658,R00837,R01127,R06974,R03425,R04325,R04208,R04144,R04591,R04209,R04463,R05704,R02736,R00725,R01139,R00299,R08404,R02185,R05804,R00303,R00850,R02739,R01788,R02189,R01786,R04144,R02035,R04559,R00830,R06975,R04560,R00286,R00028,R00941,R00835,R05704,R00830,R01221,R03425,R04560,R02737,R00836,R03876,R04604,R06746,R06769,R07640,R01300,R07646,R01406,R03631,R05577,R05451,R00982,R01558,R03038,R00381,R02539,R08117,R05537,R00389,R01991,R04773,R00912,R08088,R00910,R00235,R06410,R01954,R01357,R03932,R01407,R04157,R05620,R00189,R01280,R00578,R06409,R03974,R06751,R04507,R02918,R03665,R03664,R03661,R03660,R03663,R03662,R04449,R00735,R01616,R02986,R01598,R02255,R01490,R00436,R08244,R02794,R08218,R01164,R02194,R04870,R02699,R01230,R01231,R06944,R05467,R05452,R04036,R06515,R00483,R03658,R03659,R02718,R05578,R00686,R03651,R03652,R02711,R03654,R03655,R03656,R03657,R04580,R07416,R04582,R07887,R02221,R07325,R06777,R01075,R06778,R01176,R01723,R03647,R03286,R06731,R02473,R04274,R01422,R04563,R04562,R03648,R00390,R03646,R04030,R00257,R06583,R04230,R03650,R03209,R01943,R06368,R05193,R00925,R04209,R01555,R05196,R04325,R06974,R00134,R03215,R03146,R00519,R01528
274	0.60	336	26	174	0	0	C00031->C00002:[1->12,2->13,4->17,5->3,5->8,9->11]	RP03973,RP01319,RP06172,RP01255,RP04205,RP04020,RP02454,RP00180,RP06373,RP06639,RP06727,RP08184,RP04021,RP06726,RP00008,RP01109,RP01787,RP06101,RP01093,RP00026,RP01790,RP01654,RP00216,RP00060,RP00649,RP00205	R00181,R01127,R00472,R01049,R06975,R04560,R04378,R02740,R00315,R00317,R00320,R00941,R01621,R01830,R04560,R04378,R01827,R03876,R04604,R06746,R06769,R07640,R01300,R07646,R01406,R03631,R05577,R05451,R00982,R01558,R03038,R00381,R02539,R08117,R05537,R00389,R01991,R04773,R00912,R08088,R00910,R00235,R06410,R01954,R01357,R03932,R01407,R04157,R05620,R00189,R01280,R00578,R06409,R03974,R06751,R04507,R02918,R03665,R03664,R03661,R03660,R03663,R03662,R04449,R00735,R01616,R02986,R01598,R02255,R01490,R00436,R08244,R02794,R08218,R01164,R02194,R04870,R02699,R01230,R01231,R06944,R05467,R05452,R04036,R06515,R00483,R03658,R03659,R02718,R05578,R00686,R03651,R03652,R02711,R03654,R03655,R03656,R03657,R04580,R07416,R04582,R07887,R02221,R07325,R06777,R01075,R06778,R01176,R01723,R03647,R03286,R06731,R02473,R04274,R01422,R04563,R04562,R03648,R00390,R03646,R04030,R00257,R06583,R04230,R03650,R03209,R01943,R06368,R05193,R00925,R00802,R01827,R00214,R00216,R00771,R00743,R01323,R01179,R05508,R00393,R04057,R02955,R05336,R01359,R05509,R00928,R04000,R00229,R07832,R03884,R00227,R03153,R00235,R01830,R06590,R06863,R01641,R01788,R02189,R01786,R00725,R01139,R00299,R08404,R02185,R05804,R00303,R00850,R00761,R01067,R00801,R00015,R04194,R05140
275	0.40	512	32	52	0	1	C00031->C00002:[4->10,4->11,4->2,4->4,7->11,7->4]	RP01095,RP03973,RP01134,RP01575,RP10096,RP07515,RP01128,RP00528,RP04205,RP04543,RP00300,RP01093,RP04359,RP05769,RP08575,RP08184,RP04204,RP05915,RP08033,RP03838,RP00749,RP04241,RP03735,RP03839,RP04102,RP01319,RP07975,RP05304,RP00060,RP03775,RP03774,RP06552	R05339,R00181,R00837,R05338,R06974,R03425,R00830,R00604,R02479,R06975,R04560,R00286,R00944,R00943,R00771,R00236,R05704,R00830,R01221,R03425,R00316,R04560,R04559,R02737,R00836,R04325,R04208,R04325,R06974,R04591,R00134,R03215,R03146,R00519,R04209,R04463,R01127,R04209,R05704,R00725,R01139,R00299,R08404,R02185,R05804,R00303,R00850,R04144,R04144,R01384,R01386,R07658
276	0.20	366	22	149	0	0	C00031->C00002:[7->11,7->3]	RP01095,RP03973,RP01575,RP00528,RP04205,RP09828,RP01789,RP08184,RP01319,RP04021,RP00008,RP00300,RP00164,RP01788,RP01093,RP01255,RP04020,RP01654,RP06427,RP00060,RP11137,RP09657	R05339,R00181,R05338,R00604,R02479,R06975,R04560,R06862,R01829,R04560,R01127,R04378,R03876,R04604,R06746,R06769,R07640,R01300,R07646,R01406,R03631,R05577,R05451,R00982,R01558,R03038,R00381,R02539,R08117,R05537,R00389,R01991,R04773,R00912,R08088,R00910,R00235,R06410,R01954,R01357,R03932,R01407,R04157,R05620,R00189,R01280,R00578,R06409,R03974,R06751,R04507,R02918,R03665,R03664,R03661,R03660,R03663,R03662,R04449,R00735,R01616,R02986,R01598,R02255,R01490,R00436,R08244,R02794,R08218,R01164,R02194,R04870,R02699,R01230,R01231,R06944,R05467,R05452,R04036,R06515,R00483,R03658,R03659,R02718,R05578,R00686,R03651,R03652,R02711,R03654,R03655,R03656,R03657,R04580,R07416,R04582,R07887,R02221,R07325,R06777,R01075,R06778,R01176,R01723,R03647,R03286,R06731,R02473,R04274,R01422,R04563,R04562,R03648,R00390,R03646,R04030,R00257,R06583,R04230,R03650,R03209,R01943,R06368,R05193,R00925,R00944,R00943,R01010,R01011,R01012,R01829,R00771,R01049,R04378,R06590,R06863,R01641,R01067,R00725,R01139,R00299,R08404,R02185,R05804,R00303,R00850,R01843,R01845,R06861
277	0.20	374	25	153	0	0	C00031->C00002:[7->3,9->11]	RP03973,RP09828,RP01319,RP06172,RP04205,RP06299,RP01789,RP00180,RP11137,RP08343,RP08184,RP09657,RP04021,RP00008,RP04833,RP00164,RP01788,RP06101,RP01093,RP01255,RP04020,RP01654,RP06427,RP00060,RP06373	R00181,R06862,R01127,R00472,R06975,R04560,R00761,R01829,R00315,R00317,R00320,R01843,R01845,R00236,R04560,R06861,R04378,R03876,R04604,R06746,R06769,R07640,R01300,R07646,R01406,R03631,R05577,R05451,R00982,R01558,R03038,R00381,R02539,R08117,R05537,R00389,R01991,R04773,R00912,R08088,R00910,R00235,R06410,R01954,R01357,R03932,R01407,R04157,R05620,R00189,R01280,R00578,R06409,R03974,R06751,R04507,R02918,R03665,R03664,R03661,R03660,R03663,R03662,R04449,R00735,R01616,R02986,R01598,R02255,R01490,R00436,R08244,R02794,R08218,R01164,R02194,R04870,R02699,R01230,R01231,R06944,R05467,R05452,R04036,R06515,R00483,R03658,R03659,R02718,R05578,R00686,R03651,R03652,R02711,R03654,R03655,R03656,R03657,R04580,R07416,R04582,R07887,R02221,R07325,R06777,R01075,R06778,R01176,R01723,R03647,R03286,R06731,R02473,R04274,R01422,R04563,R04562,R03648,R00390,R03646,R04030,R00257,R06583,R04230,R03650,R03209,R01943,R06368,R05193,R00925,R00316,R01010,R01011,R01012,R01829,R00214,R00216,R00771,R01049,R04378,R06590,R06863,R01641,R01067,R00725,R01139,R00299,R08404,R02185,R05804,R00303,R00850,R00941
278	0.60	326	21	167	0	0	C00031->C00002:[1->12,2->13,4->17,5->3,5->8,9->11]	RP03973,RP01319,RP06172,RP04205,RP06299,RP00180,RP01255,RP00060,RP04021,RP06726,RP00008,RP01790,RP01787,RP10097,RP06101,RP01093,RP00026,RP01654,RP04020,RP03735,RP00649	R00181,R01127,R00472,R06975,R04560,R00761,R00315,R00317,R00320,R01049,R00725,R01139,R00299,R08404,R02185,R05804,R00303,R00850,R04378,R01827,R03876,R04604,R06746,R06769,R07640,R01300,R07646,R01406,R03631,R05577,R05451,R00982,R01558,R03038,R00381,R02539,R08117,R05537,R00389,R01991,R04773,R00912,R08088,R00910,R00235,R06410,R01954,R01357,R03932,R01407,R04157,R05620,R00189,R01280,R00578,R06409,R03974,R06751,R04507,R02918,R03665,R03664,R03661,R03660,R03663,R03662,R04449,R00735,R01616,R02986,R01598,R02255,R01490,R00436,R08244,R02794,R08218,R01164,R02194,R04870,R02699,R01230,R01231,R06944,R05467,R05452,R04036,R06515,R00483,R03658,R03659,R02718,R05578,R00686,R03651,R03652,R02711,R03654,R03655,R03656,R03657,R04580,R07416,R04582,R07887,R02221,R07325,R06777,R01075,R06778,R01176,R01723,R03647,R03286,R06731,R02473,R04274,R01422,R04563,R04562,R03648,R00390,R03646,R04030,R00257,R06583,R04230,R03650,R03209,R01943,R06368,R05193,R00925,R01830,R01827,R06975,R00214,R00216,R00771,R00743,R01323,R01179,R05508,R00393,R04057,R02955,R05336,R01359,R05509,R00928,R04000,R00229,R07832,R03884,R00227,R03153,R00235,R06590,R06863,R01641,R04378,R00134,R03215,R03146,R00519,R00761,R01067
279	0.50	355	27	174	0	0	C00031->C00002:[1->12,2->13,4->17,5->8,9->11]	RP03973,RP01134,RP01319,RP06172,RP01789,RP04205,RP00060,RP02454,RP00180,RP06373,RP06639,RP06727,RP08184,RP05915,RP04021,RP00008,RP01093,RP01788,RP06101,RP00196,RP00026,RP04020,RP01654,RP01255,RP11137,RP00649,RP01197	R00181,R00837,R01127,R00472,R01829,R06975,R04560,R00725,R01139,R00299,R08404,R02185,R05804,R00303,R00850,R02740,R00315,R00317,R00320,R00941,R01621,R01830,R04560,R02737,R00836,R04378,R03876,R04604,R06746,R06769,R07640,R01300,R07646,R01406,R03631,R05577,R05451,R00982,R01558,R03038,R00381,R02539,R08117,R05537,R00389,R01991,R04773,R00912,R08088,R00910,R00235,R06410,R01954,R01357,R03932,R01407,R04157,R05620,R00189,R01280,R00578,R06409,R03974,R06751,R04507,R02918,R03665,R03664,R03661,R03660,R03663,R03662,R04449,R00735,R01616,R02986,R01598,R02255,R01490,R00436,R08244,R02794,R08218,R01164,R02194,R04870,R02699,R01230,R01231,R06944,R05467,R05452,R04036,R06515,R00483,R03658,R03659,R02718,R05578,R00686,R03651,R03652,R02711,R03654,R03655,R03656,R03657,R04580,R07416,R04582,R07887,R02221,R07325,R06777,R01075,R06778,R01176,R01723,R03647,R03286,R06731,R02473,R04274,R01422,R04563,R04562,R03648,R00390,R03646,R04030,R00257,R06583,R04230,R03650,R03209,R01943,R06368,R05193,R00925,R00771,R01829,R00214,R00216,R00289,R00287,R00955,R00743,R01323,R01179,R05508,R00393,R04057,R02955,R05336,R01359,R05509,R00928,R04000,R00229,R07832,R03884,R00227,R03153,R00235,R04378,R06590,R06863,R01641,R01049,R01843,R01845,R00761,R01067,R00959
280	0.40	363	40	186	0	1	C00031->C00002:[4->10,4->11,4->2,4->4]	RP03973,RP06552,RP01134,RP01319,RP06727,RP07515,RP02454,RP00180,RP06639,RP08033,RP03838,RP03775,RP04241,RP03839,RP04102,RP06101,RP05304,RP02450,RP02453,RP00216,RP03774,RP01925,RP04204,RP06172,RP01128,RP04205,RP04543,RP02961,RP06373,RP05769,RP08184,RP05915,RP00008,RP07975,RP01590,RP10096,RP00026,RP00749,RP03735,RP06593	R00181,R01384,R01386,R07658,R00837,R01127,R01830,R03425,R02740,R00315,R00317,R00320,R01621,R04325,R04208,R04144,R04591,R04209,R04463,R00214,R00216,R05704,R02736,R02739,R01788,R02189,R01786,R04144,R02035,R04559,R00472,R00830,R06975,R04560,R00286,R00028,R00941,R05704,R00830,R01221,R03425,R04560,R02737,R00836,R03876,R04604,R06746,R06769,R07640,R01300,R07646,R01406,R03631,R05577,R05451,R00982,R01558,R03038,R00381,R02539,R08117,R05537,R00389,R01991,R04773,R00912,R08088,R00910,R00235,R06410,R01954,R01357,R03932,R01407,R04157,R05620,R00189,R01280,R00578,R06409,R03974,R06751,R04507,R02918,R03665,R03664,R03661,R03660,R03663,R03662,R04449,R00735,R01616,R02986,R01598,R02255,R01490,R00436,R08244,R02794,R08218,R01164,R02194,R04870,R02699,R01230,R01231,R06944,R05467,R05452,R04036,R06515,R00483,R03658,R03659,R02718,R05578,R00686,R03651,R03652,R02711,R03654,R03655,R03656,R03657,R04580,R07416,R04582,R07887,R02221,R07325,R06777,R01075,R06778,R01176,R01723,R03647,R03286,R06731,R02473,R04274,R01422,R04563,R04562,R03648,R00390,R03646,R04030,R00257,R06583,R04230,R03650,R03209,R01943,R06368,R05193,R00925,R04209,R01555,R05196,R06974,R00743,R01323,R01179,R05508,R00393,R04057,R02955,R05336,R01359,R05509,R00928,R04000,R00229,R07832,R03884,R00227,R03153,R00235,R04325,R06974,R00134,R03215,R03146,R00519,R01528
281	0.40	363	29	168	0	0	C00031->C00002:[5->13,7->17,9->11,9->12]	RP03973,RP03121,RP01280,RP01319,RP06172,RP02940,RP02139,RP02454,RP00180,RP02961,RP06373,RP06639,RP06727,RP08184,RP00191,RP04021,RP00008,RP07157,RP01590,RP01274,RP06101,RP02140,RP00026,RP01238,RP04020,RP02453,RP03120,RP04205,RP00216	R00181,R03509,R01073,R01127,R00472,R03321,R02340,R02722,R02740,R00315,R00317,R00320,R00028,R00941,R01621,R01830,R04560,R02073,R04780,R04779,R04378,R03876,R04604,R06746,R06769,R07640,R01300,R07646,R01406,R03631,R05577,R05451,R00982,R01558,R03038,R00381,R02539,R08117,R05537,R00389,R01991,R04773,R00912,R08088,R00910,R00235,R06410,R01954,R01357,R03932,R01407,R04157,R05620,R00189,R01280,R00578,R06409,R03974,R06751,R04507,R02918,R03665,R03664,R03661,R03660,R03663,R03662,R04449,R00735,R01616,R02986,R01598,R02255,R01490,R00436,R08244,R02794,R08218,R01164,R02194,R04870,R02699,R01230,R01231,R06944,R05467,R05452,R04036,R06515,R00483,R03658,R03659,R02718,R05578,R00686,R03651,R03652,R02711,R03654,R03655,R03656,R03657,R04580,R07416,R04582,R07887,R02221,R07325,R06777,R01075,R06778,R01176,R01723,R03647,R03286,R06731,R02473,R04274,R01422,R04563,R04562,R03648,R00390,R03646,R04030,R00257,R06583,R04230,R03650,R03209,R01943,R06368,R05193,R00925,R02722,R01555,R05196,R01070,R00214,R00216,R02340,R00743,R01323,R01179,R05508,R00393,R04057,R02955,R05336,R01359,R05509,R00928,R04000,R00229,R07832,R03884,R00227,R03153,R00235,R01015,R04378,R02739,R03508,R06975,R04560,R01788,R02189,R01786
282	0.60	558	20	33	0	0	C00031->C00002:[1->12,2->13,4->17,5->3,5->8,7->11]	RP01095,RP03973,RP01575,RP00528,RP04205,RP00060,RP04359,RP08575,RP08184,RP01319,RP04021,RP06726,RP00300,RP01790,RP01787,RP01093,RP01255,RP01654,RP04020,RP00649	R05339,R00181,R05338,R00604,R02479,R06975,R04560,R00725,R01139,R00299,R08404,R02185,R05804,R00303,R00850,R00236,R00316,R04560,R01127,R04378,R01827,R00944,R00943,R01830,R01827,R00771,R01049,R06590,R06863,R01641,R04378,R00761,R01067
283	0.40	381	35	169	0	1	C00031->C00002:[4->10,4->11,4->2,4->4]	RP03973,RP06552,RP01134,RP01319,RP10096,RP07515,RP06299,RP00180,RP08343,RP08033,RP03838,RP03775,RP00300,RP03839,RP04102,RP06101,RP01093,RP00060,RP05304,RP04833,RP03774,RP04204,RP06172,RP01128,RP04205,RP04543,RP04241,RP06373,RP05769,RP08184,RP05915,RP00008,RP07975,RP00749,RP03735	R00181,R01384,R01386,R07658,R00837,R01127,R06974,R03425,R00761,R00315,R00317,R00320,R00236,R04325,R04208,R04144,R00944,R00943,R04209,R04463,R00214,R00216,R00771,R00725,R01139,R00299,R08404,R02185,R05804,R00303,R00850,R05704,R00316,R04144,R04559,R00472,R00830,R06975,R04560,R00286,R04591,R00941,R05704,R00830,R01221,R03425,R04560,R02737,R00836,R03876,R04604,R06746,R06769,R07640,R01300,R07646,R01406,R03631,R05577,R05451,R00982,R01558,R03038,R00381,R02539,R08117,R05537,R00389,R01991,R04773,R00912,R08088,R00910,R00235,R06410,R01954,R01357,R03932,R01407,R04157,R05620,R00189,R01280,R00578,R06409,R03974,R06751,R04507,R02918,R03665,R03664,R03661,R03660,R03663,R03662,R04449,R00735,R01616,R02986,R01598,R02255,R01490,R00436,R08244,R02794,R08218,R01164,R02194,R04870,R02699,R01230,R01231,R06944,R05467,R05452,R04036,R06515,R00483,R03658,R03659,R02718,R05578,R00686,R03651,R03652,R02711,R03654,R03655,R03656,R03657,R04580,R07416,R04582,R07887,R02221,R07325,R06777,R01075,R06778,R01176,R01723,R03647,R03286,R06731,R02473,R04274,R01422,R04563,R04562,R03648,R00390,R03646,R04030,R00257,R06583,R04230,R03650,R03209,R01943,R06368,R05193,R00925,R04209,R04325,R06974,R00134,R03215,R03146,R00519
284	0.40	545	27	45	0	0	C00031->C00002:[5->13,7->11,7->17,9->12]	RP03973,RP03121,RP01925,RP01319,RP07157,RP04205,RP04020,RP02454,RP02961,RP02140,RP01280,RP01133,RP01274,RP08184,RP01452,RP00191,RP04021,RP01179,RP00300,RP01590,RP02139,RP01238,RP00060,RP03735,RP03120,RP06593,RP00216	R00181,R03509,R02035,R01127,R02722,R06975,R04560,R04378,R02740,R00028,R02340,R01073,R00835,R01070,R04560,R01354,R02073,R04780,R04779,R04378,R00926,R00944,R00943,R01555,R05196,R02340,R02722,R01015,R00725,R01139,R00299,R08404,R02185,R05804,R00303,R00850,R00134,R03215,R03146,R00519,R03508,R01528,R01788,R02189,R01786
285	0.40	434	40	78	0	1	C00031->C00002:[4->10,4->11,4->2,4->4]	RP03973,RP06552,RP01134,RP01925,RP01319,RP06172,RP04102,RP01128,RP04205,RP06299,RP03774,RP00180,RP04359,RP02961,RP06373,RP05769,RP08575,RP08184,RP04204,RP05915,RP08033,RP03775,RP03838,RP00749,RP04241,RP01590,RP07975,RP07515,RP10096,RP06101,RP01093,RP00026,RP02450,RP05304,RP03839,RP00060,RP04543,RP02453,RP06593,RP00216	R00181,R01384,R01386,R07658,R00837,R02035,R01127,R00472,R04463,R00830,R06975,R04560,R00761,R04144,R00315,R00317,R00320,R00236,R00028,R00941,R05704,R00830,R01221,R03425,R00316,R04560,R04559,R02737,R00836,R04325,R04144,R04208,R04325,R06974,R04591,R01555,R05196,R04209,R03425,R06974,R00214,R00216,R00771,R00743,R01323,R01179,R05508,R00393,R04057,R02955,R05336,R01359,R05509,R00928,R04000,R00229,R07832,R03884,R00227,R03153,R00235,R02736,R05704,R04209,R00725,R01139,R00299,R08404,R02185,R05804,R00303,R00850,R00286,R02739,R01528,R01788,R02189,R01786
286	0.40	350	39	192	0	1	C00031->C00002:[4->10,4->11,4->2,4->4]	RP03973,RP06552,RP01134,RP07515,RP01319,RP10096,RP04102,RP06299,RP00180,RP08033,RP03838,RP03775,RP04241,RP03839,RP07975,RP10097,RP06101,RP01093,RP02450,RP00060,RP02453,RP00216,RP03774,RP01925,RP04204,RP06172,RP01128,RP04205,RP04543,RP02961,RP05769,RP05915,RP00008,RP00749,RP01590,RP00026,RP05304,RP03735,RP06593	R00181,R01384,R01386,R07658,R00837,R03425,R01127,R06974,R04463,R00761,R00315,R00317,R00320,R04325,R04208,R04144,R04591,R04209,R04209,R06975,R00214,R00216,R00771,R02736,R00725,R01139,R00299,R08404,R02185,R05804,R00303,R00850,R02739,R01788,R02189,R01786,R04144,R02035,R04559,R00472,R00830,R06975,R04560,R00286,R00028,R05704,R00830,R01221,R03425,R02737,R00836,R03876,R04604,R06746,R06769,R07640,R01300,R07646,R01406,R03631,R05577,R05451,R00982,R01558,R03038,R00381,R02539,R08117,R05537,R00389,R01991,R04773,R00912,R08088,R00910,R00235,R06410,R01954,R01357,R03932,R01407,R04157,R05620,R00189,R01280,R00578,R06409,R03974,R06751,R04507,R02918,R03665,R03664,R03661,R03660,R03663,R03662,R04449,R00735,R01616,R02986,R01598,R02255,R01490,R00436,R08244,R02794,R08218,R01164,R02194,R04870,R02699,R01230,R01231,R06944,R05467,R05452,R04036,R06515,R00483,R03658,R03659,R02718,R05578,R00686,R03651,R03652,R02711,R03654,R03655,R03656,R03657,R04580,R07416,R04582,R07887,R02221,R07325,R06777,R01075,R06778,R01176,R01723,R03647,R03286,R06731,R02473,R04274,R01422,R04563,R04562,R03648,R00390,R03646,R04030,R00257,R06583,R04230,R03650,R03209,R01943,R06368,R05193,R00925,R04325,R06974,R01555,R05196,R00743,R01323,R01179,R05508,R00393,R04057,R02955,R05336,R01359,R05509,R00928,R04000,R00229,R07832,R03884,R00227,R03153,R00235,R05704,R00134,R03215,R03146,R00519,R01528
287	0.20	364	23	148	0	0	C00031->C00002:[7->11,7->3]	RP01925,RP01319,RP01255,RP04205,RP09828,RP01789,RP06373,RP01293,RP01133,RP08184,RP09657,RP04021,RP00008,RP00164,RP01788,RP01093,RP01325,RP04020,RP01654,RP06427,RP00060,RP11137,RP06593	R02035,R01127,R01049,R06975,R04560,R06862,R01829,R00941,R01083,R00835,R04560,R06861,R04378,R03876,R04604,R06746,R06769,R07640,R01300,R07646,R01406,R03631,R05577,R05451,R00982,R01558,R03038,R00381,R02539,R08117,R05537,R00389,R01991,R04773,R00912,R08088,R00910,R00235,R06410,R01954,R01357,R03932,R01407,R04157,R05620,R00189,R01280,R00578,R06409,R03974,R06751,R04507,R02918,R03665,R03664,R03661,R03660,R03663,R03662,R04449,R00735,R01616,R02986,R01598,R02255,R01490,R00436,R08244,R02794,R08218,R01164,R02194,R04870,R02699,R01230,R01231,R06944,R05467,R05452,R04036,R06515,R00483,R03658,R03659,R02718,R05578,R00686,R03651,R03652,R02711,R03654,R03655,R03656,R03657,R04580,R07416,R04582,R07887,R02221,R07325,R06777,R01075,R06778,R01176,R01723,R03647,R03286,R06731,R02473,R04274,R01422,R04563,R04562,R03648,R00390,R03646,R04030,R00257,R06583,R04230,R03650,R03209,R01943,R06368,R05193,R00925,R01010,R01011,R01012,R01829,R00771,R01135,R04378,R06590,R06863,R01641,R01067,R00725,R01139,R00299,R08404,R02185,R05804,R00303,R00850,R01843,R01845,R01528
288	0.20	354	16	134	0	0	C00031->C00002:[4->10,4->11]	RP06552,RP03973,RP01134,RP01319,RP07975,RP04205,RP04543,RP00453,RP06373,RP04241,RP03839,RP08184,RP04204,RP00343,RP05915,RP00008	R01384,R01386,R07658,R00181,R00837,R01127,R04209,R06975,R04560,R00286,R02727,R00010,R00941,R04591,R04209,R04560,R04559,R02778,R02780,R02737,R00836,R03876,R04604,R06746,R06769,R07640,R01300,R07646,R01406,R03631,R05577,R05451,R00982,R01558,R03038,R00381,R02539,R08117,R05537,R00389,R01991,R04773,R00912,R08088,R00910,R00235,R06410,R01954,R01357,R03932,R01407,R04157,R05620,R00189,R01280,R00578,R06409,R03974,R06751,R04507,R02918,R03665,R03664,R03661,R03660,R03663,R03662,R04449,R00735,R01616,R02986,R01598,R02255,R01490,R00436,R08244,R02794,R08218,R01164,R02194,R04870,R02699,R01230,R01231,R06944,R05467,R05452,R04036,R06515,R00483,R03658,R03659,R02718,R05578,R00686,R03651,R03652,R02711,R03654,R03655,R03656,R03657,R04580,R07416,R04582,R07887,R02221,R07325,R06777,R01075,R06778,R01176,R01723,R03647,R03286,R06731,R02473,R04274,R01422,R04563,R04562,R03648,R00390,R03646,R04030,R00257,R06583,R04230,R03650,R03209,R01943,R06368,R05193,R00925
289	0.10	304	13	156	0	0	C00031->C00002:[9->11]	RP03973,RP01319,RP06172,RP10097,RP04205,RP06299,RP06101,RP01093,RP00026,RP00180,RP00060,RP03735,RP00008	R00181,R01127,R00472,R06975,R06975,R04560,R00761,R00214,R00216,R00771,R00743,R01323,R01179,R05508,R00393,R04057,R02955,R05336,R01359,R05509,R00928,R04000,R00229,R07832,R03884,R00227,R03153,R00235,R00315,R00317,R00320,R00725,R01139,R00299,R08404,R02185,R05804,R00303,R00850,R00134,R03215,R03146,R00519,R03876,R04604,R06746,R06769,R07640,R01300,R07646,R01406,R03631,R05577,R05451,R00982,R01558,R03038,R00381,R02539,R08117,R05537,R00389,R01991,R04773,R00912,R08088,R00910,R00235,R06410,R01954,R01357,R03932,R01407,R04157,R05620,R00189,R01280,R00578,R06409,R03974,R06751,R04507,R02918,R03665,R03664,R03661,R03660,R03663,R03662,R04449,R00735,R01616,R02986,R01598,R02255,R01490,R00436,R08244,R02794,R08218,R01164,R02194,R04870,R02699,R01230,R01231,R06944,R05467,R05452,R04036,R06515,R00483,R03658,R03659,R02718,R05578,R00686,R03651,R03652,R02711,R03654,R03655,R03656,R03657,R04580,R07416,R04582,R07887,R02221,R07325,R06777,R01075,R06778,R01176,R01723,R03647,R03286,R06731,R02473,R04274,R01422,R04563,R04562,R03648,R00390,R03646,R04030,R00257,R06583,R04230,R03650,R03209,R01943,R06368,R05193,R00925
290	0.40	387	25	147	0	0	C00031->C00002:[4->11,5->13,7->17,9->12]	RP06552,RP03973,RP01134,RP01280,RP01319,RP07157,RP04205,RP04543,RP02454,RP03121,RP02961,RP06373,RP01274,RP08184,RP05915,RP00191,RP00008,RP01590,RP04021,RP02140,RP02139,RP01238,RP04020,RP03120,RP00216	R01384,R01386,R07658,R00181,R00837,R01073,R01127,R02722,R06975,R04560,R00286,R02740,R03509,R00028,R00941,R01070,R04560,R02737,R00836,R02073,R04780,R04779,R03876,R04604,R06746,R06769,R07640,R01300,R07646,R01406,R03631,R05577,R05451,R00982,R01558,R03038,R00381,R02539,R08117,R05537,R00389,R01991,R04773,R00912,R08088,R00910,R00235,R06410,R01954,R01357,R03932,R01407,R04157,R05620,R00189,R01280,R00578,R06409,R03974,R06751,R04507,R02918,R03665,R03664,R03661,R03660,R03663,R03662,R04449,R00735,R01616,R02986,R01598,R02255,R01490,R00436,R08244,R02794,R08218,R01164,R02194,R04870,R02699,R01230,R01231,R06944,R05467,R05452,R04036,R06515,R00483,R03658,R03659,R02718,R05578,R00686,R03651,R03652,R02711,R03654,R03655,R03656,R03657,R04580,R07416,R04582,R07887,R02221,R07325,R06777,R01075,R06778,R01176,R01723,R03647,R03286,R06731,R02473,R04274,R01422,R04563,R04562,R03648,R00390,R03646,R04030,R00257,R06583,R04230,R03650,R03209,R01943,R06368,R05193,R00925,R01555,R05196,R04378,R02340,R02340,R02722,R01015,R04378,R03508,R01788,R02189,R01786
291	0.20	508	19	30	0	0	C00031->C00002:[4->10,4->11,7->10,7->11]	RP03973,RP06552,RP01134,RP01925,RP01319,RP07975,RP04205,RP04543,RP04204,RP04241,RP06373,RP03839,RP01133,RP00060,RP08184,RP01452,RP05915,RP06593,RP01179	R00181,R01384,R01386,R07658,R00837,R02035,R01127,R04209,R06975,R04560,R00286,R04559,R04591,R00941,R04209,R00835,R00725,R01139,R00299,R08404,R02185,R05804,R00303,R00850,R04560,R01354,R02737,R00836,R01528,R00926
292	0.40	368	34	165	0	1	C00031->C00002:[4->10,4->11,4->2,4->4,7->10,7->11,7->2,7->4]	RP03973,RP07515,RP01134,RP01319,RP10096,RP04102,RP01575,RP08033,RP03838,RP03775,RP04241,RP03839,RP07975,RP10097,RP01093,RP00060,RP01095,RP03774,RP01925,RP04204,RP01128,RP00528,RP04205,RP04543,RP06373,RP01133,RP05769,RP05915,RP00008,RP00749,RP05304,RP03735,RP06593,RP06552	R00181,R03425,R00837,R01127,R06974,R04463,R05338,R04325,R04208,R04144,R04591,R04209,R04209,R06975,R00771,R00725,R01139,R00299,R08404,R02185,R05804,R00303,R00850,R05339,R04144,R02035,R04559,R00830,R00604,R02479,R06975,R04560,R00286,R00941,R00835,R05704,R00830,R01221,R03425,R02737,R00836,R03876,R04604,R06746,R06769,R07640,R01300,R07646,R01406,R03631,R05577,R05451,R00982,R01558,R03038,R00381,R02539,R08117,R05537,R00389,R01991,R04773,R00912,R08088,R00910,R00235,R06410,R01954,R01357,R03932,R01407,R04157,R05620,R00189,R01280,R00578,R06409,R03974,R06751,R04507,R02918,R03665,R03664,R03661,R03660,R03663,R03662,R04449,R00735,R01616,R02986,R01598,R02255,R01490,R00436,R08244,R02794,R08218,R01164,R02194,R04870,R02699,R01230,R01231,R06944,R05467,R05452,R04036,R06515,R00483,R03658,R03659,R02718,R05578,R00686,R03651,R03652,R02711,R03654,R03655,R03656,R03657,R04580,R07416,R04582,R07887,R02221,R07325,R06777,R01075,R06778,R01176,R01723,R03647,R03286,R06731,R02473,R04274,R01422,R04563,R04562,R03648,R00390,R03646,R04030,R00257,R06583,R04230,R03650,R03209,R01943,R06368,R05193,R00925,R04325,R06974,R05704,R00134,R03215,R03146,R00519,R01528,R01384,R01386,R07658
293	0.50	558	24	39	0	0	C00031->C00002:[1->12,2->13,4->17,5->8,7->11]	RP03973,RP01925,RP01319,RP04205,RP04020,RP01789,RP04359,RP02961,RP06373,RP00649,RP08575,RP08184,RP04021,RP01590,RP01788,RP01093,RP01255,RP02450,RP01654,RP00060,RP11137,RP02453,RP06593,RP00216	R00181,R02035,R01127,R06975,R04560,R04378,R01829,R00236,R00028,R00941,R00761,R01067,R00316,R04560,R04378,R01555,R05196,R01829,R00771,R01049,R02736,R06590,R06863,R01641,R00725,R01139,R00299,R08404,R02185,R05804,R00303,R00850,R01843,R01845,R02739,R01528,R01788,R02189,R01786
294	0.60	343	27	177	0	0	C00031->C00002:[1->12,2->13,4->17,5->3,5->8,9->11]	RP03973,RP01319,RP06172,RP01255,RP04205,RP04020,RP02454,RP00180,RP02961,RP00026,RP06727,RP08184,RP04021,RP06726,RP00008,RP00300,RP01590,RP01790,RP01787,RP06101,RP01093,RP06639,RP01654,RP00060,RP03735,RP00649,RP00216	R00181,R01127,R00472,R01049,R06975,R04560,R04378,R02740,R00315,R00317,R00320,R00028,R00743,R01323,R01179,R05508,R00393,R04057,R02955,R05336,R01359,R05509,R00928,R04000,R00229,R07832,R03884,R00227,R03153,R00235,R01830,R04560,R04378,R01827,R03876,R04604,R06746,R06769,R07640,R01300,R07646,R01406,R03631,R05577,R05451,R00982,R01558,R03038,R00381,R02539,R08117,R05537,R00389,R01991,R04773,R00912,R08088,R00910,R00235,R06410,R01954,R01357,R03932,R01407,R04157,R05620,R00189,R01280,R00578,R06409,R03974,R06751,R04507,R02918,R03665,R03664,R03661,R03660,R03663,R03662,R04449,R00735,R01616,R02986,R01598,R02255,R01490,R00436,R08244,R02794,R08218,R01164,R02194,R04870,R02699,R01230,R01231,R06944,R05467,R05452,R04036,R06515,R00483,R03658,R03659,R02718,R05578,R00686,R03651,R03652,R02711,R03654,R03655,R03656,R03657,R04580,R07416,R04582,R07887,R02221,R07325,R06777,R01075,R06778,R01176,R01723,R03647,R03286,R06731,R02473,R04274,R01422,R04563,R04562,R03648,R00390,R03646,R04030,R00257,R06583,R04230,R03650,R03209,R01943,R06368,R05193,R00925,R00944,R00943,R01555,R05196,R01830,R01827,R00214,R00216,R00771,R01621,R06590,R06863,R01641,R00725,R01139,R00299,R08404,R02185,R05804,R00303,R00850,R00134,R03215,R03146,R00519,R00761,R01067,R01788,R02189,R01786
295	0.60	380	26	155	0	0	C00031->C00002:[1->12,2->13,4->17,5->8,7->3,9->11]	RP03973,RP00060,RP06299,RP01319,RP06172,RP04205,RP09828,RP01789,RP00180,RP08343,RP06373,RP08184,RP09657,RP04021,RP00008,RP04833,RP00164,RP01788,RP06101,RP01093,RP01255,RP01654,RP06427,RP04020,RP11137,RP00649	R00181,R00725,R01139,R00299,R08404,R02185,R05804,R00303,R00850,R00761,R01127,R00472,R06975,R04560,R06862,R01829,R00315,R00317,R00320,R00236,R00941,R04560,R06861,R04378,R03876,R04604,R06746,R06769,R07640,R01300,R07646,R01406,R03631,R05577,R05451,R00982,R01558,R03038,R00381,R02539,R08117,R05537,R00389,R01991,R04773,R00912,R08088,R00910,R00235,R06410,R01954,R01357,R03932,R01407,R04157,R05620,R00189,R01280,R00578,R06409,R03974,R06751,R04507,R02918,R03665,R03664,R03661,R03660,R03663,R03662,R04449,R00735,R01616,R02986,R01598,R02255,R01490,R00436,R08244,R02794,R08218,R01164,R02194,R04870,R02699,R01230,R01231,R06944,R05467,R05452,R04036,R06515,R00483,R03658,R03659,R02718,R05578,R00686,R03651,R03652,R02711,R03654,R03655,R03656,R03657,R04580,R07416,R04582,R07887,R02221,R07325,R06777,R01075,R06778,R01176,R01723,R03647,R03286,R06731,R02473,R04274,R01422,R04563,R04562,R03648,R00390,R03646,R04030,R00257,R06583,R04230,R03650,R03209,R01943,R06368,R05193,R00925,R00316,R01010,R01011,R01012,R01829,R00214,R00216,R00771,R01049,R06590,R06863,R01641,R01067,R04378,R01843,R01845,R00761,R01067
296	0.20	361	26	156	0	0	C00031->C00002:[7->10,7->11]	RP03973,RP01925,RP01319,RP06172,RP04205,RP06299,RP04241,RP00180,RP02961,RP08343,RP08184,RP04204,RP00008,RP04833,RP00300,RP02453,RP01590,RP07975,RP06101,RP01093,RP02450,RP03839,RP00060,RP03735,RP06593,RP00216	R00181,R02035,R01127,R00472,R06975,R04560,R00761,R04591,R00315,R00317,R00320,R00028,R00236,R04560,R04559,R03876,R04604,R06746,R06769,R07640,R01300,R07646,R01406,R03631,R05577,R05451,R00982,R01558,R03038,R00381,R02539,R08117,R05537,R00389,R01991,R04773,R00912,R08088,R00910,R00235,R06410,R01954,R01357,R03932,R01407,R04157,R05620,R00189,R01280,R00578,R06409,R03974,R06751,R04507,R02918,R03665,R03664,R03661,R03660,R03663,R03662,R04449,R00735,R01616,R02986,R01598,R02255,R01490,R00436,R08244,R02794,R08218,R01164,R02194,R04870,R02699,R01230,R01231,R06944,R05467,R05452,R04036,R06515,R00483,R03658,R03659,R02718,R05578,R00686,R03651,R03652,R02711,R03654,R03655,R03656,R03657,R04580,R07416,R04582,R07887,R02221,R07325,R06777,R01075,R06778,R01176,R01723,R03647,R03286,R06731,R02473,R04274,R01422,R04563,R04562,R03648,R00390,R03646,R04030,R00257,R06583,R04230,R03650,R03209,R01943,R06368,R05193,R00925,R00316,R00944,R00943,R02739,R01555,R05196,R04209,R00214,R00216,R00771,R02736,R04209,R00725,R01139,R00299,R08404,R02185,R05804,R00303,R00850,R00134,R03215,R03146,R00519,R01528,R01788,R02189,R01786
297	0.20	370	27	159	0	0	C00031->C00002:[7->11,7->3]	RP03973,RP01925,RP01319,RP04205,RP09828,RP01789,RP02961,RP08184,RP09657,RP04021,RP00008,RP00300,RP02453,RP01590,RP00164,RP01788,RP01093,RP01255,RP04020,RP02450,RP01654,RP06427,RP00060,RP11137,RP03735,RP06593,RP00216	R00181,R02035,R01127,R06975,R04560,R06862,R01829,R00028,R04560,R06861,R04378,R03876,R04604,R06746,R06769,R07640,R01300,R07646,R01406,R03631,R05577,R05451,R00982,R01558,R03038,R00381,R02539,R08117,R05537,R00389,R01991,R04773,R00912,R08088,R00910,R00235,R06410,R01954,R01357,R03932,R01407,R04157,R05620,R00189,R01280,R00578,R06409,R03974,R06751,R04507,R02918,R03665,R03664,R03661,R03660,R03663,R03662,R04449,R00735,R01616,R02986,R01598,R02255,R01490,R00436,R08244,R02794,R08218,R01164,R02194,R04870,R02699,R01230,R01231,R06944,R05467,R05452,R04036,R06515,R00483,R03658,R03659,R02718,R05578,R00686,R03651,R03652,R02711,R03654,R03655,R03656,R03657,R04580,R07416,R04582,R07887,R02221,R07325,R06777,R01075,R06778,R01176,R01723,R03647,R03286,R06731,R02473,R04274,R01422,R04563,R04562,R03648,R00390,R03646,R04030,R00257,R06583,R04230,R03650,R03209,R01943,R06368,R05193,R00925,R00944,R00943,R02739,R01555,R05196,R01010,R01011,R01012,R01829,R00771,R01049,R04378,R02736,R06590,R06863,R01641,R01067,R00725,R01139,R00299,R08404,R02185,R05804,R00303,R00850,R01843,R01845,R00134,R03215,R03146,R00519,R01528,R01788,R02189,R01786
298	0.10	350	13	129	0	0	C00031->C00002:[7->11]	RP03973,RP01925,RP01590,RP04205,RP02450,RP02961,RP06373,RP00216,RP08184,RP01319,RP02453,RP06593,RP00008	R00181,R02035,R01555,R05196,R06975,R04560,R02736,R00028,R00941,R01788,R02189,R01786,R04560,R01127,R02739,R01528,R03876,R04604,R06746,R06769,R07640,R01300,R07646,R01406,R03631,R05577,R05451,R00982,R01558,R03038,R00381,R02539,R08117,R05537,R00389,R01991,R04773,R00912,R08088,R00910,R00235,R06410,R01954,R01357,R03932,R01407,R04157,R05620,R00189,R01280,R00578,R06409,R03974,R06751,R04507,R02918,R03665,R03664,R03661,R03660,R03663,R03662,R04449,R00735,R01616,R02986,R01598,R02255,R01490,R00436,R08244,R02794,R08218,R01164,R02194,R04870,R02699,R01230,R01231,R06944,R05467,R05452,R04036,R06515,R00483,R03658,R03659,R02718,R05578,R00686,R03651,R03652,R02711,R03654,R03655,R03656,R03657,R04580,R07416,R04582,R07887,R02221,R07325,R06777,R01075,R06778,R01176,R01723,R03647,R03286,R06731,R02473,R04274,R01422,R04563,R04562,R03648,R00390,R03646,R04030,R00257,R06583,R04230,R03650,R03209,R01943,R06368,R05193,R00925
299	0.60	367	22	154	0	0	C00031->C00002:[1->12,2->13,4->11,4->17,5->3,5->8]	RP06552,RP03973,RP01319,RP04205,RP04543,RP00453,RP08184,RP00060,RP04021,RP06726,RP05915,RP00008,RP00300,RP01790,RP01787,RP01093,RP01255,RP01654,RP04020,RP00343,RP03735,RP00649	R01384,R01386,R07658,R00181,R01127,R06975,R04560,R00286,R02727,R00010,R04560,R00725,R01139,R00299,R08404,R02185,R05804,R00303,R00850,R04378,R01827,R02737,R00836,R03876,R04604,R06746,R06769,R07640,R01300,R07646,R01406,R03631,R05577,R05451,R00982,R01558,R03038,R00381,R02539,R08117,R05537,R00389,R01991,R04773,R00912,R08088,R00910,R00235,R06410,R01954,R01357,R03932,R01407,R04157,R05620,R00189,R01280,R00578,R06409,R03974,R06751,R04507,R02918,R03665,R03664,R03661,R03660,R03663,R03662,R04449,R00735,R01616,R02986,R01598,R02255,R01490,R00436,R08244,R02794,R08218,R01164,R02194,R04870,R02699,R01230,R01231,R06944,R05467,R05452,R04036,R06515,R00483,R03658,R03659,R02718,R05578,R00686,R03651,R03652,R02711,R03654,R03655,R03656,R03657,R04580,R07416,R04582,R07887,R02221,R07325,R06777,R01075,R06778,R01176,R01723,R03647,R03286,R06731,R02473,R04274,R01422,R04563,R04562,R03648,R00390,R03646,R04030,R00257,R06583,R04230,R03650,R03209,R01943,R06368,R05193,R00925,R00944,R00943,R01830,R01827,R00771,R01049,R06590,R06863,R01641,R04378,R02778,R02780,R00134,R03215,R03146,R00519,R00761,R01067
300	0.10	349	14	137	0	0	C00031->C00002:[9->11]	RP03973,RP01319,RP06172,RP04205,RP06299,RP06101,RP01093,RP00180,RP08343,RP06373,RP00060,RP08184,RP00008,RP04833	R00181,R01127,R00472,R06975,R04560,R00761,R00214,R00216,R00771,R00315,R00317,R00320,R00236,R00941,R00725,R01139,R00299,R08404,R02185,R05804,R00303,R00850,R04560,R03876,R04604,R06746,R06769,R07640,R01300,R07646,R01406,R03631,R05577,R05451,R00982,R01558,R03038,R00381,R02539,R08117,R05537,R00389,R01991,R04773,R00912,R08088,R00910,R00235,R06410,R01954,R01357,R03932,R01407,R04157,R05620,R00189,R01280,R00578,R06409,R03974,R06751,R04507,R02918,R03665,R03664,R03661,R03660,R03663,R03662,R04449,R00735,R01616,R02986,R01598,R02255,R01490,R00436,R08244,R02794,R08218,R01164,R02194,R04870,R02699,R01230,R01231,R06944,R05467,R05452,R04036,R06515,R00483,R03658,R03659,R02718,R05578,R00686,R03651,R03652,R02711,R03654,R03655,R03656,R03657,R04580,R07416,R04582,R07887,R02221,R07325,R06777,R01075,R06778,R01176,R01723,R03647,R03286,R06731,R02473,R04274,R01422,R04563,R04562,R03648,R00390,R03646,R04030,R00257,R06583,R04230,R03650,R03209,R01943,R06368,R05193,R00925,R00316
301	0.40	347	34	185	0	1	C00031->C00002:[4->10,4->11,4->2,4->4]	RP03973,RP06552,RP01134,RP01319,RP10096,RP07515,RP06299,RP00180,RP08033,RP03838,RP03775,RP00300,RP03839,RP04102,RP06101,RP01093,RP00060,RP00749,RP03774,RP04204,RP06172,RP01128,RP04205,RP04543,RP04241,RP06373,RP05769,RP08184,RP05915,RP00008,RP07975,RP00026,RP05304,RP03735	R00181,R01384,R01386,R07658,R00837,R01127,R06974,R03425,R00761,R00315,R00317,R00320,R04325,R04208,R04144,R00944,R00943,R04209,R04463,R00214,R00216,R00771,R00725,R01139,R00299,R08404,R02185,R05804,R00303,R00850,R04325,R06974,R04144,R04559,R00472,R00830,R06975,R04560,R00286,R04591,R00941,R05704,R00830,R01221,R03425,R04560,R02737,R00836,R03876,R04604,R06746,R06769,R07640,R01300,R07646,R01406,R03631,R05577,R05451,R00982,R01558,R03038,R00381,R02539,R08117,R05537,R00389,R01991,R04773,R00912,R08088,R00910,R00235,R06410,R01954,R01357,R03932,R01407,R04157,R05620,R00189,R01280,R00578,R06409,R03974,R06751,R04507,R02918,R03665,R03664,R03661,R03660,R03663,R03662,R04449,R00735,R01616,R02986,R01598,R02255,R01490,R00436,R08244,R02794,R08218,R01164,R02194,R04870,R02699,R01230,R01231,R06944,R05467,R05452,R04036,R06515,R00483,R03658,R03659,R02718,R05578,R00686,R03651,R03652,R02711,R03654,R03655,R03656,R03657,R04580,R07416,R04582,R07887,R02221,R07325,R06777,R01075,R06778,R01176,R01723,R03647,R03286,R06731,R02473,R04274,R01422,R04563,R04562,R03648,R00390,R03646,R04030,R00257,R06583,R04230,R03650,R03209,R01943,R06368,R05193,R00925,R04209,R00743,R01323,R01179,R05508,R00393,R04057,R02955,R05336,R01359,R05509,R00928,R04000,R00229,R07832,R03884,R00227,R03153,R00235,R05704,R00134,R03215,R03146,R00519
302	0.40	353	36	184	0	1	C00031->C00002:[4->10,4->11,4->2,4->4,7->10,7->11,7->2,7->4]	RP03973,RP06552,RP01134,RP01925,RP01319,RP00300,RP04102,RP01128,RP04205,RP06299,RP03774,RP00180,RP03775,RP06373,RP01133,RP05769,RP04204,RP05915,RP08033,RP00008,RP06172,RP04241,RP03839,RP07975,RP07515,RP10097,RP06101,RP01093,RP00026,RP10096,RP05304,RP03838,RP00060,RP04543,RP00749,RP06593	R00181,R01384,R01386,R07658,R00837,R02035,R01127,R00944,R00943,R04463,R00830,R06975,R04560,R00761,R04144,R00315,R00317,R00320,R04144,R00941,R00835,R05704,R00830,R01221,R03425,R04559,R02737,R00836,R04325,R03876,R04604,R06746,R06769,R07640,R01300,R07646,R01406,R03631,R05577,R05451,R00982,R01558,R03038,R00381,R02539,R08117,R05537,R00389,R01991,R04773,R00912,R08088,R00910,R00235,R06410,R01954,R01357,R03932,R01407,R04157,R05620,R00189,R01280,R00578,R06409,R03974,R06751,R04507,R02918,R03665,R03664,R03661,R03660,R03663,R03662,R04449,R00735,R01616,R02986,R01598,R02255,R01490,R00436,R08244,R02794,R08218,R01164,R02194,R04870,R02699,R01230,R01231,R06944,R05467,R05452,R04036,R06515,R00483,R03658,R03659,R02718,R05578,R00686,R03651,R03652,R02711,R03654,R03655,R03656,R03657,R04580,R07416,R04582,R07887,R02221,R07325,R06777,R01075,R06778,R01176,R01723,R03647,R03286,R06731,R02473,R04274,R01422,R04563,R04562,R03648,R00390,R03646,R04030,R00257,R06583,R04230,R03650,R03209,R01943,R06368,R05193,R00925,R00472,R04591,R04209,R04209,R03425,R06975,R00214,R00216,R00771,R00743,R01323,R01179,R05508,R00393,R04057,R02955,R05336,R01359,R05509,R00928,R04000,R00229,R07832,R03884,R00227,R03153,R00235,R06974,R05704,R04208,R00725,R01139,R00299,R08404,R02185,R05804,R00303,R00850,R00286,R04325,R06974,R01528
303	0.40	669	26	33	0	0	C00031->C00002:[5->13,7->11,7->17,9->12]	RP03973,RP03121,RP01925,RP01319,RP07157,RP04205,RP02454,RP02961,RP06373,RP01280,RP01274,RP08184,RP01452,RP00191,RP04021,RP01179,RP01590,RP02140,RP02139,RP02450,RP01238,RP04020,RP02453,RP03120,RP06593,RP00216	R00181,R03509,R02035,R01127,R02722,R06975,R04560,R02740,R00028,R00941,R01073,R01070,R04560,R01354,R02073,R04780,R04779,R04378,R00926,R01555,R05196,R02340,R02340,R02722,R02736,R01015,R04378,R02739,R03508,R01528,R01788,R02189,R01786
304	0.40	414	37	75	0	1	C00031->C00002:[4->10,4->11,4->2,4->4,7->10,7->11,7->2,7->4]	RP03973,RP06552,RP01134,RP01319,RP10096,RP07515,RP06299,RP00180,RP04359,RP08033,RP03838,RP03775,RP04241,RP03839,RP04102,RP06101,RP01093,RP00060,RP00749,RP03774,RP01925,RP04204,RP06172,RP01128,RP04205,RP04543,RP06373,RP01133,RP05769,RP08575,RP08184,RP05915,RP07975,RP00026,RP05304,RP03735,RP06593	R00181,R01384,R01386,R07658,R00837,R01127,R06974,R03425,R00761,R00315,R00317,R00320,R00236,R04325,R04208,R04144,R04591,R04209,R04463,R00214,R00216,R00771,R00725,R01139,R00299,R08404,R02185,R05804,R00303,R00850,R04325,R06974,R04144,R02035,R04559,R00472,R00830,R06975,R04560,R00286,R00941,R00835,R05704,R00830,R01221,R03425,R00316,R04560,R02737,R00836,R04209,R00743,R01323,R01179,R05508,R00393,R04057,R02955,R05336,R01359,R05509,R00928,R04000,R00229,R07832,R03884,R00227,R03153,R00235,R05704,R00134,R03215,R03146,R00519,R01528
305	0.20	510	23	39	0	0	C00031->C00002:[7->11,7->3]	RP03973,RP01925,RP01319,RP04205,RP09828,RP01789,RP01133,RP01452,RP04021,RP01179,RP00164,RP10097,RP01788,RP01093,RP01255,RP04020,RP01654,RP06427,RP00060,RP11137,RP03735,RP09657,RP06593	R00181,R02035,R01127,R06975,R04560,R06862,R01829,R00835,R01354,R04378,R00926,R01010,R01011,R01012,R06975,R01829,R00771,R01049,R04378,R06590,R06863,R01641,R01067,R00725,R01139,R00299,R08404,R02185,R05804,R00303,R00850,R01843,R01845,R00134,R03215,R03146,R00519,R06861,R01528
306	0.50	349	25	169	0	0	C00031->C00002:[1->12,2->13,4->17,5->8,9->11]	RP03973,RP01319,RP06172,RP01255,RP02940,RP04020,RP01789,RP00180,RP06373,RP02450,RP00649,RP00026,RP06727,RP08184,RP04021,RP00008,RP01788,RP06101,RP01093,RP06639,RP01654,RP00060,RP11137,RP04205,RP01133	R00181,R01127,R00472,R01049,R03321,R04378,R01829,R00315,R00317,R00320,R00941,R02736,R00761,R01067,R00743,R01323,R01179,R05508,R00393,R04057,R02955,R05336,R01359,R05509,R00928,R04000,R00229,R07832,R03884,R00227,R03153,R00235,R01830,R04560,R04378,R03876,R04604,R06746,R06769,R07640,R01300,R07646,R01406,R03631,R05577,R05451,R00982,R01558,R03038,R00381,R02539,R08117,R05537,R00389,R01991,R04773,R00912,R08088,R00910,R00235,R06410,R01954,R01357,R03932,R01407,R04157,R05620,R00189,R01280,R00578,R06409,R03974,R06751,R04507,R02918,R03665,R03664,R03661,R03660,R03663,R03662,R04449,R00735,R01616,R02986,R01598,R02255,R01490,R00436,R08244,R02794,R08218,R01164,R02194,R04870,R02699,R01230,R01231,R06944,R05467,R05452,R04036,R06515,R00483,R03658,R03659,R02718,R05578,R00686,R03651,R03652,R02711,R03654,R03655,R03656,R03657,R04580,R07416,R04582,R07887,R02221,R07325,R06777,R01075,R06778,R01176,R01723,R03647,R03286,R06731,R02473,R04274,R01422,R04563,R04562,R03648,R00390,R03646,R04030,R00257,R06583,R04230,R03650,R03209,R01943,R06368,R05193,R00925,R01829,R00214,R00216,R00771,R01621,R06590,R06863,R01641,R00725,R01139,R00299,R08404,R02185,R05804,R00303,R00850,R01843,R01845,R06975,R04560,R00835
307	0.40	365	31	161	0	1	C00031->C00002:[4->10,4->11,4->2,4->4,7->10,7->11,7->2,7->4]	RP06552,RP07515,RP01134,RP01925,RP01319,RP10096,RP04102,RP04205,RP04543,RP03774,RP03775,RP06373,RP01293,RP01133,RP05769,RP08184,RP04204,RP05915,RP08033,RP00008,RP00749,RP04241,RP03839,RP01128,RP07975,RP01325,RP05304,RP03838,RP00060,RP03735,RP06593	R01384,R01386,R07658,R03425,R00837,R02035,R01127,R06974,R04463,R06975,R04560,R00286,R04144,R04144,R00941,R01083,R00835,R05704,R00830,R01221,R03425,R04560,R04559,R02737,R00836,R04325,R03876,R04604,R06746,R06769,R07640,R01300,R07646,R01406,R03631,R05577,R05451,R00982,R01558,R03038,R00381,R02539,R08117,R05537,R00389,R01991,R04773,R00912,R08088,R00910,R00235,R06410,R01954,R01357,R03932,R01407,R04157,R05620,R00189,R01280,R00578,R06409,R03974,R06751,R04507,R02918,R03665,R03664,R03661,R03660,R03663,R03662,R04449,R00735,R01616,R02986,R01598,R02255,R01490,R00436,R08244,R02794,R08218,R01164,R02194,R04870,R02699,R01230,R01231,R06944,R05467,R05452,R04036,R06515,R00483,R03658,R03659,R02718,R05578,R00686,R03651,R03652,R02711,R03654,R03655,R03656,R03657,R04580,R07416,R04582,R07887,R02221,R07325,R06777,R01075,R06778,R01176,R01723,R03647,R03286,R06731,R02473,R04274,R01422,R04563,R04562,R03648,R00390,R03646,R04030,R00257,R06583,R04230,R03650,R03209,R01943,R06368,R05193,R00925,R04325,R06974,R04591,R04209,R00830,R04209,R01135,R05704,R04208,R00725,R01139,R00299,R08404,R02185,R05804,R00303,R00850,R00134,R03215,R03146,R00519,R01528
308	0.50	357	15	146	0	0	C00031->C00002:[1->12,2->13,2->3,4->17,5->8]	RP00191,RP01271,RP00861,RP01787,RP00649,RP01093,RP01255,RP04092,RP01654,RP01238,RP00060,RP00052,RP06726,RP01274,RP00008	R02073,R04780,R04779,R01068,R00190,R00182,R01827,R00761,R01067,R00771,R01049,R00190,R06590,R06863,R01641,R01015,R00725,R01139,R00299,R08404,R02185,R05804,R00303,R00850,R00756,R00769,R05805,R00770,R00762,R00764,R00767,R01827,R01070,R03876,R04604,R06746,R06769,R07640,R01300,R07646,R01406,R03631,R05577,R05451,R00982,R01558,R03038,R00381,R02539,R08117,R05537,R00389,R01991,R04773,R00912,R08088,R00910,R00235,R06410,R01954,R01357,R03932,R01407,R04157,R05620,R00189,R01280,R00578,R06409,R03974,R06751,R04507,R02918,R03665,R03664,R03661,R03660,R03663,R03662,R04449,R00735,R01616,R02986,R01598,R02255,R01490,R00436,R08244,R02794,R08218,R01164,R02194,R04870,R02699,R01230,R01231,R06944,R05467,R05452,R04036,R06515,R00483,R03658,R03659,R02718,R05578,R00686,R03651,R03652,R02711,R03654,R03655,R03656,R03657,R04580,R07416,R04582,R07887,R02221,R07325,R06777,R01075,R06778,R01176,R01723,R03647,R03286,R06731,R02473,R04274,R01422,R04563,R04562,R03648,R00390,R03646,R04030,R00257,R06583,R04230,R03650,R03209,R01943,R06368,R05193,R00925
309	0.40	412	37	77	0	1	C00031->C00002:[4->10,4->11,4->2,4->4,7->11,7->4]	RP03973,RP07515,RP01134,RP01319,RP10096,RP04102,RP04204,RP06299,RP00180,RP01575,RP08033,RP03838,RP03775,RP00300,RP03839,RP07975,RP06101,RP01093,RP00060,RP00749,RP01095,RP03774,RP01452,RP06172,RP01128,RP00528,RP04205,RP04543,RP04241,RP05769,RP08184,RP05915,RP01179,RP00026,RP05304,RP03735,RP06552	R00181,R03425,R00837,R01127,R06974,R04463,R04559,R00761,R00315,R00317,R00320,R05338,R04325,R04208,R04144,R00944,R00943,R04209,R04209,R00214,R00216,R00771,R00725,R01139,R00299,R08404,R02185,R05804,R00303,R00850,R04325,R06974,R05339,R04144,R01354,R00472,R00830,R00604,R02479,R06975,R04560,R00286,R04591,R05704,R00830,R01221,R03425,R04560,R02737,R00836,R00926,R00743,R01323,R01179,R05508,R00393,R04057,R02955,R05336,R01359,R05509,R00928,R04000,R00229,R07832,R03884,R00227,R03153,R00235,R05704,R00134,R03215,R03146,R00519,R01384,R01386,R07658
310	0.40	347	34	184	0	1	C00031->C00002:[4->10,4->11,4->2,4->4]	RP03973,RP06552,RP01134,RP01319,RP10096,RP07515,RP00180,RP00026,RP08033,RP03838,RP03775,RP04241,RP03839,RP04102,RP06101,RP01093,RP06427,RP00060,RP03774,RP04204,RP06172,RP01128,RP04205,RP04543,RP06373,RP05769,RP08184,RP05915,RP00008,RP00749,RP07975,RP06639,RP05304,RP03735	R00181,R01384,R01386,R07658,R00837,R01127,R06974,R03425,R00315,R00317,R00320,R00743,R01323,R01179,R05508,R00393,R04057,R02955,R05336,R01359,R05509,R00928,R04000,R00229,R07832,R03884,R00227,R03153,R00235,R04325,R04208,R04144,R04591,R04209,R04463,R00214,R00216,R00771,R01067,R00725,R01139,R00299,R08404,R02185,R05804,R00303,R00850,R04144,R04559,R00472,R00830,R06975,R04560,R00286,R00941,R05704,R00830,R01221,R03425,R04560,R02737,R00836,R03876,R04604,R06746,R06769,R07640,R01300,R07646,R01406,R03631,R05577,R05451,R00982,R01558,R03038,R00381,R02539,R08117,R05537,R00389,R01991,R04773,R00912,R08088,R00910,R00235,R06410,R01954,R01357,R03932,R01407,R04157,R05620,R00189,R01280,R00578,R06409,R03974,R06751,R04507,R02918,R03665,R03664,R03661,R03660,R03663,R03662,R04449,R00735,R01616,R02986,R01598,R02255,R01490,R00436,R08244,R02794,R08218,R01164,R02194,R04870,R02699,R01230,R01231,R06944,R05467,R05452,R04036,R06515,R00483,R03658,R03659,R02718,R05578,R00686,R03651,R03652,R02711,R03654,R03655,R03656,R03657,R04580,R07416,R04582,R07887,R02221,R07325,R06777,R01075,R06778,R01176,R01723,R03647,R03286,R06731,R02473,R04274,R01422,R04563,R04562,R03648,R00390,R03646,R04030,R00257,R06583,R04230,R03650,R03209,R01943,R06368,R05193,R00925,R04325,R06974,R04209,R01621,R05704,R00134,R03215,R03146,R00519
311	0.10	323	16	156	0	0	C00031->C00002:[9->11]	RP03973,RP01319,RP06172,RP02940,RP06101,RP06639,RP00180,RP06373,RP02450,RP00026,RP06727,RP00060,RP08184,RP04205,RP00008,RP01133	R00181,R01127,R00472,R03321,R00214,R00216,R01621,R00315,R00317,R00320,R00941,R02736,R00743,R01323,R01179,R05508,R00393,R04057,R02955,R05336,R01359,R05509,R00928,R04000,R00229,R07832,R03884,R00227,R03153,R00235,R01830,R00725,R01139,R00299,R08404,R02185,R05804,R00303,R00850,R04560,R06975,R04560,R03876,R04604,R06746,R06769,R07640,R01300,R07646,R01406,R03631,R05577,R05451,R00982,R01558,R03038,R00381,R02539,R08117,R05537,R00389,R01991,R04773,R00912,R08088,R00910,R00235,R06410,R01954,R01357,R03932,R01407,R04157,R05620,R00189,R01280,R00578,R06409,R03974,R06751,R04507,R02918,R03665,R03664,R03661,R03660,R03663,R03662,R04449,R00735,R01616,R02986,R01598,R02255,R01490,R00436,R08244,R02794,R08218,R01164,R02194,R04870,R02699,R01230,R01231,R06944,R05467,R05452,R04036,R06515,R00483,R03658,R03659,R02718,R05578,R00686,R03651,R03652,R02711,R03654,R03655,R03656,R03657,R04580,R07416,R04582,R07887,R02221,R07325,R06777,R01075,R06778,R01176,R01723,R03647,R03286,R06731,R02473,R04274,R01422,R04563,R04562,R03648,R00390,R03646,R04030,R00257,R06583,R04230,R03650,R03209,R01943,R06368,R05193,R00925,R00835
312	0.60	341	23	176	0	0	C00031->C00002:[1->12,2->13,4->17,5->3,5->8,9->11]	RP03973,RP01319,RP06172,RP04205,RP06299,RP01789,RP00180,RP01255,RP00060,RP04021,RP00008,RP10097,RP01788,RP06101,RP01093,RP00026,RP01654,RP04020,RP11137,RP00052,RP01270,RP03735,RP00649	R00181,R01127,R00472,R06975,R04560,R00761,R01829,R00315,R00317,R00320,R01049,R00725,R01139,R00299,R08404,R02185,R05804,R00303,R00850,R04378,R03876,R04604,R06746,R06769,R07640,R01300,R07646,R01406,R03631,R05577,R05451,R00982,R01558,R03038,R00381,R02539,R08117,R05537,R00389,R01991,R04773,R00912,R08088,R00910,R00235,R06410,R01954,R01357,R03932,R01407,R04157,R05620,R00189,R01280,R00578,R06409,R03974,R06751,R04507,R02918,R03665,R03664,R03661,R03660,R03663,R03662,R04449,R00735,R01616,R02986,R01598,R02255,R01490,R00436,R08244,R02794,R08218,R01164,R02194,R04870,R02699,R01230,R01231,R06944,R05467,R05452,R04036,R06515,R00483,R03658,R03659,R02718,R05578,R00686,R03651,R03652,R02711,R03654,R03655,R03656,R03657,R04580,R07416,R04582,R07887,R02221,R07325,R06777,R01075,R06778,R01176,R01723,R03647,R03286,R06731,R02473,R04274,R01422,R04563,R04562,R03648,R00390,R03646,R04030,R00257,R06583,R04230,R03650,R03209,R01943,R06368,R05193,R00925,R06975,R01829,R00214,R00216,R00771,R00743,R01323,R01179,R05508,R00393,R04057,R02955,R05336,R01359,R05509,R00928,R04000,R00229,R07832,R03884,R00227,R03153,R00235,R06590,R06863,R01641,R04378,R01843,R01845,R00756,R00769,R05805,R00770,R00762,R00764,R00767,R01068,R00134,R03215,R03146,R00519,R00761,R01067
313	0.40	385	26	152	0	0	C00031->C00002:[4->11,5->13,7->17,9->12]	RP06552,RP03973,RP01134,RP01280,RP01319,RP07157,RP04205,RP04543,RP02454,RP03121,RP02961,RP02140,RP01274,RP08184,RP05915,RP00191,RP00008,RP00300,RP01590,RP04021,RP02139,RP01238,RP04020,RP03735,RP03120,RP00216	R01384,R01386,R07658,R00181,R00837,R01073,R01127,R02722,R06975,R04560,R00286,R02740,R03509,R00028,R02340,R01070,R04560,R02737,R00836,R02073,R04780,R04779,R03876,R04604,R06746,R06769,R07640,R01300,R07646,R01406,R03631,R05577,R05451,R00982,R01558,R03038,R00381,R02539,R08117,R05537,R00389,R01991,R04773,R00912,R08088,R00910,R00235,R06410,R01954,R01357,R03932,R01407,R04157,R05620,R00189,R01280,R00578,R06409,R03974,R06751,R04507,R02918,R03665,R03664,R03661,R03660,R03663,R03662,R04449,R00735,R01616,R02986,R01598,R02255,R01490,R00436,R08244,R02794,R08218,R01164,R02194,R04870,R02699,R01230,R01231,R06944,R05467,R05452,R04036,R06515,R00483,R03658,R03659,R02718,R05578,R00686,R03651,R03652,R02711,R03654,R03655,R03656,R03657,R04580,R07416,R04582,R07887,R02221,R07325,R06777,R01075,R06778,R01176,R01723,R03647,R03286,R06731,R02473,R04274,R01422,R04563,R04562,R03648,R00390,R03646,R04030,R00257,R06583,R04230,R03650,R03209,R01943,R06368,R05193,R00925,R00944,R00943,R01555,R05196,R04378,R02340,R02722,R01015,R04378,R00134,R03215,R03146,R00519,R03508,R01788,R02189,R01786
314	0.60	333	21	164	0	0	C00031->C00002:[1->12,2->13,4->17,5->3,5->8,9->11]	RP03973,RP01319,RP06172,RP04205,RP06299,RP00180,RP06373,RP01255,RP08184,RP00060,RP04021,RP06726,RP00008,RP01790,RP01787,RP06101,RP01093,RP00026,RP01654,RP04020,RP00649	R00181,R01127,R00472,R06975,R04560,R00761,R00315,R00317,R00320,R00941,R01049,R04560,R00725,R01139,R00299,R08404,R02185,R05804,R00303,R00850,R04378,R01827,R03876,R04604,R06746,R06769,R07640,R01300,R07646,R01406,R03631,R05577,R05451,R00982,R01558,R03038,R00381,R02539,R08117,R05537,R00389,R01991,R04773,R00912,R08088,R00910,R00235,R06410,R01954,R01357,R03932,R01407,R04157,R05620,R00189,R01280,R00578,R06409,R03974,R06751,R04507,R02918,R03665,R03664,R03661,R03660,R03663,R03662,R04449,R00735,R01616,R02986,R01598,R02255,R01490,R00436,R08244,R02794,R08218,R01164,R02194,R04870,R02699,R01230,R01231,R06944,R05467,R05452,R04036,R06515,R00483,R03658,R03659,R02718,R05578,R00686,R03651,R03652,R02711,R03654,R03655,R03656,R03657,R04580,R07416,R04582,R07887,R02221,R07325,R06777,R01075,R06778,R01176,R01723,R03647,R03286,R06731,R02473,R04274,R01422,R04563,R04562,R03648,R00390,R03646,R04030,R00257,R06583,R04230,R03650,R03209,R01943,R06368,R05193,R00925,R01830,R01827,R00214,R00216,R00771,R00743,R01323,R01179,R05508,R00393,R04057,R02955,R05336,R01359,R05509,R00928,R04000,R00229,R07832,R03884,R00227,R03153,R00235,R06590,R06863,R01641,R04378,R00761,R01067
315	0.10	639	14	18	0	0	C00031->C00002:[7->11]	RP03973,RP01319,RP01925,RP01452,RP04205,RP02450,RP02961,RP06373,RP08184,RP01590,RP02453,RP06593,RP00216,RP01179	R00181,R01127,R02035,R01354,R06975,R04560,R02736,R00028,R00941,R04560,R01555,R05196,R02739,R01528,R01788,R02189,R01786,R00926
316	0.50	526	22	38	0	0	C00031->C00002:[1->12,2->13,4->17,5->8,7->11]	RP01319,RP01293,RP04021,RP00300,RP01788,RP01093,RP01255,RP01654,RP00060,RP11137,RP00649,RP01925,RP01452,RP04205,RP01789,RP01133,RP08184,RP01179,RP01325,RP04020,RP03735,RP06593	R01127,R01083,R04378,R00944,R00943,R01829,R00771,R01049,R06590,R06863,R01641,R00725,R01139,R00299,R08404,R02185,R05804,R00303,R00850,R01843,R01845,R00761,R01067,R02035,R01354,R06975,R04560,R01829,R00835,R04560,R00926,R01135,R04378,R00134,R03215,R03146,R00519,R01528
317	0.20	549	27	43	0	0	C00031->C00002:[7->11,7->3]	RP03973,RP01925,RP01319,RP04205,RP09828,RP01789,RP04359,RP02961,RP06373,RP08575,RP08184,RP09657,RP04021,RP01590,RP00164,RP01788,RP01093,RP01255,RP04020,RP02450,RP01654,RP06427,RP00060,RP11137,RP02453,RP06593,RP00216	R00181,R02035,R01127,R06975,R04560,R06862,R01829,R00236,R00028,R00941,R00316,R04560,R06861,R04378,R01555,R05196,R01010,R01011,R01012,R01829,R00771,R01049,R04378,R02736,R06590,R06863,R01641,R01067,R00725,R01139,R00299,R08404,R02185,R05804,R00303,R00850,R01843,R01845,R02739,R01528,R01788,R02189,R01786
318	0.20	358	23	153	0	0	C00031->C00002:[4->10,4->11]	RP03973,RP06552,RP01134,RP04543,RP01319,RP06172,RP04205,RP06299,RP04241,RP00180,RP08343,RP08184,RP04204,RP05915,RP00008,RP04833,RP00300,RP03839,RP07975,RP06101,RP01093,RP00060,RP03735	R00181,R01384,R01386,R07658,R00837,R00286,R01127,R00472,R06975,R04560,R00761,R04591,R00315,R00317,R00320,R00236,R04560,R04559,R02737,R00836,R03876,R04604,R06746,R06769,R07640,R01300,R07646,R01406,R03631,R05577,R05451,R00982,R01558,R03038,R00381,R02539,R08117,R05537,R00389,R01991,R04773,R00912,R08088,R00910,R00235,R06410,R01954,R01357,R03932,R01407,R04157,R05620,R00189,R01280,R00578,R06409,R03974,R06751,R04507,R02918,R03665,R03664,R03661,R03660,R03663,R03662,R04449,R00735,R01616,R02986,R01598,R02255,R01490,R00436,R08244,R02794,R08218,R01164,R02194,R04870,R02699,R01230,R01231,R06944,R05467,R05452,R04036,R06515,R00483,R03658,R03659,R02718,R05578,R00686,R03651,R03652,R02711,R03654,R03655,R03656,R03657,R04580,R07416,R04582,R07887,R02221,R07325,R06777,R01075,R06778,R01176,R01723,R03647,R03286,R06731,R02473,R04274,R01422,R04563,R04562,R03648,R00390,R03646,R04030,R00257,R06583,R04230,R03650,R03209,R01943,R06368,R05193,R00925,R00316,R00944,R00943,R04209,R04209,R00214,R00216,R00771,R00725,R01139,R00299,R08404,R02185,R05804,R00303,R00850,R00134,R03215,R03146,R00519
319	0.60	561	28	45	0	0	C00031->C00002:[1->12,2->13,4->17,5->8,7->11,7->3]	RP03973,RP00060,RP01925,RP01319,RP04205,RP09828,RP01789,RP02961,RP06373,RP00649,RP08184,RP01452,RP04021,RP01179,RP01590,RP00164,RP01788,RP01093,RP01255,RP02450,RP01654,RP06427,RP04020,RP11137,RP02453,RP09657,RP06593,RP00216	R00181,R00725,R01139,R00299,R08404,R02185,R05804,R00303,R00850,R02035,R01127,R06975,R04560,R06862,R01829,R00028,R00941,R00761,R01067,R04560,R01354,R04378,R00926,R01555,R05196,R01010,R01011,R01012,R01829,R00771,R01049,R02736,R06590,R06863,R01641,R01067,R04378,R01843,R01845,R02739,R06861,R01528,R01788,R02189,R01786
320	0.40	353	40	193	0	1	C00031->C00002:[4->10,4->11,4->2,4->4]	RP03973,RP06552,RP01134,RP01319,RP10096,RP07515,RP06299,RP00180,RP08033,RP03838,RP03775,RP04241,RP03839,RP04102,RP06101,RP01093,RP02450,RP00060,RP05304,RP02453,RP00216,RP03774,RP01925,RP04204,RP06172,RP01128,RP04205,RP04543,RP02961,RP06373,RP05769,RP08184,RP05915,RP00008,RP07975,RP01590,RP00026,RP00749,RP03735,RP06593	R00181,R01384,R01386,R07658,R00837,R01127,R06974,R03425,R00761,R00315,R00317,R00320,R04325,R04208,R04144,R04591,R04209,R04463,R00214,R00216,R00771,R02736,R00725,R01139,R00299,R08404,R02185,R05804,R00303,R00850,R05704,R02739,R01788,R02189,R01786,R04144,R02035,R04559,R00472,R00830,R06975,R04560,R00286,R00028,R00941,R05704,R00830,R01221,R03425,R04560,R02737,R00836,R03876,R04604,R06746,R06769,R07640,R01300,R07646,R01406,R03631,R05577,R05451,R00982,R01558,R03038,R00381,R02539,R08117,R05537,R00389,R01991,R04773,R00912,R08088,R00910,R00235,R06410,R01954,R01357,R03932,R01407,R04157,R05620,R00189,R01280,R00578,R06409,R03974,R06751,R04507,R02918,R03665,R03664,R03661,R03660,R03663,R03662,R04449,R00735,R01616,R02986,R01598,R02255,R01490,R00436,R08244,R02794,R08218,R01164,R02194,R04870,R02699,R01230,R01231,R06944,R05467,R05452,R04036,R06515,R00483,R03658,R03659,R02718,R05578,R00686,R03651,R03652,R02711,R03654,R03655,R03656,R03657,R04580,R07416,R04582,R07887,R02221,R07325,R06777,R01075,R06778,R01176,R01723,R03647,R03286,R06731,R02473,R04274,R01422,R04563,R04562,R03648,R00390,R03646,R04030,R00257,R06583,R04230,R03650,R03209,R01943,R06368,R05193,R00925,R04209,R01555,R05196,R00743,R01323,R01179,R05508,R00393,R04057,R02955,R05336,R01359,R05509,R00928,R04000,R00229,R07832,R03884,R00227,R03153,R00235,R04325,R06974,R00134,R03215,R03146,R00519,R01528
321	0.50	559	19	30	0	0	C00031->C00002:[1->12,2->13,4->17,5->8,7->11]	RP03973,RP01925,RP01319,RP01787,RP04205,RP01654,RP01093,RP01255,RP04020,RP06373,RP00649,RP01133,RP00060,RP08184,RP01452,RP04021,RP06726,RP06593,RP01179	R00181,R02035,R01127,R01827,R06975,R04560,R06590,R06863,R01641,R00771,R01049,R04378,R00941,R00761,R01067,R00835,R00725,R01139,R00299,R08404,R02185,R05804,R00303,R00850,R04560,R01354,R04378,R01827,R01528,R00926
322	0.40	353	29	175	0	0	C00031->C00002:[5->13,7->17,9->11,9->12]	RP03973,RP03121,RP01280,RP01319,RP06172,RP02140,RP04205,RP02139,RP02454,RP00180,RP02961,RP06373,RP06639,RP01274,RP08184,RP00191,RP04021,RP00008,RP07157,RP01590,RP06101,RP01093,RP00026,RP04020,RP01238,RP06427,RP00060,RP03120,RP00216	R00181,R03509,R01073,R01127,R00472,R02340,R06975,R04560,R02340,R02722,R02740,R00315,R00317,R00320,R00028,R00941,R01621,R01070,R04560,R02073,R04780,R04779,R04378,R03876,R04604,R06746,R06769,R07640,R01300,R07646,R01406,R03631,R05577,R05451,R00982,R01558,R03038,R00381,R02539,R08117,R05537,R00389,R01991,R04773,R00912,R08088,R00910,R00235,R06410,R01954,R01357,R03932,R01407,R04157,R05620,R00189,R01280,R00578,R06409,R03974,R06751,R04507,R02918,R03665,R03664,R03661,R03660,R03663,R03662,R04449,R00735,R01616,R02986,R01598,R02255,R01490,R00436,R08244,R02794,R08218,R01164,R02194,R04870,R02699,R01230,R01231,R06944,R05467,R05452,R04036,R06515,R00483,R03658,R03659,R02718,R05578,R00686,R03651,R03652,R02711,R03654,R03655,R03656,R03657,R04580,R07416,R04582,R07887,R02221,R07325,R06777,R01075,R06778,R01176,R01723,R03647,R03286,R06731,R02473,R04274,R01422,R04563,R04562,R03648,R00390,R03646,R04030,R00257,R06583,R04230,R03650,R03209,R01943,R06368,R05193,R00925,R02722,R01555,R05196,R00214,R00216,R00771,R00743,R01323,R01179,R05508,R00393,R04057,R02955,R05336,R01359,R05509,R00928,R04000,R00229,R07832,R03884,R00227,R03153,R00235,R04378,R01015,R01067,R00725,R01139,R00299,R08404,R02185,R05804,R00303,R00850,R03508,R01788,R02189,R01786
323	0.40	356	36	182	0	1	C00031->C00002:[4->10,4->11,4->2,4->4]	RP03973,RP06552,RP01134,RP01319,RP10096,RP07515,RP02454,RP00180,RP06639,RP08033,RP03838,RP03775,RP04241,RP03839,RP04102,RP06101,RP00216,RP06727,RP03774,RP04204,RP06172,RP01128,RP04205,RP04543,RP02961,RP06373,RP05769,RP08184,RP05915,RP00008,RP00749,RP01590,RP07975,RP00026,RP05304,RP03735	R00181,R01384,R01386,R07658,R00837,R01127,R06974,R03425,R02740,R00315,R00317,R00320,R01621,R04325,R04208,R04144,R04591,R04209,R04463,R00214,R00216,R01788,R02189,R01786,R01830,R04144,R04559,R00472,R00830,R06975,R04560,R00286,R00028,R00941,R05704,R00830,R01221,R03425,R04560,R02737,R00836,R03876,R04604,R06746,R06769,R07640,R01300,R07646,R01406,R03631,R05577,R05451,R00982,R01558,R03038,R00381,R02539,R08117,R05537,R00389,R01991,R04773,R00912,R08088,R00910,R00235,R06410,R01954,R01357,R03932,R01407,R04157,R05620,R00189,R01280,R00578,R06409,R03974,R06751,R04507,R02918,R03665,R03664,R03661,R03660,R03663,R03662,R04449,R00735,R01616,R02986,R01598,R02255,R01490,R00436,R08244,R02794,R08218,R01164,R02194,R04870,R02699,R01230,R01231,R06944,R05467,R05452,R04036,R06515,R00483,R03658,R03659,R02718,R05578,R00686,R03651,R03652,R02711,R03654,R03655,R03656,R03657,R04580,R07416,R04582,R07887,R02221,R07325,R06777,R01075,R06778,R01176,R01723,R03647,R03286,R06731,R02473,R04274,R01422,R04563,R04562,R03648,R00390,R03646,R04030,R00257,R06583,R04230,R03650,R03209,R01943,R06368,R05193,R00925,R04325,R06974,R01555,R05196,R04209,R00743,R01323,R01179,R05508,R00393,R04057,R02955,R05336,R01359,R05509,R00928,R04000,R00229,R07832,R03884,R00227,R03153,R00235,R05704,R00134,R03215,R03146,R00519
324	0.60	351	20	146	0	0	C00031->C00002:[1->12,2->13,4->17,5->3,5->8,7->11]	RP01925,RP01319,RP04205,RP00060,RP01293,RP01325,RP04021,RP06726,RP00008,RP01790,RP01787,RP10097,RP01093,RP01255,RP06593,RP01654,RP04020,RP03735,RP00649,RP01133	R02035,R01127,R06975,R04560,R00725,R01139,R00299,R08404,R02185,R05804,R00303,R00850,R01083,R01135,R04378,R01827,R03876,R04604,R06746,R06769,R07640,R01300,R07646,R01406,R03631,R05577,R05451,R00982,R01558,R03038,R00381,R02539,R08117,R05537,R00389,R01991,R04773,R00912,R08088,R00910,R00235,R06410,R01954,R01357,R03932,R01407,R04157,R05620,R00189,R01280,R00578,R06409,R03974,R06751,R04507,R02918,R03665,R03664,R03661,R03660,R03663,R03662,R04449,R00735,R01616,R02986,R01598,R02255,R01490,R00436,R08244,R02794,R08218,R01164,R02194,R04870,R02699,R01230,R01231,R06944,R05467,R05452,R04036,R06515,R00483,R03658,R03659,R02718,R05578,R00686,R03651,R03652,R02711,R03654,R03655,R03656,R03657,R04580,R07416,R04582,R07887,R02221,R07325,R06777,R01075,R06778,R01176,R01723,R03647,R03286,R06731,R02473,R04274,R01422,R04563,R04562,R03648,R00390,R03646,R04030,R00257,R06583,R04230,R03650,R03209,R01943,R06368,R05193,R00925,R01830,R01827,R06975,R00771,R01049,R01528,R06590,R06863,R01641,R04378,R00134,R03215,R03146,R00519,R00761,R01067,R00835
325	0.20	341	23	161	0	0	C00031->C00002:[4->10,4->11]	RP03973,RP06552,RP01134,RP01319,RP06172,RP04205,RP04543,RP02454,RP00180,RP06373,RP06639,RP06727,RP08184,RP04204,RP05915,RP00008,RP04241,RP03839,RP07975,RP06101,RP00196,RP00026,RP01197	R00181,R01384,R01386,R07658,R00837,R01127,R00472,R06975,R04560,R00286,R02740,R00315,R00317,R00320,R00941,R01621,R01830,R04560,R04559,R02737,R00836,R03876,R04604,R06746,R06769,R07640,R01300,R07646,R01406,R03631,R05577,R05451,R00982,R01558,R03038,R00381,R02539,R08117,R05537,R00389,R01991,R04773,R00912,R08088,R00910,R00235,R06410,R01954,R01357,R03932,R01407,R04157,R05620,R00189,R01280,R00578,R06409,R03974,R06751,R04507,R02918,R03665,R03664,R03661,R03660,R03663,R03662,R04449,R00735,R01616,R02986,R01598,R02255,R01490,R00436,R08244,R02794,R08218,R01164,R02194,R04870,R02699,R01230,R01231,R06944,R05467,R05452,R04036,R06515,R00483,R03658,R03659,R02718,R05578,R00686,R03651,R03652,R02711,R03654,R03655,R03656,R03657,R04580,R07416,R04582,R07887,R02221,R07325,R06777,R01075,R06778,R01176,R01723,R03647,R03286,R06731,R02473,R04274,R01422,R04563,R04562,R03648,R00390,R03646,R04030,R00257,R06583,R04230,R03650,R03209,R01943,R06368,R05193,R00925,R04591,R04209,R04209,R00214,R00216,R00289,R00287,R00955,R00743,R01323,R01179,R05508,R00393,R04057,R02955,R05336,R01359,R05509,R00928,R04000,R00229,R07832,R03884,R00227,R03153,R00235,R00959
326	0.40	539	38	58	0	1	C00031->C00002:[4->10,4->2,7->11,7->4]	RP01095,RP03973,RP01134,RP01925,RP01575,RP05769,RP04102,RP01128,RP00528,RP04205,RP04543,RP00300,RP04359,RP02961,RP06552,RP08575,RP08184,RP01319,RP05915,RP08033,RP03838,RP00749,RP04241,RP01590,RP07975,RP07515,RP10096,RP04204,RP01093,RP02450,RP05304,RP03839,RP00060,RP03775,RP02453,RP03774,RP06593,RP00216	R05339,R00181,R00837,R02035,R05338,R05704,R00830,R01221,R03425,R04463,R00830,R00604,R02479,R06975,R04560,R00286,R00944,R00943,R00236,R00028,R01384,R01386,R07658,R00316,R04560,R01127,R02737,R00836,R04325,R04208,R04325,R06974,R04591,R01555,R05196,R04209,R03425,R06974,R04559,R00771,R02736,R05704,R04209,R00725,R01139,R00299,R08404,R02185,R05804,R00303,R00850,R04144,R02739,R04144,R01528,R01788,R02189,R01786
327	0.20	596	18	22	0	0	C00031->C00002:[7->10,7->11]	RP03973,RP01925,RP01319,RP04205,RP02961,RP06373,RP08184,RP01452,RP01179,RP04241,RP01590,RP07975,RP04204,RP02450,RP03839,RP02453,RP06593,RP00216	R00181,R02035,R01127,R06975,R04560,R00028,R00941,R04560,R01354,R00926,R04591,R01555,R05196,R04209,R04559,R02736,R04209,R02739,R01528,R01788,R02189,R01786
328	0.40	387	27	155	0	0	C00031->C00002:[4->11,5->13,7->17,9->12]	RP06552,RP03973,RP03121,RP01280,RP01319,RP07157,RP04205,RP04543,RP02454,RP00453,RP02961,RP02140,RP01274,RP08184,RP05915,RP00191,RP00008,RP00300,RP01590,RP04021,RP02139,RP01238,RP04020,RP00343,RP03735,RP03120,RP00216	R01384,R01386,R07658,R00181,R03509,R01073,R01127,R02722,R06975,R04560,R00286,R02740,R02727,R00010,R00028,R02340,R01070,R04560,R02737,R00836,R02073,R04780,R04779,R03876,R04604,R06746,R06769,R07640,R01300,R07646,R01406,R03631,R05577,R05451,R00982,R01558,R03038,R00381,R02539,R08117,R05537,R00389,R01991,R04773,R00912,R08088,R00910,R00235,R06410,R01954,R01357,R03932,R01407,R04157,R05620,R00189,R01280,R00578,R06409,R03974,R06751,R04507,R02918,R03665,R03664,R03661,R03660,R03663,R03662,R04449,R00735,R01616,R02986,R01598,R02255,R01490,R00436,R08244,R02794,R08218,R01164,R02194,R04870,R02699,R01230,R01231,R06944,R05467,R05452,R04036,R06515,R00483,R03658,R03659,R02718,R05578,R00686,R03651,R03652,R02711,R03654,R03655,R03656,R03657,R04580,R07416,R04582,R07887,R02221,R07325,R06777,R01075,R06778,R01176,R01723,R03647,R03286,R06731,R02473,R04274,R01422,R04563,R04562,R03648,R00390,R03646,R04030,R00257,R06583,R04230,R03650,R03209,R01943,R06368,R05193,R00925,R00944,R00943,R01555,R05196,R04378,R02340,R02722,R01015,R04378,R02778,R02780,R00134,R03215,R03146,R00519,R03508,R01788,R02189,R01786
329	0.40	434	40	78	0	1	C00031->C00002:[4->10,4->11,4->2,4->4]	RP03973,RP06552,RP01134,RP01925,RP01319,RP06172,RP04102,RP01128,RP04205,RP06299,RP03774,RP00180,RP03775,RP02961,RP06373,RP05769,RP08184,RP01452,RP05915,RP08033,RP03838,RP01179,RP04241,RP01590,RP07975,RP07515,RP10096,RP06101,RP01093,RP00026,RP02450,RP00749,RP03839,RP00060,RP04204,RP05304,RP04543,RP02453,RP06593,RP00216	R00181,R01384,R01386,R07658,R00837,R02035,R01127,R00472,R04463,R00830,R06975,R04560,R00761,R04144,R00315,R00317,R00320,R04144,R00028,R00941,R05704,R00830,R01221,R03425,R04560,R01354,R02737,R00836,R04325,R04208,R00926,R04591,R01555,R05196,R04209,R03425,R06974,R00214,R00216,R00771,R00743,R01323,R01179,R05508,R00393,R04057,R02955,R05336,R01359,R05509,R00928,R04000,R00229,R07832,R03884,R00227,R03153,R00235,R02736,R04325,R06974,R04209,R00725,R01139,R00299,R08404,R02185,R05804,R00303,R00850,R04559,R05704,R00286,R02739,R01528,R01788,R02189,R01786
330	0.60	378	22	153	0	0	C00031->C00002:[1->12,2->13,4->17,5->3,5->8,7->11]	RP03973,RP01925,RP01319,RP00300,RP04205,RP00060,RP01789,RP06373,RP01133,RP04021,RP00008,RP10097,RP01788,RP01093,RP01255,RP06593,RP01654,RP04020,RP11137,RP00052,RP01270,RP00649	R00181,R02035,R01127,R00944,R00943,R06975,R04560,R00725,R01139,R00299,R08404,R02185,R05804,R00303,R00850,R01829,R00941,R00835,R04378,R03876,R04604,R06746,R06769,R07640,R01300,R07646,R01406,R03631,R05577,R05451,R00982,R01558,R03038,R00381,R02539,R08117,R05537,R00389,R01991,R04773,R00912,R08088,R00910,R00235,R06410,R01954,R01357,R03932,R01407,R04157,R05620,R00189,R01280,R00578,R06409,R03974,R06751,R04507,R02918,R03665,R03664,R03661,R03660,R03663,R03662,R04449,R00735,R01616,R02986,R01598,R02255,R01490,R00436,R08244,R02794,R08218,R01164,R02194,R04870,R02699,R01230,R01231,R06944,R05467,R05452,R04036,R06515,R00483,R03658,R03659,R02718,R05578,R00686,R03651,R03652,R02711,R03654,R03655,R03656,R03657,R04580,R07416,R04582,R07887,R02221,R07325,R06777,R01075,R06778,R01176,R01723,R03647,R03286,R06731,R02473,R04274,R01422,R04563,R04562,R03648,R00390,R03646,R04030,R00257,R06583,R04230,R03650,R03209,R01943,R06368,R05193,R00925,R06975,R01829,R00771,R01049,R01528,R06590,R06863,R01641,R04378,R01843,R01845,R00756,R00769,R05805,R00770,R00762,R00764,R00767,R01068,R00761,R01067
331	0.50	367	20	147	0	0	C00031->C00002:[1->12,2->13,4->11,4->17,5->8]	RP06552,RP03973,RP01134,RP01319,RP04021,RP01788,RP04205,RP04543,RP01789,RP01093,RP01255,RP04020,RP11137,RP06373,RP01654,RP00060,RP08184,RP05915,RP00649,RP00008	R01384,R01386,R07658,R00181,R00837,R01127,R04378,R01829,R06975,R04560,R00286,R01829,R00771,R01049,R04378,R01843,R01845,R00941,R06590,R06863,R01641,R00725,R01139,R00299,R08404,R02185,R05804,R00303,R00850,R04560,R02737,R00836,R00761,R01067,R03876,R04604,R06746,R06769,R07640,R01300,R07646,R01406,R03631,R05577,R05451,R00982,R01558,R03038,R00381,R02539,R08117,R05537,R00389,R01991,R04773,R00912,R08088,R00910,R00235,R06410,R01954,R01357,R03932,R01407,R04157,R05620,R00189,R01280,R00578,R06409,R03974,R06751,R04507,R02918,R03665,R03664,R03661,R03660,R03663,R03662,R04449,R00735,R01616,R02986,R01598,R02255,R01490,R00436,R08244,R02794,R08218,R01164,R02194,R04870,R02699,R01230,R01231,R06944,R05467,R05452,R04036,R06515,R00483,R03658,R03659,R02718,R05578,R00686,R03651,R03652,R02711,R03654,R03655,R03656,R03657,R04580,R07416,R04582,R07887,R02221,R07325,R06777,R01075,R06778,R01176,R01723,R03647,R03286,R06731,R02473,R04274,R01422,R04563,R04562,R03648,R00390,R03646,R04030,R00257,R06583,R04230,R03650,R03209,R01943,R06368,R05193,R00925
332	0.20	313	19	160	0	0	C00031->C00002:[7->11,9->10]	RP01095,RP03973,RP04241,RP06101,RP01575,RP06172,RP10097,RP00528,RP04205,RP06299,RP04204,RP01093,RP00026,RP00180,RP03839,RP00060,RP01319,RP00008,RP07975	R05339,R00181,R04591,R00214,R00216,R05338,R00472,R06975,R00604,R02479,R06975,R04560,R00761,R04559,R00771,R00743,R01323,R01179,R05508,R00393,R04057,R02955,R05336,R01359,R05509,R00928,R04000,R00229,R07832,R03884,R00227,R03153,R00235,R00315,R00317,R00320,R04209,R00725,R01139,R00299,R08404,R02185,R05804,R00303,R00850,R01127,R03876,R04604,R06746,R06769,R07640,R01300,R07646,R01406,R03631,R05577,R05451,R00982,R01558,R03038,R00381,R02539,R08117,R05537,R00389,R01991,R04773,R00912,R08088,R00910,R00235,R06410,R01954,R01357,R03932,R01407,R04157,R05620,R00189,R01280,R00578,R06409,R03974,R06751,R04507,R02918,R03665,R03664,R03661,R03660,R03663,R03662,R04449,R00735,R01616,R02986,R01598,R02255,R01490,R00436,R08244,R02794,R08218,R01164,R02194,R04870,R02699,R01230,R01231,R06944,R05467,R05452,R04036,R06515,R00483,R03658,R03659,R02718,R05578,R00686,R03651,R03652,R02711,R03654,R03655,R03656,R03657,R04580,R07416,R04582,R07887,R02221,R07325,R06777,R01075,R06778,R01176,R01723,R03647,R03286,R06731,R02473,R04274,R01422,R04563,R04562,R03648,R00390,R03646,R04030,R00257,R06583,R04230,R03650,R03209,R01943,R06368,R05193,R00925,R04209
333	0.20	596	18	22	0	0	C00031->C00002:[7->10,7->11]	RP03973,RP01925,RP01319,RP04205,RP04359,RP02961,RP06373,RP08575,RP08184,RP04204,RP04241,RP01590,RP07975,RP02450,RP03839,RP02453,RP06593,RP00216	R00181,R02035,R01127,R06975,R04560,R00236,R00028,R00941,R00316,R04560,R04559,R04591,R01555,R05196,R04209,R02736,R04209,R02739,R01528,R01788,R02189,R01786
334	0.50	347	19	145	0	0	C00031->C00002:[1->12,2->13,4->17,5->8,7->11]	RP01925,RP01319,RP01787,RP10097,RP01255,RP04205,RP04020,RP01093,RP01325,RP01293,RP00649,RP01133,RP00060,RP01654,RP04021,RP03735,RP06726,RP06593,RP00008	R02035,R01127,R01827,R06975,R01049,R06975,R04560,R04378,R00771,R01135,R01083,R00761,R01067,R00835,R00725,R01139,R00299,R08404,R02185,R05804,R00303,R00850,R06590,R06863,R01641,R04378,R00134,R03215,R03146,R00519,R01827,R01528,R03876,R04604,R06746,R06769,R07640,R01300,R07646,R01406,R03631,R05577,R05451,R00982,R01558,R03038,R00381,R02539,R08117,R05537,R00389,R01991,R04773,R00912,R08088,R00910,R00235,R06410,R01954,R01357,R03932,R01407,R04157,R05620,R00189,R01280,R00578,R06409,R03974,R06751,R04507,R02918,R03665,R03664,R03661,R03660,R03663,R03662,R04449,R00735,R01616,R02986,R01598,R02255,R01490,R00436,R08244,R02794,R08218,R01164,R02194,R04870,R02699,R01230,R01231,R06944,R05467,R05452,R04036,R06515,R00483,R03658,R03659,R02718,R05578,R00686,R03651,R03652,R02711,R03654,R03655,R03656,R03657,R04580,R07416,R04582,R07887,R02221,R07325,R06777,R01075,R06778,R01176,R01723,R03647,R03286,R06731,R02473,R04274,R01422,R04563,R04562,R03648,R00390,R03646,R04030,R00257,R06583,R04230,R03650,R03209,R01943,R06368,R05193,R00925
335	0.40	387	36	166	0	1	C00031->C00002:[4->10,4->11,4->2,4->4,7->10,7->11,7->2,7->4]	RP03973,RP06552,RP01134,RP01925,RP01319,RP06172,RP04102,RP01128,RP04205,RP06299,RP03774,RP00180,RP03775,RP08343,RP01133,RP05769,RP08184,RP04204,RP05915,RP08033,RP00008,RP04833,RP04241,RP03839,RP07975,RP07515,RP10096,RP06101,RP01093,RP05304,RP03838,RP00060,RP06373,RP04543,RP00749,RP06593	R00181,R01384,R01386,R07658,R00837,R02035,R01127,R00472,R04463,R00830,R06975,R04560,R00761,R04144,R00315,R00317,R00320,R04144,R00236,R00835,R05704,R00830,R01221,R03425,R04560,R04559,R02737,R00836,R04325,R03876,R04604,R06746,R06769,R07640,R01300,R07646,R01406,R03631,R05577,R05451,R00982,R01558,R03038,R00381,R02539,R08117,R05537,R00389,R01991,R04773,R00912,R08088,R00910,R00235,R06410,R01954,R01357,R03932,R01407,R04157,R05620,R00189,R01280,R00578,R06409,R03974,R06751,R04507,R02918,R03665,R03664,R03661,R03660,R03663,R03662,R04449,R00735,R01616,R02986,R01598,R02255,R01490,R00436,R08244,R02794,R08218,R01164,R02194,R04870,R02699,R01230,R01231,R06944,R05467,R05452,R04036,R06515,R00483,R03658,R03659,R02718,R05578,R00686,R03651,R03652,R02711,R03654,R03655,R03656,R03657,R04580,R07416,R04582,R07887,R02221,R07325,R06777,R01075,R06778,R01176,R01723,R03647,R03286,R06731,R02473,R04274,R01422,R04563,R04562,R03648,R00390,R03646,R04030,R00257,R06583,R04230,R03650,R03209,R01943,R06368,R05193,R00925,R00316,R04591,R04209,R04209,R03425,R06974,R00214,R00216,R00771,R05704,R04208,R00725,R01139,R00299,R08404,R02185,R05804,R00303,R00850,R00941,R00286,R04325,R06974,R01528
336	0.50	314	9	129	0	0	C00031->C00002:[1->12,2->13,4->17,5->8,9->3]	RP01572,RP00861,RP01262,RP01255,RP04092,RP01925,RP01133,RP00060,RP00008	R01528,R00190,R00182,R01056,R01049,R00190,R02035,R00835,R00725,R01139,R00299,R08404,R02185,R05804,R00303,R00850,R03876,R04604,R06746,R06769,R07640,R01300,R07646,R01406,R03631,R05577,R05451,R00982,R01558,R03038,R00381,R02539,R08117,R05537,R00389,R01991,R04773,R00912,R08088,R00910,R00235,R06410,R01954,R01357,R03932,R01407,R04157,R05620,R00189,R01280,R00578,R06409,R03974,R06751,R04507,R02918,R03665,R03664,R03661,R03660,R03663,R03662,R04449,R00735,R01616,R02986,R01598,R02255,R01490,R00436,R08244,R02794,R08218,R01164,R02194,R04870,R02699,R01230,R01231,R06944,R05467,R05452,R04036,R06515,R00483,R03658,R03659,R02718,R05578,R00686,R03651,R03652,R02711,R03654,R03655,R03656,R03657,R04580,R07416,R04582,R07887,R02221,R07325,R06777,R01075,R06778,R01176,R01723,R03647,R03286,R06731,R02473,R04274,R01422,R04563,R04562,R03648,R00390,R03646,R04030,R00257,R06583,R04230,R03650,R03209,R01943,R06368,R05193,R00925
[truncated: 520,537 more chars]
