# Supplementary material for: 13C-metabolic flux ratio and novel carbon path analyses confirmed that Trichoderma reesei uses primarily the respirative pathway also on the preferred carbon source glucose
Source: BMC Syst Biol. 2009 Oct 29;3:104. doi: 10.1186/1752-0509-3-104 (PMC2776023; doi:10.1186/1752-0509-3-104)
Supplement: Additional file 1 — Pathways discovered in ReTrace carbon path analysis. Graphical and tabular representations of amino acid synthesis pathways discovered in ReTrace carbon path analysis [21]. Self-contained web site: unpack zip archive and open index.html with a web browser. [file 1752-0509-3-104-S1.zip › AF1-treesei/pathways-C00031-to-C00123.txt]

# Pathways from D-Glucose; (C00031) to L-Leucine; (C00123)
# CPU time, time/path:	2.4576300578
# CPU time, total:	2551.02
# Computation time, time/path:	0:00:02.458183
# Computation time, total:	0:42:31.594945
# Database (-d):	/home/group/icomic/data/kegg/ligand/2009.03.30
# GreedyFinish (-g):	False
# KDiminish (-n):	('list', [50, 10, 1])
# MaxDepth (-m):	6
# NumPaths (-k):	10
# PathwayAvgLen:	24.774566474
# PathwayLenStdDev:	5.14090930784
# Pathways (complete) found:	168
# Pathways (incomplete) found:	870
# Pathways found:	1038
# PruneToSize (-p):	None
# Scores (-c):	treesei_scores_kegg.txt
# Sources:	C00031
# StorePartials (-i):	True
# Target dir (-o):	/fs-1/2/epitkane/public_html/pub/retrace/run090623-scores_maps_images
# Targets:	C00123
# UseDijkstra (-q):	False
#PathIndex ZoScore AvgReactionScore NumRpairs NumReactions ZeroScores ScoresUnderThr CompositeMap Rpairs Reactions
1	0.83	285	25	65	0	1	C00031->C00123:[7->2,7->9,9->1,9->3,9->5]	RP12277,RP01456,RP06172,RP11035,RP03767,RP02940,RP06299,RP11427,RP00180,RP02450,RP01457,RP06727,RP00085,RP01963,RP00424,RP06101,RP01093,RP06639,RP00026,RP00729,RP05859,RP00285,RP00060,RP04202,RP01133	R00238,R01360,R00472,R01702,R04138,R03321,R00761,R04097,R00315,R00317,R00320,R02736,R01360,R01830,R01357,R00410,R01365,R01359,R01358,R02085,R01090,R01088,R00214,R00216,R00771,R01621,R00743,R01323,R01179,R05508,R00393,R04057,R02955,R05336,R01359,R05509,R00928,R04000,R00229,R07832,R03884,R00227,R03153,R00235,R04096,R04095,R01702,R08566,R07601,R01651,R00211,R00210,R00209,R01196,R00212,R00725,R01139,R00299,R08404,R02185,R05804,R00303,R00850,R00207,R00835
2	0.67	251	19	50	0	1	C00031->C00123:[7->3,7->8,7->9,9->5]	RP01925,RP03767,RP06299,RP12067,RP11427,RP00180,RP01887,RP01133,RP12277,RP01963,RP06799,RP00424,RP01093,RP00026,RP11034,RP00729,RP05859,RP00060,RP06593	R02035,R04138,R00761,R07602,R04097,R00315,R00317,R00320,R01978,R00835,R00238,R02085,R01978,R01090,R01088,R00771,R00743,R01323,R01179,R05508,R00393,R04057,R02955,R05336,R01359,R05509,R00928,R04000,R00229,R07832,R03884,R00227,R03153,R00235,R07601,R04096,R04095,R01702,R08566,R07601,R01651,R00725,R01139,R00299,R08404,R02185,R05804,R00303,R00850,R01528
3	0.67	305	24	62	0	1	C00031->C00123:[4->3,7->2,7->8,9->1]	RP06552,RP01134,RP01456,RP11035,RP03767,RP06299,RP01457,RP11427,RP00180,RP08343,RP01093,RP05915,RP00085,RP01963,RP04833,RP00424,RP04394,RP06639,RP00026,RP00729,RP05859,RP06427,RP00060,RP04543	R01384,R01386,R07658,R00837,R01360,R01702,R04138,R00761,R01360,R04097,R00315,R00317,R00320,R00236,R00771,R02737,R00836,R01357,R00410,R01365,R01359,R01358,R02085,R00316,R01090,R01088,R00238,R01621,R00743,R01323,R01179,R05508,R00393,R04057,R02955,R05336,R01359,R05509,R00928,R04000,R00229,R07832,R03884,R00227,R03153,R00235,R04096,R04095,R01702,R08566,R07601,R01651,R01067,R00725,R01139,R00299,R08404,R02185,R05804,R00303,R00850,R00286
4	0.67	351	29	73	0	1	C00031->C00123:[4->1,4->3,7->2,7->8,9->1]	RP06552,RP00164,RP06299,RP11035,RP03767,RP04543,RP01134,RP11427,RP00180,RP01887,RP00026,RP00287,RP04394,RP05915,RP06101,RP04202,RP01963,RP06172,RP06799,RP09657,RP09828,RP01093,RP06639,RP00424,RP00729,RP00052,RP00060,RP05859,RP01270	R01384,R01386,R07658,R01010,R01011,R01012,R00761,R01702,R04138,R00286,R00837,R04097,R00315,R00317,R00320,R01978,R00743,R01323,R01179,R05508,R00393,R04057,R02955,R05336,R01359,R05509,R00928,R04000,R00229,R07832,R03884,R00227,R03153,R00235,R00214,R00216,R00238,R02737,R00836,R00214,R00216,R00207,R02085,R00472,R01978,R06861,R06862,R00771,R01621,R01090,R01088,R04096,R04095,R00756,R00769,R05805,R00770,R00762,R00764,R00767,R00725,R01139,R00299,R08404,R02185,R05804,R00303,R00850,R01702,R08566,R07601,R01651,R01068
5	0.83	348	34	79	0	1	C00031->C00123:[4->1,4->3,4->5,7->2,7->9,9->1,9->5]	RP06552,RP01134,RP01456,RP12277,RP11035,RP03767,RP00196,RP04543,RP11427,RP06101,RP02961,RP02450,RP06639,RP06727,RP05915,RP00180,RP01197,RP01963,RP06172,RP00085,RP01590,RP00424,RP01093,RP01457,RP00026,RP00287,RP00729,RP05859,RP00060,RP04202,RP06299,RP02940,RP00216,RP01133	R01384,R01386,R07658,R00837,R01360,R00238,R01702,R04138,R00289,R00287,R00955,R00286,R04097,R00214,R00216,R00028,R02736,R01621,R01830,R02737,R00836,R00315,R00317,R00320,R00959,R02085,R00472,R01357,R00410,R01365,R01359,R01358,R01555,R05196,R01090,R01088,R00771,R01360,R00743,R01323,R01179,R05508,R00393,R04057,R02955,R05336,R01359,R05509,R00928,R04000,R00229,R07832,R03884,R00227,R03153,R00235,R00214,R00216,R04096,R04095,R01702,R08566,R07601,R01651,R00725,R01139,R00299,R08404,R02185,R05804,R00303,R00850,R00207,R00761,R03321,R01788,R02189,R01786,R00835
6	0.67	327	29	67	0	1	C00031->C00123:[4->1,4->3,7->2,7->8,9->1]	RP01095,RP06552,RP01134,RP06299,RP11035,RP03767,RP04543,RP00453,RP11427,RP00180,RP01887,RP00026,RP04394,RP05915,RP06101,RP01573,RP01963,RP06172,RP06799,RP00424,RP04202,RP01093,RP06639,RP00287,RP00729,RP05859,RP00060,RP00343,RP01576	R05339,R01384,R01386,R07658,R00837,R00761,R01702,R04138,R00286,R02727,R00010,R04097,R00315,R00317,R00320,R01978,R00743,R01323,R01179,R05508,R00393,R04057,R02955,R05336,R01359,R05509,R00928,R04000,R00229,R07832,R03884,R00227,R03153,R00235,R00238,R02737,R00836,R00214,R00216,R01529,R02085,R00472,R01978,R01090,R01088,R00207,R00771,R01621,R00214,R00216,R04096,R04095,R01702,R08566,R07601,R01651,R00725,R01139,R00299,R08404,R02185,R05804,R00303,R00850,R02778,R02780,R05338
7	0.67	291	23	57	0	1	C00031->C00123:[4->3,7->8,7->9,9->5]	RP01095,RP06552,RP01134,RP04543,RP11035,RP03767,RP06299,RP11427,RP00180,RP01887,RP06639,RP12277,RP05915,RP01573,RP01963,RP06799,RP00424,RP01093,RP00026,RP00729,RP05859,RP00060,RP01576	R05339,R01384,R01386,R07658,R00837,R00286,R01702,R04138,R00761,R04097,R00315,R00317,R00320,R01978,R01621,R00238,R02737,R00836,R01529,R02085,R01978,R01090,R01088,R00771,R00743,R01323,R01179,R05508,R00393,R04057,R02955,R05336,R01359,R05509,R00928,R04000,R00229,R07832,R03884,R00227,R03153,R00235,R04096,R04095,R01702,R08566,R07601,R01651,R00725,R01139,R00299,R08404,R02185,R05804,R00303,R00850,R05338
8	0.67	270	20	54	0	1	C00031->C00123:[4->3,7->8,7->9,9->5]	RP06552,RP01134,RP04543,RP03767,RP06299,RP12067,RP11427,RP00180,RP01887,RP12277,RP05915,RP01963,RP06799,RP00424,RP01093,RP00026,RP11034,RP00729,RP05859,RP00060	R01384,R01386,R07658,R00837,R00286,R04138,R00761,R07602,R04097,R00315,R00317,R00320,R01978,R00238,R02737,R00836,R02085,R01978,R01090,R01088,R00771,R00743,R01323,R01179,R05508,R00393,R04057,R02955,R05336,R01359,R05509,R00928,R04000,R00229,R07832,R03884,R00227,R03153,R00235,R07601,R04096,R04095,R01702,R08566,R07601,R01651,R00725,R01139,R00299,R08404,R02185,R05804,R00303,R00850
9	0.67	334	25	67	0	1	C00031->C00123:[4->3,7->8,7->9,9->5]	RP06552,RP00164,RP04543,RP11035,RP03767,RP06299,RP01134,RP11427,RP00180,RP01887,RP00026,RP12277,RP05915,RP01963,RP06799,RP09657,RP09828,RP01093,RP06639,RP00424,RP00729,RP00052,RP00060,RP05859,RP01270	R01384,R01386,R07658,R01010,R01011,R01012,R00286,R01702,R04138,R00761,R00837,R04097,R00315,R00317,R00320,R01978,R00743,R01323,R01179,R05508,R00393,R04057,R02955,R05336,R01359,R05509,R00928,R04000,R00229,R07832,R03884,R00227,R03153,R00235,R00238,R02737,R00836,R02085,R01978,R06861,R06862,R00771,R01621,R01090,R01088,R04096,R04095,R00756,R00769,R05805,R00770,R00762,R00764,R00767,R00725,R01139,R00299,R08404,R02185,R05804,R00303,R00850,R01702,R08566,R07601,R01651,R01068
10	0.67	340	28	64	0	1	C00031->C00123:[4->3,4->5,7->8,7->9,9->5]	RP06552,RP01134,RP06299,RP06727,RP11035,RP03767,RP02940,RP04543,RP11427,RP06101,RP01887,RP02450,RP00026,RP12277,RP05915,RP00180,RP01963,RP06172,RP06799,RP00424,RP01093,RP06639,RP00287,RP00729,RP05859,RP00060,RP04202,RP01133	R01384,R01386,R07658,R00837,R00761,R01830,R01702,R04138,R03321,R00286,R04097,R00214,R00216,R01978,R02736,R00743,R01323,R01179,R05508,R00393,R04057,R02955,R05336,R01359,R05509,R00928,R04000,R00229,R07832,R03884,R00227,R03153,R00235,R00238,R02737,R00836,R00315,R00317,R00320,R02085,R00472,R01978,R01090,R01088,R00771,R01621,R00214,R00216,R04096,R04095,R01702,R08566,R07601,R01651,R00725,R01139,R00299,R08404,R02185,R05804,R00303,R00850,R00207,R00835
11	0.67	310	26	62	0	1	C00031->C00123:[4->1,4->3,7->1,7->2,7->3,7->8,9->1]	RP06552,RP01134,RP01925,RP11035,RP03767,RP04543,RP11427,RP06101,RP01887,RP01133,RP04394,RP05915,RP00180,RP01963,RP06172,RP06799,RP00424,RP01093,RP00026,RP00287,RP00729,RP05859,RP00060,RP04202,RP06299,RP06593	R01384,R01386,R07658,R00837,R02035,R01702,R04138,R00286,R04097,R00214,R00216,R01978,R00835,R00238,R02737,R00836,R00315,R00317,R00320,R02085,R00472,R01978,R01090,R01088,R00771,R00743,R01323,R01179,R05508,R00393,R04057,R02955,R05336,R01359,R05509,R00928,R04000,R00229,R07832,R03884,R00227,R03153,R00235,R00214,R00216,R04096,R04095,R01702,R08566,R07601,R01651,R00725,R01139,R00299,R08404,R02185,R05804,R00303,R00850,R00207,R00761,R01528
12	0.67	339	32	73	0	1	C00031->C00123:[4->1,4->3,7->2,7->8,9->1]	RP01095,RP06552,RP01134,RP06299,RP11035,RP03767,RP00196,RP04543,RP11427,RP00180,RP01887,RP00026,RP04394,RP05915,RP06101,RP01197,RP01573,RP01963,RP06172,RP01590,RP06799,RP02961,RP00424,RP01093,RP06639,RP00287,RP00729,RP05859,RP00060,RP04202,RP00216,RP01576	R05339,R01384,R01386,R07658,R00837,R00761,R01702,R04138,R00289,R00287,R00955,R00286,R04097,R00315,R00317,R00320,R01978,R00743,R01323,R01179,R05508,R00393,R04057,R02955,R05336,R01359,R05509,R00928,R04000,R00229,R07832,R03884,R00227,R03153,R00235,R00238,R02737,R00836,R00214,R00216,R00959,R01529,R02085,R00472,R01555,R05196,R01978,R00028,R01090,R01088,R00771,R01621,R00214,R00216,R04096,R04095,R01702,R08566,R07601,R01651,R00725,R01139,R00299,R08404,R02185,R05804,R00303,R00850,R00207,R01788,R02189,R01786,R05338
13	0.67	435	24	66	0	1	C00031->C00123:[1->1,4->2,4->3,4->8]	RP06552,RP01568,RP01134,RP00036,RP00113,RP11035,RP03767,RP04543,RP11427,RP01093,RP01887,RP01033,RP05915,RP01963,RP01271,RP00395,RP06799,RP00424,RP04394,RP00729,RP00052,RP00285,RP00060,RP05859	R01384,R01386,R07658,R01518,R00837,R00199,R01858,R02628,R01138,R00659,R00724,R00200,R00206,R02320,R00430,R00208,R01012,R00572,R02188,R01512,R01515,R01517,R01660,R01702,R04138,R00286,R04097,R00771,R01978,R00658,R02737,R00836,R02085,R01068,R01061,R01063,R01978,R01090,R01088,R00238,R04096,R04095,R00756,R00769,R05805,R00770,R00762,R00764,R00767,R00211,R00210,R00209,R01196,R00212,R00725,R01139,R00299,R08404,R02185,R05804,R00303,R00850,R01702,R08566,R07601,R01651
14	0.67	267	19	53	0	1	C00031->C00123:[4->3,7->8,7->9,9->5]	RP06552,RP01134,RP04543,RP06799,RP01887,RP00424,RP03767,RP06299,RP01093,RP00026,RP00180,RP11035,RP00729,RP05859,RP11427,RP12277,RP00060,RP05915,RP01963	R01384,R01386,R07658,R00837,R00286,R01978,R01978,R01090,R01088,R04138,R00761,R00771,R00743,R01323,R01179,R05508,R00393,R04057,R02955,R05336,R01359,R05509,R00928,R04000,R00229,R07832,R03884,R00227,R03153,R00235,R00315,R00317,R00320,R01702,R04096,R04095,R01702,R08566,R07601,R01651,R04097,R00238,R00725,R01139,R00299,R08404,R02185,R05804,R00303,R00850,R02737,R00836,R02085
15	0.67	310	26	62	0	1	C00031->C00123:[4->3,4->5,7->3,7->5,7->8,7->9,9->5]	RP06552,RP01134,RP01925,RP11035,RP03767,RP04543,RP11427,RP06101,RP01887,RP01133,RP12277,RP05915,RP00180,RP01963,RP06172,RP06799,RP00424,RP01093,RP00026,RP00287,RP00729,RP05859,RP00060,RP04202,RP06299,RP06593	R01384,R01386,R07658,R00837,R02035,R01702,R04138,R00286,R04097,R00214,R00216,R01978,R00835,R00238,R02737,R00836,R00315,R00317,R00320,R02085,R00472,R01978,R01090,R01088,R00771,R00743,R01323,R01179,R05508,R00393,R04057,R02955,R05336,R01359,R05509,R00928,R04000,R00229,R07832,R03884,R00227,R03153,R00235,R00214,R00216,R04096,R04095,R01702,R08566,R07601,R01651,R00725,R01139,R00299,R08404,R02185,R05804,R00303,R00850,R00207,R00761,R01528
16	0.83	272	21	56	0	1	C00031->C00123:[7->2,7->3,7->9,9->1,9->5]	RP06299,RP11035,RP03767,RP01456,RP11427,RP00180,RP08343,RP01925,RP01133,RP12277,RP00085,RP01963,RP04833,RP00424,RP01093,RP01457,RP00026,RP00729,RP05859,RP00060,RP06593	R00761,R01702,R04138,R01360,R04097,R00315,R00317,R00320,R00236,R02035,R00835,R00238,R01357,R00410,R01365,R01359,R01358,R02085,R00316,R01090,R01088,R00771,R01360,R00743,R01323,R01179,R05508,R00393,R04057,R02955,R05336,R01359,R05509,R00928,R04000,R00229,R07832,R03884,R00227,R03153,R00235,R04096,R04095,R01702,R08566,R07601,R01651,R00725,R01139,R00299,R08404,R02185,R05804,R00303,R00850,R01528
17	0.67	334	25	67	0	1	C00031->C00123:[4->3,7->2,7->8,9->1]	RP06552,RP00164,RP04543,RP11035,RP03767,RP06299,RP01134,RP11427,RP00180,RP01887,RP01093,RP05915,RP01963,RP06799,RP09657,RP09828,RP04394,RP06639,RP00424,RP00026,RP00729,RP00052,RP00060,RP05859,RP01270	R01384,R01386,R07658,R01010,R01011,R01012,R00286,R01702,R04138,R00761,R00837,R04097,R00315,R00317,R00320,R01978,R00771,R02737,R00836,R02085,R01978,R06861,R06862,R00238,R01621,R01090,R01088,R00743,R01323,R01179,R05508,R00393,R04057,R02955,R05336,R01359,R05509,R00928,R04000,R00229,R07832,R03884,R00227,R03153,R00235,R04096,R04095,R00756,R00769,R05805,R00770,R00762,R00764,R00767,R00725,R01139,R00299,R08404,R02185,R05804,R00303,R00850,R01702,R08566,R07601,R01651,R01068
18	0.67	325	27	65	0	1	C00031->C00123:[4->1,4->3,7->2,7->8,9->1]	RP06552,RP01134,RP06299,RP11035,RP03767,RP04543,RP00453,RP11427,RP00180,RP01887,RP00026,RP04394,RP05915,RP06101,RP04202,RP01963,RP06172,RP06799,RP00424,RP01093,RP06639,RP00287,RP00729,RP05859,RP06427,RP00060,RP00343	R01384,R01386,R07658,R00837,R00761,R01702,R04138,R00286,R02727,R00010,R04097,R00315,R00317,R00320,R01978,R00743,R01323,R01179,R05508,R00393,R04057,R02955,R05336,R01359,R05509,R00928,R04000,R00229,R07832,R03884,R00227,R03153,R00235,R00238,R02737,R00836,R00214,R00216,R00207,R02085,R00472,R01978,R01090,R01088,R00771,R01621,R00214,R00216,R04096,R04095,R01702,R08566,R07601,R01651,R01067,R00725,R01139,R00299,R08404,R02185,R05804,R00303,R00850,R02778,R02780
19	0.83	376	29	98	0	1	C00031->C00123:[2->3,7->2,7->9,9->1,9->5]	RP01568,RP06299,RP00036,RP00113,RP11035,RP03767,RP02940,RP01456,RP11427,RP00180,RP02450,RP01457,RP06727,RP00085,RP01963,RP01271,RP00395,RP05698,RP12277,RP01093,RP06639,RP00026,RP00424,RP00729,RP01033,RP05859,RP00060,RP00052,RP01133	R01518,R00761,R00199,R01858,R02628,R01138,R00659,R00724,R00200,R00206,R02320,R00430,R00208,R01012,R00572,R02188,R01512,R01515,R01517,R01660,R01702,R04138,R03321,R01360,R04097,R00315,R00317,R00320,R02736,R01360,R01830,R01357,R00410,R01365,R01359,R01358,R02085,R01068,R01061,R01063,R01196,R00006,R00014,R00211,R00210,R01699,R00207,R00224,R00226,R00209,R05636,R03145,R00238,R00771,R01621,R00743,R01323,R01179,R05508,R00393,R04057,R02955,R05336,R01359,R05509,R00928,R04000,R00229,R07832,R03884,R00227,R03153,R00235,R01090,R01088,R04096,R04095,R00658,R01702,R08566,R07601,R01651,R00725,R01139,R00299,R08404,R02185,R05804,R00303,R00850,R00756,R00769,R05805,R00770,R00762,R00764,R00767,R00835
20	0.67	351	28	93	0	1	C00031->C00123:[4->3,7->2,7->8,9->1]	RP06552,RP01568,RP01134,RP01456,RP00036,RP00113,RP11035,RP03767,RP06299,RP01457,RP11427,RP00180,RP01033,RP01093,RP05915,RP00085,RP01963,RP01271,RP00395,RP00424,RP04394,RP00026,RP00729,RP00052,RP00285,RP00060,RP05859,RP04543	R01384,R01386,R07658,R01518,R00837,R01360,R00199,R01858,R02628,R01138,R00659,R00724,R00200,R00206,R02320,R00430,R00208,R01012,R00572,R02188,R01512,R01515,R01517,R01660,R01702,R04138,R00761,R01360,R04097,R00315,R00317,R00320,R00658,R00771,R02737,R00836,R01357,R00410,R01365,R01359,R01358,R02085,R01068,R01061,R01063,R01090,R01088,R00238,R00743,R01323,R01179,R05508,R00393,R04057,R02955,R05336,R01359,R05509,R00928,R04000,R00229,R07832,R03884,R00227,R03153,R00235,R04096,R04095,R00756,R00769,R05805,R00770,R00762,R00764,R00767,R00211,R00210,R00209,R01196,R00212,R00725,R01139,R00299,R08404,R02185,R05804,R00303,R00850,R01702,R08566,R07601,R01651,R00286
21	0.67	280	20	56	0	1	C00031->C00123:[4->3,7->8,7->9,9->5]	RP06552,RP06299,RP11035,RP03767,RP04543,RP00453,RP11427,RP00180,RP01887,RP12277,RP05915,RP01963,RP06799,RP00424,RP01093,RP00026,RP00729,RP05859,RP00060,RP00343	R01384,R01386,R07658,R00761,R01702,R04138,R00286,R02727,R00010,R04097,R00315,R00317,R00320,R01978,R00238,R02737,R00836,R02085,R01978,R01090,R01088,R00771,R00743,R01323,R01179,R05508,R00393,R04057,R02955,R05336,R01359,R05509,R00928,R04000,R00229,R07832,R03884,R00227,R03153,R00235,R04096,R04095,R01702,R08566,R07601,R01651,R00725,R01139,R00299,R08404,R02185,R05804,R00303,R00850,R02778,R02780
22	0.83	351	28	93	0	1	C00031->C00123:[4->3,7->2,7->9,9->1,9->5]	RP06552,RP01568,RP01134,RP01456,RP00036,RP00113,RP11035,RP03767,RP06299,RP11427,RP00180,RP01033,RP01457,RP12277,RP05915,RP00085,RP01963,RP01271,RP00395,RP00424,RP01093,RP00026,RP00729,RP00052,RP00285,RP00060,RP05859,RP04543	R01384,R01386,R07658,R01518,R00837,R01360,R00199,R01858,R02628,R01138,R00659,R00724,R00200,R00206,R02320,R00430,R00208,R01012,R00572,R02188,R01512,R01515,R01517,R01660,R01702,R04138,R00761,R04097,R00315,R00317,R00320,R00658,R01360,R00238,R02737,R00836,R01357,R00410,R01365,R01359,R01358,R02085,R01068,R01061,R01063,R01090,R01088,R00771,R00743,R01323,R01179,R05508,R00393,R04057,R02955,R05336,R01359,R05509,R00928,R04000,R00229,R07832,R03884,R00227,R03153,R00235,R04096,R04095,R00756,R00769,R05805,R00770,R00762,R00764,R00767,R00211,R00210,R00209,R01196,R00212,R00725,R01139,R00299,R08404,R02185,R05804,R00303,R00850,R01702,R08566,R07601,R01651,R00286
23	0.83	330	32	77	0	1	C00031->C00123:[4->1,4->3,4->5,7->2,7->9,9->1,9->5]	RP06552,RP01134,RP01456,RP12277,RP11035,RP03767,RP04543,RP02454,RP00453,RP11427,RP06101,RP02961,RP06639,RP06727,RP05915,RP00180,RP04202,RP01963,RP06172,RP00085,RP01590,RP00424,RP01093,RP01457,RP00026,RP00287,RP00729,RP05859,RP00060,RP00343,RP06299,RP00216	R01384,R01386,R07658,R00837,R01360,R00238,R01702,R04138,R00286,R02740,R02727,R00010,R04097,R00214,R00216,R00028,R01621,R01830,R02737,R00836,R00315,R00317,R00320,R00207,R02085,R00472,R01357,R00410,R01365,R01359,R01358,R01555,R05196,R01090,R01088,R00771,R01360,R00743,R01323,R01179,R05508,R00393,R04057,R02955,R05336,R01359,R05509,R00928,R04000,R00229,R07832,R03884,R00227,R03153,R00235,R00214,R00216,R04096,R04095,R01702,R08566,R07601,R01651,R00725,R01139,R00299,R08404,R02185,R05804,R00303,R00850,R02778,R02780,R00761,R01788,R02189,R01786
24	0.83	297	26	68	0	1	C00031->C00123:[4->1,4->3,4->5,7->2,7->9,9->1,9->5]	RP06552,RP01134,RP06299,RP11035,RP03767,RP01456,RP00453,RP11427,RP00180,RP01457,RP12277,RP05915,RP06101,RP00343,RP01963,RP06172,RP00085,RP00424,RP04202,RP01093,RP00026,RP00287,RP00729,RP05859,RP00060,RP04543	R01384,R01386,R07658,R00837,R00761,R01702,R04138,R01360,R02727,R00010,R04097,R00315,R00317,R00320,R01360,R00238,R02737,R00836,R00214,R00216,R02778,R02780,R02085,R00472,R01357,R00410,R01365,R01359,R01358,R01090,R01088,R00207,R00771,R00743,R01323,R01179,R05508,R00393,R04057,R02955,R05336,R01359,R05509,R00928,R04000,R00229,R07832,R03884,R00227,R03153,R00235,R00214,R00216,R04096,R04095,R01702,R08566,R07601,R01651,R00725,R01139,R00299,R08404,R02185,R05804,R00303,R00850,R00286
25	0.83	308	28	70	0	1	C00031->C00123:[4->1,4->3,4->5,7->1,7->2,7->3,7->5,7->9,9->1,9->5]	RP06552,RP01456,RP11035,RP03767,RP04543,RP00453,RP11427,RP06101,RP01925,RP01133,RP12277,RP05915,RP00180,RP00343,RP01963,RP06172,RP00085,RP00424,RP01093,RP01457,RP00026,RP00287,RP00729,RP05859,RP00060,RP04202,RP06299,RP06593	R01384,R01386,R07658,R01360,R01702,R04138,R00286,R02727,R00010,R04097,R00214,R00216,R02035,R00835,R00238,R02737,R00836,R00315,R00317,R00320,R02778,R02780,R02085,R00472,R01357,R00410,R01365,R01359,R01358,R01090,R01088,R00771,R01360,R00743,R01323,R01179,R05508,R00393,R04057,R02955,R05336,R01359,R05509,R00928,R04000,R00229,R07832,R03884,R00227,R03153,R00235,R00214,R00216,R04096,R04095,R01702,R08566,R07601,R01651,R00725,R01139,R00299,R08404,R02185,R05804,R00303,R00850,R00207,R00761,R01528
26	0.83	334	30	97	0	1	C00031->C00123:[4->3,7->2,7->3,7->9,9->1,9->5]	RP06552,RP01134,RP04543,RP11035,RP03767,RP01456,RP06172,RP11427,RP00180,RP00079,RP01925,RP01133,RP12277,RP00078,RP05915,RP00085,RP04202,RP01963,RP00036,RP00424,RP01093,RP01457,RP00026,RP00729,RP05859,RP00060,RP00109,RP05729,RP06299,RP06593	R01384,R01386,R07658,R00837,R00286,R01702,R04138,R01360,R00472,R04097,R00315,R00317,R00320,R00361,R00360,R00343,R00342,R01447,R01257,R02035,R00835,R00238,R00431,R00346,R00345,R00726,R00341,R02737,R00836,R01357,R00410,R01365,R01359,R01358,R00207,R02085,R00199,R01858,R02628,R01138,R00659,R00724,R00200,R00206,R02320,R00430,R00208,R01012,R00572,R01090,R01088,R00771,R01360,R00743,R01323,R01179,R05508,R00393,R04057,R02955,R05336,R01359,R05509,R00928,R04000,R00229,R07832,R03884,R00227,R03153,R00235,R04096,R04095,R01702,R08566,R07601,R01651,R00725,R01139,R00299,R08404,R02185,R05804,R00303,R00850,R00344,R00930,R00217,R00353,R00217,R00346,R00345,R00726,R00341,R00431,R00761,R01528
27	0.67	295	23	59	0	1	C00031->C00123:[4->1,4->3,7->2,7->8,9->1]	RP06552,RP01134,RP06299,RP11035,RP03767,RP04543,RP11427,RP06101,RP01887,RP01093,RP05915,RP00180,RP01963,RP06172,RP06799,RP00424,RP04394,RP00026,RP00287,RP00729,RP05859,RP00060,RP04202	R01384,R01386,R07658,R00837,R00761,R01702,R04138,R00286,R04097,R00214,R00216,R01978,R00771,R02737,R00836,R00315,R00317,R00320,R02085,R00472,R01978,R01090,R01088,R00238,R00743,R01323,R01179,R05508,R00393,R04057,R02955,R05336,R01359,R05509,R00928,R04000,R00229,R07832,R03884,R00227,R03153,R00235,R00214,R00216,R04096,R04095,R01702,R08566,R07601,R01651,R00725,R01139,R00299,R08404,R02185,R05804,R00303,R00850,R00207
28	0.67	312	25	62	0	1	C00031->C00123:[4->3,7->8,7->9,9->5]	RP06552,RP01134,RP04543,RP12277,RP11035,RP03767,RP06299,RP02454,RP11427,RP00180,RP01887,RP00026,RP06727,RP05915,RP01963,RP01590,RP06799,RP02961,RP00424,RP01093,RP06639,RP00729,RP05859,RP00060,RP00216	R01384,R01386,R07658,R00837,R00286,R00238,R01702,R04138,R00761,R02740,R04097,R00315,R00317,R00320,R01978,R00743,R01323,R01179,R05508,R00393,R04057,R02955,R05336,R01359,R05509,R00928,R04000,R00229,R07832,R03884,R00227,R03153,R00235,R01830,R02737,R00836,R02085,R01555,R05196,R01978,R00028,R01090,R01088,R00771,R01621,R04096,R04095,R01702,R08566,R07601,R01651,R00725,R01139,R00299,R08404,R02185,R05804,R00303,R00850,R01788,R02189,R01786
29	0.83	305	24	62	0	1	C00031->C00123:[4->3,7->2,7->9,9->1,9->5]	RP06552,RP01134,RP01456,RP11035,RP03767,RP06299,RP11427,RP00180,RP08343,RP01457,RP12277,RP05915,RP00085,RP01963,RP04833,RP00424,RP01093,RP06639,RP00026,RP00729,RP05859,RP06427,RP00060,RP04543	R01384,R01386,R07658,R00837,R01360,R01702,R04138,R00761,R04097,R00315,R00317,R00320,R00236,R01360,R00238,R02737,R00836,R01357,R00410,R01365,R01359,R01358,R02085,R00316,R01090,R01088,R00771,R01621,R00743,R01323,R01179,R05508,R00393,R04057,R02955,R05336,R01359,R05509,R00928,R04000,R00229,R07832,R03884,R00227,R03153,R00235,R04096,R04095,R01702,R08566,R07601,R01651,R01067,R00725,R01139,R00299,R08404,R02185,R05804,R00303,R00850,R00286
30	0.83	345	27	89	0	1	C00031->C00123:[7->2,7->3,7->9,9->1,9->5]	RP01568,RP01925,RP00036,RP00113,RP11035,RP03767,RP01456,RP11427,RP00180,RP01033,RP01133,RP12277,RP00085,RP01963,RP01271,RP00395,RP00424,RP01093,RP01457,RP00026,RP00729,RP00052,RP00285,RP00060,RP05859,RP06299,RP06593	R01518,R02035,R00199,R01858,R02628,R01138,R00659,R00724,R00200,R00206,R02320,R00430,R00208,R01012,R00572,R02188,R01512,R01515,R01517,R01660,R01702,R04138,R01360,R04097,R00315,R00317,R00320,R00658,R00835,R00238,R01357,R00410,R01365,R01359,R01358,R02085,R01068,R01061,R01063,R01090,R01088,R00771,R01360,R00743,R01323,R01179,R05508,R00393,R04057,R02955,R05336,R01359,R05509,R00928,R04000,R00229,R07832,R03884,R00227,R03153,R00235,R04096,R04095,R00756,R00769,R05805,R00770,R00762,R00764,R00767,R00211,R00210,R00209,R01196,R00212,R00725,R01139,R00299,R08404,R02185,R05804,R00303,R00850,R01702,R08566,R07601,R01651,R00761,R01528
31	0.83	235	20	60	0	1	C00031->C00123:[7->2,7->9,9->1,9->3,9->5]	RP06299,RP06172,RP11035,RP03767,RP01456,RP11427,RP00180,RP00026,RP12277,RP00085,RP01963,RP00424,RP06101,RP01093,RP01457,RP00729,RP05859,RP00285,RP00060,RP04202	R00761,R00472,R01702,R04138,R01360,R04097,R00315,R00317,R00320,R00743,R01323,R01179,R05508,R00393,R04057,R02955,R05336,R01359,R05509,R00928,R04000,R00229,R07832,R03884,R00227,R03153,R00235,R00238,R01357,R00410,R01365,R01359,R01358,R02085,R01090,R01088,R00214,R00216,R00771,R01360,R04096,R04095,R01702,R08566,R07601,R01651,R00211,R00210,R00209,R01196,R00212,R00725,R01139,R00299,R08404,R02185,R05804,R00303,R00850,R00207
32	0.83	340	25	98	0	1	C00031->C00123:[2->3,7->2,7->9,9->1,9->5]	RP01568,RP06299,RP00036,RP00113,RP11035,RP03767,RP01456,RP11427,RP00180,RP01033,RP00026,RP12277,RP00085,RP01963,RP01271,RP00395,RP00424,RP01093,RP01457,RP05698,RP00729,RP00052,RP00285,RP00060,RP05859	R01518,R00761,R00199,R01858,R02628,R01138,R00659,R00724,R00200,R00206,R02320,R00430,R00208,R01012,R00572,R02188,R01512,R01515,R01517,R01660,R01702,R04138,R01360,R04097,R00315,R00317,R00320,R00658,R00743,R01323,R01179,R05508,R00393,R04057,R02955,R05336,R01359,R05509,R00928,R04000,R00229,R07832,R03884,R00227,R03153,R00235,R00238,R01357,R00410,R01365,R01359,R01358,R02085,R01068,R01061,R01063,R01090,R01088,R00771,R01360,R01196,R00006,R00014,R00211,R00210,R01699,R00207,R00224,R00226,R00209,R05636,R03145,R04096,R04095,R00756,R00769,R05805,R00770,R00762,R00764,R00767,R00211,R00210,R00209,R01196,R00212,R00725,R01139,R00299,R08404,R02185,R05804,R00303,R00850,R01702,R08566,R07601,R01651
33	0.67	319	24	58	0	1	C00031->C00123:[4->3,7->8,7->9,9->5]	RP06552,RP01134,RP04543,RP12277,RP11035,RP03767,RP02940,RP06299,RP11427,RP00180,RP01887,RP02450,RP00026,RP06727,RP05915,RP01963,RP06799,RP00424,RP01093,RP06639,RP00729,RP05859,RP00060,RP01133	R01384,R01386,R07658,R00837,R00286,R00238,R01702,R04138,R03321,R00761,R04097,R00315,R00317,R00320,R01978,R02736,R00743,R01323,R01179,R05508,R00393,R04057,R02955,R05336,R01359,R05509,R00928,R04000,R00229,R07832,R03884,R00227,R03153,R00235,R01830,R02737,R00836,R02085,R01978,R01090,R01088,R00771,R01621,R04096,R04095,R01702,R08566,R07601,R01651,R00725,R01139,R00299,R08404,R02185,R05804,R00303,R00850,R00835
34	0.83	317	26	65	0	1	C00031->C00123:[7->2,7->9,9->1,9->3,9->5]	RP01456,RP06172,RP11035,RP03767,RP06299,RP02454,RP11427,RP00180,RP02961,RP08343,RP12277,RP01457,RP06727,RP00085,RP01963,RP04833,RP01590,RP00424,RP06101,RP01093,RP06639,RP00026,RP00729,RP05859,RP00060,RP00216	R01360,R00472,R01702,R04138,R00761,R02740,R04097,R00315,R00317,R00320,R00028,R00236,R00238,R01360,R01830,R01357,R00410,R01365,R01359,R01358,R02085,R00316,R01555,R05196,R01090,R01088,R00214,R00216,R00771,R01621,R00743,R01323,R01179,R05508,R00393,R04057,R02955,R05336,R01359,R05509,R00928,R04000,R00229,R07832,R03884,R00227,R03153,R00235,R04096,R04095,R01702,R08566,R07601,R01651,R00725,R01139,R00299,R08404,R02185,R05804,R00303,R00850,R01788,R02189,R01786
35	0.67	314	26	63	0	1	C00031->C00123:[4->3,7->8,7->9,9->5]	RP06552,RP01134,RP04543,RP12277,RP03767,RP06299,RP12067,RP11427,RP00180,RP02454,RP01887,RP00026,RP06727,RP05915,RP01963,RP01590,RP06799,RP02961,RP00424,RP01093,RP06639,RP11034,RP00729,RP05859,RP00060,RP00216	R01384,R01386,R07658,R00837,R00286,R00238,R04138,R00761,R07602,R04097,R00315,R00317,R00320,R02740,R01978,R00743,R01323,R01179,R05508,R00393,R04057,R02955,R05336,R01359,R05509,R00928,R04000,R00229,R07832,R03884,R00227,R03153,R00235,R01830,R02737,R00836,R02085,R01555,R05196,R01978,R00028,R01090,R01088,R00771,R01621,R07601,R04096,R04095,R01702,R08566,R07601,R01651,R00725,R01139,R00299,R08404,R02185,R05804,R00303,R00850,R01788,R02189,R01786
36	0.67	252	17	49	0	1	C00031->C00123:[7->8,7->9,9->3,9->5]	RP06172,RP11035,RP03767,RP06299,RP11427,RP00180,RP01887,RP12277,RP01963,RP06799,RP00424,RP06101,RP01093,RP00026,RP00729,RP05859,RP00060	R00472,R01702,R04138,R00761,R04097,R00315,R00317,R00320,R01978,R00238,R02085,R01978,R01090,R01088,R00214,R00216,R00771,R00743,R01323,R01179,R05508,R00393,R04057,R02955,R05336,R01359,R05509,R00928,R04000,R00229,R07832,R03884,R00227,R03153,R00235,R04096,R04095,R01702,R08566,R07601,R01651,R00725,R01139,R00299,R08404,R02185,R05804,R00303,R00850
37	0.67	372	31	94	0	1	C00031->C00123:[1->1,4->2,4->3,4->8,5->2,5->8,9->1]	RP06552,RP01568,RP00164,RP00036,RP00113,RP11035,RP03767,RP04543,RP01134,RP11427,RP00180,RP01887,RP01033,RP01093,RP05915,RP01963,RP01271,RP00395,RP06799,RP09657,RP09828,RP04394,RP06639,RP00424,RP00026,RP00729,RP00052,RP00285,RP00060,RP05859,RP01270	R01384,R01386,R07658,R01518,R01010,R01011,R01012,R00199,R01858,R02628,R01138,R00659,R00724,R00200,R00206,R02320,R00430,R00208,R01012,R00572,R02188,R01512,R01515,R01517,R01660,R01702,R04138,R00286,R00837,R04097,R00315,R00317,R00320,R01978,R00658,R00771,R02737,R00836,R02085,R01068,R01061,R01063,R01978,R06861,R06862,R00238,R01621,R01090,R01088,R00743,R01323,R01179,R05508,R00393,R04057,R02955,R05336,R01359,R05509,R00928,R04000,R00229,R07832,R03884,R00227,R03153,R00235,R04096,R04095,R00756,R00769,R05805,R00770,R00762,R00764,R00767,R00211,R00210,R00209,R01196,R00212,R00725,R01139,R00299,R08404,R02185,R05804,R00303,R00850,R01702,R08566,R07601,R01651,R01068
38	0.67	287	22	60	0	1	C00031->C00123:[4->3,7->2,7->8,9->1]	RP06552,RP01134,RP01456,RP11035,RP03767,RP06299,RP01457,RP11427,RP00180,RP08343,RP01093,RP05915,RP00085,RP01963,RP04833,RP00424,RP04394,RP00026,RP00729,RP05859,RP00060,RP04543	R01384,R01386,R07658,R00837,R01360,R01702,R04138,R00761,R01360,R04097,R00315,R00317,R00320,R00236,R00771,R02737,R00836,R01357,R00410,R01365,R01359,R01358,R02085,R00316,R01090,R01088,R00238,R00743,R01323,R01179,R05508,R00393,R04057,R02955,R05336,R01359,R05509,R00928,R04000,R00229,R07832,R03884,R00227,R03153,R00235,R04096,R04095,R01702,R08566,R07601,R01651,R00725,R01139,R00299,R08404,R02185,R05804,R00303,R00850,R00286
39	0.83	347	26	89	0	1	C00031->C00123:[7->2,7->9,9->1,9->3,9->5]	RP01568,RP01456,RP00036,RP00113,RP11035,RP03767,RP06299,RP11427,RP00180,RP01033,RP01457,RP12277,RP00085,RP01963,RP06172,RP01271,RP00395,RP00424,RP06101,RP01093,RP00026,RP00729,RP00052,RP00285,RP00060,RP05859	R01518,R01360,R00199,R01858,R02628,R01138,R00659,R00724,R00200,R00206,R02320,R00430,R00208,R01012,R00572,R02188,R01512,R01515,R01517,R01660,R01702,R04138,R00761,R04097,R00315,R00317,R00320,R00658,R01360,R00238,R01357,R00410,R01365,R01359,R01358,R02085,R00472,R01068,R01061,R01063,R01090,R01088,R00214,R00216,R00771,R00743,R01323,R01179,R05508,R00393,R04057,R02955,R05336,R01359,R05509,R00928,R04000,R00229,R07832,R03884,R00227,R03153,R00235,R04096,R04095,R00756,R00769,R05805,R00770,R00762,R00764,R00767,R00211,R00210,R00209,R01196,R00212,R00725,R01139,R00299,R08404,R02185,R05804,R00303,R00850,R01702,R08566,R07601,R01651
40	0.67	324	24	63	0	1	C00031->C00123:[7->2,7->3,7->8,9->1]	RP00164,RP01925,RP11035,RP03767,RP06299,RP11427,RP00180,RP01887,RP00026,RP04394,RP01963,RP06799,RP09657,RP09828,RP01093,RP06639,RP00424,RP00729,RP00052,RP00060,RP05859,RP01270,RP06593,RP01133	R01010,R01011,R01012,R02035,R01702,R04138,R00761,R04097,R00315,R00317,R00320,R01978,R00743,R01323,R01179,R05508,R00393,R04057,R02955,R05336,R01359,R05509,R00928,R04000,R00229,R07832,R03884,R00227,R03153,R00235,R00238,R02085,R01978,R06861,R06862,R00771,R01621,R01090,R01088,R04096,R04095,R00756,R00769,R05805,R00770,R00762,R00764,R00767,R00725,R01139,R00299,R08404,R02185,R05804,R00303,R00850,R01702,R08566,R07601,R01651,R01068,R01528,R00835
41	0.83	344	27	90	0	1	C00031->C00123:[7->2,7->9,9->1,9->3,9->5]	RP01568,RP01456,RP00036,RP00113,RP11035,RP03767,RP06299,RP11427,RP00180,RP01033,RP00026,RP12277,RP00085,RP01963,RP06172,RP01271,RP00395,RP00424,RP06101,RP01093,RP01457,RP00729,RP00052,RP00285,RP00060,RP05859,RP04202	R01518,R01360,R00199,R01858,R02628,R01138,R00659,R00724,R00200,R00206,R02320,R00430,R00208,R01012,R00572,R02188,R01512,R01515,R01517,R01660,R01702,R04138,R00761,R04097,R00315,R00317,R00320,R00658,R00743,R01323,R01179,R05508,R00393,R04057,R02955,R05336,R01359,R05509,R00928,R04000,R00229,R07832,R03884,R00227,R03153,R00235,R00238,R01357,R00410,R01365,R01359,R01358,R02085,R00472,R01068,R01061,R01063,R01090,R01088,R00214,R00216,R00771,R01360,R04096,R04095,R00756,R00769,R05805,R00770,R00762,R00764,R00767,R00211,R00210,R00209,R01196,R00212,R00725,R01139,R00299,R08404,R02185,R05804,R00303,R00850,R01702,R08566,R07601,R01651,R00207
42	0.67	248	18	49	0	1	C00031->C00123:[7->2,7->3,7->8,9->1]	RP01925,RP11035,RP03767,RP06299,RP11427,RP00180,RP01887,RP01093,RP01963,RP06799,RP00424,RP04394,RP00026,RP00729,RP05859,RP00060,RP06593,RP01133	R02035,R01702,R04138,R00761,R04097,R00315,R00317,R00320,R01978,R00771,R02085,R01978,R01090,R01088,R00238,R00743,R01323,R01179,R05508,R00393,R04057,R02955,R05336,R01359,R05509,R00928,R04000,R00229,R07832,R03884,R00227,R03153,R00235,R04096,R04095,R01702,R08566,R07601,R01651,R00725,R01139,R00299,R08404,R02185,R05804,R00303,R00850,R01528,R00835
43	0.67	313	25	61	0	1	C00031->C00123:[4->3,4->5,7->8,7->9,9->5]	RP06552,RP01134,RP06299,RP11035,RP03767,RP04543,RP11427,RP06101,RP01887,RP06639,RP12277,RP05915,RP00180,RP01963,RP06172,RP06799,RP00424,RP01093,RP00026,RP00287,RP00729,RP05859,RP06427,RP00060,RP04202	R01384,R01386,R07658,R00837,R00761,R01702,R04138,R00286,R04097,R00214,R00216,R01978,R01621,R00238,R02737,R00836,R00315,R00317,R00320,R02085,R00472,R01978,R01090,R01088,R00771,R00743,R01323,R01179,R05508,R00393,R04057,R02955,R05336,R01359,R05509,R00928,R04000,R00229,R07832,R03884,R00227,R03153,R00235,R00214,R00216,R04096,R04095,R01702,R08566,R07601,R01651,R01067,R00725,R01139,R00299,R08404,R02185,R05804,R00303,R00850,R00207
44	0.67	367	28	91	0	1	C00031->C00123:[4->3,7->2,7->8,9->1]	RP06552,RP01568,RP06299,RP00036,RP00113,RP11035,RP03767,RP04543,RP00453,RP11427,RP04394,RP01887,RP01033,RP05915,RP00180,RP01963,RP01271,RP00395,RP06799,RP00424,RP01093,RP00026,RP00729,RP00052,RP00285,RP00060,RP05859,RP00343	R01384,R01386,R07658,R01518,R00761,R00199,R01858,R02628,R01138,R00659,R00724,R00200,R00206,R02320,R00430,R00208,R01012,R00572,R02188,R01512,R01515,R01517,R01660,R01702,R04138,R00286,R02727,R00010,R04097,R00238,R01978,R00658,R02737,R00836,R00315,R00317,R00320,R02085,R01068,R01061,R01063,R01978,R01090,R01088,R00771,R00743,R01323,R01179,R05508,R00393,R04057,R02955,R05336,R01359,R05509,R00928,R04000,R00229,R07832,R03884,R00227,R03153,R00235,R04096,R04095,R00756,R00769,R05805,R00770,R00762,R00764,R00767,R00211,R00210,R00209,R01196,R00212,R00725,R01139,R00299,R08404,R02185,R05804,R00303,R00850,R01702,R08566,R07601,R01651,R02778,R02780
45	0.83	243	18	54	0	1	C00031->C00123:[7->2,7->9,9->1,9->3,9->5]	RP01456,RP06172,RP11035,RP03767,RP06299,RP11427,RP00180,RP01457,RP12277,RP00085,RP01963,RP00424,RP06101,RP01093,RP00026,RP00729,RP05859,RP00060	R01360,R00472,R01702,R04138,R00761,R04097,R00315,R00317,R00320,R01360,R00238,R01357,R00410,R01365,R01359,R01358,R02085,R01090,R01088,R00214,R00216,R00771,R00743,R01323,R01179,R05508,R00393,R04057,R02955,R05336,R01359,R05509,R00928,R04000,R00229,R07832,R03884,R00227,R03153,R00235,R04096,R04095,R01702,R08566,R07601,R01651,R00725,R01139,R00299,R08404,R02185,R05804,R00303,R00850
46	0.83	332	29	98	0	1	C00031->C00123:[4->3,7->2,7->9,9->1,9->5]	RP06552,RP01134,RP04543,RP06172,RP11035,RP03767,RP01456,RP00453,RP11427,RP00180,RP00079,RP00026,RP12277,RP00078,RP05915,RP00085,RP04202,RP01963,RP00036,RP05729,RP00424,RP01093,RP01457,RP00729,RP05859,RP00060,RP00109,RP00343,RP06299	R01384,R01386,R07658,R00837,R00286,R00472,R01702,R04138,R01360,R02727,R00010,R04097,R00315,R00317,R00320,R00361,R00360,R00343,R00342,R01447,R01257,R00743,R01323,R01179,R05508,R00393,R04057,R02955,R05336,R01359,R05509,R00928,R04000,R00229,R07832,R03884,R00227,R03153,R00235,R00238,R00431,R00346,R00345,R00726,R00341,R02737,R00836,R01357,R00410,R01365,R01359,R01358,R00207,R02085,R00199,R01858,R02628,R01138,R00659,R00724,R00200,R00206,R02320,R00430,R00208,R01012,R00572,R00217,R00346,R00345,R00726,R00341,R00431,R01090,R01088,R00771,R01360,R04096,R04095,R01702,R08566,R07601,R01651,R00725,R01139,R00299,R08404,R02185,R05804,R00303,R00850,R00344,R00930,R00217,R00353,R02778,R02780,R00761
47	0.67	283	20	51	0	1	C00031->C00123:[7->2,7->3,7->8,9->1]	RP01925,RP11035,RP03767,RP06299,RP11427,RP00180,RP01887,RP08343,RP01133,RP04394,RP01963,RP04833,RP06799,RP00424,RP01093,RP00026,RP00729,RP05859,RP00060,RP06593	R02035,R01702,R04138,R00761,R04097,R00315,R00317,R00320,R01978,R00236,R00835,R00238,R02085,R00316,R01978,R01090,R01088,R00771,R00743,R01323,R01179,R05508,R00393,R04057,R02955,R05336,R01359,R05509,R00928,R04000,R00229,R07832,R03884,R00227,R03153,R00235,R04096,R04095,R01702,R08566,R07601,R01651,R00725,R01139,R00299,R08404,R02185,R05804,R00303,R00850,R01528
48	0.83	331	29	99	0	1	C00031->C00123:[4->3,7->2,7->9,9->1,9->5]	RP06552,RP01134,RP04543,RP06172,RP11035,RP03767,RP01456,RP00128,RP11427,RP00180,RP00079,RP00026,RP04318,RP00078,RP05915,RP00085,RP05729,RP01963,RP00036,RP00424,RP12277,RP01093,RP01457,RP00729,RP05859,RP00060,RP00109,RP04202,RP06299	R01384,R01386,R07658,R00837,R00286,R00472,R01702,R04138,R01360,R00710,R00711,R01019,R00326,R04097,R00315,R00317,R00320,R00361,R00360,R00343,R00342,R01447,R01257,R00743,R01323,R01179,R05508,R00393,R04057,R02955,R05336,R01359,R05509,R00928,R04000,R00229,R07832,R03884,R00227,R03153,R00235,R00224,R00431,R00346,R00345,R00726,R00341,R02737,R00836,R01357,R00410,R01365,R01359,R01358,R00217,R00346,R00345,R00726,R00341,R00431,R02085,R00199,R01858,R02628,R01138,R00659,R00724,R00200,R00206,R02320,R00430,R00208,R01012,R00572,R01090,R01088,R00238,R00771,R01360,R04096,R04095,R01702,R08566,R07601,R01651,R00725,R01139,R00299,R08404,R02185,R05804,R00303,R00850,R00344,R00930,R00217,R00353,R00207,R00761
49	0.83	320	30	73	0	1	C00031->C00123:[4->1,4->3,4->5,7->2,7->9,9->1,9->5]	RP06552,RP01134,RP01456,RP12277,RP11035,RP03767,RP04543,RP02454,RP11427,RP06101,RP02961,RP06639,RP06727,RP05915,RP00180,RP01963,RP06172,RP00085,RP01590,RP00424,RP01093,RP01457,RP00026,RP00287,RP00729,RP05859,RP00060,RP04202,RP06299,RP00216	R01384,R01386,R07658,R00837,R01360,R00238,R01702,R04138,R00286,R02740,R04097,R00214,R00216,R00028,R01621,R01830,R02737,R00836,R00315,R00317,R00320,R02085,R00472,R01357,R00410,R01365,R01359,R01358,R01555,R05196,R01090,R01088,R00771,R01360,R00743,R01323,R01179,R05508,R00393,R04057,R02955,R05336,R01359,R05509,R00928,R04000,R00229,R07832,R03884,R00227,R03153,R00235,R00214,R00216,R04096,R04095,R01702,R08566,R07601,R01651,R00725,R01139,R00299,R08404,R02185,R05804,R00303,R00850,R00207,R00761,R01788,R02189,R01786
50	0.67	445	28	72	0	1	C00031->C00123:[4->3,7->2,7->8,9->1]	RP06552,RP01568,RP01134,RP04543,RP00036,RP00113,RP11035,RP03767,RP06299,RP11427,RP00180,RP01887,RP08343,RP01033,RP01093,RP05915,RP01963,RP04833,RP01271,RP00395,RP06799,RP00424,RP04394,RP00729,RP05859,RP00285,RP00060,RP00052	R01384,R01386,R07658,R01518,R00837,R00286,R00199,R01858,R02628,R01138,R00659,R00724,R00200,R00206,R02320,R00430,R00208,R01012,R00572,R02188,R01512,R01515,R01517,R01660,R01702,R04138,R00761,R04097,R00315,R00317,R00320,R01978,R00236,R00658,R00771,R02737,R00836,R02085,R00316,R01068,R01061,R01063,R01978,R01090,R01088,R00238,R04096,R04095,R01702,R08566,R07601,R01651,R00211,R00210,R00209,R01196,R00212,R00725,R01139,R00299,R08404,R02185,R05804,R00303,R00850,R00756,R00769,R05805,R00770,R00762,R00764,R00767
51	0.83	311	30	74	0	1	C00031->C00123:[7->1,7->2,7->3,7->5,7->9,9->1,9->5]	RP06552,RP01456,RP11035,RP03767,RP00196,RP04543,RP11427,RP06101,RP02961,RP01925,RP01133,RP12277,RP00180,RP01197,RP01963,RP06172,RP00085,RP01590,RP00424,RP01093,RP01457,RP00026,RP00287,RP00729,RP05859,RP00060,RP04202,RP06299,RP06593,RP00216	R01384,R01386,R07658,R01360,R01702,R04138,R00289,R00287,R00955,R00286,R04097,R00214,R00216,R00028,R02035,R00835,R00238,R00315,R00317,R00320,R00959,R02085,R00472,R01357,R00410,R01365,R01359,R01358,R01555,R05196,R01090,R01088,R00771,R01360,R00743,R01323,R01179,R05508,R00393,R04057,R02955,R05336,R01359,R05509,R00928,R04000,R00229,R07832,R03884,R00227,R03153,R00235,R00214,R00216,R04096,R04095,R01702,R08566,R07601,R01651,R00725,R01139,R00299,R08404,R02185,R05804,R00303,R00850,R00207,R00761,R01528,R01788,R02189,R01786
52	0.67	368	34	83	0	1	C00031->C00123:[4->1,4->3,7->2,7->8,9->1]	RP06552,RP00164,RP11035,RP03767,RP00196,RP06299,RP01134,RP11427,RP00180,RP00026,RP01197,RP01963,RP06799,RP09657,RP09828,RP01093,RP00287,RP00052,RP00060,RP04202,RP00216,RP04543,RP01887,RP05915,RP06101,RP06172,RP01590,RP02961,RP04394,RP06639,RP00424,RP00729,RP05859,RP01270	R01384,R01386,R07658,R01010,R01011,R01012,R01702,R04138,R00289,R00287,R00955,R00761,R00837,R04097,R00315,R00317,R00320,R00743,R01323,R01179,R05508,R00393,R04057,R02955,R05336,R01359,R05509,R00928,R04000,R00229,R07832,R03884,R00227,R03153,R00235,R00959,R02085,R01978,R06861,R06862,R00771,R00214,R00216,R00756,R00769,R05805,R00770,R00762,R00764,R00767,R00725,R01139,R00299,R08404,R02185,R05804,R00303,R00850,R00207,R01788,R02189,R01786,R00286,R01978,R02737,R00836,R00214,R00216,R00472,R01555,R05196,R00028,R00238,R01621,R01090,R01088,R04096,R04095,R01702,R08566,R07601,R01651,R01068
53	0.83	265	20	56	0	1	C00031->C00123:[7->2,7->9,9->1,9->3,9->5]	RP06299,RP06172,RP11035,RP03767,RP01456,RP11427,RP00180,RP06639,RP12277,RP00085,RP01963,RP00424,RP06101,RP01093,RP01457,RP00026,RP00729,RP05859,RP06427,RP00060	R00761,R00472,R01702,R04138,R01360,R04097,R00315,R00317,R00320,R01621,R00238,R01357,R00410,R01365,R01359,R01358,R02085,R01090,R01088,R00214,R00216,R00771,R01360,R00743,R01323,R01179,R05508,R00393,R04057,R02955,R05336,R01359,R05509,R00928,R04000,R00229,R07832,R03884,R00227,R03153,R00235,R04096,R04095,R01702,R08566,R07601,R01651,R01067,R00725,R01139,R00299,R08404,R02185,R05804,R00303,R00850
54	0.67	449	29	73	0	1	C00031->C00123:[4->1,4->3,7->2,7->8,9->1]	RP06552,RP01568,RP01134,RP06299,RP00036,RP00113,RP11035,RP03767,RP04543,RP11427,RP06101,RP01887,RP01033,RP04394,RP05915,RP01963,RP06172,RP01271,RP00395,RP06799,RP00424,RP01093,RP00287,RP00729,RP00052,RP00285,RP00060,RP05859,RP04202	R01384,R01386,R07658,R01518,R00837,R00761,R00199,R01858,R02628,R01138,R00659,R00724,R00200,R00206,R02320,R00430,R00208,R01012,R00572,R02188,R01512,R01515,R01517,R01660,R01702,R04138,R00286,R04097,R00214,R00216,R01978,R00658,R00238,R02737,R00836,R02085,R00472,R01068,R01061,R01063,R01978,R01090,R01088,R00771,R00214,R00216,R04096,R04095,R00756,R00769,R05805,R00770,R00762,R00764,R00767,R00211,R00210,R00209,R01196,R00212,R00725,R01139,R00299,R08404,R02185,R05804,R00303,R00850,R01702,R08566,R07601,R01651,R00207
55	0.67	298	21	55	0	1	C00031->C00123:[4->3,7->8,7->9,9->5]	RP06552,RP01134,RP04543,RP11035,RP03767,RP06299,RP11427,RP00180,RP01887,RP08343,RP12277,RP05915,RP01963,RP04833,RP06799,RP00424,RP01093,RP00026,RP00729,RP05859,RP00060	R01384,R01386,R07658,R00837,R00286,R01702,R04138,R00761,R04097,R00315,R00317,R00320,R01978,R00236,R00238,R02737,R00836,R02085,R00316,R01978,R01090,R01088,R00771,R00743,R01323,R01179,R05508,R00393,R04057,R02955,R05336,R01359,R05509,R00928,R04000,R00229,R07832,R03884,R00227,R03153,R00235,R04096,R04095,R01702,R08566,R07601,R01651,R00725,R01139,R00299,R08404,R02185,R05804,R00303,R00850
56	0.67	387	29	88	0	1	C00031->C00123:[4->3,4->5,7->8,7->9,9->5]	RP06552,RP01568,RP01134,RP06299,RP00036,RP00113,RP11035,RP03767,RP04543,RP11427,RP06101,RP01887,RP01033,RP12277,RP05915,RP00180,RP01963,RP06172,RP01271,RP00395,RP06799,RP00424,RP01093,RP00026,RP00287,RP00729,RP05859,RP00060,RP00052	R01384,R01386,R07658,R01518,R00837,R00761,R00199,R01858,R02628,R01138,R00659,R00724,R00200,R00206,R02320,R00430,R00208,R01012,R00572,R02188,R01512,R01515,R01517,R01660,R01702,R04138,R00286,R04097,R00214,R00216,R01978,R00658,R00238,R02737,R00836,R00315,R00317,R00320,R02085,R00472,R01068,R01061,R01063,R01978,R01090,R01088,R00771,R00743,R01323,R01179,R05508,R00393,R04057,R02955,R05336,R01359,R05509,R00928,R04000,R00229,R07832,R03884,R00227,R03153,R00235,R00214,R00216,R04096,R04095,R01702,R08566,R07601,R01651,R00725,R01139,R00299,R08404,R02185,R05804,R00303,R00850,R00756,R00769,R05805,R00770,R00762,R00764,R00767
57	0.83	327	29	69	0	1	C00031->C00123:[4->1,4->3,4->5,7->2,7->9,9->1,9->5]	RP06552,RP01134,RP01456,RP12277,RP11035,RP03767,RP02940,RP04543,RP11427,RP06101,RP02450,RP06639,RP06727,RP05915,RP00180,RP01963,RP06172,RP00085,RP00424,RP01093,RP01457,RP00026,RP00287,RP00729,RP05859,RP00060,RP04202,RP06299,RP01133	R01384,R01386,R07658,R00837,R01360,R00238,R01702,R04138,R03321,R00286,R04097,R00214,R00216,R02736,R01621,R01830,R02737,R00836,R00315,R00317,R00320,R02085,R00472,R01357,R00410,R01365,R01359,R01358,R01090,R01088,R00771,R01360,R00743,R01323,R01179,R05508,R00393,R04057,R02955,R05336,R01359,R05509,R00928,R04000,R00229,R07832,R03884,R00227,R03153,R00235,R00214,R00216,R04096,R04095,R01702,R08566,R07601,R01651,R00725,R01139,R00299,R08404,R02185,R05804,R00303,R00850,R00207,R00761,R00835
58	0.83	301	25	64	0	1	C00031->C00123:[7->2,7->9,9->1,9->3,9->5]	RP06299,RP06172,RP11035,RP03767,RP01456,RP02454,RP11427,RP00180,RP02961,RP12277,RP01457,RP06727,RP00085,RP01963,RP01590,RP00424,RP06101,RP01093,RP06639,RP00026,RP00729,RP05859,RP06427,RP00060,RP00216	R00761,R00472,R01702,R04138,R01360,R02740,R04097,R00315,R00317,R00320,R00028,R00238,R01360,R01830,R01357,R00410,R01365,R01359,R01358,R02085,R01555,R05196,R01090,R01088,R00214,R00216,R00771,R01621,R00743,R01323,R01179,R05508,R00393,R04057,R02955,R05336,R01359,R05509,R00928,R04000,R00229,R07832,R03884,R00227,R03153,R00235,R04096,R04095,R01702,R08566,R07601,R01651,R01067,R00725,R01139,R00299,R08404,R02185,R05804,R00303,R00850,R01788,R02189,R01786
59	0.83	233	21	60	0	1	C00031->C00123:[7->2,7->3,7->9,9->1,9->5]	RP06299,RP11035,RP03767,RP01456,RP11427,RP00180,RP01925,RP01133,RP12277,RP00085,RP01963,RP00424,RP01093,RP01457,RP00026,RP00729,RP05859,RP00285,RP00060,RP04202,RP06593	R00761,R01702,R04138,R01360,R04097,R00315,R00317,R00320,R02035,R00835,R00238,R01357,R00410,R01365,R01359,R01358,R02085,R01090,R01088,R00771,R01360,R00743,R01323,R01179,R05508,R00393,R04057,R02955,R05336,R01359,R05509,R00928,R04000,R00229,R07832,R03884,R00227,R03153,R00235,R04096,R04095,R01702,R08566,R07601,R01651,R00211,R00210,R00209,R01196,R00212,R00725,R01139,R00299,R08404,R02185,R05804,R00303,R00850,R00207,R01528
60	0.67	417	26	47	0	1	C00031->C00123:[4->1,4->3,7->2,7->8,9->1]	RP06552,RP01134,RP04543,RP11035,RP03767,RP06299,RP00453,RP11427,RP00180,RP01887,RP08343,RP04394,RP05915,RP06101,RP04202,RP01963,RP04833,RP06172,RP06799,RP00424,RP01093,RP00287,RP00729,RP05859,RP00060,RP00343	R01384,R01386,R07658,R00837,R00286,R01702,R04138,R00761,R02727,R00010,R04097,R00315,R00317,R00320,R01978,R00236,R00238,R02737,R00836,R00214,R00216,R00207,R02085,R00316,R00472,R01978,R01090,R01088,R00771,R00214,R00216,R04096,R04095,R01702,R08566,R07601,R01651,R00725,R01139,R00299,R08404,R02185,R05804,R00303,R00850,R02778,R02780
61	0.67	303	24	60	0	1	C00031->C00123:[4->3,7->2,7->8,9->1]	RP01095,RP06552,RP06299,RP11035,RP03767,RP04543,RP00453,RP11427,RP00180,RP01887,RP06639,RP04394,RP05915,RP01573,RP01963,RP06799,RP00424,RP01093,RP00026,RP00729,RP05859,RP00060,RP00343,RP01576	R05339,R01384,R01386,R07658,R00761,R01702,R04138,R00286,R02727,R00010,R04097,R00315,R00317,R00320,R01978,R01621,R00238,R02737,R00836,R01529,R02085,R01978,R01090,R01088,R00771,R00743,R01323,R01179,R05508,R00393,R04057,R02955,R05336,R01359,R05509,R00928,R04000,R00229,R07832,R03884,R00227,R03153,R00235,R04096,R04095,R01702,R08566,R07601,R01651,R00725,R01139,R00299,R08404,R02185,R05804,R00303,R00850,R02778,R02780,R05338
62	0.83	297	23	59	0	1	C00031->C00123:[7->2,7->9,9->1,9->3,9->5]	RP12277,RP01456,RP06172,RP11035,RP03767,RP02940,RP06299,RP11427,RP00180,RP02450,RP01457,RP06727,RP00085,RP01963,RP00424,RP06101,RP01093,RP06639,RP00026,RP00729,RP05859,RP00060,RP01133	R00238,R01360,R00472,R01702,R04138,R03321,R00761,R04097,R00315,R00317,R00320,R02736,R01360,R01830,R01357,R00410,R01365,R01359,R01358,R02085,R01090,R01088,R00214,R00216,R00771,R01621,R00743,R01323,R01179,R05508,R00393,R04057,R02955,R05336,R01359,R05509,R00928,R04000,R00229,R07832,R03884,R00227,R03153,R00235,R04096,R04095,R01702,R08566,R07601,R01651,R00725,R01139,R00299,R08404,R02185,R05804,R00303,R00850,R00835
63	0.67	267	19	53	0	1	C00031->C00123:[4->3,7->2,7->8,9->1]	RP06552,RP01134,RP04543,RP06799,RP01887,RP00424,RP03767,RP06299,RP04394,RP00026,RP00180,RP11035,RP00729,RP05859,RP01093,RP00060,RP05915,RP11427,RP01963	R01384,R01386,R07658,R00837,R00286,R01978,R01978,R01090,R01088,R04138,R00761,R00238,R00743,R01323,R01179,R05508,R00393,R04057,R02955,R05336,R01359,R05509,R00928,R04000,R00229,R07832,R03884,R00227,R03153,R00235,R00315,R00317,R00320,R01702,R04096,R04095,R01702,R08566,R07601,R01651,R00771,R00725,R01139,R00299,R08404,R02185,R05804,R00303,R00850,R02737,R00836,R04097,R02085
64	0.83	376	28	97	0	1	C00031->C00123:[2->3,7->2,7->9,9->1,9->5]	RP01568,RP06299,RP00036,RP00113,RP11035,RP03767,RP01456,RP11427,RP00180,RP08343,RP01033,RP01457,RP12277,RP00085,RP01963,RP04833,RP01271,RP00395,RP00424,RP01093,RP06639,RP00026,RP05698,RP00729,RP05859,RP06427,RP00060,RP00052	R01518,R00761,R00199,R01858,R02628,R01138,R00659,R00724,R00200,R00206,R02320,R00430,R00208,R01012,R00572,R02188,R01512,R01515,R01517,R01660,R01702,R04138,R01360,R04097,R00315,R00317,R00320,R00236,R00658,R01360,R00238,R01357,R00410,R01365,R01359,R01358,R02085,R00316,R01068,R01061,R01063,R01090,R01088,R00771,R01621,R00743,R01323,R01179,R05508,R00393,R04057,R02955,R05336,R01359,R05509,R00928,R04000,R00229,R07832,R03884,R00227,R03153,R00235,R01196,R00006,R00014,R00211,R00210,R01699,R00207,R00224,R00226,R00209,R05636,R03145,R04096,R04095,R01702,R08566,R07601,R01651,R01067,R00725,R01139,R00299,R08404,R02185,R05804,R00303,R00850,R00756,R00769,R05805,R00770,R00762,R00764,R00767
65	0.67	257	21	59	0	1	C00031->C00123:[4->3,7->2,7->8,9->1]	RP06552,RP01134,RP04543,RP11035,RP03767,RP06299,RP11427,RP00180,RP01887,RP01093,RP05915,RP01963,RP06799,RP00424,RP04394,RP00026,RP00729,RP05859,RP00285,RP00060,RP04202	R01384,R01386,R07658,R00837,R00286,R01702,R04138,R00761,R04097,R00315,R00317,R00320,R01978,R00771,R02737,R00836,R02085,R01978,R01090,R01088,R00238,R00743,R01323,R01179,R05508,R00393,R04057,R02955,R05336,R01359,R05509,R00928,R04000,R00229,R07832,R03884,R00227,R03153,R00235,R04096,R04095,R01702,R08566,R07601,R01651,R00211,R00210,R00209,R01196,R00212,R00725,R01139,R00299,R08404,R02185,R05804,R00303,R00850,R00207
66	0.83	270	21	61	0	1	C00031->C00123:[4->3,7->2,7->9,9->1,9->5]	RP06552,RP01456,RP11035,RP03767,RP06299,RP00453,RP11427,RP00180,RP00026,RP12277,RP05915,RP00085,RP00343,RP01963,RP00424,RP01093,RP01457,RP00729,RP05859,RP00060,RP04543	R01384,R01386,R07658,R01360,R01702,R04138,R00761,R02727,R00010,R04097,R00315,R00317,R00320,R00743,R01323,R01179,R05508,R00393,R04057,R02955,R05336,R01359,R05509,R00928,R04000,R00229,R07832,R03884,R00227,R03153,R00235,R00238,R02737,R00836,R01357,R00410,R01365,R01359,R01358,R02778,R02780,R02085,R01090,R01088,R00771,R01360,R04096,R04095,R01702,R08566,R07601,R01651,R00725,R01139,R00299,R08404,R02185,R05804,R00303,R00850,R00286
67	0.83	325	27	94	0	1	C00031->C00123:[4->3,7->2,7->9,9->1,9->5]	RP06552,RP01134,RP01456,RP11035,RP03767,RP06299,RP00036,RP11427,RP00180,RP00079,RP00026,RP12277,RP00078,RP05915,RP00085,RP04202,RP01963,RP06172,RP00424,RP01093,RP01457,RP04543,RP00729,RP05859,RP00060,RP00109,RP05729	R01384,R01386,R07658,R00837,R01360,R01702,R04138,R00761,R00199,R01858,R02628,R01138,R00659,R00724,R00200,R00206,R02320,R00430,R00208,R01012,R00572,R04097,R00315,R00317,R00320,R00361,R00360,R00343,R00342,R01447,R01257,R00743,R01323,R01179,R05508,R00393,R04057,R02955,R05336,R01359,R05509,R00928,R04000,R00229,R07832,R03884,R00227,R03153,R00235,R00238,R00431,R00346,R00345,R00726,R00341,R02737,R00836,R01357,R00410,R01365,R01359,R01358,R00207,R02085,R00472,R01090,R01088,R00771,R01360,R00286,R04096,R04095,R01702,R08566,R07601,R01651,R00725,R01139,R00299,R08404,R02185,R05804,R00303,R00850,R00344,R00930,R00217,R00353,R00217,R00346,R00345,R00726,R00341,R00431
68	0.67	454	34	83	0	1	C00031->C00123:[4->1,4->3,7->2,7->8,9->1]	RP06552,RP01568,RP01134,RP00113,RP11035,RP03767,RP00196,RP06299,RP11427,RP06101,RP01033,RP01197,RP01963,RP00395,RP06799,RP00424,RP01093,RP00287,RP00052,RP00285,RP00060,RP04202,RP00216,RP00036,RP04543,RP01887,RP05915,RP06172,RP01271,RP01590,RP02961,RP04394,RP00729,RP05859	R01384,R01386,R07658,R01518,R00837,R02188,R01512,R01515,R01517,R01660,R01702,R04138,R00289,R00287,R00955,R00761,R04097,R00214,R00216,R00658,R00959,R02085,R01061,R01063,R01978,R01090,R01088,R00771,R00214,R00216,R00756,R00769,R05805,R00770,R00762,R00764,R00767,R00211,R00210,R00209,R01196,R00212,R00725,R01139,R00299,R08404,R02185,R05804,R00303,R00850,R00207,R01788,R02189,R01786,R00199,R01858,R02628,R01138,R00659,R00724,R00200,R00206,R02320,R00430,R00208,R01012,R00572,R00286,R01978,R02737,R00836,R00472,R01068,R01555,R05196,R00028,R00238,R04096,R04095,R01702,R08566,R07601,R01651
69	0.83	294	25	67	0	1	C00031->C00123:[4->3,7->2,7->9,9->1,9->5]	RP06552,RP01456,RP11035,RP03767,RP04543,RP00453,RP11427,RP06101,RP00026,RP12277,RP05915,RP00180,RP00343,RP01963,RP06172,RP00085,RP00424,RP01093,RP01457,RP00287,RP00729,RP05859,RP00060,RP04202,RP06299	R01384,R01386,R07658,R01360,R01702,R04138,R00286,R02727,R00010,R04097,R00214,R00216,R00743,R01323,R01179,R05508,R00393,R04057,R02955,R05336,R01359,R05509,R00928,R04000,R00229,R07832,R03884,R00227,R03153,R00235,R00238,R02737,R00836,R00315,R00317,R00320,R02778,R02780,R02085,R00472,R01357,R00410,R01365,R01359,R01358,R01090,R01088,R00771,R01360,R00214,R00216,R04096,R04095,R01702,R08566,R07601,R01651,R00725,R01139,R00299,R08404,R02185,R05804,R00303,R00850,R00207,R00761
70	0.67	369	30	91	0	1	C00031->C00123:[4->3,5->1,9->2,9->8]	RP01095,RP01568,RP01134,RP00036,RP00113,RP11035,RP03767,RP04543,RP06639,RP11427,RP00180,RP01887,RP01033,RP01093,RP05915,RP01573,RP01963,RP01271,RP00395,RP06799,RP00424,RP04394,RP00026,RP00729,RP05859,RP00285,RP00060,RP00052,RP06552,RP01576	R05339,R01518,R00837,R00199,R01858,R02628,R01138,R00659,R00724,R00200,R00206,R02320,R00430,R00208,R01012,R00572,R02188,R01512,R01515,R01517,R01660,R01702,R04138,R00286,R01621,R04097,R00315,R00317,R00320,R01978,R00658,R00771,R02737,R00836,R01529,R02085,R01068,R01061,R01063,R01978,R01090,R01088,R00238,R00743,R01323,R01179,R05508,R00393,R04057,R02955,R05336,R01359,R05509,R00928,R04000,R00229,R07832,R03884,R00227,R03153,R00235,R04096,R04095,R01702,R08566,R07601,R01651,R00211,R00210,R00209,R01196,R00212,R00725,R01139,R00299,R08404,R02185,R05804,R00303,R00850,R00756,R00769,R05805,R00770,R00762,R00764,R00767,R01384,R01386,R07658,R05338
71	0.83	299	25	68	0	1	C00031->C00123:[4->1,4->3,4->5,7->2,7->9,9->1,9->5]	RP06552,RP01134,RP01456,RP12277,RP11035,RP03767,RP04543,RP00128,RP11427,RP06101,RP00026,RP04318,RP05915,RP00180,RP01963,RP06172,RP00085,RP00424,RP01093,RP01457,RP00287,RP00729,RP05859,RP00060,RP06299	R01384,R01386,R07658,R00837,R01360,R00238,R01702,R04138,R00286,R00710,R00711,R01019,R00326,R04097,R00214,R00216,R00743,R01323,R01179,R05508,R00393,R04057,R02955,R05336,R01359,R05509,R00928,R04000,R00229,R07832,R03884,R00227,R03153,R00235,R00224,R02737,R00836,R00315,R00317,R00320,R02085,R00472,R01357,R00410,R01365,R01359,R01358,R01090,R01088,R00771,R01360,R00214,R00216,R04096,R04095,R01702,R08566,R07601,R01651,R00725,R01139,R00299,R08404,R02185,R05804,R00303,R00850,R00761
72	0.67	368	28	89	0	1	C00031->C00123:[4->3,7->2,7->8,9->1]	RP06552,RP01568,RP01134,RP00036,RP00113,RP11035,RP03767,RP04543,RP11427,RP00180,RP01887,RP01033,RP01093,RP05915,RP01963,RP01271,RP00395,RP06799,RP00424,RP06427,RP04394,RP06639,RP00026,RP00729,RP05859,RP00285,RP00060,RP00052	R01384,R01386,R07658,R01518,R00837,R00199,R01858,R02628,R01138,R00659,R00724,R00200,R00206,R02320,R00430,R00208,R01012,R00572,R02188,R01512,R01515,R01517,R01660,R01702,R04138,R00286,R04097,R00315,R00317,R00320,R01978,R00658,R00771,R02737,R00836,R02085,R01068,R01061,R01063,R01978,R01090,R01088,R01067,R00238,R01621,R00743,R01323,R01179,R05508,R00393,R04057,R02955,R05336,R01359,R05509,R00928,R04000,R00229,R07832,R03884,R00227,R03153,R00235,R04096,R04095,R01702,R08566,R07601,R01651,R00211,R00210,R00209,R01196,R00212,R00725,R01139,R00299,R08404,R02185,R05804,R00303,R00850,R00756,R00769,R05805,R00770,R00762,R00764,R00767
73	0.67	332	29	68	0	1	C00031->C00123:[4->1,4->3,7->2,7->8,9->1]	RP06552,RP01134,RP06299,RP11035,RP03767,RP04543,RP02454,RP11427,RP06101,RP01887,RP00026,RP06727,RP05915,RP00180,RP01093,RP01963,RP06172,RP01590,RP06799,RP02961,RP00424,RP04394,RP06639,RP00287,RP00729,RP05859,RP00060,RP04202,RP00216	R01384,R01386,R07658,R00837,R00761,R01702,R04138,R00286,R02740,R04097,R00214,R00216,R01978,R00743,R01323,R01179,R05508,R00393,R04057,R02955,R05336,R01359,R05509,R00928,R04000,R00229,R07832,R03884,R00227,R03153,R00235,R01830,R02737,R00836,R00315,R00317,R00320,R00771,R02085,R00472,R01555,R05196,R01978,R00028,R01090,R01088,R00238,R01621,R00214,R00216,R04096,R04095,R01702,R08566,R07601,R01651,R00725,R01139,R00299,R08404,R02185,R05804,R00303,R00850,R00207,R01788,R02189,R01786
74	0.67	319	24	58	0	1	C00031->C00123:[4->3,7->2,7->8,9->1]	RP06552,RP01134,RP04543,RP11035,RP03767,RP02940,RP06299,RP11427,RP00180,RP01887,RP02450,RP00026,RP06727,RP04394,RP05915,RP01963,RP06799,RP00424,RP01093,RP06639,RP00729,RP05859,RP00060,RP01133	R01384,R01386,R07658,R00837,R00286,R01702,R04138,R03321,R00761,R04097,R00315,R00317,R00320,R01978,R02736,R00743,R01323,R01179,R05508,R00393,R04057,R02955,R05336,R01359,R05509,R00928,R04000,R00229,R07832,R03884,R00227,R03153,R00235,R01830,R00238,R02737,R00836,R02085,R01978,R01090,R01088,R00771,R01621,R04096,R04095,R01702,R08566,R07601,R01651,R00725,R01139,R00299,R08404,R02185,R05804,R00303,R00850,R00835
75	0.67	340	28	64	0	1	C00031->C00123:[4->1,4->3,7->2,7->8,9->1]	RP06552,RP01134,RP06299,RP11035,RP03767,RP02940,RP04543,RP11427,RP06101,RP01887,RP02450,RP00026,RP06727,RP05915,RP00180,RP01963,RP06172,RP06799,RP01093,RP00424,RP04394,RP06639,RP00287,RP00729,RP05859,RP00060,RP04202,RP01133	R01384,R01386,R07658,R00837,R00761,R01702,R04138,R03321,R00286,R04097,R00214,R00216,R01978,R02736,R00743,R01323,R01179,R05508,R00393,R04057,R02955,R05336,R01359,R05509,R00928,R04000,R00229,R07832,R03884,R00227,R03153,R00235,R01830,R02737,R00836,R00315,R00317,R00320,R02085,R00472,R01978,R00771,R01090,R01088,R00238,R01621,R00214,R00216,R04096,R04095,R01702,R08566,R07601,R01651,R00725,R01139,R00299,R08404,R02185,R05804,R00303,R00850,R00207,R00835
76	0.83	324	25	61	0	1	C00031->C00123:[7->2,7->9,9->1,9->3,9->5]	RP12277,RP01456,RP06172,RP11035,RP03767,RP02940,RP06299,RP11427,RP00180,RP08343,RP02450,RP01457,RP06727,RP00085,RP01963,RP04833,RP00424,RP06101,RP01093,RP06639,RP00026,RP00729,RP05859,RP00060,RP01133	R00238,R01360,R00472,R01702,R04138,R03321,R00761,R04097,R00315,R00317,R00320,R00236,R02736,R01360,R01830,R01357,R00410,R01365,R01359,R01358,R02085,R00316,R01090,R01088,R00214,R00216,R00771,R01621,R00743,R01323,R01179,R05508,R00393,R04057,R02955,R05336,R01359,R05509,R00928,R04000,R00229,R07832,R03884,R00227,R03153,R00235,R04096,R04095,R01702,R08566,R07601,R01651,R00725,R01139,R00299,R08404,R02185,R05804,R00303,R00850,R00835
77	0.83	280	26	69	0	1	C00031->C00123:[7->2,7->9,9->1,9->3,9->5]	RP01456,RP06172,RP11035,RP03767,RP06299,RP02454,RP11427,RP00180,RP02961,RP12277,RP01457,RP06727,RP00085,RP01963,RP01590,RP00424,RP06101,RP01093,RP06639,RP00026,RP00729,RP05859,RP00285,RP00060,RP04202,RP00216	R01360,R00472,R01702,R04138,R00761,R02740,R04097,R00315,R00317,R00320,R00028,R00238,R01360,R01830,R01357,R00410,R01365,R01359,R01358,R02085,R01555,R05196,R01090,R01088,R00214,R00216,R00771,R01621,R00743,R01323,R01179,R05508,R00393,R04057,R02955,R05336,R01359,R05509,R00928,R04000,R00229,R07832,R03884,R00227,R03153,R00235,R04096,R04095,R01702,R08566,R07601,R01651,R00211,R00210,R00209,R01196,R00212,R00725,R01139,R00299,R08404,R02185,R05804,R00303,R00850,R00207,R01788,R02189,R01786
78	0.83	261	23	67	0	1	C00031->C00123:[4->3,7->2,7->9,9->1,9->5]	RP06552,RP06299,RP00343,RP11035,RP03767,RP01456,RP00453,RP11427,RP00180,RP00026,RP12277,RP05915,RP00085,RP04202,RP01963,RP00424,RP01093,RP01457,RP00729,RP05859,RP00285,RP00060,RP04543	R01384,R01386,R07658,R00761,R02778,R02780,R01702,R04138,R01360,R02727,R00010,R04097,R00315,R00317,R00320,R00743,R01323,R01179,R05508,R00393,R04057,R02955,R05336,R01359,R05509,R00928,R04000,R00229,R07832,R03884,R00227,R03153,R00235,R00238,R02737,R00836,R01357,R00410,R01365,R01359,R01358,R00207,R02085,R01090,R01088,R00771,R01360,R04096,R04095,R01702,R08566,R07601,R01651,R00211,R00210,R00209,R01196,R00212,R00725,R01139,R00299,R08404,R02185,R05804,R00303,R00850,R00286
79	0.83	288	25	63	0	1	C00031->C00123:[7->2,7->3,7->9,9->1,9->5]	RP01925,RP12277,RP11035,RP03767,RP01456,RP02454,RP11427,RP00180,RP02961,RP01457,RP06727,RP00085,RP01963,RP01590,RP00424,RP01093,RP06639,RP00026,RP00729,RP05859,RP00060,RP06299,RP06593,RP00216,RP01133	R02035,R00238,R01702,R04138,R01360,R02740,R04097,R00315,R00317,R00320,R00028,R01360,R01830,R01357,R00410,R01365,R01359,R01358,R02085,R01555,R05196,R01090,R01088,R00771,R01621,R00743,R01323,R01179,R05508,R00393,R04057,R02955,R05336,R01359,R05509,R00928,R04000,R00229,R07832,R03884,R00227,R03153,R00235,R04096,R04095,R01702,R08566,R07601,R01651,R00725,R01139,R00299,R08404,R02185,R05804,R00303,R00850,R00761,R01528,R01788,R02189,R01786,R00835
80	0.67	258	20	58	0	1	C00031->C00123:[4->3,7->2,7->8,9->1]	RP06552,RP01134,RP01456,RP11035,RP03767,RP06299,RP11427,RP00180,RP01457,RP04394,RP05915,RP00085,RP01963,RP00424,RP01093,RP00026,RP00729,RP05859,RP00060,RP04543	R01384,R01386,R07658,R00837,R01360,R01702,R04138,R00761,R04097,R00315,R00317,R00320,R01360,R00238,R02737,R00836,R01357,R00410,R01365,R01359,R01358,R02085,R01090,R01088,R00771,R00743,R01323,R01179,R05508,R00393,R04057,R02955,R05336,R01359,R05509,R00928,R04000,R00229,R07832,R03884,R00227,R03153,R00235,R04096,R04095,R01702,R08566,R07601,R01651,R00725,R01139,R00299,R08404,R02185,R05804,R00303,R00850,R00286
81	0.83	283	24	64	0	1	C00031->C00123:[7->2,7->9,9->1,9->3,9->5]	RP01456,RP06172,RP11035,RP03767,RP06299,RP11427,RP00180,RP08343,RP06639,RP12277,RP00085,RP01963,RP04833,RP00424,RP06427,RP06101,RP01093,RP01457,RP00026,RP00729,RP05859,RP00285,RP00060,RP04202	R01360,R00472,R01702,R04138,R00761,R04097,R00315,R00317,R00320,R00236,R01621,R00238,R01357,R00410,R01365,R01359,R01358,R02085,R00316,R01090,R01088,R01067,R00214,R00216,R00771,R01360,R00743,R01323,R01179,R05508,R00393,R04057,R02955,R05336,R01359,R05509,R00928,R04000,R00229,R07832,R03884,R00227,R03153,R00235,R04096,R04095,R01702,R08566,R07601,R01651,R00211,R00210,R00209,R01196,R00212,R00725,R01139,R00299,R08404,R02185,R05804,R00303,R00850,R00207
82	0.83	334	32	77	0	1	C00031->C00123:[4->1,4->3,4->5,7->2,7->9,9->1,9->5]	RP06552,RP01134,RP01456,RP12277,RP11035,RP03767,RP00196,RP04543,RP02454,RP11427,RP06101,RP02961,RP06639,RP06727,RP05915,RP00180,RP01197,RP01963,RP06172,RP00085,RP01590,RP00424,RP01093,RP01457,RP00026,RP00287,RP00729,RP05859,RP00060,RP04202,RP06299,RP00216	R01384,R01386,R07658,R00837,R01360,R00238,R01702,R04138,R00289,R00287,R00955,R00286,R02740,R04097,R00214,R00216,R00028,R01621,R01830,R02737,R00836,R00315,R00317,R00320,R00959,R02085,R00472,R01357,R00410,R01365,R01359,R01358,R01555,R05196,R01090,R01088,R00771,R01360,R00743,R01323,R01179,R05508,R00393,R04057,R02955,R05336,R01359,R05509,R00928,R04000,R00229,R07832,R03884,R00227,R03153,R00235,R00214,R00216,R04096,R04095,R01702,R08566,R07601,R01651,R00725,R01139,R00299,R08404,R02185,R05804,R00303,R00850,R00207,R00761,R01788,R02189,R01786
83	0.83	307	24	60	0	1	C00031->C00123:[7->2,7->9,9->1,9->3,9->5]	RP12277,RP06299,RP06172,RP11035,RP03767,RP02940,RP01456,RP11427,RP00180,RP02450,RP01457,RP06727,RP00085,RP01963,RP00424,RP06101,RP01093,RP06639,RP00026,RP00729,RP05859,RP06427,RP00060,RP01133	R00238,R00761,R00472,R01702,R04138,R03321,R01360,R04097,R00315,R00317,R00320,R02736,R01360,R01830,R01357,R00410,R01365,R01359,R01358,R02085,R01090,R01088,R00214,R00216,R00771,R01621,R00743,R01323,R01179,R05508,R00393,R04057,R02955,R05336,R01359,R05509,R00928,R04000,R00229,R07832,R03884,R00227,R03153,R00235,R04096,R04095,R01702,R08566,R07601,R01651,R01067,R00725,R01139,R00299,R08404,R02185,R05804,R00303,R00850,R00835
84	0.67	288	21	55	0	1	C00031->C00123:[4->3,7->8,7->9,9->5]	RP06552,RP01134,RP04543,RP11035,RP03767,RP06299,RP11427,RP00180,RP01887,RP00026,RP12277,RP05915,RP01963,RP06799,RP00424,RP01093,RP06639,RP00729,RP05859,RP06427,RP00060	R01384,R01386,R07658,R00837,R00286,R01702,R04138,R00761,R04097,R00315,R00317,R00320,R01978,R00743,R01323,R01179,R05508,R00393,R04057,R02955,R05336,R01359,R05509,R00928,R04000,R00229,R07832,R03884,R00227,R03153,R00235,R00238,R02737,R00836,R02085,R01978,R01090,R01088,R00771,R01621,R04096,R04095,R01702,R08566,R07601,R01651,R01067,R00725,R01139,R00299,R08404,R02185,R05804,R00303,R00850
85	0.83	366	26	95	0	1	C00031->C00123:[2->3,7->2,7->9,9->1,9->5]	RP01568,RP01456,RP00036,RP00113,RP11035,RP03767,RP06299,RP11427,RP00180,RP08343,RP01033,RP00026,RP12277,RP00085,RP01963,RP04833,RP01271,RP00395,RP00424,RP01093,RP01457,RP05698,RP00729,RP05859,RP00060,RP00052	R01518,R01360,R00199,R01858,R02628,R01138,R00659,R00724,R00200,R00206,R02320,R00430,R00208,R01012,R00572,R02188,R01512,R01515,R01517,R01660,R01702,R04138,R00761,R04097,R00315,R00317,R00320,R00236,R00658,R00743,R01323,R01179,R05508,R00393,R04057,R02955,R05336,R01359,R05509,R00928,R04000,R00229,R07832,R03884,R00227,R03153,R00235,R00238,R01357,R00410,R01365,R01359,R01358,R02085,R00316,R01068,R01061,R01063,R01090,R01088,R00771,R01360,R01196,R00006,R00014,R00211,R00210,R01699,R00207,R00224,R00226,R00209,R05636,R03145,R04096,R04095,R01702,R08566,R07601,R01651,R00725,R01139,R00299,R08404,R02185,R05804,R00303,R00850,R00756,R00769,R05805,R00770,R00762,R00764,R00767
86	0.83	267	24	66	0	1	C00031->C00123:[4->3,7->2,7->9,9->1,9->5]	RP06552,RP01134,RP01456,RP06427,RP11035,RP03767,RP06299,RP11427,RP00180,RP06639,RP12277,RP05915,RP00085,RP01963,RP00424,RP01093,RP01457,RP04543,RP00026,RP00729,RP05859,RP00285,RP00060,RP04202	R01384,R01386,R07658,R00837,R01360,R01067,R01702,R04138,R00761,R04097,R00315,R00317,R00320,R01621,R00238,R02737,R00836,R01357,R00410,R01365,R01359,R01358,R02085,R01090,R01088,R00771,R01360,R00286,R00743,R01323,R01179,R05508,R00393,R04057,R02955,R05336,R01359,R05509,R00928,R04000,R00229,R07832,R03884,R00227,R03153,R00235,R04096,R04095,R01702,R08566,R07601,R01651,R00211,R00210,R00209,R01196,R00212,R00725,R01139,R00299,R08404,R02185,R05804,R00303,R00850,R00207
87	0.67	276	22	53	0	1	C00031->C00123:[7->2,7->3,7->8,9->1]	RP01095,RP01925,RP11035,RP03767,RP06299,RP11427,RP00180,RP01887,RP06639,RP04394,RP01573,RP01963,RP06799,RP00424,RP01093,RP00026,RP00729,RP05859,RP00060,RP01576,RP06593,RP01133	R05339,R02035,R01702,R04138,R00761,R04097,R00315,R00317,R00320,R01978,R01621,R00238,R01529,R02085,R01978,R01090,R01088,R00771,R00743,R01323,R01179,R05508,R00393,R04057,R02955,R05336,R01359,R05509,R00928,R04000,R00229,R07832,R03884,R00227,R03153,R00235,R04096,R04095,R01702,R08566,R07601,R01651,R00725,R01139,R00299,R08404,R02185,R05804,R00303,R00850,R05338,R01528,R00835
88	0.83	278	25	69	0	1	C00031->C00123:[4->3,7->2,7->9,9->1,9->5]	RP06552,RP01456,RP00285,RP11035,RP03767,RP04543,RP00453,RP11427,RP00180,RP01457,RP12277,RP05915,RP00085,RP04202,RP01963,RP00424,RP01093,RP06639,RP00026,RP00729,RP05859,RP06427,RP00060,RP00343,RP06299	R01384,R01386,R07658,R01360,R00211,R00210,R00209,R01196,R00212,R01702,R04138,R00286,R02727,R00010,R04097,R00315,R00317,R00320,R01360,R00238,R02737,R00836,R01357,R00410,R01365,R01359,R01358,R00207,R02085,R01090,R01088,R00771,R01621,R00743,R01323,R01179,R05508,R00393,R04057,R02955,R05336,R01359,R05509,R00928,R04000,R00229,R07832,R03884,R00227,R03153,R00235,R04096,R04095,R01702,R08566,R07601,R01651,R01067,R00725,R01139,R00299,R08404,R02185,R05804,R00303,R00850,R02778,R02780,R00761
89	0.67	323	28	69	0	1	C00031->C00123:[4->1,4->3,7->2,7->8,9->1]	RP06552,RP01134,RP04543,RP11035,RP03767,RP00196,RP06299,RP11427,RP00180,RP01887,RP04394,RP05915,RP06101,RP01197,RP01963,RP06172,RP01590,RP06799,RP02961,RP00424,RP01093,RP00026,RP00287,RP00729,RP05859,RP00060,RP04202,RP00216	R01384,R01386,R07658,R00837,R00286,R01702,R04138,R00289,R00287,R00955,R00761,R04097,R00315,R00317,R00320,R01978,R00238,R02737,R00836,R00214,R00216,R00959,R02085,R00472,R01555,R05196,R01978,R00028,R01090,R01088,R00771,R00743,R01323,R01179,R05508,R00393,R04057,R02955,R05336,R01359,R05509,R00928,R04000,R00229,R07832,R03884,R00227,R03153,R00235,R00214,R00216,R04096,R04095,R01702,R08566,R07601,R01651,R00725,R01139,R00299,R08404,R02185,R05804,R00303,R00850,R00207,R01788,R02189,R01786
90	0.83	283	23	58	0	1	C00031->C00123:[7->2,7->3,7->9,9->1,9->5]	RP01925,RP12277,RP11035,RP03767,RP02940,RP01456,RP11427,RP00180,RP02450,RP01457,RP06727,RP00085,RP01963,RP00424,RP01093,RP06639,RP00026,RP00729,RP05859,RP00060,RP06299,RP06593,RP01133	R02035,R00238,R01702,R04138,R03321,R01360,R04097,R00315,R00317,R00320,R02736,R01360,R01830,R01357,R00410,R01365,R01359,R01358,R02085,R01090,R01088,R00771,R01621,R00743,R01323,R01179,R05508,R00393,R04057,R02955,R05336,R01359,R05509,R00928,R04000,R00229,R07832,R03884,R00227,R03153,R00235,R04096,R04095,R01702,R08566,R07601,R01651,R00725,R01139,R00299,R08404,R02185,R05804,R00303,R00850,R00761,R01528,R00835
91	0.67	298	21	55	0	1	C00031->C00123:[4->3,7->2,7->8,9->1]	RP06552,RP01134,RP04543,RP11035,RP03767,RP06299,RP11427,RP01093,RP01887,RP08343,RP05915,RP00180,RP01963,RP04833,RP06799,RP00424,RP04394,RP00026,RP00729,RP05859,RP00060	R01384,R01386,R07658,R00837,R00286,R01702,R04138,R00761,R04097,R00771,R01978,R00236,R02737,R00836,R00315,R00317,R00320,R02085,R00316,R01978,R01090,R01088,R00238,R00743,R01323,R01179,R05508,R00393,R04057,R02955,R05336,R01359,R05509,R00928,R04000,R00229,R07832,R03884,R00227,R03153,R00235,R04096,R04095,R01702,R08566,R07601,R01651,R00725,R01139,R00299,R08404,R02185,R05804,R00303,R00850
92	0.83	312	29	74	0	1	C00031->C00123:[4->1,4->3,4->5,7->2,7->9,9->1,9->5]	RP06552,RP01134,RP06299,RP11035,RP03767,RP00196,RP01456,RP11427,RP00180,RP02961,RP01457,RP12277,RP05915,RP06101,RP01197,RP04202,RP01963,RP06172,RP00085,RP01590,RP00424,RP01093,RP00026,RP00287,RP00729,RP05859,RP00060,RP04543,RP00216	R01384,R01386,R07658,R00837,R00761,R01702,R04138,R00289,R00287,R00955,R01360,R04097,R00315,R00317,R00320,R00028,R01360,R00238,R02737,R00836,R00214,R00216,R00959,R00207,R02085,R00472,R01357,R00410,R01365,R01359,R01358,R01555,R05196,R01090,R01088,R00771,R00743,R01323,R01179,R05508,R00393,R04057,R02955,R05336,R01359,R05509,R00928,R04000,R00229,R07832,R03884,R00227,R03153,R00235,R00214,R00216,R04096,R04095,R01702,R08566,R07601,R01651,R00725,R01139,R00299,R08404,R02185,R05804,R00303,R00850,R00286,R01788,R02189,R01786
93	0.83	292	23	58	0	1	C00031->C00123:[7->2,7->3,7->9,9->1,9->5]	RP01925,RP11035,RP03767,RP01456,RP11427,RP00180,RP08343,RP01457,RP12277,RP00085,RP01963,RP04833,RP00424,RP01093,RP06639,RP00026,RP00729,RP05859,RP06427,RP00060,RP06299,RP06593,RP01133	R02035,R01702,R04138,R01360,R04097,R00315,R00317,R00320,R00236,R01360,R00238,R01357,R00410,R01365,R01359,R01358,R02085,R00316,R01090,R01088,R00771,R01621,R00743,R01323,R01179,R05508,R00393,R04057,R02955,R05336,R01359,R05509,R00928,R04000,R00229,R07832,R03884,R00227,R03153,R00235,R04096,R04095,R01702,R08566,R07601,R01651,R01067,R00725,R01139,R00299,R08404,R02185,R05804,R00303,R00850,R00761,R01528,R00835
94	0.67	255	18	50	0	1	C00031->C00123:[7->8,7->9,9->3,9->5]	RP06172,RP03767,RP06299,RP12067,RP11427,RP00180,RP01887,RP12277,RP01963,RP06799,RP00424,RP06101,RP01093,RP00026,RP11034,RP00729,RP05859,RP00060	R00472,R04138,R00761,R07602,R04097,R00315,R00317,R00320,R01978,R00238,R02085,R01978,R01090,R01088,R00214,R00216,R00771,R00743,R01323,R01179,R05508,R00393,R04057,R02955,R05336,R01359,R05509,R00928,R04000,R00229,R07832,R03884,R00227,R03153,R00235,R07601,R04096,R04095,R01702,R08566,R07601,R01651,R00725,R01139,R00299,R08404,R02185,R05804,R00303,R00850
95	0.83	291	24	63	0	1	C00031->C00123:[7->2,7->9,9->1,9->3,9->5]	RP01456,RP06172,RP11035,RP03767,RP06299,RP02454,RP11427,RP00180,RP02961,RP12277,RP01457,RP06727,RP00085,RP01963,RP01590,RP00424,RP06101,RP01093,RP06639,RP00026,RP00729,RP05859,RP00060,RP00216	R01360,R00472,R01702,R04138,R00761,R02740,R04097,R00315,R00317,R00320,R00028,R00238,R01360,R01830,R01357,R00410,R01365,R01359,R01358,R02085,R01555,R05196,R01090,R01088,R00214,R00216,R00771,R01621,R00743,R01323,R01179,R05508,R00393,R04057,R02955,R05336,R01359,R05509,R00928,R04000,R00229,R07832,R03884,R00227,R03153,R00235,R04096,R04095,R01702,R08566,R07601,R01651,R00725,R01139,R00299,R08404,R02185,R05804,R00303,R00850,R01788,R02189,R01786
96	0.67	310	22	58	0	1	C00031->C00123:[4->3,7->2,7->8,9->1]	RP06552,RP06299,RP11035,RP03767,RP04543,RP00453,RP11427,RP00180,RP01887,RP08343,RP04394,RP05915,RP01963,RP04833,RP06799,RP00424,RP01093,RP00026,RP00729,RP05859,RP00060,RP00343	R01384,R01386,R07658,R00761,R01702,R04138,R00286,R02727,R00010,R04097,R00315,R00317,R00320,R01978,R00236,R00238,R02737,R00836,R02085,R00316,R01978,R01090,R01088,R00771,R00743,R01323,R01179,R05508,R00393,R04057,R02955,R05336,R01359,R05509,R00928,R04000,R00229,R07832,R03884,R00227,R03153,R00235,R04096,R04095,R01702,R08566,R07601,R01651,R00725,R01139,R00299,R08404,R02185,R05804,R00303,R00850,R02778,R02780
97	0.67	425	29	53	0	1	C00031->C00123:[4->1,4->3,7->2,7->8,9->1]	RP06552,RP01134,RP04543,RP11035,RP03767,RP00196,RP06299,RP11427,RP00180,RP01887,RP08343,RP04394,RP05915,RP06101,RP01197,RP01963,RP04833,RP06172,RP01590,RP06799,RP02961,RP00424,RP01093,RP00287,RP00729,RP05859,RP00060,RP04202,RP00216	R01384,R01386,R07658,R00837,R00286,R01702,R04138,R00289,R00287,R00955,R00761,R04097,R00315,R00317,R00320,R01978,R00236,R00238,R02737,R00836,R00214,R00216,R00959,R02085,R00316,R00472,R01555,R05196,R01978,R00028,R01090,R01088,R00771,R00214,R00216,R04096,R04095,R01702,R08566,R07601,R01651,R00725,R01139,R00299,R08404,R02185,R05804,R00303,R00850,R00207,R01788,R02189,R01786
98	0.83	320	30	77	0	1	C00031->C00123:[4->3,7->2,7->9,9->1,9->5]	RP06552,RP01456,RP11035,RP03767,RP00196,RP04543,RP00453,RP11427,RP06101,RP02961,RP00026,RP12277,RP05915,RP00180,RP01197,RP00343,RP01963,RP06172,RP00085,RP01590,RP00424,RP01093,RP01457,RP00287,RP00729,RP05859,RP00060,RP04202,RP06299,RP00216	R01384,R01386,R07658,R01360,R01702,R04138,R00289,R00287,R00955,R00286,R02727,R00010,R04097,R00214,R00216,R00028,R00743,R01323,R01179,R05508,R00393,R04057,R02955,R05336,R01359,R05509,R00928,R04000,R00229,R07832,R03884,R00227,R03153,R00235,R00238,R02737,R00836,R00315,R00317,R00320,R00959,R02778,R02780,R02085,R00472,R01357,R00410,R01365,R01359,R01358,R01555,R05196,R01090,R01088,R00771,R01360,R00214,R00216,R04096,R04095,R01702,R08566,R07601,R01651,R00725,R01139,R00299,R08404,R02185,R05804,R00303,R00850,R00207,R00761,R01788,R02189,R01786
99	0.67	277	22	60	0	1	C00031->C00123:[4->3,7->2,7->8,9->1]	RP06552,RP01134,RP01456,RP11035,RP03767,RP06299,RP11427,RP00180,RP01093,RP05915,RP00085,RP01963,RP06639,RP00424,RP04394,RP01457,RP00026,RP00729,RP05859,RP06427,RP00060,RP04543	R01384,R01386,R07658,R00837,R01360,R01702,R04138,R00761,R04097,R00315,R00317,R00320,R00771,R02737,R00836,R01357,R00410,R01365,R01359,R01358,R02085,R01621,R01090,R01088,R00238,R01360,R00743,R01323,R01179,R05508,R00393,R04057,R02955,R05336,R01359,R05509,R00928,R04000,R00229,R07832,R03884,R00227,R03153,R00235,R04096,R04095,R01702,R08566,R07601,R01651,R01067,R00725,R01139,R00299,R08404,R02185,R05804,R00303,R00850,R00286
100	0.83	299	27	67	0	1	C00031->C00123:[4->1,4->3,4->5,7->1,7->2,7->3,7->5,7->9,9->1,9->5]	RP06552,RP01134,RP01456,RP11035,RP03767,RP04543,RP11427,RP06101,RP01925,RP01133,RP12277,RP05915,RP00180,RP01963,RP06172,RP00085,RP00424,RP01093,RP01457,RP00026,RP00287,RP00729,RP05859,RP00060,RP04202,RP06299,RP06593	R01384,R01386,R07658,R00837,R01360,R01702,R04138,R00286,R04097,R00214,R00216,R02035,R00835,R00238,R02737,R00836,R00315,R00317,R00320,R02085,R00472,R01357,R00410,R01365,R01359,R01358,R01090,R01088,R00771,R01360,R00743,R01323,R01179,R05508,R00393,R04057,R02955,R05336,R01359,R05509,R00928,R04000,R00229,R07832,R03884,R00227,R03153,R00235,R00214,R00216,R04096,R04095,R01702,R08566,R07601,R01651,R00725,R01139,R00299,R08404,R02185,R05804,R00303,R00850,R00207,R00761,R01528
101	0.83	287	22	60	0	1	C00031->C00123:[4->3,7->2,7->9,9->1,9->5]	RP06552,RP01134,RP01456,RP11035,RP03767,RP06299,RP11427,RP00180,RP08343,RP01457,RP12277,RP05915,RP00085,RP01963,RP04833,RP00424,RP01093,RP00026,RP00729,RP05859,RP00060,RP04543	R01384,R01386,R07658,R00837,R01360,R01702,R04138,R00761,R04097,R00315,R00317,R00320,R00236,R01360,R00238,R02737,R00836,R01357,R00410,R01365,R01359,R01358,R02085,R00316,R01090,R01088,R00771,R00743,R01323,R01179,R05508,R00393,R04057,R02955,R05336,R01359,R05509,R00928,R04000,R00229,R07832,R03884,R00227,R03153,R00235,R04096,R04095,R01702,R08566,R07601,R01651,R00725,R01139,R00299,R08404,R02185,R05804,R00303,R00850,R00286
102	0.83	255	22	62	0	1	C00031->C00123:[7->2,7->9,9->1,9->3,9->5]	RP01456,RP06172,RP11035,RP03767,RP06299,RP11427,RP00180,RP06639,RP12277,RP00085,RP01963,RP00424,RP06427,RP06101,RP01093,RP01457,RP00026,RP00729,RP05859,RP00285,RP00060,RP04202	R01360,R00472,R01702,R04138,R00761,R04097,R00315,R00317,R00320,R01621,R00238,R01357,R00410,R01365,R01359,R01358,R02085,R01090,R01088,R01067,R00214,R00216,R00771,R01360,R00743,R01323,R01179,R05508,R00393,R04057,R02955,R05336,R01359,R05509,R00928,R04000,R00229,R07832,R03884,R00227,R03153,R00235,R04096,R04095,R01702,R08566,R07601,R01651,R00211,R00210,R00209,R01196,R00212,R00725,R01139,R00299,R08404,R02185,R05804,R00303,R00850,R00207
103	0.67	259	22	60	0	1	C00031->C00123:[4->3,7->8,7->9,9->5]	RP06552,RP01134,RP04543,RP03767,RP06299,RP12067,RP11427,RP00180,RP01887,RP12277,RP05915,RP01963,RP06799,RP00424,RP01093,RP00026,RP11034,RP00729,RP05859,RP00285,RP00060,RP04202	R01384,R01386,R07658,R00837,R00286,R04138,R00761,R07602,R04097,R00315,R00317,R00320,R01978,R00238,R02737,R00836,R02085,R01978,R01090,R01088,R00771,R00743,R01323,R01179,R05508,R00393,R04057,R02955,R05336,R01359,R05509,R00928,R04000,R00229,R07832,R03884,R00227,R03153,R00235,R07601,R04096,R04095,R01702,R08566,R07601,R01651,R00211,R00210,R00209,R01196,R00212,R00725,R01139,R00299,R08404,R02185,R05804,R00303,R00850,R00207
104	0.83	349	24	93	0	1	C00031->C00123:[2->3,7->2,7->9,9->1,9->5]	RP01568,RP06299,RP00036,RP00113,RP11035,RP03767,RP01456,RP11427,RP00180,RP01033,RP00026,RP12277,RP00085,RP01963,RP01271,RP00395,RP00424,RP01093,RP01457,RP05698,RP00729,RP05859,RP00060,RP00052	R01518,R00761,R00199,R01858,R02628,R01138,R00659,R00724,R00200,R00206,R02320,R00430,R00208,R01012,R00572,R02188,R01512,R01515,R01517,R01660,R01702,R04138,R01360,R04097,R00315,R00317,R00320,R00658,R00743,R01323,R01179,R05508,R00393,R04057,R02955,R05336,R01359,R05509,R00928,R04000,R00229,R07832,R03884,R00227,R03153,R00235,R00238,R01357,R00410,R01365,R01359,R01358,R02085,R01068,R01061,R01063,R01090,R01088,R00771,R01360,R01196,R00006,R00014,R00211,R00210,R01699,R00207,R00224,R00226,R00209,R05636,R03145,R04096,R04095,R01702,R08566,R07601,R01651,R00725,R01139,R00299,R08404,R02185,R05804,R00303,R00850,R00756,R00769,R05805,R00770,R00762,R00764,R00767
105	0.83	262	21	56	0	1	C00031->C00123:[7->2,7->3,7->9,9->1,9->5]	RP01925,RP11035,RP03767,RP01456,RP11427,RP00180,RP01457,RP12277,RP00085,RP01963,RP00424,RP01093,RP06639,RP00026,RP00729,RP05859,RP06427,RP00060,RP06299,RP06593,RP01133	R02035,R01702,R04138,R01360,R04097,R00315,R00317,R00320,R01360,R00238,R01357,R00410,R01365,R01359,R01358,R02085,R01090,R01088,R00771,R01621,R00743,R01323,R01179,R05508,R00393,R04057,R02955,R05336,R01359,R05509,R00928,R04000,R00229,R07832,R03884,R00227,R03153,R00235,R04096,R04095,R01702,R08566,R07601,R01651,R01067,R00725,R01139,R00299,R08404,R02185,R05804,R00303,R00850,R00761,R01528,R00835
106	0.83	249	22	64	0	1	C00031->C00123:[4->3,7->2,7->9,9->1,9->5]	RP06552,RP01134,RP06299,RP11035,RP03767,RP01456,RP11427,RP00180,RP01457,RP12277,RP05915,RP00085,RP01963,RP00424,RP01093,RP00026,RP04543,RP00729,RP05859,RP00285,RP00060,RP04202	R01384,R01386,R07658,R00837,R00761,R01702,R04138,R01360,R04097,R00315,R00317,R00320,R01360,R00238,R02737,R00836,R01357,R00410,R01365,R01359,R01358,R02085,R01090,R01088,R00771,R00743,R01323,R01179,R05508,R00393,R04057,R02955,R05336,R01359,R05509,R00928,R04000,R00229,R07832,R03884,R00227,R03153,R00235,R00286,R04096,R04095,R01702,R08566,R07601,R01651,R00211,R00210,R00209,R01196,R00212,R00725,R01139,R00299,R08404,R02185,R05804,R00303,R00850,R00207
107	0.67	300	22	58	0	1	C00031->C00123:[4->3,7->2,7->8,9->1]	RP06552,RP06299,RP11035,RP03767,RP04543,RP00453,RP11427,RP00180,RP01887,RP06639,RP04394,RP05915,RP01963,RP06799,RP00424,RP01093,RP00026,RP00729,RP05859,RP06427,RP00060,RP00343	R01384,R01386,R07658,R00761,R01702,R04138,R00286,R02727,R00010,R04097,R00315,R00317,R00320,R01978,R01621,R00238,R02737,R00836,R02085,R01978,R01090,R01088,R00771,R00743,R01323,R01179,R05508,R00393,R04057,R02955,R05336,R01359,R05509,R00928,R04000,R00229,R07832,R03884,R00227,R03153,R00235,R04096,R04095,R01702,R08566,R07601,R01651,R01067,R00725,R01139,R00299,R08404,R02185,R05804,R00303,R00850,R02778,R02780
108	0.67	249	22	64	0	1	C00031->C00123:[4->3,7->2,7->8,9->1]	RP06552,RP01134,RP06299,RP11035,RP03767,RP01456,RP11427,RP04394,RP01457,RP05915,RP00085,RP00180,RP01963,RP00424,RP01093,RP00026,RP04543,RP00729,RP05859,RP00285,RP00060,RP04202	R01384,R01386,R07658,R00837,R00761,R01702,R04138,R01360,R04097,R00238,R01360,R02737,R00836,R01357,R00410,R01365,R01359,R01358,R00315,R00317,R00320,R02085,R01090,R01088,R00771,R00743,R01323,R01179,R05508,R00393,R04057,R02955,R05336,R01359,R05509,R00928,R04000,R00229,R07832,R03884,R00227,R03153,R00235,R00286,R04096,R04095,R01702,R08566,R07601,R01651,R00211,R00210,R00209,R01196,R00212,R00725,R01139,R00299,R08404,R02185,R05804,R00303,R00850,R00207
109	0.83	253	23	62	0	1	C00031->C00123:[7->2,7->3,7->9,9->1,9->5]	RP01925,RP00285,RP11035,RP03767,RP01456,RP11427,RP00180,RP01457,RP12277,RP00085,RP01963,RP00424,RP01093,RP06639,RP00026,RP00729,RP05859,RP06427,RP00060,RP04202,RP06299,RP06593,RP01133	R02035,R00211,R00210,R00209,R01196,R00212,R01702,R04138,R01360,R04097,R00315,R00317,R00320,R01360,R00238,R01357,R00410,R01365,R01359,R01358,R02085,R01090,R01088,R00771,R01621,R00743,R01323,R01179,R05508,R00393,R04057,R02955,R05336,R01359,R05509,R00928,R04000,R00229,R07832,R03884,R00227,R03153,R00235,R04096,R04095,R01702,R08566,R07601,R01651,R01067,R00725,R01139,R00299,R08404,R02185,R05804,R00303,R00850,R00207,R00761,R01528,R00835
110	0.67	288	21	55	0	1	C00031->C00123:[4->3,7->2,7->8,9->1]	RP01093,RP06552,RP01134,RP04543,RP11035,RP03767,RP06299,RP11427,RP00180,RP01887,RP00026,RP05915,RP01963,RP06799,RP00424,RP04394,RP06639,RP00729,RP05859,RP06427,RP00060	R00771,R01384,R01386,R07658,R00837,R00286,R01702,R04138,R00761,R04097,R00315,R00317,R00320,R01978,R00743,R01323,R01179,R05508,R00393,R04057,R02955,R05336,R01359,R05509,R00928,R04000,R00229,R07832,R03884,R00227,R03153,R00235,R02737,R00836,R02085,R01978,R01090,R01088,R00238,R01621,R04096,R04095,R01702,R08566,R07601,R01651,R01067,R00725,R01139,R00299,R08404,R02185,R05804,R00303,R00850
111	0.67	252	17	49	0	1	C00031->C00123:[7->2,7->8,9->1,9->3]	RP06172,RP11035,RP03767,RP06299,RP11427,RP00180,RP01887,RP04394,RP01963,RP06799,RP00424,RP06101,RP01093,RP00026,RP00729,RP05859,RP00060	R00472,R01702,R04138,R00761,R04097,R00315,R00317,R00320,R01978,R00238,R02085,R01978,R01090,R01088,R00214,R00216,R00771,R00743,R01323,R01179,R05508,R00393,R04057,R02955,R05336,R01359,R05509,R00928,R04000,R00229,R07832,R03884,R00227,R03153,R00235,R04096,R04095,R01702,R08566,R07601,R01651,R00725,R01139,R00299,R08404,R02185,R05804,R00303,R00850
112	0.83	310	27	72	0	1	C00031->C00123:[4->1,4->3,4->5,7->2,7->9,9->1,9->5]	RP06552,RP00128,RP01456,RP12277,RP11035,RP03767,RP04543,RP01134,RP11427,RP00453,RP00026,RP04318,RP05915,RP06101,RP00180,RP01963,RP06172,RP00085,RP00424,RP01093,RP01457,RP00287,RP00729,RP05859,RP00060,RP00343,RP06299	R01384,R01386,R07658,R00710,R00711,R01019,R00326,R01360,R00238,R01702,R04138,R00286,R00837,R04097,R02727,R00010,R00743,R01323,R01179,R05508,R00393,R04057,R02955,R05336,R01359,R05509,R00928,R04000,R00229,R07832,R03884,R00227,R03153,R00235,R00224,R02737,R00836,R00214,R00216,R00315,R00317,R00320,R02085,R00472,R01357,R00410,R01365,R01359,R01358,R01090,R01088,R00771,R01360,R00214,R00216,R04096,R04095,R01702,R08566,R07601,R01651,R00725,R01139,R00299,R08404,R02185,R05804,R00303,R00850,R02778,R02780,R00761
113	0.83	360	26	95	0	1	C00031->C00123:[2->3,7->2,7->9,9->1,9->5]	RP01568,RP06299,RP00036,RP00113,RP11035,RP03767,RP01456,RP11427,RP00180,RP01033,RP06639,RP12277,RP00085,RP01963,RP01271,RP00395,RP05698,RP01093,RP01457,RP00026,RP00424,RP00729,RP05859,RP06427,RP00060,RP00052	R01518,R00761,R00199,R01858,R02628,R01138,R00659,R00724,R00200,R00206,R02320,R00430,R00208,R01012,R00572,R02188,R01512,R01515,R01517,R01660,R01702,R04138,R01360,R04097,R00315,R00317,R00320,R00658,R01621,R00238,R01357,R00410,R01365,R01359,R01358,R02085,R01068,R01061,R01063,R01196,R00006,R00014,R00211,R00210,R01699,R00207,R00224,R00226,R00209,R05636,R03145,R00771,R01360,R00743,R01323,R01179,R05508,R00393,R04057,R02955,R05336,R01359,R05509,R00928,R04000,R00229,R07832,R03884,R00227,R03153,R00235,R01090,R01088,R04096,R04095,R01702,R08566,R07601,R01651,R01067,R00725,R01139,R00299,R08404,R02185,R05804,R00303,R00850,R00756,R00769,R05805,R00770,R00762,R00764,R00767
114	0.83	337	31	73	0	1	C00031->C00123:[4->1,4->3,4->5,7->2,7->9,9->1,9->5]	RP06552,RP01134,RP01456,RP12277,RP11035,RP03767,RP02940,RP04543,RP00453,RP11427,RP06101,RP02450,RP06639,RP06727,RP05915,RP00180,RP04202,RP01963,RP06172,RP00085,RP00424,RP01093,RP01457,RP00026,RP00287,RP00729,RP05859,RP00060,RP00343,RP06299,RP01133	R01384,R01386,R07658,R00837,R01360,R00238,R01702,R04138,R03321,R00286,R02727,R00010,R04097,R00214,R00216,R02736,R01621,R01830,R02737,R00836,R00315,R00317,R00320,R00207,R02085,R00472,R01357,R00410,R01365,R01359,R01358,R01090,R01088,R00771,R01360,R00743,R01323,R01179,R05508,R00393,R04057,R02955,R05336,R01359,R05509,R00928,R04000,R00229,R07832,R03884,R00227,R03153,R00235,R00214,R00216,R04096,R04095,R01702,R08566,R07601,R01651,R00725,R01139,R00299,R08404,R02185,R05804,R00303,R00850,R02778,R02780,R00761,R00835
115	0.83	295	22	58	0	1	C00031->C00123:[7->2,7->9,9->1,9->3,9->5]	RP01456,RP06172,RP11035,RP03767,RP06299,RP11427,RP00180,RP08343,RP01457,RP12277,RP00085,RP01963,RP04833,RP00424,RP06101,RP01093,RP06639,RP00026,RP00729,RP05859,RP06427,RP00060	R01360,R00472,R01702,R04138,R00761,R04097,R00315,R00317,R00320,R00236,R01360,R00238,R01357,R00410,R01365,R01359,R01358,R02085,R00316,R01090,R01088,R00214,R00216,R00771,R01621,R00743,R01323,R01179,R05508,R00393,R04057,R02955,R05336,R01359,R05509,R00928,R04000,R00229,R07832,R03884,R00227,R03153,R00235,R04096,R04095,R01702,R08566,R07601,R01651,R01067,R00725,R01139,R00299,R08404,R02185,R05804,R00303,R00850
116	0.67	342	26	70	0	1	C00031->C00123:[4->3,7->2,7->8,9->1]	RP06552,RP00164,RP06299,RP11035,RP03767,RP04543,RP00453,RP11427,RP00180,RP01887,RP00026,RP04394,RP05915,RP01270,RP01963,RP06799,RP09657,RP09828,RP01093,RP06639,RP00424,RP00729,RP00052,RP00060,RP05859,RP00343	R01384,R01386,R07658,R01010,R01011,R01012,R00761,R01702,R04138,R00286,R02727,R00010,R04097,R00315,R00317,R00320,R01978,R00743,R01323,R01179,R05508,R00393,R04057,R02955,R05336,R01359,R05509,R00928,R04000,R00229,R07832,R03884,R00227,R03153,R00235,R00238,R02737,R00836,R01068,R02085,R01978,R06861,R06862,R00771,R01621,R01090,R01088,R04096,R04095,R00756,R00769,R05805,R00770,R00762,R00764,R00767,R00725,R01139,R00299,R08404,R02185,R05804,R00303,R00850,R01702,R08566,R07601,R01651,R02778,R02780
117	0.83	258	20	58	0	1	C00031->C00123:[4->3,7->2,7->9,9->1,9->5]	RP06552,RP01134,RP01456,RP11035,RP03767,RP06299,RP11427,RP00180,RP00026,RP12277,RP05915,RP00085,RP01963,RP00424,RP01093,RP01457,RP00729,RP05859,RP00060,RP04543	R01384,R01386,R07658,R00837,R01360,R01702,R04138,R00761,R04097,R00315,R00317,R00320,R00743,R01323,R01179,R05508,R00393,R04057,R02955,R05336,R01359,R05509,R00928,R04000,R00229,R07832,R03884,R00227,R03153,R00235,R00238,R02737,R00836,R01357,R00410,R01365,R01359,R01358,R02085,R01090,R01088,R00771,R01360,R04096,R04095,R01702,R08566,R07601,R01651,R00725,R01139,R00299,R08404,R02185,R05804,R00303,R00850,R00286
118	0.83	358	28	91	0	1	C00031->C00123:[7->2,7->9,9->1,9->3,9->5]	RP01568,RP06299,RP00036,RP00113,RP11035,RP03767,RP01456,RP01457,RP11427,RP00180,RP01033,RP00026,RP12277,RP00085,RP01963,RP06172,RP01271,RP00395,RP00424,RP00285,RP06101,RP01093,RP06639,RP00729,RP00052,RP06427,RP00060,RP05859	R01518,R00761,R00199,R01858,R02628,R01138,R00659,R00724,R00200,R00206,R02320,R00430,R00208,R01012,R00572,R02188,R01512,R01515,R01517,R01660,R01702,R04138,R01360,R01360,R04097,R00315,R00317,R00320,R00658,R00743,R01323,R01179,R05508,R00393,R04057,R02955,R05336,R01359,R05509,R00928,R04000,R00229,R07832,R03884,R00227,R03153,R00235,R00238,R01357,R00410,R01365,R01359,R01358,R02085,R00472,R01068,R01061,R01063,R01090,R01088,R00211,R00210,R00209,R01196,R00212,R00214,R00216,R00771,R01621,R04096,R04095,R00756,R00769,R05805,R00770,R00762,R00764,R00767,R01067,R00725,R01139,R00299,R08404,R02185,R05804,R00303,R00850,R01702,R08566,R07601,R01651
119	0.67	315	27	63	0	1	C00031->C00123:[4->1,4->3,7->2,7->8,9->1]	RP01095,RP06552,RP01134,RP06299,RP11035,RP03767,RP04543,RP11427,RP00180,RP01887,RP00026,RP04394,RP05915,RP06101,RP01573,RP01963,RP06172,RP06799,RP00424,RP01093,RP06639,RP00287,RP00729,RP05859,RP00060,RP04202,RP01576	R05339,R01384,R01386,R07658,R00837,R00761,R01702,R04138,R00286,R04097,R00315,R00317,R00320,R01978,R00743,R01323,R01179,R05508,R00393,R04057,R02955,R05336,R01359,R05509,R00928,R04000,R00229,R07832,R03884,R00227,R03153,R00235,R00238,R02737,R00836,R00214,R00216,R01529,R02085,R00472,R01978,R01090,R01088,R00771,R01621,R00214,R00216,R04096,R04095,R01702,R08566,R07601,R01651,R00725,R01139,R00299,R08404,R02185,R05804,R00303,R00850,R00207,R05338
120	0.67	362	27	88	0	1	C00031->C00123:[4->3,7->2,7->8,9->1]	RP06552,RP01568,RP01134,RP04543,RP00036,RP00113,RP11035,RP03767,RP06299,RP11427,RP00180,RP01887,RP01033,RP01093,RP05915,RP01963,RP01271,RP00395,RP06799,RP00424,RP04394,RP00026,RP00729,RP00052,RP00285,RP00060,RP05859	R01384,R01386,R07658,R01518,R00837,R00286,R00199,R01858,R02628,R01138,R00659,R00724,R00200,R00206,R02320,R00430,R00208,R01012,R00572,R02188,R01512,R01515,R01517,R01660,R01702,R04138,R00761,R04097,R00315,R00317,R00320,R01978,R00658,R00771,R02737,R00836,R02085,R01068,R01061,R01063,R01978,R01090,R01088,R00238,R00743,R01323,R01179,R05508,R00393,R04057,R02955,R05336,R01359,R05509,R00928,R04000,R00229,R07832,R03884,R00227,R03153,R00235,R04096,R04095,R00756,R00769,R05805,R00770,R00762,R00764,R00767,R00211,R00210,R00209,R01196,R00212,R00725,R01139,R00299,R08404,R02185,R05804,R00303,R00850,R01702,R08566,R07601,R01651
121	0.83	364	28	91	0	1	C00031->C00123:[7->2,7->9,9->1,9->3,9->5]	RP01568,RP01456,RP00036,RP00113,RP11035,RP03767,RP06299,RP11427,RP00180,RP08343,RP01033,RP00026,RP12277,RP00085,RP01963,RP06172,RP01271,RP00395,RP00424,RP06101,RP01093,RP01457,RP00729,RP00052,RP00285,RP00060,RP05859,RP04833	R01518,R01360,R00199,R01858,R02628,R01138,R00659,R00724,R00200,R00206,R02320,R00430,R00208,R01012,R00572,R02188,R01512,R01515,R01517,R01660,R01702,R04138,R00761,R04097,R00315,R00317,R00320,R00236,R00658,R00743,R01323,R01179,R05508,R00393,R04057,R02955,R05336,R01359,R05509,R00928,R04000,R00229,R07832,R03884,R00227,R03153,R00235,R00238,R01357,R00410,R01365,R01359,R01358,R02085,R00472,R01068,R01061,R01063,R01090,R01088,R00214,R00216,R00771,R01360,R04096,R04095,R00756,R00769,R05805,R00770,R00762,R00764,R00767,R00211,R00210,R00209,R01196,R00212,R00725,R01139,R00299,R08404,R02185,R05804,R00303,R00850,R01702,R08566,R07601,R01651,R00316
122	0.67	362	27	88	0	1	C00031->C00123:[4->3,7->8,7->9,9->5]	RP06552,RP01568,RP01134,RP04543,RP00036,RP00113,RP11035,RP03767,RP06299,RP11427,RP00180,RP01887,RP01033,RP12277,RP05915,RP01963,RP01271,RP00395,RP06799,RP00424,RP01093,RP00026,RP00729,RP00052,RP00285,RP00060,RP05859	R01384,R01386,R07658,R01518,R00837,R00286,R00199,R01858,R02628,R01138,R00659,R00724,R00200,R00206,R02320,R00430,R00208,R01012,R00572,R02188,R01512,R01515,R01517,R01660,R01702,R04138,R00761,R04097,R00315,R00317,R00320,R01978,R00658,R00238,R02737,R00836,R02085,R01068,R01061,R01063,R01978,R01090,R01088,R00771,R00743,R01323,R01179,R05508,R00393,R04057,R02955,R05336,R01359,R05509,R00928,R04000,R00229,R07832,R03884,R00227,R03153,R00235,R04096,R04095,R00756,R00769,R05805,R00770,R00762,R00764,R00767,R00211,R00210,R00209,R01196,R00212,R00725,R01139,R00299,R08404,R02185,R05804,R00303,R00850,R01702,R08566,R07601,R01651
123	0.67	280	20	56	0	1	C00031->C00123:[4->3,7->2,7->8,9->1]	RP06552,RP06299,RP11035,RP03767,RP04543,RP00453,RP11427,RP00180,RP01887,RP01093,RP05915,RP01963,RP06799,RP00424,RP04394,RP00026,RP00729,RP05859,RP00060,RP00343	R01384,R01386,R07658,R00761,R01702,R04138,R00286,R02727,R00010,R04097,R00315,R00317,R00320,R01978,R00771,R02737,R00836,R02085,R01978,R01090,R01088,R00238,R00743,R01323,R01179,R05508,R00393,R04057,R02955,R05336,R01359,R05509,R00928,R04000,R00229,R07832,R03884,R00227,R03153,R00235,R04096,R04095,R01702,R08566,R07601,R01651,R00725,R01139,R00299,R08404,R02185,R05804,R00303,R00850,R02778,R02780
124	0.67	257	21	59	0	1	C00031->C00123:[4->3,7->8,7->9,9->5]	RP06552,RP01134,RP04543,RP11035,RP03767,RP06299,RP11427,RP00180,RP01887,RP12277,RP05915,RP01963,RP06799,RP00424,RP01093,RP00026,RP00729,RP05859,RP00285,RP00060,RP04202	R01384,R01386,R07658,R00837,R00286,R01702,R04138,R00761,R04097,R00315,R00317,R00320,R01978,R00238,R02737,R00836,R02085,R01978,R01090,R01088,R00771,R00743,R01323,R01179,R05508,R00393,R04057,R02955,R05336,R01359,R05509,R00928,R04000,R00229,R07832,R03884,R00227,R03153,R00235,R04096,R04095,R01702,R08566,R07601,R01651,R00211,R00210,R00209,R01196,R00212,R00725,R01139,R00299,R08404,R02185,R05804,R00303,R00850,R00207
125	0.83	298	23	63	0	1	C00031->C00123:[4->3,7->2,7->9,9->1,9->5]	RP06552,RP06299,RP11035,RP03767,RP01456,RP00453,RP11427,RP00180,RP08343,RP00026,RP12277,RP05915,RP00085,RP00343,RP01963,RP04833,RP00424,RP01093,RP01457,RP00729,RP05859,RP00060,RP04543	R01384,R01386,R07658,R00761,R01702,R04138,R01360,R02727,R00010,R04097,R00315,R00317,R00320,R00236,R00743,R01323,R01179,R05508,R00393,R04057,R02955,R05336,R01359,R05509,R00928,R04000,R00229,R07832,R03884,R00227,R03153,R00235,R00238,R02737,R00836,R01357,R00410,R01365,R01359,R01358,R02778,R02780,R02085,R00316,R01090,R01088,R00771,R01360,R04096,R04095,R01702,R08566,R07601,R01651,R00725,R01139,R00299,R08404,R02185,R05804,R00303,R00850,R00286
126	0.83	338	26	99	0	1	C00031->C00123:[2->3,7->2,7->9,9->1,9->5]	RP01568,RP01456,RP00036,RP00113,RP11035,RP03767,RP06299,RP11427,RP00180,RP01033,RP00026,RP12277,RP00085,RP01963,RP01271,RP00395,RP00424,RP01093,RP01457,RP05698,RP00729,RP05859,RP00285,RP00060,RP00052,RP04202	R01518,R01360,R00199,R01858,R02628,R01138,R00659,R00724,R00200,R00206,R02320,R00430,R00208,R01012,R00572,R02188,R01512,R01515,R01517,R01660,R01702,R04138,R00761,R04097,R00315,R00317,R00320,R00658,R00743,R01323,R01179,R05508,R00393,R04057,R02955,R05336,R01359,R05509,R00928,R04000,R00229,R07832,R03884,R00227,R03153,R00235,R00238,R01357,R00410,R01365,R01359,R01358,R02085,R01068,R01061,R01063,R01090,R01088,R00771,R01360,R01196,R00006,R00014,R00211,R00210,R01699,R00207,R00224,R00226,R00209,R05636,R03145,R04096,R04095,R01702,R08566,R07601,R01651,R00211,R00210,R00209,R01196,R00212,R00725,R01139,R00299,R08404,R02185,R05804,R00303,R00850,R00756,R00769,R05805,R00770,R00762,R00764,R00767,R00207
127	0.83	284	24	64	0	1	C00031->C00123:[4->1,4->3,4->5,7->2,7->9,9->1,9->5]	RP06552,RP01134,RP06299,RP11035,RP03767,RP01456,RP11427,RP00180,RP01457,RP12277,RP05915,RP06101,RP04202,RP01963,RP06172,RP00085,RP00424,RP01093,RP00026,RP00287,RP00729,RP05859,RP00060,RP04543	R01384,R01386,R07658,R00837,R00761,R01702,R04138,R01360,R04097,R00315,R00317,R00320,R01360,R00238,R02737,R00836,R00214,R00216,R00207,R02085,R00472,R01357,R00410,R01365,R01359,R01358,R01090,R01088,R00771,R00743,R01323,R01179,R05508,R00393,R04057,R02955,R05336,R01359,R05509,R00928,R04000,R00229,R07832,R03884,R00227,R03153,R00235,R00214,R00216,R04096,R04095,R01702,R08566,R07601,R01651,R00725,R01139,R00299,R08404,R02185,R05804,R00303,R00850,R00286
128	0.83	316	26	66	0	1	C00031->C00123:[4->3,7->2,7->9,9->1,9->5]	RP06552,RP01456,RP12277,RP11035,RP03767,RP02940,RP04543,RP00453,RP11427,RP00180,RP02450,RP01457,RP06727,RP05915,RP00085,RP01963,RP00424,RP01093,RP06639,RP00026,RP00729,RP05859,RP00060,RP00343,RP06299,RP01133	R01384,R01386,R07658,R01360,R00238,R01702,R04138,R03321,R00286,R02727,R00010,R04097,R00315,R00317,R00320,R02736,R01360,R01830,R02737,R00836,R01357,R00410,R01365,R01359,R01358,R02085,R01090,R01088,R00771,R01621,R00743,R01323,R01179,R05508,R00393,R04057,R02955,R05336,R01359,R05509,R00928,R04000,R00229,R07832,R03884,R00227,R03153,R00235,R04096,R04095,R01702,R08566,R07601,R01651,R00725,R01139,R00299,R08404,R02185,R05804,R00303,R00850,R02778,R02780,R00761,R00835
129	0.83	370	30	102	0	1	C00031->C00123:[2->3,7->2,7->9,9->1,9->5]	RP01568,RP06299,RP00036,RP00113,RP11035,RP03767,RP01456,RP02454,RP11427,RP00180,RP02961,RP01033,RP01457,RP06727,RP01590,RP00085,RP01963,RP01271,RP00395,RP05698,RP12277,RP01093,RP06639,RP00026,RP00424,RP00729,RP05859,RP00060,RP00052,RP00216	R01518,R00761,R00199,R01858,R02628,R01138,R00659,R00724,R00200,R00206,R02320,R00430,R00208,R01012,R00572,R02188,R01512,R01515,R01517,R01660,R01702,R04138,R01360,R02740,R04097,R00315,R00317,R00320,R00028,R00658,R01360,R01830,R01555,R05196,R01357,R00410,R01365,R01359,R01358,R02085,R01068,R01061,R01063,R01196,R00006,R00014,R00211,R00210,R01699,R00207,R00224,R00226,R00209,R05636,R03145,R00238,R00771,R01621,R00743,R01323,R01179,R05508,R00393,R04057,R02955,R05336,R01359,R05509,R00928,R04000,R00229,R07832,R03884,R00227,R03153,R00235,R01090,R01088,R04096,R04095,R01702,R08566,R07601,R01651,R00725,R01139,R00299,R08404,R02185,R05804,R00303,R00850,R00756,R00769,R05805,R00770,R00762,R00764,R00767,R01788,R02189,R01786
130	0.67	452	31	77	0	1	C00031->C00123:[4->1,4->3,7->2,7->8,9->1]	RP06552,RP01568,RP01134,RP06299,RP00036,RP00113,RP11035,RP03767,RP04543,RP00453,RP11427,RP06101,RP01887,RP01033,RP04394,RP05915,RP04202,RP01963,RP06172,RP01271,RP00395,RP06799,RP00424,RP01093,RP00287,RP00729,RP00052,RP00285,RP00060,RP05859,RP00343	R01384,R01386,R07658,R01518,R00837,R00761,R00199,R01858,R02628,R01138,R00659,R00724,R00200,R00206,R02320,R00430,R00208,R01012,R00572,R02188,R01512,R01515,R01517,R01660,R01702,R04138,R00286,R02727,R00010,R04097,R00214,R00216,R01978,R00658,R00238,R02737,R00836,R00207,R02085,R00472,R01068,R01061,R01063,R01978,R01090,R01088,R00771,R00214,R00216,R04096,R04095,R00756,R00769,R05805,R00770,R00762,R00764,R00767,R00211,R00210,R00209,R01196,R00212,R00725,R01139,R00299,R08404,R02185,R05804,R00303,R00850,R01702,R08566,R07601,R01651,R02778,R02780
131	0.83	356	29	96	0	1	C00031->C00123:[4->3,7->2,7->9,9->1,9->5]	RP06552,RP01568,RP01456,RP00036,RP00113,RP11035,RP03767,RP04543,RP00453,RP11427,RP00180,RP01033,RP00026,RP12277,RP05915,RP00085,RP01963,RP01271,RP00395,RP00424,RP01093,RP01457,RP00729,RP00052,RP00285,RP00060,RP05859,RP00343,RP06299	R01384,R01386,R07658,R01518,R01360,R00199,R01858,R02628,R01138,R00659,R00724,R00200,R00206,R02320,R00430,R00208,R01012,R00572,R02188,R01512,R01515,R01517,R01660,R01702,R04138,R00286,R02727,R00010,R04097,R00315,R00317,R00320,R00658,R00743,R01323,R01179,R05508,R00393,R04057,R02955,R05336,R01359,R05509,R00928,R04000,R00229,R07832,R03884,R00227,R03153,R00235,R00238,R02737,R00836,R01357,R00410,R01365,R01359,R01358,R02085,R01068,R01061,R01063,R01090,R01088,R00771,R01360,R04096,R04095,R00756,R00769,R05805,R00770,R00762,R00764,R00767,R00211,R00210,R00209,R01196,R00212,R00725,R01139,R00299,R08404,R02185,R05804,R00303,R00850,R01702,R08566,R07601,R01651,R02778,R02780,R00761
132	0.67	272	20	51	0	1	C00031->C00123:[7->2,7->3,7->8,9->1]	RP01925,RP11035,RP03767,RP06299,RP11427,RP00180,RP01887,RP06639,RP04394,RP01963,RP06799,RP00424,RP01093,RP00026,RP00729,RP05859,RP06427,RP00060,RP06593,RP01133	R02035,R01702,R04138,R00761,R04097,R00315,R00317,R00320,R01978,R01621,R00238,R02085,R01978,R01090,R01088,R00771,R00743,R01323,R01179,R05508,R00393,R04057,R02955,R05336,R01359,R05509,R00928,R04000,R00229,R07832,R03884,R00227,R03153,R00235,R04096,R04095,R01702,R08566,R07601,R01651,R01067,R00725,R01139,R00299,R08404,R02185,R05804,R00303,R00850,R01528,R00835
133	0.67	307	25	63	0	1	C00031->C00123:[4->3,7->2,7->8,9->1]	RP06552,RP01134,RP01456,RP11035,RP03767,RP02940,RP06299,RP11427,RP00180,RP02450,RP01457,RP06727,RP04394,RP05915,RP00085,RP01963,RP00424,RP01093,RP06639,RP00026,RP00729,RP05859,RP00060,RP04543,RP01133	R01384,R01386,R07658,R00837,R01360,R01702,R04138,R03321,R00761,R04097,R00315,R00317,R00320,R02736,R01360,R01830,R00238,R02737,R00836,R01357,R00410,R01365,R01359,R01358,R02085,R01090,R01088,R00771,R01621,R00743,R01323,R01179,R05508,R00393,R04057,R02955,R05336,R01359,R05509,R00928,R04000,R00229,R07832,R03884,R00227,R03153,R00235,R04096,R04095,R01702,R08566,R07601,R01651,R00725,R01139,R00299,R08404,R02185,R05804,R00303,R00850,R00286,R00835
134	0.67	308	25	63	0	1	C00031->C00123:[4->1,4->3,7->2,7->8,9->1]	RP06552,RP01134,RP04543,RP11035,RP03767,RP06299,RP00453,RP11427,RP06101,RP01887,RP04394,RP05915,RP00180,RP04202,RP01963,RP06172,RP06799,RP00424,RP01093,RP00026,RP00287,RP00729,RP05859,RP00060,RP00343	R01384,R01386,R07658,R00837,R00286,R01702,R04138,R00761,R02727,R00010,R04097,R00214,R00216,R01978,R00238,R02737,R00836,R00315,R00317,R00320,R00207,R02085,R00472,R01978,R01090,R01088,R00771,R00743,R01323,R01179,R05508,R00393,R04057,R02955,R05336,R01359,R05509,R00928,R04000,R00229,R07832,R03884,R00227,R03153,R00235,R00214,R00216,R04096,R04095,R01702,R08566,R07601,R01651,R00725,R01139,R00299,R08404,R02185,R05804,R00303,R00850,R02778,R02780
135	0.83	307	25	63	0	1	C00031->C00123:[4->3,7->2,7->9,9->1,9->5]	RP06552,RP01134,RP01456,RP06727,RP11035,RP03767,RP02940,RP06299,RP11427,RP00180,RP02450,RP01457,RP12277,RP05915,RP00085,RP01963,RP00424,RP01093,RP06639,RP00026,RP00729,RP05859,RP00060,RP04543,RP01133	R01384,R01386,R07658,R00837,R01360,R01830,R01702,R04138,R03321,R00761,R04097,R00315,R00317,R00320,R02736,R01360,R00238,R02737,R00836,R01357,R00410,R01365,R01359,R01358,R02085,R01090,R01088,R00771,R01621,R00743,R01323,R01179,R05508,R00393,R04057,R02955,R05336,R01359,R05509,R00928,R04000,R00229,R07832,R03884,R00227,R03153,R00235,R04096,R04095,R01702,R08566,R07601,R01651,R00725,R01139,R00299,R08404,R02185,R05804,R00303,R00850,R00286,R00835
136	0.83	307	32	98	0	1	C00031->C00123:[4->3,7->2,7->9,9->1,9->5]	RP06552,RP01568,RP01134,RP04543,RP00109,RP00113,RP11035,RP03767,RP01456,RP11427,RP00180,RP00079,RP01033,RP00026,RP12277,RP00078,RP05915,RP00085,RP05729,RP01963,RP06172,RP01271,RP00395,RP00424,RP01093,RP01457,RP00729,RP05859,RP00060,RP00052,RP04202,RP06299	R01384,R01386,R07658,R01518,R00837,R00286,R00344,R00930,R00217,R00353,R02188,R01512,R01515,R01517,R01660,R01702,R04138,R01360,R04097,R00315,R00317,R00320,R00361,R00360,R00343,R00342,R01447,R01257,R00658,R00743,R01323,R01179,R05508,R00393,R04057,R02955,R05336,R01359,R05509,R00928,R04000,R00229,R07832,R03884,R00227,R03153,R00235,R00238,R00431,R00346,R00345,R00726,R00341,R02737,R00836,R01357,R00410,R01365,R01359,R01358,R00217,R00346,R00345,R00726,R00341,R00431,R02085,R00472,R01068,R01061,R01063,R01090,R01088,R00771,R01360,R04096,R04095,R01702,R08566,R07601,R01651,R00725,R01139,R00299,R08404,R02185,R05804,R00303,R00850,R00756,R00769,R05805,R00770,R00762,R00764,R00767,R00207,R00761
137	0.67	295	23	59	0	1	C00031->C00123:[4->3,4->5,7->8,7->9,9->5]	RP06552,RP01134,RP06299,RP11035,RP03767,RP04543,RP11427,RP06101,RP01887,RP12277,RP05915,RP00180,RP01963,RP06172,RP06799,RP00424,RP01093,RP00026,RP00287,RP00729,RP05859,RP00060,RP04202	R01384,R01386,R07658,R00837,R00761,R01702,R04138,R00286,R04097,R00214,R00216,R01978,R00238,R02737,R00836,R00315,R00317,R00320,R02085,R00472,R01978,R01090,R01088,R00771,R00743,R01323,R01179,R05508,R00393,R04057,R02955,R05336,R01359,R05509,R00928,R04000,R00229,R07832,R03884,R00227,R03153,R00235,R00214,R00216,R04096,R04095,R01702,R08566,R07601,R01651,R00725,R01139,R00299,R08404,R02185,R05804,R00303,R00850,R00207
138	0.83	349	28	101	0	1	C00031->C00123:[2->3,7->2,7->9,9->1,9->5]	RP01568,RP06299,RP00036,RP00113,RP11035,RP03767,RP01456,RP11427,RP00180,RP01033,RP06639,RP12277,RP00085,RP01963,RP01271,RP00395,RP00424,RP06427,RP01093,RP01457,RP00026,RP05698,RP00729,RP05859,RP00285,RP00060,RP00052,RP04202	R01518,R00761,R00199,R01858,R02628,R01138,R00659,R00724,R00200,R00206,R02320,R00430,R00208,R01012,R00572,R02188,R01512,R01515,R01517,R01660,R01702,R04138,R01360,R04097,R00315,R00317,R00320,R00658,R01621,R00238,R01357,R00410,R01365,R01359,R01358,R02085,R01068,R01061,R01063,R01090,R01088,R01067,R00771,R01360,R00743,R01323,R01179,R05508,R00393,R04057,R02955,R05336,R01359,R05509,R00928,R04000,R00229,R07832,R03884,R00227,R03153,R00235,R01196,R00006,R00014,R00211,R00210,R01699,R00207,R00224,R00226,R00209,R05636,R03145,R04096,R04095,R01702,R08566,R07601,R01651,R00211,R00210,R00209,R01196,R00212,R00725,R01139,R00299,R08404,R02185,R05804,R00303,R00850,R00756,R00769,R05805,R00770,R00762,R00764,R00767,R00207
139	0.83	264	22	62	0	1	C00031->C00123:[7->2,7->9,9->1,9->3,9->5]	RP01456,RP06172,RP11035,RP03767,RP06299,RP11427,RP00180,RP08343,RP00026,RP12277,RP00085,RP01963,RP04833,RP00424,RP06101,RP01093,RP01457,RP00729,RP05859,RP00285,RP00060,RP04202	R01360,R00472,R01702,R04138,R00761,R04097,R00315,R00317,R00320,R00236,R00743,R01323,R01179,R05508,R00393,R04057,R02955,R05336,R01359,R05509,R00928,R04000,R00229,R07832,R03884,R00227,R03153,R00235,R00238,R01357,R00410,R01365,R01359,R01358,R02085,R00316,R01090,R01088,R00214,R00216,R00771,R01360,R04096,R04095,R01702,R08566,R07601,R01651,R00211,R00210,R00209,R01196,R00212,R00725,R01139,R00299,R08404,R02185,R05804,R00303,R00850,R00207
140	0.67	356	26	84	0	1	C00031->C00123:[7->2,7->3,7->8,9->1]	RP01568,RP01925,RP00036,RP00113,RP11035,RP03767,RP06299,RP11427,RP04394,RP01887,RP01033,RP01133,RP00180,RP01963,RP01271,RP00395,RP06799,RP00424,RP01093,RP00026,RP00729,RP00052,RP00285,RP00060,RP05859,RP06593	R01518,R02035,R00199,R01858,R02628,R01138,R00659,R00724,R00200,R00206,R02320,R00430,R00208,R01012,R00572,R02188,R01512,R01515,R01517,R01660,R01702,R04138,R00761,R04097,R00238,R01978,R00658,R00835,R00315,R00317,R00320,R02085,R01068,R01061,R01063,R01978,R01090,R01088,R00771,R00743,R01323,R01179,R05508,R00393,R04057,R02955,R05336,R01359,R05509,R00928,R04000,R00229,R07832,R03884,R00227,R03153,R00235,R04096,R04095,R00756,R00769,R05805,R00770,R00762,R00764,R00767,R00211,R00210,R00209,R01196,R00212,R00725,R01139,R00299,R08404,R02185,R05804,R00303,R00850,R01702,R08566,R07601,R01651,R01528
141	0.67	332	29	68	0	1	C00031->C00123:[4->3,4->5,7->8,7->9,9->5]	RP06552,RP01134,RP06299,RP06727,RP11035,RP03767,RP04543,RP02454,RP11427,RP06101,RP01887,RP00026,RP12277,RP05915,RP00180,RP01963,RP06172,RP01590,RP06799,RP02961,RP00424,RP01093,RP06639,RP00287,RP00729,RP05859,RP00060,RP04202,RP00216	R01384,R01386,R07658,R00837,R00761,R01830,R01702,R04138,R00286,R02740,R04097,R00214,R00216,R01978,R00743,R01323,R01179,R05508,R00393,R04057,R02955,R05336,R01359,R05509,R00928,R04000,R00229,R07832,R03884,R00227,R03153,R00235,R00238,R02737,R00836,R00315,R00317,R00320,R02085,R00472,R01555,R05196,R01978,R00028,R01090,R01088,R00771,R01621,R00214,R00216,R04096,R04095,R01702,R08566,R07601,R01651,R00725,R01139,R00299,R08404,R02185,R05804,R00303,R00850,R00207,R01788,R02189,R01786
142	0.83	336	29	96	0	1	C00031->C00123:[4->3,7->2,7->9,9->1,9->5]	RP06552,RP01134,RP04543,RP11035,RP03767,RP01456,RP06172,RP11427,RP00180,RP00079,RP01457,RP12277,RP00078,RP05915,RP00085,RP05729,RP01963,RP00036,RP00424,RP01093,RP06639,RP00026,RP00729,RP05859,RP06427,RP00060,RP00109,RP04202,RP06299	R01384,R01386,R07658,R00837,R00286,R01702,R04138,R01360,R00472,R04097,R00315,R00317,R00320,R00361,R00360,R00343,R00342,R01447,R01257,R01360,R00238,R00431,R00346,R00345,R00726,R00341,R02737,R00836,R01357,R00410,R01365,R01359,R01358,R00217,R00346,R00345,R00726,R00341,R00431,R02085,R00199,R01858,R02628,R01138,R00659,R00724,R00200,R00206,R02320,R00430,R00208,R01012,R00572,R01090,R01088,R00771,R01621,R00743,R01323,R01179,R05508,R00393,R04057,R02955,R05336,R01359,R05509,R00928,R04000,R00229,R07832,R03884,R00227,R03153,R00235,R04096,R04095,R01702,R08566,R07601,R01651,R01067,R00725,R01139,R00299,R08404,R02185,R05804,R00303,R00850,R00344,R00930,R00217,R00353,R00207,R00761
143	0.83	301	26	67	0	1	C00031->C00123:[4->3,7->2,7->9,9->1,9->5]	RP06552,RP01134,RP01456,RP06727,RP11035,RP03767,RP06299,RP02454,RP11427,RP00180,RP02961,RP01457,RP12277,RP05915,RP00085,RP01963,RP01590,RP00424,RP01093,RP06639,RP00026,RP00729,RP05859,RP00060,RP04543,RP00216	R01384,R01386,R07658,R00837,R01360,R01830,R01702,R04138,R00761,R02740,R04097,R00315,R00317,R00320,R00028,R01360,R00238,R02737,R00836,R01357,R00410,R01365,R01359,R01358,R02085,R01555,R05196,R01090,R01088,R00771,R01621,R00743,R01323,R01179,R05508,R00393,R04057,R02955,R05336,R01359,R05509,R00928,R04000,R00229,R07832,R03884,R00227,R03153,R00235,R04096,R04095,R01702,R08566,R07601,R01651,R00725,R01139,R00299,R08404,R02185,R05804,R00303,R00850,R00286,R01788,R02189,R01786
144	0.83	275	20	56	0	1	C00031->C00123:[7->2,7->9,9->1,9->3,9->5]	RP01456,RP06172,RP11035,RP03767,RP06299,RP11427,RP00180,RP08343,RP00026,RP12277,RP00085,RP01963,RP04833,RP00424,RP06101,RP01093,RP01457,RP00729,RP05859,RP00060	R01360,R00472,R01702,R04138,R00761,R04097,R00315,R00317,R00320,R00236,R00743,R01323,R01179,R05508,R00393,R04057,R02955,R05336,R01359,R05509,R00928,R04000,R00229,R07832,R03884,R00227,R03153,R00235,R00238,R01357,R00410,R01365,R01359,R01358,R02085,R00316,R01090,R01088,R00214,R00216,R00771,R01360,R04096,R04095,R01702,R08566,R07601,R01651,R00725,R01139,R00299,R08404,R02185,R05804,R00303,R00850
145	0.83	313	28	70	0	1	C00031->C00123:[4->1,4->3,4->5,7->2,7->9,9->1,9->5]	RP06552,RP01134,RP01456,RP11035,RP03767,RP04543,RP00453,RP11427,RP06101,RP06639,RP12277,RP05915,RP00180,RP04202,RP01963,RP06172,RP00085,RP00424,RP01093,RP01457,RP00026,RP00287,RP00729,RP05859,RP06427,RP00060,RP00343,RP06299	R01384,R01386,R07658,R00837,R01360,R01702,R04138,R00286,R02727,R00010,R04097,R00214,R00216,R01621,R00238,R02737,R00836,R00315,R00317,R00320,R00207,R02085,R00472,R01357,R00410,R01365,R01359,R01358,R01090,R01088,R00771,R01360,R00743,R01323,R01179,R05508,R00393,R04057,R02955,R05336,R01359,R05509,R00928,R04000,R00229,R07832,R03884,R00227,R03153,R00235,R00214,R00216,R04096,R04095,R01702,R08566,R07601,R01651,R01067,R00725,R01139,R00299,R08404,R02185,R05804,R00303,R00850,R02778,R02780,R00761
146	0.67	308	25	63	0	1	C00031->C00123:[4->3,4->5,7->8,7->9,9->5]	RP06552,RP01134,RP04543,RP11035,RP03767,RP06299,RP00453,RP11427,RP06101,RP01887,RP12277,RP05915,RP00180,RP04202,RP01963,RP06172,RP06799,RP00424,RP01093,RP00026,RP00287,RP00729,RP05859,RP00060,RP00343	R01384,R01386,R07658,R00837,R00286,R01702,R04138,R00761,R02727,R00010,R04097,R00214,R00216,R01978,R00238,R02737,R00836,R00315,R00317,R00320,R00207,R02085,R00472,R01978,R01090,R01088,R00771,R00743,R01323,R01179,R05508,R00393,R04057,R02955,R05336,R01359,R05509,R00928,R04000,R00229,R07832,R03884,R00227,R03153,R00235,R00214,R00216,R04096,R04095,R01702,R08566,R07601,R01651,R00725,R01139,R00299,R08404,R02185,R05804,R00303,R00850,R02778,R02780
147	0.67	363	28	89	0	1	C00031->C00123:[4->3,7->8,7->9,9->5]	RP06552,RP01568,RP01134,RP04543,RP00036,RP00113,RP03767,RP06299,RP12067,RP11427,RP00180,RP01887,RP01033,RP12277,RP05915,RP01963,RP01271,RP00395,RP06799,RP00424,RP01093,RP00026,RP11034,RP00729,RP05859,RP00285,RP00060,RP00052	R01384,R01386,R07658,R01518,R00837,R00286,R00199,R01858,R02628,R01138,R00659,R00724,R00200,R00206,R02320,R00430,R00208,R01012,R00572,R02188,R01512,R01515,R01517,R01660,R04138,R00761,R07602,R04097,R00315,R00317,R00320,R01978,R00658,R00238,R02737,R00836,R02085,R01068,R01061,R01063,R01978,R01090,R01088,R00771,R00743,R01323,R01179,R05508,R00393,R04057,R02955,R05336,R01359,R05509,R00928,R04000,R00229,R07832,R03884,R00227,R03153,R00235,R07601,R04096,R04095,R01702,R08566,R07601,R01651,R00211,R00210,R00209,R01196,R00212,R00725,R01139,R00299,R08404,R02185,R05804,R00303,R00850,R00756,R00769,R05805,R00770,R00762,R00764,R00767
148	0.83	277	22	60	0	1	C00031->C00123:[4->3,7->2,7->9,9->1,9->5]	RP06552,RP01134,RP01456,RP11035,RP03767,RP06299,RP11427,RP00180,RP06639,RP12277,RP05915,RP00085,RP01963,RP00424,RP01093,RP01457,RP00026,RP00729,RP05859,RP06427,RP00060,RP04543	R01384,R01386,R07658,R00837,R01360,R01702,R04138,R00761,R04097,R00315,R00317,R00320,R01621,R00238,R02737,R00836,R01357,R00410,R01365,R01359,R01358,R02085,R01090,R01088,R00771,R01360,R00743,R01323,R01179,R05508,R00393,R04057,R02955,R05336,R01359,R05509,R00928,R04000,R00229,R07832,R03884,R00227,R03153,R00235,R04096,R04095,R01702,R08566,R07601,R01651,R01067,R00725,R01139,R00299,R08404,R02185,R05804,R00303,R00850,R00286
149	0.67	408	24	43	0	1	C00031->C00123:[4->1,4->3,7->2,7->8,9->1]	RP06552,RP01134,RP04543,RP11035,RP03767,RP06299,RP11427,RP00180,RP01887,RP08343,RP04394,RP05915,RP06101,RP01963,RP04833,RP06172,RP06799,RP00424,RP01093,RP00287,RP00729,RP05859,RP00060,RP04202	R01384,R01386,R07658,R00837,R00286,R01702,R04138,R00761,R04097,R00315,R00317,R00320,R01978,R00236,R00238,R02737,R00836,R00214,R00216,R02085,R00316,R00472,R01978,R01090,R01088,R00771,R00214,R00216,R04096,R04095,R01702,R08566,R07601,R01651,R00725,R01139,R00299,R08404,R02185,R05804,R00303,R00850,R00207
150	0.67	301	26	67	0	1	C00031->C00123:[4->3,7->2,7->8,9->1]	RP06552,RP01134,RP01456,RP11035,RP03767,RP06299,RP02454,RP11427,RP00180,RP02961,RP01457,RP06727,RP04394,RP05915,RP00085,RP01963,RP01590,RP00424,RP01093,RP06639,RP00026,RP00729,RP05859,RP00060,RP04543,RP00216	R01384,R01386,R07658,R00837,R01360,R01702,R04138,R00761,R02740,R04097,R00315,R00317,R00320,R00028,R01360,R01830,R00238,R02737,R00836,R01357,R00410,R01365,R01359,R01358,R02085,R01555,R05196,R01090,R01088,R00771,R01621,R00743,R01323,R01179,R05508,R00393,R04057,R02955,R05336,R01359,R05509,R00928,R04000,R00229,R07832,R03884,R00227,R03153,R00235,R04096,R04095,R01702,R08566,R07601,R01651,R00725,R01139,R00299,R08404,R02185,R05804,R00303,R00850,R00286,R01788,R02189,R01786
151	0.83	289	23	63	0	1	C00031->C00123:[4->3,7->2,7->9,9->1,9->5]	RP06552,RP04543,RP11035,RP03767,RP01456,RP00453,RP11427,RP00180,RP01457,RP12277,RP05915,RP00085,RP01963,RP00424,RP01093,RP06639,RP00026,RP00729,RP05859,RP06427,RP00060,RP00343,RP06299	R01384,R01386,R07658,R00286,R01702,R04138,R01360,R02727,R00010,R04097,R00315,R00317,R00320,R01360,R00238,R02737,R00836,R01357,R00410,R01365,R01359,R01358,R02085,R01090,R01088,R00771,R01621,R00743,R01323,R01179,R05508,R00393,R04057,R02955,R05336,R01359,R05509,R00928,R04000,R00229,R07832,R03884,R00227,R03153,R00235,R04096,R04095,R01702,R08566,R07601,R01651,R01067,R00725,R01139,R00299,R08404,R02185,R05804,R00303,R00850,R02778,R02780,R00761
152	0.67	321	25	59	0	1	C00031->C00123:[4->3,7->8,7->9,9->5]	RP06552,RP01134,RP04543,RP12277,RP03767,RP02940,RP06299,RP12067,RP11427,RP00180,RP01887,RP02450,RP00026,RP06727,RP05915,RP01963,RP06799,RP00424,RP01093,RP06639,RP11034,RP00729,RP05859,RP00060,RP01133	R01384,R01386,R07658,R00837,R00286,R00238,R04138,R03321,R00761,R07602,R04097,R00315,R00317,R00320,R01978,R02736,R00743,R01323,R01179,R05508,R00393,R04057,R02955,R05336,R01359,R05509,R00928,R04000,R00229,R07832,R03884,R00227,R03153,R00235,R01830,R02737,R00836,R02085,R01978,R01090,R01088,R00771,R01621,R07601,R04096,R04095,R01702,R08566,R07601,R01651,R00725,R01139,R00299,R08404,R02185,R05804,R00303,R00850,R00835
153	0.67	338	30	71	0	1	C00031->C00123:[4->1,4->3,7->2,7->8,9->1]	RP06552,RP01134,RP06299,RP11035,RP03767,RP00196,RP04543,RP11427,RP00180,RP01887,RP00026,RP04394,RP05915,RP06101,RP01197,RP01963,RP06172,RP01590,RP06799,RP02961,RP00424,RP01093,RP06639,RP00287,RP00729,RP05859,RP06427,RP00060,RP04202,RP00216	R01384,R01386,R07658,R00837,R00761,R01702,R04138,R00289,R00287,R00955,R00286,R04097,R00315,R00317,R00320,R01978,R00743,R01323,R01179,R05508,R00393,R04057,R02955,R05336,R01359,R05509,R00928,R04000,R00229,R07832,R03884,R00227,R03153,R00235,R00238,R02737,R00836,R00214,R00216,R00959,R02085,R00472,R01555,R05196,R01978,R00028,R01090,R01088,R00771,R01621,R00214,R00216,R04096,R04095,R01702,R08566,R07601,R01651,R01067,R00725,R01139,R00299,R08404,R02185,R05804,R00303,R00850,R00207,R01788,R02189,R01786
154	0.67	387	29	88	0	1	C00031->C00123:[4->1,4->3,7->2,7->8,9->1]	RP06552,RP01568,RP01134,RP06299,RP00036,RP00113,RP11035,RP03767,RP04543,RP11427,RP06101,RP01887,RP01033,RP01093,RP05915,RP00180,RP01963,RP06172,RP01271,RP00395,RP06799,RP00424,RP04394,RP00026,RP00287,RP00729,RP05859,RP00060,RP00052	R01384,R01386,R07658,R01518,R00837,R00761,R00199,R01858,R02628,R01138,R00659,R00724,R00200,R00206,R02320,R00430,R00208,R01012,R00572,R02188,R01512,R01515,R01517,R01660,R01702,R04138,R00286,R04097,R00214,R00216,R01978,R00658,R00771,R02737,R00836,R00315,R00317,R00320,R02085,R00472,R01068,R01061,R01063,R01978,R01090,R01088,R00238,R00743,R01323,R01179,R05508,R00393,R04057,R02955,R05336,R01359,R05509,R00928,R04000,R00229,R07832,R03884,R00227,R03153,R00235,R00214,R00216,R04096,R04095,R01702,R08566,R07601,R01651,R00725,R01139,R00299,R08404,R02185,R05804,R00303,R00850,R00756,R00769,R05805,R00770,R00762,R00764,R00767
155	0.67	291	22	56	0	1	C00031->C00123:[4->3,7->8,7->9,9->5]	RP06552,RP01134,RP04543,RP03767,RP06299,RP12067,RP11427,RP00180,RP01887,RP00026,RP12277,RP05915,RP01963,RP06799,RP00424,RP01093,RP06639,RP11034,RP00729,RP05859,RP06427,RP00060	R01384,R01386,R07658,R00837,R00286,R04138,R00761,R07602,R04097,R00315,R00317,R00320,R01978,R00743,R01323,R01179,R05508,R00393,R04057,R02955,R05336,R01359,R05509,R00928,R04000,R00229,R07832,R03884,R00227,R03153,R00235,R00238,R02737,R00836,R02085,R01978,R01090,R01088,R00771,R01621,R07601,R04096,R04095,R01702,R08566,R07601,R01651,R01067,R00725,R01139,R00299,R08404,R02185,R05804,R00303,R00850
156	0.83	310	27	70	0	1	C00031->C00123:[4->3,7->2,7->9,9->1,9->5]	RP06552,RP01456,RP12277,RP11035,RP03767,RP04543,RP02454,RP00453,RP11427,RP00180,RP02961,RP01457,RP06727,RP05915,RP00085,RP01963,RP01590,RP00424,RP01093,RP06639,RP00026,RP00729,RP05859,RP00060,RP00343,RP06299,RP00216	R01384,R01386,R07658,R01360,R00238,R01702,R04138,R00286,R02740,R02727,R00010,R04097,R00315,R00317,R00320,R00028,R01360,R01830,R02737,R00836,R01357,R00410,R01365,R01359,R01358,R02085,R01555,R05196,R01090,R01088,R00771,R01621,R00743,R01323,R01179,R05508,R00393,R04057,R02955,R05336,R01359,R05509,R00928,R04000,R00229,R07832,R03884,R00227,R03153,R00235,R04096,R04095,R01702,R08566,R07601,R01651,R00725,R01139,R00299,R08404,R02185,R05804,R00303,R00850,R02778,R02780,R00761,R01788,R02189,R01786
157	0.67	291	23	57	0	1	C00031->C00123:[4->3,7->2,7->8,9->1]	RP01095,RP06552,RP01134,RP04543,RP11035,RP03767,RP06299,RP11427,RP00180,RP01887,RP01093,RP05915,RP01573,RP01963,RP06639,RP06799,RP00424,RP04394,RP00026,RP00729,RP05859,RP00060,RP01576	R05339,R01384,R01386,R07658,R00837,R00286,R01702,R04138,R00761,R04097,R00315,R00317,R00320,R01978,R00771,R02737,R00836,R01529,R02085,R01621,R01978,R01090,R01088,R00238,R00743,R01323,R01179,R05508,R00393,R04057,R02955,R05336,R01359,R05509,R00928,R04000,R00229,R07832,R03884,R00227,R03153,R00235,R04096,R04095,R01702,R08566,R07601,R01651,R00725,R01139,R00299,R08404,R02185,R05804,R00303,R00850,R05338
158	0.67	283	21	57	0	1	C00031->C00123:[4->3,7->8,7->9,9->5]	RP06552,RP06299,RP03767,RP04543,RP12067,RP00453,RP11427,RP00180,RP01887,RP12277,RP05915,RP01963,RP06799,RP00424,RP01093,RP00026,RP11034,RP00729,RP05859,RP00060,RP00343	R01384,R01386,R07658,R00761,R04138,R00286,R07602,R02727,R00010,R04097,R00315,R00317,R00320,R01978,R00238,R02737,R00836,R02085,R01978,R01090,R01088,R00771,R00743,R01323,R01179,R05508,R00393,R04057,R02955,R05336,R01359,R05509,R00928,R04000,R00229,R07832,R03884,R00227,R03153,R00235,R07601,R04096,R04095,R01702,R08566,R07601,R01651,R00725,R01139,R00299,R08404,R02185,R05804,R00303,R00850,R02778,R02780
159	0.83	301	26	66	0	1	C00031->C00123:[4->1,4->3,4->5,7->2,7->9,9->1,9->5]	RP06552,RP01134,RP01456,RP11035,RP03767,RP04543,RP11427,RP06101,RP06639,RP12277,RP05915,RP00180,RP01963,RP06172,RP00085,RP00424,RP01093,RP01457,RP00026,RP00287,RP00729,RP05859,RP06427,RP00060,RP04202,RP06299	R01384,R01386,R07658,R00837,R01360,R01702,R04138,R00286,R04097,R00214,R00216,R01621,R00238,R02737,R00836,R00315,R00317,R00320,R02085,R00472,R01357,R00410,R01365,R01359,R01358,R01090,R01088,R00771,R01360,R00743,R01323,R01179,R05508,R00393,R04057,R02955,R05336,R01359,R05509,R00928,R04000,R00229,R07832,R03884,R00227,R03153,R00235,R00214,R00216,R04096,R04095,R01702,R08566,R07601,R01651,R01067,R00725,R01139,R00299,R08404,R02185,R05804,R00303,R00850,R00207,R00761
160	0.67	312	25	62	0	1	C00031->C00123:[4->3,7->2,7->8,9->1]	RP06552,RP01134,RP04543,RP11035,RP03767,RP06299,RP02454,RP11427,RP00180,RP01887,RP00026,RP06727,RP04394,RP05915,RP01963,RP01590,RP06799,RP02961,RP00424,RP01093,RP06639,RP00729,RP05859,RP00060,RP00216	R01384,R01386,R07658,R00837,R00286,R01702,R04138,R00761,R02740,R04097,R00315,R00317,R00320,R01978,R00743,R01323,R01179,R05508,R00393,R04057,R02955,R05336,R01359,R05509,R00928,R04000,R00229,R07832,R03884,R00227,R03153,R00235,R01830,R00238,R02737,R00836,R02085,R01555,R05196,R01978,R00028,R01090,R01088,R00771,R01621,R04096,R04095,R01702,R08566,R07601,R01651,R00725,R01139,R00299,R08404,R02185,R05804,R00303,R00850,R01788,R02189,R01786
161	0.67	313	25	61	0	1	C00031->C00123:[4->1,4->3,7->2,7->8,9->1]	RP06552,RP01134,RP06299,RP11035,RP03767,RP04543,RP11427,RP06101,RP01887,RP01093,RP05915,RP00180,RP01963,RP06172,RP06639,RP06799,RP00424,RP04394,RP00026,RP00287,RP00729,RP05859,RP06427,RP00060,RP04202	R01384,R01386,R07658,R00837,R00761,R01702,R04138,R00286,R04097,R00214,R00216,R01978,R00771,R02737,R00836,R00315,R00317,R00320,R02085,R00472,R01621,R01978,R01090,R01088,R00238,R00743,R01323,R01179,R05508,R00393,R04057,R02955,R05336,R01359,R05509,R00928,R04000,R00229,R07832,R03884,R00227,R03153,R00235,R00214,R00216,R04096,R04095,R01702,R08566,R07601,R01651,R01067,R00725,R01139,R00299,R08404,R02185,R05804,R00303,R00850,R00207
162	0.67	267	24	66	0	1	C00031->C00123:[4->3,7->2,7->8,9->1]	RP06552,RP01134,RP01456,RP06427,RP11035,RP03767,RP06299,RP11427,RP00180,RP01093,RP05915,RP00085,RP01963,RP06639,RP00424,RP04394,RP01457,RP04543,RP00026,RP00729,RP05859,RP00285,RP00060,RP04202	R01384,R01386,R07658,R00837,R01360,R01067,R01702,R04138,R00761,R04097,R00315,R00317,R00320,R00771,R02737,R00836,R01357,R00410,R01365,R01359,R01358,R02085,R01621,R01090,R01088,R00238,R01360,R00286,R00743,R01323,R01179,R05508,R00393,R04057,R02955,R05336,R01359,R05509,R00928,R04000,R00229,R07832,R03884,R00227,R03153,R00235,R04096,R04095,R01702,R08566,R07601,R01651,R00211,R00210,R00209,R01196,R00212,R00725,R01139,R00299,R08404,R02185,R05804,R00303,R00850,R00207
163	0.83	315	25	65	0	1	C00031->C00123:[4->3,7->2,7->9,9->1,9->5]	RP06552,RP01456,RP11035,RP03767,RP04543,RP00453,RP11427,RP00180,RP08343,RP01457,RP12277,RP05915,RP00085,RP01963,RP04833,RP00424,RP01093,RP06639,RP00026,RP00729,RP05859,RP06427,RP00060,RP00343,RP06299	R01384,R01386,R07658,R01360,R01702,R04138,R00286,R02727,R00010,R04097,R00315,R00317,R00320,R00236,R01360,R00238,R02737,R00836,R01357,R00410,R01365,R01359,R01358,R02085,R00316,R01090,R01088,R00771,R01621,R00743,R01323,R01179,R05508,R00393,R04057,R02955,R05336,R01359,R05509,R00928,R04000,R00229,R07832,R03884,R00227,R03153,R00235,R04096,R04095,R01702,R08566,R07601,R01651,R01067,R00725,R01139,R00299,R08404,R02185,R05804,R00303,R00850,R02778,R02780,R00761
164	0.83	324	30	78	0	1	C00031->C00123:[4->1,4->3,4->5,7->2,7->9,9->1,9->5]	RP06552,RP00128,RP01456,RP12277,RP11035,RP03767,RP00196,RP04543,RP01134,RP11427,RP06101,RP02961,RP00026,RP04318,RP05915,RP00180,RP01197,RP01963,RP06172,RP00085,RP01590,RP00424,RP01093,RP01457,RP00287,RP00729,RP05859,RP00060,RP06299,RP00216	R01384,R01386,R07658,R00710,R00711,R01019,R00326,R01360,R00238,R01702,R04138,R00289,R00287,R00955,R00286,R00837,R04097,R00214,R00216,R00028,R00743,R01323,R01179,R05508,R00393,R04057,R02955,R05336,R01359,R05509,R00928,R04000,R00229,R07832,R03884,R00227,R03153,R00235,R00224,R02737,R00836,R00315,R00317,R00320,R00959,R02085,R00472,R01357,R00410,R01365,R01359,R01358,R01555,R05196,R01090,R01088,R00771,R01360,R00214,R00216,R04096,R04095,R01702,R08566,R07601,R01651,R00725,R01139,R00299,R08404,R02185,R05804,R00303,R00850,R00761,R01788,R02189,R01786
165	0.67	248	18	49	0	1	C00031->C00123:[7->3,7->8,7->9,9->5]	RP01925,RP11035,RP03767,RP06299,RP11427,RP00180,RP01887,RP01133,RP12277,RP01963,RP06799,RP00424,RP01093,RP00026,RP00729,RP05859,RP00060,RP06593	R02035,R01702,R04138,R00761,R04097,R00315,R00317,R00320,R01978,R00835,R00238,R02085,R01978,R01090,R01088,R00771,R00743,R01323,R01179,R05508,R00393,R04057,R02955,R05336,R01359,R05509,R00928,R04000,R00229,R07832,R03884,R00227,R03153,R00235,R04096,R04095,R01702,R08566,R07601,R01651,R00725,R01139,R00299,R08404,R02185,R05804,R00303,R00850,R01528
166	0.83	240	19	54	0	1	C00031->C00123:[7->2,7->3,7->9,9->1,9->5]	RP01456,RP11035,RP03767,RP06299,RP11427,RP00180,RP01925,RP00026,RP12277,RP00085,RP01963,RP00424,RP01093,RP01457,RP00729,RP05859,RP00060,RP06593,RP01133	R01360,R01702,R04138,R00761,R04097,R00315,R00317,R00320,R02035,R00743,R01323,R01179,R05508,R00393,R04057,R02955,R05336,R01359,R05509,R00928,R04000,R00229,R07832,R03884,R00227,R03153,R00235,R00238,R01357,R00410,R01365,R01359,R01358,R02085,R01090,R01088,R00771,R01360,R04096,R04095,R01702,R08566,R07601,R01651,R00725,R01139,R00299,R08404,R02185,R05804,R00303,R00850,R01528,R00835
167	0.83	327	31	76	0	1	C00031->C00123:[4->1,4->3,4->5,7->2,7->9,9->1,9->5]	RP06552,RP01134,RP01456,RP11035,RP03767,RP00196,RP04543,RP11427,RP06101,RP02961,RP06639,RP12277,RP05915,RP00180,RP01197,RP01963,RP06172,RP00085,RP01590,RP00424,RP01093,RP01457,RP00026,RP00287,RP00729,RP05859,RP06427,RP00060,RP04202,RP06299,RP00216	R01384,R01386,R07658,R00837,R01360,R01702,R04138,R00289,R00287,R00955,R00286,R04097,R00214,R00216,R00028,R01621,R00238,R02737,R00836,R00315,R00317,R00320,R00959,R02085,R00472,R01357,R00410,R01365,R01359,R01358,R01555,R05196,R01090,R01088,R00771,R01360,R00743,R01323,R01179,R05508,R00393,R04057,R02955,R05336,R01359,R05509,R00928,R04000,R00229,R07832,R03884,R00227,R03153,R00235,R00214,R00216,R04096,R04095,R01702,R08566,R07601,R01651,R01067,R00725,R01139,R00299,R08404,R02185,R05804,R00303,R00850,R00207,R00761,R01788,R02189,R01786
168	0.67	359	31	77	0	1	C00031->C00123:[4->1,4->3,7->2,7->8,9->1]	RP06552,RP00164,RP06299,RP11035,RP03767,RP04543,RP01134,RP11427,RP00453,RP01887,RP00026,RP00287,RP04394,RP06101,RP05915,RP00180,RP00343,RP01963,RP06172,RP06799,RP09657,RP09828,RP04202,RP01093,RP06639,RP00424,RP00729,RP00052,RP00060,RP05859,RP01270	R01384,R01386,R07658,R01010,R01011,R01012,R00761,R01702,R04138,R00286,R00837,R04097,R02727,R00010,R01978,R00743,R01323,R01179,R05508,R00393,R04057,R02955,R05336,R01359,R05509,R00928,R04000,R00229,R07832,R03884,R00227,R03153,R00235,R00214,R00216,R00238,R00214,R00216,R02737,R00836,R00315,R00317,R00320,R02778,R02780,R02085,R00472,R01978,R06861,R06862,R00207,R00771,R01621,R01090,R01088,R04096,R04095,R00756,R00769,R05805,R00770,R00762,R00764,R00767,R00725,R01139,R00299,R08404,R02185,R05804,R00303,R00850,R01702,R08566,R07601,R01651,R01068
169	0.67	312	28	78	0	2	C00031->C00123:[7->2,7->8,9->1,9->3]	RP00164,RP06172,RP11035,RP03767,RP06299,RP11427,RP00180,RP01887,RP08343,RP11034,RP00079,RP04394,RP05729,RP01963,RP04833,RP06799,RP09657,RP00424,RP01666,RP01093,RP06639,RP00026,RP00729,RP05859,RP00060,RP00052,RP01270,RP09828	R01010,R01011,R01012,R00472,R01702,R04138,R00761,R04097,R00315,R00317,R00320,R01978,R00236,R07601,R00361,R00360,R00343,R00342,R01447,R01257,R00238,R00217,R00346,R00345,R00726,R00341,R00431,R02085,R00316,R01978,R06861,R01090,R01088,R08566,R01651,R00771,R01621,R00743,R01323,R01179,R05508,R00393,R04057,R02955,R05336,R01359,R05509,R00928,R04000,R00229,R07832,R03884,R00227,R03153,R00235,R04096,R04095,R01702,R08566,R07601,R01651,R00725,R01139,R00299,R08404,R02185,R05804,R00303,R00850,R00756,R00769,R05805,R00770,R00762,R00764,R00767,R01068,R06862
170	0.50	442	31	83	0	2	C00031->C00123:[4->1,4->3,7->2]	RP06552,RP01568,RP04543,RP00036,RP11035,RP03767,RP00196,RP01456,RP06101,RP02961,RP01033,RP00060,RP01197,RP01963,RP06172,RP01271,RP01590,RP11034,RP05698,RP01093,RP01457,RP00424,RP00287,RP00729,RP00052,RP01264,RP01666,RP05859,RP04202,RP06299,RP00216	R01384,R01386,R07658,R01518,R00286,R00199,R01858,R02628,R01138,R00659,R00724,R00200,R00206,R02320,R00430,R00208,R01012,R00572,R01702,R04138,R00289,R00287,R00955,R01360,R00214,R00216,R00028,R00658,R00725,R01139,R00299,R08404,R02185,R05804,R00303,R00850,R00959,R02085,R00472,R01068,R01555,R05196,R07601,R01196,R00006,R00014,R00211,R00210,R01699,R00207,R00224,R00226,R00209,R05636,R03145,R00771,R01360,R01090,R01088,R00214,R00216,R04096,R04095,R00756,R00769,R05805,R00770,R00762,R00764,R00767,R07159,R01058,R08566,R01651,R01702,R08566,R07601,R01651,R00207,R00761,R01788,R02189,R01786
171	0.33	390	21	40	0	1	C00031->C00123:[4->1,4->3,7->1,7->3]	RP06552,RP01456,RP11035,RP03767,RP04543,RP00453,RP11427,RP06101,RP01925,RP01133,RP05915,RP01963,RP06172,RP00424,RP01457,RP00287,RP00729,RP05859,RP00060,RP00343,RP06593	R01384,R01386,R07658,R01360,R01702,R04138,R00286,R02727,R00010,R04097,R00214,R00216,R02035,R00835,R02737,R00836,R02085,R00472,R01090,R01088,R01360,R00214,R00216,R04096,R04095,R01702,R08566,R07601,R01651,R00725,R01139,R00299,R08404,R02185,R05804,R00303,R00850,R02778,R02780,R01528
172	1.00	307	29	90	0	2	C00031->C00123:[2->3,7->2,7->8,7->9,9->1,9->5]	RP01568,RP01456,RP12277,RP11035,RP03767,RP06299,RP11427,RP00180,RP01887,RP01033,RP00026,RP00109,RP00078,RP00060,RP00085,RP01963,RP01271,RP06799,RP05698,RP01093,RP01457,RP00424,RP11034,RP00729,RP00052,RP01264,RP01666,RP05859,RP04394	R01518,R01360,R00238,R01702,R04138,R00761,R04097,R00315,R00317,R00320,R01978,R00658,R00743,R01323,R01179,R05508,R00393,R04057,R02955,R05336,R01359,R05509,R00928,R04000,R00229,R07832,R03884,R00227,R03153,R00235,R00344,R00930,R00217,R00353,R00431,R00346,R00345,R00726,R00341,R00725,R01139,R00299,R08404,R02185,R05804,R00303,R00850,R01357,R00410,R01365,R01359,R01358,R02085,R01068,R01978,R01196,R00006,R00014,R00211,R00210,R01699,R00207,R00224,R00226,R00209,R05636,R03145,R00771,R01360,R01090,R01088,R07601,R04096,R04095,R00756,R00769,R05805,R00770,R00762,R00764,R00767,R07159,R01058,R08566,R01651,R01702,R08566,R07601,R01651,R00238
173	0.50	437	33	89	0	2	C00031->C00123:[4->1,4->3,7->2]	RP06552,RP01568,RP04543,RP00036,RP00113,RP11035,RP03767,RP00196,RP01456,RP06101,RP02961,RP01033,RP00395,RP01197,RP04202,RP01963,RP06172,RP01590,RP11034,RP05698,RP01238,RP01093,RP01457,RP00424,RP00287,RP00729,RP00052,RP01666,RP05859,RP01270,RP06299,RP00216,RP00060	R01384,R01386,R07658,R01518,R00286,R00199,R01858,R02628,R01138,R00659,R00724,R00200,R00206,R02320,R00430,R00208,R01012,R00572,R02188,R01512,R01515,R01517,R01660,R01702,R04138,R00289,R00287,R00955,R01360,R00214,R00216,R00028,R00658,R01061,R01063,R00959,R00207,R02085,R00472,R01555,R05196,R07601,R01196,R00006,R00014,R00211,R00210,R01699,R00207,R00224,R00226,R00209,R05636,R03145,R01015,R00771,R01360,R01090,R01088,R00214,R00216,R04096,R04095,R00756,R00769,R05805,R00770,R00762,R00764,R00767,R08566,R01651,R01702,R08566,R07601,R01651,R01068,R00761,R01788,R02189,R01786,R00725,R01139,R00299,R08404,R02185,R05804,R00303,R00850
174	0.33	239	20	62	0	2	C00031->C00123:[7->8,9->3]	RP06299,RP06172,RP11035,RP03767,RP01666,RP00180,RP01887,RP00079,RP05729,RP01963,RP06799,RP00424,RP01093,RP06639,RP00026,RP11034,RP00729,RP05859,RP06427,RP00060	R00761,R00472,R01702,R04138,R08566,R01651,R00315,R00317,R00320,R01978,R00361,R00360,R00343,R00342,R01447,R01257,R00217,R00346,R00345,R00726,R00341,R00431,R02085,R01978,R01090,R01088,R00771,R01621,R00743,R01323,R01179,R05508,R00393,R04057,R02955,R05336,R01359,R05509,R00928,R04000,R00229,R07832,R03884,R00227,R03153,R00235,R07601,R04096,R04095,R01702,R08566,R07601,R01651,R01067,R00725,R01139,R00299,R08404,R02185,R05804,R00303,R00850
175	0.83	372	35	112	0	2	C00031->C00123:[4->3,7->2,7->9,9->1,9->5]	RP06552,RP01568,RP01456,RP00036,RP00113,RP11035,RP03767,RP04543,RP00453,RP06101,RP01033,RP00026,RP00287,RP05915,RP00180,RP00343,RP01963,RP06172,RP00085,RP00395,RP01238,RP05698,RP01666,RP12277,RP01093,RP01457,RP00424,RP11034,RP00729,RP00052,RP00060,RP05859,RP01270,RP06299,RP04202	R01384,R01386,R07658,R01518,R01360,R00199,R01858,R02628,R01138,R00659,R00724,R00200,R00206,R02320,R00430,R00208,R01012,R00572,R02188,R01512,R01515,R01517,R01660,R01702,R04138,R00286,R02727,R00010,R00214,R00216,R00658,R00743,R01323,R01179,R05508,R00393,R04057,R02955,R05336,R01359,R05509,R00928,R04000,R00229,R07832,R03884,R00227,R03153,R00235,R00214,R00216,R02737,R00836,R00315,R00317,R00320,R02778,R02780,R02085,R00472,R01357,R00410,R01365,R01359,R01358,R01061,R01063,R01015,R01196,R00006,R00014,R00211,R00210,R01699,R00207,R00224,R00226,R00209,R05636,R03145,R08566,R01651,R00238,R00771,R01360,R01090,R01088,R07601,R04096,R04095,R00756,R00769,R05805,R00770,R00762,R00764,R00767,R00725,R01139,R00299,R08404,R02185,R05804,R00303,R00850,R01702,R08566,R07601,R01651,R01068,R00761,R00207
176	0.67	416	26	49	0	1	C00031->C00123:[4->3,7->2,7->8,9->1]	RP06552,RP04543,RP11035,RP03767,RP00196,RP06299,RP11427,RP00180,RP01887,RP08343,RP04394,RP06101,RP01197,RP01963,RP04833,RP06172,RP01590,RP06799,RP02961,RP00424,RP01093,RP00287,RP00729,RP05859,RP00060,RP00216	R01384,R01386,R07658,R00286,R01702,R04138,R00289,R00287,R00955,R00761,R04097,R00315,R00317,R00320,R01978,R00236,R00238,R00214,R00216,R00959,R02085,R00316,R00472,R01555,R05196,R01978,R00028,R01090,R01088,R00771,R00214,R00216,R04096,R04095,R01702,R08566,R07601,R01651,R00725,R01139,R00299,R08404,R02185,R05804,R00303,R00850,R01788,R02189,R01786
177	0.33	380	21	41	0	2	C00031->C00123:[4->3,7->8]	RP06552,RP01887,RP06299,RP06799,RP11034,RP11035,RP03767,RP04543,RP00453,RP01093,RP00729,RP00424,RP08343,RP05859,RP01666,RP00060,RP00343,RP00180,RP05915,RP01963,RP04833	R01384,R01386,R07658,R01978,R00761,R01978,R07601,R01702,R04138,R00286,R02727,R00010,R00771,R04096,R04095,R01090,R01088,R00236,R01702,R08566,R07601,R01651,R08566,R01651,R00725,R01139,R00299,R08404,R02185,R05804,R00303,R00850,R02778,R02780,R00315,R00317,R00320,R02737,R00836,R02085,R00316
178	0.50	222	19	56	0	2	C00031->C00123:[7->2,9->1,9->3]	RP01456,RP06172,RP00424,RP03767,RP11035,RP06299,RP06101,RP01093,RP00026,RP00180,RP11034,RP00729,RP05859,RP01457,RP00285,RP00060,RP04202,RP01666,RP01963	R01360,R00472,R01090,R01088,R04138,R01702,R00761,R00214,R00216,R00771,R00743,R01323,R01179,R05508,R00393,R04057,R02955,R05336,R01359,R05509,R00928,R04000,R00229,R07832,R03884,R00227,R03153,R00235,R00315,R00317,R00320,R07601,R04096,R04095,R01702,R08566,R07601,R01651,R01360,R00211,R00210,R00209,R01196,R00212,R00725,R01139,R00299,R08404,R02185,R05804,R00303,R00850,R00207,R08566,R01651,R02085
179	0.50	383	27	58	0	2	C00031->C00123:[4->1,4->3,7->2]	RP06552,RP00164,RP04543,RP11035,RP00528,RP01456,RP01134,RP06101,RP00357,RP03735,RP00060,RP05915,RP04202,RP01963,RP06172,RP11034,RP00424,RP03767,RP01093,RP01457,RP00287,RP00729,RP00052,RP01666,RP05859,RP01270,RP06299	R01384,R01386,R07658,R01010,R01011,R01012,R00286,R01702,R00604,R02479,R01360,R00837,R00214,R00216,R06862,R01440,R00134,R03215,R03146,R00519,R00725,R01139,R00299,R08404,R02185,R05804,R00303,R00850,R02737,R00836,R00207,R02085,R00472,R07601,R01090,R01088,R04138,R00771,R01360,R00214,R00216,R04096,R04095,R00756,R00769,R05805,R00770,R00762,R00764,R00767,R08566,R01651,R01702,R08566,R07601,R01651,R01068,R00761
180	0.67	353	23	85	0	2	C00031->C00123:[2->3,7->2,7->8,9->1]	RP01568,RP00036,RP11035,RP03767,RP06299,RP00180,RP01887,RP01033,RP01093,RP00060,RP01963,RP01271,RP06799,RP05698,RP04394,RP00026,RP00424,RP11034,RP00729,RP00052,RP01264,RP01666,RP05859	R01518,R00199,R01858,R02628,R01138,R00659,R00724,R00200,R00206,R02320,R00430,R00208,R01012,R00572,R01702,R04138,R00761,R00315,R00317,R00320,R01978,R00658,R00771,R00725,R01139,R00299,R08404,R02185,R05804,R00303,R00850,R02085,R01068,R01978,R01196,R00006,R00014,R00211,R00210,R01699,R00207,R00224,R00226,R00209,R05636,R03145,R00238,R00743,R01323,R01179,R05508,R00393,R04057,R02955,R05336,R01359,R05509,R00928,R04000,R00229,R07832,R03884,R00227,R03153,R00235,R01090,R01088,R07601,R04096,R04095,R00756,R00769,R05805,R00770,R00762,R00764,R00767,R07159,R01058,R08566,R01651,R01702,R08566,R07601,R01651
181	0.33	343	20	47	0	1	C00031->C00123:[4->1,4->3]	RP06552,RP01134,RP01456,RP11035,RP03767,RP04543,RP00453,RP11427,RP00079,RP00078,RP05915,RP00343,RP01963,RP06172,RP00424,RP01457,RP00729,RP05859,RP00109,RP05729	R01384,R01386,R07658,R00837,R01360,R01702,R04138,R00286,R02727,R00010,R04097,R00361,R00360,R00343,R00342,R01447,R01257,R00431,R00346,R00345,R00726,R00341,R02737,R00836,R02778,R02780,R02085,R00472,R01090,R01088,R01360,R04096,R04095,R01702,R08566,R07601,R01651,R00344,R00930,R00217,R00353,R00217,R00346,R00345,R00726,R00341,R00431
182	0.67	366	30	98	0	2	C00031->C00123:[5->3,7->2,7->8,9->1]	RP01568,RP00164,RP00036,RP00113,RP11035,RP03767,RP06299,RP11427,RP00180,RP01887,RP01033,RP00026,RP04394,RP00060,RP01963,RP00395,RP06799,RP09657,RP05698,RP01238,RP01093,RP06639,RP00424,RP11034,RP00729,RP00052,RP01666,RP05859,RP01270,RP09828	R01518,R01010,R01011,R01012,R00199,R01858,R02628,R01138,R00659,R00724,R00200,R00206,R02320,R00430,R00208,R01012,R00572,R02188,R01512,R01515,R01517,R01660,R01702,R04138,R00761,R04097,R00315,R00317,R00320,R01978,R00658,R00743,R01323,R01179,R05508,R00393,R04057,R02955,R05336,R01359,R05509,R00928,R04000,R00229,R07832,R03884,R00227,R03153,R00235,R00238,R00725,R01139,R00299,R08404,R02185,R05804,R00303,R00850,R02085,R01061,R01063,R01978,R06861,R01196,R00006,R00014,R00211,R00210,R01699,R00207,R00224,R00226,R00209,R05636,R03145,R01015,R00771,R01621,R01090,R01088,R07601,R04096,R04095,R00756,R00769,R05805,R00770,R00762,R00764,R00767,R08566,R01651,R01702,R08566,R07601,R01651,R01068,R06862
183	0.50	390	25	45	0	2	C00031->C00123:[4->1,4->3,7->1,7->2,7->3]	RP06552,RP01925,RP11035,RP03767,RP04543,RP00453,RP06101,RP01133,RP05915,RP01456,RP04202,RP01963,RP06172,RP11034,RP00424,RP01666,RP01093,RP01457,RP00287,RP00729,RP05859,RP00060,RP00343,RP06299,RP06593	R01384,R01386,R07658,R02035,R01702,R04138,R00286,R02727,R00010,R00214,R00216,R00835,R02737,R00836,R01360,R00207,R02085,R00472,R07601,R01090,R01088,R08566,R01651,R00771,R01360,R00214,R00216,R04096,R04095,R01702,R08566,R07601,R01651,R00725,R01139,R00299,R08404,R02185,R05804,R00303,R00850,R02778,R02780,R00761,R01528
184	0.50	346	23	81	0	1	C00031->C00123:[7->8,7->9,9->5]	RP01568,RP00036,RP00113,RP11035,RP03767,RP06299,RP11427,RP00180,RP01887,RP01033,RP12277,RP01963,RP01271,RP00395,RP06799,RP00424,RP01093,RP00026,RP00729,RP00052,RP00285,RP00060,RP05859	R01518,R00199,R01858,R02628,R01138,R00659,R00724,R00200,R00206,R02320,R00430,R00208,R01012,R00572,R02188,R01512,R01515,R01517,R01660,R01702,R04138,R00761,R04097,R00315,R00317,R00320,R01978,R00658,R00238,R02085,R01068,R01061,R01063,R01978,R01090,R01088,R00771,R00743,R01323,R01179,R05508,R00393,R04057,R02955,R05336,R01359,R05509,R00928,R04000,R00229,R07832,R03884,R00227,R03153,R00235,R04096,R04095,R00756,R00769,R05805,R00770,R00762,R00764,R00767,R00211,R00210,R00209,R01196,R00212,R00725,R01139,R00299,R08404,R02185,R05804,R00303,R00850,R01702,R08566,R07601,R01651
185	0.67	395	21	38	0	1	C00031->C00123:[4->1,4->3,7->2,7->8]	RP06552,RP01134,RP04543,RP11035,RP03767,RP06299,RP11427,RP06101,RP01887,RP04394,RP05915,RP01963,RP06172,RP06799,RP00424,RP01093,RP00287,RP00729,RP05859,RP00060,RP04202	R01384,R01386,R07658,R00837,R00286,R01702,R04138,R00761,R04097,R00214,R00216,R01978,R00238,R02737,R00836,R02085,R00472,R01978,R01090,R01088,R00771,R00214,R00216,R04096,R04095,R01702,R08566,R07601,R01651,R00725,R01139,R00299,R08404,R02185,R05804,R00303,R00850,R00207
186	0.33	269	20	55	0	2	C00031->C00123:[4->3,7->8]	RP06552,RP01134,RP06799,RP11034,RP11035,RP03767,RP04543,RP01093,RP00026,RP00180,RP00424,RP00729,RP05859,RP06639,RP06427,RP01666,RP00060,RP05915,RP01887,RP01963	R01384,R01386,R07658,R00837,R01978,R07601,R01702,R04138,R00286,R00771,R00743,R01323,R01179,R05508,R00393,R04057,R02955,R05336,R01359,R05509,R00928,R04000,R00229,R07832,R03884,R00227,R03153,R00235,R00315,R00317,R00320,R01090,R01088,R04096,R04095,R01702,R08566,R07601,R01651,R01621,R01067,R08566,R01651,R00725,R01139,R00299,R08404,R02185,R05804,R00303,R00850,R02737,R00836,R01978,R02085
187	0.83	233	20	56	0	2	C00031->C00123:[7->2,7->3,7->9,9->1,9->5]	RP01925,RP11035,RP03767,RP01456,RP01457,RP00180,RP01133,RP12277,RP00060,RP00085,RP01963,RP00424,RP01093,RP00026,RP11034,RP00729,RP05859,RP01666,RP06299,RP06593	R02035,R01702,R04138,R01360,R01360,R00315,R00317,R00320,R00835,R00238,R00725,R01139,R00299,R08404,R02185,R05804,R00303,R00850,R01357,R00410,R01365,R01359,R01358,R02085,R01090,R01088,R00771,R00743,R01323,R01179,R05508,R00393,R04057,R02955,R05336,R01359,R05509,R00928,R04000,R00229,R07832,R03884,R00227,R03153,R00235,R07601,R04096,R04095,R01702,R08566,R07601,R01651,R08566,R01651,R00761,R01528
188	0.33	348	27	90	0	2	C00031->C00123:[2->3,7->8]	RP01568,RP00036,RP00113,RP11035,RP03767,RP00060,RP02454,RP00180,RP02961,RP01033,RP06639,RP01590,RP01963,RP00395,RP13340,RP06799,RP01887,RP05698,RP01093,RP00026,RP00424,RP11034,RP00729,RP05859,RP06427,RP01666,RP00216	R01518,R00199,R01858,R02628,R01138,R00659,R00724,R00200,R00206,R02320,R00430,R00208,R01012,R00572,R02188,R01512,R01515,R01517,R01660,R01702,R04138,R00725,R01139,R00299,R08404,R02185,R05804,R00303,R00850,R02740,R00315,R00317,R00320,R00028,R00658,R01621,R01555,R05196,R02085,R01061,R01063,R01827,R01978,R01978,R01196,R00006,R00014,R00211,R00210,R01699,R00207,R00224,R00226,R00209,R05636,R03145,R00771,R00743,R01323,R01179,R05508,R00393,R04057,R02955,R05336,R01359,R05509,R00928,R04000,R00229,R07832,R03884,R00227,R03153,R00235,R01090,R01088,R07601,R04096,R04095,R01702,R08566,R07601,R01651,R01067,R08566,R01651,R01788,R02189,R01786
189	1.00	278	24	69	0	2	C00031->C00123:[5->3,7->2,7->8,7->9,9->1,9->5]	RP00164,RP11035,RP00528,RP06299,RP11427,RP00180,RP00357,RP12277,RP04394,RP03735,RP00060,RP01963,RP06799,RP01887,RP00424,RP03767,RP01093,RP00026,RP11034,RP00729,RP00052,RP01666,RP05859,RP01270	R01010,R01011,R01012,R01702,R00604,R02479,R00761,R04097,R00315,R00317,R00320,R06862,R01440,R00238,R00238,R00134,R03215,R03146,R00519,R00725,R01139,R00299,R08404,R02185,R05804,R00303,R00850,R02085,R01978,R01978,R01090,R01088,R04138,R00771,R00743,R01323,R01179,R05508,R00393,R04057,R02955,R05336,R01359,R05509,R00928,R04000,R00229,R07832,R03884,R00227,R03153,R00235,R07601,R04096,R04095,R00756,R00769,R05805,R00770,R00762,R00764,R00767,R08566,R01651,R01702,R08566,R07601,R01651,R01068
190	0.50	400	30	77	0	2	C00031->C00123:[4->1,4->2,4->3]	RP06552,RP01568,RP01456,RP11035,RP03767,RP00196,RP01666,RP06101,RP02961,RP01033,RP00109,RP00078,RP01197,RP01963,RP06172,RP01271,RP01590,RP11034,RP05698,RP01093,RP01457,RP00424,RP00729,RP00287,RP00052,RP01264,RP00060,RP05859,RP04543,RP00216	R01384,R01386,R07658,R01518,R01360,R01702,R04138,R00289,R00287,R00955,R08566,R01651,R00214,R00216,R00028,R00658,R00344,R00930,R00217,R00353,R00431,R00346,R00345,R00726,R00341,R00959,R02085,R00472,R01068,R01555,R05196,R07601,R01196,R00006,R00014,R00211,R00210,R01699,R00207,R00224,R00226,R00209,R05636,R03145,R00771,R01360,R01090,R01088,R04096,R04095,R00214,R00216,R00756,R00769,R05805,R00770,R00762,R00764,R00767,R07159,R01058,R00725,R01139,R00299,R08404,R02185,R05804,R00303,R00850,R01702,R08566,R07601,R01651,R00286,R01788,R02189,R01786
191	0.67	265	22	54	0	2	C00031->C00123:[7->2,7->3,7->8,9->1]	RP01925,RP11035,RP03767,RP00060,RP11427,RP00180,RP01887,RP00026,RP04394,RP01963,RP06799,RP00424,RP01093,RP06639,RP11034,RP00729,RP05859,RP06427,RP01666,RP06299,RP06593,RP01133	R02035,R01702,R04138,R00725,R01139,R00299,R08404,R02185,R05804,R00303,R00850,R04097,R00315,R00317,R00320,R01978,R00743,R01323,R01179,R05508,R00393,R04057,R02955,R05336,R01359,R05509,R00928,R04000,R00229,R07832,R03884,R00227,R03153,R00235,R00238,R02085,R01978,R01090,R01088,R00771,R01621,R07601,R04096,R04095,R01702,R08566,R07601,R01651,R01067,R08566,R01651,R00761,R01528,R00835
192	0.33	341	30	94	0	2	C00031->C00123:[2->3,5->8]	RP01568,RP00164,RP00113,RP11035,RP03767,RP00649,RP01666,RP00180,RP01887,RP01033,RP00026,RP00109,RP00078,RP06799,RP01963,RP00395,RP13340,RP01790,RP11034,RP05698,RP09657,RP01093,RP06639,RP00424,RP00729,RP05859,RP00060,RP00052,RP01270,RP09828	R01518,R01010,R01011,R01012,R02188,R01512,R01515,R01517,R01660,R01702,R04138,R00761,R01067,R08566,R01651,R00315,R00317,R00320,R01978,R00658,R00743,R01323,R01179,R05508,R00393,R04057,R02955,R05336,R01359,R05509,R00928,R04000,R00229,R07832,R03884,R00227,R03153,R00235,R00344,R00930,R00217,R00353,R00431,R00346,R00345,R00726,R00341,R01978,R02085,R01061,R01063,R01827,R01830,R07601,R01196,R00006,R00014,R00211,R00210,R01699,R00207,R00224,R00226,R00209,R05636,R03145,R06861,R00771,R01621,R01090,R01088,R04096,R04095,R01702,R08566,R07601,R01651,R00725,R01139,R00299,R08404,R02185,R05804,R00303,R00850,R00756,R00769,R05805,R00770,R00762,R00764,R00767,R01068,R06862
193	0.67	276	23	68	0	2	C00031->C00123:[5->3,7->8,7->9,9->5]	RP00164,RP11035,RP00528,RP06299,RP11427,RP00180,RP00357,RP12277,RP03735,RP01963,RP06799,RP01887,RP00424,RP01666,RP03767,RP01093,RP00026,RP11034,RP00729,RP00052,RP00060,RP05859,RP01270	R01010,R01011,R01012,R01702,R00604,R02479,R00761,R04097,R00315,R00317,R00320,R06862,R01440,R00238,R00134,R03215,R03146,R00519,R02085,R01978,R01978,R01090,R01088,R08566,R01651,R04138,R00771,R00743,R01323,R01179,R05508,R00393,R04057,R02955,R05336,R01359,R05509,R00928,R04000,R00229,R07832,R03884,R00227,R03153,R00235,R07601,R04096,R04095,R00756,R00769,R05805,R00770,R00762,R00764,R00767,R00725,R01139,R00299,R08404,R02185,R05804,R00303,R00850,R01702,R08566,R07601,R01651,R01068
194	0.33	406	19	33	0	1	C00031->C00123:[4->1,4->3]	RP06552,RP04543,RP11035,RP03767,RP00196,RP01456,RP11427,RP06101,RP02961,RP01197,RP01963,RP06172,RP01590,RP00424,RP01457,RP00287,RP00729,RP05859,RP00216	R01384,R01386,R07658,R00286,R01702,R04138,R00289,R00287,R00955,R01360,R04097,R00214,R00216,R00028,R00959,R02085,R00472,R01555,R05196,R01090,R01088,R01360,R00214,R00216,R04096,R04095,R01702,R08566,R07601,R01651,R01788,R02189,R01786
195	0.50	427	23	65	0	1	C00031->C00123:[1->1,4->2,4->3]	RP06552,RP01568,RP01134,RP04543,RP00036,RP00113,RP11035,RP03767,RP01456,RP11427,RP01033,RP05915,RP01963,RP01271,RP00395,RP00424,RP01093,RP01457,RP00729,RP00052,RP00285,RP00060,RP05859	R01384,R01386,R07658,R01518,R00837,R00286,R00199,R01858,R02628,R01138,R00659,R00724,R00200,R00206,R02320,R00430,R00208,R01012,R00572,R02188,R01512,R01515,R01517,R01660,R01702,R04138,R01360,R04097,R00658,R02737,R00836,R02085,R01068,R01061,R01063,R01090,R01088,R00771,R01360,R04096,R04095,R00756,R00769,R05805,R00770,R00762,R00764,R00767,R00211,R00210,R00209,R01196,R00212,R00725,R01139,R00299,R08404,R02185,R05804,R00303,R00850,R01702,R08566,R07601,R01651
196	0.33	264	22	95	0	2	C00031->C00123:[7->8,9->3]	RP06172,RP11035,RP03767,RP06299,RP05694,RP00180,RP01887,RP00079,RP05067,RP01963,RP06639,RP06799,RP00424,RP01077,RP01093,RP00026,RP11034,RP00729,RP05859,RP06427,RP00060,RP01666	R00472,R01702,R04138,R00761,R04709,R07989,R06635,R06637,R06636,R06459,R06458,R06448,R07250,R06510,R07253,R05331,R06641,R00233,R06511,R06512,R06643,R06644,R06645,R02505,R07987,R07251,R07988,R05188,R06482,R06483,R06480,R06481,R02447,R05464,R01613,R01614,R05190,R07758,R02223,R07254,R02224,R00315,R00317,R00320,R01978,R00361,R00360,R00343,R00342,R01447,R01257,R00344,R02085,R01621,R01978,R01090,R01088,R00742,R00771,R00743,R01323,R01179,R05508,R00393,R04057,R02955,R05336,R01359,R05509,R00928,R04000,R00229,R07832,R03884,R00227,R03153,R00235,R07601,R04096,R04095,R01702,R08566,R07601,R01651,R01067,R00725,R01139,R00299,R08404,R02185,R05804,R00303,R00850,R08566,R01651
197	0.67	353	25	91	0	2	C00031->C00123:[2->3,7->2,7->8,9->1]	RP01568,RP00036,RP00113,RP11035,RP03767,RP06299,RP11427,RP00180,RP01887,RP01033,RP01093,RP00060,RP01963,RP01271,RP00395,RP06799,RP05698,RP04394,RP00026,RP00424,RP11034,RP00729,RP00052,RP01666,RP05859	R01518,R00199,R01858,R02628,R01138,R00659,R00724,R00200,R00206,R02320,R00430,R00208,R01012,R00572,R02188,R01512,R01515,R01517,R01660,R01702,R04138,R00761,R04097,R00315,R00317,R00320,R01978,R00658,R00771,R00725,R01139,R00299,R08404,R02185,R05804,R00303,R00850,R02085,R01068,R01061,R01063,R01978,R01196,R00006,R00014,R00211,R00210,R01699,R00207,R00224,R00226,R00209,R05636,R03145,R00238,R00743,R01323,R01179,R05508,R00393,R04057,R02955,R05336,R01359,R05509,R00928,R04000,R00229,R07832,R03884,R00227,R03153,R00235,R01090,R01088,R07601,R04096,R04095,R00756,R00769,R05805,R00770,R00762,R00764,R00767,R08566,R01651,R01702,R08566,R07601,R01651
198	1.00	248	24	60	0	2	C00031->C00123:[7->2,7->3,7->8,7->9,9->1,9->5]	RP01925,RP11035,RP03767,RP01456,RP11427,RP00180,RP01887,RP01133,RP12277,RP04394,RP00060,RP00085,RP01963,RP06799,RP00424,RP01093,RP01457,RP00026,RP11034,RP00729,RP05859,RP01666,RP06299,RP06593	R02035,R01702,R04138,R01360,R04097,R00315,R00317,R00320,R01978,R00835,R00238,R00238,R00725,R01139,R00299,R08404,R02185,R05804,R00303,R00850,R01357,R00410,R01365,R01359,R01358,R02085,R01978,R01090,R01088,R00771,R01360,R00743,R01323,R01179,R05508,R00393,R04057,R02955,R05336,R01359,R05509,R00928,R04000,R00229,R07832,R03884,R00227,R03153,R00235,R07601,R04096,R04095,R01702,R08566,R07601,R01651,R08566,R01651,R00761,R01528
199	0.67	276	23	68	0	2	C00031->C00123:[5->3,7->2,7->8,9->1]	RP00164,RP11035,RP00528,RP06299,RP11427,RP00180,RP00357,RP01093,RP03735,RP00060,RP01963,RP06799,RP01887,RP00424,RP03767,RP04394,RP00026,RP11034,RP00729,RP00052,RP01666,RP05859,RP01270	R01010,R01011,R01012,R01702,R00604,R02479,R00761,R04097,R00315,R00317,R00320,R06862,R01440,R00771,R00134,R03215,R03146,R00519,R00725,R01139,R00299,R08404,R02185,R05804,R00303,R00850,R02085,R01978,R01978,R01090,R01088,R04138,R00238,R00743,R01323,R01179,R05508,R00393,R04057,R02955,R05336,R01359,R05509,R00928,R04000,R00229,R07832,R03884,R00227,R03153,R00235,R07601,R04096,R04095,R00756,R00769,R05805,R00770,R00762,R00764,R00767,R08566,R01651,R01702,R08566,R07601,R01651,R01068
200	0.50	285	22	56	0	1	C00031->C00123:[7->8,7->9,9->5]	RP06727,RP03767,RP06299,RP12067,RP11427,RP00180,RP02454,RP01887,RP06639,RP12277,RP01963,RP01590,RP06799,RP02961,RP00424,RP01093,RP00026,RP11034,RP00729,RP05859,RP00060,RP00216	R01830,R04138,R00761,R07602,R04097,R00315,R00317,R00320,R02740,R01978,R01621,R00238,R02085,R01555,R05196,R01978,R00028,R01090,R01088,R00771,R00743,R01323,R01179,R05508,R00393,R04057,R02955,R05336,R01359,R05509,R00928,R04000,R00229,R07832,R03884,R00227,R03153,R00235,R07601,R04096,R04095,R01702,R08566,R07601,R01651,R00725,R01139,R00299,R08404,R02185,R05804,R00303,R00850,R01788,R02189,R01786
201	0.50	341	24	58	0	1	C00031->C00123:[4->1,4->3,7->2]	RP06552,RP01134,RP04543,RP11035,RP03767,RP01456,RP00453,RP11427,RP00079,RP00078,RP05915,RP05729,RP01963,RP06172,RP00424,RP04202,RP01093,RP01457,RP00729,RP05859,RP00060,RP00109,RP00343,RP06299	R01384,R01386,R07658,R00837,R00286,R01702,R04138,R01360,R02727,R00010,R04097,R00361,R00360,R00343,R00342,R01447,R01257,R00431,R00346,R00345,R00726,R00341,R02737,R00836,R00217,R00346,R00345,R00726,R00341,R00431,R02085,R00472,R01090,R01088,R00207,R00771,R01360,R04096,R04095,R01702,R08566,R07601,R01651,R00725,R01139,R00299,R08404,R02185,R05804,R00303,R00850,R00344,R00930,R00217,R00353,R02778,R02780,R00761
202	0.67	355	30	78	0	1	C00031->C00123:[4->1,4->3,5->2,5->8]	RP06552,RP00164,RP11035,RP03767,RP00196,RP04543,RP11427,RP00180,RP01887,RP02961,RP06639,RP00287,RP04394,RP06101,RP01197,RP01963,RP06172,RP01590,RP06799,RP09657,RP09828,RP01093,RP00026,RP00424,RP00729,RP00052,RP00060,RP05859,RP01270,RP00216	R01384,R01386,R07658,R01010,R01011,R01012,R01702,R04138,R00289,R00287,R00955,R00286,R04097,R00315,R00317,R00320,R01978,R00028,R01621,R00214,R00216,R00238,R00214,R00216,R00959,R02085,R00472,R01555,R05196,R01978,R06861,R06862,R00771,R00743,R01323,R01179,R05508,R00393,R04057,R02955,R05336,R01359,R05509,R00928,R04000,R00229,R07832,R03884,R00227,R03153,R00235,R01090,R01088,R04096,R04095,R00756,R00769,R05805,R00770,R00762,R00764,R00767,R00725,R01139,R00299,R08404,R02185,R05804,R00303,R00850,R01702,R08566,R07601,R01651,R01068,R01788,R02189,R01786
203	0.67	299	27	77	0	2	C00031->C00123:[7->2,7->8,9->1,9->3]	RP00164,RP06172,RP11035,RP03767,RP06299,RP11427,RP00180,RP01887,RP06639,RP04394,RP00060,RP05729,RP01963,RP11034,RP06799,RP09657,RP00424,RP01093,RP00079,RP00026,RP00729,RP05859,RP06427,RP01666,RP00052,RP01270,RP09828	R01010,R01011,R01012,R00472,R01702,R04138,R00761,R04097,R00315,R00317,R00320,R01978,R01621,R00238,R00725,R01139,R00299,R08404,R02185,R05804,R00303,R00850,R00217,R00346,R00345,R00726,R00341,R00431,R02085,R07601,R01978,R06861,R01090,R01088,R00771,R00361,R00360,R00343,R00342,R01447,R01257,R00743,R01323,R01179,R05508,R00393,R04057,R02955,R05336,R01359,R05509,R00928,R04000,R00229,R07832,R03884,R00227,R03153,R00235,R04096,R04095,R01702,R08566,R07601,R01651,R01067,R08566,R01651,R00756,R00769,R05805,R00770,R00762,R00764,R00767,R01068,R06862
204	0.50	389	19	34	0	1	C00031->C00123:[7->2,9->1,9->3]	RP06299,RP06172,RP11035,RP03767,RP01456,RP11427,RP00180,RP08343,RP06639,RP01963,RP04833,RP00424,RP06101,RP01093,RP01457,RP00729,RP05859,RP06427,RP00060	R00761,R00472,R01702,R04138,R01360,R04097,R00315,R00317,R00320,R00236,R01621,R02085,R00316,R01090,R01088,R00214,R00216,R00771,R01360,R04096,R04095,R01702,R08566,R07601,R01651,R01067,R00725,R01139,R00299,R08404,R02185,R05804,R00303,R00850
205	1.00	309	29	94	0	2	C00031->C00123:[2->3,7->2,7->8,7->9,9->1,9->5]	RP01568,RP06299,RP00109,RP00113,RP11035,RP03767,RP01456,RP11427,RP00180,RP01887,RP01033,RP01457,RP12277,RP00078,RP00085,RP01963,RP01271,RP00395,RP06799,RP11034,RP05698,RP01666,RP01093,RP00026,RP00424,RP00729,RP00052,RP00060,RP05859	R01518,R00761,R00344,R00930,R00217,R00353,R02188,R01512,R01515,R01517,R01660,R01702,R04138,R01360,R04097,R00315,R00317,R00320,R01978,R00658,R01360,R00238,R00431,R00346,R00345,R00726,R00341,R01357,R00410,R01365,R01359,R01358,R02085,R01068,R01061,R01063,R01978,R07601,R01196,R00006,R00014,R00211,R00210,R01699,R00207,R00224,R00226,R00209,R05636,R03145,R08566,R01651,R00771,R00743,R01323,R01179,R05508,R00393,R04057,R02955,R05336,R01359,R05509,R00928,R04000,R00229,R07832,R03884,R00227,R03153,R00235,R01090,R01088,R04096,R04095,R00756,R00769,R05805,R00770,R00762,R00764,R00767,R00725,R01139,R00299,R08404,R02185,R05804,R00303,R00850,R01702,R08566,R07601,R01651
206	0.67	362	29	89	0	2	C00031->C00123:[7->2,7->8,9->1,9->3]	RP01568,RP00036,RP00113,RP11035,RP03767,RP06299,RP11427,RP00180,RP01887,RP01033,RP00026,RP04394,RP01963,RP06172,RP01271,RP00395,RP06799,RP00424,RP00285,RP06101,RP01093,RP06639,RP11034,RP00729,RP00052,RP06427,RP00060,RP05859,RP01666	R01518,R00199,R01858,R02628,R01138,R00659,R00724,R00200,R00206,R02320,R00430,R00208,R01012,R00572,R02188,R01512,R01515,R01517,R01660,R01702,R04138,R00761,R04097,R00315,R00317,R00320,R01978,R00658,R00743,R01323,R01179,R05508,R00393,R04057,R02955,R05336,R01359,R05509,R00928,R04000,R00229,R07832,R03884,R00227,R03153,R00235,R00238,R02085,R00472,R01068,R01061,R01063,R01978,R01090,R01088,R00211,R00210,R00209,R01196,R00212,R00214,R00216,R00771,R01621,R07601,R04096,R04095,R00756,R00769,R05805,R00770,R00762,R00764,R00767,R01067,R00725,R01139,R00299,R08404,R02185,R05804,R00303,R00850,R01702,R08566,R07601,R01651,R08566,R01651
207	0.67	266	22	59	0	2	C00031->C00123:[7->2,7->8,9->1,9->3]	RP06172,RP11035,RP03767,RP06299,RP00180,RP01887,RP08343,RP04394,RP00060,RP01963,RP04833,RP06799,RP00424,RP06101,RP01093,RP00026,RP11034,RP00729,RP05859,RP00285,RP01666,RP04202	R00472,R01702,R04138,R00761,R00315,R00317,R00320,R01978,R00236,R00238,R00725,R01139,R00299,R08404,R02185,R05804,R00303,R00850,R02085,R00316,R01978,R01090,R01088,R00214,R00216,R00771,R00743,R01323,R01179,R05508,R00393,R04057,R02955,R05336,R01359,R05509,R00928,R04000,R00229,R07832,R03884,R00227,R03153,R00235,R07601,R04096,R04095,R01702,R08566,R07601,R01651,R00211,R00210,R00209,R01196,R00212,R08566,R01651,R00207
208	0.83	340	27	91	0	2	C00031->C00123:[7->2,7->9,9->1,9->3,9->5]	RP01568,RP01456,RP00036,RP00113,RP11035,RP03767,RP06299,RP00180,RP01033,RP00026,RP12277,RP00085,RP01963,RP06172,RP01271,RP00395,RP00424,RP01666,RP06101,RP01093,RP01457,RP11034,RP00729,RP00052,RP00285,RP00060,RP05859	R01518,R01360,R00199,R01858,R02628,R01138,R00659,R00724,R00200,R00206,R02320,R00430,R00208,R01012,R00572,R02188,R01512,R01515,R01517,R01660,R01702,R04138,R00761,R00315,R00317,R00320,R00658,R00743,R01323,R01179,R05508,R00393,R04057,R02955,R05336,R01359,R05509,R00928,R04000,R00229,R07832,R03884,R00227,R03153,R00235,R00238,R01357,R00410,R01365,R01359,R01358,R02085,R00472,R01068,R01061,R01063,R01090,R01088,R08566,R01651,R00214,R00216,R00771,R01360,R07601,R04096,R04095,R00756,R00769,R05805,R00770,R00762,R00764,R00767,R00211,R00210,R00209,R01196,R00212,R00725,R01139,R00299,R08404,R02185,R05804,R00303,R00850,R01702,R08566,R07601,R01651
209	0.67	292	23	60	0	2	C00031->C00123:[4->3,7->2,7->8,9->1]	RP06552,RP06299,RP11035,RP03767,RP04543,RP00453,RP00180,RP01887,RP06639,RP04394,RP00060,RP05915,RP01963,RP06799,RP00424,RP01093,RP00026,RP11034,RP00729,RP05859,RP06427,RP01666,RP00343	R01384,R01386,R07658,R00761,R01702,R04138,R00286,R02727,R00010,R00315,R00317,R00320,R01978,R01621,R00238,R00725,R01139,R00299,R08404,R02185,R05804,R00303,R00850,R02737,R00836,R02085,R01978,R01090,R01088,R00771,R00743,R01323,R01179,R05508,R00393,R04057,R02955,R05336,R01359,R05509,R00928,R04000,R00229,R07832,R03884,R00227,R03153,R00235,R07601,R04096,R04095,R01702,R08566,R07601,R01651,R01067,R08566,R01651,R02778,R02780
210	0.67	245	19	52	0	2	C00031->C00123:[7->2,7->8,9->1,9->3]	RP06172,RP11035,RP03767,RP06299,RP11427,RP00180,RP01887,RP01093,RP00060,RP01963,RP06799,RP00424,RP06101,RP04394,RP00026,RP11034,RP00729,RP05859,RP01666	R00472,R01702,R04138,R00761,R04097,R00315,R00317,R00320,R01978,R00771,R00725,R01139,R00299,R08404,R02185,R05804,R00303,R00850,R02085,R01978,R01090,R01088,R00214,R00216,R00238,R00743,R01323,R01179,R05508,R00393,R04057,R02955,R05336,R01359,R05509,R00928,R04000,R00229,R07832,R03884,R00227,R03153,R00235,R07601,R04096,R04095,R01702,R08566,R07601,R01651,R08566,R01651
211	0.50	253	19	52	0	2	C00031->C00123:[7->2,9->1,9->3]	RP06299,RP06172,RP11035,RP03767,RP01666,RP01457,RP00180,RP06639,RP01963,RP01456,RP00424,RP06101,RP01093,RP00026,RP11034,RP00729,RP05859,RP06427,RP00060	R00761,R00472,R01702,R04138,R08566,R01651,R01360,R00315,R00317,R00320,R01621,R02085,R01360,R01090,R01088,R00214,R00216,R00771,R00743,R01323,R01179,R05508,R00393,R04057,R02955,R05336,R01359,R05509,R00928,R04000,R00229,R07832,R03884,R00227,R03153,R00235,R07601,R04096,R04095,R01702,R08566,R07601,R01651,R01067,R00725,R01139,R00299,R08404,R02185,R05804,R00303,R00850
212	0.33	318	24	67	0	2	C00031->C00123:[4->3,5->8]	RP06552,RP01134,RP11035,RP03767,RP04543,RP00164,RP00180,RP01887,RP00026,RP00060,RP05915,RP01963,RP06799,RP09657,RP00424,RP01093,RP06639,RP11034,RP00729,RP05859,RP01666,RP00052,RP01270,RP09828	R01384,R01386,R07658,R00837,R01702,R04138,R00286,R01010,R01011,R01012,R00315,R00317,R00320,R01978,R00743,R01323,R01179,R05508,R00393,R04057,R02955,R05336,R01359,R05509,R00928,R04000,R00229,R07832,R03884,R00227,R03153,R00235,R00725,R01139,R00299,R08404,R02185,R05804,R00303,R00850,R02737,R00836,R02085,R01978,R06861,R01090,R01088,R00771,R01621,R07601,R04096,R04095,R01702,R08566,R07601,R01651,R08566,R01651,R00756,R00769,R05805,R00770,R00762,R00764,R00767,R01068,R06862
213	0.33	328	18	43	0	1	C00031->C00123:[4->1,4->3]	RP06552,RP01134,RP01456,RP11035,RP03767,RP04543,RP11427,RP00079,RP00078,RP05915,RP01963,RP06172,RP00424,RP01457,RP00729,RP05859,RP00109,RP05729	R01384,R01386,R07658,R00837,R01360,R01702,R04138,R00286,R04097,R00361,R00360,R00343,R00342,R01447,R01257,R00431,R00346,R00345,R00726,R00341,R02737,R00836,R02085,R00472,R01090,R01088,R01360,R04096,R04095,R01702,R08566,R07601,R01651,R00344,R00930,R00217,R00353,R00217,R00346,R00345,R00726,R00341,R00431
214	1.00	304	31	91	0	2	C00031->C00123:[2->3,7->2,7->8,7->9,9->1,9->5]	RP01568,RP01456,RP12277,RP00113,RP11035,RP03767,RP00649,RP06299,RP11427,RP00180,RP01887,RP01033,RP00026,RP00109,RP00078,RP00729,RP00085,RP01963,RP00395,RP13340,RP06799,RP00060,RP05698,RP01093,RP01457,RP00424,RP11034,RP01790,RP05859,RP01666,RP04394	R01518,R01360,R00238,R02188,R01512,R01515,R01517,R01660,R01702,R04138,R00761,R01067,R00761,R04097,R00315,R00317,R00320,R01978,R00658,R00743,R01323,R01179,R05508,R00393,R04057,R02955,R05336,R01359,R05509,R00928,R04000,R00229,R07832,R03884,R00227,R03153,R00235,R00344,R00930,R00217,R00353,R00431,R00346,R00345,R00726,R00341,R04096,R04095,R01357,R00410,R01365,R01359,R01358,R02085,R01061,R01063,R01827,R01978,R00725,R01139,R00299,R08404,R02185,R05804,R00303,R00850,R01196,R00006,R00014,R00211,R00210,R01699,R00207,R00224,R00226,R00209,R05636,R03145,R00771,R01360,R01090,R01088,R07601,R01830,R01702,R08566,R07601,R01651,R08566,R01651,R00238
215	0.67	368	29	97	0	2	C00031->C00123:[2->3,7->2,7->8,9->1]	RP01568,RP00164,RP06299,RP00036,RP00113,RP11035,RP03767,RP00060,RP00180,RP01887,RP01033,RP06639,RP04394,RP01963,RP01271,RP00395,RP06799,RP09657,RP05698,RP01093,RP00026,RP00424,RP11034,RP00729,RP00052,RP01666,RP05859,RP01270,RP09828	R01518,R01010,R01011,R01012,R00761,R00199,R01858,R02628,R01138,R00659,R00724,R00200,R00206,R02320,R00430,R00208,R01012,R00572,R02188,R01512,R01515,R01517,R01660,R01702,R04138,R00725,R01139,R00299,R08404,R02185,R05804,R00303,R00850,R00315,R00317,R00320,R01978,R00658,R01621,R00238,R02085,R01068,R01061,R01063,R01978,R06861,R01196,R00006,R00014,R00211,R00210,R01699,R00207,R00224,R00226,R00209,R05636,R03145,R00771,R00743,R01323,R01179,R05508,R00393,R04057,R02955,R05336,R01359,R05509,R00928,R04000,R00229,R07832,R03884,R00227,R03153,R00235,R01090,R01088,R07601,R04096,R04095,R00756,R00769,R05805,R00770,R00762,R00764,R00767,R08566,R01651,R01702,R08566,R07601,R01651,R01068,R06862
216	0.17	216	12	44	0	2	C00031->C00123:[9->3]	RP06172,RP11034,RP00424,RP06299,RP06101,RP01093,RP00026,RP00180,RP11035,RP05859,RP00060,RP01666	R00472,R07601,R01090,R01088,R00761,R00214,R00216,R00771,R00743,R01323,R01179,R05508,R00393,R04057,R02955,R05336,R01359,R05509,R00928,R04000,R00229,R07832,R03884,R00227,R03153,R00235,R00315,R00317,R00320,R01702,R01702,R08566,R07601,R01651,R00725,R01139,R00299,R08404,R02185,R05804,R00303,R00850,R08566,R01651
217	0.33	387	23	44	0	1	C00031->C00123:[7->1,7->3]	RP06552,RP01456,RP11035,RP03767,RP00196,RP04543,RP11427,RP06101,RP02961,RP01925,RP01133,RP01197,RP01963,RP06172,RP01590,RP00424,RP01457,RP00287,RP00729,RP05859,RP00060,RP06593,RP00216	R01384,R01386,R07658,R01360,R01702,R04138,R00289,R00287,R00955,R00286,R04097,R00214,R00216,R00028,R02035,R00835,R00959,R02085,R00472,R01555,R05196,R01090,R01088,R01360,R00214,R00216,R04096,R04095,R01702,R08566,R07601,R01651,R00725,R01139,R00299,R08404,R02185,R05804,R00303,R00850,R01528,R01788,R02189,R01786
218	1.00	306	28	89	0	2	C00031->C00123:[2->3,7->2,7->8,7->9,9->1,9->5]	RP01568,RP06299,RP00109,RP11035,RP03767,RP01456,RP11427,RP00180,RP01887,RP01033,RP01457,RP12277,RP00078,RP00085,RP01963,RP01271,RP06799,RP11034,RP05698,RP01666,RP01093,RP00026,RP00424,RP00729,RP00052,RP01264,RP00060,RP05859	R01518,R00761,R00344,R00930,R00217,R00353,R01702,R04138,R01360,R04097,R00315,R00317,R00320,R01978,R00658,R01360,R00238,R00431,R00346,R00345,R00726,R00341,R01357,R00410,R01365,R01359,R01358,R02085,R01068,R01978,R07601,R01196,R00006,R00014,R00211,R00210,R01699,R00207,R00224,R00226,R00209,R05636,R03145,R08566,R01651,R00771,R00743,R01323,R01179,R05508,R00393,R04057,R02955,R05336,R01359,R05509,R00928,R04000,R00229,R07832,R03884,R00227,R03153,R00235,R01090,R01088,R04096,R04095,R00756,R00769,R05805,R00770,R00762,R00764,R00767,R07159,R01058,R00725,R01139,R00299,R08404,R02185,R05804,R00303,R00850,R01702,R08566,R07601,R01651
219	0.83	286	23	63	0	1	C00031->C00123:[4->1,4->3,4->5,7->2,7->9,9->1,9->5]	RP06552,RP01134,RP01456,RP11035,RP03767,RP06299,RP11427,RP00180,RP00026,RP12277,RP05915,RP06101,RP01963,RP06172,RP00085,RP00424,RP01093,RP01457,RP00287,RP00729,RP05859,RP00060,RP04543	R01384,R01386,R07658,R00837,R01360,R01702,R04138,R00761,R04097,R00315,R00317,R00320,R00743,R01323,R01179,R05508,R00393,R04057,R02955,R05336,R01359,R05509,R00928,R04000,R00229,R07832,R03884,R00227,R03153,R00235,R00238,R02737,R00836,R00214,R00216,R02085,R00472,R01357,R00410,R01365,R01359,R01358,R01090,R01088,R00771,R01360,R00214,R00216,R04096,R04095,R01702,R08566,R07601,R01651,R00725,R01139,R00299,R08404,R02185,R05804,R00303,R00850,R00286
220	0.67	299	25	70	0	2	C00031->C00123:[5->3,7->2,7->8,9->1]	RP00164,RP06299,RP11035,RP00528,RP00060,RP00180,RP00357,RP06639,RP04394,RP03735,RP01963,RP06799,RP01887,RP00424,RP09657,RP03767,RP01093,RP00026,RP11034,RP00729,RP00052,RP01666,RP05859,RP01270,RP09828	R01010,R01011,R01012,R00761,R01702,R00604,R02479,R00725,R01139,R00299,R08404,R02185,R05804,R00303,R00850,R00315,R00317,R00320,R06862,R01440,R01621,R00238,R00134,R03215,R03146,R00519,R02085,R01978,R01978,R01090,R01088,R06861,R04138,R00771,R00743,R01323,R01179,R05508,R00393,R04057,R02955,R05336,R01359,R05509,R00928,R04000,R00229,R07832,R03884,R00227,R03153,R00235,R07601,R04096,R04095,R00756,R00769,R05805,R00770,R00762,R00764,R00767,R08566,R01651,R01702,R08566,R07601,R01651,R01068,R06862
221	1.00	374	38	113	0	2	C00031->C00123:[4->3,7->2,7->8,7->9,9->1,9->3,9->5]	RP06552,RP01568,RP11035,RP03767,RP00196,RP06299,RP11427,RP06101,RP01033,RP01457,RP01197,RP01963,RP06799,RP00424,RP01093,RP00287,RP00052,RP01264,RP00060,RP04202,RP00216,RP04543,RP00036,RP01456,RP02961,RP12277,RP00085,RP00180,RP06172,RP01271,RP01590,RP01887,RP05698,RP00026,RP11034,RP00729,RP05859,RP01666	R01384,R01386,R07658,R01518,R01702,R04138,R00289,R00287,R00955,R00761,R04097,R00214,R00216,R00658,R01360,R00959,R02085,R01978,R01090,R01088,R00771,R00214,R00216,R00756,R00769,R05805,R00770,R00762,R00764,R00767,R07159,R01058,R00725,R01139,R00299,R08404,R02185,R05804,R00303,R00850,R00207,R01788,R02189,R01786,R00286,R00199,R01858,R02628,R01138,R00659,R00724,R00200,R00206,R02320,R00430,R00208,R01012,R00572,R01360,R00028,R00238,R01357,R00410,R01365,R01359,R01358,R00315,R00317,R00320,R00472,R01068,R01555,R05196,R01978,R01196,R00006,R00014,R00211,R00210,R01699,R00207,R00224,R00226,R00209,R05636,R03145,R00743,R01323,R01179,R05508,R00393,R04057,R02955,R05336,R01359,R05509,R00928,R04000,R00229,R07832,R03884,R00227,R03153,R00235,R07601,R04096,R04095,R01702,R08566,R07601,R01651,R08566,R01651
222	0.50	288	20	51	0	1	C00031->C00123:[7->2,7->8,9->1]	RP11035,RP03767,RP02940,RP06299,RP11427,RP00180,RP01887,RP02450,RP01093,RP06727,RP01963,RP06639,RP06799,RP00424,RP04394,RP00026,RP00729,RP05859,RP00060,RP01133	R01702,R04138,R03321,R00761,R04097,R00315,R00317,R00320,R01978,R02736,R00771,R01830,R02085,R01621,R01978,R01090,R01088,R00238,R00743,R01323,R01179,R05508,R00393,R04057,R02955,R05336,R01359,R05509,R00928,R04000,R00229,R07832,R03884,R00227,R03153,R00235,R04096,R04095,R01702,R08566,R07601,R01651,R00725,R01139,R00299,R08404,R02185,R05804,R00303,R00850,R00835
223	0.67	273	22	59	0	2	C00031->C00123:[4->3,7->8,7->9,9->5]	RP06552,RP06299,RP11035,RP03767,RP04543,RP00453,RP11427,RP00180,RP01887,RP12277,RP05915,RP01963,RP06799,RP00424,RP01666,RP01093,RP00026,RP11034,RP00729,RP05859,RP00060,RP00343	R01384,R01386,R07658,R00761,R01702,R04138,R00286,R02727,R00010,R04097,R00315,R00317,R00320,R01978,R00238,R02737,R00836,R02085,R01978,R01090,R01088,R08566,R01651,R00771,R00743,R01323,R01179,R05508,R00393,R04057,R02955,R05336,R01359,R05509,R00928,R04000,R00229,R07832,R03884,R00227,R03153,R00235,R07601,R04096,R04095,R01702,R08566,R07601,R01651,R00725,R01139,R00299,R08404,R02185,R05804,R00303,R00850,R02778,R02780
224	1.00	341	37	105	0	2	C00031->C00123:[4->3,7->2,7->8,7->9,9->1,9->5]	RP06552,RP01568,RP11035,RP03767,RP06299,RP00453,RP11427,RP06101,RP01033,RP01457,RP00109,RP00078,RP01963,RP06799,RP00424,RP01093,RP00287,RP00052,RP01264,RP00060,RP00343,RP04543,RP01456,RP01887,RP12277,RP05915,RP00085,RP00180,RP04202,RP06172,RP01271,RP05698,RP00026,RP11034,RP00729,RP05859,RP01666	R01384,R01386,R07658,R01518,R01702,R04138,R00761,R02727,R00010,R04097,R00214,R00216,R00658,R01360,R00344,R00930,R00217,R00353,R00431,R00346,R00345,R00726,R00341,R02085,R01978,R01090,R01088,R00771,R00214,R00216,R00756,R00769,R05805,R00770,R00762,R00764,R00767,R07159,R01058,R00725,R01139,R00299,R08404,R02185,R05804,R00303,R00850,R02778,R02780,R00286,R01360,R01978,R00238,R02737,R00836,R01357,R00410,R01365,R01359,R01358,R00315,R00317,R00320,R00207,R00472,R01068,R01196,R00006,R00014,R00211,R00210,R01699,R00207,R00224,R00226,R00209,R05636,R03145,R00743,R01323,R01179,R05508,R00393,R04057,R02955,R05336,R01359,R05509,R00928,R04000,R00229,R07832,R03884,R00227,R03153,R00235,R07601,R04096,R04095,R01702,R08566,R07601,R01651,R08566,R01651
225	0.50	260	20	57	0	2	C00031->C00123:[4->3,7->2,9->1]	RP06552,RP01456,RP06299,RP11034,RP11035,RP03767,RP04543,RP00453,RP00026,RP01093,RP00424,RP00729,RP05859,RP01457,RP01666,RP00060,RP00343,RP00180,RP05915,RP01963	R01384,R01386,R07658,R01360,R00761,R07601,R01702,R04138,R00286,R02727,R00010,R00743,R01323,R01179,R05508,R00393,R04057,R02955,R05336,R01359,R05509,R00928,R04000,R00229,R07832,R03884,R00227,R03153,R00235,R00771,R01090,R01088,R04096,R04095,R01702,R08566,R07601,R01651,R01360,R08566,R01651,R00725,R01139,R00299,R08404,R02185,R05804,R00303,R00850,R02778,R02780,R00315,R00317,R00320,R02737,R00836,R02085
226	0.50	420	26	47	0	1	C00031->C00123:[4->1,4->3,7->2]	RP06552,RP01456,RP11035,RP03767,RP00196,RP04543,RP11427,RP06101,RP02961,RP02450,RP06639,RP06727,RP01197,RP01963,RP06172,RP01590,RP00424,RP01457,RP00287,RP00729,RP05859,RP00060,RP04202,RP02940,RP00216,RP01133	R01384,R01386,R07658,R01360,R01702,R04138,R00289,R00287,R00955,R00286,R04097,R00214,R00216,R00028,R02736,R01621,R01830,R00959,R02085,R00472,R01555,R05196,R01090,R01088,R01360,R00214,R00216,R04096,R04095,R01702,R08566,R07601,R01651,R00725,R01139,R00299,R08404,R02185,R05804,R00303,R00850,R00207,R03321,R01788,R02189,R01786,R00835
227	0.50	296	21	53	0	1	C00031->C00123:[7->2,9->1,9->3]	RP06299,RP06172,RP11035,RP03767,RP02940,RP01456,RP11427,RP00180,RP02450,RP06639,RP06727,RP01963,RP00424,RP06101,RP01093,RP01457,RP00026,RP00729,RP05859,RP00060,RP01133	R00761,R00472,R01702,R04138,R03321,R01360,R04097,R00315,R00317,R00320,R02736,R01621,R01830,R02085,R01090,R01088,R00214,R00216,R00771,R01360,R00743,R01323,R01179,R05508,R00393,R04057,R02955,R05336,R01359,R05509,R00928,R04000,R00229,R07832,R03884,R00227,R03153,R00235,R04096,R04095,R01702,R08566,R07601,R01651,R00725,R01139,R00299,R08404,R02185,R05804,R00303,R00850,R00835
228	0.67	318	28	84	0	2	C00031->C00123:[2->3,7->2,7->8,9->1]	RP01568,RP06299,RP00113,RP11035,RP03767,RP00649,RP01790,RP00180,RP01887,RP01033,RP00026,RP00109,RP00078,RP00060,RP01963,RP00395,RP13340,RP06799,RP05698,RP01093,RP06639,RP00424,RP11034,RP00729,RP05859,RP06427,RP01666,RP04394	R01518,R00761,R02188,R01512,R01515,R01517,R01660,R01702,R04138,R00761,R01067,R01830,R00315,R00317,R00320,R01978,R00658,R00743,R01323,R01179,R05508,R00393,R04057,R02955,R05336,R01359,R05509,R00928,R04000,R00229,R07832,R03884,R00227,R03153,R00235,R00344,R00930,R00217,R00353,R00431,R00346,R00345,R00726,R00341,R00725,R01139,R00299,R08404,R02185,R05804,R00303,R00850,R02085,R01061,R01063,R01827,R01978,R01196,R00006,R00014,R00211,R00210,R01699,R00207,R00224,R00226,R00209,R05636,R03145,R00771,R01621,R01090,R01088,R07601,R04096,R04095,R01702,R08566,R07601,R01651,R01067,R08566,R01651,R00238
229	0.17	422	19	58	0	1	C00031->C00123:[4->8]	RP01568,RP00036,RP00113,RP11035,RP03767,RP11427,RP01887,RP01033,RP01963,RP01271,RP00395,RP06799,RP00424,RP01093,RP00729,RP00052,RP00285,RP00060,RP05859	R01518,R00199,R01858,R02628,R01138,R00659,R00724,R00200,R00206,R02320,R00430,R00208,R01012,R00572,R02188,R01512,R01515,R01517,R01660,R01702,R04138,R04097,R01978,R00658,R02085,R01068,R01061,R01063,R01978,R01090,R01088,R00771,R04096,R04095,R00756,R00769,R05805,R00770,R00762,R00764,R00767,R00211,R00210,R00209,R01196,R00212,R00725,R01139,R00299,R08404,R02185,R05804,R00303,R00850,R01702,R08566,R07601,R01651
230	0.67	342	28	91	0	2	C00031->C00123:[2->3,7->2,7->8,9->1]	RP01568,RP00036,RP00113,RP11035,RP03767,RP06299,RP02454,RP11427,RP00180,RP02961,RP01033,RP04394,RP00395,RP01963,RP11034,RP01590,RP13340,RP06799,RP01887,RP05698,RP01666,RP01093,RP00026,RP00424,RP00729,RP05859,RP00060,RP00216	R01518,R00199,R01858,R02628,R01138,R00659,R00724,R00200,R00206,R02320,R00430,R00208,R01012,R00572,R02188,R01512,R01515,R01517,R01660,R01702,R04138,R00761,R02740,R04097,R00315,R00317,R00320,R00028,R00658,R00238,R01061,R01063,R02085,R07601,R01555,R05196,R01827,R01978,R01978,R01196,R00006,R00014,R00211,R00210,R01699,R00207,R00224,R00226,R00209,R05636,R03145,R08566,R01651,R00771,R00743,R01323,R01179,R05508,R00393,R04057,R02955,R05336,R01359,R05509,R00928,R04000,R00229,R07832,R03884,R00227,R03153,R00235,R01090,R01088,R04096,R04095,R01702,R08566,R07601,R01651,R00725,R01139,R00299,R08404,R02185,R05804,R00303,R00850,R01788,R02189,R01786
231	0.50	347	24	90	0	2	C00031->C00123:[5->3,7->2,9->1]	RP01568,RP06299,RP00036,RP00113,RP11035,RP03767,RP01666,RP00180,RP01033,RP01457,RP01963,RP01456,RP00395,RP11034,RP05698,RP01093,RP00026,RP00424,RP01238,RP00729,RP00052,RP00060,RP05859,RP01270	R01518,R00761,R00199,R01858,R02628,R01138,R00659,R00724,R00200,R00206,R02320,R00430,R00208,R01012,R00572,R02188,R01512,R01515,R01517,R01660,R01702,R04138,R08566,R01651,R00315,R00317,R00320,R00658,R01360,R02085,R01360,R01061,R01063,R07601,R01196,R00006,R00014,R00211,R00210,R01699,R00207,R00224,R00226,R00209,R05636,R03145,R00771,R00743,R01323,R01179,R05508,R00393,R04057,R02955,R05336,R01359,R05509,R00928,R04000,R00229,R07832,R03884,R00227,R03153,R00235,R01090,R01088,R01015,R04096,R04095,R00756,R00769,R05805,R00770,R00762,R00764,R00767,R00725,R01139,R00299,R08404,R02185,R05804,R00303,R00850,R01702,R08566,R07601,R01651,R01068
232	0.50	283	23	59	0	1	C00031->C00123:[7->2,9->1,9->3]	RP06299,RP06172,RP11035,RP03767,RP02940,RP01456,RP11427,RP00180,RP02450,RP06639,RP06727,RP01963,RP00424,RP06101,RP01093,RP01457,RP00026,RP00729,RP05859,RP00285,RP00060,RP04202,RP01133	R00761,R00472,R01702,R04138,R03321,R01360,R04097,R00315,R00317,R00320,R02736,R01621,R01830,R02085,R01090,R01088,R00214,R00216,R00771,R01360,R00743,R01323,R01179,R05508,R00393,R04057,R02955,R05336,R01359,R05509,R00928,R04000,R00229,R07832,R03884,R00227,R03153,R00235,R04096,R04095,R01702,R08566,R07601,R01651,R00211,R00210,R00209,R01196,R00212,R00725,R01139,R00299,R08404,R02185,R05804,R00303,R00850,R00207,R00835
233	0.50	341	24	85	0	2	C00031->C00123:[2->3,7->2,9->1]	RP01568,RP06299,RP00036,RP00113,RP11035,RP03767,RP00649,RP00060,RP00180,RP01033,RP01457,RP01963,RP01456,RP00395,RP13340,RP01790,RP05698,RP01093,RP00026,RP00424,RP11034,RP00729,RP05859,RP01666	R01518,R00761,R00199,R01858,R02628,R01138,R00659,R00724,R00200,R00206,R02320,R00430,R00208,R01012,R00572,R02188,R01512,R01515,R01517,R01660,R01702,R04138,R00761,R01067,R00725,R01139,R00299,R08404,R02185,R05804,R00303,R00850,R00315,R00317,R00320,R00658,R01360,R02085,R01360,R01061,R01063,R01827,R01830,R01196,R00006,R00014,R00211,R00210,R01699,R00207,R00224,R00226,R00209,R05636,R03145,R00771,R00743,R01323,R01179,R05508,R00393,R04057,R02955,R05336,R01359,R05509,R00928,R04000,R00229,R07832,R03884,R00227,R03153,R00235,R01090,R01088,R07601,R04096,R04095,R01702,R08566,R07601,R01651,R08566,R01651
234	0.17	254	9	21	0	2	C00031->C00123:[7->3]	RP11035,RP01925,RP05859,RP01133,RP00060,RP00424,RP01666,RP06593,RP11034	R01702,R02035,R01702,R08566,R07601,R01651,R00835,R00725,R01139,R00299,R08404,R02185,R05804,R00303,R00850,R01090,R01088,R08566,R01651,R01528,R07601
235	0.50	422	20	59	0	1	C00031->C00123:[1->1,4->2,4->8]	RP01568,RP00036,RP00113,RP11035,RP03767,RP11427,RP04394,RP01887,RP01033,RP01963,RP01271,RP00395,RP06799,RP00424,RP01093,RP00729,RP00052,RP00285,RP00060,RP05859	R01518,R00199,R01858,R02628,R01138,R00659,R00724,R00200,R00206,R02320,R00430,R00208,R01012,R00572,R02188,R01512,R01515,R01517,R01660,R01702,R04138,R04097,R00238,R01978,R00658,R02085,R01068,R01061,R01063,R01978,R01090,R01088,R00771,R04096,R04095,R00756,R00769,R05805,R00770,R00762,R00764,R00767,R00211,R00210,R00209,R01196,R00212,R00725,R01139,R00299,R08404,R02185,R05804,R00303,R00850,R01702,R08566,R07601,R01651
236	0.50	327	23	55	0	1	C00031->C00123:[7->2,9->1,9->3]	RP06299,RP06172,RP11035,RP03767,RP02940,RP01456,RP11427,RP00180,RP08343,RP02450,RP06639,RP06727,RP01963,RP04833,RP00424,RP06101,RP01093,RP01457,RP00026,RP00729,RP05859,RP00060,RP01133	R00761,R00472,R01702,R04138,R03321,R01360,R04097,R00315,R00317,R00320,R00236,R02736,R01621,R01830,R02085,R00316,R01090,R01088,R00214,R00216,R00771,R01360,R00743,R01323,R01179,R05508,R00393,R04057,R02955,R05336,R01359,R05509,R00928,R04000,R00229,R07832,R03884,R00227,R03153,R00235,R04096,R04095,R01702,R08566,R07601,R01651,R00725,R01139,R00299,R08404,R02185,R05804,R00303,R00850,R00835
237	1.00	276	26	75	0	2	C00031->C00123:[5->3,7->2,7->8,7->9,9->1,9->5]	RP00164,RP06299,RP11035,RP00528,RP01456,RP11427,RP00180,RP00357,RP01457,RP12277,RP03735,RP00085,RP01963,RP06799,RP01887,RP00424,RP01666,RP03767,RP01093,RP00026,RP11034,RP00729,RP00052,RP00060,RP05859,RP01270	R01010,R01011,R01012,R00761,R01702,R00604,R02479,R01360,R04097,R00315,R00317,R00320,R06862,R01440,R01360,R00238,R00134,R03215,R03146,R00519,R01357,R00410,R01365,R01359,R01358,R02085,R01978,R01978,R01090,R01088,R08566,R01651,R04138,R00771,R00743,R01323,R01179,R05508,R00393,R04057,R02955,R05336,R01359,R05509,R00928,R04000,R00229,R07832,R03884,R00227,R03153,R00235,R07601,R04096,R04095,R00756,R00769,R05805,R00770,R00762,R00764,R00767,R00725,R01139,R00299,R08404,R02185,R05804,R00303,R00850,R01702,R08566,R07601,R01651,R01068
238	0.67	335	28	69	0	1	C00031->C00123:[4->1,4->3,7->2,7->8,9->1]	RP06552,RP01134,RP11035,RP03767,RP00196,RP04543,RP11427,RP00180,RP01887,RP01093,RP00287,RP05915,RP06101,RP01197,RP01963,RP06172,RP01590,RP06799,RP02961,RP00424,RP04394,RP06639,RP00026,RP00729,RP05859,RP06427,RP00060,RP00216	R01384,R01386,R07658,R00837,R01702,R04138,R00289,R00287,R00955,R00286,R04097,R00315,R00317,R00320,R01978,R00771,R00214,R00216,R02737,R00836,R00214,R00216,R00959,R02085,R00472,R01555,R05196,R01978,R00028,R01090,R01088,R00238,R01621,R00743,R01323,R01179,R05508,R00393,R04057,R02955,R05336,R01359,R05509,R00928,R04000,R00229,R07832,R03884,R00227,R03153,R00235,R04096,R04095,R01702,R08566,R07601,R01651,R01067,R00725,R01139,R00299,R08404,R02185,R05804,R00303,R00850,R01788,R02189,R01786
239	0.67	276	21	56	0	1	C00031->C00123:[7->2,7->9,9->1,9->5]	RP06299,RP12277,RP11035,RP03767,RP02940,RP01456,RP11427,RP00180,RP02450,RP06639,RP06727,RP00085,RP01963,RP00424,RP01093,RP01457,RP00026,RP00729,RP05859,RP00060,RP01133	R00761,R00238,R01702,R04138,R03321,R01360,R04097,R00315,R00317,R00320,R02736,R01621,R01830,R01357,R00410,R01365,R01359,R01358,R02085,R01090,R01088,R00771,R01360,R00743,R01323,R01179,R05508,R00393,R04057,R02955,R05336,R01359,R05509,R00928,R04000,R00229,R07832,R03884,R00227,R03153,R00235,R04096,R04095,R01702,R08566,R07601,R01651,R00725,R01139,R00299,R08404,R02185,R05804,R00303,R00850,R00835
240	0.67	306	26	71	0	2	C00031->C00123:[7->2,7->8,9->1,9->3]	RP00164,RP06172,RP11035,RP03767,RP06299,RP00180,RP01887,RP06639,RP04394,RP00060,RP04202,RP01963,RP06799,RP09657,RP00424,RP06101,RP01093,RP00026,RP11034,RP00729,RP05859,RP00285,RP01666,RP00052,RP01270,RP09828	R01010,R01011,R01012,R00472,R01702,R04138,R00761,R00315,R00317,R00320,R01978,R01621,R00238,R00725,R01139,R00299,R08404,R02185,R05804,R00303,R00850,R00207,R02085,R01978,R06861,R01090,R01088,R00214,R00216,R00771,R00743,R01323,R01179,R05508,R00393,R04057,R02955,R05336,R01359,R05509,R00928,R04000,R00229,R07832,R03884,R00227,R03153,R00235,R07601,R04096,R04095,R01702,R08566,R07601,R01651,R00211,R00210,R00209,R01196,R00212,R08566,R01651,R00756,R00769,R05805,R00770,R00762,R00764,R00767,R01068,R06862
241	1.00	322	35	91	0	2	C00031->C00123:[4->3,7->2,7->8,7->9,9->1,9->5]	RP06552,RP00164,RP11035,RP03767,RP06299,RP00453,RP11427,RP06101,RP00357,RP01457,RP03735,RP01963,RP00085,RP06799,RP00424,RP01093,RP00287,RP00052,RP00060,RP00343,RP04543,RP00528,RP01456,RP01887,RP12277,RP05915,RP00180,RP04202,RP06172,RP00026,RP11034,RP00729,RP05859,RP01666,RP01270	R01384,R01386,R07658,R01010,R01011,R01012,R01702,R04138,R00761,R02727,R00010,R04097,R00214,R00216,R06862,R01440,R01360,R00134,R03215,R03146,R00519,R02085,R01357,R00410,R01365,R01359,R01358,R01978,R01090,R01088,R00771,R00214,R00216,R00756,R00769,R05805,R00770,R00762,R00764,R00767,R00725,R01139,R00299,R08404,R02185,R05804,R00303,R00850,R02778,R02780,R00286,R00604,R02479,R01360,R01978,R00238,R02737,R00836,R00315,R00317,R00320,R00207,R00472,R00743,R01323,R01179,R05508,R00393,R04057,R02955,R05336,R01359,R05509,R00928,R04000,R00229,R07832,R03884,R00227,R03153,R00235,R07601,R04096,R04095,R01702,R08566,R07601,R01651,R08566,R01651,R01068
242	0.83	371	36	115	0	2	C00031->C00123:[4->3,7->2,7->9,9->1,9->3,9->5]	RP06552,RP01568,RP00113,RP11035,RP03767,RP00196,RP06299,RP06101,RP01033,RP00026,RP01197,RP01963,RP00085,RP00395,RP00424,RP01093,RP00287,RP00052,RP00060,RP04202,RP00216,RP01456,RP00036,RP04543,RP02961,RP12277,RP00180,RP06172,RP01271,RP01590,RP05698,RP01457,RP11034,RP00729,RP05859,RP01666	R01384,R01386,R07658,R01518,R02188,R01512,R01515,R01517,R01660,R01702,R04138,R00289,R00287,R00955,R00761,R00214,R00216,R00658,R00743,R01323,R01179,R05508,R00393,R04057,R02955,R05336,R01359,R05509,R00928,R04000,R00229,R07832,R03884,R00227,R03153,R00235,R00959,R02085,R01357,R00410,R01365,R01359,R01358,R01061,R01063,R01090,R01088,R00771,R00214,R00216,R00756,R00769,R05805,R00770,R00762,R00764,R00767,R00725,R01139,R00299,R08404,R02185,R05804,R00303,R00850,R00207,R01788,R02189,R01786,R01360,R00199,R01858,R02628,R01138,R00659,R00724,R00200,R00206,R02320,R00430,R00208,R01012,R00572,R00286,R00028,R00238,R00315,R00317,R00320,R00472,R01068,R01555,R05196,R01196,R00006,R00014,R00211,R00210,R01699,R00207,R00224,R00226,R00209,R05636,R03145,R01360,R07601,R04096,R04095,R01702,R08566,R07601,R01651,R08566,R01651
243	0.50	394	23	67	0	1	C00031->C00123:[4->1,4->3,7->2]	RP06552,RP01134,RP01456,RP11035,RP03767,RP04543,RP00036,RP11427,RP00079,RP00078,RP05915,RP04202,RP01963,RP06172,RP00424,RP01093,RP01457,RP00729,RP05859,RP00060,RP00109,RP05729,RP06299	R01384,R01386,R07658,R00837,R01360,R01702,R04138,R00286,R00199,R01858,R02628,R01138,R00659,R00724,R00200,R00206,R02320,R00430,R00208,R01012,R00572,R04097,R00361,R00360,R00343,R00342,R01447,R01257,R00431,R00346,R00345,R00726,R00341,R02737,R00836,R00207,R02085,R00472,R01090,R01088,R00771,R01360,R04096,R04095,R01702,R08566,R07601,R01651,R00725,R01139,R00299,R08404,R02185,R05804,R00303,R00850,R00344,R00930,R00217,R00353,R00217,R00346,R00345,R00726,R00341,R00431,R00761
244	0.33	296	26	107	0	2	C00031->C00123:[7->8,9->3]	RP00164,RP06172,RP11035,RP03767,RP06299,RP05694,RP00180,RP01887,RP00079,RP05067,RP01963,RP06639,RP06799,RP09657,RP00424,RP01077,RP01093,RP00026,RP11034,RP00729,RP05859,RP00060,RP00052,RP01270,RP09828,RP01666	R01010,R01011,R01012,R00472,R01702,R04138,R00761,R04709,R07989,R06635,R06637,R06636,R06459,R06458,R06448,R07250,R06510,R07253,R05331,R06641,R00233,R06511,R06512,R06643,R06644,R06645,R02505,R07987,R07251,R07988,R05188,R06482,R06483,R06480,R06481,R02447,R05464,R01613,R01614,R05190,R07758,R02223,R07254,R02224,R00315,R00317,R00320,R01978,R00361,R00360,R00343,R00342,R01447,R01257,R00344,R02085,R01621,R01978,R06861,R01090,R01088,R00742,R00771,R00743,R01323,R01179,R05508,R00393,R04057,R02955,R05336,R01359,R05509,R00928,R04000,R00229,R07832,R03884,R00227,R03153,R00235,R07601,R04096,R04095,R01702,R08566,R07601,R01651,R00725,R01139,R00299,R08404,R02185,R05804,R00303,R00850,R00756,R00769,R05805,R00770,R00762,R00764,R00767,R01068,R06862,R08566,R01651
245	0.50	390	26	49	0	2	C00031->C00123:[4->1,4->3,7->2]	RP06552,RP01134,RP04543,RP11035,RP03767,RP00196,RP01456,RP06101,RP02961,RP00060,RP05915,RP01197,RP01963,RP06172,RP01590,RP11034,RP00424,RP01093,RP01457,RP00287,RP00729,RP05859,RP01666,RP04202,RP06299,RP00216	R01384,R01386,R07658,R00837,R00286,R01702,R04138,R00289,R00287,R00955,R01360,R00214,R00216,R00028,R00725,R01139,R00299,R08404,R02185,R05804,R00303,R00850,R02737,R00836,R00959,R02085,R00472,R01555,R05196,R07601,R01090,R01088,R00771,R01360,R00214,R00216,R04096,R04095,R01702,R08566,R07601,R01651,R08566,R01651,R00207,R00761,R01788,R02189,R01786
246	0.50	355	18	32	0	1	C00031->C00123:[7->2,7->3,9->1]	RP01456,RP11035,RP03767,RP06299,RP01093,RP11427,RP00180,RP00424,RP08343,RP01925,RP05859,RP01457,RP00060,RP01133,RP00729,RP06593,RP01963,RP04833	R01360,R01702,R04138,R00761,R00771,R04097,R00315,R00317,R00320,R01090,R01088,R00236,R02035,R01702,R08566,R07601,R01651,R01360,R00725,R01139,R00299,R08404,R02185,R05804,R00303,R00850,R00835,R04096,R04095,R01528,R02085,R00316
247	0.83	258	21	58	0	2	C00031->C00123:[7->2,7->9,9->1,9->3,9->5]	RP01456,RP06172,RP11035,RP03767,RP06299,RP00180,RP06639,RP12277,RP00060,RP00085,RP01963,RP11034,RP00424,RP06101,RP01093,RP01457,RP00026,RP00729,RP05859,RP06427,RP01666	R01360,R00472,R01702,R04138,R00761,R00315,R00317,R00320,R01621,R00238,R00725,R01139,R00299,R08404,R02185,R05804,R00303,R00850,R01357,R00410,R01365,R01359,R01358,R02085,R07601,R01090,R01088,R00214,R00216,R00771,R01360,R00743,R01323,R01179,R05508,R00393,R04057,R02955,R05336,R01359,R05509,R00928,R04000,R00229,R07832,R03884,R00227,R03153,R00235,R04096,R04095,R01702,R08566,R07601,R01651,R01067,R08566,R01651
248	0.50	397	23	40	0	1	C00031->C00123:[4->1,4->3,7->1,7->2,7->3]	RP06552,RP01134,RP04543,RP11035,RP03767,RP01456,RP11427,RP06101,RP01925,RP01133,RP05915,RP01963,RP06172,RP00424,RP01093,RP01457,RP00287,RP00729,RP05859,RP00060,RP04202,RP06299,RP06593	R01384,R01386,R07658,R00837,R00286,R01702,R04138,R01360,R04097,R00214,R00216,R02035,R00835,R02737,R00836,R02085,R00472,R01090,R01088,R00771,R01360,R00214,R00216,R04096,R04095,R01702,R08566,R07601,R01651,R00725,R01139,R00299,R08404,R02185,R05804,R00303,R00850,R00207,R00761,R01528
249	1.00	295	29	72	0	2	C00031->C00123:[4->3,7->2,7->8,7->9,9->1,9->5]	RP06552,RP04543,RP11035,RP03767,RP01456,RP00453,RP11427,RP06101,RP01887,RP01457,RP12277,RP00060,RP05915,RP00180,RP04202,RP01963,RP06172,RP00085,RP06799,RP00424,RP01093,RP00026,RP11034,RP00729,RP00287,RP05859,RP01666,RP00343,RP06299	R01384,R01386,R07658,R00286,R01702,R04138,R01360,R02727,R00010,R04097,R00214,R00216,R01978,R01360,R00238,R00725,R01139,R00299,R08404,R02185,R05804,R00303,R00850,R02737,R00836,R00315,R00317,R00320,R00207,R02085,R00472,R01357,R00410,R01365,R01359,R01358,R01978,R01090,R01088,R00771,R00743,R01323,R01179,R05508,R00393,R04057,R02955,R05336,R01359,R05509,R00928,R04000,R00229,R07832,R03884,R00227,R03153,R00235,R07601,R04096,R04095,R00214,R00216,R01702,R08566,R07601,R01651,R08566,R01651,R02778,R02780,R00761
250	0.67	301	24	61	0	2	C00031->C00123:[4->3,7->2,7->8,9->1]	RP06552,RP04543,RP11035,RP03767,RP06299,RP00453,RP11427,RP00180,RP01887,RP08343,RP04394,RP00060,RP05915,RP01963,RP04833,RP06799,RP00424,RP01093,RP00026,RP11034,RP00729,RP05859,RP01666,RP00343	R01384,R01386,R07658,R00286,R01702,R04138,R00761,R02727,R00010,R04097,R00315,R00317,R00320,R01978,R00236,R00238,R00725,R01139,R00299,R08404,R02185,R05804,R00303,R00850,R02737,R00836,R02085,R00316,R01978,R01090,R01088,R00771,R00743,R01323,R01179,R05508,R00393,R04057,R02955,R05336,R01359,R05509,R00928,R04000,R00229,R07832,R03884,R00227,R03153,R00235,R07601,R04096,R04095,R01702,R08566,R07601,R01651,R08566,R01651,R02778,R02780
251	0.17	367	14	29	0	2	C00031->C00123:[9->3]	RP06172,RP11034,RP00424,RP01666,RP06101,RP01093,RP06639,RP00180,RP11035,RP08343,RP05859,RP06427,RP00060,RP04833	R00472,R07601,R01090,R01088,R08566,R01651,R00214,R00216,R00771,R01621,R00315,R00317,R00320,R01702,R00236,R01702,R08566,R07601,R01651,R01067,R00725,R01139,R00299,R08404,R02185,R05804,R00303,R00850,R00316
252	0.33	419	27	73	0	2	C00031->C00123:[2->3,7->8]	RP01568,RP00036,RP00113,RP11035,RP03767,RP00060,RP06299,RP02454,RP00180,RP02961,RP08343,RP01033,RP01590,RP01963,RP04833,RP00395,RP13340,RP06799,RP01887,RP05698,RP01093,RP00424,RP11034,RP00729,RP05859,RP01666,RP00216	R01518,R00199,R01858,R02628,R01138,R00659,R00724,R00200,R00206,R02320,R00430,R00208,R01012,R00572,R02188,R01512,R01515,R01517,R01660,R01702,R04138,R00725,R01139,R00299,R08404,R02185,R05804,R00303,R00850,R00761,R02740,R00315,R00317,R00320,R00028,R00236,R00658,R01555,R05196,R02085,R00316,R01061,R01063,R01827,R01978,R01978,R01196,R00006,R00014,R00211,R00210,R01699,R00207,R00224,R00226,R00209,R05636,R03145,R00771,R01090,R01088,R07601,R04096,R04095,R01702,R08566,R07601,R01651,R08566,R01651,R01788,R02189,R01786
253	0.83	367	33	108	0	2	C00031->C00123:[4->1,4->3,4->5,7->2,7->9,9->1,9->5]	RP06552,RP01568,RP01134,RP01456,RP00036,RP00113,RP11035,RP03767,RP04543,RP06101,RP01033,RP00026,RP00287,RP00085,RP05915,RP00180,RP01963,RP06172,RP01271,RP00395,RP05698,RP01666,RP12277,RP01093,RP01457,RP00424,RP11034,RP00729,RP00052,RP00060,RP05859,RP04202,RP06299	R01384,R01386,R07658,R01518,R00837,R01360,R00199,R01858,R02628,R01138,R00659,R00724,R00200,R00206,R02320,R00430,R00208,R01012,R00572,R02188,R01512,R01515,R01517,R01660,R01702,R04138,R00286,R00214,R00216,R00658,R00743,R01323,R01179,R05508,R00393,R04057,R02955,R05336,R01359,R05509,R00928,R04000,R00229,R07832,R03884,R00227,R03153,R00235,R00214,R00216,R01357,R00410,R01365,R01359,R01358,R02737,R00836,R00315,R00317,R00320,R02085,R00472,R01068,R01061,R01063,R01196,R00006,R00014,R00211,R00210,R01699,R00207,R00224,R00226,R00209,R05636,R03145,R08566,R01651,R00238,R00771,R01360,R01090,R01088,R07601,R04096,R04095,R00756,R00769,R05805,R00770,R00762,R00764,R00767,R00725,R01139,R00299,R08404,R02185,R05804,R00303,R00850,R01702,R08566,R07601,R01651,R00207,R00761
254	0.33	287	15	31	0	1	C00031->C00123:[7->2,9->1]	RP00285,RP11035,RP03767,RP01456,RP01093,RP06639,RP01457,RP00424,RP00729,RP05859,RP11427,RP06427,RP00060,RP04202,RP01963	R00211,R00210,R00209,R01196,R00212,R01702,R04138,R01360,R00771,R01621,R01360,R01090,R01088,R04096,R04095,R01702,R08566,R07601,R01651,R04097,R01067,R00725,R01139,R00299,R08404,R02185,R05804,R00303,R00850,R00207,R02085
255	1.00	370	37	112	0	2	C00031->C00123:[4->1,4->3,4->5,7->2,7->8,7->9,9->1,9->5]	RP06552,RP01568,RP01134,RP00113,RP11035,RP03767,RP06299,RP11427,RP06101,RP01033,RP01457,RP01963,RP00085,RP00395,RP06799,RP11034,RP00424,RP01093,RP00287,RP00052,RP00060,RP04202,RP04543,RP00036,RP01456,RP01887,RP12277,RP05915,RP00180,RP06172,RP05698,RP00026,RP01238,RP00729,RP05859,RP01666,RP01270	R01384,R01386,R07658,R01518,R00837,R02188,R01512,R01515,R01517,R01660,R01702,R04138,R00761,R04097,R00214,R00216,R00658,R01360,R02085,R01357,R00410,R01365,R01359,R01358,R01061,R01063,R01978,R07601,R01090,R01088,R00771,R00214,R00216,R00756,R00769,R05805,R00770,R00762,R00764,R00767,R00725,R01139,R00299,R08404,R02185,R05804,R00303,R00850,R00207,R00286,R00199,R01858,R02628,R01138,R00659,R00724,R00200,R00206,R02320,R00430,R00208,R01012,R00572,R01360,R01978,R00238,R02737,R00836,R00315,R00317,R00320,R00472,R01196,R00006,R00014,R00211,R00210,R01699,R00207,R00224,R00226,R00209,R05636,R03145,R00743,R01323,R01179,R05508,R00393,R04057,R02955,R05336,R01359,R05509,R00928,R04000,R00229,R07832,R03884,R00227,R03153,R00235,R01015,R04096,R04095,R01702,R08566,R07601,R01651,R08566,R01651,R01068
256	0.33	439	24	68	0	1	C00031->C00123:[4->3,4->8]	RP06552,RP01568,RP00036,RP00113,RP11035,RP03767,RP04543,RP00453,RP11427,RP01887,RP01033,RP05915,RP01963,RP01271,RP00395,RP06799,RP00424,RP01093,RP00729,RP00052,RP00285,RP00060,RP05859,RP00343	R01384,R01386,R07658,R01518,R00199,R01858,R02628,R01138,R00659,R00724,R00200,R00206,R02320,R00430,R00208,R01012,R00572,R02188,R01512,R01515,R01517,R01660,R01702,R04138,R00286,R02727,R00010,R04097,R01978,R00658,R02737,R00836,R02085,R01068,R01061,R01063,R01978,R01090,R01088,R00771,R04096,R04095,R00756,R00769,R05805,R00770,R00762,R00764,R00767,R00211,R00210,R00209,R01196,R00212,R00725,R01139,R00299,R08404,R02185,R05804,R00303,R00850,R01702,R08566,R07601,R01651,R02778,R02780
257	0.67	299	26	76	0	2	C00031->C00123:[7->2,7->8,9->1,9->3]	RP00164,RP06299,RP06172,RP11035,RP03767,RP00060,RP00180,RP01887,RP06639,RP04394,RP05729,RP01963,RP11034,RP06799,RP09657,RP00424,RP01093,RP00079,RP00026,RP00729,RP05859,RP06427,RP01666,RP00052,RP01270,RP09828	R01010,R01011,R01012,R00761,R00472,R01702,R04138,R00725,R01139,R00299,R08404,R02185,R05804,R00303,R00850,R00315,R00317,R00320,R01978,R01621,R00238,R00217,R00346,R00345,R00726,R00341,R00431,R02085,R07601,R01978,R06861,R01090,R01088,R00771,R00361,R00360,R00343,R00342,R01447,R01257,R00743,R01323,R01179,R05508,R00393,R04057,R02955,R05336,R01359,R05509,R00928,R04000,R00229,R07832,R03884,R00227,R03153,R00235,R04096,R04095,R01702,R08566,R07601,R01651,R01067,R08566,R01651,R00756,R00769,R05805,R00770,R00762,R00764,R00767,R01068,R06862
258	0.33	251	19	51	0	2	C00031->C00123:[7->3,7->8]	RP01887,RP01925,RP06639,RP06799,RP11034,RP11035,RP03767,RP01666,RP01093,RP00026,RP00180,RP00424,RP00729,RP05859,RP01133,RP06427,RP00060,RP06593,RP01963	R01978,R02035,R01621,R01978,R07601,R01702,R04138,R08566,R01651,R00771,R00743,R01323,R01179,R05508,R00393,R04057,R02955,R05336,R01359,R05509,R00928,R04000,R00229,R07832,R03884,R00227,R03153,R00235,R00315,R00317,R00320,R01090,R01088,R04096,R04095,R01702,R08566,R07601,R01651,R00835,R01067,R00725,R01139,R00299,R08404,R02185,R05804,R00303,R00850,R01528,R02085
259	0.67	353	23	85	0	2	C00031->C00123:[2->3,7->8,7->9,9->5]	RP01568,RP00036,RP11035,RP03767,RP06299,RP00180,RP01887,RP01033,RP12277,RP00060,RP01963,RP01271,RP06799,RP05698,RP01093,RP00026,RP00424,RP11034,RP00729,RP00052,RP01264,RP01666,RP05859	R01518,R00199,R01858,R02628,R01138,R00659,R00724,R00200,R00206,R02320,R00430,R00208,R01012,R00572,R01702,R04138,R00761,R00315,R00317,R00320,R01978,R00658,R00238,R00725,R01139,R00299,R08404,R02185,R05804,R00303,R00850,R02085,R01068,R01978,R01196,R00006,R00014,R00211,R00210,R01699,R00207,R00224,R00226,R00209,R05636,R03145,R00771,R00743,R01323,R01179,R05508,R00393,R04057,R02955,R05336,R01359,R05509,R00928,R04000,R00229,R07832,R03884,R00227,R03153,R00235,R01090,R01088,R07601,R04096,R04095,R00756,R00769,R05805,R00770,R00762,R00764,R00767,R07159,R01058,R08566,R01651,R01702,R08566,R07601,R01651
260	0.50	329	19	38	0	1	C00031->C00123:[7->2,9->1,9->3]	RP06299,RP06172,RP11035,RP03767,RP01456,RP11427,RP00180,RP08343,RP01963,RP04833,RP00424,RP06101,RP01093,RP01457,RP00729,RP05859,RP00285,RP00060,RP04202	R00761,R00472,R01702,R04138,R01360,R04097,R00315,R00317,R00320,R00236,R02085,R00316,R01090,R01088,R00214,R00216,R00771,R01360,R04096,R04095,R01702,R08566,R07601,R01651,R00211,R00210,R00209,R01196,R00212,R00725,R01139,R00299,R08404,R02185,R05804,R00303,R00850,R00207
261	0.50	377	26	91	0	1	C00031->C00123:[2->3,7->2,9->1]	RP05698,RP01568,RP00036,RP00113,RP11035,RP03767,RP02940,RP01456,RP11427,RP00180,RP02450,RP06639,RP06727,RP01963,RP01271,RP00395,RP00424,RP01093,RP01457,RP00026,RP00729,RP01033,RP05859,RP00060,RP00052,RP01133	R01196,R00006,R00014,R00211,R00210,R01699,R00207,R00224,R00226,R00209,R05636,R03145,R01518,R00199,R01858,R02628,R01138,R00659,R00724,R00200,R00206,R02320,R00430,R00208,R01012,R00572,R02188,R01512,R01515,R01517,R01660,R01702,R04138,R03321,R01360,R04097,R00315,R00317,R00320,R02736,R01621,R01830,R02085,R01068,R01061,R01063,R01090,R01088,R00771,R01360,R00743,R01323,R01179,R05508,R00393,R04057,R02955,R05336,R01359,R05509,R00928,R04000,R00229,R07832,R03884,R00227,R03153,R00235,R04096,R04095,R00658,R01702,R08566,R07601,R01651,R00725,R01139,R00299,R08404,R02185,R05804,R00303,R00850,R00756,R00769,R05805,R00770,R00762,R00764,R00767,R00835
262	1.00	339	41	110	0	2	C00031->C00123:[4->3,7->2,7->8,7->9,9->1,9->3,9->5]	RP06552,RP01568,RP00113,RP11035,RP03767,RP00196,RP06299,RP11427,RP06101,RP01033,RP01457,RP00109,RP00078,RP01197,RP01963,RP00395,RP13340,RP01790,RP00424,RP01093,RP00287,RP00060,RP04202,RP00216,RP04543,RP00649,RP01456,RP02961,RP12277,RP00085,RP00180,RP06172,RP01590,RP06799,RP01887,RP05698,RP00026,RP11034,RP00729,RP05859,RP01666	R01384,R01386,R07658,R01518,R02188,R01512,R01515,R01517,R01660,R01702,R04138,R00289,R00287,R00955,R00761,R04097,R00214,R00216,R00658,R01360,R00344,R00930,R00217,R00353,R00431,R00346,R00345,R00726,R00341,R00959,R02085,R01061,R01063,R01827,R01830,R01090,R01088,R00771,R00214,R00216,R00725,R01139,R00299,R08404,R02185,R05804,R00303,R00850,R00207,R01788,R02189,R01786,R00286,R00761,R01067,R01360,R00028,R00238,R01357,R00410,R01365,R01359,R01358,R00315,R00317,R00320,R00472,R01555,R05196,R01978,R01978,R01196,R00006,R00014,R00211,R00210,R01699,R00207,R00224,R00226,R00209,R05636,R03145,R00743,R01323,R01179,R05508,R00393,R04057,R02955,R05336,R01359,R05509,R00928,R04000,R00229,R07832,R03884,R00227,R03153,R00235,R07601,R04096,R04095,R01702,R08566,R07601,R01651,R08566,R01651
263	0.50	241	19	55	0	1	C00031->C00123:[7->2,9->1,9->3]	RP00285,RP11035,RP03767,RP01456,RP11427,RP00180,RP01457,RP01963,RP06172,RP00424,RP06101,RP01093,RP06639,RP00026,RP00729,RP05859,RP06427,RP00060,RP04202	R00211,R00210,R00209,R01196,R00212,R01702,R04138,R01360,R04097,R00315,R00317,R00320,R01360,R02085,R00472,R01090,R01088,R00214,R00216,R00771,R01621,R00743,R01323,R01179,R05508,R00393,R04057,R02955,R05336,R01359,R05509,R00928,R04000,R00229,R07832,R03884,R00227,R03153,R00235,R04096,R04095,R01702,R08566,R07601,R01651,R01067,R00725,R01139,R00299,R08404,R02185,R05804,R00303,R00850,R00207
264	0.50	278	24	63	0	1	C00031->C00123:[7->2,9->1,9->3]	RP06299,RP06172,RP11035,RP03767,RP01456,RP02454,RP11427,RP00180,RP02961,RP06639,RP06727,RP01963,RP01590,RP00424,RP06101,RP01093,RP01457,RP00026,RP00729,RP05859,RP00285,RP00060,RP04202,RP00216	R00761,R00472,R01702,R04138,R01360,R02740,R04097,R00315,R00317,R00320,R00028,R01621,R01830,R02085,R01555,R05196,R01090,R01088,R00214,R00216,R00771,R01360,R00743,R01323,R01179,R05508,R00393,R04057,R02955,R05336,R01359,R05509,R00928,R04000,R00229,R07832,R03884,R00227,R03153,R00235,R04096,R04095,R01702,R08566,R07601,R01651,R00211,R00210,R00209,R01196,R00212,R00725,R01139,R00299,R08404,R02185,R05804,R00303,R00850,R00207,R01788,R02189,R01786
265	0.50	254	18	49	0	1	C00031->C00123:[7->8,7->9,9->5]	RP03767,RP06299,RP12067,RP11427,RP00180,RP01887,RP06639,RP12277,RP01963,RP06799,RP00424,RP01093,RP00026,RP11034,RP00729,RP05859,RP06427,RP00060	R04138,R00761,R07602,R04097,R00315,R00317,R00320,R01978,R01621,R00238,R02085,R01978,R01090,R01088,R00771,R00743,R01323,R01179,R05508,R00393,R04057,R02955,R05336,R01359,R05509,R00928,R04000,R00229,R07832,R03884,R00227,R03153,R00235,R07601,R04096,R04095,R01702,R08566,R07601,R01651,R01067,R00725,R01139,R00299,R08404,R02185,R05804,R00303,R00850
266	0.33	415	18	30	0	1	C00031->C00123:[4->1,4->3]	RP06552,RP01134,RP01456,RP11035,RP03767,RP04543,RP00453,RP11427,RP06101,RP05915,RP01963,RP06172,RP00424,RP01457,RP00287,RP00729,RP05859,RP00343	R01384,R01386,R07658,R00837,R01360,R01702,R04138,R00286,R02727,R00010,R04097,R00214,R00216,R02737,R00836,R02085,R00472,R01090,R01088,R01360,R00214,R00216,R04096,R04095,R01702,R08566,R07601,R01651,R02778,R02780
267	0.50	346	23	81	0	1	C00031->C00123:[7->2,7->8,9->1]	RP01568,RP00036,RP00113,RP11035,RP03767,RP06299,RP11427,RP04394,RP01887,RP01033,RP00180,RP01963,RP01271,RP00395,RP06799,RP00424,RP01093,RP00026,RP00729,RP00052,RP00285,RP00060,RP05859	R01518,R00199,R01858,R02628,R01138,R00659,R00724,R00200,R00206,R02320,R00430,R00208,R01012,R00572,R02188,R01512,R01515,R01517,R01660,R01702,R04138,R00761,R04097,R00238,R01978,R00658,R00315,R00317,R00320,R02085,R01068,R01061,R01063,R01978,R01090,R01088,R00771,R00743,R01323,R01179,R05508,R00393,R04057,R02955,R05336,R01359,R05509,R00928,R04000,R00229,R07832,R03884,R00227,R03153,R00235,R04096,R04095,R00756,R00769,R05805,R00770,R00762,R00764,R00767,R00211,R00210,R00209,R01196,R00212,R00725,R01139,R00299,R08404,R02185,R05804,R00303,R00850,R01702,R08566,R07601,R01651
268	0.50	262	17	48	0	1	C00031->C00123:[7->2,7->8,9->1]	RP04394,RP06799,RP00424,RP11035,RP03767,RP06299,RP01093,RP11427,RP00180,RP01887,RP08343,RP05859,RP00026,RP00060,RP00729,RP01963,RP04833	R00238,R01978,R01090,R01088,R01702,R04138,R00761,R00771,R04097,R00315,R00317,R00320,R01978,R00236,R01702,R08566,R07601,R01651,R00743,R01323,R01179,R05508,R00393,R04057,R02955,R05336,R01359,R05509,R00928,R04000,R00229,R07832,R03884,R00227,R03153,R00235,R00725,R01139,R00299,R08404,R02185,R05804,R00303,R00850,R04096,R04095,R02085,R00316
269	0.50	400	29	78	0	2	C00031->C00123:[4->1,4->2,4->3]	RP06552,RP01568,RP01456,RP00113,RP11035,RP03767,RP01666,RP00453,RP06101,RP01033,RP00109,RP00078,RP05915,RP00343,RP01963,RP06172,RP01271,RP00395,RP11034,RP05698,RP01093,RP01457,RP00424,RP00729,RP00287,RP00052,RP00060,RP05859,RP04543	R01384,R01386,R07658,R01518,R01360,R02188,R01512,R01515,R01517,R01660,R01702,R04138,R08566,R01651,R02727,R00010,R00214,R00216,R00658,R00344,R00930,R00217,R00353,R00431,R00346,R00345,R00726,R00341,R02737,R00836,R02778,R02780,R02085,R00472,R01068,R01061,R01063,R07601,R01196,R00006,R00014,R00211,R00210,R01699,R00207,R00224,R00226,R00209,R05636,R03145,R00771,R01360,R01090,R01088,R04096,R04095,R00214,R00216,R00756,R00769,R05805,R00770,R00762,R00764,R00767,R00725,R01139,R00299,R08404,R02185,R05804,R00303,R00850,R01702,R08566,R07601,R01651,R00286
270	0.50	502	28	47	0	1	C00031->C00123:[4->1,4->3,7->2,9->1]	RP06552,RP01134,RP01456,RP06172,RP01861,RP11035,RP03767,RP04543,RP11427,RP00180,RP08343,RP04012,RP00060,RP05915,RP01963,RP04833,RP08499,RP00424,RP05938,RP06101,RP01093,RP01457,RP00729,RP01856,RP03053,RP05859,RP01857,RP06299	R01384,R01386,R07658,R00837,R01360,R00472,R01940,R01702,R04138,R00286,R04097,R00315,R00317,R00320,R00236,R04371,R00725,R01139,R00299,R08404,R02185,R05804,R00303,R00850,R02737,R00836,R02085,R00316,R00271,R01090,R01088,R01940,R01933,R00214,R00216,R00771,R01360,R04096,R04095,R01933,R03444,R01702,R08566,R07601,R01651,R01934,R00761
271	0.67	353	26	92	0	2	C00031->C00123:[5->3,7->2,7->8,9->1]	RP01568,RP00036,RP00113,RP11035,RP03767,RP06299,RP11427,RP00180,RP01887,RP01033,RP01093,RP00060,RP01963,RP00395,RP06799,RP01238,RP05698,RP04394,RP00026,RP00424,RP11034,RP00729,RP00052,RP01666,RP05859,RP01270	R01518,R00199,R01858,R02628,R01138,R00659,R00724,R00200,R00206,R02320,R00430,R00208,R01012,R00572,R02188,R01512,R01515,R01517,R01660,R01702,R04138,R00761,R04097,R00315,R00317,R00320,R01978,R00658,R00771,R00725,R01139,R00299,R08404,R02185,R05804,R00303,R00850,R02085,R01061,R01063,R01978,R01015,R01196,R00006,R00014,R00211,R00210,R01699,R00207,R00224,R00226,R00209,R05636,R03145,R00238,R00743,R01323,R01179,R05508,R00393,R04057,R02955,R05336,R01359,R05509,R00928,R04000,R00229,R07832,R03884,R00227,R03153,R00235,R01090,R01088,R07601,R04096,R04095,R00756,R00769,R05805,R00770,R00762,R00764,R00767,R08566,R01651,R01702,R08566,R07601,R01651,R01068
272	0.33	434	19	31	0	1	C00031->C00123:[4->3,4->5]	RP06552,RP01134,RP11035,RP03767,RP04543,RP00453,RP11427,RP06101,RP01887,RP12277,RP05915,RP01963,RP06172,RP06799,RP00424,RP00287,RP00729,RP05859,RP00343	R01384,R01386,R07658,R00837,R01702,R04138,R00286,R02727,R00010,R04097,R00214,R00216,R01978,R00238,R02737,R00836,R02085,R00472,R01978,R01090,R01088,R00214,R00216,R04096,R04095,R01702,R08566,R07601,R01651,R02778,R02780
273	0.83	334	36	103	0	2	C00031->C00123:[4->3,7->2,7->9,9->1,9->5]	RP06552,RP01568,RP00113,RP11035,RP03767,RP06299,RP00453,RP06101,RP01033,RP00026,RP00109,RP00078,RP01963,RP00085,RP00395,RP13340,RP01790,RP00424,RP01093,RP00287,RP00060,RP04202,RP01456,RP00649,RP04543,RP12277,RP05915,RP00180,RP00343,RP06172,RP05698,RP01457,RP11034,RP00729,RP05859,RP01666	R01384,R01386,R07658,R01518,R02188,R01512,R01515,R01517,R01660,R01702,R04138,R00761,R02727,R00010,R00214,R00216,R00658,R00743,R01323,R01179,R05508,R00393,R04057,R02955,R05336,R01359,R05509,R00928,R04000,R00229,R07832,R03884,R00227,R03153,R00235,R00344,R00930,R00217,R00353,R00431,R00346,R00345,R00726,R00341,R02085,R01357,R00410,R01365,R01359,R01358,R01061,R01063,R01827,R01830,R01090,R01088,R00771,R00214,R00216,R00725,R01139,R00299,R08404,R02185,R05804,R00303,R00850,R00207,R01360,R00761,R01067,R00286,R00238,R02737,R00836,R00315,R00317,R00320,R02778,R02780,R00472,R01196,R00006,R00014,R00211,R00210,R01699,R00207,R00224,R00226,R00209,R05636,R03145,R01360,R07601,R04096,R04095,R01702,R08566,R07601,R01651,R08566,R01651
274	0.67	274	20	55	0	1	C00031->C00123:[7->2,7->9,9->1,9->5]	RP06299,RP11035,RP03767,RP01456,RP11427,RP00180,RP08343,RP06639,RP12277,RP00085,RP01963,RP04833,RP00424,RP01093,RP01457,RP00026,RP00729,RP05859,RP06427,RP00060	R00761,R01702,R04138,R01360,R04097,R00315,R00317,R00320,R00236,R01621,R00238,R01357,R00410,R01365,R01359,R01358,R02085,R00316,R01090,R01088,R00771,R01360,R00743,R01323,R01179,R05508,R00393,R04057,R02955,R05336,R01359,R05509,R00928,R04000,R00229,R07832,R03884,R00227,R03153,R00235,R04096,R04095,R01702,R08566,R07601,R01651,R01067,R00725,R01139,R00299,R08404,R02185,R05804,R00303,R00850
275	0.83	339	35	107	0	2	C00031->C00123:[4->3,7->2,7->9,9->1,9->5]	RP06552,RP01568,RP01456,RP12277,RP00113,RP11035,RP03767,RP04543,RP00453,RP06101,RP01033,RP00026,RP00109,RP00078,RP00085,RP05915,RP00180,RP00343,RP01963,RP06172,RP01271,RP00395,RP11034,RP05698,RP01666,RP01093,RP01457,RP00424,RP00729,RP00287,RP00052,RP00060,RP05859,RP04202,RP06299	R01384,R01386,R07658,R01518,R01360,R00238,R02188,R01512,R01515,R01517,R01660,R01702,R04138,R00286,R02727,R00010,R00214,R00216,R00658,R00743,R01323,R01179,R05508,R00393,R04057,R02955,R05336,R01359,R05509,R00928,R04000,R00229,R07832,R03884,R00227,R03153,R00235,R00344,R00930,R00217,R00353,R00431,R00346,R00345,R00726,R00341,R01357,R00410,R01365,R01359,R01358,R02737,R00836,R00315,R00317,R00320,R02778,R02780,R02085,R00472,R01068,R01061,R01063,R07601,R01196,R00006,R00014,R00211,R00210,R01699,R00207,R00224,R00226,R00209,R05636,R03145,R08566,R01651,R00771,R01360,R01090,R01088,R04096,R04095,R00214,R00216,R00756,R00769,R05805,R00770,R00762,R00764,R00767,R00725,R01139,R00299,R08404,R02185,R05804,R00303,R00850,R01702,R08566,R07601,R01651,R00207,R00761
276	1.00	256	26	72	0	2	C00031->C00123:[7->2,7->8,7->9,9->1,9->3,9->5]	RP06299,RP06172,RP11035,RP03767,RP01456,RP11427,RP00180,RP01887,RP08343,RP00079,RP00026,RP12277,RP04394,RP00085,RP05729,RP01963,RP04833,RP06799,RP00424,RP01666,RP01093,RP01457,RP11034,RP00729,RP05859,RP00060	R00761,R00472,R01702,R04138,R01360,R04097,R00315,R00317,R00320,R01978,R00236,R00361,R00360,R00343,R00342,R01447,R01257,R00743,R01323,R01179,R05508,R00393,R04057,R02955,R05336,R01359,R05509,R00928,R04000,R00229,R07832,R03884,R00227,R03153,R00235,R00238,R00238,R01357,R00410,R01365,R01359,R01358,R00217,R00346,R00345,R00726,R00341,R00431,R02085,R00316,R01978,R01090,R01088,R08566,R01651,R00771,R01360,R07601,R04096,R04095,R01702,R08566,R07601,R01651,R00725,R01139,R00299,R08404,R02185,R05804,R00303,R00850
277	0.67	334	28	73	0	2	C00031->C00123:[4->3,7->2,7->8,9->1]	RP06552,RP00164,RP06299,RP11035,RP03767,RP04543,RP00453,RP11427,RP00180,RP01887,RP00026,RP04394,RP05915,RP00343,RP01963,RP06799,RP09657,RP00424,RP01666,RP01093,RP06639,RP11034,RP00729,RP05859,RP00060,RP00052,RP01270,RP09828	R01384,R01386,R07658,R01010,R01011,R01012,R00761,R01702,R04138,R00286,R02727,R00010,R04097,R00315,R00317,R00320,R01978,R00743,R01323,R01179,R05508,R00393,R04057,R02955,R05336,R01359,R05509,R00928,R04000,R00229,R07832,R03884,R00227,R03153,R00235,R00238,R02737,R00836,R02778,R02780,R02085,R01978,R06861,R01090,R01088,R08566,R01651,R00771,R01621,R07601,R04096,R04095,R01702,R08566,R07601,R01651,R00725,R01139,R00299,R08404,R02185,R05804,R00303,R00850,R00756,R00769,R05805,R00770,R00762,R00764,R00767,R01068,R06862
278	0.50	353	22	87	0	1	C00031->C00123:[2->3,7->2,9->1]	RP01568,RP01456,RP00036,RP00113,RP11035,RP03767,RP06299,RP11427,RP00180,RP01033,RP01457,RP01963,RP01271,RP00395,RP00424,RP01093,RP00026,RP05698,RP00729,RP05859,RP00060,RP00052	R01518,R01360,R00199,R01858,R02628,R01138,R00659,R00724,R00200,R00206,R02320,R00430,R00208,R01012,R00572,R02188,R01512,R01515,R01517,R01660,R01702,R04138,R00761,R04097,R00315,R00317,R00320,R00658,R01360,R02085,R01068,R01061,R01063,R01090,R01088,R00771,R00743,R01323,R01179,R05508,R00393,R04057,R02955,R05336,R01359,R05509,R00928,R04000,R00229,R07832,R03884,R00227,R03153,R00235,R01196,R00006,R00014,R00211,R00210,R01699,R00207,R00224,R00226,R00209,R05636,R03145,R04096,R04095,R01702,R08566,R07601,R01651,R00725,R01139,R00299,R08404,R02185,R05804,R00303,R00850,R00756,R00769,R05805,R00770,R00762,R00764,R00767
279	0.67	375	34	105	0	2	C00031->C00123:[2->3,7->2,7->8,9->1]	RP01568,RP00164,RP00113,RP11035,RP03767,RP06299,RP02454,RP11427,RP00180,RP01033,RP06639,RP01963,RP00395,RP13340,RP06799,RP09657,RP00424,RP01093,RP00052,RP00060,RP00216,RP00036,RP02961,RP11034,RP01590,RP01887,RP05698,RP04394,RP00026,RP09828,RP00729,RP05859,RP01666,RP01270	R01518,R01010,R01011,R01012,R02188,R01512,R01515,R01517,R01660,R01702,R04138,R00761,R02740,R04097,R00315,R00317,R00320,R00658,R01621,R02085,R01061,R01063,R01827,R01978,R06861,R01090,R01088,R00771,R00756,R00769,R05805,R00770,R00762,R00764,R00767,R00725,R01139,R00299,R08404,R02185,R05804,R00303,R00850,R01788,R02189,R01786,R00199,R01858,R02628,R01138,R00659,R00724,R00200,R00206,R02320,R00430,R00208,R01012,R00572,R00028,R07601,R01555,R05196,R01978,R01196,R00006,R00014,R00211,R00210,R01699,R00207,R00224,R00226,R00209,R05636,R03145,R00238,R00743,R01323,R01179,R05508,R00393,R04057,R02955,R05336,R01359,R05509,R00928,R04000,R00229,R07832,R03884,R00227,R03153,R00235,R06862,R04096,R04095,R01702,R08566,R07601,R01651,R08566,R01651,R01068
280	0.17	241	17	48	0	1	C00031->C00123:[9->8]	RP01095,RP06799,RP01887,RP11035,RP03767,RP01093,RP06639,RP00180,RP01573,RP00424,RP00729,RP05859,RP00026,RP00060,RP11427,RP01963,RP01576	R05339,R01978,R01978,R01702,R04138,R00771,R01621,R00315,R00317,R00320,R01529,R01090,R01088,R04096,R04095,R01702,R08566,R07601,R01651,R00743,R01323,R01179,R05508,R00393,R04057,R02955,R05336,R01359,R05509,R00928,R04000,R00229,R07832,R03884,R00227,R03153,R00235,R00725,R01139,R00299,R08404,R02185,R05804,R00303,R00850,R04097,R02085,R05338
281	0.33	288	24	74	0	2	C00031->C00123:[7->8,9->3]	RP00164,RP06172,RP11035,RP03767,RP06299,RP00180,RP01887,RP00079,RP00060,RP05729,RP01963,RP06639,RP06799,RP09657,RP00424,RP01093,RP00026,RP11034,RP00729,RP05859,RP01666,RP00052,RP01270,RP09828	R01010,R01011,R01012,R00472,R01702,R04138,R00761,R00315,R00317,R00320,R01978,R00361,R00360,R00343,R00342,R01447,R01257,R00725,R01139,R00299,R08404,R02185,R05804,R00303,R00850,R00217,R00346,R00345,R00726,R00341,R00431,R02085,R01621,R01978,R06861,R01090,R01088,R00771,R00743,R01323,R01179,R05508,R00393,R04057,R02955,R05336,R01359,R05509,R00928,R04000,R00229,R07832,R03884,R00227,R03153,R00235,R07601,R04096,R04095,R01702,R08566,R07601,R01651,R08566,R01651,R00756,R00769,R05805,R00770,R00762,R00764,R00767,R01068,R06862
282	0.50	279	20	56	0	1	C00031->C00123:[4->3,7->2,9->1]	RP06552,RP06639,RP00453,RP11035,RP03767,RP01456,RP05915,RP01093,RP01457,RP00180,RP04543,RP00424,RP00729,RP05859,RP00026,RP06427,RP00060,RP00343,RP11427,RP01963	R01384,R01386,R07658,R01621,R02727,R00010,R01702,R04138,R01360,R02737,R00836,R00771,R01360,R00315,R00317,R00320,R00286,R01090,R01088,R04096,R04095,R01702,R08566,R07601,R01651,R00743,R01323,R01179,R05508,R00393,R04057,R02955,R05336,R01359,R05509,R00928,R04000,R00229,R07832,R03884,R00227,R03153,R00235,R01067,R00725,R01139,R00299,R08404,R02185,R05804,R00303,R00850,R02778,R02780,R04097,R02085
283	1.00	365	40	114	0	2	C00031->C00123:[4->3,7->2,7->8,7->9,9->1,9->5]	RP06552,RP01568,RP00113,RP11035,RP03767,RP06299,RP02454,RP00453,RP11427,RP06101,RP01033,RP01457,RP01963,RP00395,RP13340,RP06799,RP00424,RP01093,RP00287,RP00060,RP04202,RP00216,RP01456,RP00036,RP04543,RP02961,RP12277,RP05915,RP00085,RP00180,RP00343,RP06172,RP01590,RP01887,RP05698,RP00026,RP11034,RP00729,RP05859,RP01666	R01384,R01386,R07658,R01518,R02188,R01512,R01515,R01517,R01660,R01702,R04138,R00761,R02740,R02727,R00010,R04097,R00214,R00216,R00658,R01360,R02085,R01061,R01063,R01827,R01978,R01090,R01088,R00771,R00214,R00216,R00725,R01139,R00299,R08404,R02185,R05804,R00303,R00850,R00207,R01788,R02189,R01786,R01360,R00199,R01858,R02628,R01138,R00659,R00724,R00200,R00206,R02320,R00430,R00208,R01012,R00572,R00286,R00028,R00238,R02737,R00836,R01357,R00410,R01365,R01359,R01358,R00315,R00317,R00320,R02778,R02780,R00472,R01555,R05196,R01978,R01196,R00006,R00014,R00211,R00210,R01699,R00207,R00224,R00226,R00209,R05636,R03145,R00743,R01323,R01179,R05508,R00393,R04057,R02955,R05336,R01359,R05509,R00928,R04000,R00229,R07832,R03884,R00227,R03153,R00235,R07601,R04096,R04095,R01702,R08566,R07601,R01651,R08566,R01651
284	0.67	370	26	88	0	2	C00031->C00123:[2->3,7->2,7->8,9->1]	RP01568,RP00036,RP11035,RP03767,RP06299,RP11427,RP00180,RP01887,RP08343,RP01033,RP04394,RP00060,RP01963,RP04833,RP01271,RP06799,RP05698,RP01093,RP00026,RP00424,RP11034,RP00729,RP00052,RP01264,RP01666,RP05859	R01518,R00199,R01858,R02628,R01138,R00659,R00724,R00200,R00206,R02320,R00430,R00208,R01012,R00572,R01702,R04138,R00761,R04097,R00315,R00317,R00320,R01978,R00236,R00658,R00238,R00725,R01139,R00299,R08404,R02185,R05804,R00303,R00850,R02085,R00316,R01068,R01978,R01196,R00006,R00014,R00211,R00210,R01699,R00207,R00224,R00226,R00209,R05636,R03145,R00771,R00743,R01323,R01179,R05508,R00393,R04057,R02955,R05336,R01359,R05509,R00928,R04000,R00229,R07832,R03884,R00227,R03153,R00235,R01090,R01088,R07601,R04096,R04095,R00756,R00769,R05805,R00770,R00762,R00764,R00767,R07159,R01058,R08566,R01651,R01702,R08566,R07601,R01651
285	0.17	196	13	54	0	2	C00031->C00123:[9->3]	RP06172,RP01666,RP11034,RP00424,RP06299,RP01093,RP00026,RP00180,RP11035,RP05859,RP00079,RP00060,RP05729	R00472,R08566,R01651,R07601,R01090,R01088,R00761,R00771,R00743,R01323,R01179,R05508,R00393,R04057,R02955,R05336,R01359,R05509,R00928,R04000,R00229,R07832,R03884,R00227,R03153,R00235,R00315,R00317,R00320,R01702,R01702,R08566,R07601,R01651,R00361,R00360,R00343,R00342,R01447,R01257,R00725,R01139,R00299,R08404,R02185,R05804,R00303,R00850,R00217,R00346,R00345,R00726,R00341,R00431
286	0.50	438	27	79	0	2	C00031->C00123:[4->1,4->2,4->3]	RP06552,RP01568,RP01134,RP01456,RP00036,RP00113,RP11035,RP03767,RP01666,RP06101,RP01033,RP00287,RP05915,RP01963,RP06172,RP01271,RP00395,RP11034,RP05698,RP01093,RP01457,RP00424,RP00729,RP00052,RP00060,RP05859,RP04543	R01384,R01386,R07658,R01518,R00837,R01360,R00199,R01858,R02628,R01138,R00659,R00724,R00200,R00206,R02320,R00430,R00208,R01012,R00572,R02188,R01512,R01515,R01517,R01660,R01702,R04138,R08566,R01651,R00214,R00216,R00658,R00214,R00216,R02737,R00836,R02085,R00472,R01068,R01061,R01063,R07601,R01196,R00006,R00014,R00211,R00210,R01699,R00207,R00224,R00226,R00209,R05636,R03145,R00771,R01360,R01090,R01088,R04096,R04095,R00756,R00769,R05805,R00770,R00762,R00764,R00767,R00725,R01139,R00299,R08404,R02185,R05804,R00303,R00850,R01702,R08566,R07601,R01651,R00286
287	0.50	434	29	77	0	2	C00031->C00123:[4->1,4->2,4->3]	RP06552,RP01568,RP01456,RP00036,RP00113,RP11035,RP03767,RP02940,RP00060,RP00453,RP06101,RP02450,RP01133,RP00287,RP05915,RP00343,RP01963,RP06172,RP00395,RP13340,RP05698,RP01457,RP00424,RP11034,RP00729,RP01033,RP05859,RP01666,RP04543	R01384,R01386,R07658,R01518,R01360,R00199,R01858,R02628,R01138,R00659,R00724,R00200,R00206,R02320,R00430,R00208,R01012,R00572,R02188,R01512,R01515,R01517,R01660,R01702,R04138,R03321,R00725,R01139,R00299,R08404,R02185,R05804,R00303,R00850,R02727,R00010,R00214,R00216,R02736,R00835,R00214,R00216,R02737,R00836,R02778,R02780,R02085,R00472,R01061,R01063,R01827,R01196,R00006,R00014,R00211,R00210,R01699,R00207,R00224,R00226,R00209,R05636,R03145,R01360,R01090,R01088,R07601,R04096,R04095,R00658,R01702,R08566,R07601,R01651,R08566,R01651,R00286
288	0.33	324	28	91	0	2	C00031->C00123:[2->3,5->8]	RP01568,RP00164,RP00113,RP11035,RP03767,RP01666,RP00180,RP01887,RP01033,RP00026,RP00109,RP00078,RP01963,RP01271,RP00395,RP06799,RP11034,RP05698,RP09657,RP01093,RP06639,RP00424,RP00729,RP00052,RP00060,RP05859,RP01270,RP09828	R01518,R01010,R01011,R01012,R02188,R01512,R01515,R01517,R01660,R01702,R04138,R08566,R01651,R00315,R00317,R00320,R01978,R00658,R00743,R01323,R01179,R05508,R00393,R04057,R02955,R05336,R01359,R05509,R00928,R04000,R00229,R07832,R03884,R00227,R03153,R00235,R00344,R00930,R00217,R00353,R00431,R00346,R00345,R00726,R00341,R02085,R01068,R01061,R01063,R01978,R07601,R01196,R00006,R00014,R00211,R00210,R01699,R00207,R00224,R00226,R00209,R05636,R03145,R06861,R00771,R01621,R01090,R01088,R04096,R04095,R00756,R00769,R05805,R00770,R00762,R00764,R00767,R00725,R01139,R00299,R08404,R02185,R05804,R00303,R00850,R01702,R08566,R07601,R01651,R01068,R06862
289	0.50	304	24	85	0	2	C00031->C00123:[2->3,7->2,9->1]	RP01568,RP06299,RP00113,RP11035,RP03767,RP01666,RP00180,RP01033,RP01457,RP00109,RP00078,RP01963,RP01456,RP01271,RP00395,RP11034,RP05698,RP01093,RP00026,RP00424,RP00729,RP00052,RP00060,RP05859	R01518,R00761,R02188,R01512,R01515,R01517,R01660,R01702,R04138,R08566,R01651,R00315,R00317,R00320,R00658,R01360,R00344,R00930,R00217,R00353,R00431,R00346,R00345,R00726,R00341,R02085,R01360,R01068,R01061,R01063,R07601,R01196,R00006,R00014,R00211,R00210,R01699,R00207,R00224,R00226,R00209,R05636,R03145,R00771,R00743,R01323,R01179,R05508,R00393,R04057,R02955,R05336,R01359,R05509,R00928,R04000,R00229,R07832,R03884,R00227,R03153,R00235,R01090,R01088,R04096,R04095,R00756,R00769,R05805,R00770,R00762,R00764,R00767,R00725,R01139,R00299,R08404,R02185,R05804,R00303,R00850,R01702,R08566,R07601,R01651
290	0.50	381	24	42	0	2	C00031->C00123:[4->1,4->3,7->1,7->2,7->3]	RP06552,RP01134,RP01925,RP11035,RP03767,RP04543,RP06101,RP01133,RP00287,RP00060,RP05915,RP04202,RP01963,RP06172,RP00424,RP01093,RP01457,RP11034,RP00729,RP05859,RP01666,RP01456,RP06299,RP06593	R01384,R01386,R07658,R00837,R02035,R01702,R04138,R00286,R00214,R00216,R00835,R00214,R00216,R00725,R01139,R00299,R08404,R02185,R05804,R00303,R00850,R02737,R00836,R00207,R02085,R00472,R01090,R01088,R00771,R01360,R07601,R04096,R04095,R01702,R08566,R07601,R01651,R08566,R01651,R01360,R00761,R01528
291	0.33	431	25	69	0	2	C00031->C00123:[2->3,7->8]	RP01568,RP06299,RP00036,RP00113,RP11035,RP03767,RP00649,RP00060,RP00180,RP01887,RP08343,RP01033,RP06799,RP01963,RP04833,RP00395,RP13340,RP01790,RP05698,RP01093,RP00424,RP11034,RP00729,RP05859,RP01666	R01518,R00761,R00199,R01858,R02628,R01138,R00659,R00724,R00200,R00206,R02320,R00430,R00208,R01012,R00572,R02188,R01512,R01515,R01517,R01660,R01702,R04138,R00761,R01067,R00725,R01139,R00299,R08404,R02185,R05804,R00303,R00850,R00315,R00317,R00320,R01978,R00236,R00658,R01978,R02085,R00316,R01061,R01063,R01827,R01830,R01196,R00006,R00014,R00211,R00210,R01699,R00207,R00224,R00226,R00209,R05636,R03145,R00771,R01090,R01088,R07601,R04096,R04095,R01702,R08566,R07601,R01651,R08566,R01651
292	0.50	442	28	70	0	2	C00031->C00123:[4->1,4->2,4->3]	RP06552,RP01568,RP01134,RP04543,RP00036,RP00113,RP11035,RP03767,RP01456,RP02454,RP06101,RP02961,RP01033,RP00287,RP01590,RP05915,RP01963,RP06172,RP00395,RP13340,RP05698,RP01457,RP00424,RP11034,RP00729,RP05859,RP01666,RP00216	R01384,R01386,R07658,R01518,R00837,R00286,R00199,R01858,R02628,R01138,R00659,R00724,R00200,R00206,R02320,R00430,R00208,R01012,R00572,R02188,R01512,R01515,R01517,R01660,R01702,R04138,R01360,R02740,R00214,R00216,R00028,R00658,R00214,R00216,R01555,R05196,R02737,R00836,R02085,R00472,R01061,R01063,R01827,R01196,R00006,R00014,R00211,R00210,R01699,R00207,R00224,R00226,R00209,R05636,R03145,R01360,R01090,R01088,R07601,R04096,R04095,R01702,R08566,R07601,R01651,R08566,R01651,R01788,R02189,R01786
293	0.50	229	17	50	0	2	C00031->C00123:[7->2,9->1,9->3]	RP01456,RP06172,RP00424,RP03767,RP11035,RP06299,RP06101,RP01093,RP00026,RP00180,RP11034,RP00729,RP05859,RP01457,RP00060,RP01666,RP01963	R01360,R00472,R01090,R01088,R04138,R01702,R00761,R00214,R00216,R00771,R00743,R01323,R01179,R05508,R00393,R04057,R02955,R05336,R01359,R05509,R00928,R04000,R00229,R07832,R03884,R00227,R03153,R00235,R00315,R00317,R00320,R07601,R04096,R04095,R01702,R08566,R07601,R01651,R01360,R00725,R01139,R00299,R08404,R02185,R05804,R00303,R00850,R08566,R01651,R02085
294	0.67	276	22	67	0	2	C00031->C00123:[5->3,7->2,7->8,9->1]	RP00164,RP11035,RP00528,RP06299,RP00180,RP00357,RP01093,RP03735,RP00060,RP01963,RP06799,RP01887,RP00424,RP03767,RP04394,RP00026,RP11034,RP00729,RP00052,RP01666,RP05859,RP01270	R01010,R01011,R01012,R01702,R00604,R02479,R00761,R00315,R00317,R00320,R06862,R01440,R00771,R00134,R03215,R03146,R00519,R00725,R01139,R00299,R08404,R02185,R05804,R00303,R00850,R02085,R01978,R01978,R01090,R01088,R04138,R00238,R00743,R01323,R01179,R05508,R00393,R04057,R02955,R05336,R01359,R05509,R00928,R04000,R00229,R07832,R03884,R00227,R03153,R00235,R07601,R04096,R04095,R00756,R00769,R05805,R00770,R00762,R00764,R00767,R08566,R01651,R01702,R08566,R07601,R01651,R01068
295	0.67	273	22	59	0	2	C00031->C00123:[4->3,7->2,7->8,9->1]	RP06552,RP04543,RP11035,RP03767,RP06299,RP00453,RP11427,RP00180,RP01887,RP01093,RP00060,RP05915,RP01963,RP06799,RP00424,RP04394,RP00026,RP11034,RP00729,RP05859,RP01666,RP00343	R01384,R01386,R07658,R00286,R01702,R04138,R00761,R02727,R00010,R04097,R00315,R00317,R00320,R01978,R00771,R00725,R01139,R00299,R08404,R02185,R05804,R00303,R00850,R02737,R00836,R02085,R01978,R01090,R01088,R00238,R00743,R01323,R01179,R05508,R00393,R04057,R02955,R05336,R01359,R05509,R00928,R04000,R00229,R07832,R03884,R00227,R03153,R00235,R07601,R04096,R04095,R01702,R08566,R07601,R01651,R08566,R01651,R02778,R02780
296	1.00	248	20	53	0	2	C00031->C00123:[7->2,7->8,7->9,9->1,9->3,9->5]	RP06172,RP11035,RP03767,RP06299,RP11427,RP00180,RP01887,RP12277,RP04394,RP00060,RP01963,RP06799,RP00424,RP06101,RP01093,RP00026,RP11034,RP00729,RP05859,RP01666	R00472,R01702,R04138,R00761,R04097,R00315,R00317,R00320,R01978,R00238,R00238,R00725,R01139,R00299,R08404,R02185,R05804,R00303,R00850,R02085,R01978,R01090,R01088,R00214,R00216,R00771,R00743,R01323,R01179,R05508,R00393,R04057,R02955,R05336,R01359,R05509,R00928,R04000,R00229,R07832,R03884,R00227,R03153,R00235,R07601,R04096,R04095,R01702,R08566,R07601,R01651,R08566,R01651
297	0.83	342	24	90	0	2	C00031->C00123:[2->3,7->2,7->9,9->1,9->5]	RP01568,RP01456,RP00036,RP11035,RP03767,RP06299,RP00180,RP01033,RP00026,RP12277,RP00060,RP00085,RP01963,RP01271,RP05698,RP01093,RP01457,RP00424,RP11034,RP00729,RP00052,RP01264,RP01666,RP05859	R01518,R01360,R00199,R01858,R02628,R01138,R00659,R00724,R00200,R00206,R02320,R00430,R00208,R01012,R00572,R01702,R04138,R00761,R00315,R00317,R00320,R00658,R00743,R01323,R01179,R05508,R00393,R04057,R02955,R05336,R01359,R05509,R00928,R04000,R00229,R07832,R03884,R00227,R03153,R00235,R00238,R00725,R01139,R00299,R08404,R02185,R05804,R00303,R00850,R01357,R00410,R01365,R01359,R01358,R02085,R01068,R01196,R00006,R00014,R00211,R00210,R01699,R00207,R00224,R00226,R00209,R05636,R03145,R00771,R01360,R01090,R01088,R07601,R04096,R04095,R00756,R00769,R05805,R00770,R00762,R00764,R00767,R07159,R01058,R08566,R01651,R01702,R08566,R07601,R01651
298	1.00	276	23	60	0	2	C00031->C00123:[4->3,7->2,7->8,7->9,9->1,9->5]	RP06552,RP04543,RP11035,RP03767,RP06299,RP00453,RP11427,RP00180,RP01887,RP12277,RP04394,RP00060,RP05915,RP01963,RP06799,RP00424,RP01093,RP00026,RP11034,RP00729,RP05859,RP01666,RP00343	R01384,R01386,R07658,R00286,R01702,R04138,R00761,R02727,R00010,R04097,R00315,R00317,R00320,R01978,R00238,R00238,R00725,R01139,R00299,R08404,R02185,R05804,R00303,R00850,R02737,R00836,R02085,R01978,R01090,R01088,R00771,R00743,R01323,R01179,R05508,R00393,R04057,R02955,R05336,R01359,R05509,R00928,R04000,R00229,R07832,R03884,R00227,R03153,R00235,R07601,R04096,R04095,R01702,R08566,R07601,R01651,R08566,R01651,R02778,R02780
299	0.33	307	23	80	0	2	C00031->C00123:[2->3,7->8]	RP01568,RP06299,RP11035,RP03767,RP01666,RP00180,RP01887,RP01033,RP00109,RP00078,RP01963,RP01271,RP06799,RP11034,RP05698,RP01093,RP00026,RP00424,RP00729,RP00052,RP01264,RP00060,RP05859	R01518,R00761,R01702,R04138,R08566,R01651,R00315,R00317,R00320,R01978,R00658,R00344,R00930,R00217,R00353,R00431,R00346,R00345,R00726,R00341,R02085,R01068,R01978,R07601,R01196,R00006,R00014,R00211,R00210,R01699,R00207,R00224,R00226,R00209,R05636,R03145,R00771,R00743,R01323,R01179,R05508,R00393,R04057,R02955,R05336,R01359,R05509,R00928,R04000,R00229,R07832,R03884,R00227,R03153,R00235,R01090,R01088,R04096,R04095,R00756,R00769,R05805,R00770,R00762,R00764,R00767,R07159,R01058,R00725,R01139,R00299,R08404,R02185,R05804,R00303,R00850,R01702,R08566,R07601,R01651
300	0.33	361	29	91	0	2	C00031->C00123:[1->3,4->8,5->8,9->3]	RP01568,RP00164,RP00036,RP00113,RP11035,RP03767,RP00060,RP00180,RP01887,RP01033,RP00026,RP01963,RP06172,RP01271,RP00395,RP06799,RP09657,RP00424,RP06101,RP01093,RP06639,RP11034,RP00729,RP00052,RP00285,RP01666,RP05859,RP01270,RP09828	R01518,R01010,R01011,R01012,R00199,R01858,R02628,R01138,R00659,R00724,R00200,R00206,R02320,R00430,R00208,R01012,R00572,R02188,R01512,R01515,R01517,R01660,R01702,R04138,R00725,R01139,R00299,R08404,R02185,R05804,R00303,R00850,R00315,R00317,R00320,R01978,R00658,R00743,R01323,R01179,R05508,R00393,R04057,R02955,R05336,R01359,R05509,R00928,R04000,R00229,R07832,R03884,R00227,R03153,R00235,R02085,R00472,R01068,R01061,R01063,R01978,R06861,R01090,R01088,R00214,R00216,R00771,R01621,R07601,R04096,R04095,R00756,R00769,R05805,R00770,R00762,R00764,R00767,R00211,R00210,R00209,R01196,R00212,R08566,R01651,R01702,R08566,R07601,R01651,R01068,R06862
301	0.83	292	28	69	0	2	C00031->C00123:[4->1,4->3,4->5,7->1,7->2,7->3,7->5,7->9,9->1,9->5]	RP06552,RP01134,RP01925,RP11035,RP03767,RP04543,RP06101,RP01133,RP12277,RP05915,RP00180,RP01456,RP01963,RP06172,RP00085,RP11034,RP00424,RP01666,RP01093,RP01457,RP00026,RP00287,RP00729,RP05859,RP00060,RP04202,RP06299,RP06593	R01384,R01386,R07658,R00837,R02035,R01702,R04138,R00286,R00214,R00216,R00835,R00238,R02737,R00836,R00315,R00317,R00320,R01360,R02085,R00472,R01357,R00410,R01365,R01359,R01358,R07601,R01090,R01088,R08566,R01651,R00771,R01360,R00743,R01323,R01179,R05508,R00393,R04057,R02955,R05336,R01359,R05509,R00928,R04000,R00229,R07832,R03884,R00227,R03153,R00235,R00214,R00216,R04096,R04095,R01702,R08566,R07601,R01651,R00725,R01139,R00299,R08404,R02185,R05804,R00303,R00850,R00207,R00761,R01528
302	0.50	438	30	77	0	2	C00031->C00123:[4->1,4->3,7->2]	RP06552,RP01568,RP01134,RP04543,RP00036,RP00113,RP11035,RP03767,RP00649,RP01456,RP06101,RP01033,RP05915,RP01963,RP06172,RP00395,RP13340,RP01790,RP11034,RP05698,RP01666,RP01093,RP01457,RP00424,RP00287,RP00729,RP05859,RP00060,RP04202,RP06299	R01384,R01386,R07658,R01518,R00837,R00286,R00199,R01858,R02628,R01138,R00659,R00724,R00200,R00206,R02320,R00430,R00208,R01012,R00572,R02188,R01512,R01515,R01517,R01660,R01702,R04138,R00761,R01067,R01360,R00214,R00216,R00658,R02737,R00836,R02085,R00472,R01061,R01063,R01827,R01830,R07601,R01196,R00006,R00014,R00211,R00210,R01699,R00207,R00224,R00226,R00209,R05636,R03145,R08566,R01651,R00771,R01360,R01090,R01088,R00214,R00216,R04096,R04095,R01702,R08566,R07601,R01651,R00725,R01139,R00299,R08404,R02185,R05804,R00303,R00850,R00207,R00761
303	0.50	330	24	61	0	1	C00031->C00123:[4->1,4->3,7->2]	RP06552,RP01134,RP04543,RP11035,RP03767,RP01456,RP00128,RP11427,RP00180,RP00079,RP04318,RP00078,RP05915,RP01963,RP06172,RP00424,RP01093,RP01457,RP00729,RP05859,RP00060,RP00109,RP05729,RP06299	R01384,R01386,R07658,R00837,R00286,R01702,R04138,R01360,R00710,R00711,R01019,R00326,R04097,R00315,R00317,R00320,R00361,R00360,R00343,R00342,R01447,R01257,R00224,R00431,R00346,R00345,R00726,R00341,R02737,R00836,R02085,R00472,R01090,R01088,R00771,R01360,R04096,R04095,R01702,R08566,R07601,R01651,R00725,R01139,R00299,R08404,R02185,R05804,R00303,R00850,R00344,R00930,R00217,R00353,R00217,R00346,R00345,R00726,R00341,R00431,R00761
304	0.50	386	26	75	0	1	C00031->C00123:[4->1,4->3,7->2]	RP06552,RP01134,RP01456,RP11035,RP03767,RP04543,RP00128,RP11427,RP00180,RP00079,RP04318,RP00078,RP05915,RP04202,RP01963,RP00036,RP06172,RP00424,RP01093,RP01457,RP00729,RP05859,RP00060,RP00109,RP05729,RP06299	R01384,R01386,R07658,R00837,R01360,R01702,R04138,R00286,R00710,R00711,R01019,R00326,R04097,R00315,R00317,R00320,R00361,R00360,R00343,R00342,R01447,R01257,R00224,R00431,R00346,R00345,R00726,R00341,R02737,R00836,R00207,R02085,R00199,R01858,R02628,R01138,R00659,R00724,R00200,R00206,R02320,R00430,R00208,R01012,R00572,R00472,R01090,R01088,R00771,R01360,R04096,R04095,R01702,R08566,R07601,R01651,R00725,R01139,R00299,R08404,R02185,R05804,R00303,R00850,R00344,R00930,R00217,R00353,R00217,R00346,R00345,R00726,R00341,R00431,R00761
305	0.50	228	18	54	0	1	C00031->C00123:[7->2,9->1,9->3]	RP01456,RP06172,RP11035,RP03767,RP06299,RP06101,RP01093,RP11427,RP00180,RP00026,RP00424,RP00729,RP05859,RP01457,RP00285,RP00060,RP04202,RP01963	R01360,R00472,R01702,R04138,R00761,R00214,R00216,R00771,R04097,R00315,R00317,R00320,R00743,R01323,R01179,R05508,R00393,R04057,R02955,R05336,R01359,R05509,R00928,R04000,R00229,R07832,R03884,R00227,R03153,R00235,R01090,R01088,R04096,R04095,R01702,R08566,R07601,R01651,R01360,R00211,R00210,R00209,R01196,R00212,R00725,R01139,R00299,R08404,R02185,R05804,R00303,R00850,R00207,R02085
306	0.83	359	36	109	0	2	C00031->C00123:[4->3,7->2,7->9,9->1,9->3,9->5]	RP06552,RP01568,RP00113,RP11035,RP03767,RP00196,RP06299,RP02454,RP06101,RP01033,RP00026,RP01197,RP01963,RP00085,RP00395,RP13340,RP00424,RP01093,RP00287,RP00060,RP04202,RP00216,RP04543,RP00036,RP01456,RP02961,RP12277,RP00180,RP06172,RP01590,RP05698,RP01457,RP11034,RP00729,RP05859,RP01666	R01384,R01386,R07658,R01518,R02188,R01512,R01515,R01517,R01660,R01702,R04138,R00289,R00287,R00955,R00761,R02740,R00214,R00216,R00658,R00743,R01323,R01179,R05508,R00393,R04057,R02955,R05336,R01359,R05509,R00928,R04000,R00229,R07832,R03884,R00227,R03153,R00235,R00959,R02085,R01357,R00410,R01365,R01359,R01358,R01061,R01063,R01827,R01090,R01088,R00771,R00214,R00216,R00725,R01139,R00299,R08404,R02185,R05804,R00303,R00850,R00207,R01788,R02189,R01786,R00286,R00199,R01858,R02628,R01138,R00659,R00724,R00200,R00206,R02320,R00430,R00208,R01012,R00572,R01360,R00028,R00238,R00315,R00317,R00320,R00472,R01555,R05196,R01196,R00006,R00014,R00211,R00210,R01699,R00207,R00224,R00226,R00209,R05636,R03145,R01360,R07601,R04096,R04095,R01702,R08566,R07601,R01651,R08566,R01651
307	0.33	535	22	33	0	1	C00031->C00123:[4->1,4->3]	RP06552,RP01134,RP01456,RP01861,RP11035,RP03767,RP04543,RP00453,RP11427,RP04012,RP05915,RP00343,RP01963,RP08499,RP00424,RP05938,RP01457,RP00729,RP01856,RP03053,RP05859,RP01857	R01384,R01386,R07658,R00837,R01360,R01940,R01702,R04138,R00286,R02727,R00010,R04097,R04371,R02737,R00836,R02778,R02780,R02085,R00271,R01090,R01088,R01940,R01933,R01360,R04096,R04095,R01933,R03444,R01702,R08566,R07601,R01651,R01934
308	0.67	376	33	104	0	2	C00031->C00123:[2->3,7->2,7->8,9->1]	RP01568,RP00164,RP06299,RP00036,RP00113,RP11035,RP03767,RP01666,RP02454,RP00180,RP02961,RP01033,RP06639,RP04394,RP00395,RP01963,RP11034,RP01590,RP13340,RP06799,RP01887,RP05698,RP09657,RP01093,RP00026,RP00424,RP00729,RP05859,RP00060,RP00052,RP01270,RP09828,RP00216	R01518,R01010,R01011,R01012,R00761,R00199,R01858,R02628,R01138,R00659,R00724,R00200,R00206,R02320,R00430,R00208,R01012,R00572,R02188,R01512,R01515,R01517,R01660,R01702,R04138,R08566,R01651,R02740,R00315,R00317,R00320,R00028,R00658,R01621,R00238,R01061,R01063,R02085,R07601,R01555,R05196,R01827,R01978,R01978,R01196,R00006,R00014,R00211,R00210,R01699,R00207,R00224,R00226,R00209,R05636,R03145,R06861,R00771,R00743,R01323,R01179,R05508,R00393,R04057,R02955,R05336,R01359,R05509,R00928,R04000,R00229,R07832,R03884,R00227,R03153,R00235,R01090,R01088,R04096,R04095,R01702,R08566,R07601,R01651,R00725,R01139,R00299,R08404,R02185,R05804,R00303,R00850,R00756,R00769,R05805,R00770,R00762,R00764,R00767,R01068,R06862,R01788,R02189,R01786
309	0.50	394	21	38	0	1	C00031->C00123:[4->1,4->3,7->2]	RP06552,RP01134,RP04543,RP11035,RP03767,RP01456,RP11427,RP06101,RP01457,RP05915,RP01963,RP06172,RP00424,RP01093,RP06639,RP00287,RP00729,RP05859,RP06427,RP00060,RP04202	R01384,R01386,R07658,R00837,R00286,R01702,R04138,R01360,R04097,R00214,R00216,R01360,R02737,R00836,R02085,R00472,R01090,R01088,R00771,R01621,R00214,R00216,R04096,R04095,R01702,R08566,R07601,R01651,R01067,R00725,R01139,R00299,R08404,R02185,R05804,R00303,R00850,R00207
310	0.67	366	28	89	0	2	C00031->C00123:[2->3,7->2,7->8,9->1]	RP01568,RP00036,RP00113,RP11035,RP03767,RP00649,RP06299,RP11427,RP00180,RP01887,RP08343,RP01033,RP04394,RP00729,RP01963,RP04833,RP00395,RP13340,RP06799,RP11034,RP05698,RP01666,RP01093,RP00026,RP00424,RP01790,RP05859,RP00060	R01518,R00199,R01858,R02628,R01138,R00659,R00724,R00200,R00206,R02320,R00430,R00208,R01012,R00572,R02188,R01512,R01515,R01517,R01660,R01702,R04138,R00761,R01067,R00761,R04097,R00315,R00317,R00320,R01978,R00236,R00658,R00238,R04096,R04095,R02085,R00316,R01061,R01063,R01827,R01978,R07601,R01196,R00006,R00014,R00211,R00210,R01699,R00207,R00224,R00226,R00209,R05636,R03145,R08566,R01651,R00771,R00743,R01323,R01179,R05508,R00393,R04057,R02955,R05336,R01359,R05509,R00928,R04000,R00229,R07832,R03884,R00227,R03153,R00235,R01090,R01088,R01830,R01702,R08566,R07601,R01651,R00725,R01139,R00299,R08404,R02185,R05804,R00303,R00850
311	0.67	308	23	59	0	1	C00031->C00123:[4->1,4->3,7->2,7->8,9->1]	RP06552,RP01134,RP11035,RP03767,RP04543,RP11427,RP06101,RP01887,RP00026,RP04394,RP05915,RP00180,RP01963,RP06172,RP06799,RP00424,RP01093,RP06639,RP00287,RP00729,RP05859,RP06427,RP00060	R01384,R01386,R07658,R00837,R01702,R04138,R00286,R04097,R00214,R00216,R01978,R00743,R01323,R01179,R05508,R00393,R04057,R02955,R05336,R01359,R05509,R00928,R04000,R00229,R07832,R03884,R00227,R03153,R00235,R00238,R02737,R00836,R00315,R00317,R00320,R02085,R00472,R01978,R01090,R01088,R00771,R01621,R00214,R00216,R04096,R04095,R01702,R08566,R07601,R01651,R01067,R00725,R01139,R00299,R08404,R02185,R05804,R00303,R00850
312	0.67	264	21	53	0	2	C00031->C00123:[7->2,7->3,7->8,9->1]	RP01925,RP11035,RP03767,RP00060,RP00180,RP01887,RP00026,RP04394,RP01963,RP06799,RP00424,RP01093,RP06639,RP11034,RP00729,RP05859,RP06427,RP01666,RP06299,RP06593,RP01133	R02035,R01702,R04138,R00725,R01139,R00299,R08404,R02185,R05804,R00303,R00850,R00315,R00317,R00320,R01978,R00743,R01323,R01179,R05508,R00393,R04057,R02955,R05336,R01359,R05509,R00928,R04000,R00229,R07832,R03884,R00227,R03153,R00235,R00238,R02085,R01978,R01090,R01088,R00771,R01621,R07601,R04096,R04095,R01702,R08566,R07601,R01651,R01067,R08566,R01651,R00761,R01528,R00835
313	0.50	383	23	47	0	1	C00031->C00123:[4->1,4->3,7->2]	RP06552,RP00128,RP01456,RP11035,RP03767,RP04543,RP00453,RP11427,RP06101,RP04318,RP05915,RP00180,RP01963,RP06172,RP00424,RP01093,RP01457,RP00287,RP00729,RP05859,RP00060,RP00343,RP06299	R01384,R01386,R07658,R00710,R00711,R01019,R00326,R01360,R01702,R04138,R00286,R02727,R00010,R04097,R00214,R00216,R00224,R02737,R00836,R00315,R00317,R00320,R02085,R00472,R01090,R01088,R00771,R01360,R00214,R00216,R04096,R04095,R01702,R08566,R07601,R01651,R00725,R01139,R00299,R08404,R02185,R05804,R00303,R00850,R02778,R02780,R00761
314	0.33	223	15	46	0	1	C00031->C00123:[7->2,9->1]	RP11035,RP03767,RP01457,RP01456,RP01093,RP00026,RP00180,RP00424,RP00729,RP05859,RP06639,RP06427,RP00060,RP11427,RP01963	R01702,R04138,R01360,R01360,R00771,R00743,R01323,R01179,R05508,R00393,R04057,R02955,R05336,R01359,R05509,R00928,R04000,R00229,R07832,R03884,R00227,R03153,R00235,R00315,R00317,R00320,R01090,R01088,R04096,R04095,R01702,R08566,R07601,R01651,R01621,R01067,R00725,R01139,R00299,R08404,R02185,R05804,R00303,R00850,R04097,R02085
315	0.33	434	26	69	0	2	C00031->C00123:[7->8,9->3]	RP01568,RP06299,RP00036,RP00113,RP11035,RP03767,RP00060,RP00180,RP01887,RP08343,RP01033,RP01963,RP06172,RP01271,RP00395,RP06799,RP00424,RP06101,RP01093,RP11034,RP00729,RP00052,RP00285,RP01666,RP05859,RP04833	R01518,R00761,R00199,R01858,R02628,R01138,R00659,R00724,R00200,R00206,R02320,R00430,R00208,R01012,R00572,R02188,R01512,R01515,R01517,R01660,R01702,R04138,R00725,R01139,R00299,R08404,R02185,R05804,R00303,R00850,R00315,R00317,R00320,R01978,R00236,R00658,R02085,R00472,R01068,R01061,R01063,R01978,R01090,R01088,R00214,R00216,R00771,R07601,R04096,R04095,R00756,R00769,R05805,R00770,R00762,R00764,R00767,R00211,R00210,R00209,R01196,R00212,R08566,R01651,R01702,R08566,R07601,R01651,R00316
316	0.33	310	26	76	0	2	C00031->C00123:[7->8,9->3]	RP00164,RP06172,RP11035,RP03767,RP06299,RP00180,RP01887,RP08343,RP06639,RP00060,RP05729,RP01963,RP04833,RP06799,RP09657,RP00424,RP01093,RP00079,RP00026,RP11034,RP00729,RP05859,RP01666,RP00052,RP01270,RP09828	R01010,R01011,R01012,R00472,R01702,R04138,R00761,R00315,R00317,R00320,R01978,R00236,R01621,R00725,R01139,R00299,R08404,R02185,R05804,R00303,R00850,R00217,R00346,R00345,R00726,R00341,R00431,R02085,R00316,R01978,R06861,R01090,R01088,R00771,R00361,R00360,R00343,R00342,R01447,R01257,R00743,R01323,R01179,R05508,R00393,R04057,R02955,R05336,R01359,R05509,R00928,R04000,R00229,R07832,R03884,R00227,R03153,R00235,R07601,R04096,R04095,R01702,R08566,R07601,R01651,R08566,R01651,R00756,R00769,R05805,R00770,R00762,R00764,R00767,R01068,R06862
317	0.33	432	25	74	0	2	C00031->C00123:[5->3,7->8]	RP01568,RP06299,RP00036,RP00113,RP11035,RP03767,RP01666,RP00180,RP01887,RP08343,RP01033,RP01963,RP04833,RP00395,RP06799,RP11034,RP05698,RP01093,RP00424,RP01238,RP00729,RP00052,RP00060,RP05859,RP01270	R01518,R00761,R00199,R01858,R02628,R01138,R00659,R00724,R00200,R00206,R02320,R00430,R00208,R01012,R00572,R02188,R01512,R01515,R01517,R01660,R01702,R04138,R08566,R01651,R00315,R00317,R00320,R01978,R00236,R00658,R02085,R00316,R01061,R01063,R01978,R07601,R01196,R00006,R00014,R00211,R00210,R01699,R00207,R00224,R00226,R00209,R05636,R03145,R00771,R01090,R01088,R01015,R04096,R04095,R00756,R00769,R05805,R00770,R00762,R00764,R00767,R00725,R01139,R00299,R08404,R02185,R05804,R00303,R00850,R01702,R08566,R07601,R01651,R01068
318	0.50	399	29	72	0	2	C00031->C00123:[4->1,4->3,7->2]	RP06552,RP01568,RP01134,RP04543,RP11035,RP03767,RP01456,RP06101,RP01033,RP00109,RP00078,RP00060,RP05915,RP01963,RP06172,RP01271,RP05698,RP01093,RP01457,RP00424,RP11034,RP00729,RP00287,RP00052,RP01264,RP01666,RP05859,RP04202,RP06299	R01384,R01386,R07658,R01518,R00837,R00286,R01702,R04138,R01360,R00214,R00216,R00658,R00344,R00930,R00217,R00353,R00431,R00346,R00345,R00726,R00341,R00725,R01139,R00299,R08404,R02185,R05804,R00303,R00850,R02737,R00836,R02085,R00472,R01068,R01196,R00006,R00014,R00211,R00210,R01699,R00207,R00224,R00226,R00209,R05636,R03145,R00771,R01360,R01090,R01088,R07601,R04096,R04095,R00214,R00216,R00756,R00769,R05805,R00770,R00762,R00764,R00767,R07159,R01058,R08566,R01651,R01702,R08566,R07601,R01651,R00207,R00761
319	0.33	387	20	36	0	2	C00031->C00123:[7->8,9->3]	RP06299,RP06172,RP11035,RP03767,RP01666,RP00180,RP01887,RP08343,RP01963,RP04833,RP06799,RP00424,RP06101,RP01093,RP06639,RP11034,RP00729,RP05859,RP06427,RP00060	R00761,R00472,R01702,R04138,R08566,R01651,R00315,R00317,R00320,R01978,R00236,R02085,R00316,R01978,R01090,R01088,R00214,R00216,R00771,R01621,R07601,R04096,R04095,R01702,R08566,R07601,R01651,R01067,R00725,R01139,R00299,R08404,R02185,R05804,R00303,R00850
320	0.33	277	19	55	0	2	C00031->C00123:[7->8,9->3]	RP06172,RP11035,RP03767,RP06299,RP00180,RP01887,RP00026,RP01963,RP06799,RP00424,RP01666,RP06101,RP01093,RP06705,RP11034,RP00729,RP05859,RP00060,RP00143	R00472,R01702,R04138,R00761,R00315,R00317,R00320,R01978,R00743,R01323,R01179,R05508,R00393,R04057,R02955,R05336,R01359,R05509,R00928,R04000,R00229,R07832,R03884,R00227,R03153,R00235,R02085,R01978,R01090,R01088,R08566,R01651,R00214,R00216,R00771,R01776,R07601,R04096,R04095,R01702,R08566,R07601,R01651,R00725,R01139,R00299,R08404,R02185,R05804,R00303,R00850,R00651,R01287,R02026,R03217
321	0.67	343	27	90	0	2	C00031->C00123:[2->3,7->8,7->9,9->5]	RP01568,RP00036,RP00113,RP11035,RP03767,RP06299,RP02454,RP00180,RP02961,RP01033,RP12277,RP00395,RP01963,RP11034,RP01590,RP13340,RP06799,RP01887,RP05698,RP01666,RP01093,RP00026,RP00424,RP00729,RP05859,RP00060,RP00216	R01518,R00199,R01858,R02628,R01138,R00659,R00724,R00200,R00206,R02320,R00430,R00208,R01012,R00572,R02188,R01512,R01515,R01517,R01660,R01702,R04138,R00761,R02740,R00315,R00317,R00320,R00028,R00658,R00238,R01061,R01063,R02085,R07601,R01555,R05196,R01827,R01978,R01978,R01196,R00006,R00014,R00211,R00210,R01699,R00207,R00224,R00226,R00209,R05636,R03145,R08566,R01651,R00771,R00743,R01323,R01179,R05508,R00393,R04057,R02955,R05336,R01359,R05509,R00928,R04000,R00229,R07832,R03884,R00227,R03153,R00235,R01090,R01088,R04096,R04095,R01702,R08566,R07601,R01651,R00725,R01139,R00299,R08404,R02185,R05804,R00303,R00850,R01788,R02189,R01786
322	0.67	364	26	92	0	2	C00031->C00123:[2->3,7->2,7->8,9->1]	RP01568,RP06299,RP00036,RP00113,RP11035,RP03767,RP00060,RP00180,RP01887,RP01033,RP00026,RP04394,RP01963,RP01271,RP00395,RP06799,RP05698,RP01093,RP06639,RP00424,RP11034,RP00729,RP00052,RP06427,RP01666,RP05859	R01518,R00761,R00199,R01858,R02628,R01138,R00659,R00724,R00200,R00206,R02320,R00430,R00208,R01012,R00572,R02188,R01512,R01515,R01517,R01660,R01702,R04138,R00725,R01139,R00299,R08404,R02185,R05804,R00303,R00850,R00315,R00317,R00320,R01978,R00658,R00743,R01323,R01179,R05508,R00393,R04057,R02955,R05336,R01359,R05509,R00928,R04000,R00229,R07832,R03884,R00227,R03153,R00235,R00238,R02085,R01068,R01061,R01063,R01978,R01196,R00006,R00014,R00211,R00210,R01699,R00207,R00224,R00226,R00209,R05636,R03145,R00771,R01621,R01090,R01088,R07601,R04096,R04095,R00756,R00769,R05805,R00770,R00762,R00764,R00767,R01067,R08566,R01651,R01702,R08566,R07601,R01651
323	0.33	357	26	86	0	2	C00031->C00123:[7->8,9->3]	RP01568,RP00036,RP00113,RP11035,RP03767,RP00060,RP00180,RP01887,RP01033,RP06639,RP01963,RP06172,RP01271,RP00395,RP06799,RP00424,RP06427,RP06101,RP01093,RP00026,RP11034,RP00729,RP00052,RP00285,RP01666,RP05859	R01518,R00199,R01858,R02628,R01138,R00659,R00724,R00200,R00206,R02320,R00430,R00208,R01012,R00572,R02188,R01512,R01515,R01517,R01660,R01702,R04138,R00725,R01139,R00299,R08404,R02185,R05804,R00303,R00850,R00315,R00317,R00320,R01978,R00658,R01621,R02085,R00472,R01068,R01061,R01063,R01978,R01090,R01088,R01067,R00214,R00216,R00771,R00743,R01323,R01179,R05508,R00393,R04057,R02955,R05336,R01359,R05509,R00928,R04000,R00229,R07832,R03884,R00227,R03153,R00235,R07601,R04096,R04095,R00756,R00769,R05805,R00770,R00762,R00764,R00767,R00211,R00210,R00209,R01196,R00212,R08566,R01651,R01702,R08566,R07601,R01651
324	0.67	276	22	67	0	2	C00031->C00123:[5->3,7->8,7->9,9->5]	RP00164,RP11035,RP00528,RP06299,RP00180,RP00357,RP12277,RP03735,RP00060,RP01963,RP06799,RP01887,RP00424,RP03767,RP01093,RP00026,RP11034,RP00729,RP00052,RP01666,RP05859,RP01270	R01010,R01011,R01012,R01702,R00604,R02479,R00761,R00315,R00317,R00320,R06862,R01440,R00238,R00134,R03215,R03146,R00519,R00725,R01139,R00299,R08404,R02185,R05804,R00303,R00850,R02085,R01978,R01978,R01090,R01088,R04138,R00771,R00743,R01323,R01179,R05508,R00393,R04057,R02955,R05336,R01359,R05509,R00928,R04000,R00229,R07832,R03884,R00227,R03153,R00235,R07601,R04096,R04095,R00756,R00769,R05805,R00770,R00762,R00764,R00767,R08566,R01651,R01702,R08566,R07601,R01651,R01068
325	0.50	335	19	38	0	1	C00031->C00123:[4->3,7->2,9->1]	RP06552,RP01134,RP04543,RP06427,RP11035,RP03767,RP01456,RP05915,RP01093,RP06639,RP00424,RP00729,RP05859,RP01457,RP00285,RP00060,RP04202,RP11427,RP01963	R01384,R01386,R07658,R00837,R00286,R01067,R01702,R04138,R01360,R02737,R00836,R00771,R01621,R01090,R01088,R04096,R04095,R01702,R08566,R07601,R01651,R01360,R00211,R00210,R00209,R01196,R00212,R00725,R01139,R00299,R08404,R02185,R05804,R00303,R00850,R00207,R04097,R02085
326	1.00	280	25	62	0	2	C00031->C00123:[7->2,7->8,7->9,9->1,9->3,9->5]	RP06299,RP06172,RP11035,RP03767,RP01456,RP11427,RP00180,RP01887,RP08343,RP00026,RP12277,RP04394,RP00060,RP00085,RP01963,RP04833,RP06799,RP00424,RP06101,RP01093,RP01457,RP11034,RP00729,RP05859,RP01666	R00761,R00472,R01702,R04138,R01360,R04097,R00315,R00317,R00320,R01978,R00236,R00743,R01323,R01179,R05508,R00393,R04057,R02955,R05336,R01359,R05509,R00928,R04000,R00229,R07832,R03884,R00227,R03153,R00235,R00238,R00238,R00725,R01139,R00299,R08404,R02185,R05804,R00303,R00850,R01357,R00410,R01365,R01359,R01358,R02085,R00316,R01978,R01090,R01088,R00214,R00216,R00771,R01360,R07601,R04096,R04095,R01702,R08566,R07601,R01651,R08566,R01651
327	0.50	410	26	50	0	1	C00031->C00123:[4->1,4->3,7->2]	RP06552,RP04543,RP11035,RP03767,RP00196,RP01456,RP00453,RP11427,RP06101,RP02961,RP05915,RP01197,RP04202,RP01963,RP06172,RP01590,RP00424,RP01093,RP01457,RP00287,RP00729,RP05859,RP00060,RP00343,RP06299,RP00216	R01384,R01386,R07658,R00286,R01702,R04138,R00289,R00287,R00955,R01360,R02727,R00010,R04097,R00214,R00216,R00028,R02737,R00836,R00959,R00207,R02085,R00472,R01555,R05196,R01090,R01088,R00771,R01360,R00214,R00216,R04096,R04095,R01702,R08566,R07601,R01651,R00725,R01139,R00299,R08404,R02185,R05804,R00303,R00850,R02778,R02780,R00761,R01788,R02189,R01786
328	0.67	316	25	65	0	2	C00031->C00123:[7->2,7->3,7->8,9->1]	RP00164,RP01925,RP11035,RP03767,RP01666,RP00180,RP01887,RP01133,RP04394,RP01963,RP11034,RP06799,RP09657,RP00424,RP01093,RP06639,RP00026,RP00729,RP05859,RP00060,RP00052,RP01270,RP09828,RP06299,RP06593	R01010,R01011,R01012,R02035,R01702,R04138,R08566,R01651,R00315,R00317,R00320,R01978,R00835,R00238,R02085,R07601,R01978,R06861,R01090,R01088,R00771,R01621,R00743,R01323,R01179,R05508,R00393,R04057,R02955,R05336,R01359,R05509,R00928,R04000,R00229,R07832,R03884,R00227,R03153,R00235,R04096,R04095,R01702,R08566,R07601,R01651,R00725,R01139,R00299,R08404,R02185,R05804,R00303,R00850,R00756,R00769,R05805,R00770,R00762,R00764,R00767,R01068,R06862,R00761,R01528
329	0.83	358	36	108	0	2	C00031->C00123:[4->1,4->3,4->5,7->2,7->9,9->1,9->5]	RP06552,RP01568,RP01134,RP00113,RP11035,RP03767,RP06299,RP02454,RP06101,RP01033,RP00026,RP01963,RP00085,RP00395,RP13340,RP00424,RP01093,RP00287,RP00060,RP04202,RP00216,RP04543,RP00036,RP01456,RP02961,RP12277,RP05915,RP00180,RP06172,RP01590,RP05698,RP01457,RP11034,RP00729,RP05859,RP01666	R01384,R01386,R07658,R01518,R00837,R02188,R01512,R01515,R01517,R01660,R01702,R04138,R00761,R02740,R00214,R00216,R00658,R00743,R01323,R01179,R05508,R00393,R04057,R02955,R05336,R01359,R05509,R00928,R04000,R00229,R07832,R03884,R00227,R03153,R00235,R02085,R01357,R00410,R01365,R01359,R01358,R01061,R01063,R01827,R01090,R01088,R00771,R00214,R00216,R00725,R01139,R00299,R08404,R02185,R05804,R00303,R00850,R00207,R01788,R02189,R01786,R00286,R00199,R01858,R02628,R01138,R00659,R00724,R00200,R00206,R02320,R00430,R00208,R01012,R00572,R01360,R00028,R00238,R02737,R00836,R00315,R00317,R00320,R00472,R01555,R05196,R01196,R00006,R00014,R00211,R00210,R01699,R00207,R00224,R00226,R00209,R05636,R03145,R01360,R07601,R04096,R04095,R01702,R08566,R07601,R01651,R08566,R01651
330	0.67	331	27	88	0	2	C00031->C00123:[2->3,7->2,7->8,9->1]	RP01568,RP00113,RP11035,RP03767,RP06299,RP00180,RP01887,RP08343,RP01033,RP00109,RP00078,RP00060,RP01963,RP04833,RP01271,RP00395,RP06799,RP05698,RP01093,RP00026,RP00424,RP11034,RP00729,RP00052,RP01666,RP05859,RP04394	R01518,R02188,R01512,R01515,R01517,R01660,R01702,R04138,R00761,R00315,R00317,R00320,R01978,R00236,R00658,R00344,R00930,R00217,R00353,R00431,R00346,R00345,R00726,R00341,R00725,R01139,R00299,R08404,R02185,R05804,R00303,R00850,R02085,R00316,R01068,R01061,R01063,R01978,R01196,R00006,R00014,R00211,R00210,R01699,R00207,R00224,R00226,R00209,R05636,R03145,R00771,R00743,R01323,R01179,R05508,R00393,R04057,R02955,R05336,R01359,R05509,R00928,R04000,R00229,R07832,R03884,R00227,R03153,R00235,R01090,R01088,R07601,R04096,R04095,R00756,R00769,R05805,R00770,R00762,R00764,R00767,R08566,R01651,R01702,R08566,R07601,R01651,R00238
331	0.67	318	25	66	0	2	C00031->C00123:[7->2,7->8,9->1,9->3]	RP00164,RP06172,RP11035,RP03767,RP06299,RP11427,RP00180,RP01887,RP00026,RP04394,RP00060,RP01963,RP06799,RP09657,RP00424,RP06101,RP01093,RP06639,RP11034,RP00729,RP05859,RP01666,RP00052,RP01270,RP09828	R01010,R01011,R01012,R00472,R01702,R04138,R00761,R04097,R00315,R00317,R00320,R01978,R00743,R01323,R01179,R05508,R00393,R04057,R02955,R05336,R01359,R05509,R00928,R04000,R00229,R07832,R03884,R00227,R03153,R00235,R00238,R00725,R01139,R00299,R08404,R02185,R05804,R00303,R00850,R02085,R01978,R06861,R01090,R01088,R00214,R00216,R00771,R01621,R07601,R04096,R04095,R01702,R08566,R07601,R01651,R08566,R01651,R00756,R00769,R05805,R00770,R00762,R00764,R00767,R01068,R06862
332	1.00	301	24	57	0	2	C00031->C00123:[7->2,7->8,7->9,9->1,9->3,9->5]	RP06172,RP11035,RP03767,RP06299,RP11427,RP00180,RP01887,RP08343,RP06639,RP12277,RP04394,RP00060,RP01963,RP04833,RP06799,RP00424,RP06101,RP01093,RP00026,RP11034,RP00729,RP05859,RP06427,RP01666	R00472,R01702,R04138,R00761,R04097,R00315,R00317,R00320,R01978,R00236,R01621,R00238,R00238,R00725,R01139,R00299,R08404,R02185,R05804,R00303,R00850,R02085,R00316,R01978,R01090,R01088,R00214,R00216,R00771,R00743,R01323,R01179,R05508,R00393,R04057,R02955,R05336,R01359,R05509,R00928,R04000,R00229,R07832,R03884,R00227,R03153,R00235,R07601,R04096,R04095,R01702,R08566,R07601,R01651,R01067,R08566,R01651
333	0.50	387	23	44	0	1	C00031->C00123:[4->1,4->3,7->2]	RP06552,RP01456,RP11035,RP03767,RP00196,RP04543,RP11427,RP06101,RP02961,RP01197,RP01963,RP06172,RP01590,RP00424,RP01093,RP01457,RP00287,RP00729,RP05859,RP00060,RP04202,RP06299,RP00216	R01384,R01386,R07658,R01360,R01702,R04138,R00289,R00287,R00955,R00286,R04097,R00214,R00216,R00028,R00959,R02085,R00472,R01555,R05196,R01090,R01088,R00771,R01360,R00214,R00216,R04096,R04095,R01702,R08566,R07601,R01651,R00725,R01139,R00299,R08404,R02185,R05804,R00303,R00850,R00207,R00761,R01788,R02189,R01786
334	0.67	297	22	58	0	1	C00031->C00123:[4->1,4->3,7->2,7->8,9->1]	RP06552,RP01134,RP04543,RP11035,RP03767,RP06299,RP11427,RP06101,RP01887,RP04394,RP05915,RP00180,RP01963,RP06172,RP06799,RP00424,RP01093,RP00026,RP00287,RP00729,RP05859,RP00060	R01384,R01386,R07658,R00837,R00286,R01702,R04138,R00761,R04097,R00214,R00216,R01978,R00238,R02737,R00836,R00315,R00317,R00320,R02085,R00472,R01978,R01090,R01088,R00771,R00743,R01323,R01179,R05508,R00393,R04057,R02955,R05336,R01359,R05509,R00928,R04000,R00229,R07832,R03884,R00227,R03153,R00235,R00214,R00216,R04096,R04095,R01702,R08566,R07601,R01651,R00725,R01139,R00299,R08404,R02185,R05804,R00303,R00850
335	0.50	276	21	56	0	1	C00031->C00123:[7->2,7->8,9->1]	RP01093,RP06299,RP11035,RP03767,RP02940,RP01456,RP11427,RP00180,RP02450,RP06639,RP06727,RP00085,RP01963,RP00424,RP04394,RP01457,RP00026,RP00729,RP05859,RP00060,RP01133	R00771,R00761,R01702,R04138,R03321,R01360,R04097,R00315,R00317,R00320,R02736,R01621,R01830,R01357,R00410,R01365,R01359,R01358,R02085,R01090,R01088,R00238,R01360,R00743,R01323,R01179,R05508,R00393,R04057,R02955,R05336,R01359,R05509,R00928,R04000,R00229,R07832,R03884,R00227,R03153,R00235,R04096,R04095,R01702,R08566,R07601,R01651,R00725,R01139,R00299,R08404,R02185,R05804,R00303,R00850,R00835
336	0.33	432	22	61	0	1	C00031->C00123:[4->8,7->3]	RP01568,RP01925,RP00036,RP00113,RP11035,RP03767,RP11427,RP01887,RP01033,RP01133,RP01963,RP01271,RP00395,RP06799,RP00424,RP01093,RP00729,RP00052,RP00285,RP00060,RP05859,RP06593	R01518,R02035,R00199,R01858,R02628,R01138,R00659,R00724,R00200,R00206,R02320,R00430,R00208,R01012,R00572,R02188,R01512,R01515,R01517,R01660,R01702,R04138,R04097,R01978,R00658,R00835,R02085,R01068,R01061,R01063,R01978,R01090,R01088,R00771,R04096,R04095,R00756,R00769,R05805,R00770,R00762,R00764,R00767,R00211,R00210,R00209,R01196,R00212,R00725,R01139,R00299,R08404,R02185,R05804,R00303,R00850,R01702,R08566,R07601,R01651,R01528
337	1.00	246	25	71	0	2	C00031->C00123:[7->2,7->8,7->9,9->1,9->3,9->5]	RP06299,RP06172,RP11035,RP03767,RP01456,RP01457,RP11427,RP00180,RP01887,RP06639,RP12277,RP00085,RP05729,RP01963,RP06799,RP00424,RP01666,RP01093,RP00079,RP00026,RP11034,RP00729,RP05859,RP06427,RP00060	R00761,R00472,R01702,R04138,R01360,R01360,R04097,R00315,R00317,R00320,R01978,R01621,R00238,R01357,R00410,R01365,R01359,R01358,R00217,R00346,R00345,R00726,R00341,R00431,R02085,R01978,R01090,R01088,R08566,R01651,R00771,R00361,R00360,R00343,R00342,R01447,R01257,R00743,R01323,R01179,R05508,R00393,R04057,R02955,R05336,R01359,R05509,R00928,R04000,R00229,R07832,R03884,R00227,R03153,R00235,R07601,R04096,R04095,R01702,R08566,R07601,R01651,R01067,R00725,R01139,R00299,R08404,R02185,R05804,R00303,R00850
338	0.33	315	22	61	0	1	C00031->C00123:[5->8,7->3]	RP00164,RP01925,RP11035,RP03767,RP11427,RP00180,RP01887,RP06639,RP01963,RP06799,RP09657,RP09828,RP01093,RP00026,RP00424,RP00729,RP00052,RP00060,RP05859,RP01270,RP06593,RP01133	R01010,R01011,R01012,R02035,R01702,R04138,R04097,R00315,R00317,R00320,R01978,R01621,R02085,R01978,R06861,R06862,R00771,R00743,R01323,R01179,R05508,R00393,R04057,R02955,R05336,R01359,R05509,R00928,R04000,R00229,R07832,R03884,R00227,R03153,R00235,R01090,R01088,R04096,R04095,R00756,R00769,R05805,R00770,R00762,R00764,R00767,R00725,R01139,R00299,R08404,R02185,R05804,R00303,R00850,R01702,R08566,R07601,R01651,R01068,R01528,R00835
339	0.67	364	27	93	0	2	C00031->C00123:[2->3,7->2,7->8,9->1]	RP01568,RP00036,RP00113,RP11035,RP03767,RP06299,RP11427,RP00180,RP01887,RP01033,RP00026,RP04394,RP00060,RP01963,RP01271,RP00395,RP06799,RP05698,RP01093,RP06639,RP00424,RP11034,RP00729,RP00052,RP06427,RP01666,RP05859	R01518,R00199,R01858,R02628,R01138,R00659,R00724,R00200,R00206,R02320,R00430,R00208,R01012,R00572,R02188,R01512,R01515,R01517,R01660,R01702,R04138,R00761,R04097,R00315,R00317,R00320,R01978,R00658,R00743,R01323,R01179,R05508,R00393,R04057,R02955,R05336,R01359,R05509,R00928,R04000,R00229,R07832,R03884,R00227,R03153,R00235,R00238,R00725,R01139,R00299,R08404,R02185,R05804,R00303,R00850,R02085,R01068,R01061,R01063,R01978,R01196,R00006,R00014,R00211,R00210,R01699,R00207,R00224,R00226,R00209,R05636,R03145,R00771,R01621,R01090,R01088,R07601,R04096,R04095,R00756,R00769,R05805,R00770,R00762,R00764,R00767,R01067,R08566,R01651,R01702,R08566,R07601,R01651
340	0.33	380	20	37	0	1	C00031->C00123:[4->1,4->3,7->1,7->3]	RP06552,RP01134,RP01456,RP11035,RP03767,RP04543,RP11427,RP06101,RP01925,RP01133,RP05915,RP01963,RP06172,RP00424,RP01457,RP00287,RP00729,RP05859,RP00060,RP06593	R01384,R01386,R07658,R00837,R01360,R01702,R04138,R00286,R04097,R00214,R00216,R02035,R00835,R02737,R00836,R02085,R00472,R01090,R01088,R01360,R00214,R00216,R04096,R04095,R01702,R08566,R07601,R01651,R00725,R01139,R00299,R08404,R02185,R05804,R00303,R00850,R01528
341	1.00	281	25	65	0	2	C00031->C00123:[7->2,7->8,7->9,9->1,9->3,9->5]	RP06299,RP06172,RP11035,RP03767,RP01456,RP11427,RP00180,RP01887,RP06705,RP12277,RP04394,RP00060,RP00085,RP01963,RP06799,RP11034,RP00424,RP06101,RP01093,RP01457,RP00026,RP00729,RP05859,RP01666,RP00143	R00761,R00472,R01702,R04138,R01360,R04097,R00315,R00317,R00320,R01978,R01776,R00238,R00238,R00725,R01139,R00299,R08404,R02185,R05804,R00303,R00850,R01357,R00410,R01365,R01359,R01358,R02085,R01978,R07601,R01090,R01088,R00214,R00216,R00771,R01360,R00743,R01323,R01179,R05508,R00393,R04057,R02955,R05336,R01359,R05509,R00928,R04000,R00229,R07832,R03884,R00227,R03153,R00235,R04096,R04095,R01702,R08566,R07601,R01651,R08566,R01651,R00651,R01287,R02026,R03217
342	0.50	256	19	50	0	1	C00031->C00123:[7->2,7->8,9->1]	RP01095,RP11035,RP03767,RP06299,RP11427,RP00180,RP01887,RP00026,RP04394,RP01573,RP01963,RP06799,RP00424,RP01093,RP06639,RP00729,RP05859,RP00060,RP01576	R05339,R01702,R04138,R00761,R04097,R00315,R00317,R00320,R01978,R00743,R01323,R01179,R05508,R00393,R04057,R02955,R05336,R01359,R05509,R00928,R04000,R00229,R07832,R03884,R00227,R03153,R00235,R00238,R01529,R02085,R01978,R01090,R01088,R00771,R01621,R04096,R04095,R01702,R08566,R07601,R01651,R00725,R01139,R00299,R08404,R02185,R05804,R00303,R00850,R05338
343	0.17	420	16	57	0	2	C00031->C00123:[2->3]	RP11034,RP01568,RP00395,RP13340,RP01790,RP00113,RP05698,RP00649,RP01666,RP01093,RP00424,RP01033,RP05859,RP00060,RP11035,RP00036	R07601,R01518,R01061,R01063,R01827,R01830,R02188,R01512,R01515,R01517,R01660,R01196,R00006,R00014,R00211,R00210,R01699,R00207,R00224,R00226,R00209,R05636,R03145,R00761,R01067,R08566,R01651,R00771,R01090,R01088,R00658,R01702,R08566,R07601,R01651,R00725,R01139,R00299,R08404,R02185,R05804,R00303,R00850,R01702,R00199,R01858,R02628,R01138,R00659,R00724,R00200,R00206,R02320,R00430,R00208,R01012,R00572
344	0.67	312	25	86	0	2	C00031->C00123:[2->3,7->8,7->9,9->5]	RP01568,RP00109,RP00113,RP11035,RP03767,RP06299,RP00180,RP01887,RP01033,RP12277,RP00078,RP00060,RP01963,RP01271,RP00395,RP06799,RP05698,RP01093,RP00026,RP00424,RP11034,RP00729,RP00052,RP01666,RP05859	R01518,R00344,R00930,R00217,R00353,R02188,R01512,R01515,R01517,R01660,R01702,R04138,R00761,R00315,R00317,R00320,R01978,R00658,R00238,R00431,R00346,R00345,R00726,R00341,R00725,R01139,R00299,R08404,R02185,R05804,R00303,R00850,R02085,R01068,R01061,R01063,R01978,R01196,R00006,R00014,R00211,R00210,R01699,R00207,R00224,R00226,R00209,R05636,R03145,R00771,R00743,R01323,R01179,R05508,R00393,R04057,R02955,R05336,R01359,R05509,R00928,R04000,R00229,R07832,R03884,R00227,R03153,R00235,R01090,R01088,R07601,R04096,R04095,R00756,R00769,R05805,R00770,R00762,R00764,R00767,R08566,R01651,R01702,R08566,R07601,R01651
345	0.50	396	34	80	0	2	C00031->C00123:[4->1,4->3,7->2]	RP06552,RP01568,RP00113,RP11035,RP03767,RP00196,RP06299,RP06101,RP01033,RP00109,RP00078,RP01197,RP01963,RP00395,RP13340,RP01790,RP00424,RP01093,RP00287,RP00060,RP04202,RP00216,RP04543,RP00649,RP01456,RP02961,RP06172,RP01590,RP05698,RP01457,RP11034,RP00729,RP05859,RP01666	R01384,R01386,R07658,R01518,R02188,R01512,R01515,R01517,R01660,R01702,R04138,R00289,R00287,R00955,R00761,R00214,R00216,R00658,R00344,R00930,R00217,R00353,R00431,R00346,R00345,R00726,R00341,R00959,R02085,R01061,R01063,R01827,R01830,R01090,R01088,R00771,R00214,R00216,R00725,R01139,R00299,R08404,R02185,R05804,R00303,R00850,R00207,R01788,R02189,R01786,R00286,R00761,R01067,R01360,R00028,R00472,R01555,R05196,R01196,R00006,R00014,R00211,R00210,R01699,R00207,R00224,R00226,R00209,R05636,R03145,R01360,R07601,R04096,R04095,R01702,R08566,R07601,R01651,R08566,R01651
346	0.50	394	32	78	0	2	C00031->C00123:[4->1,4->2,4->3]	RP06552,RP01568,RP01456,RP00113,RP11035,RP03767,RP00649,RP01666,RP06101,RP02961,RP01033,RP00109,RP00078,RP01590,RP01197,RP01963,RP06172,RP00395,RP13340,RP01790,RP11034,RP05698,RP01093,RP01457,RP00424,RP00729,RP00287,RP05859,RP00060,RP04543,RP00196,RP00216	R01384,R01386,R07658,R01518,R01360,R02188,R01512,R01515,R01517,R01660,R01702,R04138,R00761,R01067,R08566,R01651,R00214,R00216,R00028,R00658,R00344,R00930,R00217,R00353,R00431,R00346,R00345,R00726,R00341,R01555,R05196,R00959,R02085,R00472,R01061,R01063,R01827,R01830,R07601,R01196,R00006,R00014,R00211,R00210,R01699,R00207,R00224,R00226,R00209,R05636,R03145,R00771,R01360,R01090,R01088,R04096,R04095,R00214,R00216,R01702,R08566,R07601,R01651,R00725,R01139,R00299,R08404,R02185,R05804,R00303,R00850,R00286,R00289,R00287,R00955,R01788,R02189,R01786
347	0.50	348	20	41	0	1	C00031->C00123:[4->3,7->2,9->1]	RP06552,RP04543,RP06427,RP00343,RP11035,RP03767,RP01456,RP05915,RP01093,RP06639,RP00453,RP00424,RP00729,RP05859,RP01457,RP00285,RP00060,RP04202,RP11427,RP01963	R01384,R01386,R07658,R00286,R01067,R02778,R02780,R01702,R04138,R01360,R02737,R00836,R00771,R01621,R02727,R00010,R01090,R01088,R04096,R04095,R01702,R08566,R07601,R01651,R01360,R00211,R00210,R00209,R01196,R00212,R00725,R01139,R00299,R08404,R02185,R05804,R00303,R00850,R00207,R04097,R02085
348	0.50	404	25	47	0	1	C00031->C00123:[4->1,4->3,7->2]	RP06552,RP01134,RP04543,RP11035,RP03767,RP00196,RP01456,RP11427,RP06101,RP02961,RP05915,RP01197,RP01963,RP06172,RP01590,RP00424,RP01093,RP01457,RP00287,RP00729,RP05859,RP00060,RP04202,RP06299,RP00216	R01384,R01386,R07658,R00837,R00286,R01702,R04138,R00289,R00287,R00955,R01360,R04097,R00214,R00216,R00028,R02737,R00836,R00959,R02085,R00472,R01555,R05196,R01090,R01088,R00771,R01360,R00214,R00216,R04096,R04095,R01702,R08566,R07601,R01651,R00725,R01139,R00299,R08404,R02185,R05804,R00303,R00850,R00207,R00761,R01788,R02189,R01786
349	0.67	367	28	88	0	2	C00031->C00123:[2->3,7->2,7->8,9->1]	RP01568,RP00036,RP00113,RP11035,RP03767,RP02940,RP06299,RP00180,RP01887,RP08343,RP02450,RP01133,RP04394,RP01963,RP04833,RP00395,RP13340,RP06799,RP11034,RP05698,RP01666,RP01093,RP00026,RP00424,RP00729,RP01033,RP05859,RP00060	R01518,R00199,R01858,R02628,R01138,R00659,R00724,R00200,R00206,R02320,R00430,R00208,R01012,R00572,R02188,R01512,R01515,R01517,R01660,R01702,R04138,R03321,R00761,R00315,R00317,R00320,R01978,R00236,R02736,R00835,R00238,R02085,R00316,R01061,R01063,R01827,R01978,R07601,R01196,R00006,R00014,R00211,R00210,R01699,R00207,R00224,R00226,R00209,R05636,R03145,R08566,R01651,R00771,R00743,R01323,R01179,R05508,R00393,R04057,R02955,R05336,R01359,R05509,R00928,R04000,R00229,R07832,R03884,R00227,R03153,R00235,R01090,R01088,R04096,R04095,R00658,R01702,R08566,R07601,R01651,R00725,R01139,R00299,R08404,R02185,R05804,R00303,R00850
350	0.67	268	21	54	0	2	C00031->C00123:[7->2,7->8,9->1,9->3]	RP06172,RP11035,RP03767,RP06299,RP11427,RP00180,RP01887,RP01093,RP00060,RP01963,RP06639,RP06799,RP00424,RP06101,RP04394,RP00026,RP11034,RP00729,RP05859,RP06427,RP01666	R00472,R01702,R04138,R00761,R04097,R00315,R00317,R00320,R01978,R00771,R00725,R01139,R00299,R08404,R02185,R05804,R00303,R00850,R02085,R01621,R01978,R01090,R01088,R00214,R00216,R00238,R00743,R01323,R01179,R05508,R00393,R04057,R02955,R05336,R01359,R05509,R00928,R04000,R00229,R07832,R03884,R00227,R03153,R00235,R07601,R04096,R04095,R01702,R08566,R07601,R01651,R01067,R08566,R01651
351	0.67	266	24	97	0	2	C00031->C00123:[7->2,7->8,9->1,9->3]	RP06172,RP11035,RP03767,RP06299,RP05694,RP11427,RP00180,RP01887,RP06639,RP05067,RP01963,RP06799,RP11034,RP00424,RP01077,RP01093,RP00079,RP00026,RP00729,RP05859,RP06427,RP00060,RP01666,RP04394	R00472,R01702,R04138,R00761,R04709,R07989,R06635,R06637,R06636,R06459,R06458,R06448,R07250,R06510,R07253,R05331,R06641,R00233,R06511,R06512,R06643,R06644,R06645,R02505,R07987,R07251,R07988,R05188,R06482,R06483,R06480,R06481,R02447,R05464,R01613,R01614,R05190,R07758,R02223,R07254,R02224,R04097,R00315,R00317,R00320,R01978,R01621,R00344,R02085,R01978,R07601,R01090,R01088,R00742,R00771,R00361,R00360,R00343,R00342,R01447,R01257,R00743,R01323,R01179,R05508,R00393,R04057,R02955,R05336,R01359,R05509,R00928,R04000,R00229,R07832,R03884,R00227,R03153,R00235,R04096,R04095,R01702,R08566,R07601,R01651,R01067,R00725,R01139,R00299,R08404,R02185,R05804,R00303,R00850,R08566,R01651,R00238
352	1.00	371	38	110	0	2	C00031->C00123:[4->3,7->2,7->8,7->9,9->1,9->5]	RP06552,RP01568,RP00113,RP11035,RP03767,RP06299,RP00453,RP11427,RP06101,RP01033,RP01457,RP01963,RP00085,RP00395,RP13340,RP01790,RP00424,RP01093,RP00287,RP00060,RP00343,RP04543,RP00036,RP00649,RP01456,RP01887,RP12277,RP05915,RP00180,RP04202,RP06172,RP06799,RP05698,RP00026,RP11034,RP00729,RP05859,RP01666	R01384,R01386,R07658,R01518,R02188,R01512,R01515,R01517,R01660,R01702,R04138,R00761,R02727,R00010,R04097,R00214,R00216,R00658,R01360,R02085,R01357,R00410,R01365,R01359,R01358,R01061,R01063,R01827,R01830,R01090,R01088,R00771,R00214,R00216,R00725,R01139,R00299,R08404,R02185,R05804,R00303,R00850,R02778,R02780,R00286,R00199,R01858,R02628,R01138,R00659,R00724,R00200,R00206,R02320,R00430,R00208,R01012,R00572,R00761,R01067,R01360,R01978,R00238,R02737,R00836,R00315,R00317,R00320,R00207,R00472,R01978,R01196,R00006,R00014,R00211,R00210,R01699,R00207,R00224,R00226,R00209,R05636,R03145,R00743,R01323,R01179,R05508,R00393,R04057,R02955,R05336,R01359,R05509,R00928,R04000,R00229,R07832,R03884,R00227,R03153,R00235,R07601,R04096,R04095,R01702,R08566,R07601,R01651,R08566,R01651
353	0.50	292	21	51	0	1	C00031->C00123:[4->3,7->2,9->1]	RP06552,RP01134,RP04543,RP11035,RP03767,RP01456,RP02454,RP11427,RP00180,RP02961,RP06639,RP06727,RP05915,RP01963,RP01590,RP00424,RP01457,RP00026,RP00729,RP05859,RP00216	R01384,R01386,R07658,R00837,R00286,R01702,R04138,R01360,R02740,R04097,R00315,R00317,R00320,R00028,R01621,R01830,R02737,R00836,R02085,R01555,R05196,R01090,R01088,R01360,R00743,R01323,R01179,R05508,R00393,R04057,R02955,R05336,R01359,R05509,R00928,R04000,R00229,R07832,R03884,R00227,R03153,R00235,R04096,R04095,R01702,R08566,R07601,R01651,R01788,R02189,R01786
354	0.50	434	28	50	0	1	C00031->C00123:[4->1,4->3,7->2]	RP06552,RP01134,RP04543,RP11035,RP03767,RP00196,RP01456,RP11427,RP06101,RP02961,RP02450,RP01457,RP06727,RP05915,RP01197,RP01963,RP06172,RP01590,RP00424,RP06639,RP00287,RP00729,RP05859,RP00060,RP04202,RP02940,RP00216,RP01133	R01384,R01386,R07658,R00837,R00286,R01702,R04138,R00289,R00287,R00955,R01360,R04097,R00214,R00216,R00028,R02736,R01360,R01830,R02737,R00836,R00959,R02085,R00472,R01555,R05196,R01090,R01088,R01621,R00214,R00216,R04096,R04095,R01702,R08566,R07601,R01651,R00725,R01139,R00299,R08404,R02185,R05804,R00303,R00850,R00207,R03321,R01788,R02189,R01786,R00835
355	0.33	365	22	50	0	2	C00031->C00123:[5->3,7->8]	RP00164,RP06299,RP11035,RP00528,RP01666,RP00180,RP00357,RP08343,RP03735,RP01963,RP04833,RP06799,RP01887,RP00424,RP03767,RP01093,RP11034,RP00729,RP00052,RP00060,RP05859,RP01270	R01010,R01011,R01012,R00761,R01702,R00604,R02479,R08566,R01651,R00315,R00317,R00320,R06862,R01440,R00236,R00134,R03215,R03146,R00519,R02085,R00316,R01978,R01978,R01090,R01088,R04138,R00771,R07601,R04096,R04095,R00756,R00769,R05805,R00770,R00762,R00764,R00767,R00725,R01139,R00299,R08404,R02185,R05804,R00303,R00850,R01702,R08566,R07601,R01651,R01068
356	0.50	341	25	85	0	2	C00031->C00123:[2->3,7->2,9->1]	RP01568,RP06299,RP00036,RP00113,RP11035,RP03767,RP02940,RP00060,RP01457,RP00180,RP02450,RP01133,RP01963,RP01456,RP00395,RP13340,RP05698,RP01093,RP00026,RP00424,RP11034,RP00729,RP01033,RP05859,RP01666	R01518,R00761,R00199,R01858,R02628,R01138,R00659,R00724,R00200,R00206,R02320,R00430,R00208,R01012,R00572,R02188,R01512,R01515,R01517,R01660,R01702,R04138,R03321,R00725,R01139,R00299,R08404,R02185,R05804,R00303,R00850,R01360,R00315,R00317,R00320,R02736,R00835,R02085,R01360,R01061,R01063,R01827,R01196,R00006,R00014,R00211,R00210,R01699,R00207,R00224,R00226,R00209,R05636,R03145,R00771,R00743,R01323,R01179,R05508,R00393,R04057,R02955,R05336,R01359,R05509,R00928,R04000,R00229,R07832,R03884,R00227,R03153,R00235,R01090,R01088,R07601,R04096,R04095,R00658,R01702,R08566,R07601,R01651,R08566,R01651
357	0.67	349	25	86	0	2	C00031->C00123:[2->3,7->8,7->9,9->5]	RP01568,RP00036,RP00113,RP11035,RP03767,RP00649,RP06299,RP00180,RP01887,RP01033,RP12277,RP00729,RP01963,RP00395,RP13340,RP06799,RP11034,RP05698,RP01666,RP01093,RP00026,RP00424,RP01790,RP05859,RP00060	R01518,R00199,R01858,R02628,R01138,R00659,R00724,R00200,R00206,R02320,R00430,R00208,R01012,R00572,R02188,R01512,R01515,R01517,R01660,R01702,R04138,R00761,R01067,R00761,R00315,R00317,R00320,R01978,R00658,R00238,R04096,R04095,R02085,R01061,R01063,R01827,R01978,R07601,R01196,R00006,R00014,R00211,R00210,R01699,R00207,R00224,R00226,R00209,R05636,R03145,R08566,R01651,R00771,R00743,R01323,R01179,R05508,R00393,R04057,R02955,R05336,R01359,R05509,R00928,R04000,R00229,R07832,R03884,R00227,R03153,R00235,R01090,R01088,R01830,R01702,R08566,R07601,R01651,R00725,R01139,R00299,R08404,R02185,R05804,R00303,R00850
358	0.33	330	20	40	0	2	C00031->C00123:[7->8,9->3]	RP06172,RP11035,RP03767,RP06299,RP00180,RP01887,RP08343,RP01963,RP04833,RP06799,RP00424,RP01666,RP06101,RP01093,RP11034,RP00729,RP05859,RP00285,RP00060,RP04202	R00472,R01702,R04138,R00761,R00315,R00317,R00320,R01978,R00236,R02085,R00316,R01978,R01090,R01088,R08566,R01651,R00214,R00216,R00771,R07601,R04096,R04095,R01702,R08566,R07601,R01651,R00211,R00210,R00209,R01196,R00212,R00725,R01139,R00299,R08404,R02185,R05804,R00303,R00850,R00207
359	0.67	222	19	61	0	2	C00031->C00123:[7->2,7->8,9->1,9->3]	RP06172,RP11035,RP03767,RP06299,RP00180,RP01887,RP01093,RP05729,RP01963,RP06799,RP11034,RP00424,RP01666,RP04394,RP00079,RP00026,RP00729,RP05859,RP00060	R00472,R01702,R04138,R00761,R00315,R00317,R00320,R01978,R00771,R00217,R00346,R00345,R00726,R00341,R00431,R02085,R01978,R07601,R01090,R01088,R08566,R01651,R00238,R00361,R00360,R00343,R00342,R01447,R01257,R00743,R01323,R01179,R05508,R00393,R04057,R02955,R05336,R01359,R05509,R00928,R04000,R00229,R07832,R03884,R00227,R03153,R00235,R04096,R04095,R01702,R08566,R07601,R01651,R00725,R01139,R00299,R08404,R02185,R05804,R00303,R00850
360	0.50	226	18	50	0	2	C00031->C00123:[7->2,7->3,9->1]	RP01456,RP01925,RP11034,RP11035,RP03767,RP01666,RP01093,RP00026,RP00180,RP00424,RP00729,RP05859,RP01133,RP01457,RP00060,RP06299,RP06593,RP01963	R01360,R02035,R07601,R01702,R04138,R08566,R01651,R00771,R00743,R01323,R01179,R05508,R00393,R04057,R02955,R05336,R01359,R05509,R00928,R04000,R00229,R07832,R03884,R00227,R03153,R00235,R00315,R00317,R00320,R01090,R01088,R04096,R04095,R01702,R08566,R07601,R01651,R00835,R01360,R00725,R01139,R00299,R08404,R02185,R05804,R00303,R00850,R00761,R01528,R02085
361	0.67	298	23	56	0	2	C00031->C00123:[7->2,7->8,9->1,9->3]	RP06172,RP11035,RP03767,RP06299,RP11427,RP00180,RP01887,RP08343,RP01093,RP00060,RP01963,RP04833,RP06639,RP06799,RP00424,RP06101,RP04394,RP00026,RP11034,RP00729,RP05859,RP06427,RP01666	R00472,R01702,R04138,R00761,R04097,R00315,R00317,R00320,R01978,R00236,R00771,R00725,R01139,R00299,R08404,R02185,R05804,R00303,R00850,R02085,R00316,R01621,R01978,R01090,R01088,R00214,R00216,R00238,R00743,R01323,R01179,R05508,R00393,R04057,R02955,R05336,R01359,R05509,R00928,R04000,R00229,R07832,R03884,R00227,R03153,R00235,R07601,R04096,R04095,R01702,R08566,R07601,R01651,R01067,R08566,R01651
362	0.67	312	26	87	0	2	C00031->C00123:[2->3,7->2,7->8,9->1]	RP01568,RP00113,RP11035,RP03767,RP06299,RP11427,RP00180,RP01887,RP01033,RP00109,RP00078,RP00060,RP01963,RP01271,RP00395,RP06799,RP05698,RP01093,RP00026,RP00424,RP11034,RP00729,RP00052,RP01666,RP05859,RP04394	R01518,R02188,R01512,R01515,R01517,R01660,R01702,R04138,R00761,R04097,R00315,R00317,R00320,R01978,R00658,R00344,R00930,R00217,R00353,R00431,R00346,R00345,R00726,R00341,R00725,R01139,R00299,R08404,R02185,R05804,R00303,R00850,R02085,R01068,R01061,R01063,R01978,R01196,R00006,R00014,R00211,R00210,R01699,R00207,R00224,R00226,R00209,R05636,R03145,R00771,R00743,R01323,R01179,R05508,R00393,R04057,R02955,R05336,R01359,R05509,R00928,R04000,R00229,R07832,R03884,R00227,R03153,R00235,R01090,R01088,R07601,R04096,R04095,R00756,R00769,R05805,R00770,R00762,R00764,R00767,R08566,R01651,R01702,R08566,R07601,R01651,R00238
363	0.33	254	21	58	0	2	C00031->C00123:[7->8,9->3]	RP06172,RP11035,RP03767,RP06299,RP00180,RP01887,RP06639,RP06427,RP01963,RP06799,RP00424,RP01666,RP06101,RP01093,RP00026,RP11034,RP00729,RP05859,RP00285,RP00060,RP04202	R00472,R01702,R04138,R00761,R00315,R00317,R00320,R01978,R01621,R01067,R02085,R01978,R01090,R01088,R08566,R01651,R00214,R00216,R00771,R00743,R01323,R01179,R05508,R00393,R04057,R02955,R05336,R01359,R05509,R00928,R04000,R00229,R07832,R03884,R00227,R03153,R00235,R07601,R04096,R04095,R01702,R08566,R07601,R01651,R00211,R00210,R00209,R01196,R00212,R00725,R01139,R00299,R08404,R02185,R05804,R00303,R00850,R00207
364	0.50	441	31	85	0	2	C00031->C00123:[4->1,4->3,7->2]	RP06552,RP01568,RP04543,RP00036,RP00113,RP11035,RP03767,RP01456,RP00453,RP06101,RP01033,RP00060,RP05915,RP01270,RP01963,RP06172,RP00395,RP11034,RP05698,RP01238,RP01093,RP01457,RP00424,RP00287,RP00729,RP00052,RP01666,RP05859,RP00343,RP06299,RP04202	R01384,R01386,R07658,R01518,R00286,R00199,R01858,R02628,R01138,R00659,R00724,R00200,R00206,R02320,R00430,R00208,R01012,R00572,R02188,R01512,R01515,R01517,R01660,R01702,R04138,R01360,R02727,R00010,R00214,R00216,R00658,R00725,R01139,R00299,R08404,R02185,R05804,R00303,R00850,R02737,R00836,R01068,R02085,R00472,R01061,R01063,R07601,R01196,R00006,R00014,R00211,R00210,R01699,R00207,R00224,R00226,R00209,R05636,R03145,R01015,R00771,R01360,R01090,R01088,R00214,R00216,R04096,R04095,R00756,R00769,R05805,R00770,R00762,R00764,R00767,R08566,R01651,R01702,R08566,R07601,R01651,R02778,R02780,R00761,R00207
365	0.67	364	25	87	0	2	C00031->C00123:[2->3,7->2,7->8,9->1]	RP01568,RP06299,RP00036,RP11035,RP03767,RP00060,RP00180,RP01887,RP01033,RP00026,RP04394,RP01963,RP01271,RP06799,RP05698,RP01093,RP06639,RP00424,RP11034,RP00729,RP00052,RP06427,RP01666,RP05859,RP01264	R01518,R00761,R00199,R01858,R02628,R01138,R00659,R00724,R00200,R00206,R02320,R00430,R00208,R01012,R00572,R01702,R04138,R00725,R01139,R00299,R08404,R02185,R05804,R00303,R00850,R00315,R00317,R00320,R01978,R00658,R00743,R01323,R01179,R05508,R00393,R04057,R02955,R05336,R01359,R05509,R00928,R04000,R00229,R07832,R03884,R00227,R03153,R00235,R00238,R02085,R01068,R01978,R01196,R00006,R00014,R00211,R00210,R01699,R00207,R00224,R00226,R00209,R05636,R03145,R00771,R01621,R01090,R01088,R07601,R04096,R04095,R00756,R00769,R05805,R00770,R00762,R00764,R00767,R01067,R08566,R01651,R01702,R08566,R07601,R01651,R07159,R01058
366	0.50	246	19	54	0	2	C00031->C00123:[4->3,7->2,9->1]	RP06552,RP01134,RP06299,RP11034,RP11035,RP03767,RP04543,RP01093,RP00026,RP00180,RP00424,RP00729,RP05859,RP01457,RP01666,RP00060,RP05915,RP01456,RP01963	R01384,R01386,R07658,R00837,R00761,R07601,R01702,R04138,R00286,R00771,R00743,R01323,R01179,R05508,R00393,R04057,R02955,R05336,R01359,R05509,R00928,R04000,R00229,R07832,R03884,R00227,R03153,R00235,R00315,R00317,R00320,R01090,R01088,R04096,R04095,R01702,R08566,R07601,R01651,R01360,R08566,R01651,R00725,R01139,R00299,R08404,R02185,R05804,R00303,R00850,R02737,R00836,R01360,R02085
367	0.50	440	29	83	0	2	C00031->C00123:[4->1,4->3,7->2]	RP06552,RP01568,RP01456,RP00036,RP00113,RP11035,RP03767,RP01666,RP00453,RP06101,RP01033,RP00287,RP05915,RP00343,RP01963,RP06172,RP00395,RP11034,RP05698,RP01093,RP01457,RP00424,RP04543,RP01238,RP00729,RP00052,RP00060,RP05859,RP01270	R01384,R01386,R07658,R01518,R01360,R00199,R01858,R02628,R01138,R00659,R00724,R00200,R00206,R02320,R00430,R00208,R01012,R00572,R02188,R01512,R01515,R01517,R01660,R01702,R04138,R08566,R01651,R02727,R00010,R00214,R00216,R00658,R00214,R00216,R02737,R00836,R02778,R02780,R02085,R00472,R01061,R01063,R07601,R01196,R00006,R00014,R00211,R00210,R01699,R00207,R00224,R00226,R00209,R05636,R03145,R00771,R01360,R01090,R01088,R00286,R01015,R04096,R04095,R00756,R00769,R05805,R00770,R00762,R00764,R00767,R00725,R01139,R00299,R08404,R02185,R05804,R00303,R00850,R01702,R08566,R07601,R01651,R01068
368	0.67	236	20	57	0	2	C00031->C00123:[7->2,7->8,9->1,9->3]	RP06172,RP11035,RP03767,RP06299,RP00180,RP01887,RP01093,RP00060,RP01963,RP06799,RP00424,RP06101,RP04394,RP00026,RP11034,RP00729,RP05859,RP00285,RP01666,RP04202	R00472,R01702,R04138,R00761,R00315,R00317,R00320,R01978,R00771,R00725,R01139,R00299,R08404,R02185,R05804,R00303,R00850,R02085,R01978,R01090,R01088,R00214,R00216,R00238,R00743,R01323,R01179,R05508,R00393,R04057,R02955,R05336,R01359,R05509,R00928,R04000,R00229,R07832,R03884,R00227,R03153,R00235,R07601,R04096,R04095,R01702,R08566,R07601,R01651,R00211,R00210,R00209,R01196,R00212,R08566,R01651,R00207
369	1.00	275	26	67	0	2	C00031->C00123:[4->3,7->2,7->8,7->9,9->1,9->5]	RP06552,RP06299,RP11035,RP03767,RP01456,RP00453,RP11427,RP00180,RP01887,RP01457,RP12277,RP04394,RP00060,RP05915,RP00085,RP00343,RP01963,RP06799,RP00424,RP01093,RP00026,RP11034,RP00729,RP05859,RP01666,RP04543	R01384,R01386,R07658,R00761,R01702,R04138,R01360,R02727,R00010,R04097,R00315,R00317,R00320,R01978,R01360,R00238,R00238,R00725,R01139,R00299,R08404,R02185,R05804,R00303,R00850,R02737,R00836,R01357,R00410,R01365,R01359,R01358,R02778,R02780,R02085,R01978,R01090,R01088,R00771,R00743,R01323,R01179,R05508,R00393,R04057,R02955,R05336,R01359,R05509,R00928,R04000,R00229,R07832,R03884,R00227,R03153,R00235,R07601,R04096,R04095,R01702,R08566,R07601,R01651,R08566,R01651,R00286
370	0.50	302	16	33	0	1	C00031->C00123:[7->2,9->1,9->3]	RP01456,RP06172,RP11035,RP03767,RP06299,RP06101,RP01093,RP11427,RP00424,RP00729,RP05859,RP01457,RP00285,RP00060,RP04202,RP01963	R01360,R00472,R01702,R04138,R00761,R00214,R00216,R00771,R04097,R01090,R01088,R04096,R04095,R01702,R08566,R07601,R01651,R01360,R00211,R00210,R00209,R01196,R00212,R00725,R01139,R00299,R08404,R02185,R05804,R00303,R00850,R00207,R02085
371	0.50	300	23	80	0	2	C00031->C00123:[2->3,7->2,9->1]	RP01568,RP06299,RP11035,RP03767,RP01666,RP00180,RP01033,RP01457,RP00109,RP00078,RP01963,RP01456,RP01271,RP11034,RP05698,RP01093,RP00026,RP00424,RP00729,RP00052,RP01264,RP00060,RP05859	R01518,R00761,R01702,R04138,R08566,R01651,R00315,R00317,R00320,R00658,R01360,R00344,R00930,R00217,R00353,R00431,R00346,R00345,R00726,R00341,R02085,R01360,R01068,R07601,R01196,R00006,R00014,R00211,R00210,R01699,R00207,R00224,R00226,R00209,R05636,R03145,R00771,R00743,R01323,R01179,R05508,R00393,R04057,R02955,R05336,R01359,R05509,R00928,R04000,R00229,R07832,R03884,R00227,R03153,R00235,R01090,R01088,R04096,R04095,R00756,R00769,R05805,R00770,R00762,R00764,R00767,R07159,R01058,R00725,R01139,R00299,R08404,R02185,R05804,R00303,R00850,R01702,R08566,R07601,R01651
372	0.67	326	26	69	0	2	C00031->C00123:[4->3,7->2,7->8,9->1]	RP06552,RP01134,RP06299,RP11035,RP03767,RP04543,RP00164,RP00180,RP01887,RP06639,RP04394,RP05915,RP01963,RP06799,RP09657,RP00424,RP01666,RP01093,RP00026,RP11034,RP00729,RP05859,RP00060,RP00052,RP01270,RP09828	R01384,R01386,R07658,R00837,R00761,R01702,R04138,R00286,R01010,R01011,R01012,R00315,R00317,R00320,R01978,R01621,R00238,R02737,R00836,R02085,R01978,R06861,R01090,R01088,R08566,R01651,R00771,R00743,R01323,R01179,R05508,R00393,R04057,R02955,R05336,R01359,R05509,R00928,R04000,R00229,R07832,R03884,R00227,R03153,R00235,R07601,R04096,R04095,R01702,R08566,R07601,R01651,R00725,R01139,R00299,R08404,R02185,R05804,R00303,R00850,R00756,R00769,R05805,R00770,R00762,R00764,R00767,R01068,R06862
373	0.67	311	25	65	0	1	C00031->C00123:[4->3,7->2,7->8,9->1,9->3]	RP06552,RP04543,RP11035,RP03767,RP00196,RP06299,RP11427,RP00180,RP01887,RP04394,RP06101,RP01197,RP01963,RP06172,RP01590,RP06799,RP02961,RP00424,RP01093,RP00026,RP00287,RP00729,RP05859,RP00060,RP00216	R01384,R01386,R07658,R00286,R01702,R04138,R00289,R00287,R00955,R00761,R04097,R00315,R00317,R00320,R01978,R00238,R00214,R00216,R00959,R02085,R00472,R01555,R05196,R01978,R00028,R01090,R01088,R00771,R00743,R01323,R01179,R05508,R00393,R04057,R02955,R05336,R01359,R05509,R00928,R04000,R00229,R07832,R03884,R00227,R03153,R00235,R00214,R00216,R04096,R04095,R01702,R08566,R07601,R01651,R00725,R01139,R00299,R08404,R02185,R05804,R00303,R00850,R01788,R02189,R01786
374	1.00	374	39	118	0	2	C00031->C00123:[4->3,7->2,7->8,7->9,9->1,9->3,9->5]	RP06552,RP01568,RP00113,RP11035,RP03767,RP00196,RP06299,RP11427,RP06101,RP01033,RP01457,RP01197,RP01963,RP00395,RP06799,RP00424,RP01093,RP00287,RP00052,RP00060,RP04202,RP00216,RP04543,RP00036,RP01456,RP02961,RP12277,RP00085,RP00180,RP06172,RP01271,RP01590,RP01887,RP05698,RP00026,RP11034,RP00729,RP05859,RP01666	R01384,R01386,R07658,R01518,R02188,R01512,R01515,R01517,R01660,R01702,R04138,R00289,R00287,R00955,R00761,R04097,R00214,R00216,R00658,R01360,R00959,R02085,R01061,R01063,R01978,R01090,R01088,R00771,R00214,R00216,R00756,R00769,R05805,R00770,R00762,R00764,R00767,R00725,R01139,R00299,R08404,R02185,R05804,R00303,R00850,R00207,R01788,R02189,R01786,R00286,R00199,R01858,R02628,R01138,R00659,R00724,R00200,R00206,R02320,R00430,R00208,R01012,R00572,R01360,R00028,R00238,R01357,R00410,R01365,R01359,R01358,R00315,R00317,R00320,R00472,R01068,R01555,R05196,R01978,R01196,R00006,R00014,R00211,R00210,R01699,R00207,R00224,R00226,R00209,R05636,R03145,R00743,R01323,R01179,R05508,R00393,R04057,R02955,R05336,R01359,R05509,R00928,R04000,R00229,R07832,R03884,R00227,R03153,R00235,R07601,R04096,R04095,R01702,R08566,R07601,R01651,R08566,R01651
375	0.50	445	29	73	0	2	C00031->C00123:[4->1,4->2,4->3]	RP06552,RP01568,RP04543,RP00036,RP00113,RP11035,RP03767,RP01456,RP02454,RP00453,RP06101,RP02961,RP01033,RP00287,RP01590,RP05915,RP01963,RP06172,RP00395,RP13340,RP05698,RP01457,RP00424,RP11034,RP00729,RP05859,RP01666,RP00343,RP00216	R01384,R01386,R07658,R01518,R00286,R00199,R01858,R02628,R01138,R00659,R00724,R00200,R00206,R02320,R00430,R00208,R01012,R00572,R02188,R01512,R01515,R01517,R01660,R01702,R04138,R01360,R02740,R02727,R00010,R00214,R00216,R00028,R00658,R00214,R00216,R01555,R05196,R02737,R00836,R02085,R00472,R01061,R01063,R01827,R01196,R00006,R00014,R00211,R00210,R01699,R00207,R00224,R00226,R00209,R05636,R03145,R01360,R01090,R01088,R07601,R04096,R04095,R01702,R08566,R07601,R01651,R08566,R01651,R02778,R02780,R01788,R02189,R01786
376	0.17	327	13	38	0	2	C00031->C00123:[5->3]	RP00164,RP11034,RP00424,RP00528,RP11035,RP01666,RP01093,RP00357,RP00052,RP00060,RP03735,RP05859,RP01270	R01010,R01011,R01012,R07601,R01090,R01088,R00604,R02479,R01702,R08566,R01651,R00771,R06862,R01440,R00756,R00769,R05805,R00770,R00762,R00764,R00767,R00725,R01139,R00299,R08404,R02185,R05804,R00303,R00850,R00134,R03215,R03146,R00519,R01702,R08566,R07601,R01651,R01068
377	0.67	327	26	67	0	2	C00031->C00123:[7->2,7->8,9->1,9->3]	RP00164,RP06172,RP11035,RP03767,RP06299,RP11427,RP00180,RP01887,RP00026,RP04394,RP00060,RP01963,RP06799,RP09657,RP00424,RP06101,RP01093,RP06639,RP11034,RP00729,RP05859,RP06427,RP01666,RP00052,RP01270,RP09828	R01010,R01011,R01012,R00472,R01702,R04138,R00761,R04097,R00315,R00317,R00320,R01978,R00743,R01323,R01179,R05508,R00393,R04057,R02955,R05336,R01359,R05509,R00928,R04000,R00229,R07832,R03884,R00227,R03153,R00235,R00238,R00725,R01139,R00299,R08404,R02185,R05804,R00303,R00850,R02085,R01978,R06861,R01090,R01088,R00214,R00216,R00771,R01621,R07601,R04096,R04095,R01702,R08566,R07601,R01651,R01067,R08566,R01651,R00756,R00769,R05805,R00770,R00762,R00764,R00767,R01068,R06862
378	0.83	287	23	60	0	2	C00031->C00123:[7->2,7->9,9->1,9->3,9->5]	RP01456,RP06172,RP11035,RP03767,RP06299,RP00180,RP08343,RP00026,RP12277,RP00060,RP00085,RP01963,RP04833,RP06639,RP00424,RP06101,RP01093,RP01457,RP11034,RP00729,RP05859,RP06427,RP01666	R01360,R00472,R01702,R04138,R00761,R00315,R00317,R00320,R00236,R00743,R01323,R01179,R05508,R00393,R04057,R02955,R05336,R01359,R05509,R00928,R04000,R00229,R07832,R03884,R00227,R03153,R00235,R00238,R00725,R01139,R00299,R08404,R02185,R05804,R00303,R00850,R01357,R00410,R01365,R01359,R01358,R02085,R00316,R01621,R01090,R01088,R00214,R00216,R00771,R01360,R07601,R04096,R04095,R01702,R08566,R07601,R01651,R01067,R08566,R01651
379	0.17	357	17	53	0	2	C00031->C00123:[2->3]	RP01568,RP00395,RP13340,RP01790,RP00113,RP05698,RP00649,RP00060,RP01093,RP00424,RP01033,RP05859,RP00109,RP00078,RP11035,RP01666,RP11034	R01518,R01061,R01063,R01827,R01830,R02188,R01512,R01515,R01517,R01660,R01196,R00006,R00014,R00211,R00210,R01699,R00207,R00224,R00226,R00209,R05636,R03145,R00761,R01067,R00725,R01139,R00299,R08404,R02185,R05804,R00303,R00850,R00771,R01090,R01088,R00658,R01702,R08566,R07601,R01651,R00344,R00930,R00217,R00353,R00431,R00346,R00345,R00726,R00341,R01702,R08566,R01651,R07601
380	0.33	241	17	50	0	2	C00031->C00123:[7->8,9->3]	RP06172,RP06799,RP01887,RP00424,RP03767,RP11035,RP06299,RP06101,RP01093,RP00026,RP00180,RP11034,RP00729,RP05859,RP00060,RP01666,RP01963	R00472,R01978,R01978,R01090,R01088,R04138,R01702,R00761,R00214,R00216,R00771,R00743,R01323,R01179,R05508,R00393,R04057,R02955,R05336,R01359,R05509,R00928,R04000,R00229,R07832,R03884,R00227,R03153,R00235,R00315,R00317,R00320,R07601,R04096,R04095,R01702,R08566,R07601,R01651,R00725,R01139,R00299,R08404,R02185,R05804,R00303,R00850,R08566,R01651,R02085
381	0.50	422	22	61	0	1	C00031->C00123:[1->1,4->2,7->3]	RP01568,RP01925,RP00036,RP00113,RP11035,RP03767,RP01456,RP11427,RP01033,RP01133,RP01963,RP01271,RP00395,RP00424,RP01093,RP01457,RP00729,RP00052,RP00285,RP00060,RP05859,RP06593	R01518,R02035,R00199,R01858,R02628,R01138,R00659,R00724,R00200,R00206,R02320,R00430,R00208,R01012,R00572,R02188,R01512,R01515,R01517,R01660,R01702,R04138,R01360,R04097,R00658,R00835,R02085,R01068,R01061,R01063,R01090,R01088,R00771,R01360,R04096,R04095,R00756,R00769,R05805,R00770,R00762,R00764,R00767,R00211,R00210,R00209,R01196,R00212,R00725,R01139,R00299,R08404,R02185,R05804,R00303,R00850,R01702,R08566,R07601,R01651,R01528
382	0.50	358	27	87	0	1	C00031->C00123:[1->1,4->2,4->8,5->2,5->8,9->1]	RP01568,RP00164,RP00036,RP00113,RP11035,RP03767,RP11427,RP00180,RP01887,RP01033,RP06639,RP04394,RP01963,RP01271,RP00395,RP06799,RP09657,RP09828,RP01093,RP00026,RP00424,RP00729,RP00052,RP00285,RP00060,RP05859,RP01270	R01518,R01010,R01011,R01012,R00199,R01858,R02628,R01138,R00659,R00724,R00200,R00206,R02320,R00430,R00208,R01012,R00572,R02188,R01512,R01515,R01517,R01660,R01702,R04138,R04097,R00315,R00317,R00320,R01978,R00658,R01621,R00238,R02085,R01068,R01061,R01063,R01978,R06861,R06862,R00771,R00743,R01323,R01179,R05508,R00393,R04057,R02955,R05336,R01359,R05509,R00928,R04000,R00229,R07832,R03884,R00227,R03153,R00235,R01090,R01088,R04096,R04095,R00756,R00769,R05805,R00770,R00762,R00764,R00767,R00211,R00210,R00209,R01196,R00212,R00725,R01139,R00299,R08404,R02185,R05804,R00303,R00850,R01702,R08566,R07601,R01651,R01068
383	0.33	280	21	55	0	1	C00031->C00123:[4->3,9->8]	RP01095,RP06552,RP01134,RP11035,RP03767,RP04543,RP11427,RP00180,RP01887,RP00026,RP05915,RP01573,RP01963,RP06799,RP00424,RP01093,RP06639,RP00729,RP05859,RP00060,RP01576	R05339,R01384,R01386,R07658,R00837,R01702,R04138,R00286,R04097,R00315,R00317,R00320,R01978,R00743,R01323,R01179,R05508,R00393,R04057,R02955,R05336,R01359,R05509,R00928,R04000,R00229,R07832,R03884,R00227,R03153,R00235,R02737,R00836,R01529,R02085,R01978,R01090,R01088,R00771,R01621,R04096,R04095,R01702,R08566,R07601,R01651,R00725,R01139,R00299,R08404,R02185,R05804,R00303,R00850,R05338
384	0.67	281	23	58	0	2	C00031->C00123:[4->3,7->2,7->8,9->1]	RP06552,RP01134,RP06299,RP11035,RP03767,RP04543,RP11427,RP00180,RP01887,RP00026,RP04394,RP00060,RP05915,RP01963,RP06799,RP00424,RP01093,RP06639,RP11034,RP00729,RP05859,RP06427,RP01666	R01384,R01386,R07658,R00837,R00761,R01702,R04138,R00286,R04097,R00315,R00317,R00320,R01978,R00743,R01323,R01179,R05508,R00393,R04057,R02955,R05336,R01359,R05509,R00928,R04000,R00229,R07832,R03884,R00227,R03153,R00235,R00238,R00725,R01139,R00299,R08404,R02185,R05804,R00303,R00850,R02737,R00836,R02085,R01978,R01090,R01088,R00771,R01621,R07601,R04096,R04095,R01702,R08566,R07601,R01651,R01067,R08566,R01651
385	0.50	296	25	81	0	2	C00031->C00123:[2->3,7->2,9->1]	RP01568,RP06299,RP00113,RP11035,RP03767,RP00649,RP01666,RP00180,RP01033,RP01457,RP00109,RP00078,RP01963,RP01456,RP00395,RP13340,RP01790,RP11034,RP05698,RP01093,RP00026,RP00424,RP00729,RP05859,RP00060	R01518,R00761,R02188,R01512,R01515,R01517,R01660,R01702,R04138,R00761,R01067,R08566,R01651,R00315,R00317,R00320,R00658,R01360,R00344,R00930,R00217,R00353,R00431,R00346,R00345,R00726,R00341,R02085,R01360,R01061,R01063,R01827,R01830,R07601,R01196,R00006,R00014,R00211,R00210,R01699,R00207,R00224,R00226,R00209,R05636,R03145,R00771,R00743,R01323,R01179,R05508,R00393,R04057,R02955,R05336,R01359,R05509,R00928,R04000,R00229,R07832,R03884,R00227,R03153,R00235,R01090,R01088,R04096,R04095,R01702,R08566,R07601,R01651,R00725,R01139,R00299,R08404,R02185,R05804,R00303,R00850
386	0.83	310	31	85	0	2	C00031->C00123:[4->1,4->3,4->5,7->2,7->9,9->1,9->5]	RP06552,RP00164,RP01456,RP12277,RP11035,RP00528,RP04543,RP01134,RP06101,RP00357,RP00026,RP00287,RP03735,RP05915,RP00180,RP01270,RP01963,RP06172,RP00085,RP00424,RP01666,RP03767,RP01093,RP01457,RP11034,RP00729,RP00052,RP00060,RP05859,RP04202,RP06299	R01384,R01386,R07658,R01010,R01011,R01012,R01360,R00238,R01702,R00604,R02479,R00286,R00837,R00214,R00216,R06862,R01440,R00743,R01323,R01179,R05508,R00393,R04057,R02955,R05336,R01359,R05509,R00928,R04000,R00229,R07832,R03884,R00227,R03153,R00235,R00214,R00216,R00134,R03215,R03146,R00519,R02737,R00836,R00315,R00317,R00320,R01068,R02085,R00472,R01357,R00410,R01365,R01359,R01358,R01090,R01088,R08566,R01651,R04138,R00771,R01360,R07601,R04096,R04095,R00756,R00769,R05805,R00770,R00762,R00764,R00767,R00725,R01139,R00299,R08404,R02185,R05804,R00303,R00850,R01702,R08566,R07601,R01651,R00207,R00761
387	0.50	345	22	84	0	2	C00031->C00123:[2->3,7->2,9->1]	RP01568,RP06299,RP00036,RP11035,RP03767,RP01666,RP00180,RP01033,RP01457,RP01963,RP01456,RP01271,RP11034,RP05698,RP01093,RP00026,RP00424,RP00729,RP00052,RP01264,RP00060,RP05859	R01518,R00761,R00199,R01858,R02628,R01138,R00659,R00724,R00200,R00206,R02320,R00430,R00208,R01012,R00572,R01702,R04138,R08566,R01651,R00315,R00317,R00320,R00658,R01360,R02085,R01360,R01068,R07601,R01196,R00006,R00014,R00211,R00210,R01699,R00207,R00224,R00226,R00209,R05636,R03145,R00771,R00743,R01323,R01179,R05508,R00393,R04057,R02955,R05336,R01359,R05509,R00928,R04000,R00229,R07832,R03884,R00227,R03153,R00235,R01090,R01088,R04096,R04095,R00756,R00769,R05805,R00770,R00762,R00764,R00767,R07159,R01058,R00725,R01139,R00299,R08404,R02185,R05804,R00303,R00850,R01702,R08566,R07601,R01651
388	0.50	343	25	57	0	1	C00031->C00123:[4->1,4->3,7->1,7->2,7->3]	RP06552,RP01134,RP04543,RP11035,RP03767,RP01456,RP11427,RP00079,RP01925,RP01133,RP00078,RP05915,RP04202,RP01963,RP06172,RP00424,RP01093,RP01457,RP00729,RP05859,RP00060,RP00109,RP05729,RP06299,RP06593	R01384,R01386,R07658,R00837,R00286,R01702,R04138,R01360,R04097,R00361,R00360,R00343,R00342,R01447,R01257,R02035,R00835,R00431,R00346,R00345,R00726,R00341,R02737,R00836,R00207,R02085,R00472,R01090,R01088,R00771,R01360,R04096,R04095,R01702,R08566,R07601,R01651,R00725,R01139,R00299,R08404,R02185,R05804,R00303,R00850,R00344,R00930,R00217,R00353,R00217,R00346,R00345,R00726,R00341,R00431,R00761,R01528
389	0.17	325	9	17	0	2	C00031->C00123:[4->3]	RP06552,RP11035,RP01134,RP05859,RP01666,RP00424,RP05915,RP04543,RP11034	R01384,R01386,R07658,R01702,R00837,R01702,R08566,R07601,R01651,R08566,R01651,R01090,R01088,R02737,R00836,R00286,R07601
390	0.50	245	20	93	0	2	C00031->C00123:[7->2,9->1,9->3]	RP01456,RP06172,RP11035,RP03767,RP06299,RP05694,RP01457,RP00180,RP00079,RP05067,RP01963,RP00424,RP01077,RP01093,RP00026,RP11034,RP00729,RP05859,RP00060,RP01666	R01360,R00472,R01702,R04138,R00761,R04709,R07989,R06635,R06637,R06636,R06459,R06458,R06448,R07250,R06510,R07253,R05331,R06641,R00233,R06511,R06512,R06643,R06644,R06645,R02505,R07987,R07251,R07988,R05188,R06482,R06483,R06480,R06481,R02447,R05464,R01613,R01614,R05190,R07758,R02223,R07254,R02224,R01360,R00315,R00317,R00320,R00361,R00360,R00343,R00342,R01447,R01257,R00344,R02085,R01090,R01088,R00742,R00771,R00743,R01323,R01179,R05508,R00393,R04057,R02955,R05336,R01359,R05509,R00928,R04000,R00229,R07832,R03884,R00227,R03153,R00235,R07601,R04096,R04095,R01702,R08566,R07601,R01651,R00725,R01139,R00299,R08404,R02185,R05804,R00303,R00850,R08566,R01651
391	0.83	332	33	99	0	2	C00031->C00123:[4->1,4->3,4->5,7->2,7->9,9->1,9->5]	RP06552,RP01568,RP01134,RP01456,RP12277,RP11035,RP03767,RP04543,RP06101,RP01033,RP00026,RP00109,RP00078,RP00085,RP05915,RP00180,RP01963,RP06172,RP01271,RP11034,RP05698,RP01666,RP01093,RP01457,RP00424,RP00729,RP00287,RP00052,RP01264,RP00060,RP05859,RP04202,RP06299	R01384,R01386,R07658,R01518,R00837,R01360,R00238,R01702,R04138,R00286,R00214,R00216,R00658,R00743,R01323,R01179,R05508,R00393,R04057,R02955,R05336,R01359,R05509,R00928,R04000,R00229,R07832,R03884,R00227,R03153,R00235,R00344,R00930,R00217,R00353,R00431,R00346,R00345,R00726,R00341,R01357,R00410,R01365,R01359,R01358,R02737,R00836,R00315,R00317,R00320,R02085,R00472,R01068,R07601,R01196,R00006,R00014,R00211,R00210,R01699,R00207,R00224,R00226,R00209,R05636,R03145,R08566,R01651,R00771,R01360,R01090,R01088,R04096,R04095,R00214,R00216,R00756,R00769,R05805,R00770,R00762,R00764,R00767,R07159,R01058,R00725,R01139,R00299,R08404,R02185,R05804,R00303,R00850,R01702,R08566,R07601,R01651,R00207,R00761
392	0.33	327	25	70	0	2	C00031->C00123:[4->3,5->8]	RP06552,RP00164,RP11035,RP03767,RP04543,RP00453,RP00180,RP01887,RP00026,RP00060,RP05915,RP01270,RP01963,RP06799,RP09657,RP00424,RP01093,RP06639,RP11034,RP00729,RP05859,RP01666,RP00052,RP00343,RP09828	R01384,R01386,R07658,R01010,R01011,R01012,R01702,R04138,R00286,R02727,R00010,R00315,R00317,R00320,R01978,R00743,R01323,R01179,R05508,R00393,R04057,R02955,R05336,R01359,R05509,R00928,R04000,R00229,R07832,R03884,R00227,R03153,R00235,R00725,R01139,R00299,R08404,R02185,R05804,R00303,R00850,R02737,R00836,R01068,R02085,R01978,R06861,R01090,R01088,R00771,R01621,R07601,R04096,R04095,R01702,R08566,R07601,R01651,R08566,R01651,R00756,R00769,R05805,R00770,R00762,R00764,R00767,R02778,R02780,R06862
393	0.50	272	22	60	0	1	C00031->C00123:[7->2,7->8,9->1]	RP01093,RP06299,RP11035,RP03767,RP01456,RP02454,RP11427,RP00180,RP02961,RP06639,RP06727,RP00085,RP01963,RP01590,RP00424,RP04394,RP01457,RP00026,RP00729,RP05859,RP00060,RP00216	R00771,R00761,R01702,R04138,R01360,R02740,R04097,R00315,R00317,R00320,R00028,R01621,R01830,R01357,R00410,R01365,R01359,R01358,R02085,R01555,R05196,R01090,R01088,R00238,R01360,R00743,R01323,R01179,R05508,R00393,R04057,R02955,R05336,R01359,R05509,R00928,R04000,R00229,R07832,R03884,R00227,R03153,R00235,R04096,R04095,R01702,R08566,R07601,R01651,R00725,R01139,R00299,R08404,R02185,R05804,R00303,R00850,R01788,R02189,R01786
394	1.00	342	39	109	0	2	C00031->C00123:[4->3,7->2,7->8,7->9,9->1,9->3,9->5]	RP06552,RP01568,RP11035,RP03767,RP00196,RP06299,RP11427,RP06101,RP01033,RP01457,RP00109,RP00078,RP01197,RP01963,RP06799,RP00424,RP01093,RP00287,RP00052,RP01264,RP00060,RP04202,RP00216,RP04543,RP01456,RP02961,RP12277,RP00085,RP00180,RP06172,RP01271,RP01590,RP01887,RP05698,RP00026,RP11034,RP00729,RP05859,RP01666	R01384,R01386,R07658,R01518,R01702,R04138,R00289,R00287,R00955,R00761,R04097,R00214,R00216,R00658,R01360,R00344,R00930,R00217,R00353,R00431,R00346,R00345,R00726,R00341,R00959,R02085,R01978,R01090,R01088,R00771,R00214,R00216,R00756,R00769,R05805,R00770,R00762,R00764,R00767,R07159,R01058,R00725,R01139,R00299,R08404,R02185,R05804,R00303,R00850,R00207,R01788,R02189,R01786,R00286,R01360,R00028,R00238,R01357,R00410,R01365,R01359,R01358,R00315,R00317,R00320,R00472,R01068,R01555,R05196,R01978,R01196,R00006,R00014,R00211,R00210,R01699,R00207,R00224,R00226,R00209,R05636,R03145,R00743,R01323,R01179,R05508,R00393,R04057,R02955,R05336,R01359,R05509,R00928,R04000,R00229,R07832,R03884,R00227,R03153,R00235,R07601,R04096,R04095,R01702,R08566,R07601,R01651,R08566,R01651
395	1.00	342	29	94	0	2	C00031->C00123:[2->3,7->2,7->8,7->9,9->1,9->5]	RP01568,RP06299,RP00036,RP00113,RP11035,RP03767,RP00649,RP01456,RP11427,RP00180,RP01887,RP01033,RP01457,RP12277,RP00060,RP00085,RP01963,RP06799,RP00395,RP13340,RP01790,RP05698,RP01093,RP00026,RP00424,RP11034,RP00729,RP05859,RP01666	R01518,R00761,R00199,R01858,R02628,R01138,R00659,R00724,R00200,R00206,R02320,R00430,R00208,R01012,R00572,R02188,R01512,R01515,R01517,R01660,R01702,R04138,R00761,R01067,R01360,R04097,R00315,R00317,R00320,R01978,R00658,R01360,R00238,R00725,R01139,R00299,R08404,R02185,R05804,R00303,R00850,R01357,R00410,R01365,R01359,R01358,R02085,R01978,R01061,R01063,R01827,R01830,R01196,R00006,R00014,R00211,R00210,R01699,R00207,R00224,R00226,R00209,R05636,R03145,R00771,R00743,R01323,R01179,R05508,R00393,R04057,R02955,R05336,R01359,R05509,R00928,R04000,R00229,R07832,R03884,R00227,R03153,R00235,R01090,R01088,R07601,R04096,R04095,R01702,R08566,R07601,R01651,R08566,R01651
396	0.50	436	31	82	0	2	C00031->C00123:[4->1,4->2,4->3]	RP06552,RP01568,RP01456,RP00036,RP00113,RP11035,RP03767,RP00649,RP00060,RP06101,RP02961,RP01033,RP00287,RP01590,RP01197,RP01963,RP06172,RP00395,RP13340,RP01790,RP05698,RP01093,RP01457,RP00424,RP11034,RP00729,RP05859,RP01666,RP04543,RP00196,RP00216	R01384,R01386,R07658,R01518,R01360,R00199,R01858,R02628,R01138,R00659,R00724,R00200,R00206,R02320,R00430,R00208,R01012,R00572,R02188,R01512,R01515,R01517,R01660,R01702,R04138,R00761,R01067,R00725,R01139,R00299,R08404,R02185,R05804,R00303,R00850,R00214,R00216,R00028,R00658,R00214,R00216,R01555,R05196,R00959,R02085,R00472,R01061,R01063,R01827,R01830,R01196,R00006,R00014,R00211,R00210,R01699,R00207,R00224,R00226,R00209,R05636,R03145,R00771,R01360,R01090,R01088,R07601,R04096,R04095,R01702,R08566,R07601,R01651,R08566,R01651,R00286,R00289,R00287,R00955,R01788,R02189,R01786
397	0.67	305	27	83	0	2	C00031->C00123:[2->3,7->8,7->9,9->5]	RP01568,RP12277,RP00113,RP11035,RP03767,RP00649,RP06299,RP11427,RP00180,RP01887,RP01033,RP00109,RP00078,RP01963,RP00395,RP13340,RP06799,RP11034,RP05698,RP01790,RP01666,RP01093,RP00026,RP00424,RP00729,RP05859,RP00060	R01518,R00238,R02188,R01512,R01515,R01517,R01660,R01702,R04138,R00761,R01067,R00761,R04097,R00315,R00317,R00320,R01978,R00658,R00344,R00930,R00217,R00353,R00431,R00346,R00345,R00726,R00341,R02085,R01061,R01063,R01827,R01978,R07601,R01196,R00006,R00014,R00211,R00210,R01699,R00207,R00224,R00226,R00209,R05636,R03145,R01830,R08566,R01651,R00771,R00743,R01323,R01179,R05508,R00393,R04057,R02955,R05336,R01359,R05509,R00928,R04000,R00229,R07832,R03884,R00227,R03153,R00235,R01090,R01088,R04096,R04095,R01702,R08566,R07601,R01651,R00725,R01139,R00299,R08404,R02185,R05804,R00303,R00850
398	0.83	270	26	81	0	1	C00031->C00123:[4->3,7->2,7->9,9->1,9->5]	RP06552,RP01134,RP06299,RP11035,RP03767,RP01456,RP11427,RP00180,RP00079,RP01457,RP12277,RP00078,RP05915,RP00085,RP05729,RP01963,RP06172,RP00424,RP04202,RP01093,RP00026,RP00729,RP05859,RP00060,RP00109,RP04543	R01384,R01386,R07658,R00837,R00761,R01702,R04138,R01360,R04097,R00315,R00317,R00320,R00361,R00360,R00343,R00342,R01447,R01257,R01360,R00238,R00431,R00346,R00345,R00726,R00341,R02737,R00836,R01357,R00410,R01365,R01359,R01358,R00217,R00346,R00345,R00726,R00341,R00431,R02085,R00472,R01090,R01088,R00207,R00771,R00743,R01323,R01179,R05508,R00393,R04057,R02955,R05336,R01359,R05509,R00928,R04000,R00229,R07832,R03884,R00227,R03153,R00235,R04096,R04095,R01702,R08566,R07601,R01651,R00725,R01139,R00299,R08404,R02185,R05804,R00303,R00850,R00344,R00930,R00217,R00353,R00286
399	0.50	381	25	51	0	1	C00031->C00123:[4->1,4->3,7->2]	RP06552,RP00128,RP01456,RP11035,RP03767,RP00196,RP04543,RP11427,RP06101,RP02961,RP04318,RP00180,RP01197,RP01963,RP06172,RP01590,RP00424,RP01093,RP01457,RP00287,RP00729,RP05859,RP00060,RP06299,RP00216	R01384,R01386,R07658,R00710,R00711,R01019,R00326,R01360,R01702,R04138,R00289,R00287,R00955,R00286,R04097,R00214,R00216,R00028,R00224,R00315,R00317,R00320,R00959,R02085,R00472,R01555,R05196,R01090,R01088,R00771,R01360,R00214,R00216,R04096,R04095,R01702,R08566,R07601,R01651,R00725,R01139,R00299,R08404,R02185,R05804,R00303,R00850,R00761,R01788,R02189,R01786
400	0.50	218	17	52	0	1	C00031->C00123:[7->2,7->8,9->1]	RP06799,RP00424,RP03767,RP11035,RP06299,RP04394,RP00026,RP00180,RP01887,RP00729,RP05859,RP01093,RP00285,RP00060,RP04202,RP11427,RP01963	R01978,R01090,R01088,R04138,R01702,R00761,R00238,R00743,R01323,R01179,R05508,R00393,R04057,R02955,R05336,R01359,R05509,R00928,R04000,R00229,R07832,R03884,R00227,R03153,R00235,R00315,R00317,R00320,R01978,R04096,R04095,R01702,R08566,R07601,R01651,R00771,R00211,R00210,R00209,R01196,R00212,R00725,R01139,R00299,R08404,R02185,R05804,R00303,R00850,R00207,R04097,R02085
401	0.67	290	25	75	0	2	C00031->C00123:[7->2,7->8,9->1,9->3]	RP00164,RP06172,RP11035,RP03767,RP06299,RP00180,RP01887,RP06639,RP04394,RP05729,RP01963,RP11034,RP06799,RP09657,RP00424,RP01666,RP01093,RP00079,RP00026,RP00729,RP05859,RP00060,RP00052,RP01270,RP09828	R01010,R01011,R01012,R00472,R01702,R04138,R00761,R00315,R00317,R00320,R01978,R01621,R00238,R00217,R00346,R00345,R00726,R00341,R00431,R02085,R07601,R01978,R06861,R01090,R01088,R08566,R01651,R00771,R00361,R00360,R00343,R00342,R01447,R01257,R00743,R01323,R01179,R05508,R00393,R04057,R02955,R05336,R01359,R05509,R00928,R04000,R00229,R07832,R03884,R00227,R03153,R00235,R04096,R04095,R01702,R08566,R07601,R01651,R00725,R01139,R00299,R08404,R02185,R05804,R00303,R00850,R00756,R00769,R05805,R00770,R00762,R00764,R00767,R01068,R06862
402	0.33	252	17	44	0	1	C00031->C00123:[7->2,9->1]	RP01590,RP02961,RP00424,RP03767,RP01456,RP02454,RP01457,RP06639,RP00180,RP11035,RP00729,RP05859,RP00026,RP06727,RP11427,RP01963,RP00216	R01555,R05196,R00028,R01090,R01088,R04138,R01360,R02740,R01360,R01621,R00315,R00317,R00320,R01702,R04096,R04095,R01702,R08566,R07601,R01651,R00743,R01323,R01179,R05508,R00393,R04057,R02955,R05336,R01359,R05509,R00928,R04000,R00229,R07832,R03884,R00227,R03153,R00235,R01830,R04097,R02085,R01788,R02189,R01786
403	0.67	351	26	86	0	2	C00031->C00123:[7->8,7->9,9->3,9->5]	RP01568,RP00036,RP00113,RP11035,RP03767,RP06299,RP00180,RP01887,RP01033,RP12277,RP01963,RP06172,RP01271,RP00395,RP06799,RP00424,RP01666,RP06101,RP01093,RP00026,RP11034,RP00729,RP00052,RP00285,RP00060,RP05859	R01518,R00199,R01858,R02628,R01138,R00659,R00724,R00200,R00206,R02320,R00430,R00208,R01012,R00572,R02188,R01512,R01515,R01517,R01660,R01702,R04138,R00761,R00315,R00317,R00320,R01978,R00658,R00238,R02085,R00472,R01068,R01061,R01063,R01978,R01090,R01088,R08566,R01651,R00214,R00216,R00771,R00743,R01323,R01179,R05508,R00393,R04057,R02955,R05336,R01359,R05509,R00928,R04000,R00229,R07832,R03884,R00227,R03153,R00235,R07601,R04096,R04095,R00756,R00769,R05805,R00770,R00762,R00764,R00767,R00211,R00210,R00209,R01196,R00212,R00725,R01139,R00299,R08404,R02185,R05804,R00303,R00850,R01702,R08566,R07601,R01651
404	0.50	288	20	51	0	1	C00031->C00123:[7->8,7->9,9->5]	RP06727,RP11035,RP03767,RP02940,RP06299,RP11427,RP00180,RP01887,RP02450,RP06639,RP12277,RP01963,RP06799,RP00424,RP01093,RP00026,RP00729,RP05859,RP00060,RP01133	R01830,R01702,R04138,R03321,R00761,R04097,R00315,R00317,R00320,R01978,R02736,R01621,R00238,R02085,R01978,R01090,R01088,R00771,R00743,R01323,R01179,R05508,R00393,R04057,R02955,R05336,R01359,R05509,R00928,R04000,R00229,R07832,R03884,R00227,R03153,R00235,R04096,R04095,R01702,R08566,R07601,R01651,R00725,R01139,R00299,R08404,R02185,R05804,R00303,R00850,R00835
405	0.33	395	20	39	0	2	C00031->C00123:[7->8,9->3]	RP06172,RP11035,RP03767,RP06299,RP00180,RP01887,RP08343,RP01963,RP04833,RP06799,RP00424,RP01666,RP06101,RP01093,RP06705,RP11034,RP00729,RP05859,RP00060,RP00143	R00472,R01702,R04138,R00761,R00315,R00317,R00320,R01978,R00236,R02085,R00316,R01978,R01090,R01088,R08566,R01651,R00214,R00216,R00771,R01776,R07601,R04096,R04095,R01702,R08566,R07601,R01651,R00725,R01139,R00299,R08404,R02185,R05804,R00303,R00850,R00651,R01287,R02026,R03217
406	1.00	248	22	59	0	2	C00031->C00123:[7->2,7->8,7->9,9->1,9->3,9->5]	RP01456,RP06172,RP11035,RP03767,RP06299,RP11427,RP00180,RP01887,RP00026,RP12277,RP00060,RP00085,RP01963,RP06799,RP00424,RP06101,RP01093,RP01457,RP11034,RP00729,RP05859,RP01666	R01360,R00472,R01702,R04138,R00761,R04097,R00315,R00317,R00320,R01978,R00743,R01323,R01179,R05508,R00393,R04057,R02955,R05336,R01359,R05509,R00928,R04000,R00229,R07832,R03884,R00227,R03153,R00235,R00238,R00725,R01139,R00299,R08404,R02185,R05804,R00303,R00850,R01357,R00410,R01365,R01359,R01358,R02085,R01978,R01090,R01088,R00214,R00216,R00771,R01360,R07601,R04096,R04095,R01702,R08566,R07601,R01651,R08566,R01651
407	0.67	365	27	93	0	2	C00031->C00123:[5->3,7->2,7->8,9->1]	RP01568,RP06299,RP00036,RP00113,RP11035,RP03767,RP00060,RP00180,RP01887,RP01033,RP00026,RP04394,RP01963,RP00395,RP06799,RP01238,RP05698,RP01093,RP06639,RP00424,RP11034,RP00729,RP00052,RP06427,RP01666,RP05859,RP01270	R01518,R00761,R00199,R01858,R02628,R01138,R00659,R00724,R00200,R00206,R02320,R00430,R00208,R01012,R00572,R02188,R01512,R01515,R01517,R01660,R01702,R04138,R00725,R01139,R00299,R08404,R02185,R05804,R00303,R00850,R00315,R00317,R00320,R01978,R00658,R00743,R01323,R01179,R05508,R00393,R04057,R02955,R05336,R01359,R05509,R00928,R04000,R00229,R07832,R03884,R00227,R03153,R00235,R00238,R02085,R01061,R01063,R01978,R01015,R01196,R00006,R00014,R00211,R00210,R01699,R00207,R00224,R00226,R00209,R05636,R03145,R00771,R01621,R01090,R01088,R07601,R04096,R04095,R00756,R00769,R05805,R00770,R00762,R00764,R00767,R01067,R08566,R01651,R01702,R08566,R07601,R01651,R01068
408	0.33	303	25	81	0	2	C00031->C00123:[2->3,7->8]	RP01568,RP06299,RP00113,RP11035,RP03767,RP00649,RP01666,RP00180,RP01887,RP01033,RP00109,RP00078,RP06799,RP01963,RP00395,RP13340,RP01790,RP11034,RP05698,RP01093,RP00026,RP00424,RP00729,RP05859,RP00060	R01518,R00761,R02188,R01512,R01515,R01517,R01660,R01702,R04138,R00761,R01067,R08566,R01651,R00315,R00317,R00320,R01978,R00658,R00344,R00930,R00217,R00353,R00431,R00346,R00345,R00726,R00341,R01978,R02085,R01061,R01063,R01827,R01830,R07601,R01196,R00006,R00014,R00211,R00210,R01699,R00207,R00224,R00226,R00209,R05636,R03145,R00771,R00743,R01323,R01179,R05508,R00393,R04057,R02955,R05336,R01359,R05509,R00928,R04000,R00229,R07832,R03884,R00227,R03153,R00235,R01090,R01088,R04096,R04095,R01702,R08566,R07601,R01651,R00725,R01139,R00299,R08404,R02185,R05804,R00303,R00850
409	0.33	352	22	84	0	2	C00031->C00123:[2->3,7->8]	RP01568,RP06299,RP00036,RP11035,RP03767,RP01666,RP00180,RP01887,RP01033,RP01963,RP01271,RP06799,RP11034,RP05698,RP01093,RP00026,RP00424,RP00729,RP00052,RP01264,RP00060,RP05859	R01518,R00761,R00199,R01858,R02628,R01138,R00659,R00724,R00200,R00206,R02320,R00430,R00208,R01012,R00572,R01702,R04138,R08566,R01651,R00315,R00317,R00320,R01978,R00658,R02085,R01068,R01978,R07601,R01196,R00006,R00014,R00211,R00210,R01699,R00207,R00224,R00226,R00209,R05636,R03145,R00771,R00743,R01323,R01179,R05508,R00393,R04057,R02955,R05336,R01359,R05509,R00928,R04000,R00229,R07832,R03884,R00227,R03153,R00235,R01090,R01088,R04096,R04095,R00756,R00769,R05805,R00770,R00762,R00764,R00767,R07159,R01058,R00725,R01139,R00299,R08404,R02185,R05804,R00303,R00850,R01702,R08566,R07601,R01651
410	0.83	300	26	70	0	1	C00031->C00123:[4->3,7->2,7->9,9->1,9->3,9->5]	RP06552,RP06299,RP11035,RP03767,RP00196,RP01456,RP11427,RP00180,RP02961,RP01457,RP12277,RP06101,RP00085,RP01197,RP01963,RP06172,RP01590,RP00424,RP01093,RP00026,RP00287,RP00729,RP05859,RP00060,RP04543,RP00216	R01384,R01386,R07658,R00761,R01702,R04138,R00289,R00287,R00955,R01360,R04097,R00315,R00317,R00320,R00028,R01360,R00238,R00214,R00216,R01357,R00410,R01365,R01359,R01358,R00959,R02085,R00472,R01555,R05196,R01090,R01088,R00771,R00743,R01323,R01179,R05508,R00393,R04057,R02955,R05336,R01359,R05509,R00928,R04000,R00229,R07832,R03884,R00227,R03153,R00235,R00214,R00216,R04096,R04095,R01702,R08566,R07601,R01651,R00725,R01139,R00299,R08404,R02185,R05804,R00303,R00850,R00286,R01788,R02189,R01786
411	0.33	369	20	38	0	2	C00031->C00123:[4->3,7->8]	RP06552,RP01134,RP06299,RP06799,RP11034,RP11035,RP03767,RP04543,RP01093,RP00180,RP00729,RP00424,RP08343,RP05859,RP01666,RP00060,RP05915,RP01887,RP01963,RP04833	R01384,R01386,R07658,R00837,R00761,R01978,R07601,R01702,R04138,R00286,R00771,R00315,R00317,R00320,R04096,R04095,R01090,R01088,R00236,R01702,R08566,R07601,R01651,R08566,R01651,R00725,R01139,R00299,R08404,R02185,R05804,R00303,R00850,R02737,R00836,R01978,R02085,R00316
412	0.50	381	28	64	0	1	C00031->C00123:[4->1,4->3,7->2,9->1]	RP06552,RP01134,RP01456,RP06172,RP01861,RP11035,RP03767,RP04543,RP11427,RP00180,RP00026,RP04012,RP00060,RP05915,RP01963,RP06639,RP08499,RP00424,RP05938,RP06101,RP01093,RP01457,RP00729,RP01856,RP06427,RP03053,RP05859,RP01857	R01384,R01386,R07658,R00837,R01360,R00472,R01940,R01702,R04138,R00286,R04097,R00315,R00317,R00320,R00743,R01323,R01179,R05508,R00393,R04057,R02955,R05336,R01359,R05509,R00928,R04000,R00229,R07832,R03884,R00227,R03153,R00235,R04371,R00725,R01139,R00299,R08404,R02185,R05804,R00303,R00850,R02737,R00836,R02085,R01621,R00271,R01090,R01088,R01940,R01933,R00214,R00216,R00771,R01360,R04096,R04095,R01933,R01067,R03444,R01702,R08566,R07601,R01651,R01934
413	0.33	434	19	31	0	1	C00031->C00123:[4->1,4->3]	RP06552,RP01134,RP11035,RP03767,RP04543,RP00453,RP11427,RP06101,RP01887,RP05915,RP01963,RP06172,RP06799,RP00424,RP04394,RP00287,RP00729,RP05859,RP00343	R01384,R01386,R07658,R00837,R01702,R04138,R00286,R02727,R00010,R04097,R00214,R00216,R01978,R02737,R00836,R02085,R00472,R01978,R01090,R01088,R00238,R00214,R00216,R04096,R04095,R01702,R08566,R07601,R01651,R02778,R02780
414	0.67	359	28	89	0	2	C00031->C00123:[2->3,7->2,7->8,9->1]	RP01568,RP00036,RP00113,RP11035,RP03767,RP00649,RP06299,RP11427,RP00180,RP01887,RP01033,RP00026,RP04394,RP00729,RP01963,RP00395,RP13340,RP06799,RP11034,RP05698,RP01666,RP01093,RP06639,RP00424,RP01790,RP05859,RP06427,RP00060	R01518,R00199,R01858,R02628,R01138,R00659,R00724,R00200,R00206,R02320,R00430,R00208,R01012,R00572,R02188,R01512,R01515,R01517,R01660,R01702,R04138,R00761,R01067,R00761,R04097,R00315,R00317,R00320,R01978,R00658,R00743,R01323,R01179,R05508,R00393,R04057,R02955,R05336,R01359,R05509,R00928,R04000,R00229,R07832,R03884,R00227,R03153,R00235,R00238,R04096,R04095,R02085,R01061,R01063,R01827,R01978,R07601,R01196,R00006,R00014,R00211,R00210,R01699,R00207,R00224,R00226,R00209,R05636,R03145,R08566,R01651,R00771,R01621,R01090,R01088,R01830,R01702,R08566,R07601,R01651,R01067,R00725,R01139,R00299,R08404,R02185,R05804,R00303,R00850
415	0.67	308	25	82	0	2	C00031->C00123:[2->3,7->2,7->8,9->1]	RP01568,RP11035,RP03767,RP06299,RP11427,RP00180,RP01887,RP01033,RP00109,RP00078,RP00060,RP01963,RP01271,RP06799,RP05698,RP01093,RP00026,RP00424,RP11034,RP00729,RP00052,RP01264,RP01666,RP05859,RP04394	R01518,R01702,R04138,R00761,R04097,R00315,R00317,R00320,R01978,R00658,R00344,R00930,R00217,R00353,R00431,R00346,R00345,R00726,R00341,R00725,R01139,R00299,R08404,R02185,R05804,R00303,R00850,R02085,R01068,R01978,R01196,R00006,R00014,R00211,R00210,R01699,R00207,R00224,R00226,R00209,R05636,R03145,R00771,R00743,R01323,R01179,R05508,R00393,R04057,R02955,R05336,R01359,R05509,R00928,R04000,R00229,R07832,R03884,R00227,R03153,R00235,R01090,R01088,R07601,R04096,R04095,R00756,R00769,R05805,R00770,R00762,R00764,R00767,R07159,R01058,R08566,R01651,R01702,R08566,R07601,R01651,R00238
416	0.67	259	20	55	0	2	C00031->C00123:[4->3,7->2,7->8,9->1]	RP06552,RP01134,RP04543,RP11035,RP03767,RP06299,RP00180,RP01887,RP01093,RP00060,RP05915,RP01963,RP06799,RP00424,RP04394,RP00026,RP11034,RP00729,RP05859,RP01666	R01384,R01386,R07658,R00837,R00286,R01702,R04138,R00761,R00315,R00317,R00320,R01978,R00771,R00725,R01139,R00299,R08404,R02185,R05804,R00303,R00850,R02737,R00836,R02085,R01978,R01090,R01088,R00238,R00743,R01323,R01179,R05508,R00393,R04057,R02955,R05336,R01359,R05509,R00928,R04000,R00229,R07832,R03884,R00227,R03153,R00235,R07601,R04096,R04095,R01702,R08566,R07601,R01651,R08566,R01651
417	1.00	271	25	62	0	2	C00031->C00123:[7->2,7->8,7->9,9->1,9->3,9->5]	RP01456,RP06172,RP11035,RP03767,RP06299,RP11427,RP00180,RP01887,RP06639,RP12277,RP04394,RP00060,RP00085,RP01963,RP06799,RP11034,RP00424,RP06101,RP01093,RP01457,RP00026,RP00729,RP05859,RP06427,RP01666	R01360,R00472,R01702,R04138,R00761,R04097,R00315,R00317,R00320,R01978,R01621,R00238,R00238,R00725,R01139,R00299,R08404,R02185,R05804,R00303,R00850,R01357,R00410,R01365,R01359,R01358,R02085,R01978,R07601,R01090,R01088,R00214,R00216,R00771,R01360,R00743,R01323,R01179,R05508,R00393,R04057,R02955,R05336,R01359,R05509,R00928,R04000,R00229,R07832,R03884,R00227,R03153,R00235,R04096,R04095,R01702,R08566,R07601,R01651,R01067,R08566,R01651
418	0.67	311	24	62	0	1	C00031->C00123:[4->3,4->5,7->8,7->9,9->5]	RP06552,RP01134,RP06299,RP11035,RP03767,RP04543,RP00453,RP11427,RP06101,RP01887,RP12277,RP05915,RP00180,RP01963,RP06172,RP06799,RP00424,RP01093,RP00026,RP00287,RP00729,RP05859,RP00060,RP00343	R01384,R01386,R07658,R00837,R00761,R01702,R04138,R00286,R02727,R00010,R04097,R00214,R00216,R01978,R00238,R02737,R00836,R00315,R00317,R00320,R02085,R00472,R01978,R01090,R01088,R00771,R00743,R01323,R01179,R05508,R00393,R04057,R02955,R05336,R01359,R05509,R00928,R04000,R00229,R07832,R03884,R00227,R03153,R00235,R00214,R00216,R04096,R04095,R01702,R08566,R07601,R01651,R00725,R01139,R00299,R08404,R02185,R05804,R00303,R00850,R02778,R02780
419	0.33	341	25	66	0	2	C00031->C00123:[7->8,9->3]	RP00164,RP06172,RP11035,RP03767,RP06299,RP00180,RP01887,RP08343,RP00026,RP01963,RP04833,RP06799,RP09657,RP00424,RP01666,RP06101,RP01093,RP06639,RP11034,RP00729,RP05859,RP00060,RP00052,RP01270,RP09828	R01010,R01011,R01012,R00472,R01702,R04138,R00761,R00315,R00317,R00320,R01978,R00236,R00743,R01323,R01179,R05508,R00393,R04057,R02955,R05336,R01359,R05509,R00928,R04000,R00229,R07832,R03884,R00227,R03153,R00235,R02085,R00316,R01978,R06861,R01090,R01088,R08566,R01651,R00214,R00216,R00771,R01621,R07601,R04096,R04095,R01702,R08566,R07601,R01651,R00725,R01139,R00299,R08404,R02185,R05804,R00303,R00850,R00756,R00769,R05805,R00770,R00762,R00764,R00767,R01068,R06862
420	0.67	328	30	89	0	2	C00031->C00123:[2->3,7->2,7->8,9->1]	RP01568,RP00164,RP11035,RP03767,RP06299,RP11427,RP00180,RP01887,RP01033,RP06639,RP00109,RP00078,RP00060,RP01963,RP01271,RP06799,RP09657,RP05698,RP01093,RP00026,RP00424,RP11034,RP00729,RP00052,RP01264,RP01666,RP05859,RP01270,RP09828,RP04394	R01518,R01010,R01011,R01012,R01702,R04138,R00761,R04097,R00315,R00317,R00320,R01978,R00658,R01621,R00344,R00930,R00217,R00353,R00431,R00346,R00345,R00726,R00341,R00725,R01139,R00299,R08404,R02185,R05804,R00303,R00850,R02085,R01068,R01978,R06861,R01196,R00006,R00014,R00211,R00210,R01699,R00207,R00224,R00226,R00209,R05636,R03145,R00771,R00743,R01323,R01179,R05508,R00393,R04057,R02955,R05336,R01359,R05509,R00928,R04000,R00229,R07832,R03884,R00227,R03153,R00235,R01090,R01088,R07601,R04096,R04095,R00756,R00769,R05805,R00770,R00762,R00764,R00767,R07159,R01058,R08566,R01651,R01702,R08566,R07601,R01651,R01068,R06862,R00238
421	0.67	301	23	60	0	2	C00031->C00123:[4->3,7->2,7->8,9->1]	RP06552,RP04543,RP11035,RP03767,RP06299,RP00453,RP00180,RP01887,RP08343,RP04394,RP00060,RP05915,RP01963,RP04833,RP06799,RP00424,RP01093,RP00026,RP11034,RP00729,RP05859,RP01666,RP00343	R01384,R01386,R07658,R00286,R01702,R04138,R00761,R02727,R00010,R00315,R00317,R00320,R01978,R00236,R00238,R00725,R01139,R00299,R08404,R02185,R05804,R00303,R00850,R02737,R00836,R02085,R00316,R01978,R01090,R01088,R00771,R00743,R01323,R01179,R05508,R00393,R04057,R02955,R05336,R01359,R05509,R00928,R04000,R00229,R07832,R03884,R00227,R03153,R00235,R07601,R04096,R04095,R01702,R08566,R07601,R01651,R08566,R01651,R02778,R02780
422	0.33	292	22	58	0	1	C00031->C00123:[4->3,9->8]	RP01095,RP06552,RP11035,RP03767,RP04543,RP00453,RP11427,RP00180,RP01887,RP00026,RP05915,RP01573,RP01963,RP06799,RP00424,RP01093,RP06639,RP00729,RP05859,RP00060,RP00343,RP01576	R05339,R01384,R01386,R07658,R01702,R04138,R00286,R02727,R00010,R04097,R00315,R00317,R00320,R01978,R00743,R01323,R01179,R05508,R00393,R04057,R02955,R05336,R01359,R05509,R00928,R04000,R00229,R07832,R03884,R00227,R03153,R00235,R02737,R00836,R01529,R02085,R01978,R01090,R01088,R00771,R01621,R04096,R04095,R01702,R08566,R07601,R01651,R00725,R01139,R00299,R08404,R02185,R05804,R00303,R00850,R02778,R02780,R05338
423	1.00	338	39	106	0	2	C00031->C00123:[4->3,7->2,7->8,7->9,9->1,9->5]	RP06552,RP01568,RP00113,RP11035,RP03767,RP06299,RP00453,RP11427,RP06101,RP01033,RP01457,RP00109,RP00078,RP01963,RP00395,RP13340,RP01790,RP00424,RP01093,RP00287,RP00060,RP04202,RP04543,RP00649,RP01456,RP01887,RP12277,RP05915,RP00085,RP00180,RP00343,RP06172,RP06799,RP05698,RP00026,RP11034,RP00729,RP05859,RP01666	R01384,R01386,R07658,R01518,R02188,R01512,R01515,R01517,R01660,R01702,R04138,R00761,R02727,R00010,R04097,R00214,R00216,R00658,R01360,R00344,R00930,R00217,R00353,R00431,R00346,R00345,R00726,R00341,R02085,R01061,R01063,R01827,R01830,R01090,R01088,R00771,R00214,R00216,R00725,R01139,R00299,R08404,R02185,R05804,R00303,R00850,R00207,R00286,R00761,R01067,R01360,R01978,R00238,R02737,R00836,R01357,R00410,R01365,R01359,R01358,R00315,R00317,R00320,R02778,R02780,R00472,R01978,R01196,R00006,R00014,R00211,R00210,R01699,R00207,R00224,R00226,R00209,R05636,R03145,R00743,R01323,R01179,R05508,R00393,R04057,R02955,R05336,R01359,R05509,R00928,R04000,R00229,R07832,R03884,R00227,R03153,R00235,R07601,R04096,R04095,R01702,R08566,R07601,R01651,R08566,R01651
424	1.00	343	30	95	0	2	C00031->C00123:[2->3,7->2,7->8,7->9,9->1,9->5]	RP01568,RP01456,RP00036,RP00113,RP11035,RP03767,RP00649,RP06299,RP11427,RP00180,RP01887,RP01033,RP00026,RP12277,RP04394,RP00729,RP00085,RP01963,RP00395,RP13340,RP06799,RP11034,RP05698,RP01666,RP01093,RP01457,RP00424,RP01790,RP05859,RP00060	R01518,R01360,R00199,R01858,R02628,R01138,R00659,R00724,R00200,R00206,R02320,R00430,R00208,R01012,R00572,R02188,R01512,R01515,R01517,R01660,R01702,R04138,R00761,R01067,R00761,R04097,R00315,R00317,R00320,R01978,R00658,R00743,R01323,R01179,R05508,R00393,R04057,R02955,R05336,R01359,R05509,R00928,R04000,R00229,R07832,R03884,R00227,R03153,R00235,R00238,R00238,R04096,R04095,R01357,R00410,R01365,R01359,R01358,R02085,R01061,R01063,R01827,R01978,R07601,R01196,R00006,R00014,R00211,R00210,R01699,R00207,R00224,R00226,R00209,R05636,R03145,R08566,R01651,R00771,R01360,R01090,R01088,R01830,R01702,R08566,R07601,R01651,R00725,R01139,R00299,R08404,R02185,R05804,R00303,R00850
425	0.50	418	23	40	0	1	C00031->C00123:[4->1,4->3,7->2]	RP06552,RP01134,RP04543,RP11035,RP03767,RP02940,RP01456,RP11427,RP06101,RP02450,RP01457,RP06727,RP05915,RP01963,RP06172,RP00424,RP06639,RP00287,RP00729,RP05859,RP00060,RP04202,RP01133	R01384,R01386,R07658,R00837,R00286,R01702,R04138,R03321,R01360,R04097,R00214,R00216,R02736,R01360,R01830,R02737,R00836,R02085,R00472,R01090,R01088,R01621,R00214,R00216,R04096,R04095,R01702,R08566,R07601,R01651,R00725,R01139,R00299,R08404,R02185,R05804,R00303,R00850,R00207,R00835
426	0.67	414	23	42	0	1	C00031->C00123:[4->1,4->3,7->2,7->8,9->1]	RP06552,RP01134,RP06299,RP11035,RP03767,RP04543,RP11427,RP00180,RP01887,RP08343,RP01093,RP05915,RP06101,RP01963,RP04833,RP06172,RP06799,RP00424,RP04394,RP00287,RP00729,RP05859,RP00060	R01384,R01386,R07658,R00837,R00761,R01702,R04138,R00286,R04097,R00315,R00317,R00320,R01978,R00236,R00771,R02737,R00836,R00214,R00216,R02085,R00316,R00472,R01978,R01090,R01088,R00238,R00214,R00216,R04096,R04095,R01702,R08566,R07601,R01651,R00725,R01139,R00299,R08404,R02185,R05804,R00303,R00850
427	0.67	278	21	54	0	2	C00031->C00123:[7->8,7->9,9->3,9->5]	RP06172,RP11035,RP03767,RP06299,RP11427,RP00180,RP01887,RP08343,RP12277,RP01963,RP04833,RP06799,RP00424,RP01666,RP06101,RP01093,RP00026,RP11034,RP00729,RP05859,RP00060	R00472,R01702,R04138,R00761,R04097,R00315,R00317,R00320,R01978,R00236,R00238,R02085,R00316,R01978,R01090,R01088,R08566,R01651,R00214,R00216,R00771,R00743,R01323,R01179,R05508,R00393,R04057,R02955,R05336,R01359,R05509,R00928,R04000,R00229,R07832,R03884,R00227,R03153,R00235,R07601,R04096,R04095,R01702,R08566,R07601,R01651,R00725,R01139,R00299,R08404,R02185,R05804,R00303,R00850
428	0.67	354	24	90	0	2	C00031->C00123:[2->3,7->8,7->9,9->5]	RP01568,RP00036,RP00113,RP11035,RP03767,RP06299,RP00180,RP01887,RP01033,RP12277,RP00060,RP01963,RP01271,RP00395,RP06799,RP05698,RP01093,RP00026,RP00424,RP11034,RP00729,RP00052,RP01666,RP05859	R01518,R00199,R01858,R02628,R01138,R00659,R00724,R00200,R00206,R02320,R00430,R00208,R01012,R00572,R02188,R01512,R01515,R01517,R01660,R01702,R04138,R00761,R00315,R00317,R00320,R01978,R00658,R00238,R00725,R01139,R00299,R08404,R02185,R05804,R00303,R00850,R02085,R01068,R01061,R01063,R01978,R01196,R00006,R00014,R00211,R00210,R01699,R00207,R00224,R00226,R00209,R05636,R03145,R00771,R00743,R01323,R01179,R05508,R00393,R04057,R02955,R05336,R01359,R05509,R00928,R04000,R00229,R07832,R03884,R00227,R03153,R00235,R01090,R01088,R07601,R04096,R04095,R00756,R00769,R05805,R00770,R00762,R00764,R00767,R08566,R01651,R01702,R08566,R07601,R01651
429	0.83	338	36	106	0	2	C00031->C00123:[4->3,7->2,7->9,9->1,9->3,9->5]	RP06552,RP01568,RP11035,RP03767,RP00196,RP06299,RP06101,RP01033,RP00026,RP00109,RP00078,RP01197,RP01963,RP00085,RP00424,RP01093,RP00287,RP00052,RP01264,RP00060,RP04202,RP00216,RP01456,RP04543,RP02961,RP12277,RP00180,RP06172,RP01271,RP01590,RP05698,RP01457,RP11034,RP00729,RP05859,RP01666	R01384,R01386,R07658,R01518,R01702,R04138,R00289,R00287,R00955,R00761,R00214,R00216,R00658,R00743,R01323,R01179,R05508,R00393,R04057,R02955,R05336,R01359,R05509,R00928,R04000,R00229,R07832,R03884,R00227,R03153,R00235,R00344,R00930,R00217,R00353,R00431,R00346,R00345,R00726,R00341,R00959,R02085,R01357,R00410,R01365,R01359,R01358,R01090,R01088,R00771,R00214,R00216,R00756,R00769,R05805,R00770,R00762,R00764,R00767,R07159,R01058,R00725,R01139,R00299,R08404,R02185,R05804,R00303,R00850,R00207,R01788,R02189,R01786,R01360,R00286,R00028,R00238,R00315,R00317,R00320,R00472,R01068,R01555,R05196,R01196,R00006,R00014,R00211,R00210,R01699,R00207,R00224,R00226,R00209,R05636,R03145,R01360,R07601,R04096,R04095,R01702,R08566,R07601,R01651,R08566,R01651
430	0.50	406	20	70	0	1	C00031->C00123:[1->1,2->3,4->2]	RP01568,RP00036,RP00113,RP11035,RP03767,RP01456,RP11427,RP01033,RP01963,RP01271,RP00395,RP00424,RP01093,RP01457,RP05698,RP00729,RP00052,RP00285,RP00060,RP05859	R01518,R00199,R01858,R02628,R01138,R00659,R00724,R00200,R00206,R02320,R00430,R00208,R01012,R00572,R02188,R01512,R01515,R01517,R01660,R01702,R04138,R01360,R04097,R00658,R02085,R01068,R01061,R01063,R01090,R01088,R00771,R01360,R01196,R00006,R00014,R00211,R00210,R01699,R00207,R00224,R00226,R00209,R05636,R03145,R04096,R04095,R00756,R00769,R05805,R00770,R00762,R00764,R00767,R00211,R00210,R00209,R01196,R00212,R00725,R01139,R00299,R08404,R02185,R05804,R00303,R00850,R01702,R08566,R07601,R01651
431	0.33	259	18	49	0	1	C00031->C00123:[7->3,7->8]	RP01925,RP06799,RP11035,RP03767,RP00424,RP01093,RP00026,RP00180,RP01887,RP00729,RP05859,RP06639,RP06427,RP00060,RP06593,RP11427,RP01963,RP01133	R02035,R01978,R01702,R04138,R01090,R01088,R00771,R00743,R01323,R01179,R05508,R00393,R04057,R02955,R05336,R01359,R05509,R00928,R04000,R00229,R07832,R03884,R00227,R03153,R00235,R00315,R00317,R00320,R01978,R04096,R04095,R01702,R08566,R07601,R01651,R01621,R01067,R00725,R01139,R00299,R08404,R02185,R05804,R00303,R00850,R01528,R04097,R02085,R00835
432	1.00	316	34	88	0	2	C00031->C00123:[4->1,4->3,4->5,7->2,7->8,7->9,9->1,9->5]	RP06552,RP00164,RP04543,RP01887,RP11035,RP00528,RP01456,RP01134,RP11427,RP06101,RP00357,RP01457,RP12277,RP03735,RP00060,RP05915,RP00180,RP04202,RP01963,RP06172,RP00085,RP06799,RP11034,RP00424,RP03767,RP01093,RP00026,RP00287,RP00729,RP00052,RP01666,RP05859,RP01270,RP06299	R01384,R01386,R07658,R01010,R01011,R01012,R00286,R01978,R01702,R00604,R02479,R01360,R00837,R04097,R00214,R00216,R06862,R01440,R01360,R00238,R00134,R03215,R03146,R00519,R00725,R01139,R00299,R08404,R02185,R05804,R00303,R00850,R02737,R00836,R00315,R00317,R00320,R00207,R02085,R00472,R01357,R00410,R01365,R01359,R01358,R01978,R07601,R01090,R01088,R04138,R00771,R00743,R01323,R01179,R05508,R00393,R04057,R02955,R05336,R01359,R05509,R00928,R04000,R00229,R07832,R03884,R00227,R03153,R00235,R00214,R00216,R04096,R04095,R00756,R00769,R05805,R00770,R00762,R00764,R00767,R08566,R01651,R01702,R08566,R07601,R01651,R01068,R00761
433	1.00	370	35	106	0	2	C00031->C00123:[4->1,4->3,4->5,7->2,7->8,7->9,9->1,9->5]	RP06552,RP01568,RP01134,RP11035,RP03767,RP06299,RP11427,RP06101,RP01033,RP01457,RP01963,RP06799,RP00424,RP01093,RP00287,RP00052,RP01264,RP00060,RP04202,RP04543,RP00036,RP01456,RP01887,RP12277,RP05915,RP00085,RP00180,RP06172,RP01271,RP05698,RP00026,RP11034,RP00729,RP05859,RP01666	R01384,R01386,R07658,R01518,R00837,R01702,R04138,R00761,R04097,R00214,R00216,R00658,R01360,R02085,R01978,R01090,R01088,R00771,R00214,R00216,R00756,R00769,R05805,R00770,R00762,R00764,R00767,R07159,R01058,R00725,R01139,R00299,R08404,R02185,R05804,R00303,R00850,R00207,R00286,R00199,R01858,R02628,R01138,R00659,R00724,R00200,R00206,R02320,R00430,R00208,R01012,R00572,R01360,R01978,R00238,R02737,R00836,R01357,R00410,R01365,R01359,R01358,R00315,R00317,R00320,R00472,R01068,R01196,R00006,R00014,R00211,R00210,R01699,R00207,R00224,R00226,R00209,R05636,R03145,R00743,R01323,R01179,R05508,R00393,R04057,R02955,R05336,R01359,R05509,R00928,R04000,R00229,R07832,R03884,R00227,R03153,R00235,R07601,R04096,R04095,R01702,R08566,R07601,R01651,R08566,R01651
434	0.67	242	21	63	0	2	C00031->C00123:[7->8,7->9,9->3,9->5]	RP06172,RP11035,RP03767,RP06299,RP00180,RP01887,RP06639,RP12277,RP00060,RP05729,RP01963,RP06799,RP11034,RP00424,RP01093,RP00079,RP00026,RP00729,RP05859,RP06427,RP01666	R00472,R01702,R04138,R00761,R00315,R00317,R00320,R01978,R01621,R00238,R00725,R01139,R00299,R08404,R02185,R05804,R00303,R00850,R00217,R00346,R00345,R00726,R00341,R00431,R02085,R01978,R07601,R01090,R01088,R00771,R00361,R00360,R00343,R00342,R01447,R01257,R00743,R01323,R01179,R05508,R00393,R04057,R02955,R05336,R01359,R05509,R00928,R04000,R00229,R07832,R03884,R00227,R03153,R00235,R04096,R04095,R01702,R08566,R07601,R01651,R01067,R08566,R01651
435	0.50	407	25	69	0	1	C00031->C00123:[4->1,4->3,7->2]	RP06552,RP01134,RP01456,RP11035,RP03767,RP04543,RP00036,RP11427,RP00079,RP06639,RP00078,RP05915,RP04202,RP01963,RP06172,RP00424,RP01093,RP01457,RP00729,RP05859,RP06427,RP00060,RP00109,RP05729,RP06299	R01384,R01386,R07658,R00837,R01360,R01702,R04138,R00286,R00199,R01858,R02628,R01138,R00659,R00724,R00200,R00206,R02320,R00430,R00208,R01012,R00572,R04097,R00361,R00360,R00343,R00342,R01447,R01257,R01621,R00431,R00346,R00345,R00726,R00341,R02737,R00836,R00207,R02085,R00472,R01090,R01088,R00771,R01360,R04096,R04095,R01702,R08566,R07601,R01651,R01067,R00725,R01139,R00299,R08404,R02185,R05804,R00303,R00850,R00344,R00930,R00217,R00353,R00217,R00346,R00345,R00726,R00341,R00431,R00761
436	0.50	425	24	43	0	1	C00031->C00123:[4->1,4->3,7->2]	RP06552,RP01456,RP11035,RP03767,RP02940,RP04543,RP00453,RP11427,RP06101,RP02450,RP06639,RP06727,RP05915,RP04202,RP01963,RP06172,RP00424,RP01457,RP00287,RP00729,RP05859,RP00060,RP00343,RP01133	R01384,R01386,R07658,R01360,R01702,R04138,R03321,R00286,R02727,R00010,R04097,R00214,R00216,R02736,R01621,R01830,R02737,R00836,R00207,R02085,R00472,R01090,R01088,R01360,R00214,R00216,R04096,R04095,R01702,R08566,R07601,R01651,R00725,R01139,R00299,R08404,R02185,R05804,R00303,R00850,R02778,R02780,R00835
437	0.67	301	25	70	0	2	C00031->C00123:[5->3,7->2,7->8,9->1]	RP00164,RP11035,RP00528,RP06299,RP11427,RP00180,RP00357,RP08343,RP04394,RP03735,RP00060,RP01963,RP04833,RP06799,RP01887,RP00424,RP03767,RP01093,RP00026,RP11034,RP00729,RP00052,RP01666,RP05859,RP01270	R01010,R01011,R01012,R01702,R00604,R02479,R00761,R04097,R00315,R00317,R00320,R06862,R01440,R00236,R00238,R00134,R03215,R03146,R00519,R00725,R01139,R00299,R08404,R02185,R05804,R00303,R00850,R02085,R00316,R01978,R01978,R01090,R01088,R04138,R00771,R00743,R01323,R01179,R05508,R00393,R04057,R02955,R05336,R01359,R05509,R00928,R04000,R00229,R07832,R03884,R00227,R03153,R00235,R07601,R04096,R04095,R00756,R00769,R05805,R00770,R00762,R00764,R00767,R08566,R01651,R01702,R08566,R07601,R01651,R01068
438	0.83	340	37	111	0	2	C00031->C00123:[4->3,7->2,7->9,9->1,9->3,9->5]	RP06552,RP01568,RP00113,RP11035,RP03767,RP00196,RP06299,RP06101,RP01033,RP00026,RP00109,RP00078,RP01197,RP01963,RP00085,RP00395,RP00424,RP01093,RP00287,RP00052,RP00060,RP04202,RP00216,RP01456,RP04543,RP02961,RP12277,RP00180,RP06172,RP01271,RP01590,RP05698,RP01457,RP11034,RP00729,RP05859,RP01666	R01384,R01386,R07658,R01518,R02188,R01512,R01515,R01517,R01660,R01702,R04138,R00289,R00287,R00955,R00761,R00214,R00216,R00658,R00743,R01323,R01179,R05508,R00393,R04057,R02955,R05336,R01359,R05509,R00928,R04000,R00229,R07832,R03884,R00227,R03153,R00235,R00344,R00930,R00217,R00353,R00431,R00346,R00345,R00726,R00341,R00959,R02085,R01357,R00410,R01365,R01359,R01358,R01061,R01063,R01090,R01088,R00771,R00214,R00216,R00756,R00769,R05805,R00770,R00762,R00764,R00767,R00725,R01139,R00299,R08404,R02185,R05804,R00303,R00850,R00207,R01788,R02189,R01786,R01360,R00286,R00028,R00238,R00315,R00317,R00320,R00472,R01068,R01555,R05196,R01196,R00006,R00014,R00211,R00210,R01699,R00207,R00224,R00226,R00209,R05636,R03145,R01360,R07601,R04096,R04095,R01702,R08566,R07601,R01651,R08566,R01651
439	0.50	442	30	84	0	2	C00031->C00123:[4->1,4->3,7->2]	RP06552,RP01568,RP04543,RP00036,RP00113,RP11035,RP03767,RP01456,RP00453,RP06101,RP01033,RP00060,RP05915,RP04202,RP01963,RP06172,RP01271,RP00395,RP11034,RP05698,RP01093,RP01457,RP00424,RP00287,RP00729,RP00052,RP01666,RP05859,RP00343,RP06299	R01384,R01386,R07658,R01518,R00286,R00199,R01858,R02628,R01138,R00659,R00724,R00200,R00206,R02320,R00430,R00208,R01012,R00572,R02188,R01512,R01515,R01517,R01660,R01702,R04138,R01360,R02727,R00010,R00214,R00216,R00658,R00725,R01139,R00299,R08404,R02185,R05804,R00303,R00850,R02737,R00836,R00207,R02085,R00472,R01068,R01061,R01063,R07601,R01196,R00006,R00014,R00211,R00210,R01699,R00207,R00224,R00226,R00209,R05636,R03145,R00771,R01360,R01090,R01088,R00214,R00216,R04096,R04095,R00756,R00769,R05805,R00770,R00762,R00764,R00767,R08566,R01651,R01702,R08566,R07601,R01651,R02778,R02780,R00761
440	0.50	319	18	37	0	1	C00031->C00123:[4->3,7->2,9->1]	RP06552,RP01134,RP01456,RP11035,RP03767,RP06299,RP01093,RP11427,RP04543,RP00424,RP00729,RP05859,RP01457,RP00285,RP00060,RP04202,RP05915,RP01963	R01384,R01386,R07658,R00837,R01360,R01702,R04138,R00761,R00771,R04097,R00286,R01090,R01088,R04096,R04095,R01702,R08566,R07601,R01651,R01360,R00211,R00210,R00209,R01196,R00212,R00725,R01139,R00299,R08404,R02185,R05804,R00303,R00850,R00207,R02737,R00836,R02085
441	0.33	373	24	46	0	2	C00031->C00123:[7->1,7->3]	RP06552,RP01925,RP11035,RP03767,RP00196,RP00060,RP06101,RP02961,RP01133,RP00287,RP01197,RP01963,RP06172,RP01590,RP00424,RP01457,RP04543,RP11034,RP00729,RP05859,RP01666,RP01456,RP06593,RP00216	R01384,R01386,R07658,R02035,R01702,R04138,R00289,R00287,R00955,R00725,R01139,R00299,R08404,R02185,R05804,R00303,R00850,R00214,R00216,R00028,R00835,R00214,R00216,R00959,R02085,R00472,R01555,R05196,R01090,R01088,R01360,R00286,R07601,R04096,R04095,R01702,R08566,R07601,R01651,R08566,R01651,R01360,R01528,R01788,R02189,R01786
442	0.33	284	22	67	0	2	C00031->C00123:[5->3,7->8]	RP00164,RP11035,RP00528,RP01666,RP00180,RP00357,RP06639,RP03735,RP01963,RP06799,RP01887,RP00424,RP03767,RP01093,RP00026,RP11034,RP00729,RP00052,RP06427,RP00060,RP05859,RP01270	R01010,R01011,R01012,R01702,R00604,R02479,R08566,R01651,R00315,R00317,R00320,R06862,R01440,R01621,R00134,R03215,R03146,R00519,R02085,R01978,R01978,R01090,R01088,R04138,R00771,R00743,R01323,R01179,R05508,R00393,R04057,R02955,R05336,R01359,R05509,R00928,R04000,R00229,R07832,R03884,R00227,R03153,R00235,R07601,R04096,R04095,R00756,R00769,R05805,R00770,R00762,R00764,R00767,R01067,R00725,R01139,R00299,R08404,R02185,R05804,R00303,R00850,R01702,R08566,R07601,R01651,R01068
443	0.50	360	23	88	0	1	C00031->C00123:[2->3,7->2,9->1]	RP01568,RP00036,RP00113,RP11035,RP03767,RP05698,RP01456,RP11427,RP00180,RP01033,RP01457,RP01963,RP01271,RP00395,RP00424,RP01093,RP06639,RP00026,RP00729,RP05859,RP06427,RP00060,RP00052	R01518,R00199,R01858,R02628,R01138,R00659,R00724,R00200,R00206,R02320,R00430,R00208,R01012,R00572,R02188,R01512,R01515,R01517,R01660,R01702,R04138,R01196,R00006,R00014,R00211,R00210,R01699,R00207,R00224,R00226,R00209,R05636,R03145,R01360,R04097,R00315,R00317,R00320,R00658,R01360,R02085,R01068,R01061,R01063,R01090,R01088,R00771,R01621,R00743,R01323,R01179,R05508,R00393,R04057,R02955,R05336,R01359,R05509,R00928,R04000,R00229,R07832,R03884,R00227,R03153,R00235,R04096,R04095,R01702,R08566,R07601,R01651,R01067,R00725,R01139,R00299,R08404,R02185,R05804,R00303,R00850,R00756,R00769,R05805,R00770,R00762,R00764,R00767
444	0.67	244	18	51	0	2	C00031->C00123:[7->8,7->9,9->3,9->5]	RP06172,RP11035,RP03767,RP06299,RP00180,RP01887,RP12277,RP00060,RP01963,RP06799,RP00424,RP06101,RP01093,RP00026,RP11034,RP00729,RP05859,RP01666	R00472,R01702,R04138,R00761,R00315,R00317,R00320,R01978,R00238,R00725,R01139,R00299,R08404,R02185,R05804,R00303,R00850,R02085,R01978,R01090,R01088,R00214,R00216,R00771,R00743,R01323,R01179,R05508,R00393,R04057,R02955,R05336,R01359,R05509,R00928,R04000,R00229,R07832,R03884,R00227,R03153,R00235,R07601,R04096,R04095,R01702,R08566,R07601,R01651,R08566,R01651
445	0.50	437	28	80	0	2	C00031->C00123:[4->1,4->3,7->2]	RP06552,RP01568,RP01134,RP01456,RP00036,RP00113,RP11035,RP03767,RP01666,RP06101,RP01033,RP00287,RP05915,RP01963,RP06172,RP00395,RP11034,RP05698,RP01093,RP01457,RP00424,RP04543,RP01238,RP00729,RP00052,RP00060,RP05859,RP01270	R01384,R01386,R07658,R01518,R00837,R01360,R00199,R01858,R02628,R01138,R00659,R00724,R00200,R00206,R02320,R00430,R00208,R01012,R00572,R02188,R01512,R01515,R01517,R01660,R01702,R04138,R08566,R01651,R00214,R00216,R00658,R00214,R00216,R02737,R00836,R02085,R00472,R01061,R01063,R07601,R01196,R00006,R00014,R00211,R00210,R01699,R00207,R00224,R00226,R00209,R05636,R03145,R00771,R01360,R01090,R01088,R00286,R01015,R04096,R04095,R00756,R00769,R05805,R00770,R00762,R00764,R00767,R00725,R01139,R00299,R08404,R02185,R05804,R00303,R00850,R01702,R08566,R07601,R01651,R01068
446	0.67	312	26	87	0	2	C00031->C00123:[2->3,7->8,7->9,9->5]	RP01568,RP12277,RP00113,RP11035,RP03767,RP06299,RP11427,RP00180,RP01887,RP01033,RP00109,RP00078,RP01963,RP01271,RP00395,RP06799,RP11034,RP05698,RP01666,RP01093,RP00026,RP00424,RP00729,RP00052,RP00060,RP05859	R01518,R00238,R02188,R01512,R01515,R01517,R01660,R01702,R04138,R00761,R04097,R00315,R00317,R00320,R01978,R00658,R00344,R00930,R00217,R00353,R00431,R00346,R00345,R00726,R00341,R02085,R01068,R01061,R01063,R01978,R07601,R01196,R00006,R00014,R00211,R00210,R01699,R00207,R00224,R00226,R00209,R05636,R03145,R08566,R01651,R00771,R00743,R01323,R01179,R05508,R00393,R04057,R02955,R05336,R01359,R05509,R00928,R04000,R00229,R07832,R03884,R00227,R03153,R00235,R01090,R01088,R04096,R04095,R00756,R00769,R05805,R00770,R00762,R00764,R00767,R00725,R01139,R00299,R08404,R02185,R05804,R00303,R00850,R01702,R08566,R07601,R01651
447	0.33	376	17	28	0	2	C00031->C00123:[4->1,4->3]	RP06552,RP01134,RP01456,RP11034,RP11035,RP03767,RP04543,RP06172,RP01457,RP06101,RP00424,RP00729,RP05859,RP00287,RP01666,RP05915,RP01963	R01384,R01386,R07658,R00837,R01360,R07601,R01702,R04138,R00286,R00472,R01360,R00214,R00216,R01090,R01088,R04096,R04095,R01702,R08566,R07601,R01651,R00214,R00216,R08566,R01651,R02737,R00836,R02085
448	1.00	264	25	64	0	2	C00031->C00123:[4->3,7->2,7->8,7->9,9->1,9->5]	RP06552,RP01134,RP04543,RP11035,RP03767,RP06299,RP11427,RP00180,RP01887,RP01457,RP12277,RP04394,RP00060,RP05915,RP00085,RP01963,RP01456,RP06799,RP00424,RP01093,RP00026,RP11034,RP00729,RP05859,RP01666	R01384,R01386,R07658,R00837,R00286,R01702,R04138,R00761,R04097,R00315,R00317,R00320,R01978,R01360,R00238,R00238,R00725,R01139,R00299,R08404,R02185,R05804,R00303,R00850,R02737,R00836,R01357,R00410,R01365,R01359,R01358,R02085,R01360,R01978,R01090,R01088,R00771,R00743,R01323,R01179,R05508,R00393,R04057,R02955,R05336,R01359,R05509,R00928,R04000,R00229,R07832,R03884,R00227,R03153,R00235,R07601,R04096,R04095,R01702,R08566,R07601,R01651,R08566,R01651
449	0.50	385	24	48	0	1	C00031->C00123:[4->1,4->3,7->2]	RP06552,RP00128,RP04543,RP11035,RP03767,RP01134,RP01456,RP00453,RP11427,RP06101,RP04318,RP05915,RP00180,RP01963,RP06172,RP00424,RP01093,RP01457,RP00287,RP00729,RP05859,RP00060,RP00343,RP06299	R01384,R01386,R07658,R00710,R00711,R01019,R00326,R00286,R01702,R04138,R00837,R01360,R02727,R00010,R04097,R00214,R00216,R00224,R02737,R00836,R00315,R00317,R00320,R02085,R00472,R01090,R01088,R00771,R01360,R00214,R00216,R04096,R04095,R01702,R08566,R07601,R01651,R00725,R01139,R00299,R08404,R02185,R05804,R00303,R00850,R02778,R02780,R00761
450	0.33	374	22	42	0	2	C00031->C00123:[4->1,4->3,7->1,7->3]	RP06552,RP11035,RP03767,RP00453,RP06101,RP01963,RP00424,RP00287,RP00060,RP00343,RP01925,RP04543,RP01133,RP05915,RP06172,RP01457,RP11034,RP00729,RP05859,RP01666,RP01456,RP06593	R01384,R01386,R07658,R01702,R04138,R02727,R00010,R00214,R00216,R02085,R01090,R01088,R00214,R00216,R00725,R01139,R00299,R08404,R02185,R05804,R00303,R00850,R02778,R02780,R02035,R00286,R00835,R02737,R00836,R00472,R01360,R07601,R04096,R04095,R01702,R08566,R07601,R01651,R08566,R01651,R01360,R01528
451	0.67	423	25	46	0	1	C00031->C00123:[4->1,4->3,7->2,7->8,9->1]	RP06552,RP01134,RP06299,RP11035,RP03767,RP04543,RP00453,RP11427,RP00180,RP01887,RP08343,RP01093,RP05915,RP06101,RP01963,RP04833,RP06172,RP06799,RP00424,RP04394,RP00287,RP00729,RP05859,RP00060,RP00343	R01384,R01386,R07658,R00837,R00761,R01702,R04138,R00286,R02727,R00010,R04097,R00315,R00317,R00320,R01978,R00236,R00771,R02737,R00836,R00214,R00216,R02085,R00316,R00472,R01978,R01090,R01088,R00238,R00214,R00216,R04096,R04095,R01702,R08566,R07601,R01651,R00725,R01139,R00299,R08404,R02185,R05804,R00303,R00850,R02778,R02780
452	0.67	223	20	62	0	2	C00031->C00123:[7->2,7->8,9->1,9->3]	RP06172,RP11035,RP03767,RP06299,RP11427,RP00180,RP01887,RP00079,RP01093,RP05729,RP01963,RP06799,RP00424,RP01666,RP04394,RP00026,RP11034,RP00729,RP05859,RP00060	R00472,R01702,R04138,R00761,R04097,R00315,R00317,R00320,R01978,R00361,R00360,R00343,R00342,R01447,R01257,R00771,R00217,R00346,R00345,R00726,R00341,R00431,R02085,R01978,R01090,R01088,R08566,R01651,R00238,R00743,R01323,R01179,R05508,R00393,R04057,R02955,R05336,R01359,R05509,R00928,R04000,R00229,R07832,R03884,R00227,R03153,R00235,R07601,R04096,R04095,R01702,R08566,R07601,R01651,R00725,R01139,R00299,R08404,R02185,R05804,R00303,R00850
453	0.33	348	24	85	0	2	C00031->C00123:[2->3,7->8]	RP01568,RP06299,RP00036,RP00113,RP11035,RP03767,RP00649,RP00060,RP00180,RP01887,RP01033,RP06799,RP01963,RP00395,RP13340,RP01790,RP05698,RP01093,RP00026,RP00424,RP11034,RP00729,RP05859,RP01666	R01518,R00761,R00199,R01858,R02628,R01138,R00659,R00724,R00200,R00206,R02320,R00430,R00208,R01012,R00572,R02188,R01512,R01515,R01517,R01660,R01702,R04138,R00761,R01067,R00725,R01139,R00299,R08404,R02185,R05804,R00303,R00850,R00315,R00317,R00320,R01978,R00658,R01978,R02085,R01061,R01063,R01827,R01830,R01196,R00006,R00014,R00211,R00210,R01699,R00207,R00224,R00226,R00209,R05636,R03145,R00771,R00743,R01323,R01179,R05508,R00393,R04057,R02955,R05336,R01359,R05509,R00928,R04000,R00229,R07832,R03884,R00227,R03153,R00235,R01090,R01088,R07601,R04096,R04095,R01702,R08566,R07601,R01651,R08566,R01651
454	0.33	396	20	39	0	1	C00031->C00123:[4->3,7->8]	RP06552,RP04543,RP06799,RP00424,RP11035,RP03767,RP06299,RP01093,RP11427,RP00180,RP00453,RP01887,RP08343,RP05859,RP00060,RP00729,RP00343,RP05915,RP01963,RP04833	R01384,R01386,R07658,R00286,R01978,R01090,R01088,R01702,R04138,R00761,R00771,R04097,R00315,R00317,R00320,R02727,R00010,R01978,R00236,R01702,R08566,R07601,R01651,R00725,R01139,R00299,R08404,R02185,R05804,R00303,R00850,R04096,R04095,R02778,R02780,R02737,R00836,R02085,R00316
455	0.67	279	21	57	0	2	C00031->C00123:[7->8,7->9,9->3,9->5]	RP06172,RP11035,RP03767,RP06299,RP11427,RP00180,RP01887,RP00026,RP12277,RP01963,RP06799,RP00424,RP01666,RP06101,RP01093,RP06705,RP11034,RP00729,RP05859,RP00060,RP00143	R00472,R01702,R04138,R00761,R04097,R00315,R00317,R00320,R01978,R00743,R01323,R01179,R05508,R00393,R04057,R02955,R05336,R01359,R05509,R00928,R04000,R00229,R07832,R03884,R00227,R03153,R00235,R00238,R02085,R01978,R01090,R01088,R08566,R01651,R00214,R00216,R00771,R01776,R07601,R04096,R04095,R01702,R08566,R07601,R01651,R00725,R01139,R00299,R08404,R02185,R05804,R00303,R00850,R00651,R01287,R02026,R03217
456	0.50	402	26	47	0	1	C00031->C00123:[7->1,7->2,7->3]	RP06552,RP04543,RP11035,RP03767,RP00196,RP01456,RP11427,RP06101,RP02961,RP01925,RP01133,RP01197,RP01963,RP06172,RP01590,RP00424,RP01093,RP01457,RP00287,RP00729,RP05859,RP00060,RP04202,RP06299,RP06593,RP00216	R01384,R01386,R07658,R00286,R01702,R04138,R00289,R00287,R00955,R01360,R04097,R00214,R00216,R00028,R02035,R00835,R00959,R02085,R00472,R01555,R05196,R01090,R01088,R00771,R01360,R00214,R00216,R04096,R04095,R01702,R08566,R07601,R01651,R00725,R01139,R00299,R08404,R02185,R05804,R00303,R00850,R00207,R00761,R01528,R01788,R02189,R01786
457	0.33	373	18	32	0	1	C00031->C00123:[7->3,7->8]	RP01925,RP06799,RP00424,RP11035,RP03767,RP06299,RP01093,RP11427,RP00180,RP01887,RP08343,RP05859,RP01133,RP00060,RP00729,RP06593,RP01963,RP04833	R02035,R01978,R01090,R01088,R01702,R04138,R00761,R00771,R04097,R00315,R00317,R00320,R01978,R00236,R01702,R08566,R07601,R01651,R00835,R00725,R01139,R00299,R08404,R02185,R05804,R00303,R00850,R04096,R04095,R01528,R02085,R00316
458	1.00	371	39	110	0	2	C00031->C00123:[4->3,7->2,7->8,7->9,9->1,9->5]	RP06552,RP01568,RP00113,RP11035,RP03767,RP06299,RP00453,RP11427,RP06101,RP02450,RP01457,RP01963,RP00395,RP13340,RP06799,RP00424,RP01093,RP00287,RP00060,RP04202,RP04543,RP00036,RP02940,RP01456,RP01887,RP01133,RP12277,RP05915,RP00085,RP00180,RP00343,RP06172,RP05698,RP00026,RP11034,RP00729,RP01033,RP05859,RP01666	R01384,R01386,R07658,R01518,R02188,R01512,R01515,R01517,R01660,R01702,R04138,R00761,R02727,R00010,R04097,R00214,R00216,R02736,R01360,R02085,R01061,R01063,R01827,R01978,R01090,R01088,R00771,R00214,R00216,R00725,R01139,R00299,R08404,R02185,R05804,R00303,R00850,R00207,R00286,R00199,R01858,R02628,R01138,R00659,R00724,R00200,R00206,R02320,R00430,R00208,R01012,R00572,R03321,R01360,R01978,R00835,R00238,R02737,R00836,R01357,R00410,R01365,R01359,R01358,R00315,R00317,R00320,R02778,R02780,R00472,R01196,R00006,R00014,R00211,R00210,R01699,R00207,R00224,R00226,R00209,R05636,R03145,R00743,R01323,R01179,R05508,R00393,R04057,R02955,R05336,R01359,R05509,R00928,R04000,R00229,R07832,R03884,R00227,R03153,R00235,R07601,R04096,R04095,R00658,R01702,R08566,R07601,R01651,R08566,R01651
459	0.50	435	23	71	0	1	C00031->C00123:[2->3,7->2,9->1]	RP01568,RP06299,RP00036,RP00113,RP11035,RP03767,RP01456,RP11427,RP00180,RP08343,RP01033,RP01963,RP04833,RP01271,RP00395,RP00424,RP01093,RP01457,RP05698,RP00729,RP05859,RP00060,RP00052	R01518,R00761,R00199,R01858,R02628,R01138,R00659,R00724,R00200,R00206,R02320,R00430,R00208,R01012,R00572,R02188,R01512,R01515,R01517,R01660,R01702,R04138,R01360,R04097,R00315,R00317,R00320,R00236,R00658,R02085,R00316,R01068,R01061,R01063,R01090,R01088,R00771,R01360,R01196,R00006,R00014,R00211,R00210,R01699,R00207,R00224,R00226,R00209,R05636,R03145,R04096,R04095,R01702,R08566,R07601,R01651,R00725,R01139,R00299,R08404,R02185,R05804,R00303,R00850,R00756,R00769,R05805,R00770,R00762,R00764,R00767
460	0.67	368	29	89	0	2	C00031->C00123:[7->2,7->8,9->1,9->3]	RP01568,RP00036,RP00113,RP11035,RP03767,RP06299,RP11427,RP00180,RP01887,RP08343,RP01033,RP04394,RP01963,RP06172,RP01271,RP00395,RP06799,RP00424,RP01666,RP06101,RP01093,RP00026,RP11034,RP00729,RP00052,RP00285,RP00060,RP05859,RP04833	R01518,R00199,R01858,R02628,R01138,R00659,R00724,R00200,R00206,R02320,R00430,R00208,R01012,R00572,R02188,R01512,R01515,R01517,R01660,R01702,R04138,R00761,R04097,R00315,R00317,R00320,R01978,R00236,R00658,R00238,R02085,R00472,R01068,R01061,R01063,R01978,R01090,R01088,R08566,R01651,R00214,R00216,R00771,R00743,R01323,R01179,R05508,R00393,R04057,R02955,R05336,R01359,R05509,R00928,R04000,R00229,R07832,R03884,R00227,R03153,R00235,R07601,R04096,R04095,R00756,R00769,R05805,R00770,R00762,R00764,R00767,R00211,R00210,R00209,R01196,R00212,R00725,R01139,R00299,R08404,R02185,R05804,R00303,R00850,R01702,R08566,R07601,R01651,R00316
461	0.83	368	35	107	0	2	C00031->C00123:[4->3,7->2,7->9,9->1,9->5]	RP06552,RP01568,RP01456,RP00036,RP00113,RP11035,RP03767,RP00649,RP04543,RP00453,RP06101,RP01033,RP00026,RP00287,RP00060,RP05915,RP00180,RP00343,RP01963,RP06172,RP00085,RP00395,RP13340,RP01790,RP05698,RP12277,RP01093,RP01457,RP00424,RP11034,RP00729,RP05859,RP01666,RP04202,RP06299	R01384,R01386,R07658,R01518,R01360,R00199,R01858,R02628,R01138,R00659,R00724,R00200,R00206,R02320,R00430,R00208,R01012,R00572,R02188,R01512,R01515,R01517,R01660,R01702,R04138,R00761,R01067,R00286,R02727,R00010,R00214,R00216,R00658,R00743,R01323,R01179,R05508,R00393,R04057,R02955,R05336,R01359,R05509,R00928,R04000,R00229,R07832,R03884,R00227,R03153,R00235,R00214,R00216,R00725,R01139,R00299,R08404,R02185,R05804,R00303,R00850,R02737,R00836,R00315,R00317,R00320,R02778,R02780,R02085,R00472,R01357,R00410,R01365,R01359,R01358,R01061,R01063,R01827,R01830,R01196,R00006,R00014,R00211,R00210,R01699,R00207,R00224,R00226,R00209,R05636,R03145,R00238,R00771,R01360,R01090,R01088,R07601,R04096,R04095,R01702,R08566,R07601,R01651,R08566,R01651,R00207,R00761
462	0.17	425	16	52	0	2	C00031->C00123:[2->3]	RP11034,RP01568,RP00395,RP13340,RP02961,RP00113,RP05698,RP11035,RP02454,RP00424,RP01033,RP05859,RP01666,RP01590,RP00216,RP00036	R07601,R01518,R01061,R01063,R01827,R00028,R02188,R01512,R01515,R01517,R01660,R01196,R00006,R00014,R00211,R00210,R01699,R00207,R00224,R00226,R00209,R05636,R03145,R01702,R02740,R01090,R01088,R00658,R01702,R08566,R07601,R01651,R08566,R01651,R01555,R05196,R01788,R02189,R01786,R00199,R01858,R02628,R01138,R00659,R00724,R00200,R00206,R02320,R00430,R00208,R01012,R00572
463	0.50	391	29	71	0	2	C00031->C00123:[4->1,4->2,4->3]	RP06552,RP01568,RP01134,RP01456,RP00113,RP11035,RP03767,RP00649,RP01666,RP06101,RP01033,RP00109,RP00078,RP05915,RP01963,RP06172,RP00395,RP13340,RP01790,RP11034,RP05698,RP01093,RP01457,RP00424,RP00729,RP00287,RP05859,RP00060,RP04543	R01384,R01386,R07658,R01518,R00837,R01360,R02188,R01512,R01515,R01517,R01660,R01702,R04138,R00761,R01067,R08566,R01651,R00214,R00216,R00658,R00344,R00930,R00217,R00353,R00431,R00346,R00345,R00726,R00341,R02737,R00836,R02085,R00472,R01061,R01063,R01827,R01830,R07601,R01196,R00006,R00014,R00211,R00210,R01699,R00207,R00224,R00226,R00209,R05636,R03145,R00771,R01360,R01090,R01088,R04096,R04095,R00214,R00216,R01702,R08566,R07601,R01651,R00725,R01139,R00299,R08404,R02185,R05804,R00303,R00850,R00286
464	0.33	274	21	66	0	2	C00031->C00123:[5->3,7->8]	RP00164,RP06299,RP11035,RP00528,RP01666,RP00180,RP00357,RP03735,RP01963,RP06799,RP01887,RP00424,RP03767,RP01093,RP00026,RP11034,RP00729,RP00052,RP00060,RP05859,RP01270	R01010,R01011,R01012,R00761,R01702,R00604,R02479,R08566,R01651,R00315,R00317,R00320,R06862,R01440,R00134,R03215,R03146,R00519,R02085,R01978,R01978,R01090,R01088,R04138,R00771,R00743,R01323,R01179,R05508,R00393,R04057,R02955,R05336,R01359,R05509,R00928,R04000,R00229,R07832,R03884,R00227,R03153,R00235,R07601,R04096,R04095,R00756,R00769,R05805,R00770,R00762,R00764,R00767,R00725,R01139,R00299,R08404,R02185,R05804,R00303,R00850,R01702,R08566,R07601,R01651,R01068
465	0.67	360	27	88	0	2	C00031->C00123:[2->3,7->2,7->8,9->1]	RP01568,RP06299,RP00036,RP00113,RP11035,RP03767,RP00649,RP01790,RP00180,RP01887,RP01033,RP00026,RP04394,RP01963,RP00395,RP13340,RP06799,RP11034,RP05698,RP01666,RP01093,RP06639,RP00424,RP00729,RP05859,RP06427,RP00060	R01518,R00761,R00199,R01858,R02628,R01138,R00659,R00724,R00200,R00206,R02320,R00430,R00208,R01012,R00572,R02188,R01512,R01515,R01517,R01660,R01702,R04138,R00761,R01067,R01830,R00315,R00317,R00320,R01978,R00658,R00743,R01323,R01179,R05508,R00393,R04057,R02955,R05336,R01359,R05509,R00928,R04000,R00229,R07832,R03884,R00227,R03153,R00235,R00238,R02085,R01061,R01063,R01827,R01978,R07601,R01196,R00006,R00014,R00211,R00210,R01699,R00207,R00224,R00226,R00209,R05636,R03145,R08566,R01651,R00771,R01621,R01090,R01088,R04096,R04095,R01702,R08566,R07601,R01651,R01067,R00725,R01139,R00299,R08404,R02185,R05804,R00303,R00850
466	0.50	305	22	54	0	1	C00031->C00123:[4->3,7->2,9->1]	RP06552,RP04543,RP11035,RP03767,RP01456,RP02454,RP00453,RP11427,RP00180,RP02961,RP06639,RP06727,RP05915,RP01963,RP01590,RP00424,RP01457,RP00026,RP00729,RP05859,RP00343,RP00216	R01384,R01386,R07658,R00286,R01702,R04138,R01360,R02740,R02727,R00010,R04097,R00315,R00317,R00320,R00028,R01621,R01830,R02737,R00836,R02085,R01555,R05196,R01090,R01088,R01360,R00743,R01323,R01179,R05508,R00393,R04057,R02955,R05336,R01359,R05509,R00928,R04000,R00229,R07832,R03884,R00227,R03153,R00235,R04096,R04095,R01702,R08566,R07601,R01651,R02778,R02780,R01788,R02189,R01786
467	0.33	396	21	38	0	1	C00031->C00123:[4->1,4->3,7->1,7->3]	RP06552,RP01134,RP01925,RP11035,RP03767,RP04543,RP11427,RP06101,RP01887,RP01133,RP05915,RP01963,RP06172,RP06799,RP00424,RP04394,RP00287,RP00729,RP05859,RP00060,RP06593	R01384,R01386,R07658,R00837,R02035,R01702,R04138,R00286,R04097,R00214,R00216,R01978,R00835,R02737,R00836,R02085,R00472,R01978,R01090,R01088,R00238,R00214,R00216,R04096,R04095,R01702,R08566,R07601,R01651,R00725,R01139,R00299,R08404,R02185,R05804,R00303,R00850,R01528
468	0.33	348	16	30	0	1	C00031->C00123:[7->2,9->1]	RP11035,RP03767,RP01457,RP01456,RP01093,RP06639,RP00180,RP00424,RP08343,RP05859,RP11427,RP06427,RP00060,RP00729,RP01963,RP04833	R01702,R04138,R01360,R01360,R00771,R01621,R00315,R00317,R00320,R01090,R01088,R00236,R01702,R08566,R07601,R01651,R04097,R01067,R00725,R01139,R00299,R08404,R02185,R05804,R00303,R00850,R04096,R04095,R02085,R00316
469	1.00	367	38	107	0	2	C00031->C00123:[4->1,4->3,4->5,7->2,7->8,7->9,9->1,9->5]	RP06552,RP01568,RP01134,RP00113,RP11035,RP03767,RP06299,RP11427,RP06101,RP02450,RP00026,RP01963,RP00085,RP00395,RP13340,RP06799,RP00424,RP01093,RP00287,RP00060,RP04202,RP04543,RP00036,RP02940,RP01456,RP01887,RP01133,RP12277,RP05915,RP00180,RP06172,RP05698,RP01457,RP11034,RP00729,RP01033,RP05859,RP01666	R01384,R01386,R07658,R01518,R00837,R02188,R01512,R01515,R01517,R01660,R01702,R04138,R00761,R04097,R00214,R00216,R02736,R00743,R01323,R01179,R05508,R00393,R04057,R02955,R05336,R01359,R05509,R00928,R04000,R00229,R07832,R03884,R00227,R03153,R00235,R02085,R01357,R00410,R01365,R01359,R01358,R01061,R01063,R01827,R01978,R01090,R01088,R00771,R00214,R00216,R00725,R01139,R00299,R08404,R02185,R05804,R00303,R00850,R00207,R00286,R00199,R01858,R02628,R01138,R00659,R00724,R00200,R00206,R02320,R00430,R00208,R01012,R00572,R03321,R01360,R01978,R00835,R00238,R02737,R00836,R00315,R00317,R00320,R00472,R01196,R00006,R00014,R00211,R00210,R01699,R00207,R00224,R00226,R00209,R05636,R03145,R01360,R07601,R04096,R04095,R00658,R01702,R08566,R07601,R01651,R08566,R01651
470	0.50	442	24	72	0	1	C00031->C00123:[2->3,7->2,9->1]	RP01568,RP00036,RP00113,RP11035,RP03767,RP01456,RP11427,RP00180,RP08343,RP01033,RP06639,RP01963,RP04833,RP01271,RP00395,RP00424,RP01093,RP01457,RP05698,RP00729,RP05859,RP06427,RP00060,RP00052	R01518,R00199,R01858,R02628,R01138,R00659,R00724,R00200,R00206,R02320,R00430,R00208,R01012,R00572,R02188,R01512,R01515,R01517,R01660,R01702,R04138,R01360,R04097,R00315,R00317,R00320,R00236,R00658,R01621,R02085,R00316,R01068,R01061,R01063,R01090,R01088,R00771,R01360,R01196,R00006,R00014,R00211,R00210,R01699,R00207,R00224,R00226,R00209,R05636,R03145,R04096,R04095,R01702,R08566,R07601,R01651,R01067,R00725,R01139,R00299,R08404,R02185,R05804,R00303,R00850,R00756,R00769,R05805,R00770,R00762,R00764,R00767
471	1.00	298	30	73	0	2	C00031->C00123:[4->1,4->3,4->5,7->2,7->8,7->9,9->1,9->5]	RP06552,RP01134,RP04543,RP11035,RP03767,RP01456,RP00453,RP11427,RP06101,RP01887,RP01457,RP12277,RP00060,RP05915,RP00180,RP04202,RP01963,RP06172,RP00085,RP06799,RP00424,RP01093,RP00026,RP11034,RP00729,RP00287,RP05859,RP01666,RP00343,RP06299	R01384,R01386,R07658,R00837,R00286,R01702,R04138,R01360,R02727,R00010,R04097,R00214,R00216,R01978,R01360,R00238,R00725,R01139,R00299,R08404,R02185,R05804,R00303,R00850,R02737,R00836,R00315,R00317,R00320,R00207,R02085,R00472,R01357,R00410,R01365,R01359,R01358,R01978,R01090,R01088,R00771,R00743,R01323,R01179,R05508,R00393,R04057,R02955,R05336,R01359,R05509,R00928,R04000,R00229,R07832,R03884,R00227,R03153,R00235,R07601,R04096,R04095,R00214,R00216,R01702,R08566,R07601,R01651,R08566,R01651,R02778,R02780,R00761
472	0.67	348	26	87	0	2	C00031->C00123:[2->3,7->8,7->9,9->5]	RP01568,RP00036,RP00113,RP11035,RP03767,RP00649,RP06299,RP11427,RP00180,RP01887,RP01033,RP12277,RP00060,RP01963,RP00395,RP13340,RP06799,RP05698,RP01790,RP01093,RP00026,RP00424,RP11034,RP00729,RP05859,RP01666	R01518,R00199,R01858,R02628,R01138,R00659,R00724,R00200,R00206,R02320,R00430,R00208,R01012,R00572,R02188,R01512,R01515,R01517,R01660,R01702,R04138,R00761,R01067,R00761,R04097,R00315,R00317,R00320,R01978,R00658,R00238,R00725,R01139,R00299,R08404,R02185,R05804,R00303,R00850,R02085,R01061,R01063,R01827,R01978,R01196,R00006,R00014,R00211,R00210,R01699,R00207,R00224,R00226,R00209,R05636,R03145,R01830,R00771,R00743,R01323,R01179,R05508,R00393,R04057,R02955,R05336,R01359,R05509,R00928,R04000,R00229,R07832,R03884,R00227,R03153,R00235,R01090,R01088,R07601,R04096,R04095,R01702,R08566,R07601,R01651,R08566,R01651
473	0.33	264	18	52	0	1	C00031->C00123:[4->3,7->8]	RP06552,RP01134,RP04543,RP06799,RP00424,RP11035,RP03767,RP06299,RP01093,RP00026,RP00180,RP01887,RP00729,RP05859,RP11427,RP00060,RP05915,RP01963	R01384,R01386,R07658,R00837,R00286,R01978,R01090,R01088,R01702,R04138,R00761,R00771,R00743,R01323,R01179,R05508,R00393,R04057,R02955,R05336,R01359,R05509,R00928,R04000,R00229,R07832,R03884,R00227,R03153,R00235,R00315,R00317,R00320,R01978,R04096,R04095,R01702,R08566,R07601,R01651,R04097,R00725,R01139,R00299,R08404,R02185,R05804,R00303,R00850,R02737,R00836,R02085
474	0.33	277	19	53	0	1	C00031->C00123:[4->3,7->8]	RP06552,RP01134,RP04543,RP06799,RP11035,RP03767,RP00424,RP01093,RP00026,RP00180,RP01887,RP00729,RP05859,RP06639,RP06427,RP00060,RP05915,RP11427,RP01963	R01384,R01386,R07658,R00837,R00286,R01978,R01702,R04138,R01090,R01088,R00771,R00743,R01323,R01179,R05508,R00393,R04057,R02955,R05336,R01359,R05509,R00928,R04000,R00229,R07832,R03884,R00227,R03153,R00235,R00315,R00317,R00320,R01978,R04096,R04095,R01702,R08566,R07601,R01651,R01621,R01067,R00725,R01139,R00299,R08404,R02185,R05804,R00303,R00850,R02737,R00836,R04097,R02085
475	0.50	233	17	48	0	1	C00031->C00123:[7->2,7->3,9->1]	RP06299,RP11035,RP03767,RP01456,RP01093,RP00026,RP00180,RP00424,RP00729,RP01925,RP05859,RP11427,RP01457,RP00060,RP06593,RP01963,RP01133	R00761,R01702,R04138,R01360,R00771,R00743,R01323,R01179,R05508,R00393,R04057,R02955,R05336,R01359,R05509,R00928,R04000,R00229,R07832,R03884,R00227,R03153,R00235,R00315,R00317,R00320,R01090,R01088,R04096,R04095,R02035,R01702,R08566,R07601,R01651,R04097,R01360,R00725,R01139,R00299,R08404,R02185,R05804,R00303,R00850,R01528,R02085,R00835
476	1.00	338	32	99	0	2	C00031->C00123:[2->3,7->2,7->8,7->9,9->1,9->5]	RP01568,RP06299,RP00036,RP00113,RP11035,RP03767,RP01456,RP02454,RP11427,RP00180,RP02961,RP01033,RP00026,RP12277,RP04394,RP00395,RP00085,RP01963,RP11034,RP01590,RP13340,RP06799,RP01887,RP05698,RP01666,RP01093,RP01457,RP00424,RP00729,RP05859,RP00060,RP00216	R01518,R00761,R00199,R01858,R02628,R01138,R00659,R00724,R00200,R00206,R02320,R00430,R00208,R01012,R00572,R02188,R01512,R01515,R01517,R01660,R01702,R04138,R01360,R02740,R04097,R00315,R00317,R00320,R00028,R00658,R00743,R01323,R01179,R05508,R00393,R04057,R02955,R05336,R01359,R05509,R00928,R04000,R00229,R07832,R03884,R00227,R03153,R00235,R00238,R00238,R01061,R01063,R01357,R00410,R01365,R01359,R01358,R02085,R07601,R01555,R05196,R01827,R01978,R01978,R01196,R00006,R00014,R00211,R00210,R01699,R00207,R00224,R00226,R00209,R05636,R03145,R08566,R01651,R00771,R01360,R01090,R01088,R04096,R04095,R01702,R08566,R07601,R01651,R00725,R01139,R00299,R08404,R02185,R05804,R00303,R00850,R01788,R02189,R01786
477	0.50	405	23	42	0	1	C00031->C00123:[4->1,4->3,7->2]	RP06552,RP01134,RP04543,RP11035,RP03767,RP01456,RP00453,RP11427,RP06101,RP01457,RP05915,RP00343,RP01963,RP06172,RP00424,RP01093,RP06639,RP00287,RP00729,RP05859,RP06427,RP00060,RP04202	R01384,R01386,R07658,R00837,R00286,R01702,R04138,R01360,R02727,R00010,R04097,R00214,R00216,R01360,R02737,R00836,R02778,R02780,R02085,R00472,R01090,R01088,R00771,R01621,R00214,R00216,R04096,R04095,R01702,R08566,R07601,R01651,R01067,R00725,R01139,R00299,R08404,R02185,R05804,R00303,R00850,R00207
478	0.67	367	30	98	0	2	C00031->C00123:[2->3,7->2,7->8,9->1]	RP01568,RP00164,RP00036,RP00113,RP11035,RP03767,RP06299,RP11427,RP00180,RP01887,RP01033,RP00026,RP04394,RP00060,RP01963,RP01271,RP00395,RP06799,RP09657,RP05698,RP01093,RP06639,RP00424,RP11034,RP00729,RP00052,RP01666,RP05859,RP01270,RP09828	R01518,R01010,R01011,R01012,R00199,R01858,R02628,R01138,R00659,R00724,R00200,R00206,R02320,R00430,R00208,R01012,R00572,R02188,R01512,R01515,R01517,R01660,R01702,R04138,R00761,R04097,R00315,R00317,R00320,R01978,R00658,R00743,R01323,R01179,R05508,R00393,R04057,R02955,R05336,R01359,R05509,R00928,R04000,R00229,R07832,R03884,R00227,R03153,R00235,R00238,R00725,R01139,R00299,R08404,R02185,R05804,R00303,R00850,R02085,R01068,R01061,R01063,R01978,R06861,R01196,R00006,R00014,R00211,R00210,R01699,R00207,R00224,R00226,R00209,R05636,R03145,R00771,R01621,R01090,R01088,R07601,R04096,R04095,R00756,R00769,R05805,R00770,R00762,R00764,R00767,R08566,R01651,R01702,R08566,R07601,R01651,R01068,R06862
479	0.50	388	27	49	0	2	C00031->C00123:[7->1,7->2,7->3]	RP06552,RP01925,RP11035,RP03767,RP00196,RP04543,RP06101,RP02961,RP01133,RP01197,RP04202,RP01963,RP06172,RP01590,RP11034,RP00424,RP01666,RP01093,RP01457,RP00287,RP00729,RP05859,RP00060,RP01456,RP06299,RP06593,RP00216	R01384,R01386,R07658,R02035,R01702,R04138,R00289,R00287,R00955,R00286,R00214,R00216,R00028,R00835,R00959,R00207,R02085,R00472,R01555,R05196,R07601,R01090,R01088,R08566,R01651,R00771,R01360,R00214,R00216,R04096,R04095,R01702,R08566,R07601,R01651,R00725,R01139,R00299,R08404,R02185,R05804,R00303,R00850,R01360,R00761,R01528,R01788,R02189,R01786
480	0.67	273	21	58	0	2	C00031->C00123:[4->3,7->2,7->8,9->1]	RP06552,RP04543,RP11035,RP03767,RP06299,RP00453,RP01093,RP01887,RP00060,RP05915,RP00180,RP01963,RP06799,RP00424,RP04394,RP00026,RP11034,RP00729,RP05859,RP01666,RP00343	R01384,R01386,R07658,R00286,R01702,R04138,R00761,R02727,R00010,R00771,R01978,R00725,R01139,R00299,R08404,R02185,R05804,R00303,R00850,R02737,R00836,R00315,R00317,R00320,R02085,R01978,R01090,R01088,R00238,R00743,R01323,R01179,R05508,R00393,R04057,R02955,R05336,R01359,R05509,R00928,R04000,R00229,R07832,R03884,R00227,R03153,R00235,R07601,R04096,R04095,R01702,R08566,R07601,R01651,R08566,R01651,R02778,R02780
481	1.00	246	23	59	0	2	C00031->C00123:[7->2,7->3,7->8,7->9,9->1,9->5]	RP01925,RP11035,RP03767,RP01456,RP11427,RP00180,RP01887,RP01133,RP12277,RP00085,RP01963,RP06799,RP11034,RP00424,RP01666,RP01093,RP01457,RP00026,RP00729,RP05859,RP00060,RP06299,RP06593	R02035,R01702,R04138,R01360,R04097,R00315,R00317,R00320,R01978,R00835,R00238,R01357,R00410,R01365,R01359,R01358,R02085,R01978,R07601,R01090,R01088,R08566,R01651,R00771,R01360,R00743,R01323,R01179,R05508,R00393,R04057,R02955,R05336,R01359,R05509,R00928,R04000,R00229,R07832,R03884,R00227,R03153,R00235,R04096,R04095,R01702,R08566,R07601,R01651,R00725,R01139,R00299,R08404,R02185,R05804,R00303,R00850,R00761,R01528
482	0.67	353	30	93	0	2	C00031->C00123:[2->3,7->2,7->8,9->1]	RP01568,RP00036,RP00113,RP11035,RP03767,RP06299,RP02454,RP11427,RP00180,RP02961,RP01033,RP00026,RP04394,RP00395,RP01963,RP11034,RP01590,RP13340,RP06799,RP01887,RP05698,RP01666,RP01093,RP06639,RP00424,RP00729,RP05859,RP06427,RP00060,RP00216	R01518,R00199,R01858,R02628,R01138,R00659,R00724,R00200,R00206,R02320,R00430,R00208,R01012,R00572,R02188,R01512,R01515,R01517,R01660,R01702,R04138,R00761,R02740,R04097,R00315,R00317,R00320,R00028,R00658,R00743,R01323,R01179,R05508,R00393,R04057,R02955,R05336,R01359,R05509,R00928,R04000,R00229,R07832,R03884,R00227,R03153,R00235,R00238,R01061,R01063,R02085,R07601,R01555,R05196,R01827,R01978,R01978,R01196,R00006,R00014,R00211,R00210,R01699,R00207,R00224,R00226,R00209,R05636,R03145,R08566,R01651,R00771,R01621,R01090,R01088,R04096,R04095,R01702,R08566,R07601,R01651,R01067,R00725,R01139,R00299,R08404,R02185,R05804,R00303,R00850,R01788,R02189,R01786
483	0.50	415	26	48	0	1	C00031->C00123:[4->1,4->3,7->2]	RP06552,RP01134,RP04543,RP11035,RP03767,RP00196,RP01456,RP11427,RP06101,RP02961,RP01457,RP05915,RP01197,RP01963,RP06172,RP01590,RP00424,RP01093,RP06639,RP00287,RP00729,RP05859,RP06427,RP00060,RP04202,RP00216	R01384,R01386,R07658,R00837,R00286,R01702,R04138,R00289,R00287,R00955,R01360,R04097,R00214,R00216,R00028,R01360,R02737,R00836,R00959,R02085,R00472,R01555,R05196,R01090,R01088,R00771,R01621,R00214,R00216,R04096,R04095,R01702,R08566,R07601,R01651,R01067,R00725,R01139,R00299,R08404,R02185,R05804,R00303,R00850,R00207,R01788,R02189,R01786
484	0.67	310	25	61	0	1	C00031->C00123:[4->1,4->3,9->2,9->8]	RP01095,RP06552,RP01134,RP11035,RP03767,RP04543,RP11427,RP00180,RP01887,RP01093,RP05915,RP06101,RP01573,RP01963,RP06172,RP06639,RP06799,RP00424,RP04394,RP00026,RP00287,RP00729,RP05859,RP00060,RP01576	R05339,R01384,R01386,R07658,R00837,R01702,R04138,R00286,R04097,R00315,R00317,R00320,R01978,R00771,R02737,R00836,R00214,R00216,R01529,R02085,R00472,R01621,R01978,R01090,R01088,R00238,R00743,R01323,R01179,R05508,R00393,R04057,R02955,R05336,R01359,R05509,R00928,R04000,R00229,R07832,R03884,R00227,R03153,R00235,R00214,R00216,R04096,R04095,R01702,R08566,R07601,R01651,R00725,R01139,R00299,R08404,R02185,R05804,R00303,R00850,R05338
485	0.17	422	16	62	0	2	C00031->C00123:[5->3]	RP01568,RP00395,RP00036,RP00113,RP05698,RP11035,RP01238,RP01093,RP00424,RP01033,RP00052,RP00060,RP05859,RP01270,RP01666,RP11034	R01518,R01061,R01063,R00199,R01858,R02628,R01138,R00659,R00724,R00200,R00206,R02320,R00430,R00208,R01012,R00572,R02188,R01512,R01515,R01517,R01660,R01196,R00006,R00014,R00211,R00210,R01699,R00207,R00224,R00226,R00209,R05636,R03145,R01702,R01015,R00771,R01090,R01088,R00658,R00756,R00769,R05805,R00770,R00762,R00764,R00767,R00725,R01139,R00299,R08404,R02185,R05804,R00303,R00850,R01702,R08566,R07601,R01651,R01068,R08566,R01651,R07601
486	0.67	359	30	93	0	2	C00031->C00123:[2->3,7->2,7->8,9->1]	RP01568,RP00036,RP00113,RP11035,RP03767,RP06299,RP02454,RP11427,RP00180,RP02961,RP08343,RP01033,RP11034,RP04394,RP00395,RP01963,RP04833,RP01590,RP13340,RP06799,RP01887,RP05698,RP01666,RP01093,RP00026,RP00424,RP00729,RP05859,RP00060,RP00216	R01518,R00199,R01858,R02628,R01138,R00659,R00724,R00200,R00206,R02320,R00430,R00208,R01012,R00572,R02188,R01512,R01515,R01517,R01660,R01702,R04138,R00761,R02740,R04097,R00315,R00317,R00320,R00028,R00236,R00658,R07601,R00238,R01061,R01063,R02085,R00316,R01555,R05196,R01827,R01978,R01978,R01196,R00006,R00014,R00211,R00210,R01699,R00207,R00224,R00226,R00209,R05636,R03145,R08566,R01651,R00771,R00743,R01323,R01179,R05508,R00393,R04057,R02955,R05336,R01359,R05509,R00928,R04000,R00229,R07832,R03884,R00227,R03153,R00235,R01090,R01088,R04096,R04095,R01702,R08566,R07601,R01651,R00725,R01139,R00299,R08404,R02185,R05804,R00303,R00850,R01788,R02189,R01786
487	0.83	329	35	100	0	2	C00031->C00123:[4->1,4->3,4->5,7->2,7->9,9->1,9->5]	RP06552,RP01568,RP01134,RP01456,RP12277,RP00113,RP11035,RP03767,RP00649,RP04543,RP06101,RP01033,RP00026,RP00109,RP00078,RP05915,RP00180,RP01963,RP06172,RP00085,RP00395,RP13340,RP01790,RP11034,RP05698,RP01666,RP01093,RP01457,RP00424,RP00729,RP00287,RP05859,RP00060,RP04202,RP06299	R01384,R01386,R07658,R01518,R00837,R01360,R00238,R02188,R01512,R01515,R01517,R01660,R01702,R04138,R00761,R01067,R00286,R00214,R00216,R00658,R00743,R01323,R01179,R05508,R00393,R04057,R02955,R05336,R01359,R05509,R00928,R04000,R00229,R07832,R03884,R00227,R03153,R00235,R00344,R00930,R00217,R00353,R00431,R00346,R00345,R00726,R00341,R02737,R00836,R00315,R00317,R00320,R02085,R00472,R01357,R00410,R01365,R01359,R01358,R01061,R01063,R01827,R01830,R07601,R01196,R00006,R00014,R00211,R00210,R01699,R00207,R00224,R00226,R00209,R05636,R03145,R08566,R01651,R00771,R01360,R01090,R01088,R04096,R04095,R00214,R00216,R01702,R08566,R07601,R01651,R00725,R01139,R00299,R08404,R02185,R05804,R00303,R00850,R00207,R00761
488	0.50	350	24	83	0	1	C00031->C00123:[7->2,9->1,9->3]	RP01568,RP06299,RP00036,RP00113,RP11035,RP03767,RP01456,RP11427,RP00180,RP01033,RP00026,RP01963,RP06172,RP01271,RP00395,RP00424,RP06101,RP01093,RP01457,RP00729,RP00052,RP00285,RP00060,RP05859	R01518,R00761,R00199,R01858,R02628,R01138,R00659,R00724,R00200,R00206,R02320,R00430,R00208,R01012,R00572,R02188,R01512,R01515,R01517,R01660,R01702,R04138,R01360,R04097,R00315,R00317,R00320,R00658,R00743,R01323,R01179,R05508,R00393,R04057,R02955,R05336,R01359,R05509,R00928,R04000,R00229,R07832,R03884,R00227,R03153,R00235,R02085,R00472,R01068,R01061,R01063,R01090,R01088,R00214,R00216,R00771,R01360,R04096,R04095,R00756,R00769,R05805,R00770,R00762,R00764,R00767,R00211,R00210,R00209,R01196,R00212,R00725,R01139,R00299,R08404,R02185,R05804,R00303,R00850,R01702,R08566,R07601,R01651
489	0.50	431	28	74	0	2	C00031->C00123:[4->1,4->2,4->3]	RP06552,RP01568,RP01134,RP01456,RP00036,RP00113,RP11035,RP03767,RP02940,RP00060,RP06101,RP02450,RP01133,RP00287,RP05915,RP01963,RP06172,RP00395,RP13340,RP05698,RP01457,RP00424,RP11034,RP00729,RP01033,RP05859,RP01666,RP04543	R01384,R01386,R07658,R01518,R00837,R01360,R00199,R01858,R02628,R01138,R00659,R00724,R00200,R00206,R02320,R00430,R00208,R01012,R00572,R02188,R01512,R01515,R01517,R01660,R01702,R04138,R03321,R00725,R01139,R00299,R08404,R02185,R05804,R00303,R00850,R00214,R00216,R02736,R00835,R00214,R00216,R02737,R00836,R02085,R00472,R01061,R01063,R01827,R01196,R00006,R00014,R00211,R00210,R01699,R00207,R00224,R00226,R00209,R05636,R03145,R01360,R01090,R01088,R07601,R04096,R04095,R00658,R01702,R08566,R07601,R01651,R08566,R01651,R00286
490	0.33	230	19	61	0	2	C00031->C00123:[7->8,9->3]	RP06172,RP11035,RP03767,RP01666,RP00180,RP01887,RP00079,RP05729,RP01963,RP06799,RP00424,RP01093,RP06639,RP00026,RP11034,RP00729,RP05859,RP06427,RP00060	R00472,R01702,R04138,R08566,R01651,R00315,R00317,R00320,R01978,R00361,R00360,R00343,R00342,R01447,R01257,R00217,R00346,R00345,R00726,R00341,R00431,R02085,R01978,R01090,R01088,R00771,R01621,R00743,R01323,R01179,R05508,R00393,R04057,R02955,R05336,R01359,R05509,R00928,R04000,R00229,R07832,R03884,R00227,R03153,R00235,R07601,R04096,R04095,R01702,R08566,R07601,R01651,R01067,R00725,R01139,R00299,R08404,R02185,R05804,R00303,R00850
491	0.50	443	28	76	0	2	C00031->C00123:[4->1,4->3,7->2]	RP06552,RP01568,RP01134,RP04543,RP00036,RP11035,RP03767,RP01456,RP06101,RP01033,RP00060,RP05915,RP01963,RP06172,RP01271,RP11034,RP05698,RP01093,RP01457,RP00424,RP00287,RP00729,RP00052,RP01264,RP01666,RP05859,RP04202,RP06299	R01384,R01386,R07658,R01518,R00837,R00286,R00199,R01858,R02628,R01138,R00659,R00724,R00200,R00206,R02320,R00430,R00208,R01012,R00572,R01702,R04138,R01360,R00214,R00216,R00658,R00725,R01139,R00299,R08404,R02185,R05804,R00303,R00850,R02737,R00836,R02085,R00472,R01068,R07601,R01196,R00006,R00014,R00211,R00210,R01699,R00207,R00224,R00226,R00209,R05636,R03145,R00771,R01360,R01090,R01088,R00214,R00216,R04096,R04095,R00756,R00769,R05805,R00770,R00762,R00764,R00767,R07159,R01058,R08566,R01651,R01702,R08566,R07601,R01651,R00207,R00761
492	1.00	371	41	114	0	2	C00031->C00123:[4->3,7->2,7->8,7->9,9->1,9->3,9->5]	RP06552,RP01568,RP00113,RP11035,RP03767,RP00196,RP06299,RP11427,RP06101,RP02450,RP01457,RP01197,RP01963,RP00395,RP13340,RP06799,RP00424,RP01093,RP00287,RP00060,RP04202,RP00216,RP04543,RP00036,RP02940,RP01456,RP02961,RP01133,RP12277,RP00085,RP00180,RP06172,RP01590,RP01887,RP05698,RP00026,RP11034,RP00729,RP01033,RP05859,RP01666	R01384,R01386,R07658,R01518,R02188,R01512,R01515,R01517,R01660,R01702,R04138,R00289,R00287,R00955,R00761,R04097,R00214,R00216,R02736,R01360,R00959,R02085,R01061,R01063,R01827,R01978,R01090,R01088,R00771,R00214,R00216,R00725,R01139,R00299,R08404,R02185,R05804,R00303,R00850,R00207,R01788,R02189,R01786,R00286,R00199,R01858,R02628,R01138,R00659,R00724,R00200,R00206,R02320,R00430,R00208,R01012,R00572,R03321,R01360,R00028,R00835,R00238,R01357,R00410,R01365,R01359,R01358,R00315,R00317,R00320,R00472,R01555,R05196,R01978,R01196,R00006,R00014,R00211,R00210,R01699,R00207,R00224,R00226,R00209,R05636,R03145,R00743,R01323,R01179,R05508,R00393,R04057,R02955,R05336,R01359,R05509,R00928,R04000,R00229,R07832,R03884,R00227,R03153,R00235,R07601,R04096,R04095,R00658,R01702,R08566,R07601,R01651,R08566,R01651
493	0.67	278	20	53	0	2	C00031->C00123:[7->8,7->9,9->3,9->5]	RP06172,RP11035,RP03767,RP06299,RP00180,RP01887,RP08343,RP12277,RP00060,RP01963,RP04833,RP06799,RP00424,RP06101,RP01093,RP00026,RP11034,RP00729,RP05859,RP01666	R00472,R01702,R04138,R00761,R00315,R00317,R00320,R01978,R00236,R00238,R00725,R01139,R00299,R08404,R02185,R05804,R00303,R00850,R02085,R00316,R01978,R01090,R01088,R00214,R00216,R00771,R00743,R01323,R01179,R05508,R00393,R04057,R02955,R05336,R01359,R05509,R00928,R04000,R00229,R07832,R03884,R00227,R03153,R00235,R07601,R04096,R04095,R01702,R08566,R07601,R01651,R08566,R01651
494	1.00	310	30	95	0	2	C00031->C00123:[2->3,7->2,7->8,7->9,9->1,9->5]	RP01568,RP01456,RP12277,RP00113,RP11035,RP03767,RP06299,RP11427,RP00180,RP01887,RP01033,RP00026,RP00109,RP00078,RP00060,RP00085,RP01963,RP01271,RP00395,RP06799,RP05698,RP01093,RP01457,RP00424,RP11034,RP00729,RP00052,RP01666,RP05859,RP04394	R01518,R01360,R00238,R02188,R01512,R01515,R01517,R01660,R01702,R04138,R00761,R04097,R00315,R00317,R00320,R01978,R00658,R00743,R01323,R01179,R05508,R00393,R04057,R02955,R05336,R01359,R05509,R00928,R04000,R00229,R07832,R03884,R00227,R03153,R00235,R00344,R00930,R00217,R00353,R00431,R00346,R00345,R00726,R00341,R00725,R01139,R00299,R08404,R02185,R05804,R00303,R00850,R01357,R00410,R01365,R01359,R01358,R02085,R01068,R01061,R01063,R01978,R01196,R00006,R00014,R00211,R00210,R01699,R00207,R00224,R00226,R00209,R05636,R03145,R00771,R01360,R01090,R01088,R07601,R04096,R04095,R00756,R00769,R05805,R00770,R00762,R00764,R00767,R08566,R01651,R01702,R08566,R07601,R01651,R00238
495	1.00	343	30	94	0	2	C00031->C00123:[2->3,7->2,7->8,7->9,9->1,9->5]	RP01568,RP06299,RP00036,RP00113,RP11035,RP03767,RP02940,RP01456,RP11427,RP00180,RP01887,RP02450,RP01133,RP12277,RP00060,RP00085,RP01963,RP00395,RP13340,RP06799,RP05698,RP01093,RP01457,RP00424,RP00026,RP11034,RP00729,RP01033,RP05859,RP01666	R01518,R00761,R00199,R01858,R02628,R01138,R00659,R00724,R00200,R00206,R02320,R00430,R00208,R01012,R00572,R02188,R01512,R01515,R01517,R01660,R01702,R04138,R03321,R01360,R04097,R00315,R00317,R00320,R01978,R02736,R00835,R00238,R00725,R01139,R00299,R08404,R02185,R05804,R00303,R00850,R01357,R00410,R01365,R01359,R01358,R02085,R01061,R01063,R01827,R01978,R01196,R00006,R00014,R00211,R00210,R01699,R00207,R00224,R00226,R00209,R05636,R03145,R00771,R01360,R01090,R01088,R00743,R01323,R01179,R05508,R00393,R04057,R02955,R05336,R01359,R05509,R00928,R04000,R00229,R07832,R03884,R00227,R03153,R00235,R07601,R04096,R04095,R00658,R01702,R08566,R07601,R01651,R08566,R01651
496	0.50	256	19	50	0	1	C00031->C00123:[7->8,7->9,9->5]	RP01095,RP11035,RP03767,RP06299,RP11427,RP00180,RP01887,RP00026,RP12277,RP01573,RP01963,RP06799,RP00424,RP01093,RP06639,RP00729,RP05859,RP00060,RP01576	R05339,R01702,R04138,R00761,R04097,R00315,R00317,R00320,R01978,R00743,R01323,R01179,R05508,R00393,R04057,R02955,R05336,R01359,R05509,R00928,R04000,R00229,R07832,R03884,R00227,R03153,R00235,R00238,R01529,R02085,R01978,R01090,R01088,R00771,R01621,R04096,R04095,R01702,R08566,R07601,R01651,R00725,R01139,R00299,R08404,R02185,R05804,R00303,R00850,R05338
497	0.33	290	23	68	0	2	C00031->C00123:[5->3,5->8]	RP00164,RP11035,RP00528,RP01666,RP00180,RP00357,RP00026,RP03735,RP01963,RP01887,RP06799,RP09657,RP00424,RP03767,RP01093,RP06639,RP11034,RP00729,RP00052,RP00060,RP05859,RP01270,RP09828	R01010,R01011,R01012,R01702,R00604,R02479,R08566,R01651,R00315,R00317,R00320,R06862,R01440,R00743,R01323,R01179,R05508,R00393,R04057,R02955,R05336,R01359,R05509,R00928,R04000,R00229,R07832,R03884,R00227,R03153,R00235,R00134,R03215,R03146,R00519,R02085,R01978,R01978,R06861,R01090,R01088,R04138,R00771,R01621,R07601,R04096,R04095,R00756,R00769,R05805,R00770,R00762,R00764,R00767,R00725,R01139,R00299,R08404,R02185,R05804,R00303,R00850,R01702,R08566,R07601,R01651,R01068,R06862
498	0.17	220	14	45	0	1	C00031->C00123:[7->8]	RP06799,RP01887,RP11035,RP03767,RP06299,RP01093,RP00026,RP00180,RP00424,RP00729,RP05859,RP11427,RP00060,RP01963	R01978,R01978,R01702,R04138,R00761,R00771,R00743,R01323,R01179,R05508,R00393,R04057,R02955,R05336,R01359,R05509,R00928,R04000,R00229,R07832,R03884,R00227,R03153,R00235,R00315,R00317,R00320,R01090,R01088,R04096,R04095,R01702,R08566,R07601,R01651,R04097,R00725,R01139,R00299,R08404,R02185,R05804,R00303,R00850,R02085
499	0.67	299	22	55	0	2	C00031->C00123:[7->8,7->9,9->3,9->5]	RP06172,RP11035,RP03767,RP06299,RP00180,RP01887,RP08343,RP06639,RP12277,RP00060,RP01963,RP04833,RP06799,RP00424,RP06101,RP01093,RP00026,RP11034,RP00729,RP05859,RP06427,RP01666	R00472,R01702,R04138,R00761,R00315,R00317,R00320,R01978,R00236,R01621,R00238,R00725,R01139,R00299,R08404,R02185,R05804,R00303,R00850,R02085,R00316,R01978,R01090,R01088,R00214,R00216,R00771,R00743,R01323,R01179,R05508,R00393,R04057,R02955,R05336,R01359,R05509,R00928,R04000,R00229,R07832,R03884,R00227,R03153,R00235,R07601,R04096,R04095,R01702,R08566,R07601,R01651,R01067,R08566,R01651
500	0.67	298	23	56	0	2	C00031->C00123:[7->8,7->9,9->3,9->5]	RP06172,RP11035,RP03767,RP06299,RP11427,RP00180,RP01887,RP08343,RP00026,RP12277,RP01963,RP04833,RP06799,RP00424,RP01666,RP06101,RP01093,RP06639,RP11034,RP00729,RP05859,RP06427,RP00060	R00472,R01702,R04138,R00761,R04097,R00315,R00317,R00320,R01978,R00236,R00743,R01323,R01179,R05508,R00393,R04057,R02955,R05336,R01359,R05509,R00928,R04000,R00229,R07832,R03884,R00227,R03153,R00235,R00238,R02085,R00316,R01978,R01090,R01088,R08566,R01651,R00214,R00216,R00771,R01621,R07601,R04096,R04095,R01702,R08566,R07601,R01651,R01067,R00725,R01139,R00299,R08404,R02185,R05804,R00303,R00850
501	1.00	346	27	93	0	2	C00031->C00123:[2->3,7->2,7->8,7->9,9->1,9->5]	RP01568,RP06299,RP00036,RP11035,RP03767,RP01456,RP11427,RP00180,RP01887,RP01033,RP01457,RP12277,RP00085,RP01963,RP01271,RP06799,RP11034,RP05698,RP01666,RP01093,RP00026,RP00424,RP00729,RP00052,RP01264,RP00060,RP05859	R01518,R00761,R00199,R01858,R02628,R01138,R00659,R00724,R00200,R00206,R02320,R00430,R00208,R01012,R00572,R01702,R04138,R01360,R04097,R00315,R00317,R00320,R01978,R00658,R01360,R00238,R01357,R00410,R01365,R01359,R01358,R02085,R01068,R01978,R07601,R01196,R00006,R00014,R00211,R00210,R01699,R00207,R00224,R00226,R00209,R05636,R03145,R08566,R01651,R00771,R00743,R01323,R01179,R05508,R00393,R04057,R02955,R05336,R01359,R05509,R00928,R04000,R00229,R07832,R03884,R00227,R03153,R00235,R01090,R01088,R04096,R04095,R00756,R00769,R05805,R00770,R00762,R00764,R00767,R07159,R01058,R00725,R01139,R00299,R08404,R02185,R05804,R00303,R00850,R01702,R08566,R07601,R01651
502	0.67	341	26	70	0	2	C00031->C00123:[7->2,7->8,9->1,9->3]	RP00164,RP06172,RP11035,RP03767,RP06299,RP00180,RP01887,RP06705,RP04394,RP00060,RP01963,RP11034,RP06799,RP09657,RP09828,RP06101,RP01093,RP06639,RP00026,RP00424,RP00729,RP05859,RP01666,RP00052,RP01270,RP00143	R01010,R01011,R01012,R00472,R01702,R04138,R00761,R00315,R00317,R00320,R01978,R01776,R00238,R00725,R01139,R00299,R08404,R02185,R05804,R00303,R00850,R02085,R07601,R01978,R06861,R06862,R00214,R00216,R00771,R01621,R00743,R01323,R01179,R05508,R00393,R04057,R02955,R05336,R01359,R05509,R00928,R04000,R00229,R07832,R03884,R00227,R03153,R00235,R01090,R01088,R04096,R04095,R01702,R08566,R07601,R01651,R08566,R01651,R00756,R00769,R05805,R00770,R00762,R00764,R00767,R01068,R00651,R01287,R02026,R03217
503	0.50	267	19	55	0	1	C00031->C00123:[4->3,7->2,9->1]	RP06552,RP06299,RP00453,RP11035,RP03767,RP01456,RP01093,RP00026,RP00180,RP04543,RP00424,RP00729,RP05859,RP11427,RP01457,RP00060,RP00343,RP05915,RP01963	R01384,R01386,R07658,R00761,R02727,R00010,R01702,R04138,R01360,R00771,R00743,R01323,R01179,R05508,R00393,R04057,R02955,R05336,R01359,R05509,R00928,R04000,R00229,R07832,R03884,R00227,R03153,R00235,R00315,R00317,R00320,R00286,R01090,R01088,R04096,R04095,R01702,R08566,R07601,R01651,R04097,R01360,R00725,R01139,R00299,R08404,R02185,R05804,R00303,R00850,R02778,R02780,R02737,R00836,R02085
504	0.67	272	23	96	0	2	C00031->C00123:[7->2,7->8,9->1,9->3]	RP06172,RP11035,RP03767,RP06299,RP05694,RP00180,RP01887,RP08343,RP00026,RP05067,RP01963,RP04833,RP06799,RP00424,RP01077,RP01093,RP00079,RP11034,RP00729,RP05859,RP00060,RP01666,RP04394	R00472,R01702,R04138,R00761,R04709,R07989,R06635,R06637,R06636,R06459,R06458,R06448,R07250,R06510,R07253,R05331,R06641,R00233,R06511,R06512,R06643,R06644,R06645,R02505,R07987,R07251,R07988,R05188,R06482,R06483,R06480,R06481,R02447,R05464,R01613,R01614,R05190,R07758,R02223,R07254,R02224,R00315,R00317,R00320,R01978,R00236,R00743,R01323,R01179,R05508,R00393,R04057,R02955,R05336,R01359,R05509,R00928,R04000,R00229,R07832,R03884,R00227,R03153,R00235,R00344,R02085,R00316,R01978,R01090,R01088,R00742,R00771,R00361,R00360,R00343,R00342,R01447,R01257,R07601,R04096,R04095,R01702,R08566,R07601,R01651,R00725,R01139,R00299,R08404,R02185,R05804,R00303,R00850,R08566,R01651,R00238
505	0.83	351	27	66	0	1	C00031->C00123:[4->3,7->2,7->9,9->1,9->5]	RP06552,RP01134,RP04543,RP01861,RP11035,RP03767,RP01456,RP11427,RP00180,RP01457,RP12277,RP04012,RP05915,RP00085,RP01963,RP08499,RP00424,RP05938,RP01093,RP00026,RP00729,RP01856,RP03053,RP00060,RP05859,RP01857,RP06299	R01384,R01386,R07658,R00837,R00286,R01940,R01702,R04138,R01360,R04097,R00315,R00317,R00320,R01360,R00238,R04371,R02737,R00836,R01357,R00410,R01365,R01359,R01358,R02085,R00271,R01090,R01088,R01940,R01933,R00771,R00743,R01323,R01179,R05508,R00393,R04057,R02955,R05336,R01359,R05509,R00928,R04000,R00229,R07832,R03884,R00227,R03153,R00235,R04096,R04095,R01933,R03444,R00725,R01139,R00299,R08404,R02185,R05804,R00303,R00850,R01702,R08566,R07601,R01651,R01934,R00761
506	0.83	314	31	79	0	2	C00031->C00123:[4->3,7->2,7->9,9->1,9->5]	RP06552,RP01456,RP12277,RP11035,RP03767,RP00196,RP04543,RP00453,RP06101,RP02961,RP00026,RP00287,RP05915,RP00180,RP01197,RP00343,RP01963,RP06172,RP00085,RP01590,RP00424,RP01666,RP01093,RP01457,RP11034,RP00729,RP05859,RP00060,RP04202,RP06299,RP00216	R01384,R01386,R07658,R01360,R00238,R01702,R04138,R00289,R00287,R00955,R00286,R02727,R00010,R00214,R00216,R00028,R00743,R01323,R01179,R05508,R00393,R04057,R02955,R05336,R01359,R05509,R00928,R04000,R00229,R07832,R03884,R00227,R03153,R00235,R00214,R00216,R02737,R00836,R00315,R00317,R00320,R00959,R02778,R02780,R02085,R00472,R01357,R00410,R01365,R01359,R01358,R01555,R05196,R01090,R01088,R08566,R01651,R00771,R01360,R07601,R04096,R04095,R01702,R08566,R07601,R01651,R00725,R01139,R00299,R08404,R02185,R05804,R00303,R00850,R00207,R00761,R01788,R02189,R01786
507	0.83	306	30	76	0	2	C00031->C00123:[4->1,4->3,4->5,7->2,7->9,9->1,9->5]	RP06552,RP01134,RP01456,RP12277,RP11035,RP03767,RP00196,RP04543,RP06101,RP02961,RP00026,RP00287,RP05915,RP00180,RP01197,RP01963,RP06172,RP00085,RP01590,RP00424,RP01666,RP01093,RP01457,RP11034,RP00729,RP05859,RP00060,RP04202,RP06299,RP00216	R01384,R01386,R07658,R00837,R01360,R00238,R01702,R04138,R00289,R00287,R00955,R00286,R00214,R00216,R00028,R00743,R01323,R01179,R05508,R00393,R04057,R02955,R05336,R01359,R05509,R00928,R04000,R00229,R07832,R03884,R00227,R03153,R00235,R00214,R00216,R02737,R00836,R00315,R00317,R00320,R00959,R02085,R00472,R01357,R00410,R01365,R01359,R01358,R01555,R05196,R01090,R01088,R08566,R01651,R00771,R01360,R07601,R04096,R04095,R01702,R08566,R07601,R01651,R00725,R01139,R00299,R08404,R02185,R05804,R00303,R00850,R00207,R00761,R01788,R02189,R01786
508	0.67	237	21	58	0	2	C00031->C00123:[7->8,7->9,9->3,9->5]	RP06172,RP11035,RP03767,RP06299,RP11427,RP00180,RP01887,RP12277,RP01963,RP06799,RP00424,RP01666,RP06101,RP01093,RP00026,RP11034,RP00729,RP05859,RP00285,RP00060,RP04202	R00472,R01702,R04138,R00761,R04097,R00315,R00317,R00320,R01978,R00238,R02085,R01978,R01090,R01088,R08566,R01651,R00214,R00216,R00771,R00743,R01323,R01179,R05508,R00393,R04057,R02955,R05336,R01359,R05509,R00928,R04000,R00229,R07832,R03884,R00227,R03153,R00235,R07601,R04096,R04095,R01702,R08566,R07601,R01651,R00211,R00210,R00209,R01196,R00212,R00725,R01139,R00299,R08404,R02185,R05804,R00303,R00850,R00207
509	1.00	312	33	79	0	2	C00031->C00123:[4->1,4->3,4->5,7->2,7->8,7->9,9->1,9->5]	RP06552,RP01134,RP04543,RP01887,RP11035,RP03767,RP00196,RP01456,RP11427,RP06101,RP02961,RP01457,RP12277,RP00060,RP05915,RP00180,RP01197,RP01963,RP06172,RP00085,RP01590,RP06799,RP11034,RP00424,RP01093,RP00026,RP00287,RP00729,RP05859,RP01666,RP04202,RP06299,RP00216	R01384,R01386,R07658,R00837,R00286,R01978,R01702,R04138,R00289,R00287,R00955,R01360,R04097,R00214,R00216,R00028,R01360,R00238,R00725,R01139,R00299,R08404,R02185,R05804,R00303,R00850,R02737,R00836,R00315,R00317,R00320,R00959,R02085,R00472,R01357,R00410,R01365,R01359,R01358,R01555,R05196,R01978,R07601,R01090,R01088,R00771,R00743,R01323,R01179,R05508,R00393,R04057,R02955,R05336,R01359,R05509,R00928,R04000,R00229,R07832,R03884,R00227,R03153,R00235,R00214,R00216,R04096,R04095,R01702,R08566,R07601,R01651,R08566,R01651,R00207,R00761,R01788,R02189,R01786
510	0.33	423	17	27	0	1	C00031->C00123:[4->1,4->3]	RP06552,RP01134,RP11035,RP03767,RP04543,RP11427,RP06101,RP01887,RP05915,RP01963,RP06172,RP06799,RP00424,RP04394,RP00287,RP00729,RP05859	R01384,R01386,R07658,R00837,R01702,R04138,R00286,R04097,R00214,R00216,R01978,R02737,R00836,R02085,R00472,R01978,R01090,R01088,R00238,R00214,R00216,R04096,R04095,R01702,R08566,R07601,R01651
511	0.67	293	25	70	0	2	C00031->C00123:[5->3,7->2,7->8,9->1]	RP00164,RP11035,RP00528,RP06299,RP11427,RP00180,RP00357,RP00026,RP04394,RP03735,RP00060,RP01963,RP06799,RP01887,RP00424,RP03767,RP01093,RP06639,RP11034,RP00729,RP00052,RP06427,RP01666,RP05859,RP01270	R01010,R01011,R01012,R01702,R00604,R02479,R00761,R04097,R00315,R00317,R00320,R06862,R01440,R00743,R01323,R01179,R05508,R00393,R04057,R02955,R05336,R01359,R05509,R00928,R04000,R00229,R07832,R03884,R00227,R03153,R00235,R00238,R00134,R03215,R03146,R00519,R00725,R01139,R00299,R08404,R02185,R05804,R00303,R00850,R02085,R01978,R01978,R01090,R01088,R04138,R00771,R01621,R07601,R04096,R04095,R00756,R00769,R05805,R00770,R00762,R00764,R00767,R01067,R08566,R01651,R01702,R08566,R07601,R01651,R01068
512	1.00	254	23	65	0	2	C00031->C00123:[7->2,7->8,7->9,9->1,9->3,9->5]	RP06172,RP11035,RP03767,RP06299,RP11427,RP00180,RP01887,RP08343,RP00079,RP12277,RP04394,RP05729,RP01963,RP04833,RP06799,RP00424,RP01666,RP01093,RP00026,RP11034,RP00729,RP05859,RP00060	R00472,R01702,R04138,R00761,R04097,R00315,R00317,R00320,R01978,R00236,R00361,R00360,R00343,R00342,R01447,R01257,R00238,R00238,R00217,R00346,R00345,R00726,R00341,R00431,R02085,R00316,R01978,R01090,R01088,R08566,R01651,R00771,R00743,R01323,R01179,R05508,R00393,R04057,R02955,R05336,R01359,R05509,R00928,R04000,R00229,R07832,R03884,R00227,R03153,R00235,R07601,R04096,R04095,R01702,R08566,R07601,R01651,R00725,R01139,R00299,R08404,R02185,R05804,R00303,R00850
513	0.67	257	22	59	0	2	C00031->C00123:[7->2,7->8,9->1,9->3]	RP06172,RP11035,RP03767,RP06299,RP00180,RP01887,RP00026,RP04394,RP00060,RP01963,RP06799,RP00424,RP00285,RP06101,RP01093,RP06639,RP11034,RP00729,RP05859,RP06427,RP01666,RP04202	R00472,R01702,R04138,R00761,R00315,R00317,R00320,R01978,R00743,R01323,R01179,R05508,R00393,R04057,R02955,R05336,R01359,R05509,R00928,R04000,R00229,R07832,R03884,R00227,R03153,R00235,R00238,R00725,R01139,R00299,R08404,R02185,R05804,R00303,R00850,R02085,R01978,R01090,R01088,R00211,R00210,R00209,R01196,R00212,R00214,R00216,R00771,R01621,R07601,R04096,R04095,R01702,R08566,R07601,R01651,R01067,R08566,R01651,R00207
514	0.50	250	17	48	0	1	C00031->C00123:[7->2,7->8,9->1]	RP06639,RP06799,RP00424,RP03767,RP11035,RP06299,RP04394,RP00026,RP00180,RP01887,RP00729,RP05859,RP01093,RP06427,RP00060,RP11427,RP01963	R01621,R01978,R01090,R01088,R04138,R01702,R00761,R00238,R00743,R01323,R01179,R05508,R00393,R04057,R02955,R05336,R01359,R05509,R00928,R04000,R00229,R07832,R03884,R00227,R03153,R00235,R00315,R00317,R00320,R01978,R04096,R04095,R01702,R08566,R07601,R01651,R00771,R01067,R00725,R01139,R00299,R08404,R02185,R05804,R00303,R00850,R04097,R02085
515	0.33	385	25	69	0	2	C00031->C00123:[2->3,7->8]	RP01568,RP06299,RP00113,RP11035,RP03767,RP01666,RP00180,RP01887,RP08343,RP01033,RP00109,RP00078,RP01963,RP04833,RP01271,RP00395,RP06799,RP11034,RP05698,RP01093,RP00424,RP00729,RP00052,RP00060,RP05859	R01518,R00761,R02188,R01512,R01515,R01517,R01660,R01702,R04138,R08566,R01651,R00315,R00317,R00320,R01978,R00236,R00658,R00344,R00930,R00217,R00353,R00431,R00346,R00345,R00726,R00341,R02085,R00316,R01068,R01061,R01063,R01978,R07601,R01196,R00006,R00014,R00211,R00210,R01699,R00207,R00224,R00226,R00209,R05636,R03145,R00771,R01090,R01088,R04096,R04095,R00756,R00769,R05805,R00770,R00762,R00764,R00767,R00725,R01139,R00299,R08404,R02185,R05804,R00303,R00850,R01702,R08566,R07601,R01651
516	0.33	360	25	91	0	2	C00031->C00123:[5->3,7->8]	RP01568,RP00036,RP00113,RP11035,RP03767,RP01666,RP00180,RP01887,RP01033,RP06639,RP01963,RP00395,RP06799,RP11034,RP05698,RP01093,RP00026,RP00424,RP01238,RP00729,RP00052,RP06427,RP00060,RP05859,RP01270	R01518,R00199,R01858,R02628,R01138,R00659,R00724,R00200,R00206,R02320,R00430,R00208,R01012,R00572,R02188,R01512,R01515,R01517,R01660,R01702,R04138,R08566,R01651,R00315,R00317,R00320,R01978,R00658,R01621,R02085,R01061,R01063,R01978,R07601,R01196,R00006,R00014,R00211,R00210,R01699,R00207,R00224,R00226,R00209,R05636,R03145,R00771,R00743,R01323,R01179,R05508,R00393,R04057,R02955,R05336,R01359,R05509,R00928,R04000,R00229,R07832,R03884,R00227,R03153,R00235,R01090,R01088,R01015,R04096,R04095,R00756,R00769,R05805,R00770,R00762,R00764,R00767,R01067,R00725,R01139,R00299,R08404,R02185,R05804,R00303,R00850,R01702,R08566,R07601,R01651,R01068
517	0.50	407	30	96	0	1	C00031->C00123:[4->1,4->3,7->2]	RP06552,RP01568,RP01134,RP04543,RP00109,RP00036,RP00113,RP11035,RP03767,RP01456,RP11427,RP00079,RP01033,RP00078,RP05915,RP04202,RP01963,RP06172,RP01271,RP00395,RP00424,RP01093,RP01457,RP05698,RP00729,RP00052,RP00060,RP05859,RP05729,RP06299	R01384,R01386,R07658,R01518,R00837,R00286,R00344,R00930,R00217,R00353,R00199,R01858,R02628,R01138,R00659,R00724,R00200,R00206,R02320,R00430,R00208,R01012,R00572,R02188,R01512,R01515,R01517,R01660,R01702,R04138,R01360,R04097,R00361,R00360,R00343,R00342,R01447,R01257,R00658,R00431,R00346,R00345,R00726,R00341,R02737,R00836,R00207,R02085,R00472,R01068,R01061,R01063,R01090,R01088,R00771,R01360,R01196,R00006,R00014,R00211,R00210,R01699,R00207,R00224,R00226,R00209,R05636,R03145,R04096,R04095,R00756,R00769,R05805,R00770,R00762,R00764,R00767,R00725,R01139,R00299,R08404,R02185,R05804,R00303,R00850,R01702,R08566,R07601,R01651,R00217,R00346,R00345,R00726,R00341,R00431,R00761
518	0.33	433	24	73	0	2	C00031->C00123:[2->3,7->8]	RP01568,RP06299,RP00036,RP00113,RP11035,RP03767,RP01666,RP00180,RP01887,RP08343,RP01033,RP01963,RP04833,RP01271,RP00395,RP06799,RP11034,RP05698,RP01093,RP00424,RP00729,RP00052,RP00060,RP05859	R01518,R00761,R00199,R01858,R02628,R01138,R00659,R00724,R00200,R00206,R02320,R00430,R00208,R01012,R00572,R02188,R01512,R01515,R01517,R01660,R01702,R04138,R08566,R01651,R00315,R00317,R00320,R01978,R00236,R00658,R02085,R00316,R01068,R01061,R01063,R01978,R07601,R01196,R00006,R00014,R00211,R00210,R01699,R00207,R00224,R00226,R00209,R05636,R03145,R00771,R01090,R01088,R04096,R04095,R00756,R00769,R05805,R00770,R00762,R00764,R00767,R00725,R01139,R00299,R08404,R02185,R05804,R00303,R00850,R01702,R08566,R07601,R01651
519	0.33	252	20	93	0	2	C00031->C00123:[7->8,9->3]	RP06172,RP11035,RP03767,RP06299,RP05694,RP00180,RP01887,RP00079,RP05067,RP01963,RP06799,RP00424,RP01077,RP01093,RP00026,RP11034,RP00729,RP05859,RP00060,RP01666	R00472,R01702,R04138,R00761,R04709,R07989,R06635,R06637,R06636,R06459,R06458,R06448,R07250,R06510,R07253,R05331,R06641,R00233,R06511,R06512,R06643,R06644,R06645,R02505,R07987,R07251,R07988,R05188,R06482,R06483,R06480,R06481,R02447,R05464,R01613,R01614,R05190,R07758,R02223,R07254,R02224,R00315,R00317,R00320,R01978,R00361,R00360,R00343,R00342,R01447,R01257,R00344,R02085,R01978,R01090,R01088,R00742,R00771,R00743,R01323,R01179,R05508,R00393,R04057,R02955,R05336,R01359,R05509,R00928,R04000,R00229,R07832,R03884,R00227,R03153,R00235,R07601,R04096,R04095,R01702,R08566,R07601,R01651,R00725,R01139,R00299,R08404,R02185,R05804,R00303,R00850,R08566,R01651
520	0.50	290	21	52	0	1	C00031->C00123:[7->8,7->9,9->5]	RP06727,RP03767,RP02940,RP06299,RP12067,RP11427,RP00180,RP01887,RP02450,RP06639,RP12277,RP01963,RP06799,RP00424,RP01093,RP00026,RP11034,RP00729,RP05859,RP00060,RP01133	R01830,R04138,R03321,R00761,R07602,R04097,R00315,R00317,R00320,R01978,R02736,R01621,R00238,R02085,R01978,R01090,R01088,R00771,R00743,R01323,R01179,R05508,R00393,R04057,R02955,R05336,R01359,R05509,R00928,R04000,R00229,R07832,R03884,R00227,R03153,R00235,R07601,R04096,R04095,R01702,R08566,R07601,R01651,R00725,R01139,R00299,R08404,R02185,R05804,R00303,R00850,R00835
521	0.50	403	26	70	0	1	C00031->C00123:[4->1,4->3,7->1,7->2,7->3]	RP06552,RP01134,RP01456,RP11035,RP03767,RP04543,RP00036,RP11427,RP00079,RP01925,RP01133,RP00078,RP05915,RP05729,RP01963,RP06172,RP00424,RP01093,RP01457,RP00729,RP05859,RP00060,RP00109,RP04202,RP06299,RP06593	R01384,R01386,R07658,R00837,R01360,R01702,R04138,R00286,R00199,R01858,R02628,R01138,R00659,R00724,R00200,R00206,R02320,R00430,R00208,R01012,R00572,R04097,R00361,R00360,R00343,R00342,R01447,R01257,R02035,R00835,R00431,R00346,R00345,R00726,R00341,R02737,R00836,R00217,R00346,R00345,R00726,R00341,R00431,R02085,R00472,R01090,R01088,R00771,R01360,R04096,R04095,R01702,R08566,R07601,R01651,R00725,R01139,R00299,R08404,R02185,R05804,R00303,R00850,R00344,R00930,R00217,R00353,R00207,R00761,R01528
522	1.00	354	26	92	0	2	C00031->C00123:[2->3,7->2,7->8,7->9,9->1,9->5]	RP01568,RP00036,RP00113,RP11035,RP03767,RP06299,RP11427,RP00180,RP01887,RP01033,RP12277,RP04394,RP00060,RP01963,RP01271,RP00395,RP06799,RP05698,RP01093,RP00026,RP00424,RP11034,RP00729,RP00052,RP01666,RP05859	R01518,R00199,R01858,R02628,R01138,R00659,R00724,R00200,R00206,R02320,R00430,R00208,R01012,R00572,R02188,R01512,R01515,R01517,R01660,R01702,R04138,R00761,R04097,R00315,R00317,R00320,R01978,R00658,R00238,R00238,R00725,R01139,R00299,R08404,R02185,R05804,R00303,R00850,R02085,R01068,R01061,R01063,R01978,R01196,R00006,R00014,R00211,R00210,R01699,R00207,R00224,R00226,R00209,R05636,R03145,R00771,R00743,R01323,R01179,R05508,R00393,R04057,R02955,R05336,R01359,R05509,R00928,R04000,R00229,R07832,R03884,R00227,R03153,R00235,R01090,R01088,R07601,R04096,R04095,R00756,R00769,R05805,R00770,R00762,R00764,R00767,R08566,R01651,R01702,R08566,R07601,R01651
523	0.67	395	21	38	0	1	C00031->C00123:[4->3,4->5,7->8,7->9]	RP06552,RP01134,RP04543,RP11035,RP03767,RP06299,RP11427,RP06101,RP01887,RP12277,RP05915,RP01963,RP06172,RP06799,RP00424,RP01093,RP00287,RP00729,RP05859,RP00060,RP04202	R01384,R01386,R07658,R00837,R00286,R01702,R04138,R00761,R04097,R00214,R00216,R01978,R00238,R02737,R00836,R02085,R00472,R01978,R01090,R01088,R00771,R00214,R00216,R04096,R04095,R01702,R08566,R07601,R01651,R00725,R01139,R00299,R08404,R02185,R05804,R00303,R00850,R00207
524	0.67	448	27	71	0	1	C00031->C00123:[4->1,4->2,4->3,4->8]	RP06552,RP01568,RP01134,RP00036,RP00113,RP11035,RP03767,RP04543,RP11427,RP06101,RP01887,RP01033,RP01093,RP05915,RP01963,RP06172,RP01271,RP00395,RP06799,RP00424,RP04394,RP00287,RP00729,RP00052,RP00285,RP00060,RP05859	R01384,R01386,R07658,R01518,R00837,R00199,R01858,R02628,R01138,R00659,R00724,R00200,R00206,R02320,R00430,R00208,R01012,R00572,R02188,R01512,R01515,R01517,R01660,R01702,R04138,R00286,R04097,R00214,R00216,R01978,R00658,R00771,R02737,R00836,R02085,R00472,R01068,R01061,R01063,R01978,R01090,R01088,R00238,R00214,R00216,R04096,R04095,R00756,R00769,R05805,R00770,R00762,R00764,R00767,R00211,R00210,R00209,R01196,R00212,R00725,R01139,R00299,R08404,R02185,R05804,R00303,R00850,R01702,R08566,R07601,R01651
525	0.67	324	28	84	0	2	C00031->C00123:[2->3,7->2,7->8,9->1]	RP01568,RP00113,RP11035,RP03767,RP00649,RP06299,RP00180,RP01887,RP08343,RP01033,RP00109,RP00078,RP00729,RP01963,RP04833,RP00395,RP13340,RP06799,RP00060,RP05698,RP01093,RP00026,RP00424,RP11034,RP01790,RP05859,RP01666,RP04394	R01518,R02188,R01512,R01515,R01517,R01660,R01702,R04138,R00761,R01067,R00761,R00315,R00317,R00320,R01978,R00236,R00658,R00344,R00930,R00217,R00353,R00431,R00346,R00345,R00726,R00341,R04096,R04095,R02085,R00316,R01061,R01063,R01827,R01978,R00725,R01139,R00299,R08404,R02185,R05804,R00303,R00850,R01196,R00006,R00014,R00211,R00210,R01699,R00207,R00224,R00226,R00209,R05636,R03145,R00771,R00743,R01323,R01179,R05508,R00393,R04057,R02955,R05336,R01359,R05509,R00928,R04000,R00229,R07832,R03884,R00227,R03153,R00235,R01090,R01088,R07601,R01830,R01702,R08566,R07601,R01651,R08566,R01651,R00238
526	0.50	362	26	69	0	1	C00031->C00123:[4->1,4->2,4->3]	RP06552,RP01568,RP01134,RP04543,RP00109,RP00113,RP11035,RP03767,RP01456,RP11427,RP00079,RP01033,RP00078,RP05915,RP01963,RP06172,RP01271,RP00395,RP00424,RP01093,RP01457,RP00729,RP00052,RP00060,RP05859,RP05729	R01384,R01386,R07658,R01518,R00837,R00286,R00344,R00930,R00217,R00353,R02188,R01512,R01515,R01517,R01660,R01702,R04138,R01360,R04097,R00361,R00360,R00343,R00342,R01447,R01257,R00658,R00431,R00346,R00345,R00726,R00341,R02737,R00836,R02085,R00472,R01068,R01061,R01063,R01090,R01088,R00771,R01360,R04096,R04095,R00756,R00769,R05805,R00770,R00762,R00764,R00767,R00725,R01139,R00299,R08404,R02185,R05804,R00303,R00850,R01702,R08566,R07601,R01651,R00217,R00346,R00345,R00726,R00341,R00431
527	1.00	255	25	102	0	2	C00031->C00123:[7->2,7->8,7->9,9->1,9->3,9->5]	RP01456,RP06172,RP11035,RP03767,RP06299,RP05694,RP11427,RP00180,RP01887,RP01457,RP12277,RP05067,RP00085,RP01963,RP06799,RP00424,RP01077,RP01093,RP00079,RP00026,RP11034,RP00729,RP05859,RP00060,RP01666	R01360,R00472,R01702,R04138,R00761,R04709,R07989,R06635,R06637,R06636,R06459,R06458,R06448,R07250,R06510,R07253,R05331,R06641,R00233,R06511,R06512,R06643,R06644,R06645,R02505,R07987,R07251,R07988,R05188,R06482,R06483,R06480,R06481,R02447,R05464,R01613,R01614,R05190,R07758,R02223,R07254,R02224,R04097,R00315,R00317,R00320,R01978,R01360,R00238,R00344,R01357,R00410,R01365,R01359,R01358,R02085,R01978,R01090,R01088,R00742,R00771,R00361,R00360,R00343,R00342,R01447,R01257,R00743,R01323,R01179,R05508,R00393,R04057,R02955,R05336,R01359,R05509,R00928,R04000,R00229,R07832,R03884,R00227,R03153,R00235,R07601,R04096,R04095,R01702,R08566,R07601,R01651,R00725,R01139,R00299,R08404,R02185,R05804,R00303,R00850,R08566,R01651
528	0.83	364	35	104	0	2	C00031->C00123:[4->1,4->3,4->5,7->2,7->9,9->1,9->5]	RP06552,RP01568,RP01134,RP01456,RP00036,RP00113,RP11035,RP03767,RP02940,RP04543,RP06101,RP02450,RP01133,RP00287,RP00060,RP05915,RP00180,RP01963,RP06172,RP00085,RP00395,RP13340,RP05698,RP12277,RP01093,RP01457,RP00424,RP00026,RP11034,RP00729,RP01033,RP05859,RP01666,RP04202,RP06299	R01384,R01386,R07658,R01518,R00837,R01360,R00199,R01858,R02628,R01138,R00659,R00724,R00200,R00206,R02320,R00430,R00208,R01012,R00572,R02188,R01512,R01515,R01517,R01660,R01702,R04138,R03321,R00286,R00214,R00216,R02736,R00835,R00214,R00216,R00725,R01139,R00299,R08404,R02185,R05804,R00303,R00850,R02737,R00836,R00315,R00317,R00320,R02085,R00472,R01357,R00410,R01365,R01359,R01358,R01061,R01063,R01827,R01196,R00006,R00014,R00211,R00210,R01699,R00207,R00224,R00226,R00209,R05636,R03145,R00238,R00771,R01360,R01090,R01088,R00743,R01323,R01179,R05508,R00393,R04057,R02955,R05336,R01359,R05509,R00928,R04000,R00229,R07832,R03884,R00227,R03153,R00235,R07601,R04096,R04095,R00658,R01702,R08566,R07601,R01651,R08566,R01651,R00207,R00761
529	1.00	347	28	94	0	2	C00031->C00123:[2->3,7->2,7->8,7->9,9->1,9->5]	RP01568,RP01456,RP00036,RP11035,RP03767,RP06299,RP11427,RP00180,RP01887,RP01033,RP00026,RP12277,RP04394,RP00060,RP00085,RP01963,RP01271,RP06799,RP05698,RP01093,RP01457,RP00424,RP11034,RP00729,RP00052,RP01264,RP01666,RP05859	R01518,R01360,R00199,R01858,R02628,R01138,R00659,R00724,R00200,R00206,R02320,R00430,R00208,R01012,R00572,R01702,R04138,R00761,R04097,R00315,R00317,R00320,R01978,R00658,R00743,R01323,R01179,R05508,R00393,R04057,R02955,R05336,R01359,R05509,R00928,R04000,R00229,R07832,R03884,R00227,R03153,R00235,R00238,R00238,R00725,R01139,R00299,R08404,R02185,R05804,R00303,R00850,R01357,R00410,R01365,R01359,R01358,R02085,R01068,R01978,R01196,R00006,R00014,R00211,R00210,R01699,R00207,R00224,R00226,R00209,R05636,R03145,R00771,R01360,R01090,R01088,R07601,R04096,R04095,R00756,R00769,R05805,R00770,R00762,R00764,R00767,R07159,R01058,R08566,R01651,R01702,R08566,R07601,R01651
530	0.33	407	22	38	0	2	C00031->C00123:[4->1,4->3]	RP06552,RP01134,RP01456,RP11035,RP03767,RP00196,RP04543,RP06101,RP02961,RP00287,RP05915,RP01197,RP01963,RP06172,RP01590,RP00424,RP01457,RP11034,RP00729,RP05859,RP01666,RP00216	R01384,R01386,R07658,R00837,R01360,R01702,R04138,R00289,R00287,R00955,R00286,R00214,R00216,R00028,R00214,R00216,R02737,R00836,R00959,R02085,R00472,R01555,R05196,R01090,R01088,R01360,R07601,R04096,R04095,R01702,R08566,R07601,R01651,R08566,R01651,R01788,R02189,R01786
531	1.00	268	24	61	0	2	C00031->C00123:[7->2,7->8,7->9,9->1,9->3,9->5]	RP06299,RP06172,RP11035,RP03767,RP01456,RP11427,RP00180,RP01887,RP01457,RP12277,RP00085,RP01963,RP06799,RP00424,RP01666,RP06101,RP01093,RP06639,RP00026,RP11034,RP00729,RP05859,RP06427,RP00060	R00761,R00472,R01702,R04138,R01360,R04097,R00315,R00317,R00320,R01978,R01360,R00238,R01357,R00410,R01365,R01359,R01358,R02085,R01978,R01090,R01088,R08566,R01651,R00214,R00216,R00771,R01621,R00743,R01323,R01179,R05508,R00393,R04057,R02955,R05336,R01359,R05509,R00928,R04000,R00229,R07832,R03884,R00227,R03153,R00235,R07601,R04096,R04095,R01702,R08566,R07601,R01651,R01067,R00725,R01139,R00299,R08404,R02185,R05804,R00303,R00850
532	1.00	296	26	63	0	2	C00031->C00123:[7->2,7->8,7->9,9->1,9->3,9->5]	RP06299,RP06172,RP11035,RP03767,RP01456,RP01457,RP11427,RP00180,RP01887,RP08343,RP06639,RP12277,RP00085,RP01963,RP04833,RP06799,RP00424,RP01666,RP06101,RP01093,RP00026,RP11034,RP00729,RP05859,RP06427,RP00060	R00761,R00472,R01702,R04138,R01360,R01360,R04097,R00315,R00317,R00320,R01978,R00236,R01621,R00238,R01357,R00410,R01365,R01359,R01358,R02085,R00316,R01978,R01090,R01088,R08566,R01651,R00214,R00216,R00771,R00743,R01323,R01179,R05508,R00393,R04057,R02955,R05336,R01359,R05509,R00928,R04000,R00229,R07832,R03884,R00227,R03153,R00235,R07601,R04096,R04095,R01702,R08566,R07601,R01651,R01067,R00725,R01139,R00299,R08404,R02185,R05804,R00303,R00850
533	0.67	299	23	59	0	2	C00031->C00123:[7->2,7->8,9->1,9->3]	RP06172,RP11035,RP03767,RP06299,RP11427,RP00180,RP01887,RP06705,RP04394,RP00060,RP01963,RP06799,RP00424,RP06101,RP01093,RP06639,RP00026,RP11034,RP00729,RP05859,RP06427,RP01666,RP00143	R00472,R01702,R04138,R00761,R04097,R00315,R00317,R00320,R01978,R01776,R00238,R00725,R01139,R00299,R08404,R02185,R05804,R00303,R00850,R02085,R01978,R01090,R01088,R00214,R00216,R00771,R01621,R00743,R01323,R01179,R05508,R00393,R04057,R02955,R05336,R01359,R05509,R00928,R04000,R00229,R07832,R03884,R00227,R03153,R00235,R07601,R04096,R04095,R01702,R08566,R07601,R01651,R01067,R08566,R01651,R00651,R01287,R02026,R03217
534	0.67	354	25	91	0	2	C00031->C00123:[5->3,7->2,7->8,9->1]	RP01568,RP00036,RP00113,RP11035,RP03767,RP06299,RP00180,RP01887,RP01033,RP01093,RP00060,RP01963,RP00395,RP06799,RP01238,RP05698,RP04394,RP00026,RP00424,RP11034,RP00729,RP00052,RP01666,RP05859,RP01270	R01518,R00199,R01858,R02628,R01138,R00659,R00724,R00200,R00206,R02320,R00430,R00208,R01012,R00572,R02188,R01512,R01515,R01517,R01660,R01702,R04138,R00761,R00315,R00317,R00320,R01978,R00658,R00771,R00725,R01139,R00299,R08404,R02185,R05804,R00303,R00850,R02085,R01061,R01063,R01978,R01015,R01196,R00006,R00014,R00211,R00210,R01699,R00207,R00224,R00226,R00209,R05636,R03145,R00238,R00743,R01323,R01179,R05508,R00393,R04057,R02955,R05336,R01359,R05509,R00928,R04000,R00229,R07832,R03884,R00227,R03153,R00235,R01090,R01088,R07601,R04096,R04095,R00756,R00769,R05805,R00770,R00762,R00764,R00767,R08566,R01651,R01702,R08566,R07601,R01651,R01068
535	0.67	371	25	87	0	2	C00031->C00123:[2->3,7->2,7->8,9->1]	RP01568,RP00036,RP11035,RP03767,RP06299,RP00180,RP01887,RP08343,RP01033,RP04394,RP00060,RP01963,RP04833,RP01271,RP06799,RP05698,RP01093,RP00026,RP00424,RP11034,RP00729,RP00052,RP01264,RP01666,RP05859	R01518,R00199,R01858,R02628,R01138,R00659,R00724,R00200,R00206,R02320,R00430,R00208,R01012,R00572,R01702,R04138,R00761,R00315,R00317,R00320,R01978,R00236,R00658,R00238,R00725,R01139,R00299,R08404,R02185,R05804,R00303,R00850,R02085,R00316,R01068,R01978,R01196,R00006,R00014,R00211,R00210,R01699,R00207,R00224,R00226,R00209,R05636,R03145,R00771,R00743,R01323,R01179,R05508,R00393,R04057,R02955,R05336,R01359,R05509,R00928,R04000,R00229,R07832,R03884,R00227,R03153,R00235,R01090,R01088,R07601,R04096,R04095,R00756,R00769,R05805,R00770,R00762,R00764,R00767,R07159,R01058,R08566,R01651,R01702,R08566,R07601,R01651
536	0.50	265	21	66	0	2	C00031->C00123:[5->3,7->2,9->1]	RP00164,RP06299,RP11035,RP00528,RP01666,RP00180,RP00357,RP01457,RP03735,RP01963,RP01456,RP00424,RP03767,RP01093,RP00026,RP11034,RP00729,RP00052,RP00060,RP05859,RP01270	R01010,R01011,R01012,R00761,R01702,R00604,R02479,R08566,R01651,R00315,R00317,R00320,R06862,R01440,R01360,R00134,R03215,R03146,R00519,R02085,R01360,R01090,R01088,R04138,R00771,R00743,R01323,R01179,R05508,R00393,R04057,R02955,R05336,R01359,R05509,R00928,R04000,R00229,R07832,R03884,R00227,R03153,R00235,R07601,R04096,R04095,R00756,R00769,R05805,R00770,R00762,R00764,R00767,R00725,R01139,R00299,R08404,R02185,R05804,R00303,R00850,R01702,R08566,R07601,R01651,R01068
537	0.67	351	27	68	0	2	C00031->C00123:[7->2,7->8,9->1,9->3]	RP00164,RP06299,RP06172,RP11035,RP03767,RP00060,RP00180,RP01887,RP08343,RP06639,RP04394,RP01963,RP04833,RP06799,RP09657,RP00424,RP06101,RP01093,RP00026,RP11034,RP00729,RP05859,RP06427,RP01666,RP00052,RP01270,RP09828	R01010,R01011,R01012,R00761,R00472,R01702,R04138,R00725,R01139,R00299,R08404,R02185,R05804,R00303,R00850,R00315,R00317,R00320,R01978,R00236,R01621,R00238,R02085,R00316,R01978,R06861,R01090,R01088,R00214,R00216,R00771,R00743,R01323,R01179,R05508,R00393,R04057,R02955,R05336,R01359,R05509,R00928,R04000,R00229,R07832,R03884,R00227,R03153,R00235,R07601,R04096,R04095,R01702,R08566,R07601,R01651,R01067,R08566,R01651,R00756,R00769,R05805,R00770,R00762,R00764,R00767,R01068,R06862
538	0.33	328	15	29	0	1	C00031->C00123:[7->2,9->1]	RP06299,RP11035,RP03767,RP01456,RP01093,RP11427,RP00180,RP00424,RP08343,RP05859,RP01457,RP00060,RP00729,RP01963,RP04833	R00761,R01702,R04138,R01360,R00771,R04097,R00315,R00317,R00320,R01090,R01088,R00236,R01702,R08566,R07601,R01651,R01360,R00725,R01139,R00299,R08404,R02185,R05804,R00303,R00850,R04096,R04095,R02085,R00316
539	0.50	395	21	40	0	1	C00031->C00123:[4->3,7->2,9->1]	RP06552,RP04543,RP11035,RP03767,RP01456,RP00453,RP11427,RP00180,RP08343,RP06639,RP05915,RP01963,RP04833,RP00424,RP01093,RP01457,RP00729,RP05859,RP06427,RP00060,RP00343	R01384,R01386,R07658,R00286,R01702,R04138,R01360,R02727,R00010,R04097,R00315,R00317,R00320,R00236,R01621,R02737,R00836,R02085,R00316,R01090,R01088,R00771,R01360,R04096,R04095,R01702,R08566,R07601,R01651,R01067,R00725,R01139,R00299,R08404,R02185,R05804,R00303,R00850,R02778,R02780
540	0.33	282	21	58	0	2	C00031->C00123:[4->3,7->8]	RP06552,RP01887,RP06799,RP11034,RP11035,RP03767,RP04543,RP00453,RP00026,RP01093,RP00424,RP00729,RP05859,RP06639,RP06427,RP01666,RP00060,RP00343,RP00180,RP05915,RP01963	R01384,R01386,R07658,R01978,R01978,R07601,R01702,R04138,R00286,R02727,R00010,R00743,R01323,R01179,R05508,R00393,R04057,R02955,R05336,R01359,R05509,R00928,R04000,R00229,R07832,R03884,R00227,R03153,R00235,R00771,R01090,R01088,R04096,R04095,R01702,R08566,R07601,R01651,R01621,R01067,R08566,R01651,R00725,R01139,R00299,R08404,R02185,R05804,R00303,R00850,R02778,R02780,R00315,R00317,R00320,R02737,R00836,R02085
[truncated: 374,293 more chars]
