# Supplementary material for: 13C-metabolic flux ratio and novel carbon path analyses confirmed that Trichoderma reesei uses primarily the respirative pathway also on the preferred carbon source glucose
Source: BMC Syst Biol. 2009 Oct 29;3:104. doi: 10.1186/1752-0509-3-104 (PMC2776023; doi:10.1186/1752-0509-3-104)
Supplement: Additional file 1 — Pathways discovered in ReTrace carbon path analysis. Graphical and tabular representations of amino acid synthesis pathways discovered in ReTrace carbon path analysis [21]. Self-contained web site: unpack zip archive and open index.html with a web browser. [file 1752-0509-3-104-S1.zip › AF1-treesei/pathways-C00031-to-C00082.txt]

# Pathways from D-Glucose; (C00031) to L-Tyrosine; (C00082)
# CPU time, time/path:	4.45257777778
# CPU time, total:	2003.66
# Computation time, time/path:	0:00:04.453435
# Computation time, total:	0:33:24.046000
# Database (-d):	/home/group/icomic/data/kegg/ligand/2009.03.30
# GreedyFinish (-g):	False
# KDiminish (-n):	('list', [50, 10, 1])
# MaxDepth (-m):	6
# NumPaths (-k):	10
# PathwayAvgLen:	16.5652173913
# PathwayLenStdDev:	5.93314995858
# Pathways (complete) found:	58
# Pathways (incomplete) found:	392
# Pathways found:	450
# PruneToSize (-p):	None
# Scores (-c):	treesei_scores_kegg.txt
# Sources:	C00031
# StorePartials (-i):	True
# Target dir (-o):	/fs-1/2/epitkane/public_html/pub/retrace/run090623-scores_maps_images
# Targets:	C00082
# UseDijkstra (-q):	False
#PathIndex ZoScore AvgReactionScore NumRpairs NumReactions ZeroScores ScoresUnderThr CompositeMap Rpairs Reactions
1	0.22	272	23	59	1	2	C00031->C00082:[4->1,4->2]	RP06552,RP01134,RP11173,RP06128,RP06172,RP00650,RP04543,RP01093,RP05085,RP00603,RP00564,RP05915,RP00180,RP01761,RP06046,RP01059,RP06101,RP02287,RP00026,RP05060,RP00060,RP00599,RP06299	R01384,R01386,R07658,R00837,R07500,R00699,R00690,R00472,R02536,R02537,R00286,R00771,R05487,R02613,R02612,R02520,R02737,R00836,R00315,R00317,R00320,R01795,R07211,R02520,R07500,R00699,R00214,R00216,R02540,R00743,R01323,R01179,R05508,R00393,R04057,R02955,R05336,R01359,R05509,R00928,R04000,R00229,R07832,R03884,R00227,R03153,R00235,R05450,R00725,R01139,R00299,R08404,R02185,R05804,R00303,R00850,R00690,R00698,R00761
2	0.11	227	10	41	0	0	C00031->C00082:[9->2]	RP01958,RP06172,RP00123,RP06299,RP06101,RP01093,RP00026,RP00180,RP00060,RP06826	R02080,R00472,R02078,R00031,R01815,R07212,R00731,R00761,R00214,R00216,R00771,R00743,R01323,R01179,R05508,R00393,R04057,R02955,R05336,R01359,R05509,R00928,R04000,R00229,R07832,R03884,R00227,R03153,R00235,R00315,R00317,R00320,R00725,R01139,R00299,R08404,R02185,R05804,R00303,R00850,R02080
3	0.11	381	7	14	0	0	C00031->C00082:[4->2]	RP06552,RP01134,RP00123,RP01958,RP05915,RP04543,RP06826	R01384,R01386,R07658,R00837,R02078,R00031,R01815,R07212,R00731,R02080,R02737,R00836,R00286,R02080
4	0.22	328	16	25	1	2	C00031->C00082:[4->1,4->2]	RP06552,RP01134,RP11173,RP06128,RP00650,RP04543,RP05085,RP00564,RP01761,RP05915,RP06046,RP01059,RP02287,RP05060,RP00603,RP00599	R01384,R01386,R07658,R00837,R07500,R00699,R00690,R02536,R02537,R00286,R05487,R02520,R01795,R07211,R02737,R00836,R02520,R07500,R00699,R02540,R05450,R02613,R02612,R00690,R00698
5	0.22	288	26	62	1	2	C00031->C00082:[4->1,4->2,7->1,7->2]	RP06552,RP01134,RP11173,RP06128,RP06172,RP00650,RP06299,RP01059,RP01093,RP01925,RP01133,RP00603,RP00564,RP01761,RP00180,RP05915,RP06046,RP05085,RP06101,RP02287,RP00026,RP05060,RP00060,RP00599,RP04543,RP06593	R01384,R01386,R07658,R00837,R07500,R00699,R00690,R00472,R02536,R02537,R00761,R00699,R00771,R02035,R00835,R02613,R02612,R02520,R01795,R07211,R00315,R00317,R00320,R02737,R00836,R02520,R07500,R05487,R00214,R00216,R02540,R00743,R01323,R01179,R05508,R00393,R04057,R02955,R05336,R01359,R05509,R00928,R04000,R00229,R07832,R03884,R00227,R03153,R00235,R05450,R00725,R01139,R00299,R08404,R02185,R05804,R00303,R00850,R00690,R00698,R00286,R01528
6	0.11	348	8	14	0	1	C00031->C00082:[4->2]	RP06552,RP01134,RP01059,RP06128,RP00599,RP05915,RP04543,RP01761	R01384,R01386,R07658,R00837,R00699,R00699,R00690,R00690,R00698,R02737,R00836,R00286,R01795,R07211
7	0.22	262	21	55	1	2	C00031->C00082:[4->1,4->2]	RP06552,RP06046,RP01134,RP01059,RP06128,RP06172,RP00564,RP04543,RP06101,RP02287,RP00026,RP01093,RP05060,RP05085,RP11173,RP00060,RP00599,RP05915,RP00180,RP06299,RP01761	R01384,R01386,R07658,R02520,R07500,R00837,R00699,R00699,R00690,R00472,R02520,R00286,R00214,R00216,R02540,R00743,R01323,R01179,R05508,R00393,R04057,R02955,R05336,R01359,R05509,R00928,R04000,R00229,R07832,R03884,R00227,R03153,R00235,R00771,R05450,R05487,R07500,R00725,R01139,R00299,R08404,R02185,R05804,R00303,R00850,R00690,R00698,R02737,R00836,R00315,R00317,R00320,R00761,R01795,R07211
8	0.22	287	25	63	1	2	C00031->C00082:[4->1,4->2]	RP06552,RP01134,RP11173,RP06128,RP06172,RP00650,RP06299,RP00453,RP02287,RP05085,RP00603,RP00564,RP01761,RP00180,RP05915,RP06046,RP01059,RP06101,RP01093,RP00026,RP05060,RP00060,RP00599,RP00343,RP04543	R01384,R01386,R07658,R00837,R07500,R00699,R00690,R00472,R02536,R02537,R00761,R02727,R00010,R02540,R05487,R02613,R02612,R02520,R01795,R07211,R00315,R00317,R00320,R02737,R00836,R02520,R07500,R00699,R00214,R00216,R00771,R00743,R01323,R01179,R05508,R00393,R04057,R02955,R05336,R01359,R05509,R00928,R04000,R00229,R07832,R03884,R00227,R03153,R00235,R05450,R00725,R01139,R00299,R08404,R02185,R05804,R00303,R00850,R00690,R00698,R02778,R02780,R00286
