# Supplementary material for: 13C-metabolic flux ratio and novel carbon path analyses confirmed that Trichoderma reesei uses primarily the respirative pathway also on the preferred carbon source glucose
Source: BMC Syst Biol. 2009 Oct 29;3:104. doi: 10.1186/1752-0509-3-104 (PMC2776023; doi:10.1186/1752-0509-3-104)
Supplement: Additional file 1 — Pathways discovered in ReTrace carbon path analysis. Graphical and tabular representations of amino acid synthesis pathways discovered in ReTrace carbon path analysis [21]. Self-contained web site: unpack zip archive and open index.html with a web browser. [file 1752-0509-3-104-S1.zip › AF1-treesei/pathways-C00188-to-C00037.txt]

# Pathways from L-Threonine; (C00188) to Glycine; (C00037)
# CPU time, time/path:	1.22502808989
# CPU time, total:	436.11
# Computation time, time/path:	0:00:01.228057
# Computation time, total:	0:07:17.188601
# Database (-d):	/home/group/icomic/data/kegg/ligand/2009.03.30
# GreedyFinish (-g):	False
# KDiminish (-n):	('list', [50, 10, 1])
# MaxDepth (-m):	6
# NumPaths (-k):	10
# PathwayAvgLen:	12.7464788732
# PathwayLenStdDev:	4.18824078118
# Pathways (complete) found:	125
# Pathways (incomplete) found:	231
# Pathways found:	356
# PruneToSize (-p):	None
# Scores (-c):	treesei.reaction_max_scores_kegg
# Sources:	C00188
# StorePartials (-i):	True
# Target dir (-o):	/fs-1/2/epitkane/public_html/pub/retrace/run090623-scores_maps_images
# Targets:	C00037
# UseDijkstra (-q):	False
#PathIndex ZoScore AvgReactionScore NumRpairs NumReactions ZeroScores ScoresUnderThr CompositeMap Rpairs Reactions
1	1.00	415	14	52	0	0	C00188->C00037:[2->1,5->2]	RP00043,RP00036,RP06172,RP00177,RP04318,RP00931,RP00285,RP06101,RP01089,RP02918,RP00078,RP01431,RP05729,RP01086	R03121,R00369,R00365,R00364,R00366,R00372,R00373,R00652,R00588,R01957,R00199,R01858,R02628,R01138,R00659,R00724,R00200,R00206,R02320,R00430,R00208,R01012,R00572,R00472,R00351,R00352,R00362,R00224,R00479,R00211,R00210,R00209,R01196,R00212,R00214,R00216,R00755,R00014,R00431,R00346,R00345,R00726,R00341,R01324,R00217,R00346,R00345,R00726,R00341,R00431,R07247,R00751
2	1.00	274	10	53	0	0	C00188->C00037:[2->1,2->2]	RP00043,RP06172,RP00287,RP05698,RP06101,RP00026,RP04318,RP00128,RP00921,RP01086	R03121,R00369,R00365,R00364,R00366,R00372,R00373,R00652,R00588,R01957,R00472,R00214,R00216,R01196,R00006,R00014,R00211,R00210,R01699,R00207,R00224,R00226,R00209,R05636,R03145,R00214,R00216,R00743,R01323,R01179,R05508,R00393,R04057,R02955,R05336,R01359,R05509,R00928,R04000,R00229,R07832,R03884,R00227,R03153,R00235,R00224,R00710,R00711,R01019,R00326,R00472,R07247,R00751
3	1.00	462	9	22	0	0	C00188->C00037:[2->1,5->2]	RP00043,RP00930,RP08936,RP05880,RP01528,RP00121,RP01431,RP00921,RP01292	R03121,R00369,R00365,R00364,R00366,R00372,R00373,R00652,R00588,R01957,R00479,R00371,R00351,R00352,R01465,R00412,R00408,R02164,R00402,R01324,R00472,R01082
4	1.00	268	10	52	0	0	C00188->C00037:[2->1,2->2]	RP06172,RP04290,RP05698,RP00079,RP00026,RP04318,RP00128,RP00301,RP05729,RP01086	R00472,R00220,R01196,R00006,R00014,R00211,R00210,R01699,R00207,R00224,R00226,R00209,R05636,R03145,R00361,R00360,R00343,R00342,R01447,R01257,R00743,R01323,R01179,R05508,R00393,R04057,R02955,R05336,R01359,R05509,R00928,R04000,R00229,R07832,R03884,R00227,R03153,R00235,R00224,R00710,R00711,R01019,R00326,R00945,R00217,R00346,R00345,R00726,R00341,R00431,R07247,R00751
5	1.00	433	10	27	0	0	C00188->C00037:[2->1,2->2]	RP06172,RP04290,RP00285,RP05698,RP06101,RP01089,RP04318,RP02918,RP00301,RP01086	R00472,R00220,R00211,R00210,R00209,R01196,R00212,R01196,R00006,R00014,R00211,R00210,R01699,R00207,R00224,R00226,R00209,R05636,R03145,R00214,R00216,R00755,R00224,R00014,R00945,R07247,R00751
6	1.00	307	9	42	0	0	C00188->C00037:[2->1,2->2]	RP06172,RP04290,RP05698,RP06101,RP00026,RP04318,RP00128,RP00301,RP01086	R00472,R00220,R01196,R00006,R00014,R00211,R00210,R01699,R00207,R00224,R00226,R00209,R05636,R03145,R00214,R00216,R00743,R01323,R01179,R05508,R00393,R04057,R02955,R05336,R01359,R05509,R00928,R04000,R00229,R07832,R03884,R00227,R03153,R00235,R00224,R00710,R00711,R01019,R00326,R00945,R07247,R00751
7	1.00	229	9	46	0	0	C00188->C00037:[2->1,5->2]	RP00043,RP06172,RP00177,RP00079,RP00931,RP00026,RP00128,RP01431,RP01086	R03121,R00369,R00365,R00364,R00366,R00372,R00373,R00652,R00588,R01957,R00472,R00351,R00352,R00362,R00361,R00360,R00343,R00342,R01447,R01257,R00479,R00743,R01323,R01179,R05508,R00393,R04057,R02955,R05336,R01359,R05509,R00928,R04000,R00229,R07832,R03884,R00227,R03153,R00235,R00710,R00711,R01019,R00326,R01324,R07247,R00751
8	1.00	433	14	48	0	0	C00188->C00037:[2->1,5->2]	RP00043,RP00036,RP06172,RP00177,RP00931,RP06101,RP01089,RP01528,RP02918,RP00078,RP01431,RP08936,RP05729,RP01086	R03121,R00369,R00365,R00364,R00366,R00372,R00373,R00652,R00588,R01957,R00199,R01858,R02628,R01138,R00659,R00724,R00200,R00206,R02320,R00430,R00208,R01012,R00572,R00472,R00351,R00352,R00362,R00479,R00214,R00216,R00755,R01465,R00014,R00431,R00346,R00345,R00726,R00341,R01324,R00371,R00217,R00346,R00345,R00726,R00341,R00431,R07247,R00751
9	1.00	326	9	36	0	0	C00188->C00037:[2->1,2->2]	RP00043,RP06172,RP00287,RP00285,RP05698,RP06101,RP04318,RP00921,RP01086	R03121,R00369,R00365,R00364,R00366,R00372,R00373,R00652,R00588,R01957,R00472,R00214,R00216,R00211,R00210,R00209,R01196,R00212,R01196,R00006,R00014,R00211,R00210,R01699,R00207,R00224,R00226,R00209,R05636,R03145,R00214,R00216,R00224,R00472,R07247,R00751
10	1.00	426	13	47	0	0	C00188->C00037:[2->1,5->2]	RP00043,RP00036,RP06172,RP00177,RP06101,RP00931,RP01528,RP04318,RP00078,RP01431,RP08936,RP05729,RP01086	R03121,R00369,R00365,R00364,R00366,R00372,R00373,R00652,R00588,R01957,R00199,R01858,R02628,R01138,R00659,R00724,R00200,R00206,R02320,R00430,R00208,R01012,R00572,R00472,R00351,R00352,R00362,R00214,R00216,R00479,R01465,R00224,R00431,R00346,R00345,R00726,R00341,R01324,R00371,R00217,R00346,R00345,R00726,R00341,R00431,R07247,R00751
11	1.00	347	14	68	0	0	C00188->C00037:[2->1,5->2]	RP00043,RP00036,RP06172,RP00177,RP00931,RP06101,RP00026,RP01089,RP02918,RP00078,RP00128,RP01431,RP05729,RP01086	R03121,R00369,R00365,R00364,R00366,R00372,R00373,R00652,R00588,R01957,R00199,R01858,R02628,R01138,R00659,R00724,R00200,R00206,R02320,R00430,R00208,R01012,R00572,R00472,R00351,R00352,R00362,R00479,R00214,R00216,R00743,R01323,R01179,R05508,R00393,R04057,R02955,R05336,R01359,R05509,R00928,R04000,R00229,R07832,R03884,R00227,R03153,R00235,R00755,R00014,R00431,R00346,R00345,R00726,R00341,R00710,R00711,R01019,R00326,R01324,R00217,R00346,R00345,R00726,R00341,R00431,R07247,R00751
12	1.00	405	8	25	0	0	C00188->C00037:[2->1,2->2]	RP06172,RP04290,RP00285,RP05698,RP06101,RP04318,RP00301,RP01086	R00472,R00220,R00211,R00210,R00209,R01196,R00212,R01196,R00006,R00014,R00211,R00210,R01699,R00207,R00224,R00226,R00209,R05636,R03145,R00214,R00216,R00224,R00945,R07247,R00751
13	1.00	456	2	2	0	0	C00188->C00037:[1->2,3->1]	RP05324,RP01528	R00371,R01465
14	1.00	355	10	33	0	0	C00188->C00037:[2->1,2->2]	RP00043,RP08936,RP01528,RP04318,RP00287,RP06101,RP06172,RP05698,RP00921,RP01086	R03121,R00369,R00365,R00364,R00366,R00372,R00373,R00652,R00588,R01957,R00371,R01465,R00224,R00214,R00216,R00214,R00216,R00472,R01196,R00006,R00014,R00211,R00210,R01699,R00207,R00224,R00226,R00209,R05636,R03145,R00472,R07247,R00751
15	1.00	247	11	63	0	0	C00188->C00037:[2->1,2->2]	RP00043,RP06172,RP00287,RP05698,RP00079,RP00026,RP04318,RP00128,RP00921,RP05729,RP01086	R03121,R00369,R00365,R00364,R00366,R00372,R00373,R00652,R00588,R01957,R00472,R00214,R00216,R01196,R00006,R00014,R00211,R00210,R01699,R00207,R00224,R00226,R00209,R05636,R03145,R00361,R00360,R00343,R00342,R01447,R01257,R00743,R01323,R01179,R05508,R00393,R04057,R02955,R05336,R01359,R05509,R00928,R04000,R00229,R07832,R03884,R00227,R03153,R00235,R00224,R00710,R00711,R01019,R00326,R00472,R00217,R00346,R00345,R00726,R00341,R00431,R07247,R00751
16	1.00	280	1	1	0	0	C00188->C00037:[1->2,3->1]	RP01085	R00751
17	1.00	401	12	50	0	0	C00188->C00037:[2->1,5->2]	RP00043,RP00036,RP06172,RP00177,RP00285,RP06101,RP00931,RP04318,RP00078,RP01431,RP05729,RP01086	R03121,R00369,R00365,R00364,R00366,R00372,R00373,R00652,R00588,R01957,R00199,R01858,R02628,R01138,R00659,R00724,R00200,R00206,R02320,R00430,R00208,R01012,R00572,R00472,R00351,R00352,R00362,R00211,R00210,R00209,R01196,R00212,R00214,R00216,R00479,R00224,R00431,R00346,R00345,R00726,R00341,R01324,R00217,R00346,R00345,R00726,R00341,R00431,R07247,R00751
18	1.00	278	11	53	0	0	C00188->C00037:[2->1,2->2]	RP06172,RP04290,RP05698,RP00079,RP01089,RP00026,RP02918,RP00128,RP00301,RP05729,RP01086	R00472,R00220,R01196,R00006,R00014,R00211,R00210,R01699,R00207,R00224,R00226,R00209,R05636,R03145,R00361,R00360,R00343,R00342,R01447,R01257,R00755,R00743,R01323,R01179,R05508,R00393,R04057,R02955,R05336,R01359,R05509,R00928,R04000,R00229,R07832,R03884,R00227,R03153,R00235,R00014,R00710,R00711,R01019,R00326,R00945,R00217,R00346,R00345,R00726,R00341,R00431,R07247,R00751
19	1.00	340	13	67	0	0	C00188->C00037:[2->1,5->2]	RP00043,RP00036,RP06172,RP00177,RP06101,RP00026,RP00931,RP04318,RP00078,RP00128,RP01431,RP05729,RP01086	R03121,R00369,R00365,R00364,R00366,R00372,R00373,R00652,R00588,R01957,R00199,R01858,R02628,R01138,R00659,R00724,R00200,R00206,R02320,R00430,R00208,R01012,R00572,R00472,R00351,R00352,R00362,R00214,R00216,R00743,R01323,R01179,R05508,R00393,R04057,R02955,R05336,R01359,R05509,R00928,R04000,R00229,R07832,R03884,R00227,R03153,R00235,R00479,R00224,R00431,R00346,R00345,R00726,R00341,R00710,R00711,R01019,R00326,R01324,R00217,R00346,R00345,R00726,R00341,R00431,R07247,R00751
20	1.00	318	10	43	0	0	C00188->C00037:[2->1,2->2]	RP06172,RP04290,RP05698,RP06101,RP00026,RP01089,RP02918,RP00128,RP00301,RP01086	R00472,R00220,R01196,R00006,R00014,R00211,R00210,R01699,R00207,R00224,R00226,R00209,R05636,R03145,R00214,R00216,R00743,R01323,R01179,R05508,R00393,R04057,R02955,R05336,R01359,R05509,R00928,R04000,R00229,R07832,R03884,R00227,R03153,R00235,R00755,R00014,R00710,R00711,R01019,R00326,R00945,R07247,R00751
21	1.00	301	10	44	0	0	C00188->C00037:[2->1,5->2]	RP00043,RP00128,RP05880,RP00026,RP00930,RP00121,RP01431,RP00921,RP01292,RP01086	R03121,R00369,R00365,R00364,R00366,R00372,R00373,R00652,R00588,R01957,R00710,R00711,R01019,R00326,R00351,R00352,R00743,R01323,R01179,R05508,R00393,R04057,R02955,R05336,R01359,R05509,R00928,R04000,R00229,R07832,R03884,R00227,R03153,R00235,R00479,R00412,R00408,R02164,R00402,R01324,R00472,R01082,R07247,R00751
22	1.00	311	8	24	0	0	C00188->C00037:[2->1,5->2]	RP00043,RP06172,RP00177,RP00079,RP00931,RP01528,RP01431,RP08936	R03121,R00369,R00365,R00364,R00366,R00372,R00373,R00652,R00588,R01957,R00472,R00351,R00352,R00362,R00361,R00360,R00343,R00342,R01447,R01257,R00479,R01465,R01324,R00371
23	1.00	474	10	23	0	0	C00188->C00037:[2->1,2->2]	RP01089,RP08936,RP01528,RP02918,RP04290,RP06101,RP06172,RP05698,RP00301,RP01086	R00755,R00371,R01465,R00014,R00220,R00214,R00216,R00472,R01196,R00006,R00014,R00211,R00210,R01699,R00207,R00224,R00226,R00209,R05636,R03145,R00945,R07247,R00751
24	1.00	459	9	22	0	0	C00188->C00037:[2->1,2->2]	RP06172,RP04290,RP08936,RP05698,RP06101,RP01528,RP04318,RP00301,RP01086	R00472,R00220,R00371,R01196,R00006,R00014,R00211,R00210,R01699,R00207,R00224,R00226,R00209,R05636,R03145,R00214,R00216,R01465,R00224,R00945,R07247,R00751
25	1.00	357	22	61	0	1	C00188->C00037:[2->1,2->2]	RP06172,RP00440,RP05698,RP12734,RP04318,RP05242,RP00285,RP02797,RP00301,RP00291,RP02918,RP00128,RP04290,RP06101,RP00026,RP10730,RP01089,RP12733,RP01528,RP04202,RP08936,RP01086	R00472,R03050,R00006,R01196,R00006,R00014,R00211,R00210,R01699,R00207,R00224,R00226,R00209,R05636,R03145,R00226,R00224,R05636,R00211,R00210,R00209,R01196,R00212,R03145,R00945,R00226,R04672,R00014,R00710,R00711,R01019,R00326,R00220,R00214,R00216,R00743,R01323,R01179,R05508,R00393,R04057,R02955,R05336,R01359,R05509,R00928,R04000,R00229,R07832,R03884,R00227,R03153,R00235,R01699,R00755,R00006,R01465,R00207,R00371,R07247,R00751
26	1.00	277	17	43	0	1	C00188->C00037:[2->1,2->2]	RP01940,RP06172,RP04699,RP04290,RP01404,RP06101,RP00026,RP05983,RP04318,RP00604,RP02234,RP01763,RP01086,RP00301,RP01941,RP02654,RP00128	R02052,R00472,R05103,R00220,R01281,R00214,R00216,R00743,R01323,R01179,R05508,R00393,R04057,R02955,R05336,R01359,R05509,R00928,R04000,R00229,R07832,R03884,R00227,R03153,R00235,R05103,R01281,R00224,R02976,R06520,R02464,R07377,R07376,R01800,R07247,R00751,R00945,R02055,R02978,R00710,R00711,R01019,R00326
27	1.00	446	17	38	0	0	C00188->C00037:[2->1,5->2]	RP01830,RP00043,RP06172,RP00177,RP08742,RP06369,RP01432,RP00931,RP06101,RP01089,RP05067,RP01528,RP02918,RP00109,RP05729,RP08936,RP01086	R01900,R03121,R00369,R00365,R00364,R00366,R00372,R00373,R00652,R00588,R01957,R00472,R00351,R00352,R00362,R00353,R00930,R01325,R00479,R00214,R00216,R00755,R00344,R01465,R00014,R00344,R00930,R00217,R00353,R00217,R00346,R00345,R00726,R00341,R00431,R00371,R07247,R00751
28	1.00	354	20	59	0	1	C00188->C00037:[2->1,2->2]	RP06172,RP00440,RP05698,RP12734,RP04318,RP05242,RP00285,RP02797,RP00301,RP00291,RP02918,RP00128,RP04290,RP06101,RP00026,RP10730,RP01089,RP12733,RP04202,RP01086	R00472,R03050,R00006,R01196,R00006,R00014,R00211,R00210,R01699,R00207,R00224,R00226,R00209,R05636,R03145,R00226,R00224,R05636,R00211,R00210,R00209,R01196,R00212,R03145,R00945,R00226,R04672,R00014,R00710,R00711,R01019,R00326,R00220,R00214,R00216,R00743,R01323,R01179,R05508,R00393,R04057,R02955,R05336,R01359,R05509,R00928,R04000,R00229,R07832,R03884,R00227,R03153,R00235,R01699,R00755,R00006,R00207,R07247,R00751
29	1.00	422	17	42	0	0	C00188->C00037:[2->1,5->2]	RP01830,RP00043,RP06172,RP00177,RP08742,RP06369,RP01432,RP00931,RP00285,RP06101,RP01089,RP05067,RP02918,RP00109,RP05729,RP04318,RP01086	R01900,R03121,R00369,R00365,R00364,R00366,R00372,R00373,R00652,R00588,R01957,R00472,R00351,R00352,R00362,R00353,R00930,R01325,R00479,R00211,R00210,R00209,R01196,R00212,R00214,R00216,R00755,R00344,R00014,R00344,R00930,R00217,R00353,R00217,R00346,R00345,R00726,R00341,R00431,R00224,R07247,R00751
30	1.00	415	17	42	0	0	C00188->C00037:[2->1,5->2]	RP00043,RP07314,RP06172,RP00177,RP08742,RP06369,RP00931,RP06101,RP01089,RP12733,RP00285,RP00109,RP05067,RP01431,RP05729,RP04318,RP01086	R03121,R00369,R00365,R00364,R00366,R00372,R00373,R00652,R00588,R01957,R03050,R00472,R00351,R00352,R00362,R00353,R00930,R00479,R00214,R00216,R00755,R00006,R00211,R00210,R00209,R01196,R00212,R00344,R00930,R00217,R00353,R00344,R01324,R00217,R00346,R00345,R00726,R00341,R00431,R00224,R07247,R00751
31	1.00	522	11	14	0	1	C00188->C00037:[2->2,5->1]	RP06374,RP04699,RP04290,RP01404,RP00568,RP01670,RP05983,RP06373,RP04318,RP00301,RP01086	R00945,R05103,R00220,R01281,R01218,R01220,R01655,R05103,R01281,R00941,R00224,R00945,R07247,R00751
32	1.00	340	17	58	0	0	C00188->C00037:[2->1,5->2]	RP01830,RP00043,RP06172,RP00177,RP08742,RP06369,RP01432,RP00931,RP06101,RP00026,RP01089,RP05067,RP02918,RP00128,RP00109,RP05729,RP01086	R01900,R03121,R00369,R00365,R00364,R00366,R00372,R00373,R00652,R00588,R01957,R00472,R00351,R00352,R00362,R00353,R00930,R01325,R00479,R00214,R00216,R00743,R01323,R01179,R05508,R00393,R04057,R02955,R05336,R01359,R05509,R00928,R04000,R00229,R07832,R03884,R00227,R03153,R00235,R00755,R00344,R00014,R00710,R00711,R01019,R00326,R00344,R00930,R00217,R00353,R00217,R00346,R00345,R00726,R00341,R00431,R07247,R00751
33	1.00	429	16	37	0	0	C00188->C00037:[2->1,5->2]	RP00043,RP06172,RP00177,RP08742,RP06369,RP00931,RP06101,RP01089,RP05067,RP01528,RP02918,RP00109,RP01431,RP08936,RP05729,RP01086	R03121,R00369,R00365,R00364,R00366,R00372,R00373,R00652,R00588,R01957,R00472,R00351,R00352,R00362,R00353,R00930,R00479,R00214,R00216,R00755,R00344,R01465,R00014,R00344,R00930,R00217,R00353,R01324,R00371,R00217,R00346,R00345,R00726,R00341,R00431,R07247,R00751
34	1.00	347	19	58	0	1	C00188->C00037:[2->1,2->2]	RP06172,RP00440,RP05698,RP12734,RP04318,RP05242,RP00285,RP02797,RP00301,RP00291,RP02918,RP00128,RP04290,RP06101,RP00026,RP10730,RP12733,RP04202,RP01086	R00472,R03050,R00006,R01196,R00006,R00014,R00211,R00210,R01699,R00207,R00224,R00226,R00209,R05636,R03145,R00226,R00224,R05636,R00211,R00210,R00209,R01196,R00212,R03145,R00945,R00226,R04672,R00014,R00710,R00711,R01019,R00326,R00220,R00214,R00216,R00743,R01323,R01179,R05508,R00393,R04057,R02955,R05336,R01359,R05509,R00928,R04000,R00229,R07832,R03884,R00227,R03153,R00235,R01699,R00006,R00207,R07247,R00751
35	0.50	314	6	28	0	0	C00188->C00037:[2->2]	RP00043,RP00287,RP05698,RP04318,RP00921,RP01086	R03121,R00369,R00365,R00364,R00366,R00372,R00373,R00652,R00588,R01957,R00214,R00216,R01196,R00006,R00014,R00211,R00210,R01699,R00207,R00224,R00226,R00209,R05636,R03145,R00224,R00472,R07247,R00751
36	1.00	418	15	36	0	0	C00188->C00037:[2->1,5->2]	RP00043,RP06172,RP00177,RP08742,RP06369,RP06101,RP00931,RP05067,RP01528,RP04318,RP00109,RP01431,RP08936,RP05729,RP01086	R03121,R00369,R00365,R00364,R00366,R00372,R00373,R00652,R00588,R01957,R00472,R00351,R00352,R00362,R00353,R00930,R00214,R00216,R00479,R00344,R01465,R00224,R00344,R00930,R00217,R00353,R01324,R00371,R00217,R00346,R00345,R00726,R00341,R00431,R07247,R00751
37	1.00	335	17	58	0	0	C00188->C00037:[2->1,5->2]	RP00043,RP07314,RP06172,RP00177,RP08742,RP06369,RP00931,RP06101,RP00026,RP01089,RP12733,RP00109,RP00128,RP05067,RP01431,RP05729,RP01086	R03121,R00369,R00365,R00364,R00366,R00372,R00373,R00652,R00588,R01957,R03050,R00472,R00351,R00352,R00362,R00353,R00930,R00479,R00214,R00216,R00743,R01323,R01179,R05508,R00393,R04057,R02955,R05336,R01359,R05509,R00928,R04000,R00229,R07832,R03884,R00227,R03153,R00235,R00755,R00006,R00344,R00930,R00217,R00353,R00710,R00711,R01019,R00326,R00344,R01324,R00217,R00346,R00345,R00726,R00341,R00431,R07247,R00751
38	1.00	437	16	37	0	0	C00188->C00037:[2->1,5->2]	RP01830,RP00043,RP06172,RP00177,RP08742,RP06369,RP01432,RP06101,RP00931,RP05067,RP01528,RP04318,RP00109,RP05729,RP08936,RP01086	R01900,R03121,R00369,R00365,R00364,R00366,R00372,R00373,R00652,R00588,R01957,R00472,R00351,R00352,R00362,R00353,R00930,R01325,R00214,R00216,R00479,R00344,R01465,R00224,R00344,R00930,R00217,R00353,R00217,R00346,R00345,R00726,R00341,R00431,R00371,R07247,R00751
39	1.00	318	18	63	0	0	C00188->C00037:[2->1,5->2]	RP01830,RP00043,RP06172,RP00177,RP08742,RP06369,RP01432,RP06101,RP00026,RP00931,RP05067,RP01528,RP00109,RP00285,RP05729,RP01086,RP08936,RP00128	R01900,R03121,R00369,R00365,R00364,R00366,R00372,R00373,R00652,R00588,R01957,R00472,R00351,R00352,R00362,R00353,R00930,R01325,R00214,R00216,R00743,R01323,R01179,R05508,R00393,R04057,R02955,R05336,R01359,R05509,R00928,R04000,R00229,R07832,R03884,R00227,R03153,R00235,R00479,R00344,R01465,R00344,R00930,R00217,R00353,R00211,R00210,R00209,R01196,R00212,R00217,R00346,R00345,R00726,R00341,R00431,R07247,R00751,R00371,R00710,R00711,R01019,R00326
40	1.00	405	15	40	0	0	C00188->C00037:[2->1,5->2]	RP01830,RP00043,RP06172,RP00177,RP08742,RP06369,RP01432,RP00285,RP06101,RP00931,RP05067,RP04318,RP00109,RP05729,RP01086	R01900,R03121,R00369,R00365,R00364,R00366,R00372,R00373,R00652,R00588,R01957,R00472,R00351,R00352,R00362,R00353,R00930,R01325,R00211,R00210,R00209,R01196,R00212,R00214,R00216,R00479,R00344,R00224,R00344,R00930,R00217,R00353,R00217,R00346,R00345,R00726,R00341,R00431,R07247,R00751
41	0.50	415	10	43	0	0	C00188->C00037:[5->2]	RP00043,RP00036,RP00177,RP01089,RP00931,RP02918,RP00078,RP01431,RP05729,RP01086	R03121,R00369,R00365,R00364,R00366,R00372,R00373,R00652,R00588,R01957,R00199,R01858,R02628,R01138,R00659,R00724,R00200,R00206,R02320,R00430,R00208,R01012,R00572,R00351,R00352,R00362,R00755,R00479,R00014,R00431,R00346,R00345,R00726,R00341,R01324,R00217,R00346,R00345,R00726,R00341,R00431,R07247,R00751
42	0.50	404	12	32	0	0	C00188->C00037:[5->2]	RP00043,RP00177,RP08742,RP06369,RP01089,RP00931,RP05067,RP02918,RP00109,RP01431,RP05729,RP01086	R03121,R00369,R00365,R00364,R00366,R00372,R00373,R00652,R00588,R01957,R00351,R00352,R00362,R00353,R00930,R00755,R00479,R00344,R00014,R00344,R00930,R00217,R00353,R01324,R00217,R00346,R00345,R00726,R00341,R00431,R07247,R00751
43	1.00	301	15	60	0	0	C00188->C00037:[2->1,5->2]	RP00043,RP00128,RP00177,RP08742,RP06369,RP06101,RP00026,RP06172,RP00931,RP05067,RP00109,RP00285,RP01431,RP05729,RP01086	R03121,R00369,R00365,R00364,R00366,R00372,R00373,R00652,R00588,R01957,R00710,R00711,R01019,R00326,R00351,R00352,R00362,R00353,R00930,R00214,R00216,R00743,R01323,R01179,R05508,R00393,R04057,R02955,R05336,R01359,R05509,R00928,R04000,R00229,R07832,R03884,R00227,R03153,R00235,R00472,R00479,R00344,R00344,R00930,R00217,R00353,R00211,R00210,R00209,R01196,R00212,R01324,R00217,R00346,R00345,R00726,R00341,R00431,R07247,R00751
44	0.50	370	12	35	0	0	C00188->C00037:[5->2]	RP00043,RP00177,RP08742,RP06369,RP00931,RP05067,RP01528,RP00285,RP00109,RP01431,RP08936,RP05729	R03121,R00369,R00365,R00364,R00366,R00372,R00373,R00652,R00588,R01957,R00351,R00352,R00362,R00353,R00930,R00479,R00344,R01465,R00211,R00210,R00209,R01196,R00212,R00344,R00930,R00217,R00353,R01324,R00371,R00217,R00346,R00345,R00726,R00341,R00431
45	1.00	387	14	39	0	0	C00188->C00037:[2->1,5->2]	RP00043,RP06172,RP00177,RP08742,RP06369,RP00285,RP06101,RP00931,RP05067,RP04318,RP00109,RP01431,RP05729,RP01086	R03121,R00369,R00365,R00364,R00366,R00372,R00373,R00652,R00588,R01957,R00472,R00351,R00352,R00362,R00353,R00930,R00211,R00210,R00209,R01196,R00212,R00214,R00216,R00479,R00344,R00224,R00344,R00930,R00217,R00353,R01324,R00217,R00346,R00345,R00726,R00341,R00431,R07247,R00751
46	1.00	412	15	39	0	0	C00188->C00037:[2->1,5->2]	RP01830,RP00043,RP06172,RP00177,RP08742,RP06369,RP01432,RP06101,RP00931,RP05067,RP01528,RP00109,RP00285,RP05729,RP08936	R01900,R03121,R00369,R00365,R00364,R00366,R00372,R00373,R00652,R00588,R01957,R00472,R00351,R00352,R00362,R00353,R00930,R01325,R00214,R00216,R00479,R00344,R01465,R00344,R00930,R00217,R00353,R00211,R00210,R00209,R01196,R00212,R00217,R00346,R00345,R00726,R00341,R00431,R00371
47	0.50	425	13	33	0	0	C00188->C00037:[5->2]	RP01830,RP00043,RP00177,RP08742,RP06369,RP01432,RP01089,RP00931,RP05067,RP02918,RP00109,RP05729,RP01086	R01900,R03121,R00369,R00365,R00364,R00366,R00372,R00373,R00652,R00588,R01957,R00351,R00352,R00362,R00353,R00930,R01325,R00755,R00479,R00344,R00014,R00344,R00930,R00217,R00353,R00217,R00346,R00345,R00726,R00341,R00431,R07247,R00751
48	1.00	306	17	62	0	0	C00188->C00037:[2->1,5->2]	RP00043,RP00128,RP00177,RP08742,RP06369,RP06101,RP00026,RP06172,RP00931,RP05067,RP01528,RP00109,RP00285,RP01431,RP08936,RP05729,RP01086	R03121,R00369,R00365,R00364,R00366,R00372,R00373,R00652,R00588,R01957,R00710,R00711,R01019,R00326,R00351,R00352,R00362,R00353,R00930,R00214,R00216,R00743,R01323,R01179,R05508,R00393,R04057,R02955,R05336,R01359,R05509,R00928,R04000,R00229,R07832,R03884,R00227,R03153,R00235,R00472,R00479,R00344,R01465,R00344,R00930,R00217,R00353,R00211,R00210,R00209,R01196,R00212,R01324,R00371,R00217,R00346,R00345,R00726,R00341,R00431,R07247,R00751
49	0.50	250	9	32	0	1	C00188->C00037:[2->1]	RP05983,RP06172,RP04699,RP01404,RP00128,RP00301,RP06101,RP00026,RP01086	R05103,R01281,R00472,R05103,R01281,R00710,R00711,R01019,R00326,R00945,R00214,R00216,R00743,R01323,R01179,R05508,R00393,R04057,R02955,R05336,R01359,R05509,R00928,R04000,R00229,R07832,R03884,R00227,R03153,R00235,R07247,R00751
50	0.50	442	6	18	0	0	C00188->C00037:[2->2]	RP04290,RP05698,RP01089,RP02918,RP00301,RP01086	R00220,R01196,R00006,R00014,R00211,R00210,R01699,R00207,R00224,R00226,R00209,R05636,R03145,R00755,R00014,R00945,R07247,R00751
51	0.50	413	12	32	0	0	C00188->C00037:[5->2]	RP01830,RP00043,RP00177,RP08742,RP06369,RP01432,RP00931,RP05067,RP04318,RP00109,RP05729,RP01086	R01900,R03121,R00369,R00365,R00364,R00366,R00372,R00373,R00652,R00588,R01957,R00351,R00352,R00362,R00353,R00930,R01325,R00479,R00344,R00224,R00344,R00930,R00217,R00353,R00217,R00346,R00345,R00726,R00341,R00431,R07247,R00751
52	1.00	319	15	56	0	0	C00188->C00037:[2->1,5->2]	RP00043,RP06172,RP00177,RP08742,RP06369,RP06101,RP00026,RP00931,RP05067,RP04318,RP00128,RP00109,RP01431,RP05729,RP01086	R03121,R00369,R00365,R00364,R00366,R00372,R00373,R00652,R00588,R01957,R00472,R00351,R00352,R00362,R00353,R00930,R00214,R00216,R00743,R01323,R01179,R05508,R00393,R04057,R02955,R05336,R01359,R05509,R00928,R04000,R00229,R07832,R03884,R00227,R03153,R00235,R00479,R00344,R00224,R00710,R00711,R01019,R00326,R00344,R00930,R00217,R00353,R01324,R00217,R00346,R00345,R00726,R00341,R00431,R07247,R00751
53	0.50	422	5	17	0	0	C00188->C00037:[2->2]	RP04290,RP05698,RP00301,RP04318,RP01086	R00220,R01196,R00006,R00014,R00211,R00210,R01699,R00207,R00224,R00226,R00209,R05636,R03145,R00945,R00224,R07247,R00751
54	0.50	391	11	31	0	0	C00188->C00037:[5->2]	RP00931,RP04318,RP01431,RP00043,RP00177,RP08742,RP06369,RP05067,RP00109,RP05729,RP01086	R00479,R00224,R01324,R03121,R00369,R00365,R00364,R00366,R00372,R00373,R00652,R00588,R01957,R00351,R00352,R00362,R00353,R00930,R00344,R00344,R00930,R00217,R00353,R00217,R00346,R00345,R00726,R00341,R00431,R07247,R00751
55	1.00	394	14	38	0	0	C00188->C00037:[2->1,5->2]	RP00043,RP06172,RP00177,RP08742,RP06369,RP06101,RP00931,RP05067,RP01528,RP00109,RP00285,RP01431,RP08936,RP05729	R03121,R00369,R00365,R00364,R00366,R00372,R00373,R00652,R00588,R01957,R00472,R00351,R00352,R00362,R00353,R00930,R00214,R00216,R00479,R00344,R01465,R00344,R00930,R00217,R00353,R00211,R00210,R00209,R01196,R00212,R01324,R00371,R00217,R00346,R00345,R00726,R00341,R00431
56	0.50	281	13	57	0	0	C00188->C00037:[5->2]	RP00043,RP00128,RP00177,RP08742,RP06369,RP00026,RP00931,RP05067,RP00285,RP00109,RP01431,RP05729,RP01086	R03121,R00369,R00365,R00364,R00366,R00372,R00373,R00652,R00588,R01957,R00710,R00711,R01019,R00326,R00351,R00352,R00362,R00353,R00930,R00743,R01323,R01179,R05508,R00393,R04057,R02955,R05336,R01359,R05509,R00928,R04000,R00229,R07832,R03884,R00227,R03153,R00235,R00479,R00344,R00211,R00210,R00209,R01196,R00212,R00344,R00930,R00217,R00353,R01324,R00217,R00346,R00345,R00726,R00341,R00431,R07247,R00751
57	1.00	332	16	57	0	0	C00188->C00037:[2->1,5->2]	RP01830,RP00043,RP06172,RP00177,RP08742,RP06369,RP01432,RP06101,RP00026,RP00931,RP05067,RP04318,RP00128,RP00109,RP05729,RP01086	R01900,R03121,R00369,R00365,R00364,R00366,R00372,R00373,R00652,R00588,R01957,R00472,R00351,R00352,R00362,R00353,R00930,R01325,R00214,R00216,R00743,R01323,R01179,R05508,R00393,R04057,R02955,R05336,R01359,R05509,R00928,R04000,R00229,R07832,R03884,R00227,R03153,R00235,R00479,R00344,R00224,R00710,R00711,R01019,R00326,R00344,R00930,R00217,R00353,R00217,R00346,R00345,R00726,R00341,R00431,R07247,R00751
58	1.00	406	16	41	0	0	C00188->C00037:[2->1,5->2]	RP00043,RP06172,RP00177,RP08742,RP06369,RP00931,RP00285,RP06101,RP01089,RP05067,RP02918,RP00109,RP01431,RP05729,RP04318,RP01086	R03121,R00369,R00365,R00364,R00366,R00372,R00373,R00652,R00588,R01957,R00472,R00351,R00352,R00362,R00353,R00930,R00479,R00211,R00210,R00209,R01196,R00212,R00214,R00216,R00755,R00344,R00014,R00344,R00930,R00217,R00353,R01324,R00217,R00346,R00345,R00726,R00341,R00431,R00224,R07247,R00751
59	1.00	438	17	38	0	0	C00188->C00037:[2->1,5->2]	RP00043,RP07314,RP06172,RP00177,RP08742,RP06369,RP00931,RP06101,RP01089,RP12733,RP01528,RP00109,RP05067,RP01431,RP08936,RP05729,RP01086	R03121,R00369,R00365,R00364,R00366,R00372,R00373,R00652,R00588,R01957,R03050,R00472,R00351,R00352,R00362,R00353,R00930,R00479,R00214,R00216,R00755,R00006,R01465,R00344,R00930,R00217,R00353,R00344,R01324,R00371,R00217,R00346,R00345,R00726,R00341,R00431,R07247,R00751
60	1.00	327	16	57	0	0	C00188->C00037:[2->1,5->2]	RP00043,RP06172,RP00177,RP08742,RP06369,RP00931,RP06101,RP00026,RP01089,RP05067,RP02918,RP00128,RP00109,RP01431,RP05729,RP01086	R03121,R00369,R00365,R00364,R00366,R00372,R00373,R00652,R00588,R01957,R00472,R00351,R00352,R00362,R00353,R00930,R00479,R00214,R00216,R00743,R01323,R01179,R05508,R00393,R04057,R02955,R05336,R01359,R05509,R00928,R04000,R00229,R07832,R03884,R00227,R03153,R00235,R00755,R00344,R00014,R00710,R00711,R01019,R00326,R00344,R00930,R00217,R00353,R01324,R00217,R00346,R00345,R00726,R00341,R00431,R07247,R00751
61	1.00	430	17	23	0	1	C00188->C00037:[2->2,5->1]	RP06374,RP04699,RP04290,RP01404,RP00568,RP01763,RP01670,RP05983,RP06373,RP04318,RP00604,RP02234,RP01940,RP00301,RP01941,RP02654,RP01086	R00945,R05103,R00220,R01281,R01218,R01220,R07377,R07376,R01800,R01655,R05103,R01281,R00941,R00224,R02976,R06520,R02464,R02052,R00945,R02055,R02978,R07247,R00751
62	1.00	352	16	26	0	1	C00188->C00037:[2->1,2->2]	RP01940,RP06172,RP04699,RP04290,RP01404,RP00285,RP06101,RP05983,RP04318,RP00604,RP02234,RP01763,RP00301,RP01941,RP02654,RP01086	R02052,R00472,R05103,R00220,R01281,R00211,R00210,R00209,R01196,R00212,R00214,R00216,R05103,R01281,R00224,R02976,R06520,R02464,R07377,R07376,R01800,R00945,R02055,R02978,R07247,R00751
63	0.50	376	9	16	0	1	C00188->C00037:[2->1]	RP01404,RP05983,RP06172,RP04318,RP04699,RP00301,RP00285,RP06101,RP01086	R01281,R05103,R01281,R00472,R00224,R05103,R00945,R00211,R00210,R00209,R01196,R00212,R00214,R00216,R07247,R00751
64	0.50	494	8	10	0	1	C00188->C00037:[2->1]	RP08936,RP05983,RP06172,RP04699,RP01404,RP06101,RP00301,RP01528	R00371,R05103,R01281,R00472,R05103,R01281,R00214,R00216,R00945,R01465
65	1.00	350	21	60	0	1	C00188->C00037:[2->1,2->2]	RP06172,RP00440,RP05698,RP12734,RP04318,RP05242,RP00285,RP02797,RP00301,RP00291,RP02918,RP00128,RP04290,RP06101,RP00026,RP10730,RP12733,RP01528,RP04202,RP08936,RP01086	R00472,R03050,R00006,R01196,R00006,R00014,R00211,R00210,R01699,R00207,R00224,R00226,R00209,R05636,R03145,R00226,R00224,R05636,R00211,R00210,R00209,R01196,R00212,R03145,R00945,R00226,R04672,R00014,R00710,R00711,R01019,R00326,R00220,R00214,R00216,R00743,R01323,R01179,R05508,R00393,R04057,R02955,R05336,R01359,R05509,R00928,R04000,R00229,R07832,R03884,R00227,R03153,R00235,R01699,R00006,R01465,R00207,R00371,R07247,R00751
66	1.00	245	18	53	0	1	C00188->C00037:[2->1,2->2]	RP06172,RP04699,RP04290,RP01404,RP01763,RP00079,RP01941,RP05983,RP00026,RP04318,RP00604,RP02234,RP01940,RP01086,RP00301,RP05729,RP02654,RP00128	R00472,R05103,R00220,R01281,R07377,R07376,R01800,R00361,R00360,R00343,R00342,R01447,R01257,R02055,R05103,R01281,R00743,R01323,R01179,R05508,R00393,R04057,R02955,R05336,R01359,R05509,R00928,R04000,R00229,R07832,R03884,R00227,R03153,R00235,R00224,R02976,R06520,R02464,R02052,R07247,R00751,R00945,R00217,R00346,R00345,R00726,R00341,R00431,R02978,R00710,R00711,R01019,R00326
67	0.50	416	13	33	0	0	C00188->C00037:[5->2]	RP00043,RP07314,RP00177,RP08742,RP06369,RP01089,RP00931,RP12733,RP05067,RP00109,RP01431,RP05729,RP01086	R03121,R00369,R00365,R00364,R00366,R00372,R00373,R00652,R00588,R01957,R03050,R00351,R00352,R00362,R00353,R00930,R00755,R00479,R00006,R00344,R00344,R00930,R00217,R00353,R01324,R00217,R00346,R00345,R00726,R00341,R00431,R07247,R00751
68	0.50	216	10	42	0	1	C00188->C00037:[2->1]	RP06172,RP04699,RP01404,RP00079,RP05983,RP00026,RP00128,RP00301,RP05729,RP01086	R00472,R05103,R01281,R00361,R00360,R00343,R00342,R01447,R01257,R05103,R01281,R00743,R01323,R01179,R05508,R00393,R04057,R02955,R05336,R01359,R05509,R00928,R04000,R00229,R07832,R03884,R00227,R03153,R00235,R00710,R00711,R01019,R00326,R00945,R00217,R00346,R00345,R00726,R00341,R00431,R07247,R00751
69	0.50	406	9	42	0	0	C00188->C00037:[5->2]	RP00043,RP00036,RP00177,RP00931,RP04318,RP00078,RP01431,RP05729,RP01086	R03121,R00369,R00365,R00364,R00366,R00372,R00373,R00652,R00588,R01957,R00199,R01858,R02628,R01138,R00659,R00724,R00200,R00206,R02320,R00430,R00208,R01012,R00572,R00351,R00352,R00362,R00479,R00224,R00431,R00346,R00345,R00726,R00341,R01324,R00217,R00346,R00345,R00726,R00341,R00431,R07247,R00751
70	0.50	390	13	36	0	0	C00188->C00037:[5->2]	RP01830,RP00043,RP00177,RP08742,RP06369,RP01432,RP00931,RP05067,RP01528,RP00285,RP00109,RP05729,RP08936	R01900,R03121,R00369,R00365,R00364,R00366,R00372,R00373,R00652,R00588,R01957,R00351,R00352,R00362,R00353,R00930,R01325,R00479,R00344,R01465,R00211,R00210,R00209,R01196,R00212,R00344,R00930,R00217,R00353,R00217,R00346,R00345,R00726,R00341,R00431,R00371
71	1.00	396	17	23	0	1	C00188->C00037:[2->1,2->2]	RP01940,RP06172,RP04699,RP04290,RP01404,RP06101,RP00301,RP05983,RP01528,RP04318,RP00604,RP02234,RP01763,RP08936,RP01941,RP02654,RP01086	R02052,R00472,R05103,R00220,R01281,R00214,R00216,R00945,R05103,R01281,R01465,R00224,R02976,R06520,R02464,R07377,R07376,R01800,R00371,R02055,R02978,R07247,R00751
