# Supplementary material for: 13C-metabolic flux ratio and novel carbon path analyses confirmed that Trichoderma reesei uses primarily the respirative pathway also on the preferred carbon source glucose
Source: BMC Syst Biol. 2009 Oct 29;3:104. doi: 10.1186/1752-0509-3-104 (PMC2776023; doi:10.1186/1752-0509-3-104)
Supplement: Additional file 1 — Pathways discovered in ReTrace carbon path analysis. Graphical and tabular representations of amino acid synthesis pathways discovered in ReTrace carbon path analysis [21]. Self-contained web site: unpack zip archive and open index.html with a web browser. [file 1752-0509-3-104-S1.zip › AF1-treesei/pathways-C00031-to-C00079.txt]

# Pathways from D-Glucose; (C00031) to L-Phenylalanine; (C00079)
# CPU time, time/path:	3.24313840156
# CPU time, total:	1663.73
# Computation time, time/path:	0:00:03.244631
# Computation time, total:	0:27:44.495705
# Database (-d):	/home/group/icomic/data/kegg/ligand/2009.03.30
# GreedyFinish (-g):	False
# KDiminish (-n):	('list', [50, 10, 1])
# MaxDepth (-m):	6
# NumPaths (-k):	10
# PathwayAvgLen:	22.5867768595
# PathwayLenStdDev:	6.40979289707
# Pathways (complete) found:	2
# Pathways (incomplete) found:	511
# Pathways found:	513
# PruneToSize (-p):	None
# Scores (-c):	treesei_scores_kegg.txt
# Sources:	C00031
# StorePartials (-i):	True
# Target dir (-o):	/fs-1/2/epitkane/public_html/pub/retrace/run090623-scores_maps_images
# Targets:	C00079
# UseDijkstra (-q):	False
#PathIndex ZoScore AvgReactionScore NumRpairs NumReactions ZeroScores ScoresUnderThr CompositeMap Rpairs Reactions
1	1.00	536	21	48	0	0	C00031->C00079:[1->1,1->5,1->6,2->10,2->8,4->2,4->3,4->4,5->7]	RP01568,RP00113,RP00649,RP01711,RP00577,RP01710,RP00057,RP02750,RP01784,RP01271,RP00395,RP03071,RP02189,RP01093,RP01465,RP03070,RP01033,RP00052,RP00060,RP01785,RP02749	R01518,R02188,R01512,R01515,R01517,R01660,R00761,R01067,R01715,R06847,R02413,R02415,R01714,R00688,R00689,R00695,R00694,R00692,R01375,R01376,R03084,R01826,R01068,R01061,R01063,R03460,R02412,R00771,R01373,R03460,R00658,R00756,R00769,R05805,R00770,R00762,R00764,R00767,R00725,R01139,R00299,R08404,R02185,R05804,R00303,R00850,R01826,R03083
2	1.00	545	23	65	0	0	C00031->C00079:[1->6,2->10,4->3,4->8,5->7,7->2,7->4,9->1,9->5]	RP06552,RP01134,RP05698,RP00649,RP01711,RP00577,RP01710,RP00057,RP02750,RP01784,RP05915,RP04202,RP00036,RP03071,RP02189,RP01093,RP01465,RP04543,RP03070,RP00060,RP01785,RP02749,RP06299	R01384,R01386,R07658,R00837,R01196,R00006,R00014,R00211,R00210,R01699,R00207,R00224,R00226,R00209,R05636,R03145,R00761,R01067,R01715,R06847,R02413,R02415,R01714,R00688,R00689,R00695,R00694,R00692,R01375,R01376,R03084,R01826,R02737,R00836,R00207,R00199,R01858,R02628,R01138,R00659,R00724,R00200,R00206,R02320,R00430,R00208,R01012,R00572,R03460,R02412,R00771,R01373,R00286,R03460,R00725,R01139,R00299,R08404,R02185,R05804,R00303,R00850,R01826,R03083,R00761
3	0.22	420	20	69	1	1	C00031->C00079:[7->5,7->8]	RP00113,RP06046,RP01925,RP00395,RP00036,RP01568,RP05698,RP01464,RP01271,RP06005,RP01093,RP05060,RP00057,RP11173,RP01033,RP01133,RP00060,RP00052,RP00564,RP06593	R02188,R01512,R01515,R01517,R01660,R02520,R07500,R02035,R01061,R01063,R00199,R01858,R02628,R01138,R00659,R00724,R00200,R00206,R02320,R00430,R00208,R01012,R00572,R01518,R01196,R00006,R00014,R00211,R00210,R01699,R00207,R00224,R00226,R00209,R05636,R03145,R01372,R01068,R01377,R01372,R00771,R05450,R00688,R00689,R00695,R00694,R00692,R01375,R01376,R07500,R00658,R00835,R00725,R01139,R00299,R08404,R02185,R05804,R00303,R00850,R00756,R00769,R05805,R00770,R00762,R00764,R00767,R02520,R01528
4	1.00	406	28	87	1	1	C00031->C00079:[1->10,2->6,4->7,5->3,7->1,7->2,9->4,9->5,9->8]	RP06299,RP06172,RP02273,RP00649,RP01711,RP06005,RP00180,RP01710,RP00057,RP02750,RP01093,RP01464,RP00334,RP05729,RP01466,RP00036,RP02189,RP00577,RP00079,RP01785,RP05060,RP00026,RP03070,RP00060,RP03071,RP02749,RP04202,RP01784	R00761,R00472,R02521,R00761,R01067,R01715,R01377,R01372,R00315,R00317,R00320,R01714,R00688,R00689,R00695,R00694,R00692,R01375,R01376,R03084,R00771,R01372,R01730,R01728,R00217,R00346,R00345,R00726,R00341,R00431,R01377,R00199,R01858,R02628,R01138,R00659,R00724,R00200,R00206,R02320,R00430,R00208,R01012,R00572,R02412,R06847,R02413,R02415,R00361,R00360,R00343,R00342,R01447,R01257,R01826,R05450,R00743,R01323,R01179,R05508,R00393,R04057,R02955,R05336,R01359,R05509,R00928,R04000,R00229,R07832,R03884,R00227,R03153,R00235,R03460,R00725,R01139,R00299,R08404,R02185,R05804,R00303,R00850,R03460,R03083,R00207,R01826
5	0.22	247	16	51	1	1	C00031->C00079:[9->5,9->8]	RP11173,RP06172,RP06299,RP06005,RP00180,RP00057,RP06639,RP01464,RP00564,RP06046,RP06101,RP01093,RP00026,RP05060,RP06427,RP00060	R07500,R00472,R00761,R01377,R01372,R00315,R00317,R00320,R00688,R00689,R00695,R00694,R00692,R01375,R01376,R01621,R01372,R02520,R02520,R07500,R00214,R00216,R00771,R00743,R01323,R01179,R05508,R00393,R04057,R02955,R05336,R01359,R05509,R00928,R04000,R00229,R07832,R03884,R00227,R03153,R00235,R05450,R01067,R00725,R01139,R00299,R08404,R02185,R05804,R00303,R00850
6	0.11	222	11	45	1	1	C00031->C00079:[9->8]	RP06172,RP06299,RP06101,RP01093,RP00026,RP00180,RP00057,RP01464,RP06005,RP00060,RP01466	R00472,R00761,R00214,R00216,R00771,R00743,R01323,R01179,R05508,R00393,R04057,R02955,R05336,R01359,R05509,R00928,R04000,R00229,R07832,R03884,R00227,R03153,R00235,R00315,R00317,R00320,R00688,R00689,R00695,R00694,R00692,R01375,R01376,R01372,R01377,R01372,R00725,R01139,R00299,R08404,R02185,R05804,R00303,R00850,R01377
7	0.22	231	21	66	2	2	C00031->C00079:[7->5,7->8]	RP06046,RP00564,RP01925,RP06172,RP00650,RP06299,RP01093,RP00026,RP00180,RP05060,RP00057,RP05085,RP11173,RP00079,RP01464,RP00060,RP06005,RP06593,RP05729,RP01133,RP01466	R02520,R07500,R02520,R02035,R00472,R02536,R02537,R00761,R00771,R00743,R01323,R01179,R05508,R00393,R04057,R02955,R05336,R01359,R05509,R00928,R04000,R00229,R07832,R03884,R00227,R03153,R00235,R00315,R00317,R00320,R05450,R00688,R00689,R00695,R00694,R00692,R01375,R01376,R05487,R07500,R00361,R00360,R00343,R00342,R01447,R01257,R01372,R00725,R01139,R00299,R08404,R02185,R05804,R00303,R00850,R01377,R01372,R01528,R00217,R00346,R00345,R00726,R00341,R00431,R00835,R01377
8	0.22	333	19	47	2	2	C00031->C00079:[7->5,7->8]	RP06046,RP00164,RP01925,RP01466,RP00528,RP00060,RP01093,RP06005,RP05060,RP00357,RP00057,RP11173,RP00052,RP01133,RP01464,RP03735,RP00564,RP01270,RP06593	R02520,R07500,R01010,R01011,R01012,R02035,R01377,R00604,R02479,R00725,R01139,R00299,R08404,R02185,R05804,R00303,R00850,R00771,R01377,R01372,R05450,R06862,R01440,R00688,R00689,R00695,R00694,R00692,R01375,R01376,R07500,R00756,R00769,R05805,R00770,R00762,R00764,R00767,R00835,R01372,R00134,R03215,R03146,R00519,R02520,R01068,R01528
9	1.00	455	29	79	1	1	C00031->C00079:[1->10,2->6,4->7,5->3,7->1,7->2,9->4,9->5,9->8]	RP06299,RP06172,RP02273,RP00649,RP01711,RP06005,RP00180,RP01710,RP00057,RP02750,RP01093,RP01464,RP00334,RP04202,RP01466,RP00036,RP02189,RP06101,RP00577,RP06639,RP01785,RP05060,RP00026,RP03070,RP06427,RP00060,RP03071,RP02749,RP01784	R00761,R00472,R02521,R00761,R01067,R01715,R01377,R01372,R00315,R00317,R00320,R01714,R00688,R00689,R00695,R00694,R00692,R01375,R01376,R03084,R00771,R01372,R01730,R01728,R00207,R01377,R00199,R01858,R02628,R01138,R00659,R00724,R00200,R00206,R02320,R00430,R00208,R01012,R00572,R02412,R00214,R00216,R06847,R02413,R02415,R01621,R01826,R05450,R00743,R01323,R01179,R05508,R00393,R04057,R02955,R05336,R01359,R05509,R00928,R04000,R00229,R07832,R03884,R00227,R03153,R00235,R03460,R01067,R00725,R01139,R00299,R08404,R02185,R05804,R00303,R00850,R03460,R03083,R01826
10	0.11	334	8	18	1	1	C00031->C00079:[4->8]	RP06552,RP01134,RP01466,RP01464,RP05915,RP04543,RP00057,RP06005	R01384,R01386,R07658,R00837,R01377,R01372,R02737,R00836,R00286,R00688,R00689,R00695,R00694,R00692,R01375,R01376,R01377,R01372
11	0.22	253	17	52	2	2	C00031->C00079:[9->5,9->8]	RP06046,RP00564,RP11173,RP00057,RP06172,RP06299,RP06101,RP01093,RP06005,RP00180,RP05060,RP08343,RP00026,RP01464,RP00060,RP04833,RP01466	R02520,R07500,R02520,R07500,R00688,R00689,R00695,R00694,R00692,R01375,R01376,R00472,R00761,R00214,R00216,R00771,R01377,R01372,R00315,R00317,R00320,R05450,R00236,R00743,R01323,R01179,R05508,R00393,R04057,R02955,R05336,R01359,R05509,R00928,R04000,R00229,R07832,R03884,R00227,R03153,R00235,R01372,R00725,R01139,R00299,R08404,R02185,R05804,R00303,R00850,R00316,R01377
12	0.22	419	25	73	2	2	C00031->C00079:[4->5,4->8]	RP06552,RP01568,RP01134,RP11173,RP01466,RP00113,RP00649,RP04543,RP06005,RP00057,RP01033,RP01464,RP00564,RP05915,RP00036,RP06046,RP05085,RP00395,RP13340,RP01790,RP05698,RP00650,RP01093,RP05060,RP00060	R01384,R01386,R07658,R01518,R00837,R07500,R01377,R02188,R01512,R01515,R01517,R01660,R00761,R01067,R00286,R01377,R01372,R00688,R00689,R00695,R00694,R00692,R01375,R01376,R00658,R01372,R02520,R02737,R00836,R00199,R01858,R02628,R01138,R00659,R00724,R00200,R00206,R02320,R00430,R00208,R01012,R00572,R02520,R07500,R05487,R01061,R01063,R01827,R01830,R01196,R00006,R00014,R00211,R00210,R01699,R00207,R00224,R00226,R00209,R05636,R03145,R02536,R02537,R00771,R05450,R00725,R01139,R00299,R08404,R02185,R05804,R00303,R00850
13	1.00	479	35	80	0	0	C00031->C00079:[1->6,2->10,4->3,4->8,5->7,7->2,7->4,9->1,9->5]	RP06552,RP01134,RP04318,RP06299,RP00577,RP12734,RP01784,RP00285,RP02797,RP00291,RP02189,RP01093,RP01465,RP00078,RP00060,RP01785,RP12733,RP04202,RP05698,RP00440,RP00649,RP01711,RP01710,RP00057,RP02750,RP02918,RP05242,RP05915,RP00180,RP02749,RP10730,RP03070,RP03071,RP00109,RP04543	R01384,R01386,R07658,R00837,R00224,R00761,R06847,R02413,R02415,R00226,R01826,R00211,R00210,R00209,R01196,R00212,R03145,R00226,R04672,R02412,R00771,R01373,R00431,R00346,R00345,R00726,R00341,R00725,R01139,R00299,R08404,R02185,R05804,R00303,R00850,R01826,R00006,R00207,R01196,R00006,R00014,R00211,R00210,R01699,R00207,R00224,R00226,R00209,R05636,R03145,R03050,R00006,R00761,R01067,R01715,R01714,R00688,R00689,R00695,R00694,R00692,R01375,R01376,R03084,R00014,R05636,R02737,R00836,R00315,R00317,R00320,R03083,R01699,R03460,R03460,R00344,R00930,R00217,R00353,R00286
14	0.22	326	13	26	2	2	C00031->C00079:[4->5,4->8]	RP06552,RP06046,RP11173,RP01466,RP04543,RP00453,RP06005,RP05060,RP00057,RP01464,RP00564,RP00343,RP05915	R01384,R01386,R07658,R02520,R07500,R07500,R01377,R00286,R02727,R00010,R01377,R01372,R05450,R00688,R00689,R00695,R00694,R00692,R01375,R01376,R01372,R02520,R02778,R02780,R02737,R00836
15	1.00	537	26	61	1	1	C00031->C00079:[1->10,2->6,4->7,5->3,7->1,7->2,9->4,9->5,9->8]	RP06299,RP06172,RP02273,RP00649,RP01711,RP06005,RP01093,RP01710,RP00057,RP02750,RP01784,RP01464,RP00334,RP04202,RP01466,RP00036,RP02189,RP06101,RP00577,RP01785,RP05060,RP03070,RP00285,RP00060,RP03071,RP02749	R00761,R00472,R02521,R00761,R01067,R01715,R01377,R01372,R00771,R01714,R00688,R00689,R00695,R00694,R00692,R01375,R01376,R03084,R01826,R01372,R01730,R01728,R00207,R01377,R00199,R01858,R02628,R01138,R00659,R00724,R00200,R00206,R02320,R00430,R00208,R01012,R00572,R02412,R00214,R00216,R06847,R02413,R02415,R01826,R05450,R03460,R00211,R00210,R00209,R01196,R00212,R00725,R01139,R00299,R08404,R02185,R05804,R00303,R00850,R03460,R03083
16	0.22	258	23	73	2	2	C00031->C00079:[4->5,4->8]	RP06552,RP00650,RP06299,RP00453,RP06005,RP00180,RP01464,RP01466,RP05085,RP01093,RP00079,RP05060,RP00060,RP00343,RP11173,RP06172,RP04543,RP00057,RP00564,RP05915,RP05729,RP06046,RP00026	R01384,R01386,R07658,R02536,R02537,R00761,R02727,R00010,R01377,R01372,R00315,R00317,R00320,R01372,R01377,R05487,R00771,R00361,R00360,R00343,R00342,R01447,R01257,R05450,R00725,R01139,R00299,R08404,R02185,R05804,R00303,R00850,R02778,R02780,R07500,R00472,R00286,R00688,R00689,R00695,R00694,R00692,R01375,R01376,R02520,R02737,R00836,R00217,R00346,R00345,R00726,R00341,R00431,R02520,R07500,R00743,R01323,R01179,R05508,R00393,R04057,R02955,R05336,R01359,R05509,R00928,R04000,R00229,R07832,R03884,R00227,R03153,R00235
17	0.22	324	18	37	2	2	C00031->C00079:[4->5,4->8,7->5,7->8]	RP06552,RP06046,RP01134,RP11173,RP01466,RP00650,RP05085,RP00060,RP05915,RP06005,RP05060,RP00057,RP01925,RP01133,RP01464,RP00564,RP04543,RP06593	R01384,R01386,R07658,R02520,R07500,R00837,R07500,R01377,R02536,R02537,R05487,R00725,R01139,R00299,R08404,R02185,R05804,R00303,R00850,R02737,R00836,R01377,R01372,R05450,R00688,R00689,R00695,R00694,R00692,R01375,R01376,R02035,R00835,R01372,R02520,R00286,R01528
18	0.56	497	26	57	1	1	C00031->C00079:[1->10,2->6,4->7,5->3,5->8]	RP00164,RP01466,RP02273,RP00528,RP00649,RP01711,RP06005,RP00577,RP00357,RP00057,RP02750,RP01784,RP01464,RP03735,RP00334,RP02749,RP03071,RP01710,RP02189,RP01093,RP05060,RP03070,RP00052,RP00060,RP01785,RP01270	R01010,R01011,R01012,R01377,R02521,R00604,R02479,R00761,R01067,R01715,R01377,R01372,R06847,R02413,R02415,R06862,R01440,R00688,R00689,R00695,R00694,R00692,R01375,R01376,R03084,R01826,R01372,R00134,R03215,R03146,R00519,R01730,R01728,R03083,R03460,R01714,R02412,R00771,R05450,R03460,R00756,R00769,R05805,R00770,R00762,R00764,R00767,R00725,R01139,R00299,R08404,R02185,R05804,R00303,R00850,R01826,R01068
19	0.22	297	14	31	1	1	C00031->C00079:[4->5,4->8]	RP06552,RP06046,RP01134,RP11173,RP04543,RP00453,RP01465,RP00057,RP05760,RP00334,RP00564,RP00343,RP05915,RP02273	R01384,R01386,R07658,R02520,R07500,R00837,R07500,R00286,R02727,R00010,R01373,R00688,R00689,R00695,R00694,R00692,R01375,R01376,R02521,R06632,R03341,R05778,R00042,R01730,R01728,R02520,R02778,R02780,R02737,R00836,R02521
20	0.22	355	22	91	1	1	C00031->C00079:[9->5,9->8]	RP01568,RP11173,RP06172,RP00113,RP06299,RP06005,RP00180,RP00057,RP01033,RP01464,RP00564,RP00036,RP06046,RP01271,RP00395,RP05698,RP06101,RP01093,RP00026,RP05060,RP00052,RP00060	R01518,R07500,R00472,R02188,R01512,R01515,R01517,R01660,R00761,R01377,R01372,R00315,R00317,R00320,R00688,R00689,R00695,R00694,R00692,R01375,R01376,R00658,R01372,R02520,R00199,R01858,R02628,R01138,R00659,R00724,R00200,R00206,R02320,R00430,R00208,R01012,R00572,R02520,R07500,R01068,R01061,R01063,R01196,R00006,R00014,R00211,R00210,R01699,R00207,R00224,R00226,R00209,R05636,R03145,R00214,R00216,R00771,R00743,R01323,R01179,R05508,R00393,R04057,R02955,R05336,R01359,R05509,R00928,R04000,R00229,R07832,R03884,R00227,R03153,R00235,R05450,R00756,R00769,R05805,R00770,R00762,R00764,R00767,R00725,R01139,R00299,R08404,R02185,R05804,R00303,R00850
21	0.22	270	21	60	2	2	C00031->C00079:[4->5,4->8]	RP06552,RP01134,RP11173,RP06172,RP00650,RP06299,RP06005,RP00180,RP00057,RP01464,RP00564,RP05915,RP01466,RP06046,RP05085,RP06101,RP01093,RP00026,RP05060,RP00060,RP04543	R01384,R01386,R07658,R00837,R07500,R00472,R02536,R02537,R00761,R01377,R01372,R00315,R00317,R00320,R00688,R00689,R00695,R00694,R00692,R01375,R01376,R01372,R02520,R02737,R00836,R01377,R02520,R07500,R05487,R00214,R00216,R00771,R00743,R01323,R01179,R05508,R00393,R04057,R02955,R05336,R01359,R05509,R00928,R04000,R00229,R07832,R03884,R00227,R03153,R00235,R05450,R00725,R01139,R00299,R08404,R02185,R05804,R00303,R00850,R00286
22	0.22	246	22	70	2	2	C00031->C00079:[4->5,4->8]	RP06552,RP01134,RP11173,RP01466,RP00650,RP06299,RP06005,RP00180,RP00057,RP00026,RP01464,RP00564,RP05915,RP05729,RP06172,RP06046,RP05085,RP01093,RP00079,RP05060,RP00060,RP04543	R01384,R01386,R07658,R00837,R07500,R01377,R02536,R02537,R00761,R01377,R01372,R00315,R00317,R00320,R00688,R00689,R00695,R00694,R00692,R01375,R01376,R00743,R01323,R01179,R05508,R00393,R04057,R02955,R05336,R01359,R05509,R00928,R04000,R00229,R07832,R03884,R00227,R03153,R00235,R01372,R02520,R02737,R00836,R00217,R00346,R00345,R00726,R00341,R00431,R00472,R02520,R07500,R05487,R00771,R00361,R00360,R00343,R00342,R01447,R01257,R05450,R00725,R01139,R00299,R08404,R02185,R05804,R00303,R00850,R00286
23	1.00	516	33	80	0	0	C00031->C00079:[1->6,2->10,4->3,5->7,7->2,7->4,7->8,9->1,9->5]	RP04318,RP06299,RP00577,RP12734,RP01784,RP00285,RP02797,RP00291,RP02189,RP01093,RP01465,RP12733,RP00060,RP01785,RP04202,RP01925,RP00440,RP00649,RP05698,RP01710,RP00057,RP02750,RP01133,RP02918,RP05242,RP00180,RP02749,RP00036,RP10730,RP03070,RP03071,RP01711,RP06593	R00224,R00761,R06847,R02413,R02415,R00226,R01826,R00211,R00210,R00209,R01196,R00212,R03145,R00226,R04672,R02412,R00771,R01373,R00006,R00725,R01139,R00299,R08404,R02185,R05804,R00303,R00850,R01826,R00207,R02035,R03050,R00006,R00761,R01067,R01196,R00006,R00014,R00211,R00210,R01699,R00207,R00224,R00226,R00209,R05636,R03145,R01714,R00688,R00689,R00695,R00694,R00692,R01375,R01376,R03084,R00835,R00014,R05636,R00315,R00317,R00320,R03083,R00199,R01858,R02628,R01138,R00659,R00724,R00200,R00206,R02320,R00430,R00208,R01012,R00572,R01699,R03460,R03460,R01715,R01528
24	0.56	404	25	63	1	1	C00031->C00079:[1->10,2->6,4->7,5->3,9->8]	RP01711,RP06172,RP02273,RP00649,RP06299,RP06005,RP00180,RP01710,RP00057,RP02750,RP01784,RP01464,RP00334,RP01466,RP03071,RP00577,RP02189,RP06101,RP01093,RP00026,RP05060,RP03070,RP00060,RP01785,RP02749	R01715,R00472,R02521,R00761,R01067,R00761,R01377,R01372,R00315,R00317,R00320,R01714,R00688,R00689,R00695,R00694,R00692,R01375,R01376,R03084,R01826,R01372,R01730,R01728,R01377,R03460,R06847,R02413,R02415,R02412,R00214,R00216,R00771,R00743,R01323,R01179,R05508,R00393,R04057,R02955,R05336,R01359,R05509,R00928,R04000,R00229,R07832,R03884,R00227,R03153,R00235,R05450,R03460,R00725,R01139,R00299,R08404,R02185,R05804,R00303,R00850,R01826,R03083
25	0.22	425	26	81	2	2	C00031->C00079:[4->5,4->8]	RP06552,RP01568,RP01134,RP11173,RP00036,RP00113,RP04543,RP00453,RP06005,RP01093,RP00057,RP01033,RP01464,RP00564,RP05915,RP01466,RP06046,RP05085,RP00395,RP05698,RP00650,RP01271,RP05060,RP00052,RP00060,RP00343	R01384,R01386,R07658,R01518,R00837,R07500,R00199,R01858,R02628,R01138,R00659,R00724,R00200,R00206,R02320,R00430,R00208,R01012,R00572,R02188,R01512,R01515,R01517,R01660,R00286,R02727,R00010,R01377,R01372,R00771,R00688,R00689,R00695,R00694,R00692,R01375,R01376,R00658,R01372,R02520,R02737,R00836,R01377,R02520,R07500,R05487,R01061,R01063,R01196,R00006,R00014,R00211,R00210,R01699,R00207,R00224,R00226,R00209,R05636,R03145,R02536,R02537,R01068,R05450,R00756,R00769,R05805,R00770,R00762,R00764,R00767,R00725,R01139,R00299,R08404,R02185,R05804,R00303,R00850,R02778,R02780
26	0.22	295	24	65	2	2	C00031->C00079:[4->5,4->8]	RP06552,RP01134,RP11173,RP01466,RP00650,RP04543,RP00453,RP06005,RP00180,RP00057,RP00026,RP01464,RP00564,RP05915,RP06172,RP06046,RP05085,RP06101,RP01093,RP06639,RP05060,RP06427,RP00060,RP00343	R01384,R01386,R07658,R00837,R07500,R01377,R02536,R02537,R00286,R02727,R00010,R01377,R01372,R00315,R00317,R00320,R00688,R00689,R00695,R00694,R00692,R01375,R01376,R00743,R01323,R01179,R05508,R00393,R04057,R02955,R05336,R01359,R05509,R00928,R04000,R00229,R07832,R03884,R00227,R03153,R00235,R01372,R02520,R02737,R00836,R00472,R02520,R07500,R05487,R00214,R00216,R00771,R01621,R05450,R01067,R00725,R01139,R00299,R08404,R02185,R05804,R00303,R00850,R02778,R02780
27	1.00	535	35	70	2	2	C00031->C00079:[1->10,2->6,4->5,4->7,4->8,5->3,5->4,7->1,7->2,7->5,7->8,9->4]	RP06552,RP01134,RP01925,RP01466,RP00650,RP02273,RP00649,RP01711,RP06005,RP00577,RP01710,RP00057,RP02750,RP11173,RP01133,RP01464,RP00564,RP05915,RP00334,RP02749,RP06046,RP00036,RP05085,RP03071,RP02189,RP01093,RP05060,RP03070,RP04543,RP00060,RP01785,RP04202,RP06299,RP06593,RP01784	R01384,R01386,R07658,R00837,R02035,R01377,R02536,R02537,R02521,R00761,R01067,R01715,R01377,R01372,R06847,R02413,R02415,R01714,R00688,R00689,R00695,R00694,R00692,R01375,R01376,R03084,R07500,R00835,R01372,R02520,R02737,R00836,R01730,R01728,R03083,R02520,R07500,R00199,R01858,R02628,R01138,R00659,R00724,R00200,R00206,R02320,R00430,R00208,R01012,R00572,R05487,R03460,R02412,R00771,R05450,R03460,R00286,R00725,R01139,R00299,R08404,R02185,R05804,R00303,R00850,R01826,R00207,R00761,R01528,R01826
28	0.22	310	20	49	1	1	C00031->C00079:[4->5,4->8]	RP06552,RP06046,RP11173,RP06172,RP04543,RP06101,RP00453,RP01465,RP01093,RP00057,RP05760,RP00285,RP00060,RP00334,RP00564,RP00343,RP06299,RP05915,RP04202,RP02273	R01384,R01386,R07658,R02520,R07500,R07500,R00472,R00286,R00214,R00216,R02727,R00010,R01373,R00771,R00688,R00689,R00695,R00694,R00692,R01375,R01376,R02521,R06632,R03341,R05778,R00042,R00211,R00210,R00209,R01196,R00212,R00725,R01139,R00299,R08404,R02185,R05804,R00303,R00850,R01730,R01728,R02520,R02778,R02780,R00761,R02737,R00836,R00207,R02521
29	0.56	530	31	76	0	0	C00031->C00079:[1->6,2->10,4->3,5->7,7->8]	RP04318,RP00577,RP12734,RP01784,RP00285,RP02797,RP00291,RP02189,RP01093,RP01465,RP05698,RP12733,RP00060,RP01785,RP02749,RP01925,RP00440,RP00649,RP01711,RP01710,RP00057,RP02750,RP01133,RP02918,RP05242,RP04202,RP00036,RP10730,RP03070,RP03071,RP06593	R00224,R06847,R02413,R02415,R00226,R01826,R00211,R00210,R00209,R01196,R00212,R03145,R00226,R04672,R02412,R00771,R01373,R01196,R00006,R00014,R00211,R00210,R01699,R00207,R00224,R00226,R00209,R05636,R03145,R00006,R00725,R01139,R00299,R08404,R02185,R05804,R00303,R00850,R01826,R03083,R02035,R03050,R00006,R00761,R01067,R01715,R01714,R00688,R00689,R00695,R00694,R00692,R01375,R01376,R03084,R00835,R00014,R05636,R00207,R00199,R01858,R02628,R01138,R00659,R00724,R00200,R00206,R02320,R00430,R00208,R01012,R00572,R01699,R03460,R03460,R01528
30	0.56	539	23	41	1	1	C00031->C00079:[1->10,2->6,4->7,5->3,7->8]	RP01925,RP01466,RP02273,RP00649,RP01711,RP06005,RP00577,RP01710,RP00057,RP02750,RP01133,RP01464,RP00334,RP03071,RP02189,RP01093,RP05060,RP03070,RP00060,RP01785,RP02749,RP06593,RP01784	R02035,R01377,R02521,R00761,R01067,R01715,R01377,R01372,R06847,R02413,R02415,R01714,R00688,R00689,R00695,R00694,R00692,R01375,R01376,R03084,R00835,R01372,R01730,R01728,R03460,R02412,R00771,R05450,R03460,R00725,R01139,R00299,R08404,R02185,R05804,R00303,R00850,R01826,R03083,R01528,R01826
31	1.00	480	36	83	0	0	C00031->C00079:[1->6,2->10,4->3,4->8,5->7,7->2,7->4,9->1,9->5]	RP06552,RP02749,RP04318,RP06299,RP00453,RP00577,RP12734,RP01784,RP00285,RP02797,RP00291,RP02189,RP01093,RP01465,RP00078,RP00060,RP01785,RP12733,RP00343,RP05698,RP00440,RP00649,RP01711,RP01710,RP00057,RP02750,RP02918,RP05242,RP05915,RP00180,RP04202,RP10730,RP03070,RP03071,RP00109,RP04543	R01384,R01386,R07658,R03083,R00224,R00761,R02727,R00010,R06847,R02413,R02415,R00226,R01826,R00211,R00210,R00209,R01196,R00212,R03145,R00226,R04672,R02412,R00771,R01373,R00431,R00346,R00345,R00726,R00341,R00725,R01139,R00299,R08404,R02185,R05804,R00303,R00850,R01826,R00006,R02778,R02780,R01196,R00006,R00014,R00211,R00210,R01699,R00207,R00224,R00226,R00209,R05636,R03145,R03050,R00006,R00761,R01067,R01715,R01714,R00688,R00689,R00695,R00694,R00692,R01375,R01376,R03084,R00014,R05636,R02737,R00836,R00315,R00317,R00320,R00207,R01699,R03460,R03460,R00344,R00930,R00217,R00353,R00286
32	0.22	410	23	69	2	2	C00031->C00079:[4->5,4->8]	RP06552,RP01568,RP01134,RP00113,RP06005,RP02450,RP01464,RP00036,RP00395,RP13340,RP05060,RP00060,RP11173,RP01466,RP02940,RP04543,RP00057,RP01133,RP00564,RP05915,RP06046,RP05698,RP01033	R01384,R01386,R07658,R01518,R00837,R02188,R01512,R01515,R01517,R01660,R01377,R01372,R02736,R01372,R00199,R01858,R02628,R01138,R00659,R00724,R00200,R00206,R02320,R00430,R00208,R01012,R00572,R01061,R01063,R01827,R05450,R00725,R01139,R00299,R08404,R02185,R05804,R00303,R00850,R07500,R01377,R03321,R00286,R00688,R00689,R00695,R00694,R00692,R01375,R01376,R00835,R02520,R02737,R00836,R02520,R07500,R01196,R00006,R00014,R00211,R00210,R01699,R00207,R00224,R00226,R00209,R05636,R03145,R00658
33	0.22	350	19	37	2	2	C00031->C00079:[7->5,7->8]	RP06046,RP00564,RP01925,RP00057,RP06172,RP06299,RP06101,RP01093,RP06005,RP00180,RP05060,RP08343,RP11173,RP01133,RP01464,RP00060,RP04833,RP06593,RP01466	R02520,R07500,R02520,R02035,R00688,R00689,R00695,R00694,R00692,R01375,R01376,R00472,R00761,R00214,R00216,R00771,R01377,R01372,R00315,R00317,R00320,R05450,R00236,R07500,R00835,R01372,R00725,R01139,R00299,R08404,R02185,R05804,R00303,R00850,R00316,R01528,R01377
34	0.33	430	24	77	3	3	C00031->C00079:[2->8,7->2,9->5]	RP01568,RP01711,RP01215,RP00036,RP00113,RP02273,RP09028,RP06299,RP06005,RP00214,RP00057,RP01033,RP01464,RP00334,RP01466,RP01271,RP00395,RP05698,RP01416,RP01093,RP05060,RP00052,RP00060,RP04202	R01518,R01715,R00985,R00986,R00199,R01858,R02628,R01138,R00659,R00724,R00200,R00206,R02320,R00430,R00208,R01012,R00572,R02188,R01512,R01515,R01517,R01660,R02521,R06603,R00761,R01377,R01372,R06603,R00985,R01302,R00986,R00688,R00689,R00695,R00694,R00692,R01375,R01376,R00658,R01372,R01730,R01728,R01377,R01068,R01061,R01063,R01196,R00006,R00014,R00211,R00210,R01699,R00207,R00224,R00226,R00209,R05636,R03145,R01302,R00771,R05450,R00756,R00769,R05805,R00770,R00762,R00764,R00767,R00725,R01139,R00299,R08404,R02185,R05804,R00303,R00850,R00207
35	0.22	423	25	68	2	2	C00031->C00079:[4->5,4->8]	RP06552,RP01568,RP01134,RP11173,RP00036,RP00113,RP04543,RP02454,RP06005,RP02961,RP00057,RP01033,RP01464,RP00564,RP05915,RP01466,RP06046,RP05085,RP01590,RP13340,RP05698,RP00650,RP05060,RP00395,RP00216	R01384,R01386,R07658,R01518,R00837,R07500,R00199,R01858,R02628,R01138,R00659,R00724,R00200,R00206,R02320,R00430,R00208,R01012,R00572,R02188,R01512,R01515,R01517,R01660,R00286,R02740,R01377,R01372,R00028,R00688,R00689,R00695,R00694,R00692,R01375,R01376,R00658,R01372,R02520,R02737,R00836,R01377,R02520,R07500,R05487,R01555,R05196,R01827,R01196,R00006,R00014,R00211,R00210,R01699,R00207,R00224,R00226,R00209,R05636,R03145,R02536,R02537,R05450,R01061,R01063,R01788,R02189,R01786
36	0.22	349	21	48	1	1	C00031->C00079:[4->5,4->8]	RP06552,RP06046,RP11173,RP06172,RP08343,RP04543,RP06101,RP00453,RP01465,RP01093,RP00057,RP05760,RP04833,RP00060,RP00334,RP00564,RP00343,RP00180,RP06299,RP05915,RP02273	R01384,R01386,R07658,R02520,R07500,R07500,R00472,R00236,R00286,R00214,R00216,R02727,R00010,R01373,R00771,R00688,R00689,R00695,R00694,R00692,R01375,R01376,R02521,R06632,R03341,R05778,R00042,R00316,R00725,R01139,R00299,R08404,R02185,R05804,R00303,R00850,R01730,R01728,R02520,R02778,R02780,R00315,R00317,R00320,R00761,R02737,R00836,R02521
37	0.56	490	33	76	0	0	C00031->C00079:[1->6,2->10,4->3,4->8,5->7]	RP06552,RP01134,RP05698,RP04318,RP00440,RP00649,RP01711,RP00577,RP01710,RP00057,RP02750,RP01784,RP02918,RP05242,RP00285,RP05915,RP02797,RP04202,RP00291,RP03071,RP02189,RP01093,RP01465,RP04543,RP10730,RP03070,RP12734,RP00078,RP00060,RP01785,RP00109,RP02749,RP12733	R01384,R01386,R07658,R00837,R01196,R00006,R00014,R00211,R00210,R01699,R00207,R00224,R00226,R00209,R05636,R03145,R00224,R03050,R00006,R00761,R01067,R01715,R06847,R02413,R02415,R01714,R00688,R00689,R00695,R00694,R00692,R01375,R01376,R03084,R01826,R00014,R05636,R00211,R00210,R00209,R01196,R00212,R02737,R00836,R03145,R00207,R00226,R04672,R03460,R02412,R00771,R01373,R00286,R01699,R03460,R00226,R00431,R00346,R00345,R00726,R00341,R00725,R01139,R00299,R08404,R02185,R05804,R00303,R00850,R01826,R00344,R00930,R00217,R00353,R03083,R00006
38	1.00	412	36	98	0	0	C00031->C00079:[1->6,2->10,4->3,4->8,5->7,7->2,7->4,9->1,9->5]	RP06552,RP01134,RP02918,RP06299,RP01093,RP12734,RP01784,RP00285,RP02797,RP00291,RP02189,RP00577,RP01465,RP00078,RP00060,RP01785,RP12733,RP04202,RP01711,RP00440,RP00649,RP05698,RP01710,RP00057,RP02750,RP04318,RP05242,RP05915,RP00180,RP02749,RP00026,RP10730,RP03070,RP03071,RP00109,RP04543	R01384,R01386,R07658,R00837,R00014,R00761,R00771,R00226,R01826,R00211,R00210,R00209,R01196,R00212,R03145,R00226,R04672,R02412,R06847,R02413,R02415,R01373,R00431,R00346,R00345,R00726,R00341,R00725,R01139,R00299,R08404,R02185,R05804,R00303,R00850,R01826,R00006,R00207,R01715,R03050,R00006,R00761,R01067,R01196,R00006,R00014,R00211,R00210,R01699,R00207,R00224,R00226,R00209,R05636,R03145,R01714,R00688,R00689,R00695,R00694,R00692,R01375,R01376,R03084,R00224,R05636,R02737,R00836,R00315,R00317,R00320,R03083,R00743,R01323,R01179,R05508,R00393,R04057,R02955,R05336,R01359,R05509,R00928,R04000,R00229,R07832,R03884,R00227,R03153,R00235,R01699,R03460,R03460,R00344,R00930,R00217,R00353,R00286
39	0.11	351	12	29	1	1	C00031->C00079:[9->8]	RP06172,RP08343,RP01466,RP06299,RP06101,RP01093,RP06005,RP00180,RP00057,RP01464,RP00060,RP04833	R00472,R00236,R01377,R00761,R00214,R00216,R00771,R01377,R01372,R00315,R00317,R00320,R00688,R00689,R00695,R00694,R00692,R01375,R01376,R01372,R00725,R01139,R00299,R08404,R02185,R05804,R00303,R00850,R00316
40	0.22	308	17	37	1	1	C00031->C00079:[7->5,7->8]	RP06046,RP01925,RP06172,RP01464,RP06101,RP01093,RP06005,RP05060,RP00057,RP11173,RP01133,RP00285,RP00060,RP00564,RP04202,RP06299,RP06593	R02520,R07500,R02035,R00472,R01372,R00214,R00216,R00771,R01377,R01372,R05450,R00688,R00689,R00695,R00694,R00692,R01375,R01376,R07500,R00835,R00211,R00210,R00209,R01196,R00212,R00725,R01139,R00299,R08404,R02185,R05804,R00303,R00850,R02520,R00207,R00761,R01528
41	0.22	261	24	74	2	2	C00031->C00079:[4->5,4->8]	RP06552,RP01134,RP11173,RP01466,RP00650,RP06299,RP00453,RP06005,RP00180,RP00057,RP00026,RP01464,RP00564,RP05915,RP05729,RP06172,RP06046,RP05085,RP01093,RP00079,RP05060,RP00060,RP00343,RP04543	R01384,R01386,R07658,R00837,R07500,R01377,R02536,R02537,R00761,R02727,R00010,R01377,R01372,R00315,R00317,R00320,R00688,R00689,R00695,R00694,R00692,R01375,R01376,R00743,R01323,R01179,R05508,R00393,R04057,R02955,R05336,R01359,R05509,R00928,R04000,R00229,R07832,R03884,R00227,R03153,R00235,R01372,R02520,R02737,R00836,R00217,R00346,R00345,R00726,R00341,R00431,R00472,R02520,R07500,R05487,R00771,R00361,R00360,R00343,R00342,R01447,R01257,R05450,R00725,R01139,R00299,R08404,R02185,R05804,R00303,R00850,R02778,R02780,R00286
42	1.00	527	29	72	1	1	C00031->C00079:[1->10,2->6,4->7,5->3,5->8,7->1,7->2,9->4,9->5]	RP00164,RP06299,RP01466,RP02273,RP00528,RP00649,RP01711,RP06005,RP01093,RP00357,RP00057,RP02750,RP01784,RP01464,RP03735,RP00334,RP01270,RP00036,RP01710,RP02189,RP00577,RP01785,RP05060,RP03070,RP00052,RP00060,RP03071,RP02749,RP04202	R01010,R01011,R01012,R00761,R01377,R02521,R00604,R02479,R00761,R01067,R01715,R01377,R01372,R00771,R06862,R01440,R00688,R00689,R00695,R00694,R00692,R01375,R01376,R03084,R01826,R01372,R00134,R03215,R03146,R00519,R01730,R01728,R01068,R00199,R01858,R02628,R01138,R00659,R00724,R00200,R00206,R02320,R00430,R00208,R01012,R00572,R01714,R02412,R06847,R02413,R02415,R01826,R05450,R03460,R00756,R00769,R05805,R00770,R00762,R00764,R00767,R00725,R01139,R00299,R08404,R02185,R05804,R00303,R00850,R03460,R03083,R00207
43	1.00	443	34	98	0	0	C00031->C00079:[1->6,2->10,4->3,5->7,7->2,7->4,7->8,9->1,9->5]	RP02918,RP06299,RP01093,RP12734,RP01784,RP00285,RP02797,RP00291,RP02189,RP00577,RP01465,RP12733,RP00060,RP01785,RP04202,RP01925,RP00440,RP00649,RP05698,RP01710,RP00057,RP02750,RP01133,RP04318,RP05242,RP00180,RP02749,RP00036,RP00026,RP10730,RP03070,RP03071,RP01711,RP06593	R00014,R00761,R00771,R00226,R01826,R00211,R00210,R00209,R01196,R00212,R03145,R00226,R04672,R02412,R06847,R02413,R02415,R01373,R00006,R00725,R01139,R00299,R08404,R02185,R05804,R00303,R00850,R01826,R00207,R02035,R03050,R00006,R00761,R01067,R01196,R00006,R00014,R00211,R00210,R01699,R00207,R00224,R00226,R00209,R05636,R03145,R01714,R00688,R00689,R00695,R00694,R00692,R01375,R01376,R03084,R00835,R00224,R05636,R00315,R00317,R00320,R03083,R00199,R01858,R02628,R01138,R00659,R00724,R00200,R00206,R02320,R00430,R00208,R01012,R00572,R00743,R01323,R01179,R05508,R00393,R04057,R02955,R05336,R01359,R05509,R00928,R04000,R00229,R07832,R03884,R00227,R03153,R00235,R01699,R03460,R03460,R01715,R01528
44	0.22	257	20	62	1	1	C00031->C00079:[4->5,4->8]	RP06552,RP06046,RP01134,RP02273,RP06172,RP06639,RP04543,RP06101,RP01093,RP01465,RP00180,RP00057,RP05760,RP11173,RP00026,RP06427,RP00060,RP00334,RP00564,RP05915	R01384,R01386,R07658,R02520,R07500,R00837,R02521,R00472,R01621,R00286,R00214,R00216,R00771,R01373,R00315,R00317,R00320,R00688,R00689,R00695,R00694,R00692,R01375,R01376,R02521,R06632,R03341,R05778,R00042,R07500,R00743,R01323,R01179,R05508,R00393,R04057,R02955,R05336,R01359,R05509,R00928,R04000,R00229,R07832,R03884,R00227,R03153,R00235,R01067,R00725,R01139,R00299,R08404,R02185,R05804,R00303,R00850,R01730,R01728,R02520,R02737,R00836
45	0.22	393	23	69	2	2	C00031->C00079:[7->5,7->8]	RP01568,RP11173,RP00113,RP02454,RP06005,RP01033,RP01464,RP01466,RP00395,RP13340,RP05060,RP00060,RP00216,RP01925,RP00036,RP02961,RP00057,RP01133,RP00564,RP06046,RP01590,RP05698,RP06593	R01518,R07500,R02188,R01512,R01515,R01517,R01660,R02740,R01377,R01372,R00658,R01372,R01377,R01061,R01063,R01827,R05450,R00725,R01139,R00299,R08404,R02185,R05804,R00303,R00850,R01788,R02189,R01786,R02035,R00199,R01858,R02628,R01138,R00659,R00724,R00200,R00206,R02320,R00430,R00208,R01012,R00572,R00028,R00688,R00689,R00695,R00694,R00692,R01375,R01376,R00835,R02520,R02520,R07500,R01555,R05196,R01196,R00006,R00014,R00211,R00210,R01699,R00207,R00224,R00226,R00209,R05636,R03145,R01528
46	0.22	417	23	73	2	2	C00031->C00079:[7->5,7->8]	RP01568,RP11173,RP01925,RP00036,RP00113,RP05085,RP06005,RP00057,RP01033,RP01133,RP01464,RP00564,RP01466,RP06046,RP01271,RP00395,RP05698,RP00650,RP01093,RP05060,RP00052,RP00060,RP06593	R01518,R07500,R02035,R00199,R01858,R02628,R01138,R00659,R00724,R00200,R00206,R02320,R00430,R00208,R01012,R00572,R02188,R01512,R01515,R01517,R01660,R05487,R01377,R01372,R00688,R00689,R00695,R00694,R00692,R01375,R01376,R00658,R00835,R01372,R02520,R01377,R02520,R07500,R01068,R01061,R01063,R01196,R00006,R00014,R00211,R00210,R01699,R00207,R00224,R00226,R00209,R05636,R03145,R02536,R02537,R00771,R05450,R00756,R00769,R05805,R00770,R00762,R00764,R00767,R00725,R01139,R00299,R08404,R02185,R05804,R00303,R00850,R01528
47	0.22	427	28	76	2	2	C00031->C00079:[4->5,4->8,7->5,7->8]	RP06552,RP01568,RP01134,RP11173,RP01466,RP00113,RP00649,RP04543,RP06005,RP00057,RP01925,RP01133,RP01464,RP00564,RP05915,RP00036,RP06046,RP05085,RP00395,RP13340,RP01790,RP05698,RP00650,RP01093,RP05060,RP01033,RP00060,RP06593	R01384,R01386,R07658,R01518,R00837,R07500,R01377,R02188,R01512,R01515,R01517,R01660,R00761,R01067,R00286,R01377,R01372,R00688,R00689,R00695,R00694,R00692,R01375,R01376,R02035,R00835,R01372,R02520,R02737,R00836,R00199,R01858,R02628,R01138,R00659,R00724,R00200,R00206,R02320,R00430,R00208,R01012,R00572,R02520,R07500,R05487,R01061,R01063,R01827,R01830,R01196,R00006,R00014,R00211,R00210,R01699,R00207,R00224,R00226,R00209,R05636,R03145,R02536,R02537,R00771,R05450,R00658,R00725,R01139,R00299,R08404,R02185,R05804,R00303,R00850,R01528
48	0.56	551	24	51	0	0	C00031->C00079:[1->6,2->10,4->3,4->8,5->7]	RP06552,RP01134,RP04543,RP00177,RP00649,RP01711,RP00577,RP01710,RP00057,RP02750,RP01784,RP05915,RP00305,RP03071,RP02189,RP01093,RP01465,RP03070,RP00078,RP00060,RP01785,RP02749,RP01431,RP05857	R01384,R01386,R07658,R00837,R00286,R00351,R00352,R00362,R00761,R01067,R01715,R06847,R02413,R02415,R01714,R00688,R00689,R00695,R00694,R00692,R01375,R01376,R03084,R01826,R02737,R00836,R00709,R00267,R03460,R02412,R00771,R01373,R03460,R00431,R00346,R00345,R00726,R00341,R00725,R01139,R00299,R08404,R02185,R05804,R00303,R00850,R01826,R03083,R01324,R00709,R00267
49	1.00	508	38	86	2	2	C00031->C00079:[1->10,2->6,4->5,4->7,4->8,5->3,5->4,7->1,7->2,9->4]	RP06552,RP00164,RP01711,RP01466,RP00650,RP02273,RP00528,RP00649,RP06299,RP01134,RP06005,RP00577,RP00357,RP00057,RP02750,RP11173,RP01784,RP01464,RP03735,RP00564,RP05915,RP00334,RP02749,RP06046,RP00036,RP05085,RP03071,RP01710,RP02189,RP01093,RP05060,RP03070,RP00052,RP00060,RP01785,RP01270,RP04202,RP04543	R01384,R01386,R07658,R01010,R01011,R01012,R01715,R01377,R02536,R02537,R02521,R00604,R02479,R00761,R01067,R00761,R00837,R01377,R01372,R06847,R02413,R02415,R06862,R01440,R00688,R00689,R00695,R00694,R00692,R01375,R01376,R03084,R07500,R01826,R01372,R00134,R03215,R03146,R00519,R02520,R02737,R00836,R01730,R01728,R03083,R02520,R07500,R00199,R01858,R02628,R01138,R00659,R00724,R00200,R00206,R02320,R00430,R00208,R01012,R00572,R05487,R03460,R01714,R02412,R00771,R05450,R03460,R00756,R00769,R05805,R00770,R00762,R00764,R00767,R00725,R01139,R00299,R08404,R02185,R05804,R00303,R00850,R01826,R01068,R00207,R00286
50	0.22	397	25	72	2	2	C00031->C00079:[7->5,7->8]	RP01568,RP00564,RP01925,RP00036,RP00113,RP02454,RP06005,RP02961,RP00057,RP01033,RP11173,RP01133,RP01464,RP01590,RP01466,RP06046,RP05085,RP00395,RP13340,RP05698,RP00650,RP05060,RP00060,RP06593,RP00216	R01518,R02520,R02035,R00199,R01858,R02628,R01138,R00659,R00724,R00200,R00206,R02320,R00430,R00208,R01012,R00572,R02188,R01512,R01515,R01517,R01660,R02740,R01377,R01372,R00028,R00688,R00689,R00695,R00694,R00692,R01375,R01376,R00658,R07500,R00835,R01372,R01555,R05196,R01377,R02520,R07500,R05487,R01061,R01063,R01827,R01196,R00006,R00014,R00211,R00210,R01699,R00207,R00224,R00226,R00209,R05636,R03145,R02536,R02537,R05450,R00725,R01139,R00299,R08404,R02185,R05804,R00303,R00850,R01528,R01788,R02189,R01786
51	0.22	291	13	30	1	1	C00031->C00079:[4->5,4->8]	RP06552,RP06046,RP11173,RP04543,RP00453,RP01465,RP00057,RP05760,RP00334,RP00564,RP00343,RP05915,RP02273	R01384,R01386,R07658,R02520,R07500,R07500,R00286,R02727,R00010,R01373,R00688,R00689,R00695,R00694,R00692,R01375,R01376,R02521,R06632,R03341,R05778,R00042,R01730,R01728,R02520,R02778,R02780,R02737,R00836,R02521
52	0.22	314	11	22	1	1	C00031->C00079:[4->5,4->8]	RP06552,RP06046,RP01134,RP11173,RP04543,RP06005,RP05060,RP00057,RP01464,RP00564,RP05915	R01384,R01386,R07658,R02520,R07500,R00837,R07500,R00286,R01377,R01372,R05450,R00688,R00689,R00695,R00694,R00692,R01375,R01376,R01372,R02520,R02737,R00836
53	0.22	414	24	69	2	2	C00031->C00079:[7->5,7->8]	RP01568,RP11173,RP01925,RP01466,RP00113,RP00649,RP06005,RP00057,RP01033,RP01133,RP01464,RP00564,RP00036,RP06046,RP05085,RP00395,RP13340,RP01790,RP05698,RP00650,RP01093,RP05060,RP00060,RP06593	R01518,R07500,R02035,R01377,R02188,R01512,R01515,R01517,R01660,R00761,R01067,R01377,R01372,R00688,R00689,R00695,R00694,R00692,R01375,R01376,R00658,R00835,R01372,R02520,R00199,R01858,R02628,R01138,R00659,R00724,R00200,R00206,R02320,R00430,R00208,R01012,R00572,R02520,R07500,R05487,R01061,R01063,R01827,R01830,R01196,R00006,R00014,R00211,R00210,R01699,R00207,R00224,R00226,R00209,R05636,R03145,R02536,R02537,R00771,R05450,R00725,R01139,R00299,R08404,R02185,R05804,R00303,R00850,R01528
54	0.22	414	24	72	2	2	C00031->C00079:[4->5,4->8]	RP06552,RP01568,RP11173,RP01466,RP00113,RP02940,RP04543,RP00453,RP06005,RP00057,RP02450,RP01133,RP01464,RP00564,RP05915,RP00036,RP06046,RP00395,RP13340,RP05698,RP05060,RP01033,RP00060,RP00343	R01384,R01386,R07658,R01518,R07500,R01377,R02188,R01512,R01515,R01517,R01660,R03321,R00286,R02727,R00010,R01377,R01372,R00688,R00689,R00695,R00694,R00692,R01375,R01376,R02736,R00835,R01372,R02520,R02737,R00836,R00199,R01858,R02628,R01138,R00659,R00724,R00200,R00206,R02320,R00430,R00208,R01012,R00572,R02520,R07500,R01061,R01063,R01827,R01196,R00006,R00014,R00211,R00210,R01699,R00207,R00224,R00226,R00209,R05636,R03145,R05450,R00658,R00725,R01139,R00299,R08404,R02185,R05804,R00303,R00850,R02778,R02780
55	1.00	440	36	91	2	2	C00031->C00079:[1->10,2->6,4->5,4->7,4->8,5->3,5->4,7->1,7->2,9->4]	RP06552,RP01134,RP01711,RP06172,RP00650,RP02273,RP00649,RP06299,RP06005,RP00180,RP01710,RP00057,RP02750,RP11173,RP01784,RP01464,RP00564,RP05915,RP00334,RP02749,RP01466,RP06046,RP00036,RP05085,RP03071,RP00577,RP02189,RP06101,RP01093,RP00026,RP05060,RP03070,RP00060,RP01785,RP04202,RP04543	R01384,R01386,R07658,R00837,R01715,R00472,R02536,R02537,R02521,R00761,R01067,R00761,R01377,R01372,R00315,R00317,R00320,R01714,R00688,R00689,R00695,R00694,R00692,R01375,R01376,R03084,R07500,R01826,R01372,R02520,R02737,R00836,R01730,R01728,R03083,R01377,R02520,R07500,R00199,R01858,R02628,R01138,R00659,R00724,R00200,R00206,R02320,R00430,R00208,R01012,R00572,R05487,R03460,R06847,R02413,R02415,R02412,R00214,R00216,R00771,R00743,R01323,R01179,R05508,R00393,R04057,R02955,R05336,R01359,R05509,R00928,R04000,R00229,R07832,R03884,R00227,R03153,R00235,R05450,R03460,R00725,R01139,R00299,R08404,R02185,R05804,R00303,R00850,R01826,R00207,R00286
56	0.22	411	22	66	2	2	C00031->C00079:[7->5,7->8]	RP01568,RP11173,RP00113,RP06005,RP01033,RP01464,RP00036,RP00395,RP13340,RP01790,RP01093,RP05060,RP00060,RP01925,RP01466,RP00649,RP00057,RP01133,RP00564,RP06046,RP05698,RP06593	R01518,R07500,R02188,R01512,R01515,R01517,R01660,R01377,R01372,R00658,R01372,R00199,R01858,R02628,R01138,R00659,R00724,R00200,R00206,R02320,R00430,R00208,R01012,R00572,R01061,R01063,R01827,R01830,R00771,R05450,R00725,R01139,R00299,R08404,R02185,R05804,R00303,R00850,R02035,R01377,R00761,R01067,R00688,R00689,R00695,R00694,R00692,R01375,R01376,R00835,R02520,R02520,R07500,R01196,R00006,R00014,R00211,R00210,R01699,R00207,R00224,R00226,R00209,R05636,R03145,R01528
57	0.22	262	25	73	2	2	C00031->C00079:[4->5,4->8,7->5,7->8]	RP06552,RP01134,RP01925,RP06172,RP00650,RP06299,RP06005,RP00180,RP00057,RP11173,RP00079,RP01464,RP00564,RP05915,RP05729,RP01466,RP06046,RP05085,RP01093,RP00026,RP05060,RP00060,RP04543,RP06593,RP01133	R01384,R01386,R07658,R00837,R02035,R00472,R02536,R02537,R00761,R01377,R01372,R00315,R00317,R00320,R00688,R00689,R00695,R00694,R00692,R01375,R01376,R07500,R00361,R00360,R00343,R00342,R01447,R01257,R01372,R02520,R02737,R00836,R00217,R00346,R00345,R00726,R00341,R00431,R01377,R02520,R07500,R05487,R00771,R00743,R01323,R01179,R05508,R00393,R04057,R02955,R05336,R01359,R05509,R00928,R04000,R00229,R07832,R03884,R00227,R03153,R00235,R05450,R00725,R01139,R00299,R08404,R02185,R05804,R00303,R00850,R00286,R01528,R00835
58	0.22	400	22	78	1	1	C00031->C00079:[4->5,4->8]	RP06552,RP01568,RP01134,RP05760,RP00036,RP00113,RP04543,RP00057,RP11173,RP00564,RP05915,RP06046,RP01271,RP00395,RP05698,RP02273,RP01093,RP01465,RP01033,RP00052,RP00060,RP00334	R01384,R01386,R07658,R01518,R00837,R02521,R06632,R03341,R05778,R00042,R00199,R01858,R02628,R01138,R00659,R00724,R00200,R00206,R02320,R00430,R00208,R01012,R00572,R02188,R01512,R01515,R01517,R01660,R00286,R00688,R00689,R00695,R00694,R00692,R01375,R01376,R07500,R02520,R02737,R00836,R02520,R07500,R01068,R01061,R01063,R01196,R00006,R00014,R00211,R00210,R01699,R00207,R00224,R00226,R00209,R05636,R03145,R02521,R00771,R01373,R00658,R00756,R00769,R05805,R00770,R00762,R00764,R00767,R00725,R01139,R00299,R08404,R02185,R05804,R00303,R00850,R01730,R01728
59	0.22	420	24	73	2	2	C00031->C00079:[4->5,4->8]	RP06552,RP01568,RP11173,RP01466,RP00113,RP00649,RP04543,RP00453,RP06005,RP00057,RP01033,RP01464,RP00564,RP05915,RP00036,RP06046,RP00395,RP13340,RP01790,RP05698,RP01093,RP05060,RP00060,RP00343	R01384,R01386,R07658,R01518,R07500,R01377,R02188,R01512,R01515,R01517,R01660,R00761,R01067,R00286,R02727,R00010,R01377,R01372,R00688,R00689,R00695,R00694,R00692,R01375,R01376,R00658,R01372,R02520,R02737,R00836,R00199,R01858,R02628,R01138,R00659,R00724,R00200,R00206,R02320,R00430,R00208,R01012,R00572,R02520,R07500,R01061,R01063,R01827,R01830,R01196,R00006,R00014,R00211,R00210,R01699,R00207,R00224,R00226,R00209,R05636,R03145,R00771,R05450,R00725,R01139,R00299,R08404,R02185,R05804,R00303,R00850,R02778,R02780
60	0.22	414	21	70	2	2	C00031->C00079:[7->5,7->8]	RP01568,RP06046,RP01271,RP00395,RP00036,RP00113,RP05698,RP00060,RP11173,RP01093,RP06005,RP05060,RP00057,RP01033,RP00052,RP01133,RP01925,RP01464,RP00564,RP06593,RP01466	R01518,R02520,R07500,R01068,R01061,R01063,R00199,R01858,R02628,R01138,R00659,R00724,R00200,R00206,R02320,R00430,R00208,R01012,R00572,R02188,R01512,R01515,R01517,R01660,R01196,R00006,R00014,R00211,R00210,R01699,R00207,R00224,R00226,R00209,R05636,R03145,R00725,R01139,R00299,R08404,R02185,R05804,R00303,R00850,R07500,R00771,R01377,R01372,R05450,R00688,R00689,R00695,R00694,R00692,R01375,R01376,R00658,R00756,R00769,R05805,R00770,R00762,R00764,R00767,R00835,R02035,R01372,R02520,R01528,R01377
61	0.22	254	19	54	2	2	C00031->C00079:[7->5,7->8]	RP06046,RP01925,RP06172,RP00060,RP06101,RP01093,RP00026,RP00180,RP05060,RP00057,RP11173,RP06639,RP06427,RP01464,RP00564,RP06005,RP06593,RP01133,RP01466	R02520,R07500,R02035,R00472,R00725,R01139,R00299,R08404,R02185,R05804,R00303,R00850,R00214,R00216,R00771,R00743,R01323,R01179,R05508,R00393,R04057,R02955,R05336,R01359,R05509,R00928,R04000,R00229,R07832,R03884,R00227,R03153,R00235,R00315,R00317,R00320,R05450,R00688,R00689,R00695,R00694,R00692,R01375,R01376,R07500,R01621,R01067,R01372,R02520,R01377,R01372,R01528,R00835,R01377
62	0.22	341	22	48	2	2	C00031->C00079:[4->5,4->8]	RP06552,RP00650,RP06299,RP00453,RP06005,RP01464,RP01466,RP05085,RP06101,RP01093,RP05060,RP00285,RP00060,RP04202,RP11173,RP06172,RP04543,RP00057,RP00564,RP05915,RP00343,RP06046	R01384,R01386,R07658,R02536,R02537,R00761,R02727,R00010,R01377,R01372,R01372,R01377,R05487,R00214,R00216,R00771,R05450,R00211,R00210,R00209,R01196,R00212,R00725,R01139,R00299,R08404,R02185,R05804,R00303,R00850,R00207,R07500,R00472,R00286,R00688,R00689,R00695,R00694,R00692,R01375,R01376,R02520,R02737,R00836,R02778,R02780,R02520,R07500
63	0.22	217	16	55	1	1	C00031->C00079:[9->5,9->8]	RP06046,RP11173,RP06172,RP00060,RP06299,RP06101,RP01093,RP00026,RP00180,RP05060,RP00057,RP06005,RP00285,RP01464,RP00564,RP04202	R02520,R07500,R07500,R00472,R00725,R01139,R00299,R08404,R02185,R05804,R00303,R00850,R00761,R00214,R00216,R00771,R00743,R01323,R01179,R05508,R00393,R04057,R02955,R05336,R01359,R05509,R00928,R04000,R00229,R07832,R03884,R00227,R03153,R00235,R00315,R00317,R00320,R05450,R00688,R00689,R00695,R00694,R00692,R01375,R01376,R01377,R01372,R00211,R00210,R00209,R01196,R00212,R01372,R02520,R00207
64	0.22	428	22	76	1	1	C00031->C00079:[4->5,4->8]	RP06552,RP01568,RP11173,RP00036,RP00113,RP04543,RP00453,RP06005,RP00057,RP01033,RP01464,RP00564,RP05915,RP06046,RP01271,RP00395,RP05698,RP01093,RP05060,RP00052,RP00060,RP00343	R01384,R01386,R07658,R01518,R07500,R00199,R01858,R02628,R01138,R00659,R00724,R00200,R00206,R02320,R00430,R00208,R01012,R00572,R02188,R01512,R01515,R01517,R01660,R00286,R02727,R00010,R01377,R01372,R00688,R00689,R00695,R00694,R00692,R01375,R01376,R00658,R01372,R02520,R02737,R00836,R02520,R07500,R01068,R01061,R01063,R01196,R00006,R00014,R00211,R00210,R01699,R00207,R00224,R00226,R00209,R05636,R03145,R00771,R05450,R00756,R00769,R05805,R00770,R00762,R00764,R00767,R00725,R01139,R00299,R08404,R02185,R05804,R00303,R00850,R02778,R02780
65	0.22	300	18	38	2	2	C00031->C00079:[7->5,7->8]	RP06046,RP00564,RP01925,RP06172,RP06299,RP06101,RP01093,RP06005,RP05060,RP00057,RP11173,RP01133,RP00285,RP01464,RP00060,RP04202,RP06593,RP01466	R02520,R07500,R02520,R02035,R00472,R00761,R00214,R00216,R00771,R01377,R01372,R05450,R00688,R00689,R00695,R00694,R00692,R01375,R01376,R07500,R00835,R00211,R00210,R00209,R01196,R00212,R01372,R00725,R01139,R00299,R08404,R02185,R05804,R00303,R00850,R00207,R01528,R01377
66	0.22	258	16	51	1	1	C00031->C00079:[9->5,9->8]	RP11173,RP06172,RP06299,RP06005,RP00180,RP00057,RP01464,RP00564,RP04833,RP06046,RP06101,RP01093,RP00026,RP05060,RP08343,RP00060	R07500,R00472,R00761,R01377,R01372,R00315,R00317,R00320,R00688,R00689,R00695,R00694,R00692,R01375,R01376,R01372,R02520,R00316,R02520,R07500,R00214,R00216,R00771,R00743,R01323,R01179,R05508,R00393,R04057,R02955,R05336,R01359,R05509,R00928,R04000,R00229,R07832,R03884,R00227,R03153,R00235,R05450,R00236,R00725,R01139,R00299,R08404,R02185,R05804,R00303,R00850
67	0.33	377	17	50	2	2	C00031->C00079:[4->8,7->2,9->5]	RP06552,RP05698,RP00057,RP01711,RP05915,RP01093,RP01465,RP00453,RP00214,RP01215,RP09028,RP01416,RP00060,RP04202,RP06299,RP00343,RP04543	R01384,R01386,R07658,R01196,R00006,R00014,R00211,R00210,R01699,R00207,R00224,R00226,R00209,R05636,R03145,R00688,R00689,R00695,R00694,R00692,R01375,R01376,R01715,R02737,R00836,R00771,R01373,R02727,R00010,R06603,R00985,R01302,R00986,R00985,R00986,R06603,R01302,R00725,R01139,R00299,R08404,R02185,R05804,R00303,R00850,R00207,R00761,R02778,R02780,R00286
68	0.22	428	27	80	2	2	C00031->C00079:[4->5,4->8,7->5,7->8]	RP06552,RP01568,RP01134,RP11173,RP00036,RP00113,RP04543,RP06005,RP01093,RP00057,RP01925,RP01133,RP01464,RP00564,RP05915,RP01466,RP06046,RP05085,RP00395,RP05698,RP00650,RP01271,RP05060,RP01033,RP00052,RP00060,RP06593	R01384,R01386,R07658,R01518,R00837,R07500,R00199,R01858,R02628,R01138,R00659,R00724,R00200,R00206,R02320,R00430,R00208,R01012,R00572,R02188,R01512,R01515,R01517,R01660,R00286,R01377,R01372,R00771,R00688,R00689,R00695,R00694,R00692,R01375,R01376,R02035,R00835,R01372,R02520,R02737,R00836,R01377,R02520,R07500,R05487,R01061,R01063,R01196,R00006,R00014,R00211,R00210,R01699,R00207,R00224,R00226,R00209,R05636,R03145,R02536,R02537,R01068,R05450,R00658,R00756,R00769,R05805,R00770,R00762,R00764,R00767,R00725,R01139,R00299,R08404,R02185,R05804,R00303,R00850,R01528
69	0.22	423	26	76	2	2	C00031->C00079:[4->5,4->8]	RP06552,RP01568,RP11173,RP01466,RP00113,RP00649,RP04543,RP00453,RP06005,RP00057,RP01033,RP01464,RP00564,RP05915,RP00036,RP06046,RP05085,RP00395,RP13340,RP01790,RP05698,RP00650,RP01093,RP05060,RP00060,RP00343	R01384,R01386,R07658,R01518,R07500,R01377,R02188,R01512,R01515,R01517,R01660,R00761,R01067,R00286,R02727,R00010,R01377,R01372,R00688,R00689,R00695,R00694,R00692,R01375,R01376,R00658,R01372,R02520,R02737,R00836,R00199,R01858,R02628,R01138,R00659,R00724,R00200,R00206,R02320,R00430,R00208,R01012,R00572,R02520,R07500,R05487,R01061,R01063,R01827,R01830,R01196,R00006,R00014,R00211,R00210,R01699,R00207,R00224,R00226,R00209,R05636,R03145,R02536,R02537,R00771,R05450,R00725,R01139,R00299,R08404,R02185,R05804,R00303,R00850,R02778,R02780
70	0.22	365	30	98	2	2	C00031->C00079:[4->5,4->8]	RP06552,RP01568,RP01134,RP11173,RP01466,RP00113,RP00649,RP06299,RP06005,RP00180,RP00057,RP01033,RP01464,RP00564,RP05915,RP00036,RP06046,RP05085,RP00395,RP13340,RP01790,RP05698,RP00650,RP06101,RP01093,RP00026,RP05060,RP00060,RP06172,RP04543	R01384,R01386,R07658,R01518,R00837,R07500,R01377,R02188,R01512,R01515,R01517,R01660,R00761,R01067,R00761,R01377,R01372,R00315,R00317,R00320,R00688,R00689,R00695,R00694,R00692,R01375,R01376,R00658,R01372,R02520,R02737,R00836,R00199,R01858,R02628,R01138,R00659,R00724,R00200,R00206,R02320,R00430,R00208,R01012,R00572,R02520,R07500,R05487,R01061,R01063,R01827,R01830,R01196,R00006,R00014,R00211,R00210,R01699,R00207,R00224,R00226,R00209,R05636,R03145,R02536,R02537,R00214,R00216,R00771,R00743,R01323,R01179,R05508,R00393,R04057,R02955,R05336,R01359,R05509,R00928,R04000,R00229,R07832,R03884,R00227,R03153,R00235,R05450,R00725,R01139,R00299,R08404,R02185,R05804,R00303,R00850,R00472,R00286
71	0.11	288	11	30	1	1	C00031->C00079:[9->8]	RP06172,RP06299,RP06101,RP01093,RP06005,RP00057,RP01464,RP00285,RP00060,RP04202,RP01466	R00472,R00761,R00214,R00216,R00771,R01377,R01372,R00688,R00689,R00695,R00694,R00692,R01375,R01376,R01372,R00211,R00210,R00209,R01196,R00212,R00725,R01139,R00299,R08404,R02185,R05804,R00303,R00850,R00207,R01377
72	0.22	346	25	88	2	2	C00031->C00079:[9->5,9->8]	RP01568,RP11173,RP01466,RP00113,RP02940,RP06299,RP06005,RP00180,RP00057,RP02450,RP01133,RP01464,RP00564,RP00036,RP06046,RP00395,RP13340,RP05698,RP06101,RP01093,RP00026,RP05060,RP01033,RP00060,RP06172	R01518,R07500,R01377,R02188,R01512,R01515,R01517,R01660,R03321,R00761,R01377,R01372,R00315,R00317,R00320,R00688,R00689,R00695,R00694,R00692,R01375,R01376,R02736,R00835,R01372,R02520,R00199,R01858,R02628,R01138,R00659,R00724,R00200,R00206,R02320,R00430,R00208,R01012,R00572,R02520,R07500,R01061,R01063,R01827,R01196,R00006,R00014,R00211,R00210,R01699,R00207,R00224,R00226,R00209,R05636,R03145,R00214,R00216,R00771,R00743,R01323,R01179,R05508,R00393,R04057,R02955,R05336,R01359,R05509,R00928,R04000,R00229,R07832,R03884,R00227,R03153,R00235,R05450,R00658,R00725,R01139,R00299,R08404,R02185,R05804,R00303,R00850,R00472
73	0.22	336	16	36	1	1	C00031->C00079:[4->5,4->8,7->5,7->8]	RP06552,RP06046,RP11173,RP00060,RP04543,RP00453,RP06005,RP06593,RP05060,RP00057,RP01925,RP01133,RP01464,RP00564,RP00343,RP05915	R01384,R01386,R07658,R02520,R07500,R07500,R00725,R01139,R00299,R08404,R02185,R05804,R00303,R00850,R00286,R02727,R00010,R01377,R01372,R01528,R05450,R00688,R00689,R00695,R00694,R00692,R01375,R01376,R02035,R00835,R01372,R02520,R02778,R02780,R02737,R00836
74	0.22	210	17	62	2	2	C00031->C00079:[9->5,9->8]	RP06046,RP00564,RP11173,RP06172,RP06299,RP06101,RP01093,RP00026,RP00180,RP05060,RP00057,RP00079,RP01464,RP00060,RP06005,RP05729,RP01466	R02520,R07500,R02520,R07500,R00472,R00761,R00214,R00216,R00771,R00743,R01323,R01179,R05508,R00393,R04057,R02955,R05336,R01359,R05509,R00928,R04000,R00229,R07832,R03884,R00227,R03153,R00235,R00315,R00317,R00320,R05450,R00688,R00689,R00695,R00694,R00692,R01375,R01376,R00361,R00360,R00343,R00342,R01447,R01257,R01372,R00725,R01139,R00299,R08404,R02185,R05804,R00303,R00850,R01377,R01372,R00217,R00346,R00345,R00726,R00341,R00431,R01377
75	0.22	419	22	74	2	2	C00031->C00079:[4->5,4->8]	RP06552,RP01568,RP01134,RP00113,RP06005,RP01033,RP01464,RP01466,RP00395,RP01093,RP05060,RP00052,RP00060,RP11173,RP00036,RP04543,RP00057,RP00564,RP05915,RP06046,RP01271,RP05698	R01384,R01386,R07658,R01518,R00837,R02188,R01512,R01515,R01517,R01660,R01377,R01372,R00658,R01372,R01377,R01061,R01063,R00771,R05450,R00756,R00769,R05805,R00770,R00762,R00764,R00767,R00725,R01139,R00299,R08404,R02185,R05804,R00303,R00850,R07500,R00199,R01858,R02628,R01138,R00659,R00724,R00200,R00206,R02320,R00430,R00208,R01012,R00572,R00286,R00688,R00689,R00695,R00694,R00692,R01375,R01376,R02520,R02737,R00836,R02520,R07500,R01068,R01196,R00006,R00014,R00211,R00210,R01699,R00207,R00224,R00226,R00209,R05636,R03145
76	0.22	248	21	70	2	2	C00031->C00079:[4->5,4->8]	RP06552,RP06046,RP00564,RP04543,RP06172,RP00343,RP06299,RP05915,RP01093,RP00026,RP00180,RP00453,RP05060,RP00057,RP11173,RP00079,RP01464,RP00060,RP06005,RP05729,RP01466	R01384,R01386,R07658,R02520,R07500,R02520,R00286,R00472,R02778,R02780,R00761,R02737,R00836,R00771,R00743,R01323,R01179,R05508,R00393,R04057,R02955,R05336,R01359,R05509,R00928,R04000,R00229,R07832,R03884,R00227,R03153,R00235,R00315,R00317,R00320,R02727,R00010,R05450,R00688,R00689,R00695,R00694,R00692,R01375,R01376,R07500,R00361,R00360,R00343,R00342,R01447,R01257,R01372,R00725,R01139,R00299,R08404,R02185,R05804,R00303,R00850,R01377,R01372,R00217,R00346,R00345,R00726,R00341,R00431,R01377
77	0.33	339	19	43	3	3	C00031->C00079:[7->2,9->5,9->8]	RP00214,RP01711,RP01215,RP06172,RP02273,RP01416,RP06299,RP06101,RP01093,RP06005,RP05060,RP00057,RP09028,RP00285,RP01464,RP00060,RP04202,RP00334,RP01466	R06603,R00985,R01302,R00986,R01715,R00985,R00986,R00472,R02521,R01302,R00761,R00214,R00216,R00771,R01377,R01372,R05450,R00688,R00689,R00695,R00694,R00692,R01375,R01376,R06603,R00211,R00210,R00209,R01196,R00212,R01372,R00725,R01139,R00299,R08404,R02185,R05804,R00303,R00850,R00207,R01730,R01728,R01377
78	1.00	513	35	75	2	2	C00031->C00079:[1->10,2->6,4->5,4->7,4->8,5->3,5->4,7->1,7->2,9->4]	RP06552,RP01134,RP01711,RP06172,RP00650,RP02273,RP00649,RP06299,RP06005,RP00577,RP01710,RP00057,RP02750,RP11173,RP01784,RP01464,RP00564,RP05915,RP00334,RP02749,RP01466,RP06046,RP00036,RP05085,RP03071,RP02189,RP06101,RP01093,RP05060,RP03070,RP00285,RP00060,RP01785,RP04202,RP04543	R01384,R01386,R07658,R00837,R01715,R00472,R02536,R02537,R02521,R00761,R01067,R00761,R01377,R01372,R06847,R02413,R02415,R01714,R00688,R00689,R00695,R00694,R00692,R01375,R01376,R03084,R07500,R01826,R01372,R02520,R02737,R00836,R01730,R01728,R03083,R01377,R02520,R07500,R00199,R01858,R02628,R01138,R00659,R00724,R00200,R00206,R02320,R00430,R00208,R01012,R00572,R05487,R03460,R02412,R00214,R00216,R00771,R05450,R03460,R00211,R00210,R00209,R01196,R00212,R00725,R01139,R00299,R08404,R02185,R05804,R00303,R00850,R01826,R00207,R00286
79	0.22	414	27	74	2	2	C00031->C00079:[4->5,4->8,7->5,7->8]	RP06552,RP01568,RP01134,RP11173,RP01466,RP00113,RP02940,RP04543,RP06005,RP00057,RP01925,RP01033,RP01133,RP01464,RP00564,RP05915,RP00036,RP06046,RP05085,RP00395,RP13340,RP05698,RP00650,RP05060,RP02450,RP00060,RP06593	R01384,R01386,R07658,R01518,R00837,R07500,R01377,R02188,R01512,R01515,R01517,R01660,R03321,R00286,R01377,R01372,R00688,R00689,R00695,R00694,R00692,R01375,R01376,R02035,R00658,R00835,R01372,R02520,R02737,R00836,R00199,R01858,R02628,R01138,R00659,R00724,R00200,R00206,R02320,R00430,R00208,R01012,R00572,R02520,R07500,R05487,R01061,R01063,R01827,R01196,R00006,R00014,R00211,R00210,R01699,R00207,R00224,R00226,R00209,R05636,R03145,R02536,R02537,R05450,R02736,R00725,R01139,R00299,R08404,R02185,R05804,R00303,R00850,R01528
80	1.00	494	34	77	0	0	C00031->C00079:[1->6,2->10,4->3,4->8,5->7,7->2,7->4,9->1,9->5]	RP06552,RP01134,RP02918,RP06299,RP01093,RP12734,RP01784,RP00285,RP02797,RP00291,RP02189,RP00577,RP01465,RP00078,RP00060,RP01785,RP12733,RP04202,RP01711,RP00440,RP00649,RP05698,RP01710,RP00057,RP02750,RP04318,RP05242,RP05915,RP02749,RP10730,RP03070,RP03071,RP00109,RP04543	R01384,R01386,R07658,R00837,R00014,R00761,R00771,R00226,R01826,R00211,R00210,R00209,R01196,R00212,R03145,R00226,R04672,R02412,R06847,R02413,R02415,R01373,R00431,R00346,R00345,R00726,R00341,R00725,R01139,R00299,R08404,R02185,R05804,R00303,R00850,R01826,R00006,R00207,R01715,R03050,R00006,R00761,R01067,R01196,R00006,R00014,R00211,R00210,R01699,R00207,R00224,R00226,R00209,R05636,R03145,R01714,R00688,R00689,R00695,R00694,R00692,R01375,R01376,R03084,R00224,R05636,R02737,R00836,R03083,R01699,R03460,R03460,R00344,R00930,R00217,R00353,R00286
81	0.22	405	23	81	1	1	C00031->C00079:[4->5,4->8]	RP06552,RP01568,RP11173,RP00036,RP00113,RP04543,RP00453,RP00057,RP01033,RP00564,RP05915,RP02273,RP06046,RP01271,RP00395,RP05698,RP05760,RP01093,RP01465,RP00052,RP00060,RP00334,RP00343	R01384,R01386,R07658,R01518,R07500,R00199,R01858,R02628,R01138,R00659,R00724,R00200,R00206,R02320,R00430,R00208,R01012,R00572,R02188,R01512,R01515,R01517,R01660,R00286,R02727,R00010,R00688,R00689,R00695,R00694,R00692,R01375,R01376,R00658,R02520,R02737,R00836,R02521,R02520,R07500,R01068,R01061,R01063,R01196,R00006,R00014,R00211,R00210,R01699,R00207,R00224,R00226,R00209,R05636,R03145,R02521,R06632,R03341,R05778,R00042,R00771,R01373,R00756,R00769,R05805,R00770,R00762,R00764,R00767,R00725,R01139,R00299,R08404,R02185,R05804,R00303,R00850,R01730,R01728,R02778,R02780
82	0.22	351	23	92	2	2	C00031->C00079:[9->5,9->8]	RP01568,RP11173,RP00036,RP00113,RP06299,RP06005,RP00180,RP00057,RP01033,RP01464,RP00564,RP01466,RP06046,RP01271,RP00395,RP05698,RP06101,RP01093,RP00026,RP05060,RP00052,RP00060,RP06172	R01518,R07500,R00199,R01858,R02628,R01138,R00659,R00724,R00200,R00206,R02320,R00430,R00208,R01012,R00572,R02188,R01512,R01515,R01517,R01660,R00761,R01377,R01372,R00315,R00317,R00320,R00688,R00689,R00695,R00694,R00692,R01375,R01376,R00658,R01372,R02520,R01377,R02520,R07500,R01068,R01061,R01063,R01196,R00006,R00014,R00211,R00210,R01699,R00207,R00224,R00226,R00209,R05636,R03145,R00214,R00216,R00771,R00743,R01323,R01179,R05508,R00393,R04057,R02955,R05336,R01359,R05509,R00928,R04000,R00229,R07832,R03884,R00227,R03153,R00235,R05450,R00756,R00769,R05805,R00770,R00762,R00764,R00767,R00725,R01139,R00299,R08404,R02185,R05804,R00303,R00850,R00472
83	0.22	269	21	65	1	1	C00031->C00079:[4->5,4->8]	RP06552,RP06046,RP11173,RP06172,RP06639,RP04543,RP06101,RP00453,RP01465,RP01093,RP00057,RP05760,RP00026,RP06427,RP00060,RP00334,RP00564,RP00343,RP00180,RP05915,RP02273	R01384,R01386,R07658,R02520,R07500,R07500,R00472,R01621,R00286,R00214,R00216,R02727,R00010,R01373,R00771,R00688,R00689,R00695,R00694,R00692,R01375,R01376,R02521,R06632,R03341,R05778,R00042,R00743,R01323,R01179,R05508,R00393,R04057,R02955,R05336,R01359,R05509,R00928,R04000,R00229,R07832,R03884,R00227,R03153,R00235,R01067,R00725,R01139,R00299,R08404,R02185,R05804,R00303,R00850,R01730,R01728,R02520,R02778,R02780,R00315,R00317,R00320,R02737,R00836,R02521
84	0.89	545	19	58	0	0	C00031->C00079:[1->6,2->10,4->3,5->7,7->2,7->4,9->1,9->5]	RP00036,RP01785,RP01711,RP00057,RP05698,RP00649,RP02189,RP01093,RP01465,RP00577,RP01710,RP03070,RP02750,RP01784,RP00060,RP03071,RP02749,RP06299,RP04202	R00199,R01858,R02628,R01138,R00659,R00724,R00200,R00206,R02320,R00430,R00208,R01012,R00572,R01826,R01715,R00688,R00689,R00695,R00694,R00692,R01375,R01376,R01196,R00006,R00014,R00211,R00210,R01699,R00207,R00224,R00226,R00209,R05636,R03145,R00761,R01067,R02412,R00771,R01373,R06847,R02413,R02415,R01714,R03460,R03084,R01826,R00725,R01139,R00299,R08404,R02185,R05804,R00303,R00850,R03460,R03083,R00761,R00207
85	0.33	292	22	61	3	3	C00031->C00079:[7->2,9->5,9->8]	RP02273,RP06299,RP06005,RP00180,RP00214,RP06639,RP01464,RP00334,RP01466,RP06101,RP01093,RP05060,RP06427,RP01416,RP04202,RP09028,RP06172,RP00060,RP01215,RP00057,RP00026,RP01711	R02521,R00761,R01377,R01372,R00315,R00317,R00320,R06603,R00985,R01302,R00986,R01621,R01372,R01730,R01728,R01377,R00214,R00216,R00771,R05450,R01067,R01302,R00207,R06603,R00472,R00725,R01139,R00299,R08404,R02185,R05804,R00303,R00850,R00985,R00986,R00688,R00689,R00695,R00694,R00692,R01375,R01376,R00743,R01323,R01179,R05508,R00393,R04057,R02955,R05336,R01359,R05509,R00928,R04000,R00229,R07832,R03884,R00227,R03153,R00235,R01715
86	0.22	346	20	51	2	2	C00031->C00079:[4->5,4->8]	RP06552,RP06046,RP00164,RP04543,RP01466,RP00528,RP01134,RP00060,RP01093,RP06005,RP05060,RP00357,RP00057,RP11173,RP00052,RP01464,RP03735,RP00564,RP01270,RP05915	R01384,R01386,R07658,R02520,R07500,R01010,R01011,R01012,R00286,R01377,R00604,R02479,R00837,R00725,R01139,R00299,R08404,R02185,R05804,R00303,R00850,R00771,R01377,R01372,R05450,R06862,R01440,R00688,R00689,R00695,R00694,R00692,R01375,R01376,R07500,R00756,R00769,R05805,R00770,R00762,R00764,R00767,R01372,R00134,R03215,R03146,R00519,R02520,R01068,R02737,R00836
87	0.22	243	17	52	2	2	C00031->C00079:[9->5,9->8]	RP06046,RP06299,RP06172,RP00060,RP06101,RP01093,RP00026,RP00180,RP05060,RP00057,RP11173,RP06639,RP06427,RP01464,RP00564,RP06005,RP01466	R02520,R07500,R00761,R00472,R00725,R01139,R00299,R08404,R02185,R05804,R00303,R00850,R00214,R00216,R00771,R00743,R01323,R01179,R05508,R00393,R04057,R02955,R05336,R01359,R05509,R00928,R04000,R00229,R07832,R03884,R00227,R03153,R00235,R00315,R00317,R00320,R05450,R00688,R00689,R00695,R00694,R00692,R01375,R01376,R07500,R01621,R01067,R01372,R02520,R01377,R01372,R01377
88	0.33	356	15	43	2	2	C00031->C00079:[7->2,7->8,9->5]	RP05698,RP00057,RP01711,RP01093,RP01465,RP00214,RP01215,RP09028,RP01133,RP01925,RP01416,RP00060,RP04202,RP06299,RP06593	R01196,R00006,R00014,R00211,R00210,R01699,R00207,R00224,R00226,R00209,R05636,R03145,R00688,R00689,R00695,R00694,R00692,R01375,R01376,R01715,R00771,R01373,R06603,R00985,R01302,R00986,R00985,R00986,R06603,R00835,R02035,R01302,R00725,R01139,R00299,R08404,R02185,R05804,R00303,R00850,R00207,R00761,R01528
89	0.22	254	23	72	2	2	C00031->C00079:[4->5,4->8]	RP06552,RP01134,RP11173,RP06172,RP00650,RP06299,RP06005,RP00180,RP00057,RP00079,RP01464,RP00564,RP05915,RP05729,RP01466,RP06046,RP05085,RP06101,RP01093,RP00026,RP05060,RP00060,RP04543	R01384,R01386,R07658,R00837,R07500,R00472,R02536,R02537,R00761,R01377,R01372,R00315,R00317,R00320,R00688,R00689,R00695,R00694,R00692,R01375,R01376,R00361,R00360,R00343,R00342,R01447,R01257,R01372,R02520,R02737,R00836,R00217,R00346,R00345,R00726,R00341,R00431,R01377,R02520,R07500,R05487,R00214,R00216,R00771,R00743,R01323,R01179,R05508,R00393,R04057,R02955,R05336,R01359,R05509,R00928,R04000,R00229,R07832,R03884,R00227,R03153,R00235,R05450,R00725,R01139,R00299,R08404,R02185,R05804,R00303,R00850,R00286
90	0.56	545	26	47	1	1	C00031->C00079:[1->10,2->6,4->7,5->3,9->8]	RP01711,RP06172,RP02273,RP01466,RP06299,RP06005,RP00180,RP01710,RP00057,RP02750,RP01784,RP01464,RP00334,RP04833,RP03071,RP00577,RP03070,RP02189,RP06101,RP01093,RP05060,RP08343,RP00060,RP01785,RP02749,RP00649	R01715,R00472,R02521,R01377,R00761,R01377,R01372,R00315,R00317,R00320,R01714,R00688,R00689,R00695,R00694,R00692,R01375,R01376,R03084,R01826,R01372,R01730,R01728,R00316,R03460,R06847,R02413,R02415,R03460,R02412,R00214,R00216,R00771,R05450,R00236,R00725,R01139,R00299,R08404,R02185,R05804,R00303,R00850,R01826,R03083,R00761,R01067
91	0.22	359	21	40	2	2	C00031->C00079:[7->5,7->8]	RP06046,RP00564,RP01925,RP00057,RP06172,RP00650,RP06299,RP06101,RP01093,RP06005,RP00180,RP05060,RP08343,RP05085,RP11173,RP01133,RP01464,RP00060,RP04833,RP06593,RP01466	R02520,R07500,R02520,R02035,R00688,R00689,R00695,R00694,R00692,R01375,R01376,R00472,R02536,R02537,R00761,R00214,R00216,R00771,R01377,R01372,R00315,R00317,R00320,R05450,R00236,R05487,R07500,R00835,R01372,R00725,R01139,R00299,R08404,R02185,R05804,R00303,R00850,R00316,R01528,R01377
92	0.22	340	19	44	1	1	C00031->C00079:[4->5,4->8]	RP06552,RP06046,RP11173,RP06172,RP00060,RP04543,RP06101,RP00453,RP06005,RP01093,RP05060,RP00057,RP00285,RP01464,RP00564,RP00343,RP06299,RP05915,RP04202	R01384,R01386,R07658,R02520,R07500,R07500,R00472,R00725,R01139,R00299,R08404,R02185,R05804,R00303,R00850,R00286,R00214,R00216,R02727,R00010,R01377,R01372,R00771,R05450,R00688,R00689,R00695,R00694,R00692,R01375,R01376,R00211,R00210,R00209,R01196,R00212,R01372,R02520,R02778,R02780,R00761,R02737,R00836,R00207
93	0.22	372	22	44	2	2	C00031->C00079:[4->5,4->8]	RP06552,RP01134,RP11173,RP01466,RP00650,RP06299,RP06005,RP00180,RP08343,RP01464,RP00564,RP05915,RP04833,RP06046,RP05085,RP00057,RP06101,RP01093,RP05060,RP00060,RP06172,RP04543	R01384,R01386,R07658,R00837,R07500,R01377,R02536,R02537,R00761,R01377,R01372,R00315,R00317,R00320,R00236,R01372,R02520,R02737,R00836,R00316,R02520,R07500,R05487,R00688,R00689,R00695,R00694,R00692,R01375,R01376,R00214,R00216,R00771,R05450,R00725,R01139,R00299,R08404,R02185,R05804,R00303,R00850,R00472,R00286
94	0.56	534	25	48	1	1	C00031->C00079:[1->10,2->6,4->7,4->8,5->3]	RP06552,RP01711,RP01466,RP02273,RP00649,RP04543,RP00453,RP06005,RP00577,RP01710,RP00057,RP02750,RP01784,RP01464,RP05915,RP00334,RP02749,RP03071,RP02189,RP01093,RP05060,RP03070,RP00060,RP01785,RP00343	R01384,R01386,R07658,R01715,R01377,R02521,R00761,R01067,R00286,R02727,R00010,R01377,R01372,R06847,R02413,R02415,R01714,R00688,R00689,R00695,R00694,R00692,R01375,R01376,R03084,R01826,R01372,R02737,R00836,R01730,R01728,R03083,R03460,R02412,R00771,R05450,R03460,R00725,R01139,R00299,R08404,R02185,R05804,R00303,R00850,R01826,R02778,R02780
95	0.22	253	20	56	2	2	C00031->C00079:[7->5,7->8]	RP06046,RP00564,RP01925,RP06172,RP00650,RP06299,RP06101,RP01093,RP00026,RP00180,RP05060,RP00057,RP05085,RP11173,RP06005,RP01464,RP00060,RP06593,RP01133,RP01466	R02520,R07500,R02520,R02035,R00472,R02536,R02537,R00761,R00214,R00216,R00771,R00743,R01323,R01179,R05508,R00393,R04057,R02955,R05336,R01359,R05509,R00928,R04000,R00229,R07832,R03884,R00227,R03153,R00235,R00315,R00317,R00320,R05450,R00688,R00689,R00695,R00694,R00692,R01375,R01376,R05487,R07500,R01377,R01372,R01372,R00725,R01139,R00299,R08404,R02185,R05804,R00303,R00850,R01528,R00835,R01377
96	1.00	447	36	105	0	0	C00031->C00079:[1->6,2->10,4->3,4->8,5->7,7->2,7->4,9->1,9->5]	RP06552,RP02918,RP06299,RP00453,RP01093,RP12734,RP01784,RP00285,RP02797,RP00291,RP02189,RP00577,RP01465,RP12733,RP00060,RP01785,RP02749,RP04202,RP01711,RP00440,RP00649,RP05698,RP01710,RP00057,RP02750,RP04318,RP05242,RP05915,RP00180,RP00343,RP00036,RP00026,RP10730,RP03070,RP03071,RP04543	R01384,R01386,R07658,R00014,R00761,R02727,R00010,R00771,R00226,R01826,R00211,R00210,R00209,R01196,R00212,R03145,R00226,R04672,R02412,R06847,R02413,R02415,R01373,R00006,R00725,R01139,R00299,R08404,R02185,R05804,R00303,R00850,R01826,R03083,R00207,R01715,R03050,R00006,R00761,R01067,R01196,R00006,R00014,R00211,R00210,R01699,R00207,R00224,R00226,R00209,R05636,R03145,R01714,R00688,R00689,R00695,R00694,R00692,R01375,R01376,R03084,R00224,R05636,R02737,R00836,R00315,R00317,R00320,R02778,R02780,R00199,R01858,R02628,R01138,R00659,R00724,R00200,R00206,R02320,R00430,R00208,R01012,R00572,R00743,R01323,R01179,R05508,R00393,R04057,R02955,R05336,R01359,R05509,R00928,R04000,R00229,R07832,R03884,R00227,R03153,R00235,R01699,R03460,R03460,R00286
97	0.33	370	20	42	3	3	C00031->C00079:[4->8,7->2,9->5]	RP06552,RP00214,RP01134,RP06299,RP01215,RP01466,RP00334,RP02273,RP01416,RP04543,RP01093,RP06005,RP05060,RP00057,RP09028,RP01464,RP00060,RP05915,RP01711,RP04202	R01384,R01386,R07658,R06603,R00985,R01302,R00986,R00837,R00761,R00985,R00986,R01377,R01730,R01728,R02521,R01302,R00286,R00771,R01377,R01372,R05450,R00688,R00689,R00695,R00694,R00692,R01375,R01376,R06603,R01372,R00725,R01139,R00299,R08404,R02185,R05804,R00303,R00850,R02737,R00836,R01715,R00207
98	0.22	272	14	30	2	2	C00031->C00079:[7->5,7->8]	RP06046,RP11173,RP01925,RP01466,RP00650,RP01464,RP06005,RP05060,RP00057,RP05085,RP01133,RP00060,RP00564,RP06593	R02520,R07500,R07500,R02035,R01377,R02536,R02537,R01372,R01377,R01372,R05450,R00688,R00689,R00695,R00694,R00692,R01375,R01376,R05487,R00835,R00725,R01139,R00299,R08404,R02185,R05804,R00303,R00850,R02520,R01528
99	0.22	272	20	60	2	2	C00031->C00079:[4->5,4->8]	RP06552,RP06046,RP00564,RP04543,RP06172,RP06299,RP06101,RP01093,RP00026,RP00180,RP00453,RP05060,RP00057,RP11173,RP06005,RP01464,RP00060,RP00343,RP05915,RP01466	R01384,R01386,R07658,R02520,R07500,R02520,R00286,R00472,R00761,R00214,R00216,R00771,R00743,R01323,R01179,R05508,R00393,R04057,R02955,R05336,R01359,R05509,R00928,R04000,R00229,R07832,R03884,R00227,R03153,R00235,R00315,R00317,R00320,R02727,R00010,R05450,R00688,R00689,R00695,R00694,R00692,R01375,R01376,R07500,R01377,R01372,R01372,R00725,R01139,R00299,R08404,R02185,R05804,R00303,R00850,R02778,R02780,R02737,R00836,R01377
100	0.22	249	12	27	2	2	C00031->C00079:[7->5,7->8]	RP06046,RP01925,RP01466,RP01464,RP06005,RP05060,RP00057,RP11173,RP01133,RP00060,RP00564,RP06593	R02520,R07500,R02035,R01377,R01372,R01377,R01372,R05450,R00688,R00689,R00695,R00694,R00692,R01375,R01376,R07500,R00835,R00725,R01139,R00299,R08404,R02185,R05804,R00303,R00850,R02520,R01528
101	0.33	429	26	73	3	3	C00031->C00079:[2->8,7->2,9->5]	RP01568,RP01711,RP01215,RP01466,RP00113,RP02273,RP02940,RP06299,RP09028,RP06005,RP00214,RP00057,RP02450,RP01133,RP01464,RP00334,RP00036,RP00395,RP13340,RP05698,RP01416,RP01093,RP05060,RP01033,RP00060,RP04202	R01518,R01715,R00985,R00986,R01377,R02188,R01512,R01515,R01517,R01660,R02521,R03321,R00761,R06603,R01377,R01372,R06603,R00985,R01302,R00986,R00688,R00689,R00695,R00694,R00692,R01375,R01376,R02736,R00835,R01372,R01730,R01728,R00199,R01858,R02628,R01138,R00659,R00724,R00200,R00206,R02320,R00430,R00208,R01012,R00572,R01061,R01063,R01827,R01196,R00006,R00014,R00211,R00210,R01699,R00207,R00224,R00226,R00209,R05636,R03145,R01302,R00771,R05450,R00658,R00725,R01139,R00299,R08404,R02185,R05804,R00303,R00850,R00207
102	0.56	363	26	73	1	1	C00031->C00079:[1->10,2->6,4->7,5->3,9->8]	RP01711,RP06172,RP02273,RP00649,RP06299,RP06005,RP00180,RP01710,RP00057,RP02750,RP00079,RP01464,RP00334,RP05729,RP01466,RP03071,RP00577,RP02189,RP01093,RP00026,RP05060,RP03070,RP00060,RP01785,RP02749,RP01784	R01715,R00472,R02521,R00761,R01067,R00761,R01377,R01372,R00315,R00317,R00320,R01714,R00688,R00689,R00695,R00694,R00692,R01375,R01376,R03084,R00361,R00360,R00343,R00342,R01447,R01257,R01372,R01730,R01728,R00217,R00346,R00345,R00726,R00341,R00431,R01377,R03460,R06847,R02413,R02415,R02412,R00771,R00743,R01323,R01179,R05508,R00393,R04057,R02955,R05336,R01359,R05509,R00928,R04000,R00229,R07832,R03884,R00227,R03153,R00235,R05450,R03460,R00725,R01139,R00299,R08404,R02185,R05804,R00303,R00850,R01826,R03083,R01826
103	0.56	491	34	79	0	0	C00031->C00079:[1->6,2->10,4->3,4->8,5->7]	RP06552,RP05698,RP04318,RP00440,RP00649,RP01711,RP00453,RP00577,RP01710,RP00057,RP02750,RP01784,RP02918,RP05242,RP00285,RP05915,RP02797,RP00343,RP00291,RP03071,RP02189,RP01093,RP01465,RP04543,RP10730,RP03070,RP12734,RP00078,RP00060,RP01785,RP00109,RP02749,RP04202,RP12733	R01384,R01386,R07658,R01196,R00006,R00014,R00211,R00210,R01699,R00207,R00224,R00226,R00209,R05636,R03145,R00224,R03050,R00006,R00761,R01067,R01715,R02727,R00010,R06847,R02413,R02415,R01714,R00688,R00689,R00695,R00694,R00692,R01375,R01376,R03084,R01826,R00014,R05636,R00211,R00210,R00209,R01196,R00212,R02737,R00836,R03145,R02778,R02780,R00226,R04672,R03460,R02412,R00771,R01373,R00286,R01699,R03460,R00226,R00431,R00346,R00345,R00726,R00341,R00725,R01139,R00299,R08404,R02185,R05804,R00303,R00850,R01826,R00344,R00930,R00217,R00353,R03083,R00207,R00006
104	0.56	536	24	45	1	1	C00031->C00079:[1->10,2->6,4->7,4->8,5->3]	RP06552,RP01134,RP01711,RP01466,RP02273,RP00649,RP04543,RP06005,RP00577,RP01710,RP00057,RP02750,RP01784,RP01464,RP05915,RP00334,RP03071,RP02189,RP01093,RP05060,RP03070,RP00060,RP01785,RP02749	R01384,R01386,R07658,R00837,R01715,R01377,R02521,R00761,R01067,R00286,R01377,R01372,R06847,R02413,R02415,R01714,R00688,R00689,R00695,R00694,R00692,R01375,R01376,R03084,R01826,R01372,R02737,R00836,R01730,R01728,R03460,R02412,R00771,R05450,R03460,R00725,R01139,R00299,R08404,R02185,R05804,R00303,R00850,R01826,R03083
105	0.22	223	14	49	1	1	C00031->C00079:[9->5,9->8]	RP06046,RP11173,RP06172,RP00060,RP06299,RP06101,RP01093,RP00026,RP00180,RP05060,RP00057,RP06005,RP01464,RP00564	R02520,R07500,R07500,R00472,R00725,R01139,R00299,R08404,R02185,R05804,R00303,R00850,R00761,R00214,R00216,R00771,R00743,R01323,R01179,R05508,R00393,R04057,R02955,R05336,R01359,R05509,R00928,R04000,R00229,R07832,R03884,R00227,R03153,R00235,R00315,R00317,R00320,R05450,R00688,R00689,R00695,R00694,R00692,R01375,R01376,R01377,R01372,R01372,R02520
106	0.22	319	19	42	2	2	C00031->C00079:[4->5,4->8]	RP06552,RP06046,RP01134,RP04543,RP06172,RP00564,RP06299,RP06101,RP01093,RP06005,RP05060,RP00057,RP11173,RP00285,RP01464,RP00060,RP04202,RP05915,RP01466	R01384,R01386,R07658,R02520,R07500,R00837,R00286,R00472,R02520,R00761,R00214,R00216,R00771,R01377,R01372,R05450,R00688,R00689,R00695,R00694,R00692,R01375,R01376,R07500,R00211,R00210,R00209,R01196,R00212,R01372,R00725,R01139,R00299,R08404,R02185,R05804,R00303,R00850,R00207,R02737,R00836,R01377
107	1.00	564	28	61	1	1	C00031->C00079:[1->10,2->6,4->7,5->3,7->1,7->2,9->4,9->5,9->8]	RP01093,RP06299,RP06172,RP02273,RP00649,RP01711,RP06005,RP00180,RP01710,RP00057,RP02750,RP01784,RP01464,RP00334,RP04202,RP01466,RP00036,RP08343,RP02189,RP06101,RP00577,RP01785,RP05060,RP03070,RP00060,RP03071,RP02749,RP04833	R00771,R00761,R00472,R02521,R00761,R01067,R01715,R01377,R01372,R00315,R00317,R00320,R01714,R00688,R00689,R00695,R00694,R00692,R01375,R01376,R03084,R01826,R01372,R01730,R01728,R00207,R01377,R00199,R01858,R02628,R01138,R00659,R00724,R00200,R00206,R02320,R00430,R00208,R01012,R00572,R00236,R02412,R00214,R00216,R06847,R02413,R02415,R01826,R05450,R03460,R00725,R01139,R00299,R08404,R02185,R05804,R00303,R00850,R03460,R03083,R00316
108	0.44	565	15	31	0	0	C00031->C00079:[1->6,2->10,4->3,5->7]	RP02189,RP03070,RP00649,RP01711,RP01093,RP01465,RP00577,RP01710,RP00057,RP02750,RP03071,RP01784,RP00060,RP01785,RP02749	R02412,R03460,R00761,R01067,R01715,R00771,R01373,R06847,R02413,R02415,R01714,R00688,R00689,R00695,R00694,R00692,R01375,R01376,R03084,R03460,R01826,R00725,R01139,R00299,R08404,R02185,R05804,R00303,R00850,R01826,R03083
109	1.00	560	28	63	1	1	C00031->C00079:[1->10,2->6,4->7,4->8,5->3,7->1,7->2,9->4,9->5]	RP06552,RP04543,RP01466,RP02273,RP00649,RP01711,RP00453,RP06005,RP01093,RP01710,RP00057,RP02750,RP01784,RP01464,RP05915,RP00334,RP00343,RP00036,RP02189,RP00577,RP01785,RP05060,RP03070,RP00060,RP03071,RP02749,RP06299,RP04202	R01384,R01386,R07658,R00286,R01377,R02521,R00761,R01067,R01715,R02727,R00010,R01377,R01372,R00771,R01714,R00688,R00689,R00695,R00694,R00692,R01375,R01376,R03084,R01826,R01372,R02737,R00836,R01730,R01728,R02778,R02780,R00199,R01858,R02628,R01138,R00659,R00724,R00200,R00206,R02320,R00430,R00208,R01012,R00572,R02412,R06847,R02413,R02415,R01826,R05450,R03460,R00725,R01139,R00299,R08404,R02185,R05804,R00303,R00850,R03460,R03083,R00761,R00207
110	1.00	562	27	60	1	1	C00031->C00079:[1->10,2->6,4->7,4->8,5->3,7->1,7->2,9->4,9->5]	RP06552,RP01134,RP04543,RP01466,RP02273,RP00649,RP01711,RP06005,RP01093,RP01710,RP00057,RP02750,RP01784,RP01464,RP05915,RP00334,RP04202,RP00036,RP02189,RP00577,RP01785,RP05060,RP03070,RP00060,RP03071,RP02749,RP06299	R01384,R01386,R07658,R00837,R00286,R01377,R02521,R00761,R01067,R01715,R01377,R01372,R00771,R01714,R00688,R00689,R00695,R00694,R00692,R01375,R01376,R03084,R01826,R01372,R02737,R00836,R01730,R01728,R00207,R00199,R01858,R02628,R01138,R00659,R00724,R00200,R00206,R02320,R00430,R00208,R01012,R00572,R02412,R06847,R02413,R02415,R01826,R05450,R03460,R00725,R01139,R00299,R08404,R02185,R05804,R00303,R00850,R03460,R03083,R00761
111	0.22	401	23	67	2	2	C00031->C00079:[7->5,7->8]	RP01568,RP11173,RP01925,RP01466,RP00113,RP02940,RP06005,RP00057,RP02450,RP01133,RP01464,RP00564,RP00036,RP06046,RP05085,RP00395,RP13340,RP05698,RP00650,RP05060,RP01033,RP00060,RP06593	R01518,R07500,R02035,R01377,R02188,R01512,R01515,R01517,R01660,R03321,R01377,R01372,R00688,R00689,R00695,R00694,R00692,R01375,R01376,R02736,R00835,R01372,R02520,R00199,R01858,R02628,R01138,R00659,R00724,R00200,R00206,R02320,R00430,R00208,R01012,R00572,R02520,R07500,R05487,R01061,R01063,R01827,R01196,R00006,R00014,R00211,R00210,R01699,R00207,R00224,R00226,R00209,R05636,R03145,R02536,R02537,R05450,R00658,R00725,R01139,R00299,R08404,R02185,R05804,R00303,R00850,R01528
112	0.22	332	14	27	2	2	C00031->C00079:[4->5,4->8]	RP06552,RP06046,RP01134,RP11173,RP01466,RP04543,RP00453,RP06005,RP05060,RP00057,RP01464,RP00564,RP00343,RP05915	R01384,R01386,R07658,R02520,R07500,R00837,R07500,R01377,R00286,R02727,R00010,R01377,R01372,R05450,R00688,R00689,R00695,R00694,R00692,R01375,R01376,R01372,R02520,R02778,R02780,R02737,R00836
113	0.22	359	18	36	1	1	C00031->C00079:[7->5,7->8]	RP06046,RP01925,RP06172,RP08343,RP01464,RP06101,RP01093,RP06005,RP00180,RP05060,RP00057,RP11173,RP01133,RP00060,RP00564,RP06299,RP06593,RP04833	R02520,R07500,R02035,R00472,R00236,R01372,R00214,R00216,R00771,R01377,R01372,R00315,R00317,R00320,R05450,R00688,R00689,R00695,R00694,R00692,R01375,R01376,R07500,R00835,R00725,R01139,R00299,R08404,R02185,R05804,R00303,R00850,R02520,R00761,R01528,R00316
114	0.22	245	17	52	1	1	C00031->C00079:[7->5,7->8]	RP06046,RP11173,RP06172,RP00060,RP06299,RP06101,RP01093,RP00026,RP00180,RP05060,RP00057,RP01925,RP06005,RP01464,RP00564,RP06593,RP01133	R02520,R07500,R07500,R00472,R00725,R01139,R00299,R08404,R02185,R05804,R00303,R00850,R00761,R00214,R00216,R00771,R00743,R01323,R01179,R05508,R00393,R04057,R02955,R05336,R01359,R05509,R00928,R04000,R00229,R07832,R03884,R00227,R03153,R00235,R00315,R00317,R00320,R05450,R00688,R00689,R00695,R00694,R00692,R01375,R01376,R02035,R01377,R01372,R01372,R02520,R01528,R00835
115	0.22	292	23	64	2	2	C00031->C00079:[4->5,4->8]	RP06552,RP00650,RP00453,RP06005,RP00180,RP06639,RP01464,RP01466,RP05085,RP06101,RP01093,RP05060,RP06427,RP00060,RP00343,RP11173,RP06172,RP04543,RP00057,RP00564,RP05915,RP06046,RP00026	R01384,R01386,R07658,R02536,R02537,R02727,R00010,R01377,R01372,R00315,R00317,R00320,R01621,R01372,R01377,R05487,R00214,R00216,R00771,R05450,R01067,R00725,R01139,R00299,R08404,R02185,R05804,R00303,R00850,R02778,R02780,R07500,R00472,R00286,R00688,R00689,R00695,R00694,R00692,R01375,R01376,R02520,R02737,R00836,R02520,R07500,R00743,R01323,R01179,R05508,R00393,R04057,R02955,R05336,R01359,R05509,R00928,R04000,R00229,R07832,R03884,R00227,R03153,R00235
116	0.22	364	24	58	2	2	C00031->C00079:[4->5,4->8]	RP06552,RP00164,RP11173,RP01466,RP00650,RP00528,RP01134,RP04543,RP00453,RP06005,RP00357,RP00057,RP01464,RP03735,RP00564,RP05915,RP01270,RP06046,RP05085,RP01093,RP05060,RP00052,RP00060,RP00343	R01384,R01386,R07658,R01010,R01011,R01012,R07500,R01377,R02536,R02537,R00604,R02479,R00837,R00286,R02727,R00010,R01377,R01372,R06862,R01440,R00688,R00689,R00695,R00694,R00692,R01375,R01376,R01372,R00134,R03215,R03146,R00519,R02520,R02737,R00836,R01068,R02520,R07500,R05487,R00771,R05450,R00756,R00769,R05805,R00770,R00762,R00764,R00767,R00725,R01139,R00299,R08404,R02185,R05804,R00303,R00850,R02778,R02780
117	0.22	368	29	102	2	2	C00031->C00079:[4->5,4->8]	RP06552,RP01568,RP01134,RP11173,RP00036,RP00113,RP05085,RP06299,RP06005,RP00180,RP00057,RP01033,RP01464,RP00564,RP05915,RP01466,RP06046,RP01271,RP00395,RP05698,RP00650,RP06101,RP01093,RP00026,RP05060,RP00052,RP00060,RP06172,RP04543	R01384,R01386,R07658,R01518,R00837,R07500,R00199,R01858,R02628,R01138,R00659,R00724,R00200,R00206,R02320,R00430,R00208,R01012,R00572,R02188,R01512,R01515,R01517,R01660,R05487,R00761,R01377,R01372,R00315,R00317,R00320,R00688,R00689,R00695,R00694,R00692,R01375,R01376,R00658,R01372,R02520,R02737,R00836,R01377,R02520,R07500,R01068,R01061,R01063,R01196,R00006,R00014,R00211,R00210,R01699,R00207,R00224,R00226,R00209,R05636,R03145,R02536,R02537,R00214,R00216,R00771,R00743,R01323,R01179,R05508,R00393,R04057,R02955,R05336,R01359,R05509,R00928,R04000,R00229,R07832,R03884,R00227,R03153,R00235,R05450,R00756,R00769,R05805,R00770,R00762,R00764,R00767,R00725,R01139,R00299,R08404,R02185,R05804,R00303,R00850,R00472,R00286
118	0.56	528	32	80	0	0	C00031->C00079:[1->6,2->10,4->3,4->8,5->7]	RP06552,RP01134,RP04318,RP00577,RP12734,RP01784,RP00285,RP02797,RP00291,RP02189,RP01093,RP01465,RP05698,RP12733,RP00060,RP01785,RP02749,RP04543,RP00440,RP00649,RP01711,RP01710,RP00057,RP02750,RP02918,RP05242,RP05915,RP04202,RP00036,RP10730,RP03070,RP03071	R01384,R01386,R07658,R00837,R00224,R06847,R02413,R02415,R00226,R01826,R00211,R00210,R00209,R01196,R00212,R03145,R00226,R04672,R02412,R00771,R01373,R01196,R00006,R00014,R00211,R00210,R01699,R00207,R00224,R00226,R00209,R05636,R03145,R00006,R00725,R01139,R00299,R08404,R02185,R05804,R00303,R00850,R01826,R03083,R00286,R03050,R00006,R00761,R01067,R01715,R01714,R00688,R00689,R00695,R00694,R00692,R01375,R01376,R03084,R00014,R05636,R02737,R00836,R00207,R00199,R01858,R02628,R01138,R00659,R00724,R00200,R00206,R02320,R00430,R00208,R01012,R00572,R01699,R03460,R03460
119	1.00	495	35	80	0	0	C00031->C00079:[1->6,2->10,4->3,4->8,5->7,7->2,7->4,9->1,9->5]	RP06552,RP02918,RP06299,RP00453,RP01093,RP12734,RP01784,RP00285,RP02797,RP00291,RP02189,RP00577,RP01465,RP00078,RP00060,RP01785,RP12733,RP00343,RP04202,RP01711,RP00440,RP00649,RP05698,RP01710,RP00057,RP02750,RP04318,RP05242,RP05915,RP02749,RP10730,RP03070,RP03071,RP00109,RP04543	R01384,R01386,R07658,R00014,R00761,R02727,R00010,R00771,R00226,R01826,R00211,R00210,R00209,R01196,R00212,R03145,R00226,R04672,R02412,R06847,R02413,R02415,R01373,R00431,R00346,R00345,R00726,R00341,R00725,R01139,R00299,R08404,R02185,R05804,R00303,R00850,R01826,R00006,R02778,R02780,R00207,R01715,R03050,R00006,R00761,R01067,R01196,R00006,R00014,R00211,R00210,R01699,R00207,R00224,R00226,R00209,R05636,R03145,R01714,R00688,R00689,R00695,R00694,R00692,R01375,R01376,R03084,R00224,R05636,R02737,R00836,R03083,R01699,R03460,R03460,R00344,R00930,R00217,R00353,R00286
120	0.11	413	15	57	1	1	C00031->C00079:[2->8]	RP01568,RP01466,RP00395,RP13340,RP00113,RP05698,RP02940,RP01464,RP06005,RP00057,RP02450,RP01033,RP01133,RP00060,RP00036	R01518,R01377,R01061,R01063,R01827,R02188,R01512,R01515,R01517,R01660,R01196,R00006,R00014,R00211,R00210,R01699,R00207,R00224,R00226,R00209,R05636,R03145,R03321,R01372,R01377,R01372,R00688,R00689,R00695,R00694,R00692,R01375,R01376,R02736,R00658,R00835,R00725,R01139,R00299,R08404,R02185,R05804,R00303,R00850,R00199,R01858,R02628,R01138,R00659,R00724,R00200,R00206,R02320,R00430,R00208,R01012,R00572
121	0.22	387	25	47	2	2	C00031->C00079:[4->5,4->8,7->5,7->8]	RP06552,RP01134,RP01925,RP06172,RP00650,RP01466,RP06299,RP06005,RP00180,RP00057,RP11173,RP01133,RP01464,RP00564,RP05915,RP04833,RP06046,RP05085,RP06101,RP01093,RP05060,RP08343,RP00060,RP04543,RP06593	R01384,R01386,R07658,R00837,R02035,R00472,R02536,R02537,R01377,R00761,R01377,R01372,R00315,R00317,R00320,R00688,R00689,R00695,R00694,R00692,R01375,R01376,R07500,R00835,R01372,R02520,R02737,R00836,R00316,R02520,R07500,R05487,R00214,R00216,R00771,R05450,R00236,R00725,R01139,R00299,R08404,R02185,R05804,R00303,R00850,R00286,R01528
122	0.22	320	15	33	1	1	C00031->C00079:[4->5,4->8,7->5,7->8]	RP06552,RP06046,RP01134,RP01925,RP01464,RP05915,RP06005,RP05060,RP00057,RP11173,RP01133,RP00060,RP00564,RP04543,RP06593	R01384,R01386,R07658,R02520,R07500,R00837,R02035,R01372,R02737,R00836,R01377,R01372,R05450,R00688,R00689,R00695,R00694,R00692,R01375,R01376,R07500,R00835,R00725,R01139,R00299,R08404,R02185,R05804,R00303,R00850,R02520,R00286,R01528
123	0.22	307	27	79	2	2	C00031->C00079:[4->5,4->8]	RP06552,RP00164,RP11173,RP01466,RP00650,RP00528,RP06299,RP01134,RP06005,RP00180,RP00357,RP00057,RP01464,RP03735,RP00564,RP05915,RP06172,RP06046,RP05085,RP06101,RP01093,RP00026,RP05060,RP00052,RP00060,RP01270,RP04543	R01384,R01386,R07658,R01010,R01011,R01012,R07500,R01377,R02536,R02537,R00604,R02479,R00761,R00837,R01377,R01372,R00315,R00317,R00320,R06862,R01440,R00688,R00689,R00695,R00694,R00692,R01375,R01376,R01372,R00134,R03215,R03146,R00519,R02520,R02737,R00836,R00472,R02520,R07500,R05487,R00214,R00216,R00771,R00743,R01323,R01179,R05508,R00393,R04057,R02955,R05336,R01359,R05509,R00928,R04000,R00229,R07832,R03884,R00227,R03153,R00235,R05450,R00756,R00769,R05805,R00770,R00762,R00764,R00767,R00725,R01139,R00299,R08404,R02185,R05804,R00303,R00850,R01068,R00286
124	1.00	531	33	81	0	0	C00031->C00079:[1->6,2->10,4->3,4->8,5->7,7->2,7->4,9->1,9->5]	RP06552,RP01134,RP02918,RP06299,RP01093,RP12734,RP01784,RP00285,RP02797,RP00291,RP02189,RP00577,RP01465,RP12733,RP00060,RP01785,RP02749,RP04543,RP00440,RP00649,RP05698,RP01710,RP00057,RP02750,RP04318,RP05242,RP05915,RP04202,RP00036,RP10730,RP03070,RP03071,RP01711	R01384,R01386,R07658,R00837,R00014,R00761,R00771,R00226,R01826,R00211,R00210,R00209,R01196,R00212,R03145,R00226,R04672,R02412,R06847,R02413,R02415,R01373,R00006,R00725,R01139,R00299,R08404,R02185,R05804,R00303,R00850,R01826,R03083,R00286,R03050,R00006,R00761,R01067,R01196,R00006,R00014,R00211,R00210,R01699,R00207,R00224,R00226,R00209,R05636,R03145,R01714,R00688,R00689,R00695,R00694,R00692,R01375,R01376,R03084,R00224,R05636,R02737,R00836,R00207,R00199,R01858,R02628,R01138,R00659,R00724,R00200,R00206,R02320,R00430,R00208,R01012,R00572,R01699,R03460,R03460,R01715
125	0.22	313	20	41	2	2	C00031->C00079:[7->5,7->8]	RP06046,RP00564,RP01925,RP06172,RP00650,RP06299,RP06101,RP01093,RP06005,RP05060,RP00057,RP05085,RP11173,RP01133,RP00285,RP01464,RP00060,RP04202,RP06593,RP01466	R02520,R07500,R02520,R02035,R00472,R02536,R02537,R00761,R00214,R00216,R00771,R01377,R01372,R05450,R00688,R00689,R00695,R00694,R00692,R01375,R01376,R05487,R07500,R00835,R00211,R00210,R00209,R01196,R00212,R01372,R00725,R01139,R00299,R08404,R02185,R05804,R00303,R00850,R00207,R01528,R01377
126	0.22	364	20	41	2	2	C00031->C00079:[4->5,4->8]	RP06552,RP06046,RP01134,RP04543,RP00057,RP06172,RP00564,RP06299,RP06101,RP01093,RP06005,RP00180,RP05060,RP08343,RP11173,RP01464,RP00060,RP05915,RP04833,RP01466	R01384,R01386,R07658,R02520,R07500,R00837,R00286,R00688,R00689,R00695,R00694,R00692,R01375,R01376,R00472,R02520,R00761,R00214,R00216,R00771,R01377,R01372,R00315,R00317,R00320,R05450,R00236,R07500,R01372,R00725,R01139,R00299,R08404,R02185,R05804,R00303,R00850,R02737,R00836,R00316,R01377
127	0.33	366	22	54	3	3	C00031->C00079:[5->8,7->2,9->5]	RP00164,RP02273,RP06299,RP06005,RP00214,RP00357,RP01464,RP03735,RP00334,RP01093,RP05060,RP00052,RP00060,RP04202,RP09028,RP01466,RP00528,RP01711,RP01215,RP01416,RP00057,RP01270	R01010,R01011,R01012,R02521,R00761,R01377,R01372,R06603,R00985,R01302,R00986,R06862,R01440,R01372,R00134,R03215,R03146,R00519,R01730,R01728,R00771,R05450,R00756,R00769,R05805,R00770,R00762,R00764,R00767,R00725,R01139,R00299,R08404,R02185,R05804,R00303,R00850,R00207,R06603,R01377,R00604,R02479,R01715,R00985,R00986,R01302,R00688,R00689,R00695,R00694,R00692,R01375,R01376,R01068
128	0.22	340	26	92	2	2	C00031->C00079:[9->5,9->8]	RP01568,RP00564,RP11173,RP00036,RP00113,RP06299,RP02454,RP06005,RP00180,RP02961,RP00057,RP01033,RP01464,RP01590,RP01466,RP06046,RP00395,RP13340,RP05698,RP06101,RP01093,RP00026,RP05060,RP00060,RP06172,RP00216	R01518,R02520,R07500,R00199,R01858,R02628,R01138,R00659,R00724,R00200,R00206,R02320,R00430,R00208,R01012,R00572,R02188,R01512,R01515,R01517,R01660,R00761,R02740,R01377,R01372,R00315,R00317,R00320,R00028,R00688,R00689,R00695,R00694,R00692,R01375,R01376,R00658,R01372,R01555,R05196,R01377,R02520,R07500,R01061,R01063,R01827,R01196,R00006,R00014,R00211,R00210,R01699,R00207,R00224,R00226,R00209,R05636,R03145,R00214,R00216,R00771,R00743,R01323,R01179,R05508,R00393,R04057,R02955,R05336,R01359,R05509,R00928,R04000,R00229,R07832,R03884,R00227,R03153,R00235,R05450,R00725,R01139,R00299,R08404,R02185,R05804,R00303,R00850,R00472,R01788,R02189,R01786
129	0.22	337	20	45	1	1	C00031->C00079:[4->5,4->8]	RP06552,RP06046,RP01134,RP02273,RP06172,RP08343,RP04543,RP06101,RP01093,RP01465,RP00180,RP00057,RP05760,RP11173,RP00060,RP00334,RP00564,RP05915,RP06299,RP04833	R01384,R01386,R07658,R02520,R07500,R00837,R02521,R00472,R00236,R00286,R00214,R00216,R00771,R01373,R00315,R00317,R00320,R00688,R00689,R00695,R00694,R00692,R01375,R01376,R02521,R06632,R03341,R05778,R00042,R07500,R00725,R01139,R00299,R08404,R02185,R05804,R00303,R00850,R01730,R01728,R02520,R02737,R00836,R00761,R00316
130	0.56	550	25	54	0	0	C00031->C00079:[1->6,2->10,4->3,4->8,5->7]	RP06552,RP04543,RP00177,RP00649,RP01711,RP00453,RP00577,RP01710,RP00057,RP02750,RP01784,RP05915,RP00343,RP00305,RP03071,RP02189,RP01093,RP01465,RP03070,RP00078,RP00060,RP01785,RP02749,RP01431,RP05857	R01384,R01386,R07658,R00286,R00351,R00352,R00362,R00761,R01067,R01715,R02727,R00010,R06847,R02413,R02415,R01714,R00688,R00689,R00695,R00694,R00692,R01375,R01376,R03084,R01826,R02737,R00836,R02778,R02780,R00709,R00267,R03460,R02412,R00771,R01373,R03460,R00431,R00346,R00345,R00726,R00341,R00725,R01139,R00299,R08404,R02185,R05804,R00303,R00850,R01826,R03083,R01324,R00709,R00267
131	0.22	338	19	40	2	2	C00031->C00079:[4->5,4->8,7->5,7->8]	RP06552,RP06046,RP00564,RP01925,RP01466,RP00650,RP04543,RP00453,RP06005,RP06593,RP05060,RP00057,RP05085,RP11173,RP01133,RP01464,RP00060,RP00343,RP05915	R01384,R01386,R07658,R02520,R07500,R02520,R02035,R01377,R02536,R02537,R00286,R02727,R00010,R01377,R01372,R01528,R05450,R00688,R00689,R00695,R00694,R00692,R01375,R01376,R05487,R07500,R00835,R01372,R00725,R01139,R00299,R08404,R02185,R05804,R00303,R00850,R02778,R02780,R02737,R00836
132	1.00	566	26	56	1	1	C00031->C00079:[1->10,2->6,4->7,5->3,7->1,7->2,7->8,9->4,9->5]	RP01925,RP01466,RP02273,RP00649,RP01711,RP06005,RP01093,RP01710,RP00057,RP02750,RP01133,RP01464,RP00334,RP04202,RP00036,RP02189,RP00577,RP01785,RP05060,RP03070,RP00060,RP03071,RP02749,RP06299,RP06593,RP01784	R02035,R01377,R02521,R00761,R01067,R01715,R01377,R01372,R00771,R01714,R00688,R00689,R00695,R00694,R00692,R01375,R01376,R03084,R00835,R01372,R01730,R01728,R00207,R00199,R01858,R02628,R01138,R00659,R00724,R00200,R00206,R02320,R00430,R00208,R01012,R00572,R02412,R06847,R02413,R02415,R01826,R05450,R03460,R00725,R01139,R00299,R08404,R02185,R05804,R00303,R00850,R03460,R03083,R00761,R01528,R01826
133	0.22	260	23	66	2	2	C00031->C00079:[4->5,4->8]	RP06552,RP01134,RP11173,RP06172,RP00650,RP06299,RP06005,RP00180,RP00057,RP01464,RP00564,RP05915,RP01466,RP06046,RP05085,RP06101,RP01093,RP00026,RP05060,RP00285,RP00060,RP04202,RP04543	R01384,R01386,R07658,R00837,R07500,R00472,R02536,R02537,R00761,R01377,R01372,R00315,R00317,R00320,R00688,R00689,R00695,R00694,R00692,R01375,R01376,R01372,R02520,R02737,R00836,R01377,R02520,R07500,R05487,R00214,R00216,R00771,R00743,R01323,R01179,R05508,R00393,R04057,R02955,R05336,R01359,R05509,R00928,R04000,R00229,R07832,R03884,R00227,R03153,R00235,R05450,R00211,R00210,R00209,R01196,R00212,R00725,R01139,R00299,R08404,R02185,R05804,R00303,R00850,R00207,R00286
134	0.22	425	24	68	2	2	C00031->C00079:[4->5,4->8]	RP06552,RP01568,RP00564,RP11173,RP00036,RP00113,RP04543,RP02454,RP00453,RP06005,RP02961,RP00057,RP01033,RP01464,RP01590,RP05915,RP01466,RP06046,RP00395,RP13340,RP05698,RP05060,RP00343,RP00216	R01384,R01386,R07658,R01518,R02520,R07500,R00199,R01858,R02628,R01138,R00659,R00724,R00200,R00206,R02320,R00430,R00208,R01012,R00572,R02188,R01512,R01515,R01517,R01660,R00286,R02740,R02727,R00010,R01377,R01372,R00028,R00688,R00689,R00695,R00694,R00692,R01375,R01376,R00658,R01372,R01555,R05196,R02737,R00836,R01377,R02520,R07500,R01061,R01063,R01827,R01196,R00006,R00014,R00211,R00210,R01699,R00207,R00224,R00226,R00209,R05636,R03145,R05450,R02778,R02780,R01788,R02189,R01786
135	0.22	336	12	40	2	2	C00031->C00079:[7->2,9->5]	RP01711,RP01215,RP01416,RP05698,RP06299,RP01093,RP01465,RP00214,RP00057,RP09028,RP00060,RP04202	R01715,R00985,R00986,R01302,R01196,R00006,R00014,R00211,R00210,R01699,R00207,R00224,R00226,R00209,R05636,R03145,R00761,R00771,R01373,R06603,R00985,R01302,R00986,R00688,R00689,R00695,R00694,R00692,R01375,R01376,R06603,R00725,R01139,R00299,R08404,R02185,R05804,R00303,R00850,R00207
136	0.22	327	17	37	2	2	C00031->C00079:[4->5,4->8,7->5,7->8]	RP06552,RP06046,RP00564,RP01925,RP01466,RP04543,RP00453,RP06005,RP06593,RP05060,RP00057,RP11173,RP01133,RP01464,RP00060,RP00343,RP05915	R01384,R01386,R07658,R02520,R07500,R02520,R02035,R01377,R00286,R02727,R00010,R01377,R01372,R01528,R05450,R00688,R00689,R00695,R00694,R00692,R01375,R01376,R07500,R00835,R01372,R00725,R01139,R00299,R08404,R02185,R05804,R00303,R00850,R02778,R02780,R02737,R00836
137	0.33	249	21	69	3	3	C00031->C00079:[7->2,9->5,9->8]	RP00214,RP01711,RP01215,RP06172,RP02273,RP01416,RP06299,RP01093,RP00026,RP00180,RP05060,RP00057,RP09028,RP00079,RP01464,RP00060,RP06005,RP00334,RP05729,RP04202,RP01466	R06603,R00985,R01302,R00986,R01715,R00985,R00986,R00472,R02521,R01302,R00761,R00771,R00743,R01323,R01179,R05508,R00393,R04057,R02955,R05336,R01359,R05509,R00928,R04000,R00229,R07832,R03884,R00227,R03153,R00235,R00315,R00317,R00320,R05450,R00688,R00689,R00695,R00694,R00692,R01375,R01376,R06603,R00361,R00360,R00343,R00342,R01447,R01257,R01372,R00725,R01139,R00299,R08404,R02185,R05804,R00303,R00850,R01377,R01372,R01730,R01728,R00217,R00346,R00345,R00726,R00341,R00431,R00207,R01377
138	0.22	285	23	64	2	2	C00031->C00079:[4->5,4->8]	RP06552,RP01134,RP11173,RP01466,RP00650,RP06299,RP00453,RP06005,RP00180,RP00057,RP01464,RP00564,RP05915,RP06172,RP06046,RP05085,RP06101,RP01093,RP00026,RP05060,RP00060,RP00343,RP04543	R01384,R01386,R07658,R00837,R07500,R01377,R02536,R02537,R00761,R02727,R00010,R01377,R01372,R00315,R00317,R00320,R00688,R00689,R00695,R00694,R00692,R01375,R01376,R01372,R02520,R02737,R00836,R00472,R02520,R07500,R05487,R00214,R00216,R00771,R00743,R01323,R01179,R05508,R00393,R04057,R02955,R05336,R01359,R05509,R00928,R04000,R00229,R07832,R03884,R00227,R03153,R00235,R05450,R00725,R01139,R00299,R08404,R02185,R05804,R00303,R00850,R02778,R02780,R00286
139	0.22	418	27	76	2	2	C00031->C00079:[4->5,4->8]	RP06552,RP01568,RP01134,RP11173,RP01466,RP00113,RP02940,RP04543,RP00453,RP06005,RP00057,RP02450,RP01133,RP01464,RP00564,RP05915,RP00036,RP06046,RP05085,RP00395,RP13340,RP05698,RP00650,RP05060,RP01033,RP00060,RP00343	R01384,R01386,R07658,R01518,R00837,R07500,R01377,R02188,R01512,R01515,R01517,R01660,R03321,R00286,R02727,R00010,R01377,R01372,R00688,R00689,R00695,R00694,R00692,R01375,R01376,R02736,R00835,R01372,R02520,R02737,R00836,R00199,R01858,R02628,R01138,R00659,R00724,R00200,R00206,R02320,R00430,R00208,R01012,R00572,R02520,R07500,R05487,R01061,R01063,R01827,R01196,R00006,R00014,R00211,R00210,R01699,R00207,R00224,R00226,R00209,R05636,R03145,R02536,R02537,R05450,R00658,R00725,R01139,R00299,R08404,R02185,R05804,R00303,R00850,R02778,R02780
140	0.22	342	21	50	2	2	C00031->C00079:[7->5,7->8]	RP06046,RP00164,RP01925,RP01466,RP00650,RP00528,RP00060,RP11173,RP01093,RP06005,RP05060,RP00357,RP00057,RP05085,RP00052,RP01133,RP01464,RP03735,RP00564,RP01270,RP06593	R02520,R07500,R01010,R01011,R01012,R02035,R01377,R02536,R02537,R00604,R02479,R00725,R01139,R00299,R08404,R02185,R05804,R00303,R00850,R07500,R00771,R01377,R01372,R05450,R06862,R01440,R00688,R00689,R00695,R00694,R00692,R01375,R01376,R05487,R00756,R00769,R05805,R00770,R00762,R00764,R00767,R00835,R01372,R00134,R03215,R03146,R00519,R02520,R01068,R01528
141	0.22	281	22	63	2	2	C00031->C00079:[4->5,4->8]	RP06552,RP00650,RP06299,RP00453,RP06005,RP00180,RP01464,RP01466,RP05085,RP06101,RP01093,RP05060,RP00060,RP00343,RP11173,RP06172,RP04543,RP00057,RP00564,RP05915,RP06046,RP00026	R01384,R01386,R07658,R02536,R02537,R00761,R02727,R00010,R01377,R01372,R00315,R00317,R00320,R01372,R01377,R05487,R00214,R00216,R00771,R05450,R00725,R01139,R00299,R08404,R02185,R05804,R00303,R00850,R02778,R02780,R07500,R00472,R00286,R00688,R00689,R00695,R00694,R00692,R01375,R01376,R02520,R02737,R00836,R02520,R07500,R00743,R01323,R01179,R05508,R00393,R04057,R02955,R05336,R01359,R05509,R00928,R04000,R00229,R07832,R03884,R00227,R03153,R00235
142	0.22	258	18	53	1	1	C00031->C00079:[7->5,7->8]	RP06046,RP01925,RP06172,RP06639,RP01464,RP06101,RP01093,RP06005,RP00180,RP05060,RP00026,RP00057,RP11173,RP01133,RP06427,RP00060,RP00564,RP06593	R02520,R07500,R02035,R00472,R01621,R01372,R00214,R00216,R00771,R01377,R01372,R00315,R00317,R00320,R05450,R00743,R01323,R01179,R05508,R00393,R04057,R02955,R05336,R01359,R05509,R00928,R04000,R00229,R07832,R03884,R00227,R03153,R00235,R00688,R00689,R00695,R00694,R00692,R01375,R01376,R07500,R00835,R01067,R00725,R01139,R00299,R08404,R02185,R05804,R00303,R00850,R02520,R01528
143	0.22	276	19	59	1	1	C00031->C00079:[4->5,4->8]	RP06552,RP06046,RP11173,RP00453,RP06172,RP00060,RP06299,RP06101,RP01093,RP00026,RP00180,RP05060,RP00057,RP06005,RP01464,RP00564,RP00343,RP05915,RP04543	R01384,R01386,R07658,R02520,R07500,R07500,R02727,R00010,R00472,R00725,R01139,R00299,R08404,R02185,R05804,R00303,R00850,R00761,R00214,R00216,R00771,R00743,R01323,R01179,R05508,R00393,R04057,R02955,R05336,R01359,R05509,R00928,R04000,R00229,R07832,R03884,R00227,R03153,R00235,R00315,R00317,R00320,R05450,R00688,R00689,R00695,R00694,R00692,R01375,R01376,R01377,R01372,R01372,R02520,R02778,R02780,R02737,R00836,R00286
144	0.22	421	24	77	2	2	C00031->C00079:[4->5,4->8]	RP06552,RP01568,RP01134,RP11173,RP00036,RP00113,RP04543,RP06005,RP01093,RP00057,RP01033,RP01464,RP00564,RP05915,RP01466,RP06046,RP05085,RP00395,RP05698,RP00650,RP01271,RP05060,RP00052,RP00060	R01384,R01386,R07658,R01518,R00837,R07500,R00199,R01858,R02628,R01138,R00659,R00724,R00200,R00206,R02320,R00430,R00208,R01012,R00572,R02188,R01512,R01515,R01517,R01660,R00286,R01377,R01372,R00771,R00688,R00689,R00695,R00694,R00692,R01375,R01376,R00658,R01372,R02520,R02737,R00836,R01377,R02520,R07500,R05487,R01061,R01063,R01196,R00006,R00014,R00211,R00210,R01699,R00207,R00224,R00226,R00209,R05636,R03145,R02536,R02537,R01068,R05450,R00756,R00769,R05805,R00770,R00762,R00764,R00767,R00725,R01139,R00299,R08404,R02185,R05804,R00303,R00850
145	0.11	331	12	39	1	1	C00031->C00079:[5->8]	RP00164,RP01466,RP00528,RP01464,RP01093,RP06005,RP00357,RP00057,RP00052,RP00060,RP03735,RP01270	R01010,R01011,R01012,R01377,R00604,R02479,R01372,R00771,R01377,R01372,R06862,R01440,R00688,R00689,R00695,R00694,R00692,R01375,R01376,R00756,R00769,R05805,R00770,R00762,R00764,R00767,R00725,R01139,R00299,R08404,R02185,R05804,R00303,R00850,R00134,R03215,R03146,R00519,R01068
146	1.00	407	37	101	2	2	C00031->C00079:[1->10,2->6,4->5,4->7,4->8,5->3,5->4,7->1,7->2,9->4]	RP06552,RP01134,RP01711,RP06172,RP00650,RP02273,RP00649,RP06299,RP06005,RP00180,RP01710,RP00057,RP02750,RP11173,RP00026,RP01464,RP00564,RP05915,RP00334,RP05729,RP01466,RP06046,RP00036,RP05085,RP03071,RP00577,RP02189,RP01093,RP00079,RP05060,RP03070,RP04543,RP00060,RP01785,RP02749,RP04202,RP01784	R01384,R01386,R07658,R00837,R01715,R00472,R02536,R02537,R02521,R00761,R01067,R00761,R01377,R01372,R00315,R00317,R00320,R01714,R00688,R00689,R00695,R00694,R00692,R01375,R01376,R03084,R07500,R00743,R01323,R01179,R05508,R00393,R04057,R02955,R05336,R01359,R05509,R00928,R04000,R00229,R07832,R03884,R00227,R03153,R00235,R01372,R02520,R02737,R00836,R01730,R01728,R00217,R00346,R00345,R00726,R00341,R00431,R01377,R02520,R07500,R00199,R01858,R02628,R01138,R00659,R00724,R00200,R00206,R02320,R00430,R00208,R01012,R00572,R05487,R03460,R06847,R02413,R02415,R02412,R00771,R00361,R00360,R00343,R00342,R01447,R01257,R05450,R03460,R00286,R00725,R01139,R00299,R08404,R02185,R05804,R00303,R00850,R01826,R03083,R00207,R01826
147	0.22	342	20	41	2	2	C00031->C00079:[4->5,4->8,7->5,7->8]	RP06552,RP01134,RP01925,RP01466,RP00650,RP04543,RP00453,RP06005,RP00057,RP11173,RP01133,RP01464,RP00564,RP05915,RP06046,RP05085,RP05060,RP00060,RP00343,RP06593	R01384,R01386,R07658,R00837,R02035,R01377,R02536,R02537,R00286,R02727,R00010,R01377,R01372,R00688,R00689,R00695,R00694,R00692,R01375,R01376,R07500,R00835,R01372,R02520,R02737,R00836,R02520,R07500,R05487,R05450,R00725,R01139,R00299,R08404,R02185,R05804,R00303,R00850,R02778,R02780,R01528
148	0.11	201	12	55	1	1	C00031->C00079:[9->8]	RP06172,RP06299,RP01093,RP00026,RP00180,RP00057,RP01464,RP00079,RP00060,RP06005,RP05729,RP01466	R00472,R00761,R00771,R00743,R01323,R01179,R05508,R00393,R04057,R02955,R05336,R01359,R05509,R00928,R04000,R00229,R07832,R03884,R00227,R03153,R00235,R00315,R00317,R00320,R00688,R00689,R00695,R00694,R00692,R01375,R01376,R01372,R00361,R00360,R00343,R00342,R01447,R01257,R00725,R01139,R00299,R08404,R02185,R05804,R00303,R00850,R01377,R01372,R00217,R00346,R00345,R00726,R00341,R00431,R01377
149	0.11	421	15	58	1	1	C00031->C00079:[2->8]	RP01568,RP01466,RP00395,RP13340,RP01790,RP00113,RP05698,RP00649,RP01464,RP01093,RP06005,RP00057,RP01033,RP00060,RP00036	R01518,R01377,R01061,R01063,R01827,R01830,R02188,R01512,R01515,R01517,R01660,R01196,R00006,R00014,R00211,R00210,R01699,R00207,R00224,R00226,R00209,R05636,R03145,R00761,R01067,R01372,R00771,R01377,R01372,R00688,R00689,R00695,R00694,R00692,R01375,R01376,R00658,R00725,R01139,R00299,R08404,R02185,R05804,R00303,R00850,R00199,R01858,R02628,R01138,R00659,R00724,R00200,R00206,R02320,R00430,R00208,R01012,R00572
150	0.33	273	20	59	3	3	C00031->C00079:[7->2,9->5,9->8]	RP00214,RP01711,RP01215,RP06172,RP02273,RP01416,RP06299,RP06101,RP01093,RP00026,RP00180,RP05060,RP00057,RP09028,RP06005,RP01464,RP00060,RP04202,RP00334,RP01466	R06603,R00985,R01302,R00986,R01715,R00985,R00986,R00472,R02521,R01302,R00761,R00214,R00216,R00771,R00743,R01323,R01179,R05508,R00393,R04057,R02955,R05336,R01359,R05509,R00928,R04000,R00229,R07832,R03884,R00227,R03153,R00235,R00315,R00317,R00320,R05450,R00688,R00689,R00695,R00694,R00692,R01375,R01376,R06603,R01377,R01372,R01372,R00725,R01139,R00299,R08404,R02185,R05804,R00303,R00850,R00207,R01730,R01728,R01377
151	1.00	521	28	80	1	1	C00031->C00079:[1->10,1->4,1->5,2->6,2->8,4->1,4->2,4->7,5->3]	RP01568,RP00036,RP00113,RP02273,RP00649,RP01711,RP06005,RP00577,RP01710,RP00057,RP01033,RP01784,RP01464,RP00334,RP01466,RP01271,RP00395,RP03071,RP05698,RP02189,RP01093,RP05060,RP03070,RP02750,RP00052,RP00060,RP01785,RP02749	R01518,R00199,R01858,R02628,R01138,R00659,R00724,R00200,R00206,R02320,R00430,R00208,R01012,R00572,R02188,R01512,R01515,R01517,R01660,R02521,R00761,R01067,R01715,R01377,R01372,R06847,R02413,R02415,R01714,R00688,R00689,R00695,R00694,R00692,R01375,R01376,R00658,R01826,R01372,R01730,R01728,R01377,R01068,R01061,R01063,R03460,R01196,R00006,R00014,R00211,R00210,R01699,R00207,R00224,R00226,R00209,R05636,R03145,R02412,R00771,R05450,R03460,R03084,R00756,R00769,R05805,R00770,R00762,R00764,R00767,R00725,R01139,R00299,R08404,R02185,R05804,R00303,R00850,R01826,R03083
152	0.22	383	20	43	1	1	C00031->C00079:[4->5,4->8]	RP06552,RP06046,RP11173,RP06172,RP08343,RP00060,RP04543,RP06101,RP00453,RP06005,RP01093,RP05060,RP00057,RP01464,RP00564,RP00343,RP00180,RP06299,RP05915,RP04833	R01384,R01386,R07658,R02520,R07500,R07500,R00472,R00236,R00725,R01139,R00299,R08404,R02185,R05804,R00303,R00850,R00286,R00214,R00216,R02727,R00010,R01377,R01372,R00771,R05450,R00688,R00689,R00695,R00694,R00692,R01375,R01376,R01372,R02520,R02778,R02780,R00315,R00317,R00320,R00761,R02737,R00836,R00316
153	1.00	445	27	77	1	1	C00031->C00079:[1->10,2->6,4->7,5->3,7->1,7->2,9->4,9->5,9->8]	RP01093,RP06299,RP06172,RP02273,RP00649,RP01711,RP06005,RP00180,RP01710,RP00057,RP02750,RP01784,RP01464,RP00334,RP04202,RP01466,RP00036,RP02189,RP06101,RP00577,RP00026,RP01785,RP05060,RP03070,RP00060,RP03071,RP02749	R00771,R00761,R00472,R02521,R00761,R01067,R01715,R01377,R01372,R00315,R00317,R00320,R01714,R00688,R00689,R00695,R00694,R00692,R01375,R01376,R03084,R01826,R01372,R01730,R01728,R00207,R01377,R00199,R01858,R02628,R01138,R00659,R00724,R00200,R00206,R02320,R00430,R00208,R01012,R00572,R02412,R00214,R00216,R06847,R02413,R02415,R00743,R01323,R01179,R05508,R00393,R04057,R02955,R05336,R01359,R05509,R00928,R04000,R00229,R07832,R03884,R00227,R03153,R00235,R01826,R05450,R03460,R00725,R01139,R00299,R08404,R02185,R05804,R00303,R00850,R03460,R03083
154	0.22	275	19	57	1	1	C00031->C00079:[4->5,4->8]	RP06552,RP06046,RP01134,RP11173,RP06172,RP06639,RP00060,RP04543,RP06101,RP01093,RP06005,RP00180,RP05060,RP00057,RP00026,RP06427,RP01464,RP00564,RP05915	R01384,R01386,R07658,R02520,R07500,R00837,R07500,R00472,R01621,R00725,R01139,R00299,R08404,R02185,R05804,R00303,R00850,R00286,R00214,R00216,R00771,R01377,R01372,R00315,R00317,R00320,R05450,R00688,R00689,R00695,R00694,R00692,R01375,R01376,R00743,R01323,R01179,R05508,R00393,R04057,R02955,R05336,R01359,R05509,R00928,R04000,R00229,R07832,R03884,R00227,R03153,R00235,R01067,R01372,R02520,R02737,R00836
155	0.22	259	20	64	1	1	C00031->C00079:[4->5,4->8]	RP06552,RP06046,RP11173,RP06172,RP04543,RP06101,RP00453,RP01465,RP01093,RP00057,RP05760,RP00026,RP00060,RP00334,RP00564,RP00343,RP00180,RP06299,RP05915,RP02273	R01384,R01386,R07658,R02520,R07500,R07500,R00472,R00286,R00214,R00216,R02727,R00010,R01373,R00771,R00688,R00689,R00695,R00694,R00692,R01375,R01376,R02521,R06632,R03341,R05778,R00042,R00743,R01323,R01179,R05508,R00393,R04057,R02955,R05336,R01359,R05509,R00928,R04000,R00229,R07832,R03884,R00227,R03153,R00235,R00725,R01139,R00299,R08404,R02185,R05804,R00303,R00850,R01730,R01728,R02520,R02778,R02780,R00315,R00317,R00320,R00761,R02737,R00836,R02521
156	0.33	378	21	43	3	3	C00031->C00079:[7->2,9->5,9->8]	RP00214,RP01711,RP00057,RP06172,RP00334,RP02273,RP01416,RP06299,RP06101,RP01093,RP06005,RP00180,RP05060,RP08343,RP09028,RP01215,RP01464,RP00060,RP04202,RP04833,RP01466	R06603,R00985,R01302,R00986,R01715,R00688,R00689,R00695,R00694,R00692,R01375,R01376,R00472,R01730,R01728,R02521,R01302,R00761,R00214,R00216,R00771,R01377,R01372,R00315,R00317,R00320,R05450,R00236,R06603,R00985,R00986,R01372,R00725,R01139,R00299,R08404,R02185,R05804,R00303,R00850,R00207,R00316,R01377
157	0.22	258	11	26	1	1	C00031->C00079:[7->5,7->8]	RP06046,RP01925,RP01464,RP06005,RP05060,RP00057,RP11173,RP01133,RP00060,RP00564,RP06593	R02520,R07500,R02035,R01372,R01377,R01372,R05450,R00688,R00689,R00695,R00694,R00692,R01375,R01376,R07500,R00835,R00725,R01139,R00299,R08404,R02185,R05804,R00303,R00850,R02520,R01528
158	0.22	275	21	69	2	2	C00031->C00079:[5->5,5->8,9->5,9->8]	RP06046,RP00164,RP06299,RP01466,RP00528,RP00060,RP06101,RP01093,RP06005,RP00180,RP05060,RP00357,RP00057,RP11173,RP00052,RP00026,RP01464,RP03735,RP00564,RP01270,RP06172	R02520,R07500,R01010,R01011,R01012,R00761,R01377,R00604,R02479,R00725,R01139,R00299,R08404,R02185,R05804,R00303,R00850,R00214,R00216,R00771,R01377,R01372,R00315,R00317,R00320,R05450,R06862,R01440,R00688,R00689,R00695,R00694,R00692,R01375,R01376,R07500,R00756,R00769,R05805,R00770,R00762,R00764,R00767,R00743,R01323,R01179,R05508,R00393,R04057,R02955,R05336,R01359,R05509,R00928,R04000,R00229,R07832,R03884,R00227,R03153,R00235,R01372,R00134,R03215,R03146,R00519,R02520,R01068,R00472
159	0.22	424	21	73	1	1	C00031->C00079:[4->5,4->8]	RP06552,RP06046,RP01134,RP11173,RP00395,RP00036,RP01568,RP05698,RP00113,RP04543,RP01093,RP06005,RP00052,RP05060,RP00057,RP01271,RP01033,RP01464,RP00564,RP05915,RP00060	R01384,R01386,R07658,R02520,R07500,R00837,R07500,R01061,R01063,R00199,R01858,R02628,R01138,R00659,R00724,R00200,R00206,R02320,R00430,R00208,R01012,R00572,R01518,R01196,R00006,R00014,R00211,R00210,R01699,R00207,R00224,R00226,R00209,R05636,R03145,R02188,R01512,R01515,R01517,R01660,R00286,R00771,R01377,R01372,R00756,R00769,R05805,R00770,R00762,R00764,R00767,R05450,R00688,R00689,R00695,R00694,R00692,R01375,R01376,R01068,R00658,R01372,R02520,R02737,R00836,R00725,R01139,R00299,R08404,R02185,R05804,R00303,R00850
160	0.11	426	15	53	1	1	C00031->C00079:[2->8]	RP01568,RP00395,RP13340,RP00113,RP05698,RP01466,RP02454,RP06005,RP02961,RP00057,RP01033,RP01464,RP01590,RP00216,RP00036	R01518,R01061,R01063,R01827,R02188,R01512,R01515,R01517,R01660,R01196,R00006,R00014,R00211,R00210,R01699,R00207,R00224,R00226,R00209,R05636,R03145,R01377,R02740,R01377,R01372,R00028,R00688,R00689,R00695,R00694,R00692,R01375,R01376,R00658,R01372,R01555,R05196,R01788,R02189,R01786,R00199,R01858,R02628,R01138,R00659,R00724,R00200,R00206,R02320,R00430,R00208,R01012,R00572
161	0.22	286	24	63	2	2	C00031->C00079:[4->5,4->8,7->5,7->8]	RP06552,RP01134,RP01925,RP06172,RP00650,RP06299,RP06005,RP00180,RP00057,RP11173,RP01133,RP01464,RP00564,RP05915,RP01466,RP06046,RP05085,RP06101,RP01093,RP00026,RP05060,RP00060,RP04543,RP06593	R01384,R01386,R07658,R00837,R02035,R00472,R02536,R02537,R00761,R01377,R01372,R00315,R00317,R00320,R00688,R00689,R00695,R00694,R00692,R01375,R01376,R07500,R00835,R01372,R02520,R02737,R00836,R01377,R02520,R07500,R05487,R00214,R00216,R00771,R00743,R01323,R01179,R05508,R00393,R04057,R02955,R05336,R01359,R05509,R00928,R04000,R00229,R07832,R03884,R00227,R03153,R00235,R05450,R00725,R01139,R00299,R08404,R02185,R05804,R00303,R00850,R00286,R01528
162	1.00	515	34	84	0	0	C00031->C00079:[1->6,2->10,4->3,4->8,5->7,7->2,7->4,9->1,9->5]	RP06552,RP01134,RP04318,RP06299,RP00577,RP12734,RP01784,RP00285,RP02797,RP00291,RP02189,RP01093,RP01465,RP12733,RP00060,RP01785,RP02749,RP05698,RP00440,RP00649,RP04543,RP01710,RP00057,RP02750,RP02918,RP05242,RP05915,RP00180,RP04202,RP00036,RP10730,RP03070,RP03071,RP01711	R01384,R01386,R07658,R00837,R00224,R00761,R06847,R02413,R02415,R00226,R01826,R00211,R00210,R00209,R01196,R00212,R03145,R00226,R04672,R02412,R00771,R01373,R00006,R00725,R01139,R00299,R08404,R02185,R05804,R00303,R00850,R01826,R03083,R01196,R00006,R00014,R00211,R00210,R01699,R00207,R00224,R00226,R00209,R05636,R03145,R03050,R00006,R00761,R01067,R00286,R01714,R00688,R00689,R00695,R00694,R00692,R01375,R01376,R03084,R00014,R05636,R02737,R00836,R00315,R00317,R00320,R00207,R00199,R01858,R02628,R01138,R00659,R00724,R00200,R00206,R02320,R00430,R00208,R01012,R00572,R01699,R03460,R03460,R01715
163	0.22	259	19	57	2	2	C00031->C00079:[4->5,4->8]	RP06552,RP06046,RP01134,RP04543,RP06172,RP00564,RP06299,RP06101,RP01093,RP00026,RP00180,RP05060,RP00057,RP11173,RP06005,RP01464,RP00060,RP05915,RP01466	R01384,R01386,R07658,R02520,R07500,R00837,R00286,R00472,R02520,R00761,R00214,R00216,R00771,R00743,R01323,R01179,R05508,R00393,R04057,R02955,R05336,R01359,R05509,R00928,R04000,R00229,R07832,R03884,R00227,R03153,R00235,R00315,R00317,R00320,R05450,R00688,R00689,R00695,R00694,R00692,R01375,R01376,R07500,R01377,R01372,R01372,R00725,R01139,R00299,R08404,R02185,R05804,R00303,R00850,R02737,R00836,R01377
164	1.00	508	31	80	1	1	C00031->C00079:[1->10,1->4,1->5,2->6,2->8,4->1,4->2,4->7,5->3]	RP01568,RP00036,RP00113,RP02273,RP00649,RP01711,RP02454,RP06005,RP00577,RP02961,RP00057,RP01033,RP03071,RP01784,RP01464,RP01590,RP00334,RP01466,RP00395,RP13340,RP01710,RP05698,RP02189,RP01093,RP05060,RP03070,RP02750,RP00060,RP01785,RP02749,RP00216	R01518,R00199,R01858,R02628,R01138,R00659,R00724,R00200,R00206,R02320,R00430,R00208,R01012,R00572,R02188,R01512,R01515,R01517,R01660,R02521,R00761,R01067,R01715,R02740,R01377,R01372,R06847,R02413,R02415,R00028,R00688,R00689,R00695,R00694,R00692,R01375,R01376,R00658,R03460,R01826,R01372,R01555,R05196,R01730,R01728,R01377,R01061,R01063,R01827,R01714,R01196,R00006,R00014,R00211,R00210,R01699,R00207,R00224,R00226,R00209,R05636,R03145,R02412,R00771,R05450,R03460,R03084,R00725,R01139,R00299,R08404,R02185,R05804,R00303,R00850,R01826,R03083,R01788,R02189,R01786
165	0.22	329	21	45	2	2	C00031->C00079:[4->5,4->8]	RP06552,RP01134,RP04543,RP06172,RP00650,RP06299,RP06005,RP00057,RP11173,RP01464,RP00564,RP05915,RP01466,RP06046,RP05085,RP06101,RP01093,RP05060,RP00285,RP00060,RP04202	R01384,R01386,R07658,R00837,R00286,R00472,R02536,R02537,R00761,R01377,R01372,R00688,R00689,R00695,R00694,R00692,R01375,R01376,R07500,R01372,R02520,R02737,R00836,R01377,R02520,R07500,R05487,R00214,R00216,R00771,R05450,R00211,R00210,R00209,R01196,R00212,R00725,R01139,R00299,R08404,R02185,R05804,R00303,R00850,R00207
166	0.22	321	14	26	2	2	C00031->C00079:[4->5,4->8]	RP06552,RP06046,RP01134,RP05085,RP01466,RP00650,RP04543,RP06005,RP05060,RP00057,RP11173,RP01464,RP00564,RP05915	R01384,R01386,R07658,R02520,R07500,R00837,R05487,R01377,R02536,R02537,R00286,R01377,R01372,R05450,R00688,R00689,R00695,R00694,R00692,R01375,R01376,R07500,R01372,R02520,R02737,R00836
167	0.22	270	20	58	2	2	C00031->C00079:[4->5,4->8]	RP06552,RP06046,RP01134,RP04543,RP06172,RP00060,RP06101,RP01093,RP00026,RP00180,RP05060,RP00057,RP11173,RP06639,RP06427,RP01464,RP00564,RP06005,RP05915,RP01466	R01384,R01386,R07658,R02520,R07500,R00837,R00286,R00472,R00725,R01139,R00299,R08404,R02185,R05804,R00303,R00850,R00214,R00216,R00771,R00743,R01323,R01179,R05508,R00393,R04057,R02955,R05336,R01359,R05509,R00928,R04000,R00229,R07832,R03884,R00227,R03153,R00235,R00315,R00317,R00320,R05450,R00688,R00689,R00695,R00694,R00692,R01375,R01376,R07500,R01621,R01067,R01372,R02520,R01377,R01372,R02737,R00836,R01377
168	0.22	219	19	63	2	2	C00031->C00079:[7->5,7->8]	RP06046,RP00564,RP01925,RP06172,RP06299,RP01093,RP00026,RP00180,RP05060,RP00057,RP11173,RP00079,RP01464,RP00060,RP06005,RP06593,RP05729,RP01133,RP01466	R02520,R07500,R02520,R02035,R00472,R00761,R00771,R00743,R01323,R01179,R05508,R00393,R04057,R02955,R05336,R01359,R05509,R00928,R04000,R00229,R07832,R03884,R00227,R03153,R00235,R00315,R00317,R00320,R05450,R00688,R00689,R00695,R00694,R00692,R01375,R01376,R07500,R00361,R00360,R00343,R00342,R01447,R01257,R01372,R00725,R01139,R00299,R08404,R02185,R05804,R00303,R00850,R01377,R01372,R01528,R00217,R00346,R00345,R00726,R00341,R00431,R00835,R01377
169	0.22	374	21	44	2	2	C00031->C00079:[4->5,4->8]	RP06552,RP06046,RP00564,RP04543,RP00057,RP06172,RP06299,RP06101,RP01093,RP06005,RP00180,RP00453,RP05060,RP08343,RP11173,RP01464,RP00060,RP00343,RP04833,RP05915,RP01466	R01384,R01386,R07658,R02520,R07500,R02520,R00286,R00688,R00689,R00695,R00694,R00692,R01375,R01376,R00472,R00761,R00214,R00216,R00771,R01377,R01372,R00315,R00317,R00320,R02727,R00010,R05450,R00236,R07500,R01372,R00725,R01139,R00299,R08404,R02185,R05804,R00303,R00850,R02778,R02780,R00316,R02737,R00836,R01377
170	0.22	397	21	64	2	2	C00031->C00079:[7->5,7->8]	RP01568,RP06046,RP01925,RP00395,RP01466,RP00113,RP05698,RP02940,RP00060,RP11173,RP06005,RP05060,RP00057,RP02450,RP01033,RP01133,RP00036,RP01464,RP00564,RP06593,RP13340	R01518,R02520,R07500,R02035,R01061,R01063,R01377,R02188,R01512,R01515,R01517,R01660,R01196,R00006,R00014,R00211,R00210,R01699,R00207,R00224,R00226,R00209,R05636,R03145,R03321,R00725,R01139,R00299,R08404,R02185,R05804,R00303,R00850,R07500,R01377,R01372,R05450,R00688,R00689,R00695,R00694,R00692,R01375,R01376,R02736,R00658,R00835,R00199,R01858,R02628,R01138,R00659,R00724,R00200,R00206,R02320,R00430,R00208,R01012,R00572,R01372,R02520,R01528,R01827
171	0.22	339	12	25	1	1	C00031->C00079:[4->5,4->8]	RP06552,RP06046,RP11173,RP04543,RP00453,RP06005,RP05060,RP00057,RP01464,RP00564,RP00343,RP05915	R01384,R01386,R07658,R02520,R07500,R07500,R00286,R02727,R00010,R01377,R01372,R05450,R00688,R00689,R00695,R00694,R00692,R01375,R01376,R01372,R02520,R02778,R02780,R02737,R00836
172	0.22	310	16	34	2	2	C00031->C00079:[4->5,4->8,7->5,7->8]	RP06552,RP06046,RP01134,RP01925,RP01466,RP01464,RP05915,RP06005,RP05060,RP00057,RP11173,RP01133,RP00060,RP00564,RP04543,RP06593	R01384,R01386,R07658,R02520,R07500,R00837,R02035,R01377,R01372,R02737,R00836,R01377,R01372,R05450,R00688,R00689,R00695,R00694,R00692,R01375,R01376,R07500,R00835,R00725,R01139,R00299,R08404,R02185,R05804,R00303,R00850,R02520,R00286,R01528
173	1.00	445	35	102	0	0	C00031->C00079:[1->6,2->10,4->3,4->8,5->7,7->2,7->4,9->1,9->5]	RP06552,RP01134,RP02918,RP06299,RP01093,RP12734,RP01784,RP00285,RP02797,RP00291,RP02189,RP00577,RP01465,RP12733,RP00060,RP01785,RP02749,RP04543,RP00440,RP00649,RP05698,RP01710,RP00057,RP02750,RP04318,RP05242,RP05915,RP00180,RP04202,RP00036,RP00026,RP10730,RP03070,RP03071,RP01711	R01384,R01386,R07658,R00837,R00014,R00761,R00771,R00226,R01826,R00211,R00210,R00209,R01196,R00212,R03145,R00226,R04672,R02412,R06847,R02413,R02415,R01373,R00006,R00725,R01139,R00299,R08404,R02185,R05804,R00303,R00850,R01826,R03083,R00286,R03050,R00006,R00761,R01067,R01196,R00006,R00014,R00211,R00210,R01699,R00207,R00224,R00226,R00209,R05636,R03145,R01714,R00688,R00689,R00695,R00694,R00692,R01375,R01376,R03084,R00224,R05636,R02737,R00836,R00315,R00317,R00320,R00207,R00199,R01858,R02628,R01138,R00659,R00724,R00200,R00206,R02320,R00430,R00208,R01012,R00572,R00743,R01323,R01179,R05508,R00393,R04057,R02955,R05336,R01359,R05509,R00928,R04000,R00229,R07832,R03884,R00227,R03153,R00235,R01699,R03460,R03460,R01715
174	0.22	280	22	61	2	2	C00031->C00079:[4->5,4->8]	RP06552,RP01134,RP11173,RP01466,RP00650,RP04543,RP06005,RP00180,RP00057,RP00026,RP01464,RP00564,RP05915,RP06172,RP06046,RP05085,RP06101,RP01093,RP06639,RP05060,RP06427,RP00060	R01384,R01386,R07658,R00837,R07500,R01377,R02536,R02537,R00286,R01377,R01372,R00315,R00317,R00320,R00688,R00689,R00695,R00694,R00692,R01375,R01376,R00743,R01323,R01179,R05508,R00393,R04057,R02955,R05336,R01359,R05509,R00928,R04000,R00229,R07832,R03884,R00227,R03153,R00235,R01372,R02520,R02737,R00836,R00472,R02520,R07500,R05487,R00214,R00216,R00771,R01621,R05450,R01067,R00725,R01139,R00299,R08404,R02185,R05804,R00303,R00850
175	0.22	420	23	65	2	2	C00031->C00079:[4->5,4->8]	RP06552,RP01568,RP01134,RP00113,RP02454,RP06005,RP01033,RP01464,RP01466,RP00395,RP13340,RP05060,RP00216,RP11173,RP00036,RP04543,RP02961,RP00057,RP00564,RP05915,RP06046,RP01590,RP05698	R01384,R01386,R07658,R01518,R00837,R02188,R01512,R01515,R01517,R01660,R02740,R01377,R01372,R00658,R01372,R01377,R01061,R01063,R01827,R05450,R01788,R02189,R01786,R07500,R00199,R01858,R02628,R01138,R00659,R00724,R00200,R00206,R02320,R00430,R00208,R01012,R00572,R00286,R00028,R00688,R00689,R00695,R00694,R00692,R01375,R01376,R02520,R02737,R00836,R02520,R07500,R01555,R05196,R01196,R00006,R00014,R00211,R00210,R01699,R00207,R00224,R00226,R00209,R05636,R03145
176	0.22	424	27	77	2	2	C00031->C00079:[4->5,4->8]	RP06552,RP01568,RP01134,RP11173,RP01466,RP00113,RP00649,RP04543,RP00453,RP06005,RP00057,RP01033,RP01464,RP00564,RP05915,RP00036,RP06046,RP05085,RP00395,RP13340,RP01790,RP05698,RP00650,RP01093,RP05060,RP00060,RP00343	R01384,R01386,R07658,R01518,R00837,R07500,R01377,R02188,R01512,R01515,R01517,R01660,R00761,R01067,R00286,R02727,R00010,R01377,R01372,R00688,R00689,R00695,R00694,R00692,R01375,R01376,R00658,R01372,R02520,R02737,R00836,R00199,R01858,R02628,R01138,R00659,R00724,R00200,R00206,R02320,R00430,R00208,R01012,R00572,R02520,R07500,R05487,R01061,R01063,R01827,R01830,R01196,R00006,R00014,R00211,R00210,R01699,R00207,R00224,R00226,R00209,R05636,R03145,R02536,R02537,R00771,R05450,R00725,R01139,R00299,R08404,R02185,R05804,R00303,R00850,R02778,R02780
177	0.33	380	21	45	3	3	C00031->C00079:[4->8,7->2,9->5]	RP06552,RP00214,RP06299,RP01215,RP01466,RP00334,RP02273,RP01416,RP04543,RP00453,RP06005,RP01093,RP05060,RP00057,RP09028,RP01464,RP00060,RP00343,RP01711,RP05915,RP04202	R01384,R01386,R07658,R06603,R00985,R01302,R00986,R00761,R00985,R00986,R01377,R01730,R01728,R02521,R01302,R00286,R02727,R00010,R01377,R01372,R00771,R05450,R00688,R00689,R00695,R00694,R00692,R01375,R01376,R06603,R01372,R00725,R01139,R00299,R08404,R02185,R05804,R00303,R00850,R02778,R02780,R01715,R02737,R00836,R00207
178	1.00	515	28	74	1	1	C00031->C00079:[1->10,1->4,1->5,2->6,2->8,4->1,4->2,4->7,5->3]	RP01568,RP01466,RP00113,RP02273,RP00649,RP01711,RP06005,RP00577,RP01710,RP00057,RP01033,RP03071,RP01784,RP01464,RP00334,RP00036,RP00395,RP13340,RP01790,RP05698,RP02189,RP01093,RP05060,RP03070,RP02750,RP00060,RP01785,RP02749	R01518,R01377,R02188,R01512,R01515,R01517,R01660,R02521,R00761,R01067,R01715,R01377,R01372,R06847,R02413,R02415,R01714,R00688,R00689,R00695,R00694,R00692,R01375,R01376,R00658,R03460,R01826,R01372,R01730,R01728,R00199,R01858,R02628,R01138,R00659,R00724,R00200,R00206,R02320,R00430,R00208,R01012,R00572,R01061,R01063,R01827,R01830,R01196,R00006,R00014,R00211,R00210,R01699,R00207,R00224,R00226,R00209,R05636,R03145,R02412,R00771,R05450,R03460,R03084,R00725,R01139,R00299,R08404,R02185,R05804,R00303,R00850,R01826,R03083
179	0.33	417	27	77	3	3	C00031->C00079:[2->8,7->2,9->5]	RP01568,RP01711,RP01215,RP00036,RP00113,RP02273,RP09028,RP06299,RP02454,RP06005,RP00214,RP02961,RP00057,RP01033,RP01464,RP01590,RP00334,RP01466,RP00395,RP13340,RP05698,RP01416,RP01093,RP05060,RP00060,RP04202,RP00216	R01518,R01715,R00985,R00986,R00199,R01858,R02628,R01138,R00659,R00724,R00200,R00206,R02320,R00430,R00208,R01012,R00572,R02188,R01512,R01515,R01517,R01660,R02521,R06603,R00761,R02740,R01377,R01372,R06603,R00985,R01302,R00986,R00028,R00688,R00689,R00695,R00694,R00692,R01375,R01376,R00658,R01372,R01555,R05196,R01730,R01728,R01377,R01061,R01063,R01827,R01196,R00006,R00014,R00211,R00210,R01699,R00207,R00224,R00226,R00209,R05636,R03145,R01302,R00771,R05450,R00725,R01139,R00299,R08404,R02185,R05804,R00303,R00850,R00207,R01788,R02189,R01786
180	0.22	297	19	46	1	1	C00031->C00079:[4->5,4->8]	RP06552,RP06046,RP01134,RP02273,RP06172,RP04543,RP06101,RP01093,RP01465,RP00057,RP05760,RP11173,RP00285,RP00060,RP00334,RP00564,RP05915,RP06299,RP04202	R01384,R01386,R07658,R02520,R07500,R00837,R02521,R00472,R00286,R00214,R00216,R00771,R01373,R00688,R00689,R00695,R00694,R00692,R01375,R01376,R02521,R06632,R03341,R05778,R00042,R07500,R00211,R00210,R00209,R01196,R00212,R00725,R01139,R00299,R08404,R02185,R05804,R00303,R00850,R01730,R01728,R02520,R02737,R00836,R00761,R00207
181	0.22	383	24	48	2	2	C00031->C00079:[4->5,4->8]	RP06552,RP01134,RP11173,RP01466,RP00650,RP06299,RP00453,RP06005,RP00180,RP08343,RP01464,RP00564,RP05915,RP04833,RP06046,RP05085,RP00057,RP06101,RP01093,RP05060,RP06172,RP00060,RP00343,RP04543	R01384,R01386,R07658,R00837,R07500,R01377,R02536,R02537,R00761,R02727,R00010,R01377,R01372,R00315,R00317,R00320,R00236,R01372,R02520,R02737,R00836,R00316,R02520,R07500,R05487,R00688,R00689,R00695,R00694,R00692,R01375,R01376,R00214,R00216,R00771,R05450,R00472,R00725,R01139,R00299,R08404,R02185,R05804,R00303,R00850,R02778,R02780,R00286
182	1.00	415	37	101	0	0	C00031->C00079:[1->6,2->10,4->3,4->8,5->7,7->2,7->4,9->1,9->5]	RP06552,RP02918,RP06299,RP00453,RP01093,RP12734,RP01784,RP00285,RP02797,RP00291,RP02189,RP00577,RP01465,RP00078,RP00060,RP01785,RP12733,RP02749,RP04202,RP01711,RP00440,RP00649,RP05698,RP01710,RP00057,RP02750,RP04318,RP05242,RP05915,RP00180,RP00343,RP00026,RP10730,RP03070,RP03071,RP00109,RP04543	R01384,R01386,R07658,R00014,R00761,R02727,R00010,R00771,R00226,R01826,R00211,R00210,R00209,R01196,R00212,R03145,R00226,R04672,R02412,R06847,R02413,R02415,R01373,R00431,R00346,R00345,R00726,R00341,R00725,R01139,R00299,R08404,R02185,R05804,R00303,R00850,R01826,R00006,R03083,R00207,R01715,R03050,R00006,R00761,R01067,R01196,R00006,R00014,R00211,R00210,R01699,R00207,R00224,R00226,R00209,R05636,R03145,R01714,R00688,R00689,R00695,R00694,R00692,R01375,R01376,R03084,R00224,R05636,R02737,R00836,R00315,R00317,R00320,R02778,R02780,R00743,R01323,R01179,R05508,R00393,R04057,R02955,R05336,R01359,R05509,R00928,R04000,R00229,R07832,R03884,R00227,R03153,R00235,R01699,R03460,R03460,R00344,R00930,R00217,R00353,R00286
183	0.22	373	19	40	1	1	C00031->C00079:[4->5,4->8]	RP06552,RP06046,RP01134,RP11173,RP06172,RP08343,RP00060,RP04543,RP06101,RP01093,RP06005,RP00180,RP05060,RP00057,RP01464,RP00564,RP05915,RP06299,RP04833	R01384,R01386,R07658,R02520,R07500,R00837,R07500,R00472,R00236,R00725,R01139,R00299,R08404,R02185,R05804,R00303,R00850,R00286,R00214,R00216,R00771,R01377,R01372,R00315,R00317,R00320,R05450,R00688,R00689,R00695,R00694,R00692,R01375,R01376,R01372,R02520,R02737,R00836,R00761,R00316
184	0.22	302	17	41	1	1	C00031->C00079:[4->5,4->8,7->5,7->8]	RP06552,RP06046,RP11173,RP04543,RP00453,RP01465,RP06593,RP00057,RP05760,RP01133,RP01925,RP00060,RP00334,RP00564,RP00343,RP05915,RP02273	R01384,R01386,R07658,R02520,R07500,R07500,R00286,R02727,R00010,R01373,R01528,R00688,R00689,R00695,R00694,R00692,R01375,R01376,R02521,R06632,R03341,R05778,R00042,R00835,R02035,R00725,R01139,R00299,R08404,R02185,R05804,R00303,R00850,R01730,R01728,R02520,R02778,R02780,R02737,R00836,R02521
185	0.22	346	24	88	2	2	C00031->C00079:[9->5,9->8]	RP01568,RP11173,RP01466,RP00113,RP00649,RP06299,RP06005,RP00180,RP00057,RP01033,RP01464,RP00564,RP00036,RP06046,RP00395,RP13340,RP01790,RP05698,RP06101,RP01093,RP00026,RP05060,RP00060,RP06172	R01518,R07500,R01377,R02188,R01512,R01515,R01517,R01660,R00761,R01067,R00761,R01377,R01372,R00315,R00317,R00320,R00688,R00689,R00695,R00694,R00692,R01375,R01376,R00658,R01372,R02520,R00199,R01858,R02628,R01138,R00659,R00724,R00200,R00206,R02320,R00430,R00208,R01012,R00572,R02520,R07500,R01061,R01063,R01827,R01830,R01196,R00006,R00014,R00211,R00210,R01699,R00207,R00224,R00226,R00209,R05636,R03145,R00214,R00216,R00771,R00743,R01323,R01179,R05508,R00393,R04057,R02955,R05336,R01359,R05509,R00928,R04000,R00229,R07832,R03884,R00227,R03153,R00235,R05450,R00725,R01139,R00299,R08404,R02185,R05804,R00303,R00850,R00472
186	0.22	346	16	30	2	2	C00031->C00079:[4->5,4->8]	RP06552,RP06046,RP01134,RP05085,RP01466,RP00650,RP04543,RP00453,RP06005,RP05060,RP00057,RP11173,RP01464,RP00564,RP00343,RP05915	R01384,R01386,R07658,R02520,R07500,R00837,R05487,R01377,R02536,R02537,R00286,R02727,R00010,R01377,R01372,R05450,R00688,R00689,R00695,R00694,R00692,R01375,R01376,R07500,R01372,R02520,R02778,R02780,R02737,R00836
187	0.22	218	15	50	2	2	C00031->C00079:[9->5,9->8]	RP06046,RP00564,RP11173,RP06172,RP06299,RP06101,RP01093,RP00026,RP00180,RP05060,RP00057,RP06005,RP01464,RP00060,RP01466	R02520,R07500,R02520,R07500,R00472,R00761,R00214,R00216,R00771,R00743,R01323,R01179,R05508,R00393,R04057,R02955,R05336,R01359,R05509,R00928,R04000,R00229,R07832,R03884,R00227,R03153,R00235,R00315,R00317,R00320,R05450,R00688,R00689,R00695,R00694,R00692,R01375,R01376,R01377,R01372,R01372,R00725,R01139,R00299,R08404,R02185,R05804,R00303,R00850,R01377
188	0.22	297	23	62	2	2	C00031->C00079:[4->5,4->8]	RP06552,RP01134,RP11173,RP06172,RP00650,RP01466,RP06299,RP06005,RP00180,RP00057,RP01464,RP00564,RP05915,RP04833,RP06046,RP05085,RP06101,RP01093,RP00026,RP05060,RP08343,RP00060,RP04543	R01384,R01386,R07658,R00837,R07500,R00472,R02536,R02537,R01377,R00761,R01377,R01372,R00315,R00317,R00320,R00688,R00689,R00695,R00694,R00692,R01375,R01376,R01372,R02520,R02737,R00836,R00316,R02520,R07500,R05487,R00214,R00216,R00771,R00743,R01323,R01179,R05508,R00393,R04057,R02955,R05336,R01359,R05509,R00928,R04000,R00229,R07832,R03884,R00227,R03153,R00235,R05450,R00236,R00725,R01139,R00299,R08404,R02185,R05804,R00303,R00850,R00286
189	0.22	422	23	77	2	2	C00031->C00079:[4->5,4->8]	RP06552,RP01568,RP00113,RP00453,RP06005,RP01033,RP01464,RP01466,RP00395,RP01093,RP05060,RP00052,RP00060,RP00343,RP11173,RP00036,RP04543,RP00057,RP00564,RP05915,RP06046,RP01271,RP05698	R01384,R01386,R07658,R01518,R02188,R01512,R01515,R01517,R01660,R02727,R00010,R01377,R01372,R00658,R01372,R01377,R01061,R01063,R00771,R05450,R00756,R00769,R05805,R00770,R00762,R00764,R00767,R00725,R01139,R00299,R08404,R02185,R05804,R00303,R00850,R02778,R02780,R07500,R00199,R01858,R02628,R01138,R00659,R00724,R00200,R00206,R02320,R00430,R00208,R01012,R00572,R00286,R00688,R00689,R00695,R00694,R00692,R01375,R01376,R02520,R02737,R00836,R02520,R07500,R01068,R01196,R00006,R00014,R00211,R00210,R01699,R00207,R00224,R00226,R00209,R05636,R03145
190	0.11	423	14	62	1	1	C00031->C00079:[2->8]	RP01568,RP01271,RP00395,RP00036,RP00113,RP05698,RP01464,RP01093,RP06005,RP00057,RP01033,RP00052,RP00060,RP01466	R01518,R01068,R01061,R01063,R00199,R01858,R02628,R01138,R00659,R00724,R00200,R00206,R02320,R00430,R00208,R01012,R00572,R02188,R01512,R01515,R01517,R01660,R01196,R00006,R00014,R00211,R00210,R01699,R00207,R00224,R00226,R00209,R05636,R03145,R01372,R00771,R01377,R01372,R00688,R00689,R00695,R00694,R00692,R01375,R01376,R00658,R00756,R00769,R05805,R00770,R00762,R00764,R00767,R00725,R01139,R00299,R08404,R02185,R05804,R00303,R00850,R01377
191	1.00	515	35	87	0	0	C00031->C00079:[1->6,2->10,4->3,4->8,5->7,7->2,7->4,9->1,9->5]	RP06552,RP02749,RP04318,RP06299,RP00453,RP00577,RP12734,RP01784,RP00285,RP02797,RP00291,RP02189,RP01093,RP01465,RP12733,RP00060,RP01785,RP00343,RP05698,RP00440,RP00649,RP01711,RP01710,RP00057,RP02750,RP02918,RP05242,RP05915,RP00180,RP04202,RP00036,RP10730,RP03070,RP03071,RP04543	R01384,R01386,R07658,R03083,R00224,R00761,R02727,R00010,R06847,R02413,R02415,R00226,R01826,R00211,R00210,R00209,R01196,R00212,R03145,R00226,R04672,R02412,R00771,R01373,R00006,R00725,R01139,R00299,R08404,R02185,R05804,R00303,R00850,R01826,R02778,R02780,R01196,R00006,R00014,R00211,R00210,R01699,R00207,R00224,R00226,R00209,R05636,R03145,R03050,R00006,R00761,R01067,R01715,R01714,R00688,R00689,R00695,R00694,R00692,R01375,R01376,R03084,R00014,R05636,R02737,R00836,R00315,R00317,R00320,R00207,R00199,R01858,R02628,R01138,R00659,R00724,R00200,R00206,R02320,R00430,R00208,R01012,R00572,R01699,R03460,R03460,R00286
192	0.22	241	18	53	2	2	C00031->C00079:[7->5,7->8]	RP06046,RP00564,RP01925,RP06172,RP06299,RP06101,RP01093,RP00026,RP00180,RP05060,RP00057,RP11173,RP06005,RP01464,RP00060,RP06593,RP01133,RP01466	R02520,R07500,R02520,R02035,R00472,R00761,R00214,R00216,R00771,R00743,R01323,R01179,R05508,R00393,R04057,R02955,R05336,R01359,R05509,R00928,R04000,R00229,R07832,R03884,R00227,R03153,R00235,R00315,R00317,R00320,R05450,R00688,R00689,R00695,R00694,R00692,R01375,R01376,R07500,R01377,R01372,R01372,R00725,R01139,R00299,R08404,R02185,R05804,R00303,R00850,R01528,R00835,R01377
193	0.56	501	25	48	1	1	C00031->C00079:[1->10,2->6,4->7,5->3,9->8]	RP01711,RP06172,RP02273,RP00649,RP06299,RP06005,RP00577,RP01710,RP00057,RP02750,RP01784,RP01464,RP00334,RP02749,RP01466,RP03071,RP02189,RP06101,RP01093,RP05060,RP03070,RP00285,RP00060,RP01785,RP04202	R01715,R00472,R02521,R00761,R01067,R00761,R01377,R01372,R06847,R02413,R02415,R01714,R00688,R00689,R00695,R00694,R00692,R01375,R01376,R03084,R01826,R01372,R01730,R01728,R03083,R01377,R03460,R02412,R00214,R00216,R00771,R05450,R03460,R00211,R00210,R00209,R01196,R00212,R00725,R01139,R00299,R08404,R02185,R05804,R00303,R00850,R01826,R00207
194	0.22	266	12	27	1	1	C00031->C00079:[4->5,4->8]	RP06552,RP06046,RP01134,RP02273,RP04543,RP01465,RP00057,RP05760,RP11173,RP00334,RP00564,RP05915	R01384,R01386,R07658,R02520,R07500,R00837,R02521,R00286,R01373,R00688,R00689,R00695,R00694,R00692,R01375,R01376,R02521,R06632,R03341,R05778,R00042,R07500,R01730,R01728,R02520,R02737,R00836
195	1.00	530	34	71	2	2	C00031->C00079:[1->10,2->6,4->5,4->7,4->8,5->3,5->4,7->1,7->2,9->4]	RP06552,RP01134,RP01711,RP01466,RP00650,RP02273,RP00649,RP04543,RP00453,RP06005,RP00577,RP01710,RP00057,RP02750,RP11173,RP01784,RP01464,RP00564,RP05915,RP00334,RP02749,RP06046,RP00036,RP05085,RP03071,RP02189,RP01093,RP05060,RP03070,RP00060,RP01785,RP00343,RP06299,RP04202	R01384,R01386,R07658,R00837,R01715,R01377,R02536,R02537,R02521,R00761,R01067,R00286,R02727,R00010,R01377,R01372,R06847,R02413,R02415,R01714,R00688,R00689,R00695,R00694,R00692,R01375,R01376,R03084,R07500,R01826,R01372,R02520,R02737,R00836,R01730,R01728,R03083,R02520,R07500,R00199,R01858,R02628,R01138,R00659,R00724,R00200,R00206,R02320,R00430,R00208,R01012,R00572,R05487,R03460,R02412,R00771,R05450,R03460,R00725,R01139,R00299,R08404,R02185,R05804,R00303,R00850,R01826,R02778,R02780,R00761,R00207
196	1.00	533	32	77	0	0	C00031->C00079:[1->6,2->10,4->3,5->7,7->2,7->4,7->8,9->1,9->5]	RP01925,RP02918,RP00440,RP00649,RP05698,RP01093,RP01710,RP00057,RP12734,RP01784,RP04318,RP05242,RP00285,RP02797,RP04202,RP00291,RP00036,RP03071,RP02189,RP00577,RP01465,RP01711,RP10730,RP03070,RP02750,RP12733,RP00060,RP01785,RP02749,RP06299,RP06593,RP01133	R02035,R00014,R03050,R00006,R00761,R01067,R01196,R00006,R00014,R00211,R00210,R01699,R00207,R00224,R00226,R00209,R05636,R03145,R00771,R01714,R00688,R00689,R00695,R00694,R00692,R01375,R01376,R00226,R01826,R00224,R05636,R00211,R00210,R00209,R01196,R00212,R03145,R00207,R00226,R04672,R00199,R01858,R02628,R01138,R00659,R00724,R00200,R00206,R02320,R00430,R00208,R01012,R00572,R03460,R02412,R06847,R02413,R02415,R01373,R01715,R01699,R03460,R03084,R00006,R00725,R01139,R00299,R08404,R02185,R05804,R00303,R00850,R01826,R03083,R00761,R01528,R00835
197	0.22	265	21	57	2	2	C00031->C00079:[7->5,7->8]	RP06046,RP11173,RP01925,RP06172,RP00650,RP00060,RP06101,RP01093,RP00026,RP00180,RP05060,RP00057,RP05085,RP06639,RP06427,RP01464,RP00564,RP06005,RP06593,RP01133,RP01466	R02520,R07500,R07500,R02035,R00472,R02536,R02537,R00725,R01139,R00299,R08404,R02185,R05804,R00303,R00850,R00214,R00216,R00771,R00743,R01323,R01179,R05508,R00393,R04057,R02955,R05336,R01359,R05509,R00928,R04000,R00229,R07832,R03884,R00227,R03153,R00235,R00315,R00317,R00320,R05450,R00688,R00689,R00695,R00694,R00692,R01375,R01376,R05487,R01621,R01067,R01372,R02520,R01377,R01372,R01528,R00835,R01377
198	0.56	412	26	64	1	1	C00031->C00079:[1->10,2->6,4->7,5->3,9->8]	RP06172,RP02273,RP00649,RP01711,RP06005,RP00180,RP01710,RP00057,RP02750,RP06639,RP01464,RP00334,RP01466,RP03071,RP00577,RP02189,RP06101,RP01093,RP00026,RP05060,RP03070,RP06427,RP00060,RP01785,RP02749,RP01784	R00472,R02521,R00761,R01067,R01715,R01377,R01372,R00315,R00317,R00320,R01714,R00688,R00689,R00695,R00694,R00692,R01375,R01376,R03084,R01621,R01372,R01730,R01728,R01377,R03460,R06847,R02413,R02415,R02412,R00214,R00216,R00771,R00743,R01323,R01179,R05508,R00393,R04057,R02955,R05336,R01359,R05509,R00928,R04000,R00229,R07832,R03884,R00227,R03153,R00235,R05450,R03460,R01067,R00725,R01139,R00299,R08404,R02185,R05804,R00303,R00850,R01826,R03083,R01826
199	1.00	530	34	84	0	0	C00031->C00079:[1->6,2->10,4->3,4->8,5->7,7->2,7->4,9->1,9->5]	RP06552,RP02918,RP06299,RP00453,RP01093,RP12734,RP01784,RP00285,RP02797,RP00291,RP02189,RP00577,RP01465,RP12733,RP00060,RP01785,RP00343,RP04202,RP01711,RP00440,RP00649,RP05698,RP01710,RP00057,RP02750,RP04318,RP05242,RP05915,RP02749,RP00036,RP10730,RP03070,RP03071,RP04543	R01384,R01386,R07658,R00014,R00761,R02727,R00010,R00771,R00226,R01826,R00211,R00210,R00209,R01196,R00212,R03145,R00226,R04672,R02412,R06847,R02413,R02415,R01373,R00006,R00725,R01139,R00299,R08404,R02185,R05804,R00303,R00850,R01826,R02778,R02780,R00207,R01715,R03050,R00006,R00761,R01067,R01196,R00006,R00014,R00211,R00210,R01699,R00207,R00224,R00226,R00209,R05636,R03145,R01714,R00688,R00689,R00695,R00694,R00692,R01375,R01376,R03084,R00224,R05636,R02737,R00836,R03083,R00199,R01858,R02628,R01138,R00659,R00724,R00200,R00206,R02320,R00430,R00208,R01012,R00572,R01699,R03460,R03460,R00286
200	0.22	416	23	70	2	2	C00031->C00079:[4->5,4->8]	RP06552,RP01568,RP01134,RP00113,RP06005,RP01033,RP01464,RP00036,RP00395,RP13340,RP01790,RP01093,RP05060,RP00060,RP11173,RP01466,RP00649,RP04543,RP00057,RP00564,RP05915,RP06046,RP05698	R01384,R01386,R07658,R01518,R00837,R02188,R01512,R01515,R01517,R01660,R01377,R01372,R00658,R01372,R00199,R01858,R02628,R01138,R00659,R00724,R00200,R00206,R02320,R00430,R00208,R01012,R00572,R01061,R01063,R01827,R01830,R00771,R05450,R00725,R01139,R00299,R08404,R02185,R05804,R00303,R00850,R07500,R01377,R00761,R01067,R00286,R00688,R00689,R00695,R00694,R00692,R01375,R01376,R02520,R02737,R00836,R02520,R07500,R01196,R00006,R00014,R00211,R00210,R01699,R00207,R00224,R00226,R00209,R05636,R03145
201	0.11	360	9	21	1	1	C00031->C00079:[4->8]	RP06552,RP00057,RP01466,RP01464,RP00343,RP04543,RP05915,RP00453,RP06005	R01384,R01386,R07658,R00688,R00689,R00695,R00694,R00692,R01375,R01376,R01377,R01372,R02778,R02780,R00286,R02737,R00836,R02727,R00010,R01377,R01372
202	0.22	417	26	75	2	2	C00031->C00079:[4->5,4->8]	RP06552,RP01568,RP11173,RP01466,RP00113,RP02940,RP04543,RP00453,RP06005,RP00057,RP02450,RP01133,RP01464,RP00564,RP05915,RP00036,RP06046,RP05085,RP00395,RP13340,RP05698,RP00650,RP05060,RP01033,RP00060,RP00343	R01384,R01386,R07658,R01518,R07500,R01377,R02188,R01512,R01515,R01517,R01660,R03321,R00286,R02727,R00010,R01377,R01372,R00688,R00689,R00695,R00694,R00692,R01375,R01376,R02736,R00835,R01372,R02520,R02737,R00836,R00199,R01858,R02628,R01138,R00659,R00724,R00200,R00206,R02320,R00430,R00208,R01012,R00572,R02520,R07500,R05487,R01061,R01063,R01827,R01196,R00006,R00014,R00211,R00210,R01699,R00207,R00224,R00226,R00209,R05636,R03145,R02536,R02537,R05450,R00658,R00725,R01139,R00299,R08404,R02185,R05804,R00303,R00850,R02778,R02780
203	0.22	413	25	72	2	2	C00031->C00079:[4->5,4->8]	RP06552,RP01568,RP01134,RP11173,RP01466,RP00113,RP02940,RP04543,RP06005,RP00057,RP02450,RP01133,RP01464,RP00564,RP05915,RP00036,RP06046,RP05085,RP00395,RP13340,RP05698,RP00650,RP05060,RP01033,RP00060	R01384,R01386,R07658,R01518,R00837,R07500,R01377,R02188,R01512,R01515,R01517,R01660,R03321,R00286,R01377,R01372,R00688,R00689,R00695,R00694,R00692,R01375,R01376,R02736,R00835,R01372,R02520,R02737,R00836,R00199,R01858,R02628,R01138,R00659,R00724,R00200,R00206,R02320,R00430,R00208,R01012,R00572,R02520,R07500,R05487,R01061,R01063,R01827,R01196,R00006,R00014,R00211,R00210,R01699,R00207,R00224,R00226,R00209,R05636,R03145,R02536,R02537,R05450,R00658,R00725,R01139,R00299,R08404,R02185,R05804,R00303,R00850
204	0.11	264	8	22	1	1	C00031->C00079:[7->8]	RP00057,RP01925,RP01133,RP00060,RP01464,RP06593,RP06005,RP01466	R00688,R00689,R00695,R00694,R00692,R01375,R01376,R02035,R00835,R00725,R01139,R00299,R08404,R02185,R05804,R00303,R00850,R01372,R01528,R01377,R01372,R01377
205	0.22	427	26	71	2	2	C00031->C00079:[4->5,4->8]	RP06552,RP01568,RP00564,RP11173,RP00036,RP00113,RP04543,RP02454,RP00453,RP06005,RP02961,RP00057,RP01033,RP01464,RP01590,RP05915,RP01466,RP06046,RP05085,RP00395,RP13340,RP05698,RP00650,RP05060,RP00343,RP00216	R01384,R01386,R07658,R01518,R02520,R07500,R00199,R01858,R02628,R01138,R00659,R00724,R00200,R00206,R02320,R00430,R00208,R01012,R00572,R02188,R01512,R01515,R01517,R01660,R00286,R02740,R02727,R00010,R01377,R01372,R00028,R00688,R00689,R00695,R00694,R00692,R01375,R01376,R00658,R01372,R01555,R05196,R02737,R00836,R01377,R02520,R07500,R05487,R01061,R01063,R01827,R01196,R00006,R00014,R00211,R00210,R01699,R00207,R00224,R00226,R00209,R05636,R03145,R02536,R02537,R05450,R02778,R02780,R01788,R02189,R01786
206	0.22	246	19	61	1	1	C00031->C00079:[4->5,4->8]	RP06552,RP06046,RP01134,RP02273,RP06172,RP04543,RP06101,RP01093,RP01465,RP00180,RP00057,RP05760,RP11173,RP00026,RP00060,RP00334,RP00564,RP05915,RP06299	R01384,R01386,R07658,R02520,R07500,R00837,R02521,R00472,R00286,R00214,R00216,R00771,R01373,R00315,R00317,R00320,R00688,R00689,R00695,R00694,R00692,R01375,R01376,R02521,R06632,R03341,R05778,R00042,R07500,R00743,R01323,R01179,R05508,R00393,R04057,R02955,R05336,R01359,R05509,R00928,R04000,R00229,R07832,R03884,R00227,R03153,R00235,R00725,R01139,R00299,R08404,R02185,R05804,R00303,R00850,R01730,R01728,R02520,R02737,R00836,R00761
207	1.00	449	38	93	2	2	C00031->C00079:[1->10,2->6,4->5,4->7,4->8,5->3,5->4,7->1,7->2,9->4]	RP06552,RP01134,RP01711,RP06172,RP00650,RP02273,RP00649,RP06299,RP06005,RP00180,RP01710,RP00057,RP02750,RP11173,RP00026,RP01464,RP00564,RP05915,RP00334,RP02749,RP01466,RP06046,RP00036,RP05085,RP03071,RP00577,RP02189,RP06101,RP01093,RP06639,RP05060,RP03070,RP04543,RP06427,RP00060,RP01785,RP04202,RP01784	R01384,R01386,R07658,R00837,R01715,R00472,R02536,R02537,R02521,R00761,R01067,R00761,R01377,R01372,R00315,R00317,R00320,R01714,R00688,R00689,R00695,R00694,R00692,R01375,R01376,R03084,R07500,R00743,R01323,R01179,R05508,R00393,R04057,R02955,R05336,R01359,R05509,R00928,R04000,R00229,R07832,R03884,R00227,R03153,R00235,R01372,R02520,R02737,R00836,R01730,R01728,R03083,R01377,R02520,R07500,R00199,R01858,R02628,R01138,R00659,R00724,R00200,R00206,R02320,R00430,R00208,R01012,R00572,R05487,R03460,R06847,R02413,R02415,R02412,R00214,R00216,R00771,R01621,R05450,R03460,R00286,R01067,R00725,R01139,R00299,R08404,R02185,R05804,R00303,R00850,R01826,R00207,R01826
208	0.22	296	25	64	2	2	C00031->C00079:[4->5,4->8,7->5,7->8]	RP06552,RP01134,RP11173,RP06172,RP00650,RP04543,RP06005,RP00180,RP00057,RP01925,RP06639,RP01464,RP00564,RP05915,RP01466,RP06046,RP05085,RP06101,RP01093,RP00026,RP05060,RP06427,RP00060,RP06593,RP01133	R01384,R01386,R07658,R00837,R07500,R00472,R02536,R02537,R00286,R01377,R01372,R00315,R00317,R00320,R00688,R00689,R00695,R00694,R00692,R01375,R01376,R02035,R01621,R01372,R02520,R02737,R00836,R01377,R02520,R07500,R05487,R00214,R00216,R00771,R00743,R01323,R01179,R05508,R00393,R04057,R02955,R05336,R01359,R05509,R00928,R04000,R00229,R07832,R03884,R00227,R03153,R00235,R05450,R01067,R00725,R01139,R00299,R08404,R02185,R05804,R00303,R00850,R01528,R00835
209	0.22	263	18	56	1	1	C00031->C00079:[4->5,4->8]	RP06552,RP06046,RP01134,RP11173,RP06172,RP00060,RP06299,RP06101,RP01093,RP00026,RP00180,RP05060,RP00057,RP06005,RP01464,RP00564,RP04543,RP05915	R01384,R01386,R07658,R02520,R07500,R00837,R07500,R00472,R00725,R01139,R00299,R08404,R02185,R05804,R00303,R00850,R00761,R00214,R00216,R00771,R00743,R01323,R01179,R05508,R00393,R04057,R02955,R05336,R01359,R05509,R00928,R04000,R00229,R07832,R03884,R00227,R03153,R00235,R00315,R00317,R00320,R05450,R00688,R00689,R00695,R00694,R00692,R01375,R01376,R01377,R01372,R01372,R02520,R00286,R02737,R00836
210	0.22	342	15	29	2	2	C00031->C00079:[4->5,4->8]	RP06552,RP06046,RP05085,RP01466,RP00650,RP04543,RP00453,RP06005,RP05060,RP00057,RP11173,RP01464,RP00564,RP00343,RP05915	R01384,R01386,R07658,R02520,R07500,R05487,R01377,R02536,R02537,R00286,R02727,R00010,R01377,R01372,R05450,R00688,R00689,R00695,R00694,R00692,R01375,R01376,R07500,R01372,R02520,R02778,R02780,R02737,R00836
211	0.22	327	18	41	1	1	C00031->C00079:[4->5,4->8]	RP06552,RP06046,RP01134,RP11173,RP06172,RP00060,RP04543,RP06101,RP01093,RP06005,RP05060,RP00057,RP00285,RP01464,RP00564,RP05915,RP06299,RP04202	R01384,R01386,R07658,R02520,R07500,R00837,R07500,R00472,R00725,R01139,R00299,R08404,R02185,R05804,R00303,R00850,R00286,R00214,R00216,R00771,R01377,R01372,R05450,R00688,R00689,R00695,R00694,R00692,R01375,R01376,R00211,R00210,R00209,R01196,R00212,R01372,R02520,R02737,R00836,R00761,R00207
212	0.22	356	21	54	2	2	C00031->C00079:[4->5,4->8]	RP06552,RP06046,RP00164,RP04543,RP01466,RP00528,RP00060,RP05915,RP01093,RP06005,RP00453,RP05060,RP00357,RP00057,RP11173,RP00052,RP01464,RP03735,RP00564,RP01270,RP00343	R01384,R01386,R07658,R02520,R07500,R01010,R01011,R01012,R00286,R01377,R00604,R02479,R00725,R01139,R00299,R08404,R02185,R05804,R00303,R00850,R02737,R00836,R00771,R01377,R01372,R02727,R00010,R05450,R06862,R01440,R00688,R00689,R00695,R00694,R00692,R01375,R01376,R07500,R00756,R00769,R05805,R00770,R00762,R00764,R00767,R01372,R00134,R03215,R03146,R00519,R02520,R01068,R02778,R02780
213	0.11	238	12	46	1	1	C00031->C00079:[9->8]	RP06172,RP01464,RP06101,RP01093,RP00026,RP00180,RP00057,RP06639,RP06427,RP00060,RP06005,RP01466	R00472,R01372,R00214,R00216,R00771,R00743,R01323,R01179,R05508,R00393,R04057,R02955,R05336,R01359,R05509,R00928,R04000,R00229,R07832,R03884,R00227,R03153,R00235,R00315,R00317,R00320,R00688,R00689,R00695,R00694,R00692,R01375,R01376,R01621,R01067,R00725,R01139,R00299,R08404,R02185,R05804,R00303,R00850,R01377,R01372,R01377
214	0.22	365	31	98	2	2	C00031->C00079:[4->5,4->8]	RP06552,RP01568,RP01134,RP11173,RP01466,RP00113,RP02940,RP06299,RP06005,RP00180,RP00057,RP02450,RP01133,RP01464,RP00564,RP05915,RP00036,RP06046,RP05085,RP00395,RP13340,RP05698,RP00650,RP06101,RP01093,RP00026,RP05060,RP01033,RP00060,RP06172,RP04543	R01384,R01386,R07658,R01518,R00837,R07500,R01377,R02188,R01512,R01515,R01517,R01660,R03321,R00761,R01377,R01372,R00315,R00317,R00320,R00688,R00689,R00695,R00694,R00692,R01375,R01376,R02736,R00835,R01372,R02520,R02737,R00836,R00199,R01858,R02628,R01138,R00659,R00724,R00200,R00206,R02320,R00430,R00208,R01012,R00572,R02520,R07500,R05487,R01061,R01063,R01827,R01196,R00006,R00014,R00211,R00210,R01699,R00207,R00224,R00226,R00209,R05636,R03145,R02536,R02537,R00214,R00216,R00771,R00743,R01323,R01179,R05508,R00393,R04057,R02955,R05336,R01359,R05509,R00928,R04000,R00229,R07832,R03884,R00227,R03153,R00235,R05450,R00658,R00725,R01139,R00299,R08404,R02185,R05804,R00303,R00850,R00472,R00286
215	0.22	301	12	23	2	2	C00031->C00079:[4->5,4->8]	RP06552,RP06046,RP01134,RP11173,RP01466,RP04543,RP06005,RP05060,RP00057,RP01464,RP00564,RP05915	R01384,R01386,R07658,R02520,R07500,R00837,R07500,R01377,R00286,R01377,R01372,R05450,R00688,R00689,R00695,R00694,R00692,R01375,R01376,R01372,R02520,R02737,R00836
216	0.56	527	33	83	0	0	C00031->C00079:[1->6,2->10,4->3,4->8,5->7]	RP06552,RP05698,RP04318,RP00440,RP00649,RP01711,RP00453,RP00577,RP01710,RP00057,RP02750,RP01784,RP02918,RP05242,RP00285,RP05915,RP02797,RP00343,RP00291,RP00036,RP03071,RP02189,RP01093,RP01465,RP04543,RP10730,RP03070,RP12734,RP12733,RP00060,RP01785,RP02749,RP04202	R01384,R01386,R07658,R01196,R00006,R00014,R00211,R00210,R01699,R00207,R00224,R00226,R00209,R05636,R03145,R00224,R03050,R00006,R00761,R01067,R01715,R02727,R00010,R06847,R02413,R02415,R01714,R00688,R00689,R00695,R00694,R00692,R01375,R01376,R03084,R01826,R00014,R05636,R00211,R00210,R00209,R01196,R00212,R02737,R00836,R03145,R02778,R02780,R00226,R04672,R00199,R01858,R02628,R01138,R00659,R00724,R00200,R00206,R02320,R00430,R00208,R01012,R00572,R03460,R02412,R00771,R01373,R00286,R01699,R03460,R00226,R00006,R00725,R01139,R00299,R08404,R02185,R05804,R00303,R00850,R01826,R03083,R00207
217	0.22	428	27	72	2	2	C00031->C00079:[4->5,4->8]	RP06552,RP01568,RP01134,RP11173,RP00036,RP00113,RP04543,RP02454,RP00453,RP06005,RP02961,RP00057,RP01033,RP01464,RP00564,RP05915,RP01466,RP06046,RP05085,RP01590,RP13340,RP05698,RP00650,RP05060,RP00395,RP00343,RP00216	R01384,R01386,R07658,R01518,R00837,R07500,R00199,R01858,R02628,R01138,R00659,R00724,R00200,R00206,R02320,R00430,R00208,R01012,R00572,R02188,R01512,R01515,R01517,R01660,R00286,R02740,R02727,R00010,R01377,R01372,R00028,R00688,R00689,R00695,R00694,R00692,R01375,R01376,R00658,R01372,R02520,R02737,R00836,R01377,R02520,R07500,R05487,R01555,R05196,R01827,R01196,R00006,R00014,R00211,R00210,R01699,R00207,R00224,R00226,R00209,R05636,R03145,R02536,R02537,R05450,R01061,R01063,R02778,R02780,R01788,R02189,R01786
218	1.00	532	32	67	2	2	C00031->C00079:[1->10,2->6,4->5,4->7,4->8,5->3,5->4,7->1,7->2,9->4]	RP06552,RP01134,RP01711,RP01466,RP00650,RP02273,RP00649,RP04543,RP06005,RP00577,RP01710,RP00057,RP02750,RP11173,RP01784,RP01464,RP00564,RP05915,RP00334,RP02749,RP06046,RP00036,RP05085,RP03071,RP02189,RP01093,RP05060,RP03070,RP00060,RP01785,RP04202,RP06299	R01384,R01386,R07658,R00837,R01715,R01377,R02536,R02537,R02521,R00761,R01067,R00286,R01377,R01372,R06847,R02413,R02415,R01714,R00688,R00689,R00695,R00694,R00692,R01375,R01376,R03084,R07500,R01826,R01372,R02520,R02737,R00836,R01730,R01728,R03083,R02520,R07500,R00199,R01858,R02628,R01138,R00659,R00724,R00200,R00206,R02320,R00430,R00208,R01012,R00572,R05487,R03460,R02412,R00771,R05450,R03460,R00725,R01139,R00299,R08404,R02185,R05804,R00303,R00850,R01826,R00207,R00761
219	0.22	367	25	57	2	2	C00031->C00079:[4->5,4->8,7->5,7->8]	RP06552,RP00164,RP01925,RP01466,RP00650,RP00528,RP04543,RP01134,RP06005,RP00357,RP00057,RP11173,RP01133,RP01464,RP03735,RP00564,RP05915,RP06046,RP05085,RP01093,RP05060,RP00052,RP00060,RP01270,RP06593	R01384,R01386,R07658,R01010,R01011,R01012,R02035,R01377,R02536,R02537,R00604,R02479,R00286,R00837,R01377,R01372,R06862,R01440,R00688,R00689,R00695,R00694,R00692,R01375,R01376,R07500,R00835,R01372,R00134,R03215,R03146,R00519,R02520,R02737,R00836,R02520,R07500,R05487,R00771,R05450,R00756,R00769,R05805,R00770,R00762,R00764,R00767,R00725,R01139,R00299,R08404,R02185,R05804,R00303,R00850,R01068,R01528
220	0.22	362	23	57	2	2	C00031->C00079:[4->5,4->8]	RP06552,RP00164,RP00650,RP00453,RP06005,RP00357,RP01464,RP03735,RP05085,RP01093,RP05060,RP00052,RP00060,RP00343,RP11173,RP01466,RP00528,RP04543,RP00057,RP00564,RP05915,RP06046,RP01270	R01384,R01386,R07658,R01010,R01011,R01012,R02536,R02537,R02727,R00010,R01377,R01372,R06862,R01440,R01372,R00134,R03215,R03146,R00519,R05487,R00771,R05450,R00756,R00769,R05805,R00770,R00762,R00764,R00767,R00725,R01139,R00299,R08404,R02185,R05804,R00303,R00850,R02778,R02780,R07500,R01377,R00604,R02479,R00286,R00688,R00689,R00695,R00694,R00692,R01375,R01376,R02520,R02737,R00836,R02520,R07500,R01068
221	0.78	289	28	120	0	0	C00031->C00079:[1->6,2->10,4->2,4->3,4->4,4->8,5->7]	RP06552,RP01134,RP01711,RP00015,RP00177,RP00649,RP04543,RP00453,RP01093,RP01710,RP00057,RP02750,RP01784,RP05915,RP02749,RP00305,RP00930,RP02189,RP00577,RP01465,RP01785,RP03070,RP00078,RP00060,RP03071,RP00343,RP01431,RP05857	R01384,R01386,R07658,R00837,R01715,R07997,R08082,R08050,R05036,R05037,R01412,R05857,R05229,R05039,R08611,R06551,R05301,R05302,R05097,R03812,R05320,R06539,R01252,R08081,R03737,R03376,R05419,R02444,R02445,R01879,R06338,R06335,R03218,R02160,R06336,R06337,R02486,R07366,R07996,R03219,R05228,R07993,R03590,R07187,R06540,R07329,R08610,R03806,R07184,R04276,R07186,R03640,R07368,R03809,R07367,R05469,R05468,R03009,R03008,R04073,R03451,R05722,R05723,R05466,R02397,R06323,R06322,R03126,R07185,R00351,R00352,R00362,R00761,R01067,R00286,R02727,R00010,R00771,R01714,R00688,R00689,R00695,R00694,R00692,R01375,R01376,R03084,R01826,R02737,R00836,R03083,R00709,R00267,R00479,R02412,R06847,R02413,R02415,R01373,R01826,R03460,R00431,R00346,R00345,R00726,R00341,R00725,R01139,R00299,R08404,R02185,R05804,R00303,R00850,R03460,R02778,R02780,R01324,R00709,R00267
222	0.22	425	25	80	2	2	C00031->C00079:[4->5,4->8]	RP06552,RP01568,RP11173,RP00036,RP00113,RP05085,RP04543,RP00453,RP06005,RP00057,RP01033,RP01464,RP00564,RP05915,RP01466,RP06046,RP01271,RP00395,RP05698,RP00650,RP01093,RP05060,RP00052,RP00060,RP00343	R01384,R01386,R07658,R01518,R07500,R00199,R01858,R02628,R01138,R00659,R00724,R00200,R00206,R02320,R00430,R00208,R01012,R00572,R02188,R01512,R01515,R01517,R01660,R05487,R00286,R02727,R00010,R01377,R01372,R00688,R00689,R00695,R00694,R00692,R01375,R01376,R00658,R01372,R02520,R02737,R00836,R01377,R02520,R07500,R01068,R01061,R01063,R01196,R00006,R00014,R00211,R00210,R01699,R00207,R00224,R00226,R00209,R05636,R03145,R02536,R02537,R00771,R05450,R00756,R00769,R05805,R00770,R00762,R00764,R00767,R00725,R01139,R00299,R08404,R02185,R05804,R00303,R00850,R02778,R02780
223	1.00	524	30	76	1	1	C00031->C00079:[1->10,1->4,1->5,2->6,2->8,4->1,4->2,4->7,5->3]	RP01568,RP01466,RP00113,RP02273,RP02940,RP01711,RP06005,RP00577,RP01710,RP00057,RP02450,RP03071,RP01133,RP02750,RP01464,RP00334,RP00036,RP00395,RP13340,RP05698,RP02189,RP01093,RP05060,RP03070,RP01033,RP00060,RP01785,RP02749,RP00649,RP01784	R01518,R01377,R02188,R01512,R01515,R01517,R01660,R02521,R03321,R01715,R01377,R01372,R06847,R02413,R02415,R01714,R00688,R00689,R00695,R00694,R00692,R01375,R01376,R02736,R03460,R00835,R03084,R01372,R01730,R01728,R00199,R01858,R02628,R01138,R00659,R00724,R00200,R00206,R02320,R00430,R00208,R01012,R00572,R01061,R01063,R01827,R01196,R00006,R00014,R00211,R00210,R01699,R00207,R00224,R00226,R00209,R05636,R03145,R02412,R00771,R05450,R03460,R00658,R00725,R01139,R00299,R08404,R02185,R05804,R00303,R00850,R01826,R03083,R00761,R01067,R01826
224	0.33	357	19	38	3	3	C00031->C00079:[7->2,7->8,9->5]	RP00214,RP01925,RP01215,RP01466,RP02273,RP01416,RP01464,RP01093,RP06005,RP05060,RP00057,RP09028,RP01133,RP00060,RP01711,RP00334,RP06299,RP06593,RP04202	R06603,R00985,R01302,R00986,R02035,R00985,R00986,R01377,R02521,R01302,R01372,R00771,R01377,R01372,R05450,R00688,R00689,R00695,R00694,R00692,R01375,R01376,R06603,R00835,R00725,R01139,R00299,R08404,R02185,R05804,R00303,R00850,R01715,R01730,R01728,R00761,R01528,R00207
225	1.00	536	37	75	2	2	C00031->C00079:[1->10,2->6,4->5,4->7,4->8,5->3,5->4,7->1,7->2,9->4]	RP06552,RP01134,RP01711,RP06172,RP00650,RP02273,RP00649,RP06299,RP06005,RP00180,RP01710,RP00057,RP02750,RP11173,RP01784,RP01464,RP00564,RP05915,RP00334,RP02749,RP01466,RP06046,RP00036,RP05085,RP03071,RP00577,RP03070,RP02189,RP06101,RP01093,RP05060,RP08343,RP00060,RP01785,RP04202,RP04833,RP04543	R01384,R01386,R07658,R00837,R01715,R00472,R02536,R02537,R02521,R00761,R01067,R00761,R01377,R01372,R00315,R00317,R00320,R01714,R00688,R00689,R00695,R00694,R00692,R01375,R01376,R03084,R07500,R01826,R01372,R02520,R02737,R00836,R01730,R01728,R03083,R01377,R02520,R07500,R00199,R01858,R02628,R01138,R00659,R00724,R00200,R00206,R02320,R00430,R00208,R01012,R00572,R05487,R03460,R06847,R02413,R02415,R03460,R02412,R00214,R00216,R00771,R05450,R00236,R00725,R01139,R00299,R08404,R02185,R05804,R00303,R00850,R01826,R00207,R00316,R00286
226	0.22	213	17	56	2	2	C00031->C00079:[9->5,9->8]	RP06046,RP00564,RP11173,RP06172,RP06299,RP06101,RP01093,RP06005,RP00180,RP05060,RP00057,RP00026,RP00285,RP01464,RP00060,RP04202,RP01466	R02520,R07500,R02520,R07500,R00472,R00761,R00214,R00216,R00771,R01377,R01372,R00315,R00317,R00320,R05450,R00688,R00689,R00695,R00694,R00692,R01375,R01376,R00743,R01323,R01179,R05508,R00393,R04057,R02955,R05336,R01359,R05509,R00928,R04000,R00229,R07832,R03884,R00227,R03153,R00235,R00211,R00210,R00209,R01196,R00212,R01372,R00725,R01139,R00299,R08404,R02185,R05804,R00303,R00850,R00207,R01377
227	0.22	287	20	60	1	1	C00031->C00079:[4->5,4->8]	RP06552,RP06046,RP11173,RP06172,RP06639,RP00060,RP04543,RP06101,RP00453,RP06005,RP01093,RP05060,RP00057,RP00026,RP06427,RP01464,RP00564,RP00343,RP00180,RP05915	R01384,R01386,R07658,R02520,R07500,R07500,R00472,R01621,R00725,R01139,R00299,R08404,R02185,R05804,R00303,R00850,R00286,R00214,R00216,R02727,R00010,R01377,R01372,R00771,R05450,R00688,R00689,R00695,R00694,R00692,R01375,R01376,R00743,R01323,R01179,R05508,R00393,R04057,R02955,R05336,R01359,R05509,R00928,R04000,R00229,R07832,R03884,R00227,R03153,R00235,R01067,R01372,R02520,R02778,R02780,R00315,R00317,R00320,R02737,R00836
228	0.22	344	23	49	2	2	C00031->C00079:[4->5,4->8]	RP06552,RP01134,RP11173,RP01466,RP00650,RP06299,RP00453,RP06005,RP00057,RP01464,RP00564,RP05915,RP00343,RP06172,RP06046,RP05085,RP06101,RP01093,RP05060,RP00285,RP00060,RP04202,RP04543	R01384,R01386,R07658,R00837,R07500,R01377,R02536,R02537,R00761,R02727,R00010,R01377,R01372,R00688,R00689,R00695,R00694,R00692,R01375,R01376,R01372,R02520,R02737,R00836,R02778,R02780,R00472,R02520,R07500,R05487,R00214,R00216,R00771,R05450,R00211,R00210,R00209,R01196,R00212,R00725,R01139,R00299,R08404,R02185,R05804,R00303,R00850,R00207,R00286
229	0.78	282	26	116	0	0	C00031->C00079:[1->6,2->10,4->2,4->3,4->4,4->8,5->7]	RP06552,RP01134,RP01711,RP00015,RP00177,RP00649,RP04543,RP01093,RP01710,RP00057,RP02750,RP01784,RP05915,RP00305,RP00930,RP02189,RP00577,RP01465,RP01785,RP03070,RP00078,RP00060,RP03071,RP02749,RP01431,RP05857	R01384,R01386,R07658,R00837,R01715,R07997,R08082,R08050,R05036,R05037,R01412,R05857,R05229,R05039,R08611,R06551,R05301,R05302,R05097,R03812,R05320,R06539,R01252,R08081,R03737,R03376,R05419,R02444,R02445,R01879,R06338,R06335,R03218,R02160,R06336,R06337,R02486,R07366,R07996,R03219,R05228,R07993,R03590,R07187,R06540,R07329,R08610,R03806,R07184,R04276,R07186,R03640,R07368,R03809,R07367,R05469,R05468,R03009,R03008,R04073,R03451,R05722,R05723,R05466,R02397,R06323,R06322,R03126,R07185,R00351,R00352,R00362,R00761,R01067,R00286,R00771,R01714,R00688,R00689,R00695,R00694,R00692,R01375,R01376,R03084,R01826,R02737,R00836,R00709,R00267,R00479,R02412,R06847,R02413,R02415,R01373,R01826,R03460,R00431,R00346,R00345,R00726,R00341,R00725,R01139,R00299,R08404,R02185,R05804,R00303,R00850,R03460,R03083,R01324,R00709,R00267
230	0.22	381	23	47	2	2	C00031->C00079:[4->5,4->8]	RP06552,RP00650,RP01466,RP06299,RP00453,RP06005,RP00180,RP08343,RP01464,RP04833,RP05085,RP06101,RP01093,RP05060,RP00060,RP00343,RP11173,RP06172,RP04543,RP00057,RP00564,RP05915,RP06046	R01384,R01386,R07658,R02536,R02537,R01377,R00761,R02727,R00010,R01377,R01372,R00315,R00317,R00320,R00236,R01372,R00316,R05487,R00214,R00216,R00771,R05450,R00725,R01139,R00299,R08404,R02185,R05804,R00303,R00850,R02778,R02780,R07500,R00472,R00286,R00688,R00689,R00695,R00694,R00692,R01375,R01376,R02520,R02737,R00836,R02520,R07500
231	0.22	410	29	79	2	2	C00031->C00079:[4->5,4->8,7->5,7->8]	RP06552,RP01568,RP11173,RP01925,RP00036,RP00113,RP04543,RP02454,RP01134,RP06005,RP02961,RP00057,RP01033,RP01133,RP01464,RP00564,RP05915,RP01466,RP06046,RP05085,RP01590,RP13340,RP05698,RP00650,RP05060,RP00395,RP00060,RP06593,RP00216	R01384,R01386,R07658,R01518,R07500,R02035,R00199,R01858,R02628,R01138,R00659,R00724,R00200,R00206,R02320,R00430,R00208,R01012,R00572,R02188,R01512,R01515,R01517,R01660,R00286,R02740,R00837,R01377,R01372,R00028,R00688,R00689,R00695,R00694,R00692,R01375,R01376,R00658,R00835,R01372,R02520,R02737,R00836,R01377,R02520,R07500,R05487,R01555,R05196,R01827,R01196,R00006,R00014,R00211,R00210,R01699,R00207,R00224,R00226,R00209,R05636,R03145,R02536,R02537,R05450,R01061,R01063,R00725,R01139,R00299,R08404,R02185,R05804,R00303,R00850,R01528,R01788,R02189,R01786
232	0.33	428	25	73	3	3	C00031->C00079:[2->8,7->2,9->5]	RP01568,RP01711,RP01215,RP01466,RP00113,RP02273,RP00649,RP06299,RP09028,RP06005,RP00214,RP00057,RP01033,RP01464,RP00334,RP00036,RP00395,RP13340,RP01790,RP05698,RP01416,RP01093,RP05060,RP00060,RP04202	R01518,R01715,R00985,R00986,R01377,R02188,R01512,R01515,R01517,R01660,R02521,R00761,R01067,R00761,R06603,R01377,R01372,R06603,R00985,R01302,R00986,R00688,R00689,R00695,R00694,R00692,R01375,R01376,R00658,R01372,R01730,R01728,R00199,R01858,R02628,R01138,R00659,R00724,R00200,R00206,R02320,R00430,R00208,R01012,R00572,R01061,R01063,R01827,R01830,R01196,R00006,R00014,R00211,R00210,R01699,R00207,R00224,R00226,R00209,R05636,R03145,R01302,R00771,R05450,R00725,R01139,R00299,R08404,R02185,R05804,R00303,R00850,R00207
233	0.22	236	20	67	2	2	C00031->C00079:[4->5,4->8]	RP06552,RP06046,RP01134,RP04543,RP06172,RP00564,RP06299,RP05915,RP01093,RP00026,RP00180,RP05060,RP00057,RP11173,RP00079,RP01464,RP00060,RP06005,RP05729,RP01466	R01384,R01386,R07658,R02520,R07500,R00837,R00286,R00472,R02520,R00761,R02737,R00836,R00771,R00743,R01323,R01179,R05508,R00393,R04057,R02955,R05336,R01359,R05509,R00928,R04000,R00229,R07832,R03884,R00227,R03153,R00235,R00315,R00317,R00320,R05450,R00688,R00689,R00695,R00694,R00692,R01375,R01376,R07500,R00361,R00360,R00343,R00342,R01447,R01257,R01372,R00725,R01139,R00299,R08404,R02185,R05804,R00303,R00850,R01377,R01372,R00217,R00346,R00345,R00726,R00341,R00431,R01377
234	0.22	332	20	45	2	2	C00031->C00079:[4->5,4->8]	RP06552,RP06046,RP11173,RP04543,RP06172,RP00564,RP06299,RP06101,RP01093,RP06005,RP00453,RP05060,RP00057,RP05915,RP00285,RP01464,RP00060,RP04202,RP00343,RP01466	R01384,R01386,R07658,R02520,R07500,R07500,R00286,R00472,R02520,R00761,R00214,R00216,R00771,R01377,R01372,R02727,R00010,R05450,R00688,R00689,R00695,R00694,R00692,R01375,R01376,R02737,R00836,R00211,R00210,R00209,R01196,R00212,R01372,R00725,R01139,R00299,R08404,R02185,R05804,R00303,R00850,R00207,R02778,R02780,R01377
235	0.33	368	16	47	2	2	C00031->C00079:[4->8,7->2,9->5]	RP06552,RP01134,RP05698,RP00057,RP01711,RP01093,RP01465,RP00214,RP01215,RP09028,RP01416,RP00060,RP04202,RP06299,RP05915,RP04543	R01384,R01386,R07658,R00837,R01196,R00006,R00014,R00211,R00210,R01699,R00207,R00224,R00226,R00209,R05636,R03145,R00688,R00689,R00695,R00694,R00692,R01375,R01376,R01715,R00771,R01373,R06603,R00985,R01302,R00986,R00985,R00986,R06603,R01302,R00725,R01139,R00299,R08404,R02185,R05804,R00303,R00850,R00207,R00761,R02737,R00836,R00286
236	0.22	347	24	48	2	2	C00031->C00079:[4->5,4->8,7->5,7->8]	RP06552,RP01134,RP01925,RP06172,RP00650,RP06299,RP06005,RP00057,RP11173,RP01133,RP01464,RP00564,RP05915,RP01466,RP06046,RP05085,RP06101,RP01093,RP05060,RP00285,RP00060,RP04202,RP06593,RP04543	R01384,R01386,R07658,R00837,R02035,R00472,R02536,R02537,R00761,R01377,R01372,R00688,R00689,R00695,R00694,R00692,R01375,R01376,R07500,R00835,R01372,R02520,R02737,R00836,R01377,R02520,R07500,R05487,R00214,R00216,R00771,R05450,R00211,R00210,R00209,R01196,R00212,R00725,R01139,R00299,R08404,R02185,R05804,R00303,R00850,R00207,R01528,R00286
237	0.22	289	23	62	2	2	C00031->C00079:[4->5,4->8]	RP06552,RP01134,RP11173,RP06172,RP00650,RP06299,RP06005,RP00180,RP00057,RP06639,RP01464,RP00564,RP05915,RP01466,RP06046,RP05085,RP06101,RP01093,RP00026,RP05060,RP06427,RP00060,RP04543	R01384,R01386,R07658,R00837,R07500,R00472,R02536,R02537,R00761,R01377,R01372,R00315,R00317,R00320,R00688,R00689,R00695,R00694,R00692,R01375,R01376,R01621,R01372,R02520,R02737,R00836,R01377,R02520,R07500,R05487,R00214,R00216,R00771,R00743,R01323,R01179,R05508,R00393,R04057,R02955,R05336,R01359,R05509,R00928,R04000,R00229,R07832,R03884,R00227,R03153,R00235,R05450,R01067,R00725,R01139,R00299,R08404,R02185,R05804,R00303,R00850,R00286
238	0.22	344	13	26	1	1	C00031->C00079:[4->5,4->8]	RP06552,RP06046,RP01134,RP11173,RP04543,RP00453,RP06005,RP05060,RP00057,RP01464,RP00564,RP00343,RP05915	R01384,R01386,R07658,R02520,R07500,R00837,R07500,R00286,R02727,R00010,R01377,R01372,R05450,R00688,R00689,R00695,R00694,R00692,R01375,R01376,R01372,R02520,R02778,R02780,R02737,R00836
239	0.22	282	21	61	2	2	C00031->C00079:[4->5,4->8]	RP06552,RP06046,RP11173,RP04543,RP06172,RP00060,RP06101,RP01093,RP00026,RP00180,RP00453,RP05060,RP00057,RP05915,RP06639,RP06427,RP01464,RP00564,RP06005,RP00343,RP01466	R01384,R01386,R07658,R02520,R07500,R07500,R00286,R00472,R00725,R01139,R00299,R08404,R02185,R05804,R00303,R00850,R00214,R00216,R00771,R00743,R01323,R01179,R05508,R00393,R04057,R02955,R05336,R01359,R05509,R00928,R04000,R00229,R07832,R03884,R00227,R03153,R00235,R00315,R00317,R00320,R02727,R00010,R05450,R00688,R00689,R00695,R00694,R00692,R01375,R01376,R02737,R00836,R01621,R01067,R01372,R02520,R01377,R01372,R02778,R02780,R01377
240	0.22	359	32	102	2	2	C00031->C00079:[4->5,4->8]	RP06552,RP01568,RP01134,RP11173,RP00036,RP00113,RP06299,RP02454,RP06005,RP00180,RP02961,RP00057,RP01033,RP01464,RP00564,RP05915,RP01466,RP06046,RP05085,RP01590,RP13340,RP05698,RP00650,RP06101,RP01093,RP00026,RP05060,RP00395,RP00060,RP06172,RP00216,RP04543	R01384,R01386,R07658,R01518,R00837,R07500,R00199,R01858,R02628,R01138,R00659,R00724,R00200,R00206,R02320,R00430,R00208,R01012,R00572,R02188,R01512,R01515,R01517,R01660,R00761,R02740,R01377,R01372,R00315,R00317,R00320,R00028,R00688,R00689,R00695,R00694,R00692,R01375,R01376,R00658,R01372,R02520,R02737,R00836,R01377,R02520,R07500,R05487,R01555,R05196,R01827,R01196,R00006,R00014,R00211,R00210,R01699,R00207,R00224,R00226,R00209,R05636,R03145,R02536,R02537,R00214,R00216,R00771,R00743,R01323,R01179,R05508,R00393,R04057,R02955,R05336,R01359,R05509,R00928,R04000,R00229,R07832,R03884,R00227,R03153,R00235,R05450,R01061,R01063,R00725,R01139,R00299,R08404,R02185,R05804,R00303,R00850,R00472,R01788,R02189,R01786,R00286
241	0.22	353	22	54	2	2	C00031->C00079:[4->5,4->8]	RP06552,RP00164,RP11173,RP01466,RP00650,RP00528,RP04543,RP01134,RP06005,RP00357,RP00057,RP01464,RP03735,RP00564,RP05915,RP06046,RP05085,RP01093,RP05060,RP00052,RP00060,RP01270	R01384,R01386,R07658,R01010,R01011,R01012,R07500,R01377,R02536,R02537,R00604,R02479,R00286,R00837,R01377,R01372,R06862,R01440,R00688,R00689,R00695,R00694,R00692,R01375,R01376,R01372,R00134,R03215,R03146,R00519,R02520,R02737,R00836,R02520,R07500,R05487,R00771,R05450,R00756,R00769,R05805,R00770,R00762,R00764,R00767,R00725,R01139,R00299,R08404,R02185,R05804,R00303,R00850,R01068
242	0.22	284	16	38	1	1	C00031->C00079:[4->5,4->8,7->5,7->8]	RP06552,RP06046,RP01134,RP02273,RP04543,RP01465,RP00057,RP05760,RP11173,RP01133,RP01925,RP00060,RP00334,RP00564,RP05915,RP06593	R01384,R01386,R07658,R02520,R07500,R00837,R02521,R00286,R01373,R00688,R00689,R00695,R00694,R00692,R01375,R01376,R02521,R06632,R03341,R05778,R00042,R07500,R00835,R02035,R00725,R01139,R00299,R08404,R02185,R05804,R00303,R00850,R01730,R01728,R02520,R02737,R00836,R01528
