# Supplementary material for: 13C-metabolic flux ratio and novel carbon path analyses confirmed that Trichoderma reesei uses primarily the respirative pathway also on the preferred carbon source glucose
Source: BMC Syst Biol. 2009 Oct 29;3:104. doi: 10.1186/1752-0509-3-104 (PMC2776023; doi:10.1186/1752-0509-3-104)
Supplement: Additional file 1 — Pathways discovered in ReTrace carbon path analysis. Graphical and tabular representations of amino acid synthesis pathways discovered in ReTrace carbon path analysis [21]. Self-contained web site: unpack zip archive and open index.html with a web browser. [file 1752-0509-3-104-S1.zip › AF1-treesei/pathways-C00024-C00026-to-C00047.txt]

# Pathways from Acetyl-CoA;,2-Oxoglutarate; (C00024,C00026) to L-Lysine; (C00047)
# CPU time, time/path:	3.74314049587
# CPU time, total:	1358.76
# Computation time, time/path:	0:00:03.746830
# Computation time, total:	0:22:40.099383
# Database (-d):	/home/group/icomic/data/kegg/ligand/2009.03.30
# GreedyFinish (-g):	False
# KDiminish (-n):	('list', [50, 10, 1])
# MaxDepth (-m):	6
# NumPaths (-k):	10
# PathwayAvgLen:	14.6282420749
# PathwayLenStdDev:	2.98654196903
# Pathways (complete) found:	142
# Pathways (incomplete) found:	221
# Pathways found:	363
# PruneToSize (-p):	None
# Scores (-c):	treesei.reaction_max_scores_kegg
# Sources:	C00024,C00026
# StorePartials (-i):	True
# Target dir (-o):	/fs-1/2/epitkane/public_html/pub/retrace/run090623-scores_maps_images
# Targets:	C00047
# UseDijkstra (-q):	False
#PathIndex ZoScore AvgReactionScore NumRpairs NumReactions ZeroScores ScoresUnderThr CompositeMap Rpairs Reactions
1	0.67	270	20	101	0	0	C00026->C00047:[3->3,3->9], C00024->C00047:[49->1,50->2]	RP06172,RP01861,RP00609,RP00930,RP05938,RP04394,RP02697,RP01292,RP05857,RP05981,RP05939,RP05677,RP07082,RP00418,RP04034,RP00121,RP08329,RP00314,RP01859,RP00497	R00472,R01940,R00715,R00716,R00479,R01940,R01933,R00238,R03026,R01082,R00709,R00267,R02488,R02487,R02315,R02313,R08549,R07997,R08082,R08050,R05036,R05037,R01412,R05857,R05229,R05228,R08611,R06551,R07185,R05301,R05302,R05097,R03812,R05320,R06539,R01252,R08081,R03737,R03376,R00474,R08610,R05419,R02444,R02445,R00265,R00621,R01879,R06338,R06335,R03218,R03219,R06336,R06337,R02486,R07366,R07996,R08165,R05039,R07993,R03590,R01700,R07187,R06540,R02160,R07329,R03806,R07184,R00272,R07186,R03640,R07368,R03809,R07367,R05469,R05468,R01197,R03009,R03008,R04073,R03451,R05722,R05723,R05466,R02397,R06323,R06322,R03126,R04276,R02571,R02488,R02487,R04390,R00412,R00408,R02164,R00402,R04863,R01976,R01975,R01939,R03098
2	0.67	229	15	94	0	0	C00026->C00047:[3->3,3->9], C00024->C00047:[49->1,49->3,49->9,50->2]	RP05981,RP05939,RP06172,RP01861,RP00500,RP00609,RP07082,RP06101,RP00418,RP04394,RP02697,RP00314,RP01859,RP05938,RP05677	R02488,R02487,R02315,R02313,R00472,R01940,R03102,R03103,R00715,R00716,R02571,R00214,R00216,R02488,R02487,R00238,R03026,R01976,R01975,R01939,R01940,R01933,R08549,R07997,R08082,R08050,R05036,R05037,R01412,R05857,R05229,R05228,R08611,R06551,R07185,R05301,R05302,R05097,R03812,R05320,R06539,R01252,R08081,R03737,R03376,R00474,R08610,R05419,R02444,R02445,R00265,R00621,R01879,R06338,R06335,R03218,R03219,R06336,R06337,R02486,R07366,R07996,R08165,R05039,R07993,R03590,R01700,R07187,R06540,R02160,R07329,R03806,R07184,R00272,R07186,R03640,R07368,R03809,R07367,R05469,R05468,R01197,R03009,R03008,R04073,R03451,R05722,R05723,R05466,R02397,R06323,R06322,R03126,R04276
3	0.67	271	20	209	0	0	C00026->C00047:[3->3,3->9], C00024->C00047:[49->1,50->2]	RP01861,RP00500,RP00609,RP04394,RP00007,RP03722,RP02697,RP05981,RP03973,RP05939,RP05677,RP01319,RP02707,RP07082,RP00418,RP06373,RP00314,RP01859,RP08184,RP05938	R01940,R03102,R03103,R00715,R00716,R00238,R02837,R04723,R06635,R05672,R01556,R00228,R00229,R00227,R01023,R02772,R06643,R01850,R02152,R05537,R04364,R00586,R01889,R03230,R00627,R00706,R00705,R02481,R04348,R01624,R08530,R08531,R05351,R01154,R08332,R08331,R03621,R01204,R03437,R00271,R07833,R00234,R00230,R04466,R00236,R03065,R03064,R05188,R01196,R04192,R03668,R04316,R02191,R00370,R00371,R02396,R02058,R00235,R01808,R01807,R01806,R01213,R05876,R05190,R06453,R05870,R01160,R08532,R08248,R03903,R07251,R07252,R07253,R03056,R06510,R02911,R00487,R00209,R01089,R02616,R01978,R04024,R01776,R02387,R06311,R05063,R08036,R08213,R00472,R08250,R04950,R03910,R04484,R00211,R00210,R00998,R00212,R07249,R05332,R02569,R03455,R00259,R06978,R03552,R03760,R00351,R00352,R00399,R00693,R03767,R08433,R00238,R06307,R03017,R07399,R00454,R00927,R03168,R00130,R03026,R02488,R02487,R00181,R02315,R02313,R08549,R07997,R08082,R08050,R05036,R05037,R01412,R05857,R05229,R05228,R08611,R06551,R07185,R05301,R05302,R05097,R03812,R05320,R06539,R01252,R08081,R03737,R03376,R00474,R08610,R05419,R02444,R02445,R00265,R00621,R01879,R06338,R06335,R03218,R03219,R06336,R06337,R02486,R07366,R07996,R08165,R05039,R07993,R03590,R01700,R07187,R06540,R02160,R07329,R03806,R07184,R00272,R07186,R03640,R07368,R03809,R07367,R05469,R05468,R01197,R03009,R03008,R04073,R03451,R05722,R05723,R05466,R02397,R06323,R06322,R03126,R04276,R01127,R03036,R02571,R02488,R02487,R00941,R01976,R01975,R01939,R04560,R01940,R01933
4	0.67	278	17	162	0	0	C00026->C00047:[3->3,3->9], C00024->C00047:[49->1,50->2]	RP05981,RP05939,RP05677,RP01861,RP00609,RP07082,RP00418,RP05938,RP00014,RP08483,RP04034,RP08329,RP00314,RP01859,RP02697,RP00497,RP04394	R02488,R02487,R02315,R02313,R08549,R07997,R08082,R08050,R05036,R05037,R01412,R05857,R05229,R05228,R08611,R06551,R07185,R05301,R05302,R05097,R03812,R05320,R06539,R01252,R08081,R03737,R03376,R00474,R08610,R05419,R02444,R02445,R00265,R00621,R01879,R06338,R06335,R03218,R03219,R06336,R06337,R02486,R07366,R07996,R08165,R05039,R07993,R03590,R01700,R07187,R06540,R02160,R07329,R03806,R07184,R00272,R07186,R03640,R07368,R03809,R07367,R05469,R05468,R01197,R03009,R03008,R04073,R03451,R05722,R05723,R05466,R02397,R06323,R06322,R03126,R04276,R01940,R00715,R00716,R02571,R02488,R02487,R01940,R01933,R07659,R04467,R04234,R00093,R01161,R06423,R00250,R07276,R03053,R01214,R07275,R04338,R05052,R04475,R04438,R02283,R02772,R02773,R02619,R00684,R00668,R00243,R00114,R00248,R04269,R06977,R01939,R07277,R04029,R01956,R03243,R01155,R01648,R05507,R01339,R04529,R07396,R04028,R04171,R03207,R00667,R05085,R02433,R04188,R00895,R04173,R01684,R06426,R01090,R02199,R04217,R02077,R00258,R07613,R00021,R00694,R03248,R00372,R00355,R04051,R02274,R00734,R03952,R02700,R00457,R00908,R03120,R06844,R03266,R00261,R04390,R04863,R01976,R01975,R01939,R03026,R03098,R00238
5	0.67	434	19	98	0	0	C00026->C00047:[3->3,3->9], C00024->C00047:[49->1,50->2]	RP06172,RP01861,RP00500,RP00609,RP00930,RP00418,RP02697,RP04394,RP01292,RP05857,RP05981,RP05939,RP07082,RP00014,RP08483,RP00121,RP00314,RP01859,RP05938	R00472,R01940,R03102,R03103,R00715,R00716,R00479,R02488,R02487,R03026,R00238,R01082,R00709,R00267,R02488,R02487,R02315,R02313,R02571,R07659,R04467,R04234,R00093,R01161,R06423,R00250,R07276,R03053,R01214,R07275,R04338,R05052,R04475,R04438,R02283,R02772,R02773,R02619,R00684,R00668,R00243,R00114,R00248,R04269,R06977,R01939,R07277,R04029,R01956,R03243,R01155,R01648,R05507,R01339,R04529,R07396,R04028,R04171,R03207,R00667,R05085,R02433,R04188,R00895,R04173,R01684,R06426,R01090,R02199,R04217,R02077,R00258,R07613,R00021,R00694,R03248,R00372,R00355,R04051,R02274,R00734,R03952,R02700,R00457,R00908,R03120,R06844,R03266,R00261,R00412,R00408,R02164,R00402,R01976,R01975,R01939,R01940,R01933
6	0.67	617	16	28	0	0	C00024->C00047:[49->1,49->3,49->9,50->2]	RP05857,RP05981,RP06172,RP00500,RP00314,RP05938,RP06101,RP00418,RP00930,RP01856,RP02697,RP04394,RP01859,RP00121,RP01292,RP00405	R00709,R00267,R02488,R02487,R00472,R03102,R03103,R01976,R01975,R01940,R01933,R00214,R00216,R02488,R02487,R00479,R01933,R03026,R00238,R01939,R00412,R00408,R02164,R00402,R01082,R00457,R07598,R00453
7	0.67	251	19	100	0	0	C00026->C00047:[1->3,1->9], C00024->C00047:[49->1,50->2]	RP00305,RP05857,RP05981,RP05939,RP00177,RP00015,RP00500,RP00314,RP05938,RP04394,RP00418,RP00285,RP01856,RP02697,RP00609,RP01859,RP00109,RP01431,RP00930	R00709,R00267,R00709,R00267,R02488,R02487,R02315,R02313,R00351,R00352,R00362,R07997,R08082,R08050,R05036,R05037,R01412,R05857,R05229,R05039,R08611,R06551,R05301,R05302,R05097,R03812,R05320,R06539,R01252,R08081,R03737,R03376,R05419,R02444,R02445,R01879,R06338,R06335,R03218,R02160,R06336,R06337,R02486,R07366,R07996,R03219,R05228,R07993,R03590,R07187,R06540,R07329,R08610,R03806,R07184,R04276,R07186,R03640,R07368,R03809,R07367,R05469,R05468,R03009,R03008,R04073,R03451,R05722,R05723,R05466,R02397,R06323,R06322,R03126,R07185,R03102,R03103,R01976,R01975,R01940,R01933,R00238,R02488,R02487,R00211,R00210,R00209,R01196,R00212,R01933,R03026,R00715,R00716,R01939,R00344,R00930,R00217,R00353,R01324,R00479
8	0.67	204	13	89	0	0	C00026->C00047:[3->3,3->9], C00024->C00047:[49->1,50->2]	RP11169,RP05939,RP05677,RP00500,RP00609,RP05938,RP04394,RP02699,RP01856,RP02697,RP00314,RP01859,RP07306	R05579,R02315,R02313,R08549,R07997,R08082,R08050,R05036,R05037,R01412,R05857,R05229,R05228,R08611,R06551,R07185,R05301,R05302,R05097,R03812,R05320,R06539,R01252,R08081,R03737,R03376,R00474,R08610,R05419,R02444,R02445,R00265,R00621,R01879,R06338,R06335,R03218,R03219,R06336,R06337,R02486,R07366,R07996,R08165,R05039,R07993,R03590,R01700,R07187,R06540,R02160,R07329,R03806,R07184,R00272,R07186,R03640,R07368,R03809,R07367,R05469,R05468,R01197,R03009,R03008,R04073,R03451,R05722,R05723,R05466,R02397,R06323,R06322,R03126,R04276,R03102,R03103,R00715,R00716,R01940,R01933,R00238,R03028,R01933,R03026,R01976,R01975,R01939,R03028
9	0.67	239	17	97	0	0	C00026->C00047:[3->3,3->9], C00024->C00047:[49->1,50->2]	RP05857,RP11169,RP05677,RP00500,RP00314,RP05938,RP00930,RP04394,RP02699,RP01856,RP02697,RP01859,RP00121,RP01292,RP00405,RP07306,RP06172	R00709,R00267,R05579,R08549,R07997,R08082,R08050,R05036,R05037,R01412,R05857,R05229,R05228,R08611,R06551,R07185,R05301,R05302,R05097,R03812,R05320,R06539,R01252,R08081,R03737,R03376,R00474,R08610,R05419,R02444,R02445,R00265,R00621,R01879,R06338,R06335,R03218,R03219,R06336,R06337,R02486,R07366,R07996,R08165,R05039,R07993,R03590,R01700,R07187,R06540,R02160,R07329,R03806,R07184,R00272,R07186,R03640,R07368,R03809,R07367,R05469,R05468,R01197,R03009,R03008,R04073,R03451,R05722,R05723,R05466,R02397,R06323,R06322,R03126,R04276,R03102,R03103,R01976,R01975,R01940,R01933,R00479,R00238,R03028,R01933,R03026,R01939,R00412,R00408,R02164,R00402,R01082,R00457,R07598,R00453,R03028,R00472
10	0.67	214	13	91	0	0	C00026->C00047:[3->3,3->9], C00024->C00047:[49->1,50->2]	RP05981,RP05939,RP05677,RP01861,RP00500,RP00609,RP07082,RP00418,RP04394,RP02697,RP00314,RP01859,RP05938	R02488,R02487,R02315,R02313,R08549,R07997,R08082,R08050,R05036,R05037,R01412,R05857,R05229,R05228,R08611,R06551,R07185,R05301,R05302,R05097,R03812,R05320,R06539,R01252,R08081,R03737,R03376,R00474,R08610,R05419,R02444,R02445,R00265,R00621,R01879,R06338,R06335,R03218,R03219,R06336,R06337,R02486,R07366,R07996,R08165,R05039,R07993,R03590,R01700,R07187,R06540,R02160,R07329,R03806,R07184,R00272,R07186,R03640,R07368,R03809,R07367,R05469,R05468,R01197,R03009,R03008,R04073,R03451,R05722,R05723,R05466,R02397,R06323,R06322,R03126,R04276,R01940,R03102,R03103,R00715,R00716,R02571,R02488,R02487,R00238,R03026,R01976,R01975,R01939,R01940,R01933
11	0.67	390	18	102	0	0	C00026->C00047:[3->3,3->9], C00024->C00047:[49->1,49->3,49->9,50->2]	RP05981,RP00497,RP05939,RP06172,RP00609,RP05938,RP00014,RP00079,RP00418,RP08483,RP04034,RP01856,RP08329,RP00314,RP01859,RP02697,RP05729,RP04394	R02488,R02487,R03098,R02315,R02313,R00472,R00715,R00716,R01940,R01933,R07659,R04467,R04234,R00093,R01161,R06423,R00250,R07276,R03053,R01214,R07275,R04338,R05052,R04475,R04438,R02283,R02772,R02773,R02619,R00684,R00668,R00243,R00114,R00248,R04269,R06977,R01939,R07277,R04029,R01956,R03243,R01155,R01648,R05507,R01339,R04529,R07396,R04028,R04171,R03207,R00667,R05085,R02433,R04188,R00895,R04173,R01684,R06426,R01090,R02199,R04217,R02077,R00258,R07613,R00021,R00694,R03248,R00372,R00355,R04051,R02274,R00734,R03952,R02700,R00457,R00908,R03120,R06844,R03266,R00361,R00360,R00343,R00342,R01447,R01257,R02488,R02487,R00261,R04390,R01933,R04863,R01976,R01975,R01939,R03026,R00217,R00346,R00345,R00726,R00341,R00431,R00238
12	0.67	606	20	34	0	0	C00024->C00047:[49->1,50->2,50->3,50->9]	RP05981,RP00305,RP05939,RP06374,RP00500,RP00314,RP05938,RP00418,RP00568,RP04394,RP04290,RP01856,RP01670,RP02697,RP00609,RP01859,RP00285,RP06373,RP01431,RP05880	R02488,R02487,R00709,R00267,R02315,R02313,R00945,R03102,R03103,R01976,R01975,R01940,R01933,R02488,R02487,R01218,R01220,R00238,R00220,R01933,R01655,R03026,R00715,R00716,R01939,R00211,R00210,R00209,R01196,R00212,R00941,R01324,R00351,R00352
13	0.67	356	22	207	0	0	C00026->C00047:[3->3,3->9], C00024->C00047:[49->1,50->2]	RP00609,RP00418,RP00007,RP03722,RP02697,RP04394,RP05981,RP03973,RP05939,RP01319,RP02707,RP05938,RP00014,RP08483,RP04034,RP01856,RP06373,RP08329,RP00314,RP01859,RP08184,RP00497	R00715,R00716,R02488,R02487,R02837,R04723,R06635,R05672,R01556,R00228,R00229,R00227,R01023,R02772,R06643,R01850,R02152,R05537,R04364,R00586,R01889,R03230,R00627,R00706,R00705,R02481,R04348,R01624,R08530,R08531,R05351,R01154,R08332,R08331,R03621,R01204,R03437,R00271,R07833,R00234,R00230,R04466,R00236,R03065,R03064,R05188,R01196,R04192,R03668,R04316,R02191,R00370,R00371,R02396,R02058,R00235,R01808,R01807,R01806,R01213,R05876,R05190,R06453,R05870,R01160,R08532,R08248,R03903,R07251,R07252,R07253,R03056,R06510,R02911,R00487,R00209,R01089,R02616,R01978,R04024,R01776,R02387,R06311,R05063,R08036,R08213,R00472,R08250,R04950,R03910,R04484,R00211,R00210,R00998,R00212,R07249,R05332,R02569,R03455,R00259,R06978,R03552,R03760,R00351,R00352,R00399,R00693,R03767,R08433,R00238,R06307,R03017,R07399,R00454,R00927,R03168,R00130,R03026,R00238,R02488,R02487,R00181,R02315,R02313,R01127,R03036,R01940,R01933,R07659,R04467,R04234,R00093,R01161,R06423,R00250,R07276,R03053,R01214,R07275,R04338,R05052,R04475,R04438,R02283,R02772,R02773,R02619,R00684,R00668,R00243,R00114,R00248,R04269,R06977,R01939,R07277,R04029,R01956,R03243,R01155,R01648,R05507,R01339,R04529,R07396,R04028,R04171,R03207,R00667,R05085,R02433,R04188,R00895,R04173,R01684,R06426,R01090,R02199,R04217,R02077,R00258,R07613,R00021,R00694,R03248,R00372,R00355,R04051,R02274,R00734,R03952,R02700,R00457,R00908,R03120,R06844,R03266,R00261,R04390,R01933,R00941,R04863,R01976,R01975,R01939,R04560,R03098
14	0.67	649	15	22	0	0	C00024->C00047:[49->1,49->3,49->9,50->2]	RP05981,RP05939,RP06172,RP00609,RP05938,RP06101,RP00418,RP04394,RP04034,RP01856,RP08329,RP00314,RP01859,RP02697,RP00497	R02488,R02487,R02315,R02313,R00472,R00715,R00716,R01940,R01933,R00214,R00216,R02488,R02487,R00238,R04390,R01933,R04863,R01976,R01975,R01939,R03026,R03098
15	0.67	189	12	88	0	0	C00026->C00047:[3->3,3->9], C00024->C00047:[49->5,50->8]	RP11169,RP05677,RP00500,RP00314,RP05938,RP02699,RP01856,RP12277,RP01859,RP02697,RP07306,RP00405	R05579,R08549,R07997,R08082,R08050,R05036,R05037,R01412,R05857,R05229,R05228,R08611,R06551,R07185,R05301,R05302,R05097,R03812,R05320,R06539,R01252,R08081,R03737,R03376,R00474,R08610,R05419,R02444,R02445,R00265,R00621,R01879,R06338,R06335,R03218,R03219,R06336,R06337,R02486,R07366,R07996,R08165,R05039,R07993,R03590,R01700,R07187,R06540,R02160,R07329,R03806,R07184,R00272,R07186,R03640,R07368,R03809,R07367,R05469,R05468,R01197,R03009,R03008,R04073,R03451,R05722,R05723,R05466,R02397,R06323,R06322,R03126,R04276,R03102,R03103,R01976,R01975,R01940,R01933,R03028,R01933,R00238,R01939,R03026,R03028,R00457,R07598,R00453
16	0.67	275	22	210	0	0	C00026->C00047:[3->3,3->9], C00024->C00047:[49->1,50->2]	RP01861,RP00609,RP05938,RP04394,RP00007,RP03722,RP02697,RP05981,RP03973,RP05939,RP05677,RP01319,RP02707,RP07082,RP00418,RP04034,RP06373,RP08329,RP00314,RP01859,RP08184,RP00497	R01940,R00715,R00716,R01940,R01933,R00238,R02837,R04723,R06635,R05672,R01556,R00228,R00229,R00227,R01023,R02772,R06643,R01850,R02152,R05537,R04364,R00586,R01889,R03230,R00627,R00706,R00705,R02481,R04348,R01624,R08530,R08531,R05351,R01154,R08332,R08331,R03621,R01204,R03437,R00271,R07833,R00234,R00230,R04466,R00236,R03065,R03064,R05188,R01196,R04192,R03668,R04316,R02191,R00370,R00371,R02396,R02058,R00235,R01808,R01807,R01806,R01213,R05876,R05190,R06453,R05870,R01160,R08532,R08248,R03903,R07251,R07252,R07253,R03056,R06510,R02911,R00487,R00209,R01089,R02616,R01978,R04024,R01776,R02387,R06311,R05063,R08036,R08213,R00472,R08250,R04950,R03910,R04484,R00211,R00210,R00998,R00212,R07249,R05332,R02569,R03455,R00259,R06978,R03552,R03760,R00351,R00352,R00399,R00693,R03767,R08433,R00238,R06307,R03017,R07399,R00454,R00927,R03168,R00130,R03026,R02488,R02487,R00181,R02315,R02313,R08549,R07997,R08082,R08050,R05036,R05037,R01412,R05857,R05229,R05228,R08611,R06551,R07185,R05301,R05302,R05097,R03812,R05320,R06539,R01252,R08081,R03737,R03376,R00474,R08610,R05419,R02444,R02445,R00265,R00621,R01879,R06338,R06335,R03218,R03219,R06336,R06337,R02486,R07366,R07996,R08165,R05039,R07993,R03590,R01700,R07187,R06540,R02160,R07329,R03806,R07184,R00272,R07186,R03640,R07368,R03809,R07367,R05469,R05468,R01197,R03009,R03008,R04073,R03451,R05722,R05723,R05466,R02397,R06323,R06322,R03126,R04276,R01127,R03036,R02571,R02488,R02487,R04390,R00941,R04863,R01976,R01975,R01939,R04560,R03098
17	0.67	509	18	39	0	0	C00024->C00047:[49->1,49->3,49->9,50->2]	RP05857,RP05981,RP05939,RP06172,RP00500,RP00609,RP05938,RP00418,RP00079,RP00930,RP01856,RP02697,RP00314,RP01859,RP00121,RP01292,RP05729,RP04394	R00709,R00267,R02488,R02487,R02315,R02313,R00472,R03102,R03103,R00715,R00716,R01940,R01933,R02488,R02487,R00361,R00360,R00343,R00342,R01447,R01257,R00479,R01933,R03026,R01976,R01975,R01939,R00412,R00408,R02164,R00402,R01082,R00217,R00346,R00345,R00726,R00341,R00431,R00238
18	0.67	273	15	161	0	0	C00026->C00047:[3->3,3->9], C00024->C00047:[49->5,50->8]	RP05981,RP05939,RP02697,RP01861,RP00500,RP00609,RP07082,RP00014,RP00418,RP08483,RP12277,RP00314,RP01859,RP05938,RP05677	R02488,R02487,R02315,R02313,R03026,R01940,R03102,R03103,R00715,R00716,R02571,R07659,R04467,R04234,R00093,R01161,R06423,R00250,R07276,R03053,R01214,R07275,R04338,R05052,R04475,R04438,R02283,R02772,R02773,R02619,R00684,R00668,R00243,R00114,R00248,R04269,R06977,R01939,R07277,R04029,R01956,R03243,R01155,R01648,R05507,R01339,R04529,R07396,R04028,R04171,R03207,R00667,R05085,R02433,R04188,R00895,R04173,R01684,R06426,R01090,R02199,R04217,R02077,R00258,R07613,R00021,R00694,R03248,R00372,R00355,R04051,R02274,R00734,R03952,R02700,R00457,R00908,R03120,R06844,R03266,R02488,R02487,R00261,R00238,R01976,R01975,R01939,R01940,R01933,R08549,R07997,R08082,R08050,R05036,R05037,R01412,R05857,R05229,R05228,R08611,R06551,R07185,R05301,R05302,R05097,R03812,R05320,R06539,R01252,R08081,R03737,R03376,R00474,R08610,R05419,R02444,R02445,R00265,R00621,R01879,R06338,R06335,R03218,R03219,R06336,R06337,R02486,R07366,R07996,R08165,R05039,R07993,R03590,R01700,R07187,R06540,R02160,R07329,R03806,R07184,R00272,R07186,R03640,R07368,R03809,R07367,R05469,R05468,R01197,R03009,R03008,R04073,R03451,R05722,R05723,R05466,R02397,R06323,R06322,R03126,R04276
19	0.67	267	20	207	0	0	C00026->C00047:[3->3,3->9], C00024->C00047:[49->1,50->2]	RP00500,RP00609,RP00007,RP03722,RP02697,RP11169,RP03973,RP05939,RP05677,RP01319,RP02707,RP05938,RP04394,RP02699,RP01856,RP06373,RP00314,RP01859,RP08184,RP07306	R03102,R03103,R00715,R00716,R02837,R04723,R06635,R05672,R01556,R00228,R00229,R00227,R01023,R02772,R06643,R01850,R02152,R05537,R04364,R00586,R01889,R03230,R00627,R00706,R00705,R02481,R04348,R01624,R08530,R08531,R05351,R01154,R08332,R08331,R03621,R01204,R03437,R00271,R07833,R00234,R00230,R04466,R00236,R03065,R03064,R05188,R01196,R04192,R03668,R04316,R02191,R00370,R00371,R02396,R02058,R00235,R01808,R01807,R01806,R01213,R05876,R05190,R06453,R05870,R01160,R08532,R08248,R03903,R07251,R07252,R07253,R03056,R06510,R02911,R00487,R00209,R01089,R02616,R01978,R04024,R01776,R02387,R06311,R05063,R08036,R08213,R00472,R08250,R04950,R03910,R04484,R00211,R00210,R00998,R00212,R07249,R05332,R02569,R03455,R00259,R06978,R03552,R03760,R00351,R00352,R00399,R00693,R03767,R08433,R00238,R06307,R03017,R07399,R00454,R00927,R03168,R00130,R03026,R05579,R00181,R02315,R02313,R08549,R07997,R08082,R08050,R05036,R05037,R01412,R05857,R05229,R05228,R08611,R06551,R07185,R05301,R05302,R05097,R03812,R05320,R06539,R01252,R08081,R03737,R03376,R00474,R08610,R05419,R02444,R02445,R00265,R00621,R01879,R06338,R06335,R03218,R03219,R06336,R06337,R02486,R07366,R07996,R08165,R05039,R07993,R03590,R01700,R07187,R06540,R02160,R07329,R03806,R07184,R00272,R07186,R03640,R07368,R03809,R07367,R05469,R05468,R01197,R03009,R03008,R04073,R03451,R05722,R05723,R05466,R02397,R06323,R06322,R03126,R04276,R01127,R03036,R01940,R01933,R00238,R03028,R01933,R00941,R01976,R01975,R01939,R04560,R03028
20	0.67	203	14	102	0	0	C00026->C00047:[3->3,3->9], C00024->C00047:[49->1,50->2]	RP05981,RP05677,RP00500,RP00314,RP05938,RP00418,RP00079,RP04394,RP01856,RP02697,RP01859,RP00405,RP05729,RP06172	R02488,R02487,R08549,R07997,R08082,R08050,R05036,R05037,R01412,R05857,R05229,R05228,R08611,R06551,R07185,R05301,R05302,R05097,R03812,R05320,R06539,R01252,R08081,R03737,R03376,R00474,R08610,R05419,R02444,R02445,R00265,R00621,R01879,R06338,R06335,R03218,R03219,R06336,R06337,R02486,R07366,R07996,R08165,R05039,R07993,R03590,R01700,R07187,R06540,R02160,R07329,R03806,R07184,R00272,R07186,R03640,R07368,R03809,R07367,R05469,R05468,R01197,R03009,R03008,R04073,R03451,R05722,R05723,R05466,R02397,R06323,R06322,R03126,R04276,R03102,R03103,R01976,R01975,R01940,R01933,R02488,R02487,R00361,R00360,R00343,R00342,R01447,R01257,R00238,R01933,R03026,R01939,R00457,R07598,R00453,R00217,R00346,R00345,R00726,R00341,R00431,R00472
21	0.67	269	19	100	0	0	C00026->C00047:[3->3,3->9], C00024->C00047:[49->1,50->2]	RP06172,RP00609,RP00930,RP04394,RP02697,RP01292,RP05857,RP05981,RP05939,RP05677,RP05938,RP00418,RP04034,RP01856,RP08329,RP00314,RP01859,RP00121,RP00497	R00472,R00715,R00716,R00479,R00238,R03026,R01082,R00709,R00267,R02488,R02487,R02315,R02313,R08549,R07997,R08082,R08050,R05036,R05037,R01412,R05857,R05229,R05228,R08611,R06551,R07185,R05301,R05302,R05097,R03812,R05320,R06539,R01252,R08081,R03737,R03376,R00474,R08610,R05419,R02444,R02445,R00265,R00621,R01879,R06338,R06335,R03218,R03219,R06336,R06337,R02486,R07366,R07996,R08165,R05039,R07993,R03590,R01700,R07187,R06540,R02160,R07329,R03806,R07184,R00272,R07186,R03640,R07368,R03809,R07367,R05469,R05468,R01197,R03009,R03008,R04073,R03451,R05722,R05723,R05466,R02397,R06323,R06322,R03126,R04276,R01940,R01933,R02488,R02487,R04390,R01933,R04863,R01976,R01975,R01939,R00412,R00408,R02164,R00402,R03098
22	0.67	383	16	101	0	0	C00026->C00047:[3->3,3->9], C00024->C00047:[49->1,49->3,49->9,50->2]	RP05981,RP05939,RP06172,RP00500,RP00609,RP05938,RP00418,RP00079,RP00014,RP08483,RP01856,RP02697,RP00314,RP01859,RP05729,RP04394	R02488,R02487,R02315,R02313,R00472,R03102,R03103,R00715,R00716,R01940,R01933,R02488,R02487,R00361,R00360,R00343,R00342,R01447,R01257,R07659,R04467,R04234,R00093,R01161,R06423,R00250,R07276,R03053,R01214,R07275,R04338,R05052,R04475,R04438,R02283,R02772,R02773,R02619,R00684,R00668,R00243,R00114,R00248,R04269,R06977,R01939,R07277,R04029,R01956,R03243,R01155,R01648,R05507,R01339,R04529,R07396,R04028,R04171,R03207,R00667,R05085,R02433,R04188,R00895,R04173,R01684,R06426,R01090,R02199,R04217,R02077,R00258,R07613,R00021,R00694,R03248,R00372,R00355,R04051,R02274,R00734,R03952,R02700,R00457,R00908,R03120,R06844,R03266,R00261,R01933,R03026,R01976,R01975,R01939,R00217,R00346,R00345,R00726,R00341,R00431,R00238
23	0.67	216	15	103	0	0	C00026->C00047:[3->3,3->9], C00024->C00047:[49->1,50->2]	RP05981,RP05939,RP06172,RP00500,RP00609,RP05938,RP00418,RP00079,RP04394,RP01856,RP02697,RP00314,RP01859,RP05729,RP05677	R02488,R02487,R02315,R02313,R00472,R03102,R03103,R00715,R00716,R01940,R01933,R02488,R02487,R00361,R00360,R00343,R00342,R01447,R01257,R00238,R01933,R03026,R01976,R01975,R01939,R00217,R00346,R00345,R00726,R00341,R00431,R08549,R07997,R08082,R08050,R05036,R05037,R01412,R05857,R05229,R05228,R08611,R06551,R07185,R05301,R05302,R05097,R03812,R05320,R06539,R01252,R08081,R03737,R03376,R00474,R08610,R05419,R02444,R02445,R00265,R00621,R01879,R06338,R06335,R03218,R03219,R06336,R06337,R02486,R07366,R07996,R08165,R05039,R07993,R03590,R01700,R07187,R06540,R02160,R07329,R03806,R07184,R00272,R07186,R03640,R07368,R03809,R07367,R05469,R05468,R01197,R03009,R03008,R04073,R03451,R05722,R05723,R05466,R02397,R06323,R06322,R03126,R04276
24	0.67	278	16	161	0	0	C00026->C00047:[3->3,3->9], C00024->C00047:[49->1,50->2]	RP05981,RP05939,RP08329,RP00609,RP05938,RP00014,RP00418,RP08483,RP04034,RP01856,RP02697,RP00314,RP01859,RP00497,RP04394,RP05677	R02488,R02487,R02315,R02313,R04863,R00715,R00716,R01940,R01933,R07659,R04467,R04234,R00093,R01161,R06423,R00250,R07276,R03053,R01214,R07275,R04338,R05052,R04475,R04438,R02283,R02772,R02773,R02619,R00684,R00668,R00243,R00114,R00248,R04269,R06977,R01939,R07277,R04029,R01956,R03243,R01155,R01648,R05507,R01339,R04529,R07396,R04028,R04171,R03207,R00667,R05085,R02433,R04188,R00895,R04173,R01684,R06426,R01090,R02199,R04217,R02077,R00258,R07613,R00021,R00694,R03248,R00372,R00355,R04051,R02274,R00734,R03952,R02700,R00457,R00908,R03120,R06844,R03266,R02488,R02487,R00261,R04390,R01933,R03026,R01976,R01975,R01939,R03098,R00238,R08549,R07997,R08082,R08050,R05036,R05037,R01412,R05857,R05229,R05228,R08611,R06551,R07185,R05301,R05302,R05097,R03812,R05320,R06539,R01252,R08081,R03737,R03376,R00474,R08610,R05419,R02444,R02445,R00265,R00621,R01879,R06338,R06335,R03218,R03219,R06336,R06337,R02486,R07366,R07996,R08165,R05039,R07993,R03590,R01700,R07187,R06540,R02160,R07329,R03806,R07184,R00272,R07186,R03640,R07368,R03809,R07367,R05469,R05468,R01197,R03009,R03008,R04073,R03451,R05722,R05723,R05466,R02397,R06323,R06322,R03126,R04276
25	0.67	345	21	149	0	0	C00024->C00047:[49->1,49->3,49->9,50->2]	RP06172,RP00500,RP00609,RP04394,RP00007,RP03722,RP02697,RP05729,RP05981,RP03973,RP05939,RP01319,RP02707,RP05938,RP00418,RP00079,RP01856,RP06373,RP00314,RP01859,RP08184	R00472,R03102,R03103,R00715,R00716,R00238,R02837,R04723,R06635,R05672,R01556,R00228,R00229,R00227,R01023,R02772,R06643,R01850,R02152,R05537,R04364,R00586,R01889,R03230,R00627,R00706,R00705,R02481,R04348,R01624,R08530,R08531,R05351,R01154,R08332,R08331,R03621,R01204,R03437,R00271,R07833,R00234,R00230,R04466,R00236,R03065,R03064,R05188,R01196,R04192,R03668,R04316,R02191,R00370,R00371,R02396,R02058,R00235,R01808,R01807,R01806,R01213,R05876,R05190,R06453,R05870,R01160,R08532,R08248,R03903,R07251,R07252,R07253,R03056,R06510,R02911,R00487,R00209,R01089,R02616,R01978,R04024,R01776,R02387,R06311,R05063,R08036,R08213,R00472,R08250,R04950,R03910,R04484,R00211,R00210,R00998,R00212,R07249,R05332,R02569,R03455,R00259,R06978,R03552,R03760,R00351,R00352,R00399,R00693,R03767,R08433,R00238,R06307,R03017,R07399,R00454,R00927,R03168,R00130,R03026,R00217,R00346,R00345,R00726,R00341,R00431,R02488,R02487,R00181,R02315,R02313,R01127,R03036,R01940,R01933,R02488,R02487,R00361,R00360,R00343,R00342,R01447,R01257,R01933,R00941,R01976,R01975,R01939,R04560
26	0.67	223	14	91	0	0	C00026->C00047:[3->3,3->9], C00024->C00047:[49->5,50->8]	RP05981,RP05939,RP05677,RP00609,RP05938,RP00418,RP08329,RP04034,RP01856,RP12277,RP00314,RP01859,RP02697,RP00497	R02488,R02487,R02315,R02313,R08549,R07997,R08082,R08050,R05036,R05037,R01412,R05857,R05229,R05228,R08611,R06551,R07185,R05301,R05302,R05097,R03812,R05320,R06539,R01252,R08081,R03737,R03376,R00474,R08610,R05419,R02444,R02445,R00265,R00621,R01879,R06338,R06335,R03218,R03219,R06336,R06337,R02486,R07366,R07996,R08165,R05039,R07993,R03590,R01700,R07187,R06540,R02160,R07329,R03806,R07184,R00272,R07186,R03640,R07368,R03809,R07367,R05469,R05468,R01197,R03009,R03008,R04073,R03451,R05722,R05723,R05466,R02397,R06323,R06322,R03126,R04276,R00715,R00716,R01940,R01933,R02488,R02487,R04863,R04390,R01933,R00238,R01976,R01975,R01939,R03026,R03098
27	0.67	224	15	92	0	0	C00026->C00047:[3->3,3->9], C00024->C00047:[49->5,50->8]	RP05981,RP05939,RP05677,RP01861,RP00609,RP07082,RP00418,RP05938,RP08329,RP04034,RP12277,RP00314,RP01859,RP02697,RP00497	R02488,R02487,R02315,R02313,R08549,R07997,R08082,R08050,R05036,R05037,R01412,R05857,R05229,R05228,R08611,R06551,R07185,R05301,R05302,R05097,R03812,R05320,R06539,R01252,R08081,R03737,R03376,R00474,R08610,R05419,R02444,R02445,R00265,R00621,R01879,R06338,R06335,R03218,R03219,R06336,R06337,R02486,R07366,R07996,R08165,R05039,R07993,R03590,R01700,R07187,R06540,R02160,R07329,R03806,R07184,R00272,R07186,R03640,R07368,R03809,R07367,R05469,R05468,R01197,R03009,R03008,R04073,R03451,R05722,R05723,R05466,R02397,R06323,R06322,R03126,R04276,R01940,R00715,R00716,R02571,R02488,R02487,R01940,R01933,R04863,R04390,R00238,R01976,R01975,R01939,R03026,R03098
28	0.67	527	18	34	0	0	C00024->C00047:[49->1,50->2,50->3,50->9]	RP05981,RP05939,RP06374,RP00500,RP00314,RP05938,RP04394,RP01670,RP00418,RP04290,RP03735,RP01856,RP02697,RP00609,RP01859,RP00285,RP00568,RP00300	R02488,R02487,R02315,R02313,R00945,R03102,R03103,R01976,R01975,R01940,R01933,R00238,R01655,R02488,R02487,R00220,R00134,R03215,R03146,R00519,R01933,R03026,R00715,R00716,R01939,R00211,R00210,R00209,R01196,R00212,R01218,R01220,R00944,R00943
29	0.67	208	16	102	0	0	C00026->C00047:[3->3,3->9], C00024->C00047:[49->1,50->2]	RP11169,RP05939,RP05677,RP00500,RP00609,RP05938,RP04394,RP00079,RP07306,RP02699,RP01856,RP02697,RP00314,RP01859,RP05729,RP06172	R05579,R02315,R02313,R08549,R07997,R08082,R08050,R05036,R05037,R01412,R05857,R05229,R05228,R08611,R06551,R07185,R05301,R05302,R05097,R03812,R05320,R06539,R01252,R08081,R03737,R03376,R00474,R08610,R05419,R02444,R02445,R00265,R00621,R01879,R06338,R06335,R03218,R03219,R06336,R06337,R02486,R07366,R07996,R08165,R05039,R07993,R03590,R01700,R07187,R06540,R02160,R07329,R03806,R07184,R00272,R07186,R03640,R07368,R03809,R07367,R05469,R05468,R01197,R03009,R03008,R04073,R03451,R05722,R05723,R05466,R02397,R06323,R06322,R03126,R04276,R03102,R03103,R00715,R00716,R01940,R01933,R00238,R00361,R00360,R00343,R00342,R01447,R01257,R03028,R03028,R01933,R03026,R01976,R01975,R01939,R00217,R00346,R00345,R00726,R00341,R00431,R00472
30	0.67	223	14	91	0	0	C00026->C00047:[3->3,3->9], C00024->C00047:[49->1,50->2]	RP05981,RP05939,RP05677,RP00609,RP05938,RP00418,RP04394,RP04034,RP01856,RP08329,RP00314,RP01859,RP02697,RP00497	R02488,R02487,R02315,R02313,R08549,R07997,R08082,R08050,R05036,R05037,R01412,R05857,R05229,R05228,R08611,R06551,R07185,R05301,R05302,R05097,R03812,R05320,R06539,R01252,R08081,R03737,R03376,R00474,R08610,R05419,R02444,R02445,R00265,R00621,R01879,R06338,R06335,R03218,R03219,R06336,R06337,R02486,R07366,R07996,R08165,R05039,R07993,R03590,R01700,R07187,R06540,R02160,R07329,R03806,R07184,R00272,R07186,R03640,R07368,R03809,R07367,R05469,R05468,R01197,R03009,R03008,R04073,R03451,R05722,R05723,R05466,R02397,R06323,R06322,R03126,R04276,R00715,R00716,R01940,R01933,R02488,R02487,R00238,R04390,R01933,R04863,R01976,R01975,R01939,R03026,R03098
31	0.67	217	16	104	0	0	C00026->C00047:[3->3,3->9], C00024->C00047:[49->1,50->2]	RP05981,RP05939,RP05677,RP01861,RP00500,RP00609,RP07082,RP00418,RP00079,RP04394,RP05938,RP00314,RP01859,RP02697,RP05729,RP06172	R02488,R02487,R02315,R02313,R08549,R07997,R08082,R08050,R05036,R05037,R01412,R05857,R05229,R05228,R08611,R06551,R07185,R05301,R05302,R05097,R03812,R05320,R06539,R01252,R08081,R03737,R03376,R00474,R08610,R05419,R02444,R02445,R00265,R00621,R01879,R06338,R06335,R03218,R03219,R06336,R06337,R02486,R07366,R07996,R08165,R05039,R07993,R03590,R01700,R07187,R06540,R02160,R07329,R03806,R07184,R00272,R07186,R03640,R07368,R03809,R07367,R05469,R05468,R01197,R03009,R03008,R04073,R03451,R05722,R05723,R05466,R02397,R06323,R06322,R03126,R04276,R01940,R03102,R03103,R00715,R00716,R02571,R02488,R02487,R00361,R00360,R00343,R00342,R01447,R01257,R00238,R01940,R01933,R01976,R01975,R01939,R03026,R00217,R00346,R00345,R00726,R00341,R00431,R00472
32	0.67	213	12	90	0	0	C00026->C00047:[3->3,3->9], C00024->C00047:[49->5,50->8]	RP05981,RP05939,RP05677,RP00500,RP00609,RP05938,RP00418,RP01856,RP12277,RP00314,RP01859,RP02697	R02488,R02487,R02315,R02313,R08549,R07997,R08082,R08050,R05036,R05037,R01412,R05857,R05229,R05228,R08611,R06551,R07185,R05301,R05302,R05097,R03812,R05320,R06539,R01252,R08081,R03737,R03376,R00474,R08610,R05419,R02444,R02445,R00265,R00621,R01879,R06338,R06335,R03218,R03219,R06336,R06337,R02486,R07366,R07996,R08165,R05039,R07993,R03590,R01700,R07187,R06540,R02160,R07329,R03806,R07184,R00272,R07186,R03640,R07368,R03809,R07367,R05469,R05468,R01197,R03009,R03008,R04073,R03451,R05722,R05723,R05466,R02397,R06323,R06322,R03126,R04276,R03102,R03103,R00715,R00716,R01940,R01933,R02488,R02487,R01933,R00238,R01976,R01975,R01939,R03026
33	0.67	214	13	92	0	0	C00026->C00047:[3->3,3->9], C00024->C00047:[49->1,49->3,49->9,50->2]	RP05981,RP06172,RP00500,RP00314,RP05938,RP05677,RP06101,RP00418,RP04394,RP01856,RP02697,RP01859,RP00405	R02488,R02487,R00472,R03102,R03103,R01976,R01975,R01940,R01933,R08549,R07997,R08082,R08050,R05036,R05037,R01412,R05857,R05229,R05228,R08611,R06551,R07185,R05301,R05302,R05097,R03812,R05320,R06539,R01252,R08081,R03737,R03376,R00474,R08610,R05419,R02444,R02445,R00265,R00621,R01879,R06338,R06335,R03218,R03219,R06336,R06337,R02486,R07366,R07996,R08165,R05039,R07993,R03590,R01700,R07187,R06540,R02160,R07329,R03806,R07184,R00272,R07186,R03640,R07368,R03809,R07367,R05469,R05468,R01197,R03009,R03008,R04073,R03451,R05722,R05723,R05466,R02397,R06323,R06322,R03126,R04276,R00214,R00216,R02488,R02487,R00238,R01933,R03026,R01939,R00457,R07598,R00453
34	0.67	353	21	207	0	0	C00026->C00047:[3->3,3->9], C00024->C00047:[49->1,50->2]	RP01861,RP00500,RP00609,RP00418,RP00007,RP03722,RP02697,RP04394,RP05981,RP03973,RP05939,RP01319,RP02707,RP07082,RP00014,RP08483,RP06373,RP00314,RP01859,RP08184,RP05938	R01940,R03102,R03103,R00715,R00716,R02488,R02487,R02837,R04723,R06635,R05672,R01556,R00228,R00229,R00227,R01023,R02772,R06643,R01850,R02152,R05537,R04364,R00586,R01889,R03230,R00627,R00706,R00705,R02481,R04348,R01624,R08530,R08531,R05351,R01154,R08332,R08331,R03621,R01204,R03437,R00271,R07833,R00234,R00230,R04466,R00236,R03065,R03064,R05188,R01196,R04192,R03668,R04316,R02191,R00370,R00371,R02396,R02058,R00235,R01808,R01807,R01806,R01213,R05876,R05190,R06453,R05870,R01160,R08532,R08248,R03903,R07251,R07252,R07253,R03056,R06510,R02911,R00487,R00209,R01089,R02616,R01978,R04024,R01776,R02387,R06311,R05063,R08036,R08213,R00472,R08250,R04950,R03910,R04484,R00211,R00210,R00998,R00212,R07249,R05332,R02569,R03455,R00259,R06978,R03552,R03760,R00351,R00352,R00399,R00693,R03767,R08433,R00238,R06307,R03017,R07399,R00454,R00927,R03168,R00130,R03026,R00238,R02488,R02487,R00181,R02315,R02313,R01127,R03036,R02571,R07659,R04467,R04234,R00093,R01161,R06423,R00250,R07276,R03053,R01214,R07275,R04338,R05052,R04475,R04438,R02283,R02772,R02773,R02619,R00684,R00668,R00243,R00114,R00248,R04269,R06977,R01939,R07277,R04029,R01956,R03243,R01155,R01648,R05507,R01339,R04529,R07396,R04028,R04171,R03207,R00667,R05085,R02433,R04188,R00895,R04173,R01684,R06426,R01090,R02199,R04217,R02077,R00258,R07613,R00021,R00694,R03248,R00372,R00355,R04051,R02274,R00734,R03952,R02700,R00457,R00908,R03120,R06844,R03266,R00261,R00941,R01976,R01975,R01939,R04560,R01940,R01933
35	0.67	412	15	89	0	0	C00026->C00047:[3->3,3->9], C00024->C00047:[49->1,50->2]	RP05981,RP05939,RP02697,RP00609,RP05938,RP00014,RP00418,RP08483,RP04034,RP01856,RP08329,RP00314,RP01859,RP00497,RP04394	R02488,R02487,R02315,R02313,R03026,R00715,R00716,R01940,R01933,R07659,R04467,R04234,R00093,R01161,R06423,R00250,R07276,R03053,R01214,R07275,R04338,R05052,R04475,R04438,R02283,R02772,R02773,R02619,R00684,R00668,R00243,R00114,R00248,R04269,R06977,R01939,R07277,R04029,R01956,R03243,R01155,R01648,R05507,R01339,R04529,R07396,R04028,R04171,R03207,R00667,R05085,R02433,R04188,R00895,R04173,R01684,R06426,R01090,R02199,R04217,R02077,R00258,R07613,R00021,R00694,R03248,R00372,R00355,R04051,R02274,R00734,R03952,R02700,R00457,R00908,R03120,R06844,R03266,R02488,R02487,R00261,R04390,R01933,R04863,R01976,R01975,R01939,R03098,R00238
36	0.67	664	19	30	0	0	C00024->C00047:[49->1,49->3,49->9,50->2]	RP06172,RP00609,RP00930,RP04394,RP02697,RP01292,RP05857,RP05981,RP05939,RP05938,RP06101,RP00418,RP04034,RP01856,RP08329,RP00314,RP01859,RP00121,RP00497	R00472,R00715,R00716,R00479,R00238,R03026,R01082,R00709,R00267,R02488,R02487,R02315,R02313,R01940,R01933,R00214,R00216,R02488,R02487,R04390,R01933,R04863,R01976,R01975,R01939,R00412,R00408,R02164,R00402,R03098
37	0.67	645	18	27	0	0	C00024->C00047:[49->1,50->2,50->3,50->9]	RP05981,RP05939,RP06172,RP00500,RP00314,RP05938,RP00287,RP04394,RP01670,RP00418,RP04290,RP01856,RP06373,RP02697,RP00609,RP01859,RP00568,RP06374	R02488,R02487,R02315,R02313,R00472,R03102,R03103,R01976,R01975,R01940,R01933,R00214,R00216,R00238,R01655,R02488,R02487,R00220,R01933,R00941,R03026,R00715,R00716,R01939,R01218,R01220,R00945
38	0.67	412	16	92	0	0	C00026->C00047:[3->3,3->9], C00024->C00047:[49->1,49->3,49->9,50->2]	RP05981,RP05939,RP06172,RP01861,RP00500,RP00609,RP07082,RP06101,RP00014,RP00418,RP08483,RP02697,RP00314,RP01859,RP05938,RP04394	R02488,R02487,R02315,R02313,R00472,R01940,R03102,R03103,R00715,R00716,R02571,R00214,R00216,R07659,R04467,R04234,R00093,R01161,R06423,R00250,R07276,R03053,R01214,R07275,R04338,R05052,R04475,R04438,R02283,R02772,R02773,R02619,R00684,R00668,R00243,R00114,R00248,R04269,R06977,R01939,R07277,R04029,R01956,R03243,R01155,R01648,R05507,R01339,R04529,R07396,R04028,R04171,R03207,R00667,R05085,R02433,R04188,R00895,R04173,R01684,R06426,R01090,R02199,R04217,R02077,R00258,R07613,R00021,R00694,R03248,R00372,R00355,R04051,R02274,R00734,R03952,R02700,R00457,R00908,R03120,R06844,R03266,R02488,R02487,R00261,R03026,R01976,R01975,R01939,R01940,R01933,R00238
39	0.67	248	16	96	0	0	C00026->C00047:[3->3,3->9], C00024->C00047:[49->1,50->2]	RP01861,RP00500,RP00609,RP05938,RP04394,RP02697,RP05880,RP05981,RP00305,RP05939,RP05677,RP07082,RP00418,RP00314,RP01859,RP01431	R01940,R03102,R03103,R00715,R00716,R01940,R01933,R00238,R03026,R00351,R00352,R02488,R02487,R00709,R00267,R02315,R02313,R08549,R07997,R08082,R08050,R05036,R05037,R01412,R05857,R05229,R05228,R08611,R06551,R07185,R05301,R05302,R05097,R03812,R05320,R06539,R01252,R08081,R03737,R03376,R00474,R08610,R05419,R02444,R02445,R00265,R00621,R01879,R06338,R06335,R03218,R03219,R06336,R06337,R02486,R07366,R07996,R08165,R05039,R07993,R03590,R01700,R07187,R06540,R02160,R07329,R03806,R07184,R00272,R07186,R03640,R07368,R03809,R07367,R05469,R05468,R01197,R03009,R03008,R04073,R03451,R05722,R05723,R05466,R02397,R06323,R06322,R03126,R04276,R02571,R02488,R02487,R01976,R01975,R01939,R01324
40	0.67	238	16	94	0	0	C00026->C00047:[3->3,3->9], C00024->C00047:[49->1,50->2]	RP00500,RP00609,RP05880,RP02699,RP02697,RP11169,RP00305,RP05939,RP05677,RP05938,RP04394,RP07306,RP01856,RP00314,RP01859,RP01431	R03102,R03103,R00715,R00716,R00351,R00352,R03028,R03026,R05579,R00709,R00267,R02315,R02313,R08549,R07997,R08082,R08050,R05036,R05037,R01412,R05857,R05229,R05228,R08611,R06551,R07185,R05301,R05302,R05097,R03812,R05320,R06539,R01252,R08081,R03737,R03376,R00474,R08610,R05419,R02444,R02445,R00265,R00621,R01879,R06338,R06335,R03218,R03219,R06336,R06337,R02486,R07366,R07996,R08165,R05039,R07993,R03590,R01700,R07187,R06540,R02160,R07329,R03806,R07184,R00272,R07186,R03640,R07368,R03809,R07367,R05469,R05468,R01197,R03009,R03008,R04073,R03451,R05722,R05723,R05466,R02397,R06323,R06322,R03126,R04276,R01940,R01933,R00238,R03028,R01933,R01976,R01975,R01939,R01324
41	0.67	563	17	29	0	0	C00024->C00047:[49->1,50->2,50->3,50->9]	RP05981,RP05939,RP06374,RP00500,RP00314,RP05938,RP04394,RP01670,RP00418,RP04290,RP01856,RP06373,RP02697,RP00609,RP01859,RP00285,RP00568	R02488,R02487,R02315,R02313,R00945,R03102,R03103,R01976,R01975,R01940,R01933,R00238,R01655,R02488,R02487,R00220,R01933,R00941,R03026,R00715,R00716,R01939,R00211,R00210,R00209,R01196,R00212,R01218,R01220
42	0.67	213	12	90	0	0	C00026->C00047:[3->3,3->9], C00024->C00047:[49->1,50->2]	RP05981,RP05939,RP05677,RP00500,RP00314,RP05938,RP04394,RP00418,RP01856,RP02697,RP00609,RP01859	R02488,R02487,R02315,R02313,R08549,R07997,R08082,R08050,R05036,R05037,R01412,R05857,R05229,R05228,R08611,R06551,R07185,R05301,R05302,R05097,R03812,R05320,R06539,R01252,R08081,R03737,R03376,R00474,R08610,R05419,R02444,R02445,R00265,R00621,R01879,R06338,R06335,R03218,R03219,R06336,R06337,R02486,R07366,R07996,R08165,R05039,R07993,R03590,R01700,R07187,R06540,R02160,R07329,R03806,R07184,R00272,R07186,R03640,R07368,R03809,R07367,R05469,R05468,R01197,R03009,R03008,R04073,R03451,R05722,R05723,R05466,R02397,R06323,R06322,R03126,R04276,R03102,R03103,R01976,R01975,R01940,R01933,R00238,R02488,R02487,R01933,R03026,R00715,R00716,R01939
43	0.67	583	12	20	0	0	C00024->C00047:[49->1,49->3,49->9,50->2]	RP05981,RP06172,RP00500,RP00314,RP05938,RP06101,RP00418,RP04394,RP01856,RP02697,RP01859,RP00405	R02488,R02487,R00472,R03102,R03103,R01976,R01975,R01940,R01933,R00214,R00216,R02488,R02487,R00238,R01933,R03026,R01939,R00457,R07598,R00453
44	0.67	670	16	26	0	0	C00024->C00047:[49->1,49->3,49->9,50->2]	RP05981,RP00305,RP05939,RP06172,RP00500,RP00314,RP05938,RP06101,RP00418,RP04394,RP01856,RP02697,RP00609,RP01859,RP01431,RP05880	R02488,R02487,R00709,R00267,R02315,R02313,R00472,R03102,R03103,R01976,R01975,R01940,R01933,R00214,R00216,R02488,R02487,R00238,R01933,R03026,R00715,R00716,R01939,R01324,R00351,R00352
45	0.67	209	13	90	0	0	C00026->C00047:[3->3,3->9], C00024->C00047:[49->1,50->2]	RP05981,RP05677,RP00314,RP05938,RP00418,RP04394,RP04034,RP01856,RP08329,RP01859,RP02697,RP00497,RP00405	R02488,R02487,R08549,R07997,R08082,R08050,R05036,R05037,R01412,R05857,R05229,R05228,R08611,R06551,R07185,R05301,R05302,R05097,R03812,R05320,R06539,R01252,R08081,R03737,R03376,R00474,R08610,R05419,R02444,R02445,R00265,R00621,R01879,R06338,R06335,R03218,R03219,R06336,R06337,R02486,R07366,R07996,R08165,R05039,R07993,R03590,R01700,R07187,R06540,R02160,R07329,R03806,R07184,R00272,R07186,R03640,R07368,R03809,R07367,R05469,R05468,R01197,R03009,R03008,R04073,R03451,R05722,R05723,R05466,R02397,R06323,R06322,R03126,R04276,R01976,R01975,R01940,R01933,R02488,R02487,R00238,R04390,R01933,R04863,R01939,R03026,R03098,R00457,R07598,R00453
46	0.67	247	15	95	0	0	C00026->C00047:[3->3,3->9], C00024->C00047:[49->1,50->2]	RP05981,RP00305,RP05939,RP05677,RP00500,RP00314,RP05938,RP00418,RP04394,RP01856,RP02697,RP00609,RP01859,RP01431,RP05880	R02488,R02487,R00709,R00267,R02315,R02313,R08549,R07997,R08082,R08050,R05036,R05037,R01412,R05857,R05229,R05228,R08611,R06551,R07185,R05301,R05302,R05097,R03812,R05320,R06539,R01252,R08081,R03737,R03376,R00474,R08610,R05419,R02444,R02445,R00265,R00621,R01879,R06338,R06335,R03218,R03219,R06336,R06337,R02486,R07366,R07996,R08165,R05039,R07993,R03590,R01700,R07187,R06540,R02160,R07329,R03806,R07184,R00272,R07186,R03640,R07368,R03809,R07367,R05469,R05468,R01197,R03009,R03008,R04073,R03451,R05722,R05723,R05466,R02397,R06323,R06322,R03126,R04276,R03102,R03103,R01976,R01975,R01940,R01933,R02488,R02487,R00238,R01933,R03026,R00715,R00716,R01939,R01324,R00351,R00352
47	0.67	403	14	89	0	0	C00026->C00047:[3->3,3->9], C00024->C00047:[49->1,50->2]	RP05981,RP05939,RP01861,RP00500,RP00609,RP07082,RP00014,RP00418,RP08483,RP02697,RP00314,RP01859,RP05938,RP04394	R02488,R02487,R02315,R02313,R01940,R03102,R03103,R00715,R00716,R02571,R07659,R04467,R04234,R00093,R01161,R06423,R00250,R07276,R03053,R01214,R07275,R04338,R05052,R04475,R04438,R02283,R02772,R02773,R02619,R00684,R00668,R00243,R00114,R00248,R04269,R06977,R01939,R07277,R04029,R01956,R03243,R01155,R01648,R05507,R01339,R04529,R07396,R04028,R04171,R03207,R00667,R05085,R02433,R04188,R00895,R04173,R01684,R06426,R01090,R02199,R04217,R02077,R00258,R07613,R00021,R00694,R03248,R00372,R00355,R04051,R02274,R00734,R03952,R02700,R00457,R00908,R03120,R06844,R03266,R02488,R02487,R00261,R03026,R01976,R01975,R01939,R01940,R01933,R00238
48	0.67	214	13	92	0	0	C00026->C00047:[3->3,3->9], C00024->C00047:[49->3,49->5,49->9,50->8]	RP05981,RP06172,RP00500,RP00314,RP05938,RP05677,RP06101,RP00418,RP01856,RP12277,RP01859,RP02697,RP00405	R02488,R02487,R00472,R03102,R03103,R01976,R01975,R01940,R01933,R08549,R07997,R08082,R08050,R05036,R05037,R01412,R05857,R05229,R05228,R08611,R06551,R07185,R05301,R05302,R05097,R03812,R05320,R06539,R01252,R08081,R03737,R03376,R00474,R08610,R05419,R02444,R02445,R00265,R00621,R01879,R06338,R06335,R03218,R03219,R06336,R06337,R02486,R07366,R07996,R08165,R05039,R07993,R03590,R01700,R07187,R06540,R02160,R07329,R03806,R07184,R00272,R07186,R03640,R07368,R03809,R07367,R05469,R05468,R01197,R03009,R03008,R04073,R03451,R05722,R05723,R05466,R02397,R06323,R06322,R03126,R04276,R00214,R00216,R02488,R02487,R01933,R00238,R01939,R03026,R00457,R07598,R00453
49	0.67	209	13	90	0	0	C00026->C00047:[3->3,3->9], C00024->C00047:[49->5,50->8]	RP05981,RP05677,RP00314,RP05938,RP00418,RP08329,RP04034,RP01856,RP12277,RP01859,RP02697,RP00497,RP00405	R02488,R02487,R08549,R07997,R08082,R08050,R05036,R05037,R01412,R05857,R05229,R05228,R08611,R06551,R07185,R05301,R05302,R05097,R03812,R05320,R06539,R01252,R08081,R03737,R03376,R00474,R08610,R05419,R02444,R02445,R00265,R00621,R01879,R06338,R06335,R03218,R03219,R06336,R06337,R02486,R07366,R07996,R08165,R05039,R07993,R03590,R01700,R07187,R06540,R02160,R07329,R03806,R07184,R00272,R07186,R03640,R07368,R03809,R07367,R05469,R05468,R01197,R03009,R03008,R04073,R03451,R05722,R05723,R05466,R02397,R06323,R06322,R03126,R04276,R01976,R01975,R01940,R01933,R02488,R02487,R04863,R04390,R01933,R00238,R01939,R03026,R03098,R00457,R07598,R00453
50	0.67	514	17	36	0	0	C00024->C00047:[49->1,49->3,49->9,50->2]	RP05981,RP00305,RP05939,RP06172,RP00500,RP00314,RP05938,RP00418,RP00079,RP04394,RP01856,RP02697,RP00609,RP01859,RP05729,RP01431,RP05880	R02488,R02487,R00709,R00267,R02315,R02313,R00472,R03102,R03103,R01976,R01975,R01940,R01933,R02488,R02487,R00361,R00360,R00343,R00342,R01447,R01257,R00238,R01933,R03026,R00715,R00716,R01939,R00217,R00346,R00345,R00726,R00341,R00431,R01324,R00351,R00352
51	0.67	195	15	101	0	0	C00026->C00047:[3->3,3->9], C00024->C00047:[49->1,50->2]	RP11169,RP05677,RP00500,RP00314,RP05938,RP04394,RP00079,RP07306,RP02699,RP01856,RP02697,RP01859,RP00405,RP05729,RP06172	R05579,R08549,R07997,R08082,R08050,R05036,R05037,R01412,R05857,R05229,R05228,R08611,R06551,R07185,R05301,R05302,R05097,R03812,R05320,R06539,R01252,R08081,R03737,R03376,R00474,R08610,R05419,R02444,R02445,R00265,R00621,R01879,R06338,R06335,R03218,R03219,R06336,R06337,R02486,R07366,R07996,R08165,R05039,R07993,R03590,R01700,R07187,R06540,R02160,R07329,R03806,R07184,R00272,R07186,R03640,R07368,R03809,R07367,R05469,R05468,R01197,R03009,R03008,R04073,R03451,R05722,R05723,R05466,R02397,R06323,R06322,R03126,R04276,R03102,R03103,R01976,R01975,R01940,R01933,R00238,R00361,R00360,R00343,R00342,R01447,R01257,R03028,R03028,R01933,R03026,R01939,R00457,R07598,R00453,R00217,R00346,R00345,R00726,R00341,R00431,R00472
52	0.67	372	21	141	0	0	C00024->C00047:[14->3,14->9,49->1,50->2]	RP05981,RP00305,RP05939,RP03722,RP01319,RP00500,RP00314,RP05938,RP00418,RP00007,RP04394,RP02707,RP03973,RP01856,RP06373,RP02697,RP00609,RP01859,RP08184,RP01431,RP05880	R02488,R02487,R00709,R00267,R02315,R02313,R00130,R01127,R03102,R03103,R01976,R01975,R01940,R01933,R02488,R02487,R02837,R04723,R06635,R05672,R01556,R00228,R00229,R00227,R01023,R02772,R06643,R01850,R02152,R05537,R04364,R00586,R01889,R03230,R00627,R00706,R00705,R02481,R04348,R01624,R08530,R08531,R05351,R01154,R08332,R08331,R03621,R01204,R03437,R00271,R07833,R00234,R00230,R04466,R00236,R03065,R03064,R05188,R01196,R04192,R03668,R04316,R02191,R00370,R00371,R02396,R02058,R00235,R01808,R01807,R01806,R01213,R05876,R05190,R06453,R05870,R01160,R08532,R08248,R03903,R07251,R07252,R07253,R03056,R06510,R02911,R00487,R00209,R01089,R02616,R01978,R04024,R01776,R02387,R06311,R05063,R08036,R08213,R00472,R08250,R04950,R03910,R04484,R00211,R00210,R00998,R00212,R07249,R05332,R02569,R03455,R00259,R06978,R03552,R03760,R00351,R00352,R00399,R00693,R03767,R08433,R00238,R06307,R03017,R07399,R00454,R00927,R03168,R00238,R03036,R00181,R01933,R00941,R03026,R00715,R00716,R01939,R04560,R01324,R00351,R00352
53	0.67	353	19	138	0	0	C00024->C00047:[49->1,49->3,49->9,50->2]	RP06172,RP00500,RP00314,RP04394,RP00007,RP03722,RP02697,RP05981,RP03973,RP01319,RP02707,RP05938,RP06101,RP00418,RP01856,RP06373,RP01859,RP08184,RP00405	R00472,R03102,R03103,R01976,R01975,R00238,R02837,R04723,R06635,R05672,R01556,R00228,R00229,R00227,R01023,R02772,R06643,R01850,R02152,R05537,R04364,R00586,R01889,R03230,R00627,R00706,R00705,R02481,R04348,R01624,R08530,R08531,R05351,R01154,R08332,R08331,R03621,R01204,R03437,R00271,R07833,R00234,R00230,R04466,R00236,R03065,R03064,R05188,R01196,R04192,R03668,R04316,R02191,R00370,R00371,R02396,R02058,R00235,R01808,R01807,R01806,R01213,R05876,R05190,R06453,R05870,R01160,R08532,R08248,R03903,R07251,R07252,R07253,R03056,R06510,R02911,R00487,R00209,R01089,R02616,R01978,R04024,R01776,R02387,R06311,R05063,R08036,R08213,R00472,R08250,R04950,R03910,R04484,R00211,R00210,R00998,R00212,R07249,R05332,R02569,R03455,R00259,R06978,R03552,R03760,R00351,R00352,R00399,R00693,R03767,R08433,R00238,R06307,R03017,R07399,R00454,R00927,R03168,R00130,R03026,R02488,R02487,R00181,R01127,R03036,R01940,R01933,R00214,R00216,R02488,R02487,R01933,R00941,R01939,R04560,R00457,R07598,R00453
54	0.67	460	16	34	0	0	C00024->C00047:[49->1,49->3,49->9,50->2]	RP05981,RP05939,RP06172,RP01861,RP00500,RP00609,RP07082,RP06101,RP00418,RP00079,RP04394,RP05938,RP00314,RP01859,RP02697,RP05729	R02488,R02487,R02315,R02313,R00472,R01940,R03102,R03103,R00715,R00716,R02571,R00214,R00216,R02488,R02487,R00361,R00360,R00343,R00342,R01447,R01257,R00238,R01940,R01933,R01976,R01975,R01939,R03026,R00217,R00346,R00345,R00726,R00341,R00431
55	0.67	268	15	159	0	0	C00026->C00047:[3->3,3->9], C00024->C00047:[49->1,50->2]	RP11169,RP05939,RP05677,RP00500,RP00609,RP05938,RP00014,RP04394,RP08483,RP02699,RP01856,RP02697,RP00314,RP01859,RP07306	R05579,R02315,R02313,R08549,R07997,R08082,R08050,R05036,R05037,R01412,R05857,R05229,R05228,R08611,R06551,R07185,R05301,R05302,R05097,R03812,R05320,R06539,R01252,R08081,R03737,R03376,R00474,R08610,R05419,R02444,R02445,R00265,R00621,R01879,R06338,R06335,R03218,R03219,R06336,R06337,R02486,R07366,R07996,R08165,R05039,R07993,R03590,R01700,R07187,R06540,R02160,R07329,R03806,R07184,R00272,R07186,R03640,R07368,R03809,R07367,R05469,R05468,R01197,R03009,R03008,R04073,R03451,R05722,R05723,R05466,R02397,R06323,R06322,R03126,R04276,R03102,R03103,R00715,R00716,R01940,R01933,R07659,R04467,R04234,R00093,R01161,R06423,R00250,R07276,R03053,R01214,R07275,R04338,R05052,R04475,R04438,R02283,R02772,R02773,R02619,R00684,R00668,R00243,R00114,R00248,R04269,R06977,R01939,R07277,R04029,R01956,R03243,R01155,R01648,R05507,R01339,R04529,R07396,R04028,R04171,R03207,R00667,R05085,R02433,R04188,R00895,R04173,R01684,R06426,R01090,R02199,R04217,R02077,R00258,R07613,R00021,R00694,R03248,R00372,R00355,R04051,R02274,R00734,R03952,R02700,R00457,R00908,R03120,R06844,R03266,R00238,R00261,R03028,R01933,R03026,R01976,R01975,R01939,R03028
56	0.67	459	14	31	0	0	C00024->C00047:[49->1,49->3,49->9,50->2]	RP05981,RP05939,RP06172,RP00500,RP00609,RP05938,RP00418,RP00079,RP04394,RP01856,RP02697,RP00314,RP01859,RP05729	R02488,R02487,R02315,R02313,R00472,R03102,R03103,R00715,R00716,R01940,R01933,R02488,R02487,R00361,R00360,R00343,R00342,R01447,R01257,R00238,R01933,R03026,R01976,R01975,R01939,R00217,R00346,R00345,R00726,R00341,R00431
57	0.67	200	12	90	0	0	C00026->C00047:[3->3,3->9], C00024->C00047:[49->1,50->2]	RP05981,RP05677,RP01861,RP00500,RP00314,RP05938,RP00418,RP04394,RP02697,RP01859,RP07082,RP00405	R02488,R02487,R08549,R07997,R08082,R08050,R05036,R05037,R01412,R05857,R05229,R05228,R08611,R06551,R07185,R05301,R05302,R05097,R03812,R05320,R06539,R01252,R08081,R03737,R03376,R00474,R08610,R05419,R02444,R02445,R00265,R00621,R01879,R06338,R06335,R03218,R03219,R06336,R06337,R02486,R07366,R07996,R08165,R05039,R07993,R03590,R01700,R07187,R06540,R02160,R07329,R03806,R07184,R00272,R07186,R03640,R07368,R03809,R07367,R05469,R05468,R01197,R03009,R03008,R04073,R03451,R05722,R05723,R05466,R02397,R06323,R06322,R03126,R04276,R01940,R03102,R03103,R01976,R01975,R01940,R01933,R02488,R02487,R00238,R03026,R01939,R02571,R00457,R07598,R00453
58	0.67	434	18	97	0	0	C00026->C00047:[3->3,3->9], C00024->C00047:[49->1,50->2]	RP05857,RP05981,RP05939,RP06172,RP00500,RP00609,RP05938,RP00014,RP00418,RP08483,RP01856,RP02697,RP00314,RP01859,RP00121,RP01292,RP00930,RP04394	R00709,R00267,R02488,R02487,R02315,R02313,R00472,R03102,R03103,R00715,R00716,R01940,R01933,R07659,R04467,R04234,R00093,R01161,R06423,R00250,R07276,R03053,R01214,R07275,R04338,R05052,R04475,R04438,R02283,R02772,R02773,R02619,R00684,R00668,R00243,R00114,R00248,R04269,R06977,R01939,R07277,R04029,R01956,R03243,R01155,R01648,R05507,R01339,R04529,R07396,R04028,R04171,R03207,R00667,R05085,R02433,R04188,R00895,R04173,R01684,R06426,R01090,R02199,R04217,R02077,R00258,R07613,R00021,R00694,R03248,R00372,R00355,R04051,R02274,R00734,R03952,R02700,R00457,R00908,R03120,R06844,R03266,R02488,R02487,R00261,R01933,R03026,R01976,R01975,R01939,R00412,R00408,R02164,R00402,R01082,R00479,R00238
59	0.67	272	14	160	0	0	C00026->C00047:[3->3,3->9], C00024->C00047:[49->1,50->2]	RP05981,RP05939,RP05677,RP00500,RP00609,RP05938,RP00014,RP00418,RP08483,RP01856,RP02697,RP00314,RP01859,RP04394	R02488,R02487,R02315,R02313,R08549,R07997,R08082,R08050,R05036,R05037,R01412,R05857,R05229,R05228,R08611,R06551,R07185,R05301,R05302,R05097,R03812,R05320,R06539,R01252,R08081,R03737,R03376,R00474,R08610,R05419,R02444,R02445,R00265,R00621,R01879,R06338,R06335,R03218,R03219,R06336,R06337,R02486,R07366,R07996,R08165,R05039,R07993,R03590,R01700,R07187,R06540,R02160,R07329,R03806,R07184,R00272,R07186,R03640,R07368,R03809,R07367,R05469,R05468,R01197,R03009,R03008,R04073,R03451,R05722,R05723,R05466,R02397,R06323,R06322,R03126,R04276,R03102,R03103,R00715,R00716,R01940,R01933,R07659,R04467,R04234,R00093,R01161,R06423,R00250,R07276,R03053,R01214,R07275,R04338,R05052,R04475,R04438,R02283,R02772,R02773,R02619,R00684,R00668,R00243,R00114,R00248,R04269,R06977,R01939,R07277,R04029,R01956,R03243,R01155,R01648,R05507,R01339,R04529,R07396,R04028,R04171,R03207,R00667,R05085,R02433,R04188,R00895,R04173,R01684,R06426,R01090,R02199,R04217,R02077,R00258,R07613,R00021,R00694,R03248,R00372,R00355,R04051,R02274,R00734,R03952,R02700,R00457,R00908,R03120,R06844,R03266,R02488,R02487,R00261,R01933,R03026,R01976,R01975,R01939,R00238
60	0.67	204	13	89	0	0	C00026->C00047:[3->3,3->9], C00024->C00047:[49->5,50->8]	RP11169,RP05939,RP05677,RP00500,RP00609,RP05938,RP02699,RP01856,RP12277,RP00314,RP01859,RP02697,RP07306	R05579,R02315,R02313,R08549,R07997,R08082,R08050,R05036,R05037,R01412,R05857,R05229,R05228,R08611,R06551,R07185,R05301,R05302,R05097,R03812,R05320,R06539,R01252,R08081,R03737,R03376,R00474,R08610,R05419,R02444,R02445,R00265,R00621,R01879,R06338,R06335,R03218,R03219,R06336,R06337,R02486,R07366,R07996,R08165,R05039,R07993,R03590,R01700,R07187,R06540,R02160,R07329,R03806,R07184,R00272,R07186,R03640,R07368,R03809,R07367,R05469,R05468,R01197,R03009,R03008,R04073,R03451,R05722,R05723,R05466,R02397,R06323,R06322,R03126,R04276,R03102,R03103,R00715,R00716,R01940,R01933,R03028,R01933,R00238,R01976,R01975,R01939,R03026,R03028
61	0.67	198	11	89	0	0	C00026->C00047:[3->3,3->9], C00024->C00047:[49->5,50->8]	RP05981,RP05677,RP00500,RP00314,RP05938,RP00418,RP01856,RP12277,RP01859,RP02697,RP00405	R02488,R02487,R08549,R07997,R08082,R08050,R05036,R05037,R01412,R05857,R05229,R05228,R08611,R06551,R07185,R05301,R05302,R05097,R03812,R05320,R06539,R01252,R08081,R03737,R03376,R00474,R08610,R05419,R02444,R02445,R00265,R00621,R01879,R06338,R06335,R03218,R03219,R06336,R06337,R02486,R07366,R07996,R08165,R05039,R07993,R03590,R01700,R07187,R06540,R02160,R07329,R03806,R07184,R00272,R07186,R03640,R07368,R03809,R07367,R05469,R05468,R01197,R03009,R03008,R04073,R03451,R05722,R05723,R05466,R02397,R06323,R06322,R03126,R04276,R03102,R03103,R01976,R01975,R01940,R01933,R02488,R02487,R01933,R00238,R01939,R03026,R00457,R07598,R00453
62	0.67	247	16	97	0	0	C00026->C00047:[3->3,3->9], C00024->C00047:[49->1,49->3,49->9,50->2]	RP05981,RP00305,RP06172,RP00500,RP00314,RP05938,RP05677,RP06101,RP00418,RP04394,RP01856,RP02697,RP01859,RP00405,RP01431,RP05880	R02488,R02487,R00709,R00267,R00472,R03102,R03103,R01976,R01975,R01940,R01933,R08549,R07997,R08082,R08050,R05036,R05037,R01412,R05857,R05229,R05228,R08611,R06551,R07185,R05301,R05302,R05097,R03812,R05320,R06539,R01252,R08081,R03737,R03376,R00474,R08610,R05419,R02444,R02445,R00265,R00621,R01879,R06338,R06335,R03218,R03219,R06336,R06337,R02486,R07366,R07996,R08165,R05039,R07993,R03590,R01700,R07187,R06540,R02160,R07329,R03806,R07184,R00272,R07186,R03640,R07368,R03809,R07367,R05469,R05468,R01197,R03009,R03008,R04073,R03451,R05722,R05723,R05466,R02397,R06323,R06322,R03126,R04276,R00214,R00216,R02488,R02487,R00238,R01933,R03026,R01939,R00457,R07598,R00453,R01324,R00351,R00352
63	0.67	228	14	93	0	0	C00026->C00047:[3->3,3->9], C00024->C00047:[49->3,49->5,49->9,50->8]	RP05981,RP05939,RP06172,RP00500,RP00609,RP05938,RP06101,RP00418,RP01856,RP12277,RP00314,RP01859,RP02697,RP05677	R02488,R02487,R02315,R02313,R00472,R03102,R03103,R00715,R00716,R01940,R01933,R00214,R00216,R02488,R02487,R01933,R00238,R01976,R01975,R01939,R03026,R08549,R07997,R08082,R08050,R05036,R05037,R01412,R05857,R05229,R05228,R08611,R06551,R07185,R05301,R05302,R05097,R03812,R05320,R06539,R01252,R08081,R03737,R03376,R00474,R08610,R05419,R02444,R02445,R00265,R00621,R01879,R06338,R06335,R03218,R03219,R06336,R06337,R02486,R07366,R07996,R08165,R05039,R07993,R03590,R01700,R07187,R06540,R02160,R07329,R03806,R07184,R00272,R07186,R03640,R07368,R03809,R07367,R05469,R05468,R01197,R03009,R03008,R04073,R03451,R05722,R05723,R05466,R02397,R06323,R06322,R03126,R04276
64	0.67	442	20	98	0	0	C00026->C00047:[3->3,3->9], C00024->C00047:[49->1,50->2]	RP06172,RP00609,RP00930,RP00418,RP02697,RP04394,RP01292,RP05857,RP05981,RP05939,RP05938,RP00014,RP08483,RP04034,RP01856,RP08329,RP00314,RP01859,RP00121,RP00497	R00472,R00715,R00716,R00479,R02488,R02487,R03026,R00238,R01082,R00709,R00267,R02488,R02487,R02315,R02313,R01940,R01933,R07659,R04467,R04234,R00093,R01161,R06423,R00250,R07276,R03053,R01214,R07275,R04338,R05052,R04475,R04438,R02283,R02772,R02773,R02619,R00684,R00668,R00243,R00114,R00248,R04269,R06977,R01939,R07277,R04029,R01956,R03243,R01155,R01648,R05507,R01339,R04529,R07396,R04028,R04171,R03207,R00667,R05085,R02433,R04188,R00895,R04173,R01684,R06426,R01090,R02199,R04217,R02077,R00258,R07613,R00021,R00694,R03248,R00372,R00355,R04051,R02274,R00734,R03952,R02700,R00457,R00908,R03120,R06844,R03266,R00261,R04390,R01933,R04863,R01976,R01975,R01939,R00412,R00408,R02164,R00402,R03098
65	0.67	278	16	161	0	0	C00026->C00047:[3->3,3->9], C00024->C00047:[49->5,50->8]	RP05981,RP05939,RP12277,RP00609,RP05938,RP05677,RP00014,RP00418,RP08483,RP04034,RP01856,RP02697,RP00314,RP01859,RP00497,RP08329	R02488,R02487,R02315,R02313,R00238,R00715,R00716,R01940,R01933,R08549,R07997,R08082,R08050,R05036,R05037,R01412,R05857,R05229,R05228,R08611,R06551,R07185,R05301,R05302,R05097,R03812,R05320,R06539,R01252,R08081,R03737,R03376,R00474,R08610,R05419,R02444,R02445,R00265,R00621,R01879,R06338,R06335,R03218,R03219,R06336,R06337,R02486,R07366,R07996,R08165,R05039,R07993,R03590,R01700,R07187,R06540,R02160,R07329,R03806,R07184,R00272,R07186,R03640,R07368,R03809,R07367,R05469,R05468,R01197,R03009,R03008,R04073,R03451,R05722,R05723,R05466,R02397,R06323,R06322,R03126,R04276,R07659,R04467,R04234,R00093,R01161,R06423,R00250,R07276,R03053,R01214,R07275,R04338,R05052,R04475,R04438,R02283,R02772,R02773,R02619,R00684,R00668,R00243,R00114,R00248,R04269,R06977,R01939,R07277,R04029,R01956,R03243,R01155,R01648,R05507,R01339,R04529,R07396,R04028,R04171,R03207,R00667,R05085,R02433,R04188,R00895,R04173,R01684,R06426,R01090,R02199,R04217,R02077,R00258,R07613,R00021,R00694,R03248,R00372,R00355,R04051,R02274,R00734,R03952,R02700,R00457,R00908,R03120,R06844,R03266,R02488,R02487,R00261,R04390,R01933,R03026,R01976,R01975,R01939,R03098,R04863
66	0.67	212	16	103	0	0	C00026->C00047:[3->3,3->9], C00024->C00047:[49->1,50->2]	RP05981,RP05677,RP00314,RP05938,RP00418,RP00079,RP00497,RP04034,RP01856,RP08329,RP04394,RP01859,RP02697,RP00405,RP05729,RP06172	R02488,R02487,R08549,R07997,R08082,R08050,R05036,R05037,R01412,R05857,R05229,R05228,R08611,R06551,R07185,R05301,R05302,R05097,R03812,R05320,R06539,R01252,R08081,R03737,R03376,R00474,R08610,R05419,R02444,R02445,R00265,R00621,R01879,R06338,R06335,R03218,R03219,R06336,R06337,R02486,R07366,R07996,R08165,R05039,R07993,R03590,R01700,R07187,R06540,R02160,R07329,R03806,R07184,R00272,R07186,R03640,R07368,R03809,R07367,R05469,R05468,R01197,R03009,R03008,R04073,R03451,R05722,R05723,R05466,R02397,R06323,R06322,R03126,R04276,R01976,R01975,R01940,R01933,R02488,R02487,R00361,R00360,R00343,R00342,R01447,R01257,R03098,R04390,R01933,R04863,R00238,R01939,R03026,R00457,R07598,R00453,R00217,R00346,R00345,R00726,R00341,R00431,R00472
67	0.67	430	14	32	0	0	C00024->C00047:[49->1,49->3,49->9,50->2]	RP05981,RP06172,RP00500,RP00314,RP05938,RP06101,RP00418,RP00079,RP04394,RP01856,RP02697,RP01859,RP05729,RP00405	R02488,R02487,R00472,R03102,R03103,R01976,R01975,R01940,R01933,R00214,R00216,R02488,R02487,R00361,R00360,R00343,R00342,R01447,R01257,R00238,R01933,R03026,R01939,R00217,R00346,R00345,R00726,R00341,R00431,R00457,R07598,R00453
68	0.67	260	17	98	0	0	C00026->C00047:[3->3,3->9], C00024->C00047:[49->1,49->3,49->9,50->2]	RP06172,RP00500,RP00609,RP04394,RP02697,RP05880,RP05981,RP00305,RP05939,RP05677,RP05938,RP06101,RP00418,RP01856,RP00314,RP01859,RP01431	R00472,R03102,R03103,R00715,R00716,R00238,R03026,R00351,R00352,R02488,R02487,R00709,R00267,R02315,R02313,R08549,R07997,R08082,R08050,R05036,R05037,R01412,R05857,R05229,R05228,R08611,R06551,R07185,R05301,R05302,R05097,R03812,R05320,R06539,R01252,R08081,R03737,R03376,R00474,R08610,R05419,R02444,R02445,R00265,R00621,R01879,R06338,R06335,R03218,R03219,R06336,R06337,R02486,R07366,R07996,R08165,R05039,R07993,R03590,R01700,R07187,R06540,R02160,R07329,R03806,R07184,R00272,R07186,R03640,R07368,R03809,R07367,R05469,R05468,R01197,R03009,R03008,R04073,R03451,R05722,R05723,R05466,R02397,R06323,R06322,R03126,R04276,R01940,R01933,R00214,R00216,R02488,R02487,R01933,R01976,R01975,R01939,R01324
69	0.67	677	21	32	0	0	C00024->C00047:[49->1,50->2,50->3,50->9]	RP06374,RP05981,RP00305,RP05939,RP06172,RP00500,RP00314,RP05938,RP00287,RP00418,RP00568,RP04394,RP04290,RP01856,RP01670,RP02697,RP00609,RP01859,RP06373,RP01431,RP05880	R00945,R02488,R02487,R00709,R00267,R02315,R02313,R00472,R03102,R03103,R01976,R01975,R01940,R01933,R00214,R00216,R02488,R02487,R01218,R01220,R00238,R00220,R01933,R01655,R03026,R00715,R00716,R01939,R00941,R01324,R00351,R00352
70	0.67	265	14	160	0	0	C00026->C00047:[3->3,3->9], C00024->C00047:[49->1,50->2]	RP05981,RP05677,RP01861,RP00500,RP00314,RP05938,RP00418,RP00014,RP08483,RP02697,RP04394,RP01859,RP07082,RP00405	R02488,R02487,R08549,R07997,R08082,R08050,R05036,R05037,R01412,R05857,R05229,R05228,R08611,R06551,R07185,R05301,R05302,R05097,R03812,R05320,R06539,R01252,R08081,R03737,R03376,R00474,R08610,R05419,R02444,R02445,R00265,R00621,R01879,R06338,R06335,R03218,R03219,R06336,R06337,R02486,R07366,R07996,R08165,R05039,R07993,R03590,R01700,R07187,R06540,R02160,R07329,R03806,R07184,R00272,R07186,R03640,R07368,R03809,R07367,R05469,R05468,R01197,R03009,R03008,R04073,R03451,R05722,R05723,R05466,R02397,R06323,R06322,R03126,R04276,R01940,R03102,R03103,R01976,R01975,R01940,R01933,R02488,R02487,R07659,R04467,R04234,R00093,R01161,R06423,R00250,R07276,R03053,R01214,R07275,R04338,R05052,R04475,R04438,R02283,R02772,R02773,R02619,R00684,R00668,R00243,R00114,R00248,R04269,R06977,R01939,R07277,R04029,R01956,R03243,R01155,R01648,R05507,R01339,R04529,R07396,R04028,R04171,R03207,R00667,R05085,R02433,R04188,R00895,R04173,R01684,R06426,R01090,R02199,R04217,R02077,R00258,R07613,R00021,R00694,R03248,R00372,R00355,R04051,R02274,R00734,R03952,R02700,R00457,R00908,R03120,R06844,R03266,R00261,R03026,R00238,R01939,R02571,R00457,R07598,R00453
71	0.67	265	18	207	0	0	C00026->C00047:[3->3,3->9], C00024->C00047:[49->1,50->2]	RP02707,RP05981,RP03973,RP05677,RP01319,RP00500,RP00314,RP05938,RP00418,RP04394,RP00007,RP03722,RP01856,RP06373,RP02697,RP01859,RP08184,RP00405	R03036,R02488,R02487,R00181,R08549,R07997,R08082,R08050,R05036,R05037,R01412,R05857,R05229,R05228,R08611,R06551,R07185,R05301,R05302,R05097,R03812,R05320,R06539,R01252,R08081,R03737,R03376,R00474,R08610,R05419,R02444,R02445,R00265,R00621,R01879,R06338,R06335,R03218,R03219,R06336,R06337,R02486,R07366,R07996,R08165,R05039,R07993,R03590,R01700,R07187,R06540,R02160,R07329,R03806,R07184,R00272,R07186,R03640,R07368,R03809,R07367,R05469,R05468,R01197,R03009,R03008,R04073,R03451,R05722,R05723,R05466,R02397,R06323,R06322,R03126,R04276,R01127,R03102,R03103,R01976,R01975,R01940,R01933,R02488,R02487,R00238,R02837,R04723,R06635,R05672,R01556,R00228,R00229,R00227,R01023,R02772,R06643,R01850,R02152,R05537,R04364,R00586,R01889,R03230,R00627,R00706,R00705,R02481,R04348,R01624,R08530,R08531,R05351,R01154,R08332,R08331,R03621,R01204,R03437,R00271,R07833,R00234,R00230,R04466,R00236,R03065,R03064,R05188,R01196,R04192,R03668,R04316,R02191,R00370,R00371,R02396,R02058,R00235,R01808,R01807,R01806,R01213,R05876,R05190,R06453,R05870,R01160,R08532,R08248,R03903,R07251,R07252,R07253,R03056,R06510,R02911,R00487,R00209,R01089,R02616,R01978,R04024,R01776,R02387,R06311,R05063,R08036,R08213,R00472,R08250,R04950,R03910,R04484,R00211,R00210,R00998,R00212,R07249,R05332,R02569,R03455,R00259,R06978,R03552,R03760,R00351,R00352,R00399,R00693,R03767,R08433,R00238,R06307,R03017,R07399,R00454,R00927,R03168,R00130,R01933,R00941,R03026,R01939,R04560,R00457,R07598,R00453
72	0.67	648	17	29	0	0	C00024->C00047:[49->1,49->3,49->9,50->2]	RP05857,RP05981,RP05939,RP06172,RP00500,RP00609,RP05938,RP06101,RP00418,RP00930,RP01856,RP02697,RP00314,RP01859,RP00121,RP01292,RP04394	R00709,R00267,R02488,R02487,R02315,R02313,R00472,R03102,R03103,R00715,R00716,R01940,R01933,R00214,R00216,R02488,R02487,R00479,R01933,R03026,R01976,R01975,R01939,R00412,R00408,R02164,R00402,R01082,R00238
73	0.67	260	14	158	0	0	C00026->C00047:[3->3,3->9], C00024->C00047:[49->1,50->2]	RP11169,RP05677,RP00500,RP00314,RP05938,RP00014,RP04394,RP08483,RP02699,RP01856,RP02697,RP01859,RP07306,RP00405	R05579,R08549,R07997,R08082,R08050,R05036,R05037,R01412,R05857,R05229,R05228,R08611,R06551,R07185,R05301,R05302,R05097,R03812,R05320,R06539,R01252,R08081,R03737,R03376,R00474,R08610,R05419,R02444,R02445,R00265,R00621,R01879,R06338,R06335,R03218,R03219,R06336,R06337,R02486,R07366,R07996,R08165,R05039,R07993,R03590,R01700,R07187,R06540,R02160,R07329,R03806,R07184,R00272,R07186,R03640,R07368,R03809,R07367,R05469,R05468,R01197,R03009,R03008,R04073,R03451,R05722,R05723,R05466,R02397,R06323,R06322,R03126,R04276,R03102,R03103,R01976,R01975,R01940,R01933,R07659,R04467,R04234,R00093,R01161,R06423,R00250,R07276,R03053,R01214,R07275,R04338,R05052,R04475,R04438,R02283,R02772,R02773,R02619,R00684,R00668,R00243,R00114,R00248,R04269,R06977,R01939,R07277,R04029,R01956,R03243,R01155,R01648,R05507,R01339,R04529,R07396,R04028,R04171,R03207,R00667,R05085,R02433,R04188,R00895,R04173,R01684,R06426,R01090,R02199,R04217,R02077,R00258,R07613,R00021,R00694,R03248,R00372,R00355,R04051,R02274,R00734,R03952,R02700,R00457,R00908,R03120,R06844,R03266,R00238,R00261,R03028,R01933,R03026,R01939,R03028,R00457,R07598,R00453
74	0.67	614	14	22	0	0	C00024->C00047:[49->1,49->3,49->9,50->2]	RP05981,RP05939,RP06172,RP01861,RP00500,RP00609,RP07082,RP06101,RP00418,RP04394,RP02697,RP00314,RP01859,RP05938	R02488,R02487,R02315,R02313,R00472,R01940,R03102,R03103,R00715,R00716,R02571,R00214,R00216,R02488,R02487,R00238,R03026,R01976,R01975,R01939,R01940,R01933
75	0.67	260	17	99	0	0	C00026->C00047:[3->3,3->9], C00024->C00047:[49->1,50->2]	RP05857,RP05981,RP05939,RP05677,RP00500,RP00609,RP05938,RP00418,RP00930,RP01856,RP02697,RP00314,RP01859,RP00121,RP01292,RP04394,RP06172	R00709,R00267,R02488,R02487,R02315,R02313,R08549,R07997,R08082,R08050,R05036,R05037,R01412,R05857,R05229,R05228,R08611,R06551,R07185,R05301,R05302,R05097,R03812,R05320,R06539,R01252,R08081,R03737,R03376,R00474,R08610,R05419,R02444,R02445,R00265,R00621,R01879,R06338,R06335,R03218,R03219,R06336,R06337,R02486,R07366,R07996,R08165,R05039,R07993,R03590,R01700,R07187,R06540,R02160,R07329,R03806,R07184,R00272,R07186,R03640,R07368,R03809,R07367,R05469,R05468,R01197,R03009,R03008,R04073,R03451,R05722,R05723,R05466,R02397,R06323,R06322,R03126,R04276,R03102,R03103,R00715,R00716,R01940,R01933,R02488,R02487,R00479,R01933,R03026,R01976,R01975,R01939,R00412,R00408,R02164,R00402,R01082,R00238,R00472
76	0.67	225	15	93	0	0	C00026->C00047:[3->3,3->9], C00024->C00047:[49->1,50->2]	RP11169,RP00305,RP05677,RP00500,RP00314,RP05938,RP07306,RP04394,RP05880,RP02699,RP01856,RP02697,RP01859,RP01431,RP00405	R05579,R00709,R00267,R08549,R07997,R08082,R08050,R05036,R05037,R01412,R05857,R05229,R05228,R08611,R06551,R07185,R05301,R05302,R05097,R03812,R05320,R06539,R01252,R08081,R03737,R03376,R00474,R08610,R05419,R02444,R02445,R00265,R00621,R01879,R06338,R06335,R03218,R03219,R06336,R06337,R02486,R07366,R07996,R08165,R05039,R07993,R03590,R01700,R07187,R06540,R02160,R07329,R03806,R07184,R00272,R07186,R03640,R07368,R03809,R07367,R05469,R05468,R01197,R03009,R03008,R04073,R03451,R05722,R05723,R05466,R02397,R06323,R06322,R03126,R04276,R03102,R03103,R01976,R01975,R01940,R01933,R03028,R00238,R00351,R00352,R03028,R01933,R03026,R01939,R01324,R00457,R07598,R00453
77	0.67	248	17	99	0	0	C00026->C00047:[3->3,3->9], C00024->C00047:[49->1,50->2]	RP05857,RP05981,RP05677,RP01861,RP00500,RP00314,RP05938,RP00418,RP00930,RP00121,RP02697,RP04394,RP01859,RP01292,RP00405,RP07082,RP06172	R00709,R00267,R02488,R02487,R08549,R07997,R08082,R08050,R05036,R05037,R01412,R05857,R05229,R05228,R08611,R06551,R07185,R05301,R05302,R05097,R03812,R05320,R06539,R01252,R08081,R03737,R03376,R00474,R08610,R05419,R02444,R02445,R00265,R00621,R01879,R06338,R06335,R03218,R03219,R06336,R06337,R02486,R07366,R07996,R08165,R05039,R07993,R03590,R01700,R07187,R06540,R02160,R07329,R03806,R07184,R00272,R07186,R03640,R07368,R03809,R07367,R05469,R05468,R01197,R03009,R03008,R04073,R03451,R05722,R05723,R05466,R02397,R06323,R06322,R03126,R04276,R01940,R03102,R03103,R01976,R01975,R01940,R01933,R02488,R02487,R00479,R00412,R00408,R02164,R00402,R03026,R00238,R01939,R01082,R00457,R07598,R00453,R02571,R00472
78	0.67	569	21	39	0	0	C00024->C00047:[49->1,50->2,50->3,50->9]	RP05981,RP00305,RP05939,RP06374,RP00500,RP00314,RP05938,RP00300,RP00418,RP00568,RP04394,RP04290,RP03735,RP01856,RP01670,RP02697,RP00609,RP01859,RP00285,RP01431,RP05880	R02488,R02487,R00709,R00267,R02315,R02313,R00945,R03102,R03103,R01976,R01975,R01940,R01933,R00944,R00943,R02488,R02487,R01218,R01220,R00238,R00220,R00134,R03215,R03146,R00519,R01933,R01655,R03026,R00715,R00716,R01939,R00211,R00210,R00209,R01196,R00212,R01324,R00351,R00352
79	0.67	215	14	93	0	0	C00026->C00047:[3->3,3->9], C00024->C00047:[49->1,49->3,49->9,50->2]	RP05981,RP05677,RP01861,RP00500,RP00314,RP05938,RP06101,RP00418,RP04394,RP02697,RP01859,RP00405,RP07082,RP06172	R02488,R02487,R08549,R07997,R08082,R08050,R05036,R05037,R01412,R05857,R05229,R05228,R08611,R06551,R07185,R05301,R05302,R05097,R03812,R05320,R06539,R01252,R08081,R03737,R03376,R00474,R08610,R05419,R02444,R02445,R00265,R00621,R01879,R06338,R06335,R03218,R03219,R06336,R06337,R02486,R07366,R07996,R08165,R05039,R07993,R03590,R01700,R07187,R06540,R02160,R07329,R03806,R07184,R00272,R07186,R03640,R07368,R03809,R07367,R05469,R05468,R01197,R03009,R03008,R04073,R03451,R05722,R05723,R05466,R02397,R06323,R06322,R03126,R04276,R01940,R03102,R03103,R01976,R01975,R01940,R01933,R00214,R00216,R02488,R02487,R00238,R03026,R01939,R00457,R07598,R00453,R02571,R00472
80	0.67	290	17	165	0	0	C00026->C00047:[3->3,3->9], C00024->C00047:[49->1,50->2]	RP00500,RP00609,RP00418,RP02697,RP04394,RP05880,RP05981,RP00305,RP05939,RP05677,RP05938,RP00014,RP08483,RP01856,RP00314,RP01859,RP01431	R03102,R03103,R00715,R00716,R02488,R02487,R03026,R00238,R00351,R00352,R02488,R02487,R00709,R00267,R02315,R02313,R08549,R07997,R08082,R08050,R05036,R05037,R01412,R05857,R05229,R05228,R08611,R06551,R07185,R05301,R05302,R05097,R03812,R05320,R06539,R01252,R08081,R03737,R03376,R00474,R08610,R05419,R02444,R02445,R00265,R00621,R01879,R06338,R06335,R03218,R03219,R06336,R06337,R02486,R07366,R07996,R08165,R05039,R07993,R03590,R01700,R07187,R06540,R02160,R07329,R03806,R07184,R00272,R07186,R03640,R07368,R03809,R07367,R05469,R05468,R01197,R03009,R03008,R04073,R03451,R05722,R05723,R05466,R02397,R06323,R06322,R03126,R04276,R01940,R01933,R07659,R04467,R04234,R00093,R01161,R06423,R00250,R07276,R03053,R01214,R07275,R04338,R05052,R04475,R04438,R02283,R02772,R02773,R02619,R00684,R00668,R00243,R00114,R00248,R04269,R06977,R01939,R07277,R04029,R01956,R03243,R01155,R01648,R05507,R01339,R04529,R07396,R04028,R04171,R03207,R00667,R05085,R02433,R04188,R00895,R04173,R01684,R06426,R01090,R02199,R04217,R02077,R00258,R07613,R00021,R00694,R03248,R00372,R00355,R04051,R02274,R00734,R03952,R02700,R00457,R00908,R03120,R06844,R03266,R00261,R01933,R01976,R01975,R01939,R01324
81	0.67	257	18	97	0	0	C00026->C00047:[3->3,3->9], C00024->C00047:[49->1,50->2]	RP01861,RP00609,RP05938,RP04394,RP02697,RP05880,RP05981,RP00305,RP05939,RP05677,RP07082,RP00418,RP00497,RP04034,RP08329,RP00314,RP01859,RP01431	R01940,R00715,R00716,R01940,R01933,R00238,R03026,R00351,R00352,R02488,R02487,R00709,R00267,R02315,R02313,R08549,R07997,R08082,R08050,R05036,R05037,R01412,R05857,R05229,R05228,R08611,R06551,R07185,R05301,R05302,R05097,R03812,R05320,R06539,R01252,R08081,R03737,R03376,R00474,R08610,R05419,R02444,R02445,R00265,R00621,R01879,R06338,R06335,R03218,R03219,R06336,R06337,R02486,R07366,R07996,R08165,R05039,R07993,R03590,R01700,R07187,R06540,R02160,R07329,R03806,R07184,R00272,R07186,R03640,R07368,R03809,R07367,R05469,R05468,R01197,R03009,R03008,R04073,R03451,R05722,R05723,R05466,R02397,R06323,R06322,R03126,R04276,R02571,R02488,R02487,R03098,R04390,R04863,R01976,R01975,R01939,R01324
82	0.67	205	15	103	0	0	C00026->C00047:[3->3,3->9], C00024->C00047:[49->1,50->2]	RP05981,RP07082,RP05677,RP01861,RP00500,RP00314,RP05938,RP00418,RP00079,RP04394,RP02697,RP01859,RP00405,RP05729,RP06172	R02488,R02487,R02571,R08549,R07997,R08082,R08050,R05036,R05037,R01412,R05857,R05229,R05228,R08611,R06551,R07185,R05301,R05302,R05097,R03812,R05320,R06539,R01252,R08081,R03737,R03376,R00474,R08610,R05419,R02444,R02445,R00265,R00621,R01879,R06338,R06335,R03218,R03219,R06336,R06337,R02486,R07366,R07996,R08165,R05039,R07993,R03590,R01700,R07187,R06540,R02160,R07329,R03806,R07184,R00272,R07186,R03640,R07368,R03809,R07367,R05469,R05468,R01197,R03009,R03008,R04073,R03451,R05722,R05723,R05466,R02397,R06323,R06322,R03126,R04276,R01940,R03102,R03103,R01976,R01975,R01940,R01933,R02488,R02487,R00361,R00360,R00343,R00342,R01447,R01257,R00238,R03026,R01939,R00457,R07598,R00453,R00217,R00346,R00345,R00726,R00341,R00431,R00472
83	0.67	252	18	98	0	0	C00026->C00047:[3->3,3->9], C00024->C00047:[49->1,50->2]	RP05857,RP11169,RP05939,RP05677,RP00500,RP00609,RP05938,RP00930,RP04394,RP02699,RP01856,RP02697,RP00314,RP01859,RP00121,RP01292,RP07306,RP06172	R00709,R00267,R05579,R02315,R02313,R08549,R07997,R08082,R08050,R05036,R05037,R01412,R05857,R05229,R05228,R08611,R06551,R07185,R05301,R05302,R05097,R03812,R05320,R06539,R01252,R08081,R03737,R03376,R00474,R08610,R05419,R02444,R02445,R00265,R00621,R01879,R06338,R06335,R03218,R03219,R06336,R06337,R02486,R07366,R07996,R08165,R05039,R07993,R03590,R01700,R07187,R06540,R02160,R07329,R03806,R07184,R00272,R07186,R03640,R07368,R03809,R07367,R05469,R05468,R01197,R03009,R03008,R04073,R03451,R05722,R05723,R05466,R02397,R06323,R06322,R03126,R04276,R03102,R03103,R00715,R00716,R01940,R01933,R00479,R00238,R03028,R01933,R03026,R01976,R01975,R01939,R00412,R00408,R02164,R00402,R01082,R03028,R00472
84	0.67	198	11	89	0	0	C00026->C00047:[3->3,3->9], C00024->C00047:[49->1,50->2]	RP05981,RP05677,RP00500,RP00314,RP05938,RP00418,RP04394,RP01856,RP02697,RP01859,RP00405	R02488,R02487,R08549,R07997,R08082,R08050,R05036,R05037,R01412,R05857,R05229,R05228,R08611,R06551,R07185,R05301,R05302,R05097,R03812,R05320,R06539,R01252,R08081,R03737,R03376,R00474,R08610,R05419,R02444,R02445,R00265,R00621,R01879,R06338,R06335,R03218,R03219,R06336,R06337,R02486,R07366,R07996,R08165,R05039,R07993,R03590,R01700,R07187,R06540,R02160,R07329,R03806,R07184,R00272,R07186,R03640,R07368,R03809,R07367,R05469,R05468,R01197,R03009,R03008,R04073,R03451,R05722,R05723,R05466,R02397,R06323,R06322,R03126,R04276,R03102,R03103,R01976,R01975,R01940,R01933,R02488,R02487,R00238,R01933,R03026,R01939,R00457,R07598,R00453
85	0.67	237	16	94	0	0	C00026->C00047:[3->3,3->9], C00024->C00047:[49->1,49->3,49->9,50->2]	RP05981,RP05939,RP06172,RP00609,RP05938,RP06101,RP00418,RP04394,RP04034,RP01856,RP08329,RP00314,RP01859,RP02697,RP00497,RP05677	R02488,R02487,R02315,R02313,R00472,R00715,R00716,R01940,R01933,R00214,R00216,R02488,R02487,R00238,R04390,R01933,R04863,R01976,R01975,R01939,R03026,R03098,R08549,R07997,R08082,R08050,R05036,R05037,R01412,R05857,R05229,R05228,R08611,R06551,R07185,R05301,R05302,R05097,R03812,R05320,R06539,R01252,R08081,R03737,R03376,R00474,R08610,R05419,R02444,R02445,R00265,R00621,R01879,R06338,R06335,R03218,R03219,R06336,R06337,R02486,R07366,R07996,R08165,R05039,R07993,R03590,R01700,R07187,R06540,R02160,R07329,R03806,R07184,R00272,R07186,R03640,R07368,R03809,R07367,R05469,R05468,R01197,R03009,R03008,R04073,R03451,R05722,R05723,R05466,R02397,R06323,R06322,R03126,R04276
86	0.67	269	20	208	0	0	C00026->C00047:[3->3,3->9], C00024->C00047:[49->1,50->2]	RP00314,RP04394,RP00007,RP03722,RP02697,RP05981,RP03973,RP05677,RP01319,RP02707,RP05938,RP00418,RP04034,RP01856,RP06373,RP08329,RP01859,RP08184,RP00497,RP00405	R01976,R01975,R00238,R02837,R04723,R06635,R05672,R01556,R00228,R00229,R00227,R01023,R02772,R06643,R01850,R02152,R05537,R04364,R00586,R01889,R03230,R00627,R00706,R00705,R02481,R04348,R01624,R08530,R08531,R05351,R01154,R08332,R08331,R03621,R01204,R03437,R00271,R07833,R00234,R00230,R04466,R00236,R03065,R03064,R05188,R01196,R04192,R03668,R04316,R02191,R00370,R00371,R02396,R02058,R00235,R01808,R01807,R01806,R01213,R05876,R05190,R06453,R05870,R01160,R08532,R08248,R03903,R07251,R07252,R07253,R03056,R06510,R02911,R00487,R00209,R01089,R02616,R01978,R04024,R01776,R02387,R06311,R05063,R08036,R08213,R00472,R08250,R04950,R03910,R04484,R00211,R00210,R00998,R00212,R07249,R05332,R02569,R03455,R00259,R06978,R03552,R03760,R00351,R00352,R00399,R00693,R03767,R08433,R00238,R06307,R03017,R07399,R00454,R00927,R03168,R00130,R03026,R02488,R02487,R00181,R08549,R07997,R08082,R08050,R05036,R05037,R01412,R05857,R05229,R05228,R08611,R06551,R07185,R05301,R05302,R05097,R03812,R05320,R06539,R01252,R08081,R03737,R03376,R00474,R08610,R05419,R02444,R02445,R00265,R00621,R01879,R06338,R06335,R03218,R03219,R06336,R06337,R02486,R07366,R07996,R08165,R05039,R07993,R03590,R01700,R07187,R06540,R02160,R07329,R03806,R07184,R00272,R07186,R03640,R07368,R03809,R07367,R05469,R05468,R01197,R03009,R03008,R04073,R03451,R05722,R05723,R05466,R02397,R06323,R06322,R03126,R04276,R01127,R03036,R01940,R01933,R02488,R02487,R04390,R01933,R00941,R04863,R01939,R04560,R03098,R00457,R07598,R00453
87	0.67	355	18	136	0	0	C00024->C00047:[14->3,14->9,49->1,50->2]	RP05981,RP03973,RP05939,RP01319,RP00500,RP00314,RP05938,RP04394,RP00007,RP00418,RP02707,RP03722,RP01856,RP06373,RP02697,RP00609,RP01859,RP08184	R02488,R02487,R00181,R02315,R02313,R01127,R03102,R03103,R01976,R01975,R01940,R01933,R00238,R02837,R04723,R06635,R05672,R01556,R00228,R00229,R00227,R01023,R02772,R06643,R01850,R02152,R05537,R04364,R00586,R01889,R03230,R00627,R00706,R00705,R02481,R04348,R01624,R08530,R08531,R05351,R01154,R08332,R08331,R03621,R01204,R03437,R00271,R07833,R00234,R00230,R04466,R00236,R03065,R03064,R05188,R01196,R04192,R03668,R04316,R02191,R00370,R00371,R02396,R02058,R00235,R01808,R01807,R01806,R01213,R05876,R05190,R06453,R05870,R01160,R08532,R08248,R03903,R07251,R07252,R07253,R03056,R06510,R02911,R00487,R00209,R01089,R02616,R01978,R04024,R01776,R02387,R06311,R05063,R08036,R08213,R00472,R08250,R04950,R03910,R04484,R00211,R00210,R00998,R00212,R07249,R05332,R02569,R03455,R00259,R06978,R03552,R03760,R00351,R00352,R00399,R00693,R03767,R08433,R00238,R06307,R03017,R07399,R00454,R00927,R03168,R02488,R02487,R03036,R00130,R01933,R00941,R03026,R00715,R00716,R01939,R04560
88	0.67	219	15	92	0	0	C00026->C00047:[3->3,3->9], C00024->C00047:[49->1,49->3,49->9,50->2]	RP11169,RP05939,RP05677,RP00500,RP00609,RP05938,RP06101,RP04394,RP02699,RP01856,RP02697,RP00314,RP01859,RP07306,RP06172	R05579,R02315,R02313,R08549,R07997,R08082,R08050,R05036,R05037,R01412,R05857,R05229,R05228,R08611,R06551,R07185,R05301,R05302,R05097,R03812,R05320,R06539,R01252,R08081,R03737,R03376,R00474,R08610,R05419,R02444,R02445,R00265,R00621,R01879,R06338,R06335,R03218,R03219,R06336,R06337,R02486,R07366,R07996,R08165,R05039,R07993,R03590,R01700,R07187,R06540,R02160,R07329,R03806,R07184,R00272,R07186,R03640,R07368,R03809,R07367,R05469,R05468,R01197,R03009,R03008,R04073,R03451,R05722,R05723,R05466,R02397,R06323,R06322,R03126,R04276,R03102,R03103,R00715,R00716,R01940,R01933,R00214,R00216,R00238,R03028,R01933,R03026,R01976,R01975,R01939,R03028,R00472
89	0.67	347	19	205	0	0	C00026->C00047:[3->3,3->9], C00024->C00047:[49->1,50->2]	RP00500,RP00314,RP00014,RP00007,RP03722,RP02697,RP04394,RP05981,RP03973,RP01319,RP02707,RP05938,RP00418,RP08483,RP01856,RP06373,RP01859,RP08184,RP00405	R03102,R03103,R01976,R01975,R07659,R04467,R04234,R00093,R01161,R06423,R00250,R07276,R03053,R01214,R07275,R04338,R05052,R04475,R04438,R02283,R02772,R02773,R02619,R00684,R00668,R00243,R00114,R00248,R04269,R06977,R01939,R07277,R04029,R01956,R03243,R01155,R01648,R05507,R01339,R04529,R07396,R04028,R04171,R03207,R00667,R05085,R02433,R04188,R00895,R04173,R01684,R06426,R01090,R02199,R04217,R02077,R00258,R07613,R00021,R00694,R03248,R00372,R00355,R04051,R02274,R00734,R03952,R02700,R00457,R00908,R03120,R06844,R03266,R02837,R04723,R06635,R05672,R01556,R00228,R00229,R00227,R01023,R02772,R06643,R01850,R02152,R05537,R04364,R00586,R01889,R03230,R00627,R00706,R00705,R02481,R04348,R01624,R08530,R08531,R05351,R01154,R08332,R08331,R03621,R01204,R03437,R00271,R07833,R00234,R00230,R04466,R00236,R03065,R03064,R05188,R01196,R04192,R03668,R04316,R02191,R00370,R00371,R02396,R02058,R00235,R01808,R01807,R01806,R01213,R05876,R05190,R06453,R05870,R01160,R08532,R08248,R03903,R07251,R07252,R07253,R03056,R06510,R02911,R00487,R00209,R01089,R02616,R01978,R04024,R01776,R02387,R06311,R05063,R08036,R08213,R00472,R08250,R04950,R03910,R04484,R00211,R00210,R00998,R00212,R07249,R05332,R02569,R03455,R00259,R06978,R03552,R03760,R00351,R00352,R00399,R00693,R03767,R08433,R00238,R06307,R03017,R07399,R00454,R00927,R03168,R00130,R03026,R00238,R02488,R02487,R00181,R01127,R03036,R01940,R01933,R02488,R02487,R00261,R01933,R00941,R01939,R04560,R00457,R07598,R00453
90	0.67	282	16	164	0	0	C00026->C00047:[3->3,3->9], C00024->C00047:[49->1,50->2]	RP05981,RP00305,RP05677,RP00500,RP00314,RP05938,RP00418,RP00014,RP08483,RP01856,RP02697,RP04394,RP01859,RP00405,RP01431,RP05880	R02488,R02487,R00709,R00267,R08549,R07997,R08082,R08050,R05036,R05037,R01412,R05857,R05229,R05228,R08611,R06551,R07185,R05301,R05302,R05097,R03812,R05320,R06539,R01252,R08081,R03737,R03376,R00474,R08610,R05419,R02444,R02445,R00265,R00621,R01879,R06338,R06335,R03218,R03219,R06336,R06337,R02486,R07366,R07996,R08165,R05039,R07993,R03590,R01700,R07187,R06540,R02160,R07329,R03806,R07184,R00272,R07186,R03640,R07368,R03809,R07367,R05469,R05468,R01197,R03009,R03008,R04073,R03451,R05722,R05723,R05466,R02397,R06323,R06322,R03126,R04276,R03102,R03103,R01976,R01975,R01940,R01933,R02488,R02487,R07659,R04467,R04234,R00093,R01161,R06423,R00250,R07276,R03053,R01214,R07275,R04338,R05052,R04475,R04438,R02283,R02772,R02773,R02619,R00684,R00668,R00243,R00114,R00248,R04269,R06977,R01939,R07277,R04029,R01956,R03243,R01155,R01648,R05507,R01339,R04529,R07396,R04028,R04171,R03207,R00667,R05085,R02433,R04188,R00895,R04173,R01684,R06426,R01090,R02199,R04217,R02077,R00258,R07613,R00021,R00694,R03248,R00372,R00355,R04051,R02274,R00734,R03952,R02700,R00457,R00908,R03120,R06844,R03266,R00261,R01933,R03026,R00238,R01939,R00457,R07598,R00453,R01324,R00351,R00352
91	0.67	233	14	94	0	0	C00026->C00047:[3->3,3->9], C00024->C00047:[49->1,50->2]	RP05981,RP00305,RP05677,RP00500,RP00314,RP05938,RP00418,RP04394,RP01856,RP02697,RP01859,RP00405,RP01431,RP05880	R02488,R02487,R00709,R00267,R08549,R07997,R08082,R08050,R05036,R05037,R01412,R05857,R05229,R05228,R08611,R06551,R07185,R05301,R05302,R05097,R03812,R05320,R06539,R01252,R08081,R03737,R03376,R00474,R08610,R05419,R02444,R02445,R00265,R00621,R01879,R06338,R06335,R03218,R03219,R06336,R06337,R02486,R07366,R07996,R08165,R05039,R07993,R03590,R01700,R07187,R06540,R02160,R07329,R03806,R07184,R00272,R07186,R03640,R07368,R03809,R07367,R05469,R05468,R01197,R03009,R03008,R04073,R03451,R05722,R05723,R05466,R02397,R06323,R06322,R03126,R04276,R03102,R03103,R01976,R01975,R01940,R01933,R02488,R02487,R00238,R01933,R03026,R01939,R00457,R07598,R00453,R01324,R00351,R00352
92	0.67	413	15	91	0	0	C00026->C00047:[3->3,3->9], C00024->C00047:[49->1,49->3,49->9,50->2]	RP05981,RP05939,RP06172,RP00500,RP00609,RP05938,RP06101,RP00014,RP00418,RP08483,RP01856,RP02697,RP00314,RP01859,RP04394	R02488,R02487,R02315,R02313,R00472,R03102,R03103,R00715,R00716,R01940,R01933,R00214,R00216,R07659,R04467,R04234,R00093,R01161,R06423,R00250,R07276,R03053,R01214,R07275,R04338,R05052,R04475,R04438,R02283,R02772,R02773,R02619,R00684,R00668,R00243,R00114,R00248,R04269,R06977,R01939,R07277,R04029,R01956,R03243,R01155,R01648,R05507,R01339,R04529,R07396,R04028,R04171,R03207,R00667,R05085,R02433,R04188,R00895,R04173,R01684,R06426,R01090,R02199,R04217,R02077,R00258,R07613,R00021,R00694,R03248,R00372,R00355,R04051,R02274,R00734,R03952,R02700,R00457,R00908,R03120,R06844,R03266,R02488,R02487,R00261,R01933,R03026,R01976,R01975,R01939,R00238
93	0.67	367	22	140	0	0	C00024->C00047:[49->1,49->3,49->9,50->2]	RP06172,RP00609,RP04394,RP00007,RP03722,RP02697,RP05981,RP03973,RP05939,RP01319,RP02707,RP05938,RP06101,RP00418,RP04034,RP01856,RP06373,RP08329,RP00314,RP01859,RP08184,RP00497	R00472,R00715,R00716,R00238,R02837,R04723,R06635,R05672,R01556,R00228,R00229,R00227,R01023,R02772,R06643,R01850,R02152,R05537,R04364,R00586,R01889,R03230,R00627,R00706,R00705,R02481,R04348,R01624,R08530,R08531,R05351,R01154,R08332,R08331,R03621,R01204,R03437,R00271,R07833,R00234,R00230,R04466,R00236,R03065,R03064,R05188,R01196,R04192,R03668,R04316,R02191,R00370,R00371,R02396,R02058,R00235,R01808,R01807,R01806,R01213,R05876,R05190,R06453,R05870,R01160,R08532,R08248,R03903,R07251,R07252,R07253,R03056,R06510,R02911,R00487,R00209,R01089,R02616,R01978,R04024,R01776,R02387,R06311,R05063,R08036,R08213,R00472,R08250,R04950,R03910,R04484,R00211,R00210,R00998,R00212,R07249,R05332,R02569,R03455,R00259,R06978,R03552,R03760,R00351,R00352,R00399,R00693,R03767,R08433,R00238,R06307,R03017,R07399,R00454,R00927,R03168,R00130,R03026,R02488,R02487,R00181,R02315,R02313,R01127,R03036,R01940,R01933,R00214,R00216,R02488,R02487,R04390,R01933,R00941,R04863,R01976,R01975,R01939,R04560,R03098
94	0.67	428	16	93	0	0	C00026->C00047:[3->3,3->9], C00024->C00047:[49->1,50->2]	RP05981,RP00305,RP05939,RP00500,RP00314,RP05938,RP00418,RP04394,RP08483,RP00014,RP01856,RP02697,RP00609,RP01859,RP01431,RP05880	R02488,R02487,R00709,R00267,R02315,R02313,R03102,R03103,R01976,R01975,R01940,R01933,R02488,R02487,R00238,R00261,R07659,R04467,R04234,R00093,R01161,R06423,R00250,R07276,R03053,R01214,R07275,R04338,R05052,R04475,R04438,R02283,R02772,R02773,R02619,R00684,R00668,R00243,R00114,R00248,R04269,R06977,R01939,R07277,R04029,R01956,R03243,R01155,R01648,R05507,R01339,R04529,R07396,R04028,R04171,R03207,R00667,R05085,R02433,R04188,R00895,R04173,R01684,R06426,R01090,R02199,R04217,R02077,R00258,R07613,R00021,R00694,R03248,R00372,R00355,R04051,R02274,R00734,R03952,R02700,R00457,R00908,R03120,R06844,R03266,R01933,R03026,R00715,R00716,R01939,R01324,R00351,R00352
95	0.67	229	15	94	0	0	C00026->C00047:[3->3,3->9], C00024->C00047:[49->3,49->5,49->9,50->8]	RP05981,RP05939,RP06172,RP01861,RP00500,RP00609,RP07082,RP06101,RP00418,RP12277,RP00314,RP01859,RP02697,RP05938,RP05677	R02488,R02487,R02315,R02313,R00472,R01940,R03102,R03103,R00715,R00716,R02571,R00214,R00216,R02488,R02487,R00238,R01976,R01975,R01939,R03026,R01940,R01933,R08549,R07997,R08082,R08050,R05036,R05037,R01412,R05857,R05229,R05228,R08611,R06551,R07185,R05301,R05302,R05097,R03812,R05320,R06539,R01252,R08081,R03737,R03376,R00474,R08610,R05419,R02444,R02445,R00265,R00621,R01879,R06338,R06335,R03218,R03219,R06336,R06337,R02486,R07366,R07996,R08165,R05039,R07993,R03590,R01700,R07187,R06540,R02160,R07329,R03806,R07184,R00272,R07186,R03640,R07368,R03809,R07367,R05469,R05468,R01197,R03009,R03008,R04073,R03451,R05722,R05723,R05466,R02397,R06323,R06322,R03126,R04276
96	0.67	189	12	88	0	0	C00026->C00047:[3->3,3->9], C00024->C00047:[49->1,50->2]	RP11169,RP05677,RP00500,RP00314,RP05938,RP04394,RP02699,RP01856,RP02697,RP01859,RP07306,RP00405	R05579,R08549,R07997,R08082,R08050,R05036,R05037,R01412,R05857,R05229,R05228,R08611,R06551,R07185,R05301,R05302,R05097,R03812,R05320,R06539,R01252,R08081,R03737,R03376,R00474,R08610,R05419,R02444,R02445,R00265,R00621,R01879,R06338,R06335,R03218,R03219,R06336,R06337,R02486,R07366,R07996,R08165,R05039,R07993,R03590,R01700,R07187,R06540,R02160,R07329,R03806,R07184,R00272,R07186,R03640,R07368,R03809,R07367,R05469,R05468,R01197,R03009,R03008,R04073,R03451,R05722,R05723,R05466,R02397,R06323,R06322,R03126,R04276,R03102,R03103,R01976,R01975,R01940,R01933,R00238,R03028,R01933,R03026,R01939,R03028,R00457,R07598,R00453
97	0.67	391	12	87	0	0	C00026->C00047:[3->3,3->9], C00024->C00047:[49->1,50->2]	RP05981,RP00500,RP00314,RP05938,RP00418,RP00014,RP08483,RP01856,RP02697,RP04394,RP01859,RP00405	R02488,R02487,R03102,R03103,R01976,R01975,R01940,R01933,R02488,R02487,R07659,R04467,R04234,R00093,R01161,R06423,R00250,R07276,R03053,R01214,R07275,R04338,R05052,R04475,R04438,R02283,R02772,R02773,R02619,R00684,R00668,R00243,R00114,R00248,R04269,R06977,R01939,R07277,R04029,R01956,R03243,R01155,R01648,R05507,R01339,R04529,R07396,R04028,R04171,R03207,R00667,R05085,R02433,R04188,R00895,R04173,R01684,R06426,R01090,R02199,R04217,R02077,R00258,R07613,R00021,R00694,R03248,R00372,R00355,R04051,R02274,R00734,R03952,R02700,R00457,R00908,R03120,R06844,R03266,R00261,R01933,R03026,R00238,R01939,R00457,R07598,R00453
98	0.67	225	17	104	0	0	C00026->C00047:[3->3,3->9], C00024->C00047:[49->1,50->2]	RP05981,RP05939,RP05677,RP00609,RP05938,RP00418,RP00079,RP00497,RP04034,RP01856,RP08329,RP00314,RP01859,RP02697,RP05729,RP04394,RP06172	R02488,R02487,R02315,R02313,R08549,R07997,R08082,R08050,R05036,R05037,R01412,R05857,R05229,R05228,R08611,R06551,R07185,R05301,R05302,R05097,R03812,R05320,R06539,R01252,R08081,R03737,R03376,R00474,R08610,R05419,R02444,R02445,R00265,R00621,R01879,R06338,R06335,R03218,R03219,R06336,R06337,R02486,R07366,R07996,R08165,R05039,R07993,R03590,R01700,R07187,R06540,R02160,R07329,R03806,R07184,R00272,R07186,R03640,R07368,R03809,R07367,R05469,R05468,R01197,R03009,R03008,R04073,R03451,R05722,R05723,R05466,R02397,R06323,R06322,R03126,R04276,R00715,R00716,R01940,R01933,R02488,R02487,R00361,R00360,R00343,R00342,R01447,R01257,R03098,R04390,R01933,R04863,R01976,R01975,R01939,R03026,R00217,R00346,R00345,R00726,R00341,R00431,R00238,R00472
99	0.67	421	17	92	0	0	C00026->C00047:[3->3,3->9], C00024->C00047:[49->1,49->3,49->9,50->2]	RP05981,RP05939,RP06172,RP00609,RP05938,RP06101,RP00014,RP00418,RP08483,RP04034,RP01856,RP08329,RP00314,RP01859,RP02697,RP00497,RP04394	R02488,R02487,R02315,R02313,R00472,R00715,R00716,R01940,R01933,R00214,R00216,R07659,R04467,R04234,R00093,R01161,R06423,R00250,R07276,R03053,R01214,R07275,R04338,R05052,R04475,R04438,R02283,R02772,R02773,R02619,R00684,R00668,R00243,R00114,R00248,R04269,R06977,R01939,R07277,R04029,R01956,R03243,R01155,R01648,R05507,R01339,R04529,R07396,R04028,R04171,R03207,R00667,R05085,R02433,R04188,R00895,R04173,R01684,R06426,R01090,R02199,R04217,R02077,R00258,R07613,R00021,R00694,R03248,R00372,R00355,R04051,R02274,R00734,R03952,R02700,R00457,R00908,R03120,R06844,R03266,R02488,R02487,R00261,R04390,R01933,R04863,R01976,R01975,R01939,R03026,R03098,R00238
100	0.67	234	15	95	0	0	C00026->C00047:[3->3,3->9], C00024->C00047:[49->1,50->2]	RP05981,RP00305,RP05677,RP01861,RP00500,RP00314,RP05938,RP00418,RP04394,RP02697,RP01859,RP07082,RP00405,RP01431,RP05880	R02488,R02487,R00709,R00267,R08549,R07997,R08082,R08050,R05036,R05037,R01412,R05857,R05229,R05228,R08611,R06551,R07185,R05301,R05302,R05097,R03812,R05320,R06539,R01252,R08081,R03737,R03376,R00474,R08610,R05419,R02444,R02445,R00265,R00621,R01879,R06338,R06335,R03218,R03219,R06336,R06337,R02486,R07366,R07996,R08165,R05039,R07993,R03590,R01700,R07187,R06540,R02160,R07329,R03806,R07184,R00272,R07186,R03640,R07368,R03809,R07367,R05469,R05468,R01197,R03009,R03008,R04073,R03451,R05722,R05723,R05466,R02397,R06323,R06322,R03126,R04276,R01940,R03102,R03103,R01976,R01975,R01940,R01933,R02488,R02487,R00238,R03026,R01939,R02571,R00457,R07598,R00453,R01324,R00351,R00352
101	0.67	265	19	208	0	0	C00026->C00047:[3->3,3->9], C00024->C00047:[49->1,50->2]	RP01861,RP00500,RP00314,RP04394,RP00007,RP03722,RP02697,RP05981,RP03973,RP05677,RP01319,RP02707,RP05938,RP00418,RP06373,RP01859,RP08184,RP07082,RP00405	R01940,R03102,R03103,R01976,R01975,R00238,R02837,R04723,R06635,R05672,R01556,R00228,R00229,R00227,R01023,R02772,R06643,R01850,R02152,R05537,R04364,R00586,R01889,R03230,R00627,R00706,R00705,R02481,R04348,R01624,R08530,R08531,R05351,R01154,R08332,R08331,R03621,R01204,R03437,R00271,R07833,R00234,R00230,R04466,R00236,R03065,R03064,R05188,R01196,R04192,R03668,R04316,R02191,R00370,R00371,R02396,R02058,R00235,R01808,R01807,R01806,R01213,R05876,R05190,R06453,R05870,R01160,R08532,R08248,R03903,R07251,R07252,R07253,R03056,R06510,R02911,R00487,R00209,R01089,R02616,R01978,R04024,R01776,R02387,R06311,R05063,R08036,R08213,R00472,R08250,R04950,R03910,R04484,R00211,R00210,R00998,R00212,R07249,R05332,R02569,R03455,R00259,R06978,R03552,R03760,R00351,R00352,R00399,R00693,R03767,R08433,R00238,R06307,R03017,R07399,R00454,R00927,R03168,R00130,R03026,R02488,R02487,R00181,R08549,R07997,R08082,R08050,R05036,R05037,R01412,R05857,R05229,R05228,R08611,R06551,R07185,R05301,R05302,R05097,R03812,R05320,R06539,R01252,R08081,R03737,R03376,R00474,R08610,R05419,R02444,R02445,R00265,R00621,R01879,R06338,R06335,R03218,R03219,R06336,R06337,R02486,R07366,R07996,R08165,R05039,R07993,R03590,R01700,R07187,R06540,R02160,R07329,R03806,R07184,R00272,R07186,R03640,R07368,R03809,R07367,R05469,R05468,R01197,R03009,R03008,R04073,R03451,R05722,R05723,R05466,R02397,R06323,R06322,R03126,R04276,R01127,R03036,R01940,R01933,R02488,R02487,R00941,R01939,R04560,R02571,R00457,R07598,R00453
102	0.67	273	15	161	0	0	C00026->C00047:[3->3,3->9], C00024->C00047:[49->1,50->2]	RP05981,RP05939,RP05677,RP01861,RP00500,RP00609,RP07082,RP00014,RP00418,RP08483,RP02697,RP00314,RP01859,RP05938,RP04394	R02488,R02487,R02315,R02313,R08549,R07997,R08082,R08050,R05036,R05037,R01412,R05857,R05229,R05228,R08611,R06551,R07185,R05301,R05302,R05097,R03812,R05320,R06539,R01252,R08081,R03737,R03376,R00474,R08610,R05419,R02444,R02445,R00265,R00621,R01879,R06338,R06335,R03218,R03219,R06336,R06337,R02486,R07366,R07996,R08165,R05039,R07993,R03590,R01700,R07187,R06540,R02160,R07329,R03806,R07184,R00272,R07186,R03640,R07368,R03809,R07367,R05469,R05468,R01197,R03009,R03008,R04073,R03451,R05722,R05723,R05466,R02397,R06323,R06322,R03126,R04276,R01940,R03102,R03103,R00715,R00716,R02571,R07659,R04467,R04234,R00093,R01161,R06423,R00250,R07276,R03053,R01214,R07275,R04338,R05052,R04475,R04438,R02283,R02772,R02773,R02619,R00684,R00668,R00243,R00114,R00248,R04269,R06977,R01939,R07277,R04029,R01956,R03243,R01155,R01648,R05507,R01339,R04529,R07396,R04028,R04171,R03207,R00667,R05085,R02433,R04188,R00895,R04173,R01684,R06426,R01090,R02199,R04217,R02077,R00258,R07613,R00021,R00694,R03248,R00372,R00355,R04051,R02274,R00734,R03952,R02700,R00457,R00908,R03120,R06844,R03266,R02488,R02487,R00261,R03026,R01976,R01975,R01939,R01940,R01933,R00238
103	0.67	256	17	96	0	0	C00026->C00047:[3->3,3->9], C00024->C00047:[49->1,50->2]	RP00609,RP04394,RP02697,RP05880,RP05981,RP00305,RP05939,RP05677,RP05938,RP00418,RP00497,RP04034,RP01856,RP08329,RP00314,RP01859,RP01431	R00715,R00716,R00238,R03026,R00351,R00352,R02488,R02487,R00709,R00267,R02315,R02313,R08549,R07997,R08082,R08050,R05036,R05037,R01412,R05857,R05229,R05228,R08611,R06551,R07185,R05301,R05302,R05097,R03812,R05320,R06539,R01252,R08081,R03737,R03376,R00474,R08610,R05419,R02444,R02445,R00265,R00621,R01879,R06338,R06335,R03218,R03219,R06336,R06337,R02486,R07366,R07996,R08165,R05039,R07993,R03590,R01700,R07187,R06540,R02160,R07329,R03806,R07184,R00272,R07186,R03640,R07368,R03809,R07367,R05469,R05468,R01197,R03009,R03008,R04073,R03451,R05722,R05723,R05466,R02397,R06323,R06322,R03126,R04276,R01940,R01933,R02488,R02487,R03098,R04390,R01933,R04863,R01976,R01975,R01939,R01324
104	0.67	237	16	94	0	0	C00026->C00047:[3->3,3->9], C00024->C00047:[49->3,49->5,49->9,50->8]	RP05981,RP05939,RP06172,RP00609,RP05938,RP06101,RP00418,RP08329,RP04034,RP01856,RP12277,RP00314,RP01859,RP02697,RP00497,RP05677	R02488,R02487,R02315,R02313,R00472,R00715,R00716,R01940,R01933,R00214,R00216,R02488,R02487,R04863,R04390,R01933,R00238,R01976,R01975,R01939,R03026,R03098,R08549,R07997,R08082,R08050,R05036,R05037,R01412,R05857,R05229,R05228,R08611,R06551,R07185,R05301,R05302,R05097,R03812,R05320,R06539,R01252,R08081,R03737,R03376,R00474,R08610,R05419,R02444,R02445,R00265,R00621,R01879,R06338,R06335,R03218,R03219,R06336,R06337,R02486,R07366,R07996,R08165,R05039,R07993,R03590,R01700,R07187,R06540,R02160,R07329,R03806,R07184,R00272,R07186,R03640,R07368,R03809,R07367,R05469,R05468,R01197,R03009,R03008,R04073,R03451,R05722,R05723,R05466,R02397,R06323,R06322,R03126,R04276
105	0.67	362	21	140	0	0	C00024->C00047:[49->1,49->3,49->9,50->2]	RP06172,RP01861,RP00500,RP00609,RP04394,RP00007,RP03722,RP02697,RP05981,RP03973,RP05939,RP01319,RP02707,RP07082,RP06101,RP00418,RP06373,RP00314,RP01859,RP08184,RP05938	R00472,R01940,R03102,R03103,R00715,R00716,R00238,R02837,R04723,R06635,R05672,R01556,R00228,R00229,R00227,R01023,R02772,R06643,R01850,R02152,R05537,R04364,R00586,R01889,R03230,R00627,R00706,R00705,R02481,R04348,R01624,R08530,R08531,R05351,R01154,R08332,R08331,R03621,R01204,R03437,R00271,R07833,R00234,R00230,R04466,R00236,R03065,R03064,R05188,R01196,R04192,R03668,R04316,R02191,R00370,R00371,R02396,R02058,R00235,R01808,R01807,R01806,R01213,R05876,R05190,R06453,R05870,R01160,R08532,R08248,R03903,R07251,R07252,R07253,R03056,R06510,R02911,R00487,R00209,R01089,R02616,R01978,R04024,R01776,R02387,R06311,R05063,R08036,R08213,R00472,R08250,R04950,R03910,R04484,R00211,R00210,R00998,R00212,R07249,R05332,R02569,R03455,R00259,R06978,R03552,R03760,R00351,R00352,R00399,R00693,R03767,R08433,R00238,R06307,R03017,R07399,R00454,R00927,R03168,R00130,R03026,R02488,R02487,R00181,R02315,R02313,R01127,R03036,R02571,R00214,R00216,R02488,R02487,R00941,R01976,R01975,R01939,R04560,R01940,R01933
106	0.67	260	18	99	0	0	C00026->C00047:[3->3,3->9], C00024->C00047:[49->1,49->3,49->9,50->2]	RP06172,RP01861,RP00500,RP00609,RP05938,RP04394,RP02697,RP05880,RP05981,RP00305,RP05939,RP05677,RP07082,RP06101,RP00418,RP00314,RP01859,RP01431	R00472,R01940,R03102,R03103,R00715,R00716,R01940,R01933,R00238,R03026,R00351,R00352,R02488,R02487,R00709,R00267,R02315,R02313,R08549,R07997,R08082,R08050,R05036,R05037,R01412,R05857,R05229,R05228,R08611,R06551,R07185,R05301,R05302,R05097,R03812,R05320,R06539,R01252,R08081,R03737,R03376,R00474,R08610,R05419,R02444,R02445,R00265,R00621,R01879,R06338,R06335,R03218,R03219,R06336,R06337,R02486,R07366,R07996,R08165,R05039,R07993,R03590,R01700,R07187,R06540,R02160,R07329,R03806,R07184,R00272,R07186,R03640,R07368,R03809,R07367,R05469,R05468,R01197,R03009,R03008,R04073,R03451,R05722,R05723,R05466,R02397,R06323,R06322,R03126,R04276,R02571,R00214,R00216,R02488,R02487,R01976,R01975,R01939,R01324
107	0.67	371	15	100	0	0	C00026->C00047:[3->3,3->9], C00024->C00047:[49->1,49->3,49->9,50->2]	RP05981,RP06172,RP00500,RP00314,RP05938,RP00418,RP00079,RP00014,RP08483,RP01856,RP02697,RP04394,RP01859,RP05729,RP00405	R02488,R02487,R00472,R03102,R03103,R01976,R01975,R01940,R01933,R02488,R02487,R00361,R00360,R00343,R00342,R01447,R01257,R07659,R04467,R04234,R00093,R01161,R06423,R00250,R07276,R03053,R01214,R07275,R04338,R05052,R04475,R04438,R02283,R02772,R02773,R02619,R00684,R00668,R00243,R00114,R00248,R04269,R06977,R01939,R07277,R04029,R01956,R03243,R01155,R01648,R05507,R01339,R04529,R07396,R04028,R04171,R03207,R00667,R05085,R02433,R04188,R00895,R04173,R01684,R06426,R01090,R02199,R04217,R02077,R00258,R07613,R00021,R00694,R03248,R00372,R00355,R04051,R02274,R00734,R03952,R02700,R00457,R00908,R03120,R06844,R03266,R00261,R01933,R03026,R00238,R01939,R00217,R00346,R00345,R00726,R00341,R00431,R00457,R07598,R00453
108	0.67	275	21	209	0	0	C00026->C00047:[3->3,3->9], C00024->C00047:[49->1,50->2]	RP00609,RP04394,RP00007,RP03722,RP02697,RP05981,RP03973,RP05939,RP05677,RP01319,RP02707,RP05938,RP00418,RP04034,RP01856,RP06373,RP08329,RP00314,RP01859,RP08184,RP00497	R00715,R00716,R00238,R02837,R04723,R06635,R05672,R01556,R00228,R00229,R00227,R01023,R02772,R06643,R01850,R02152,R05537,R04364,R00586,R01889,R03230,R00627,R00706,R00705,R02481,R04348,R01624,R08530,R08531,R05351,R01154,R08332,R08331,R03621,R01204,R03437,R00271,R07833,R00234,R00230,R04466,R00236,R03065,R03064,R05188,R01196,R04192,R03668,R04316,R02191,R00370,R00371,R02396,R02058,R00235,R01808,R01807,R01806,R01213,R05876,R05190,R06453,R05870,R01160,R08532,R08248,R03903,R07251,R07252,R07253,R03056,R06510,R02911,R00487,R00209,R01089,R02616,R01978,R04024,R01776,R02387,R06311,R05063,R08036,R08213,R00472,R08250,R04950,R03910,R04484,R00211,R00210,R00998,R00212,R07249,R05332,R02569,R03455,R00259,R06978,R03552,R03760,R00351,R00352,R00399,R00693,R03767,R08433,R00238,R06307,R03017,R07399,R00454,R00927,R03168,R00130,R03026,R02488,R02487,R00181,R02315,R02313,R08549,R07997,R08082,R08050,R05036,R05037,R01412,R05857,R05229,R05228,R08611,R06551,R07185,R05301,R05302,R05097,R03812,R05320,R06539,R01252,R08081,R03737,R03376,R00474,R08610,R05419,R02444,R02445,R00265,R00621,R01879,R06338,R06335,R03218,R03219,R06336,R06337,R02486,R07366,R07996,R08165,R05039,R07993,R03590,R01700,R07187,R06540,R02160,R07329,R03806,R07184,R00272,R07186,R03640,R07368,R03809,R07367,R05469,R05468,R01197,R03009,R03008,R04073,R03451,R05722,R05723,R05466,R02397,R06323,R06322,R03126,R04276,R01127,R03036,R01940,R01933,R02488,R02487,R04390,R01933,R00941,R04863,R01976,R01975,R01939,R04560,R03098
109	0.67	261	19	206	0	0	C00026->C00047:[3->3,3->9], C00024->C00047:[49->1,50->2]	RP00500,RP00314,RP00007,RP03722,RP02697,RP11169,RP03973,RP05677,RP01319,RP02707,RP05938,RP04394,RP02699,RP01856,RP06373,RP01859,RP08184,RP07306,RP00405	R03102,R03103,R01976,R01975,R02837,R04723,R06635,R05672,R01556,R00228,R00229,R00227,R01023,R02772,R06643,R01850,R02152,R05537,R04364,R00586,R01889,R03230,R00627,R00706,R00705,R02481,R04348,R01624,R08530,R08531,R05351,R01154,R08332,R08331,R03621,R01204,R03437,R00271,R07833,R00234,R00230,R04466,R00236,R03065,R03064,R05188,R01196,R04192,R03668,R04316,R02191,R00370,R00371,R02396,R02058,R00235,R01808,R01807,R01806,R01213,R05876,R05190,R06453,R05870,R01160,R08532,R08248,R03903,R07251,R07252,R07253,R03056,R06510,R02911,R00487,R00209,R01089,R02616,R01978,R04024,R01776,R02387,R06311,R05063,R08036,R08213,R00472,R08250,R04950,R03910,R04484,R00211,R00210,R00998,R00212,R07249,R05332,R02569,R03455,R00259,R06978,R03552,R03760,R00351,R00352,R00399,R00693,R03767,R08433,R00238,R06307,R03017,R07399,R00454,R00927,R03168,R00130,R03026,R05579,R00181,R08549,R07997,R08082,R08050,R05036,R05037,R01412,R05857,R05229,R05228,R08611,R06551,R07185,R05301,R05302,R05097,R03812,R05320,R06539,R01252,R08081,R03737,R03376,R00474,R08610,R05419,R02444,R02445,R00265,R00621,R01879,R06338,R06335,R03218,R03219,R06336,R06337,R02486,R07366,R07996,R08165,R05039,R07993,R03590,R01700,R07187,R06540,R02160,R07329,R03806,R07184,R00272,R07186,R03640,R07368,R03809,R07367,R05469,R05468,R01197,R03009,R03008,R04073,R03451,R05722,R05723,R05466,R02397,R06323,R06322,R03126,R04276,R01127,R03036,R01940,R01933,R00238,R03028,R01933,R00941,R01939,R04560,R03028,R00457,R07598,R00453
110	0.67	401	14	90	0	0	C00026->C00047:[3->3,3->9], C00024->C00047:[49->1,49->3,49->9,50->2]	RP05981,RP06172,RP00500,RP00314,RP05938,RP06101,RP00418,RP00014,RP08483,RP01856,RP02697,RP04394,RP01859,RP00405	R02488,R02487,R00472,R03102,R03103,R01976,R01975,R01940,R01933,R00214,R00216,R02488,R02487,R07659,R04467,R04234,R00093,R01161,R06423,R00250,R07276,R03053,R01214,R07275,R04338,R05052,R04475,R04438,R02283,R02772,R02773,R02619,R00684,R00668,R00243,R00114,R00248,R04269,R06977,R01939,R07277,R04029,R01956,R03243,R01155,R01648,R05507,R01339,R04529,R07396,R04028,R04171,R03207,R00667,R05085,R02433,R04188,R00895,R04173,R01684,R06426,R01090,R02199,R04217,R02077,R00258,R07613,R00021,R00694,R03248,R00372,R00355,R04051,R02274,R00734,R03952,R02700,R00457,R00908,R03120,R06844,R03266,R00261,R01933,R03026,R00238,R01939,R00457,R07598,R00453
111	0.67	214	13	91	0	0	C00026->C00047:[3->3,3->9], C00024->C00047:[49->5,50->8]	RP05981,RP05939,RP05677,RP01861,RP00500,RP00609,RP07082,RP00418,RP12277,RP00314,RP01859,RP02697,RP05938	R02488,R02487,R02315,R02313,R08549,R07997,R08082,R08050,R05036,R05037,R01412,R05857,R05229,R05228,R08611,R06551,R07185,R05301,R05302,R05097,R03812,R05320,R06539,R01252,R08081,R03737,R03376,R00474,R08610,R05419,R02444,R02445,R00265,R00621,R01879,R06338,R06335,R03218,R03219,R06336,R06337,R02486,R07366,R07996,R08165,R05039,R07993,R03590,R01700,R07187,R06540,R02160,R07329,R03806,R07184,R00272,R07186,R03640,R07368,R03809,R07367,R05469,R05468,R01197,R03009,R03008,R04073,R03451,R05722,R05723,R05466,R02397,R06323,R06322,R03126,R04276,R01940,R03102,R03103,R00715,R00716,R02571,R02488,R02487,R00238,R01976,R01975,R01939,R03026,R01940,R01933
112	0.67	228	14	93	0	0	C00026->C00047:[3->3,3->9], C00024->C00047:[49->1,49->3,49->9,50->2]	RP05981,RP05939,RP06172,RP00500,RP00609,RP05938,RP06101,RP00418,RP04394,RP01856,RP02697,RP00314,RP01859,RP05677	R02488,R02487,R02315,R02313,R00472,R03102,R03103,R00715,R00716,R01940,R01933,R00214,R00216,R02488,R02487,R00238,R01933,R03026,R01976,R01975,R01939,R08549,R07997,R08082,R08050,R05036,R05037,R01412,R05857,R05229,R05228,R08611,R06551,R07185,R05301,R05302,R05097,R03812,R05320,R06539,R01252,R08081,R03737,R03376,R00474,R08610,R05419,R02444,R02445,R00265,R00621,R01879,R06338,R06335,R03218,R03219,R06336,R06337,R02486,R07366,R07996,R08165,R05039,R07993,R03590,R01700,R07187,R06540,R02160,R07329,R03806,R07184,R00272,R07186,R03640,R07368,R03809,R07367,R05469,R05468,R01197,R03009,R03008,R04073,R03451,R05722,R05723,R05466,R02397,R06323,R06322,R03126,R04276
113	0.67	265	13	159	0	0	C00026->C00047:[3->3,3->9], C00024->C00047:[49->1,50->2]	RP05981,RP05677,RP00500,RP00314,RP05938,RP00418,RP00014,RP08483,RP01856,RP02697,RP04394,RP01859,RP00405	R02488,R02487,R08549,R07997,R08082,R08050,R05036,R05037,R01412,R05857,R05229,R05228,R08611,R06551,R07185,R05301,R05302,R05097,R03812,R05320,R06539,R01252,R08081,R03737,R03376,R00474,R08610,R05419,R02444,R02445,R00265,R00621,R01879,R06338,R06335,R03218,R03219,R06336,R06337,R02486,R07366,R07996,R08165,R05039,R07993,R03590,R01700,R07187,R06540,R02160,R07329,R03806,R07184,R00272,R07186,R03640,R07368,R03809,R07367,R05469,R05468,R01197,R03009,R03008,R04073,R03451,R05722,R05723,R05466,R02397,R06323,R06322,R03126,R04276,R03102,R03103,R01976,R01975,R01940,R01933,R02488,R02487,R07659,R04467,R04234,R00093,R01161,R06423,R00250,R07276,R03053,R01214,R07275,R04338,R05052,R04475,R04438,R02283,R02772,R02773,R02619,R00684,R00668,R00243,R00114,R00248,R04269,R06977,R01939,R07277,R04029,R01956,R03243,R01155,R01648,R05507,R01339,R04529,R07396,R04028,R04171,R03207,R00667,R05085,R02433,R04188,R00895,R04173,R01684,R06426,R01090,R02199,R04217,R02077,R00258,R07613,R00021,R00694,R03248,R00372,R00355,R04051,R02274,R00734,R03952,R02700,R00457,R00908,R03120,R06844,R03266,R00261,R01933,R03026,R00238,R01939,R00457,R07598,R00453
114	0.67	205	14	91	0	0	C00026->C00047:[3->3,3->9], C00024->C00047:[49->1,49->3,49->9,50->2]	RP11169,RP05677,RP00500,RP00314,RP05938,RP06101,RP04394,RP02699,RP01856,RP02697,RP01859,RP00405,RP07306,RP06172	R05579,R08549,R07997,R08082,R08050,R05036,R05037,R01412,R05857,R05229,R05228,R08611,R06551,R07185,R05301,R05302,R05097,R03812,R05320,R06539,R01252,R08081,R03737,R03376,R00474,R08610,R05419,R02444,R02445,R00265,R00621,R01879,R06338,R06335,R03218,R03219,R06336,R06337,R02486,R07366,R07996,R08165,R05039,R07993,R03590,R01700,R07187,R06540,R02160,R07329,R03806,R07184,R00272,R07186,R03640,R07368,R03809,R07367,R05469,R05468,R01197,R03009,R03008,R04073,R03451,R05722,R05723,R05466,R02397,R06323,R06322,R03126,R04276,R03102,R03103,R01976,R01975,R01940,R01933,R00214,R00216,R00238,R03028,R01933,R03026,R01939,R00457,R07598,R00453,R03028,R00472
115	0.67	261	18	100	0	0	C00026->C00047:[3->3,3->9], C00024->C00047:[49->1,50->2]	RP05857,RP05981,RP05939,RP05677,RP01861,RP00500,RP00609,RP07082,RP00418,RP00930,RP00121,RP02697,RP00314,RP01859,RP01292,RP05938,RP04394,RP06172	R00709,R00267,R02488,R02487,R02315,R02313,R08549,R07997,R08082,R08050,R05036,R05037,R01412,R05857,R05229,R05228,R08611,R06551,R07185,R05301,R05302,R05097,R03812,R05320,R06539,R01252,R08081,R03737,R03376,R00474,R08610,R05419,R02444,R02445,R00265,R00621,R01879,R06338,R06335,R03218,R03219,R06336,R06337,R02486,R07366,R07996,R08165,R05039,R07993,R03590,R01700,R07187,R06540,R02160,R07329,R03806,R07184,R00272,R07186,R03640,R07368,R03809,R07367,R05469,R05468,R01197,R03009,R03008,R04073,R03451,R05722,R05723,R05466,R02397,R06323,R06322,R03126,R04276,R01940,R03102,R03103,R00715,R00716,R02571,R02488,R02487,R00479,R00412,R00408,R02164,R00402,R03026,R01976,R01975,R01939,R01082,R01940,R01933,R00238,R00472
116	0.67	272	14	160	0	0	C00026->C00047:[3->3,3->9], C00024->C00047:[49->5,50->8]	RP05981,RP05939,RP02697,RP00500,RP00609,RP05938,RP00014,RP00418,RP08483,RP01856,RP12277,RP00314,RP01859,RP05677	R02488,R02487,R02315,R02313,R03026,R03102,R03103,R00715,R00716,R01940,R01933,R07659,R04467,R04234,R00093,R01161,R06423,R00250,R07276,R03053,R01214,R07275,R04338,R05052,R04475,R04438,R02283,R02772,R02773,R02619,R00684,R00668,R00243,R00114,R00248,R04269,R06977,R01939,R07277,R04029,R01956,R03243,R01155,R01648,R05507,R01339,R04529,R07396,R04028,R04171,R03207,R00667,R05085,R02433,R04188,R00895,R04173,R01684,R06426,R01090,R02199,R04217,R02077,R00258,R07613,R00021,R00694,R03248,R00372,R00355,R04051,R02274,R00734,R03952,R02700,R00457,R00908,R03120,R06844,R03266,R02488,R02487,R00261,R01933,R00238,R01976,R01975,R01939,R08549,R07997,R08082,R08050,R05036,R05037,R01412,R05857,R05229,R05228,R08611,R06551,R07185,R05301,R05302,R05097,R03812,R05320,R06539,R01252,R08081,R03737,R03376,R00474,R08610,R05419,R02444,R02445,R00265,R00621,R01879,R06338,R06335,R03218,R03219,R06336,R06337,R02486,R07366,R07996,R08165,R05039,R07993,R03590,R01700,R07187,R06540,R02160,R07329,R03806,R07184,R00272,R07186,R03640,R07368,R03809,R07367,R05469,R05468,R01197,R03009,R03008,R04073,R03451,R05722,R05723,R05466,R02397,R06323,R06322,R03126,R04276
117	0.67	243	16	95	0	0	C00026->C00047:[3->3,3->9], C00024->C00047:[49->1,50->2]	RP00314,RP00418,RP02697,RP04394,RP05981,RP00305,RP05677,RP05938,RP05880,RP00497,RP04034,RP01856,RP08329,RP01859,RP01431,RP00405	R01976,R01975,R02488,R02487,R03026,R00238,R02488,R02487,R00709,R00267,R08549,R07997,R08082,R08050,R05036,R05037,R01412,R05857,R05229,R05228,R08611,R06551,R07185,R05301,R05302,R05097,R03812,R05320,R06539,R01252,R08081,R03737,R03376,R00474,R08610,R05419,R02444,R02445,R00265,R00621,R01879,R06338,R06335,R03218,R03219,R06336,R06337,R02486,R07366,R07996,R08165,R05039,R07993,R03590,R01700,R07187,R06540,R02160,R07329,R03806,R07184,R00272,R07186,R03640,R07368,R03809,R07367,R05469,R05468,R01197,R03009,R03008,R04073,R03451,R05722,R05723,R05466,R02397,R06323,R06322,R03126,R04276,R01940,R01933,R00351,R00352,R03098,R04390,R01933,R04863,R01939,R01324,R00457,R07598,R00453
118	0.67	200	12	90	0	0	C00026->C00047:[3->3,3->9], C00024->C00047:[49->5,50->8]	RP05981,RP05677,RP01861,RP00500,RP00314,RP05938,RP00418,RP12277,RP01859,RP02697,RP07082,RP00405	R02488,R02487,R08549,R07997,R08082,R08050,R05036,R05037,R01412,R05857,R05229,R05228,R08611,R06551,R07185,R05301,R05302,R05097,R03812,R05320,R06539,R01252,R08081,R03737,R03376,R00474,R08610,R05419,R02444,R02445,R00265,R00621,R01879,R06338,R06335,R03218,R03219,R06336,R06337,R02486,R07366,R07996,R08165,R05039,R07993,R03590,R01700,R07187,R06540,R02160,R07329,R03806,R07184,R00272,R07186,R03640,R07368,R03809,R07367,R05469,R05468,R01197,R03009,R03008,R04073,R03451,R05722,R05723,R05466,R02397,R06323,R06322,R03126,R04276,R01940,R03102,R03103,R01976,R01975,R01940,R01933,R02488,R02487,R00238,R01939,R03026,R02571,R00457,R07598,R00453
119	0.67	265	13	159	0	0	C00026->C00047:[3->3,3->9], C00024->C00047:[49->5,50->8]	RP05981,RP02697,RP00500,RP00314,RP05938,RP05677,RP00418,RP00014,RP08483,RP01856,RP12277,RP01859,RP00405	R02488,R02487,R03026,R03102,R03103,R01976,R01975,R01940,R01933,R08549,R07997,R08082,R08050,R05036,R05037,R01412,R05857,R05229,R05228,R08611,R06551,R07185,R05301,R05302,R05097,R03812,R05320,R06539,R01252,R08081,R03737,R03376,R00474,R08610,R05419,R02444,R02445,R00265,R00621,R01879,R06338,R06335,R03218,R03219,R06336,R06337,R02486,R07366,R07996,R08165,R05039,R07993,R03590,R01700,R07187,R06540,R02160,R07329,R03806,R07184,R00272,R07186,R03640,R07368,R03809,R07367,R05469,R05468,R01197,R03009,R03008,R04073,R03451,R05722,R05723,R05466,R02397,R06323,R06322,R03126,R04276,R02488,R02487,R07659,R04467,R04234,R00093,R01161,R06423,R00250,R07276,R03053,R01214,R07275,R04338,R05052,R04475,R04438,R02283,R02772,R02773,R02619,R00684,R00668,R00243,R00114,R00248,R04269,R06977,R01939,R07277,R04029,R01956,R03243,R01155,R01648,R05507,R01339,R04529,R07396,R04028,R04171,R03207,R00667,R05085,R02433,R04188,R00895,R04173,R01684,R06426,R01090,R02199,R04217,R02077,R00258,R07613,R00021,R00694,R03248,R00372,R00355,R04051,R02274,R00734,R03952,R02700,R00457,R00908,R03120,R06844,R03266,R00261,R01933,R00238,R01939,R00457,R07598,R00453
120	0.67	362	20	139	0	0	C00024->C00047:[49->1,49->3,49->9,50->2]	RP06172,RP00500,RP00609,RP04394,RP00007,RP03722,RP02697,RP05981,RP03973,RP05939,RP01319,RP02707,RP05938,RP06101,RP00418,RP01856,RP06373,RP00314,RP01859,RP08184	R00472,R03102,R03103,R00715,R00716,R00238,R02837,R04723,R06635,R05672,R01556,R00228,R00229,R00227,R01023,R02772,R06643,R01850,R02152,R05537,R04364,R00586,R01889,R03230,R00627,R00706,R00705,R02481,R04348,R01624,R08530,R08531,R05351,R01154,R08332,R08331,R03621,R01204,R03437,R00271,R07833,R00234,R00230,R04466,R00236,R03065,R03064,R05188,R01196,R04192,R03668,R04316,R02191,R00370,R00371,R02396,R02058,R00235,R01808,R01807,R01806,R01213,R05876,R05190,R06453,R05870,R01160,R08532,R08248,R03903,R07251,R07252,R07253,R03056,R06510,R02911,R00487,R00209,R01089,R02616,R01978,R04024,R01776,R02387,R06311,R05063,R08036,R08213,R00472,R08250,R04950,R03910,R04484,R00211,R00210,R00998,R00212,R07249,R05332,R02569,R03455,R00259,R06978,R03552,R03760,R00351,R00352,R00399,R00693,R03767,R08433,R00238,R06307,R03017,R07399,R00454,R00927,R03168,R00130,R03026,R02488,R02487,R00181,R02315,R02313,R01127,R03036,R01940,R01933,R00214,R00216,R02488,R02487,R01933,R00941,R01976,R01975,R01939,R04560
121	0.67	226	18	105	0	0	C00026->C00047:[3->3,3->9], C00024->C00047:[49->1,50->2]	RP05981,RP05938,RP05939,RP05677,RP01861,RP00609,RP07082,RP00418,RP00079,RP05729,RP04034,RP08329,RP00314,RP01859,RP02697,RP00497,RP04394,RP06172	R02488,R02487,R01940,R01933,R02315,R02313,R08549,R07997,R08082,R08050,R05036,R05037,R01412,R05857,R05229,R05228,R08611,R06551,R07185,R05301,R05302,R05097,R03812,R05320,R06539,R01252,R08081,R03737,R03376,R00474,R08610,R05419,R02444,R02445,R00265,R00621,R01879,R06338,R06335,R03218,R03219,R06336,R06337,R02486,R07366,R07996,R08165,R05039,R07993,R03590,R01700,R07187,R06540,R02160,R07329,R03806,R07184,R00272,R07186,R03640,R07368,R03809,R07367,R05469,R05468,R01197,R03009,R03008,R04073,R03451,R05722,R05723,R05466,R02397,R06323,R06322,R03126,R04276,R01940,R00715,R00716,R02571,R02488,R02487,R00361,R00360,R00343,R00342,R01447,R01257,R00217,R00346,R00345,R00726,R00341,R00431,R04390,R04863,R01976,R01975,R01939,R03026,R03098,R00238,R00472
122	0.67	245	18	108	0	0	C00026->C00047:[3->3,3->9], C00024->C00047:[49->1,50->2]	RP06172,RP00500,RP00609,RP04394,RP02697,RP05729,RP05880,RP05981,RP00305,RP05939,RP05677,RP05938,RP00418,RP00079,RP01856,RP00314,RP01859,RP01431	R00472,R03102,R03103,R00715,R00716,R00238,R03026,R00217,R00346,R00345,R00726,R00341,R00431,R00351,R00352,R02488,R02487,R00709,R00267,R02315,R02313,R08549,R07997,R08082,R08050,R05036,R05037,R01412,R05857,R05229,R05228,R08611,R06551,R07185,R05301,R05302,R05097,R03812,R05320,R06539,R01252,R08081,R03737,R03376,R00474,R08610,R05419,R02444,R02445,R00265,R00621,R01879,R06338,R06335,R03218,R03219,R06336,R06337,R02486,R07366,R07996,R08165,R05039,R07993,R03590,R01700,R07187,R06540,R02160,R07329,R03806,R07184,R00272,R07186,R03640,R07368,R03809,R07367,R05469,R05468,R01197,R03009,R03008,R04073,R03451,R05722,R05723,R05466,R02397,R06323,R06322,R03126,R04276,R01940,R01933,R02488,R02487,R00361,R00360,R00343,R00342,R01447,R01257,R01933,R01976,R01975,R01939,R01324
123	0.67	483	17	34	0	0	C00024->C00047:[49->1,49->3,49->9,50->2]	RP05981,RP05939,RP06172,RP00609,RP05938,RP06101,RP00418,RP00079,RP00497,RP04034,RP01856,RP08329,RP00314,RP01859,RP02697,RP05729,RP04394	R02488,R02487,R02315,R02313,R00472,R00715,R00716,R01940,R01933,R00214,R00216,R02488,R02487,R00361,R00360,R00343,R00342,R01447,R01257,R03098,R04390,R01933,R04863,R01976,R01975,R01939,R03026,R00217,R00346,R00345,R00726,R00341,R00431,R00238
124	0.67	638	18	30	0	0	C00024->C00047:[49->1,49->3,49->9,50->2]	RP05857,RP05981,RP05939,RP06172,RP01861,RP00500,RP00609,RP07082,RP06101,RP00418,RP00930,RP00121,RP02697,RP00314,RP01859,RP01292,RP05938,RP04394	R00709,R00267,R02488,R02487,R02315,R02313,R00472,R01940,R03102,R03103,R00715,R00716,R02571,R00214,R00216,R02488,R02487,R00479,R00412,R00408,R02164,R00402,R03026,R01976,R01975,R01939,R01082,R01940,R01933,R00238
125	0.67	627	13	21	0	0	C00024->C00047:[49->1,49->3,49->9,50->2]	RP05981,RP05939,RP06172,RP00500,RP00314,RP05938,RP06101,RP04394,RP00418,RP01856,RP02697,RP00609,RP01859	R02488,R02487,R02315,R02313,R00472,R03102,R03103,R01976,R01975,R01940,R01933,R00214,R00216,R00238,R02488,R02487,R01933,R03026,R00715,R00716,R01939
126	0.67	256	18	99	0	0	C00026->C00047:[3->3,3->9], C00024->C00047:[49->1,50->2]	RP05857,RP05981,RP05677,RP00314,RP05938,RP02697,RP00418,RP00930,RP04034,RP01856,RP08329,RP04394,RP01859,RP00121,RP01292,RP00405,RP00497,RP06172	R00709,R00267,R02488,R02487,R08549,R07997,R08082,R08050,R05036,R05037,R01412,R05857,R05229,R05228,R08611,R06551,R07185,R05301,R05302,R05097,R03812,R05320,R06539,R01252,R08081,R03737,R03376,R00474,R08610,R05419,R02444,R02445,R00265,R00621,R01879,R06338,R06335,R03218,R03219,R06336,R06337,R02486,R07366,R07996,R08165,R05039,R07993,R03590,R01700,R07187,R06540,R02160,R07329,R03806,R07184,R00272,R07186,R03640,R07368,R03809,R07367,R05469,R05468,R01197,R03009,R03008,R04073,R03451,R05722,R05723,R05466,R02397,R06323,R06322,R03126,R04276,R01976,R01975,R01940,R01933,R03026,R02488,R02487,R00479,R04390,R01933,R04863,R00238,R01939,R00412,R00408,R02164,R00402,R01082,R00457,R07598,R00453,R03098,R00472
127	0.67	247	16	98	0	0	C00026->C00047:[3->3,3->9], C00024->C00047:[49->1,50->2]	RP05857,RP05981,RP05677,RP00500,RP00314,RP05938,RP00418,RP00930,RP01856,RP02697,RP04394,RP01859,RP00121,RP01292,RP00405,RP06172	R00709,R00267,R02488,R02487,R08549,R07997,R08082,R08050,R05036,R05037,R01412,R05857,R05229,R05228,R08611,R06551,R07185,R05301,R05302,R05097,R03812,R05320,R06539,R01252,R08081,R03737,R03376,R00474,R08610,R05419,R02444,R02445,R00265,R00621,R01879,R06338,R06335,R03218,R03219,R06336,R06337,R02486,R07366,R07996,R08165,R05039,R07993,R03590,R01700,R07187,R06540,R02160,R07329,R03806,R07184,R00272,R07186,R03640,R07368,R03809,R07367,R05469,R05468,R01197,R03009,R03008,R04073,R03451,R05722,R05723,R05466,R02397,R06323,R06322,R03126,R04276,R03102,R03103,R01976,R01975,R01940,R01933,R02488,R02487,R00479,R01933,R03026,R00238,R01939,R00412,R00408,R02164,R00402,R01082,R00457,R07598,R00453,R00472
128	0.67	270	15	160	0	0	C00026->C00047:[3->3,3->9], C00024->C00047:[49->1,50->2]	RP05981,RP05677,RP00314,RP05938,RP00418,RP00014,RP08483,RP04034,RP01856,RP08329,RP04394,RP01859,RP02697,RP00497,RP00405	R02488,R02487,R08549,R07997,R08082,R08050,R05036,R05037,R01412,R05857,R05229,R05228,R08611,R06551,R07185,R05301,R05302,R05097,R03812,R05320,R06539,R01252,R08081,R03737,R03376,R00474,R08610,R05419,R02444,R02445,R00265,R00621,R01879,R06338,R06335,R03218,R03219,R06336,R06337,R02486,R07366,R07996,R08165,R05039,R07993,R03590,R01700,R07187,R06540,R02160,R07329,R03806,R07184,R00272,R07186,R03640,R07368,R03809,R07367,R05469,R05468,R01197,R03009,R03008,R04073,R03451,R05722,R05723,R05466,R02397,R06323,R06322,R03126,R04276,R01976,R01975,R01940,R01933,R02488,R02487,R07659,R04467,R04234,R00093,R01161,R06423,R00250,R07276,R03053,R01214,R07275,R04338,R05052,R04475,R04438,R02283,R02772,R02773,R02619,R00684,R00668,R00243,R00114,R00248,R04269,R06977,R01939,R07277,R04029,R01956,R03243,R01155,R01648,R05507,R01339,R04529,R07396,R04028,R04171,R03207,R00667,R05085,R02433,R04188,R00895,R04173,R01684,R06426,R01090,R02199,R04217,R02077,R00258,R07613,R00021,R00694,R03248,R00372,R00355,R04051,R02274,R00734,R03952,R02700,R00457,R00908,R03120,R06844,R03266,R00261,R04390,R01933,R04863,R00238,R01939,R03026,R03098,R00457,R07598,R00453
129	0.67	592	18	41	0	0	C00024->C00047:[49->1,49->3,49->9,50->2]	RP05981,RP05939,RP00121,RP00500,RP00314,RP05938,RP00287,RP04394,RP00418,RP05698,RP01856,RP00930,RP02697,RP00609,RP01859,RP01431,RP01292,RP05880	R02488,R02487,R02315,R02313,R00412,R00408,R02164,R00402,R03102,R03103,R01976,R01975,R01940,R01933,R00214,R00216,R00238,R02488,R02487,R01196,R00006,R00014,R00211,R00210,R01699,R00207,R00224,R00226,R00209,R05636,R03145,R01933,R00479,R03026,R00715,R00716,R01939,R01324,R01082,R00351,R00352
130	0.67	404	13	88	0	0	C00026->C00047:[3->3,3->9], C00024->C00047:[49->1,50->2]	RP05981,RP05939,RP00500,RP00314,RP05938,RP04394,RP00418,RP08483,RP00014,RP01856,RP02697,RP00609,RP01859	R02488,R02487,R02315,R02313,R03102,R03103,R01976,R01975,R01940,R01933,R00238,R02488,R02487,R00261,R07659,R04467,R04234,R00093,R01161,R06423,R00250,R07276,R03053,R01214,R07275,R04338,R05052,R04475,R04438,R02283,R02772,R02773,R02619,R00684,R00668,R00243,R00114,R00248,R04269,R06977,R01939,R07277,R04029,R01956,R03243,R01155,R01648,R05507,R01339,R04529,R07396,R04028,R04171,R03207,R00667,R05085,R02433,R04188,R00895,R04173,R01684,R06426,R01090,R02199,R04217,R02077,R00258,R07613,R00021,R00694,R03248,R00372,R00355,R04051,R02274,R00734,R03952,R02700,R00457,R00908,R03120,R06844,R03266,R01933,R03026,R00715,R00716,R01939
131	0.67	353	20	206	0	0	C00026->C00047:[3->3,3->9], C00024->C00047:[49->1,50->2]	RP00500,RP00609,RP00418,RP00007,RP03722,RP02697,RP04394,RP05981,RP03973,RP05939,RP01319,RP02707,RP05938,RP00014,RP08483,RP01856,RP06373,RP00314,RP01859,RP08184	R03102,R03103,R00715,R00716,R02488,R02487,R02837,R04723,R06635,R05672,R01556,R00228,R00229,R00227,R01023,R02772,R06643,R01850,R02152,R05537,R04364,R00586,R01889,R03230,R00627,R00706,R00705,R02481,R04348,R01624,R08530,R08531,R05351,R01154,R08332,R08331,R03621,R01204,R03437,R00271,R07833,R00234,R00230,R04466,R00236,R03065,R03064,R05188,R01196,R04192,R03668,R04316,R02191,R00370,R00371,R02396,R02058,R00235,R01808,R01807,R01806,R01213,R05876,R05190,R06453,R05870,R01160,R08532,R08248,R03903,R07251,R07252,R07253,R03056,R06510,R02911,R00487,R00209,R01089,R02616,R01978,R04024,R01776,R02387,R06311,R05063,R08036,R08213,R00472,R08250,R04950,R03910,R04484,R00211,R00210,R00998,R00212,R07249,R05332,R02569,R03455,R00259,R06978,R03552,R03760,R00351,R00352,R00399,R00693,R03767,R08433,R00238,R06307,R03017,R07399,R00454,R00927,R03168,R00130,R03026,R00238,R02488,R02487,R00181,R02315,R02313,R01127,R03036,R01940,R01933,R07659,R04467,R04234,R00093,R01161,R06423,R00250,R07276,R03053,R01214,R07275,R04338,R05052,R04475,R04438,R02283,R02772,R02773,R02619,R00684,R00668,R00243,R00114,R00248,R04269,R06977,R01939,R07277,R04029,R01956,R03243,R01155,R01648,R05507,R01339,R04529,R07396,R04028,R04171,R03207,R00667,R05085,R02433,R04188,R00895,R04173,R01684,R06426,R01090,R02199,R04217,R02077,R00258,R07613,R00021,R00694,R03248,R00372,R00355,R04051,R02274,R00734,R03952,R02700,R00457,R00908,R03120,R06844,R03266,R00261,R01933,R00941,R01976,R01975,R01939,R04560
132	0.67	382	17	102	0	0	C00026->C00047:[3->3,3->9], C00024->C00047:[49->1,49->3,49->9,50->2]	RP05981,RP05939,RP06172,RP01861,RP00500,RP00609,RP07082,RP00014,RP00079,RP00418,RP08483,RP05938,RP00314,RP01859,RP02697,RP05729,RP04394	R02488,R02487,R02315,R02313,R00472,R01940,R03102,R03103,R00715,R00716,R02571,R07659,R04467,R04234,R00093,R01161,R06423,R00250,R07276,R03053,R01214,R07275,R04338,R05052,R04475,R04438,R02283,R02772,R02773,R02619,R00684,R00668,R00243,R00114,R00248,R04269,R06977,R01939,R07277,R04029,R01956,R03243,R01155,R01648,R05507,R01339,R04529,R07396,R04028,R04171,R03207,R00667,R05085,R02433,R04188,R00895,R04173,R01684,R06426,R01090,R02199,R04217,R02077,R00258,R07613,R00021,R00694,R03248,R00372,R00355,R04051,R02274,R00734,R03952,R02700,R00457,R00908,R03120,R06844,R03266,R00361,R00360,R00343,R00342,R01447,R01257,R02488,R02487,R00261,R01940,R01933,R01976,R01975,R01939,R03026,R00217,R00346,R00345,R00726,R00341,R00431,R00238
133	0.67	238	17	95	0	0	C00026->C00047:[3->3,3->9], C00024->C00047:[49->1,49->3,49->9,50->2]	RP05981,RP05939,RP05677,RP01861,RP00609,RP07082,RP06101,RP00418,RP05938,RP04394,RP04034,RP08329,RP00314,RP01859,RP02697,RP00497,RP06172	R02488,R02487,R02315,R02313,R08549,R07997,R08082,R08050,R05036,R05037,R01412,R05857,R05229,R05228,R08611,R06551,R07185,R05301,R05302,R05097,R03812,R05320,R06539,R01252,R08081,R03737,R03376,R00474,R08610,R05419,R02444,R02445,R00265,R00621,R01879,R06338,R06335,R03218,R03219,R06336,R06337,R02486,R07366,R07996,R08165,R05039,R07993,R03590,R01700,R07187,R06540,R02160,R07329,R03806,R07184,R00272,R07186,R03640,R07368,R03809,R07367,R05469,R05468,R01197,R03009,R03008,R04073,R03451,R05722,R05723,R05466,R02397,R06323,R06322,R03126,R04276,R01940,R00715,R00716,R02571,R00214,R00216,R02488,R02487,R01940,R01933,R00238,R04390,R04863,R01976,R01975,R01939,R03026,R03098,R00472
134	0.67	290	18	166	0	0	C00026->C00047:[3->3,3->9], C00024->C00047:[49->1,50->2]	RP01861,RP00500,RP00609,RP05938,RP00418,RP02697,RP04394,RP05880,RP05981,RP00305,RP05939,RP05677,RP07082,RP00014,RP08483,RP00314,RP01859,RP01431	R01940,R03102,R03103,R00715,R00716,R01940,R01933,R02488,R02487,R03026,R00238,R00351,R00352,R02488,R02487,R00709,R00267,R02315,R02313,R08549,R07997,R08082,R08050,R05036,R05037,R01412,R05857,R05229,R05228,R08611,R06551,R07185,R05301,R05302,R05097,R03812,R05320,R06539,R01252,R08081,R03737,R03376,R00474,R08610,R05419,R02444,R02445,R00265,R00621,R01879,R06338,R06335,R03218,R03219,R06336,R06337,R02486,R07366,R07996,R08165,R05039,R07993,R03590,R01700,R07187,R06540,R02160,R07329,R03806,R07184,R00272,R07186,R03640,R07368,R03809,R07367,R05469,R05468,R01197,R03009,R03008,R04073,R03451,R05722,R05723,R05466,R02397,R06323,R06322,R03126,R04276,R02571,R07659,R04467,R04234,R00093,R01161,R06423,R00250,R07276,R03053,R01214,R07275,R04338,R05052,R04475,R04438,R02283,R02772,R02773,R02619,R00684,R00668,R00243,R00114,R00248,R04269,R06977,R01939,R07277,R04029,R01956,R03243,R01155,R01648,R05507,R01339,R04529,R07396,R04028,R04171,R03207,R00667,R05085,R02433,R04188,R00895,R04173,R01684,R06426,R01090,R02199,R04217,R02077,R00258,R07613,R00021,R00694,R03248,R00372,R00355,R04051,R02274,R00734,R03952,R02700,R00457,R00908,R03120,R06844,R03266,R00261,R01976,R01975,R01939,R01324
135	0.67	295	19	166	0	0	C00026->C00047:[3->3,3->9], C00024->C00047:[49->1,50->2]	RP00609,RP00418,RP02697,RP04394,RP05880,RP05981,RP00305,RP05939,RP05677,RP05938,RP00014,RP00497,RP08483,RP04034,RP01856,RP08329,RP00314,RP01859,RP01431	R00715,R00716,R02488,R02487,R03026,R00238,R00351,R00352,R02488,R02487,R00709,R00267,R02315,R02313,R08549,R07997,R08082,R08050,R05036,R05037,R01412,R05857,R05229,R05228,R08611,R06551,R07185,R05301,R05302,R05097,R03812,R05320,R06539,R01252,R08081,R03737,R03376,R00474,R08610,R05419,R02444,R02445,R00265,R00621,R01879,R06338,R06335,R03218,R03219,R06336,R06337,R02486,R07366,R07996,R08165,R05039,R07993,R03590,R01700,R07187,R06540,R02160,R07329,R03806,R07184,R00272,R07186,R03640,R07368,R03809,R07367,R05469,R05468,R01197,R03009,R03008,R04073,R03451,R05722,R05723,R05466,R02397,R06323,R06322,R03126,R04276,R01940,R01933,R07659,R04467,R04234,R00093,R01161,R06423,R00250,R07276,R03053,R01214,R07275,R04338,R05052,R04475,R04438,R02283,R02772,R02773,R02619,R00684,R00668,R00243,R00114,R00248,R04269,R06977,R01939,R07277,R04029,R01956,R03243,R01155,R01648,R05507,R01339,R04529,R07396,R04028,R04171,R03207,R00667,R05085,R02433,R04188,R00895,R04173,R01684,R06426,R01090,R02199,R04217,R02077,R00258,R07613,R00021,R00694,R03248,R00372,R00355,R04051,R02274,R00734,R03952,R02700,R00457,R00908,R03120,R06844,R03266,R03098,R00261,R04390,R01933,R04863,R01976,R01975,R01939,R01324
136	0.67	463	15	33	0	0	C00024->C00047:[49->1,49->3,49->9,50->2]	RP05981,RP05939,RP06172,RP00500,RP00609,RP05938,RP06101,RP00418,RP00079,RP04394,RP01856,RP02697,RP00314,RP01859,RP05729	R02488,R02487,R02315,R02313,R00472,R03102,R03103,R00715,R00716,R01940,R01933,R00214,R00216,R02488,R02487,R00361,R00360,R00343,R00342,R01447,R01257,R00238,R01933,R03026,R01976,R01975,R01939,R00217,R00346,R00345,R00726,R00341,R00431
137	0.67	216	15	103	0	0	C00026->C00047:[3->3,3->9], C00024->C00047:[49->5,50->8]	RP05981,RP05939,RP06172,RP00500,RP00609,RP05938,RP00418,RP00079,RP01856,RP12277,RP00314,RP01859,RP02697,RP05729,RP05677	R02488,R02487,R02315,R02313,R00472,R03102,R03103,R00715,R00716,R01940,R01933,R02488,R02487,R00361,R00360,R00343,R00342,R01447,R01257,R01933,R00238,R01976,R01975,R01939,R03026,R00217,R00346,R00345,R00726,R00341,R00431,R08549,R07997,R08082,R08050,R05036,R05037,R01412,R05857,R05229,R05228,R08611,R06551,R07185,R05301,R05302,R05097,R03812,R05320,R06539,R01252,R08081,R03737,R03376,R00474,R08610,R05419,R02444,R02445,R00265,R00621,R01879,R06338,R06335,R03218,R03219,R06336,R06337,R02486,R07366,R07996,R08165,R05039,R07993,R03590,R01700,R07187,R06540,R02160,R07329,R03806,R07184,R00272,R07186,R03640,R07368,R03809,R07367,R05469,R05468,R01197,R03009,R03008,R04073,R03451,R05722,R05723,R05466,R02397,R06323,R06322,R03126,R04276
138	0.67	224	15	93	0	0	C00026->C00047:[3->3,3->9], C00024->C00047:[49->1,49->3,49->9,50->2]	RP05981,RP05677,RP00314,RP05938,RP06101,RP00418,RP04394,RP04034,RP01856,RP08329,RP01859,RP02697,RP00405,RP00497,RP06172	R02488,R02487,R08549,R07997,R08082,R08050,R05036,R05037,R01412,R05857,R05229,R05228,R08611,R06551,R07185,R05301,R05302,R05097,R03812,R05320,R06539,R01252,R08081,R03737,R03376,R00474,R08610,R05419,R02444,R02445,R00265,R00621,R01879,R06338,R06335,R03218,R03219,R06336,R06337,R02486,R07366,R07996,R08165,R05039,R07993,R03590,R01700,R07187,R06540,R02160,R07329,R03806,R07184,R00272,R07186,R03640,R07368,R03809,R07367,R05469,R05468,R01197,R03009,R03008,R04073,R03451,R05722,R05723,R05466,R02397,R06323,R06322,R03126,R04276,R01976,R01975,R01940,R01933,R00214,R00216,R02488,R02487,R00238,R04390,R01933,R04863,R01939,R03026,R00457,R07598,R00453,R03098,R00472
139	0.67	271	19	208	0	0	C00026->C00047:[3->3,3->9], C00024->C00047:[49->1,50->2]	RP00500,RP00609,RP04394,RP00007,RP03722,RP02697,RP05981,RP03973,RP05939,RP05677,RP01319,RP02707,RP05938,RP00418,RP01856,RP06373,RP00314,RP01859,RP08184	R03102,R03103,R00715,R00716,R00238,R02837,R04723,R06635,R05672,R01556,R00228,R00229,R00227,R01023,R02772,R06643,R01850,R02152,R05537,R04364,R00586,R01889,R03230,R00627,R00706,R00705,R02481,R04348,R01624,R08530,R08531,R05351,R01154,R08332,R08331,R03621,R01204,R03437,R00271,R07833,R00234,R00230,R04466,R00236,R03065,R03064,R05188,R01196,R04192,R03668,R04316,R02191,R00370,R00371,R02396,R02058,R00235,R01808,R01807,R01806,R01213,R05876,R05190,R06453,R05870,R01160,R08532,R08248,R03903,R07251,R07252,R07253,R03056,R06510,R02911,R00487,R00209,R01089,R02616,R01978,R04024,R01776,R02387,R06311,R05063,R08036,R08213,R00472,R08250,R04950,R03910,R04484,R00211,R00210,R00998,R00212,R07249,R05332,R02569,R03455,R00259,R06978,R03552,R03760,R00351,R00352,R00399,R00693,R03767,R08433,R00238,R06307,R03017,R07399,R00454,R00927,R03168,R00130,R03026,R02488,R02487,R00181,R02315,R02313,R08549,R07997,R08082,R08050,R05036,R05037,R01412,R05857,R05229,R05228,R08611,R06551,R07185,R05301,R05302,R05097,R03812,R05320,R06539,R01252,R08081,R03737,R03376,R00474,R08610,R05419,R02444,R02445,R00265,R00621,R01879,R06338,R06335,R03218,R03219,R06336,R06337,R02486,R07366,R07996,R08165,R05039,R07993,R03590,R01700,R07187,R06540,R02160,R07329,R03806,R07184,R00272,R07186,R03640,R07368,R03809,R07367,R05469,R05468,R01197,R03009,R03008,R04073,R03451,R05722,R05723,R05466,R02397,R06323,R06322,R03126,R04276,R01127,R03036,R01940,R01933,R02488,R02487,R01933,R00941,R01976,R01975,R01939,R04560
140	0.67	224	15	92	0	0	C00026->C00047:[3->3,3->9], C00024->C00047:[49->1,50->2]	RP05981,RP05939,RP05677,RP01861,RP00609,RP07082,RP00418,RP05938,RP04394,RP04034,RP08329,RP00314,RP01859,RP02697,RP00497	R02488,R02487,R02315,R02313,R08549,R07997,R08082,R08050,R05036,R05037,R01412,R05857,R05229,R05228,R08611,R06551,R07185,R05301,R05302,R05097,R03812,R05320,R06539,R01252,R08081,R03737,R03376,R00474,R08610,R05419,R02444,R02445,R00265,R00621,R01879,R06338,R06335,R03218,R03219,R06336,R06337,R02486,R07366,R07996,R08165,R05039,R07993,R03590,R01700,R07187,R06540,R02160,R07329,R03806,R07184,R00272,R07186,R03640,R07368,R03809,R07367,R05469,R05468,R01197,R03009,R03008,R04073,R03451,R05722,R05723,R05466,R02397,R06323,R06322,R03126,R04276,R01940,R00715,R00716,R02571,R02488,R02487,R01940,R01933,R00238,R04390,R04863,R01976,R01975,R01939,R03026,R03098
141	0.67	268	19	99	0	0	C00026->C00047:[3->3,3->9], C00024->C00047:[49->1,49->3,49->9,50->2]	RP06172,RP00609,RP04394,RP02697,RP05880,RP05981,RP00305,RP05939,RP05677,RP05938,RP06101,RP00418,RP00497,RP04034,RP01856,RP08329,RP00314,RP01859,RP01431	R00472,R00715,R00716,R00238,R03026,R00351,R00352,R02488,R02487,R00709,R00267,R02315,R02313,R08549,R07997,R08082,R08050,R05036,R05037,R01412,R05857,R05229,R05228,R08611,R06551,R07185,R05301,R05302,R05097,R03812,R05320,R06539,R01252,R08081,R03737,R03376,R00474,R08610,R05419,R02444,R02445,R00265,R00621,R01879,R06338,R06335,R03218,R03219,R06336,R06337,R02486,R07366,R07996,R08165,R05039,R07993,R03590,R01700,R07187,R06540,R02160,R07329,R03806,R07184,R00272,R07186,R03640,R07368,R03809,R07367,R05469,R05468,R01197,R03009,R03008,R04073,R03451,R05722,R05723,R05466,R02397,R06323,R06322,R03126,R04276,R01940,R01933,R00214,R00216,R02488,R02487,R03098,R04390,R01933,R04863,R01976,R01975,R01939,R01324
142	0.67	423	17	96	0	0	C00026->C00047:[3->3,3->9], C00024->C00047:[49->1,50->2]	RP05857,RP05981,RP06172,RP00500,RP00314,RP05938,RP00418,RP00014,RP08483,RP01856,RP02697,RP04394,RP01859,RP00121,RP01292,RP00930,RP00405	R00709,R00267,R02488,R02487,R00472,R03102,R03103,R01976,R01975,R01940,R01933,R02488,R02487,R07659,R04467,R04234,R00093,R01161,R06423,R00250,R07276,R03053,R01214,R07275,R04338,R05052,R04475,R04438,R02283,R02772,R02773,R02619,R00684,R00668,R00243,R00114,R00248,R04269,R06977,R01939,R07277,R04029,R01956,R03243,R01155,R01648,R05507,R01339,R04529,R07396,R04028,R04171,R03207,R00667,R05085,R02433,R04188,R00895,R04173,R01684,R06426,R01090,R02199,R04217,R02077,R00258,R07613,R00021,R00694,R03248,R00372,R00355,R04051,R02274,R00734,R03952,R02700,R00457,R00908,R03120,R06844,R03266,R00261,R01933,R03026,R00238,R01939,R00412,R00408,R02164,R00402,R01082,R00479,R00457,R07598,R00453
143	0.33	678	10	17	0	0	C00024->C00047:[49->3,49->9]	RP05981,RP06172,RP01861,RP00500,RP05938,RP06101,RP00418,RP01856,RP01859,RP00405	R02488,R02487,R00472,R01940,R03102,R03103,R01940,R01933,R00214,R00216,R02488,R02487,R01933,R01939,R00457,R07598,R00453
144	0.33	278	15	157	0	0	C00026->C00047:[3->3,3->9]	RP11169,RP05939,RP05677,RP01861,RP00609,RP05938,RP00014,RP07306,RP08483,RP04034,RP01856,RP02699,RP08329,RP01859,RP00497	R05579,R02315,R02313,R08549,R07997,R08082,R08050,R05036,R05037,R01412,R05857,R05229,R05228,R08611,R06551,R07185,R05301,R05302,R05097,R03812,R05320,R06539,R01252,R08081,R03737,R03376,R00474,R08610,R05419,R02444,R02445,R00265,R00621,R01879,R06338,R06335,R03218,R03219,R06336,R06337,R02486,R07366,R07996,R08165,R05039,R07993,R03590,R01700,R07187,R06540,R02160,R07329,R03806,R07184,R00272,R07186,R03640,R07368,R03809,R07367,R05469,R05468,R01197,R03009,R03008,R04073,R03451,R05722,R05723,R05466,R02397,R06323,R06322,R03126,R04276,R01940,R00715,R00716,R01940,R01933,R07659,R04467,R04234,R00093,R01161,R06423,R00250,R07276,R03053,R01214,R07275,R04338,R05052,R04475,R04438,R02283,R02772,R02773,R02619,R00684,R00668,R00243,R00114,R00248,R04269,R06977,R01939,R07277,R04029,R01956,R03243,R01155,R01648,R05507,R01339,R04529,R07396,R04028,R04171,R03207,R00667,R05085,R02433,R04188,R00895,R04173,R01684,R06426,R01090,R02199,R04217,R02077,R00258,R07613,R00021,R00694,R03248,R00372,R00355,R04051,R02274,R00734,R03952,R02700,R00457,R00908,R03120,R06844,R03266,R03028,R00261,R04390,R01933,R03028,R04863,R01939,R03098
145	0.33	269	17	205	0	0	C00026->C00047:[3->3,3->9]	RP05981,RP03973,RP05939,RP05677,RP01861,RP01319,RP00500,RP00609,RP07082,RP00418,RP00007,RP02707,RP03722,RP06373,RP01859,RP08184,RP05938	R02488,R02487,R00181,R02315,R02313,R08549,R07997,R08082,R08050,R05036,R05037,R01412,R05857,R05229,R05228,R08611,R06551,R07185,R05301,R05302,R05097,R03812,R05320,R06539,R01252,R08081,R03737,R03376,R00474,R08610,R05419,R02444,R02445,R00265,R00621,R01879,R06338,R06335,R03218,R03219,R06336,R06337,R02486,R07366,R07996,R08165,R05039,R07993,R03590,R01700,R07187,R06540,R02160,R07329,R03806,R07184,R00272,R07186,R03640,R07368,R03809,R07367,R05469,R05468,R01197,R03009,R03008,R04073,R03451,R05722,R05723,R05466,R02397,R06323,R06322,R03126,R04276,R01940,R01127,R03102,R03103,R00715,R00716,R02571,R02488,R02487,R02837,R04723,R06635,R05672,R01556,R00228,R00229,R00227,R01023,R02772,R06643,R01850,R02152,R05537,R04364,R00586,R01889,R03230,R00627,R00706,R00705,R02481,R04348,R01624,R08530,R08531,R05351,R01154,R08332,R08331,R03621,R01204,R03437,R00271,R07833,R00234,R00230,R04466,R00236,R03065,R03064,R05188,R01196,R04192,R03668,R04316,R02191,R00370,R00371,R02396,R02058,R00235,R01808,R01807,R01806,R01213,R05876,R05190,R06453,R05870,R01160,R08532,R08248,R03903,R07251,R07252,R07253,R03056,R06510,R02911,R00487,R00209,R01089,R02616,R01978,R04024,R01776,R02387,R06311,R05063,R08036,R08213,R00472,R08250,R04950,R03910,R04484,R00211,R00210,R00998,R00212,R07249,R05332,R02569,R03455,R00259,R06978,R03552,R03760,R00351,R00352,R00399,R00693,R03767,R08433,R00238,R06307,R03017,R07399,R00454,R00927,R03168,R03036,R00130,R00941,R01939,R04560,R01940,R01933
146	0.33	202	10	86	0	0	C00026->C00047:[3->3,3->9]	RP05981,RP05677,RP05938,RP00418,RP04034,RP01856,RP08329,RP01859,RP00497,RP00405	R02488,R02487,R08549,R07997,R08082,R08050,R05036,R05037,R01412,R05857,R05229,R05228,R08611,R06551,R07185,R05301,R05302,R05097,R03812,R05320,R06539,R01252,R08081,R03737,R03376,R00474,R08610,R05419,R02444,R02445,R00265,R00621,R01879,R06338,R06335,R03218,R03219,R06336,R06337,R02486,R07366,R07996,R08165,R05039,R07993,R03590,R01700,R07187,R06540,R02160,R07329,R03806,R07184,R00272,R07186,R03640,R07368,R03809,R07367,R05469,R05468,R01197,R03009,R03008,R04073,R03451,R05722,R05723,R05466,R02397,R06323,R06322,R03126,R04276,R01940,R01933,R02488,R02487,R04390,R01933,R04863,R01939,R03098,R00457,R07598,R00453
147	0.33	263	15	203	0	0	C00026->C00047:[3->3,3->9]	RP05981,RP03973,RP05677,RP01319,RP00500,RP05938,RP00418,RP00007,RP02707,RP03722,RP01856,RP06373,RP01859,RP08184,RP00405	R02488,R02487,R00181,R08549,R07997,R08082,R08050,R05036,R05037,R01412,R05857,R05229,R05228,R08611,R06551,R07185,R05301,R05302,R05097,R03812,R05320,R06539,R01252,R08081,R03737,R03376,R00474,R08610,R05419,R02444,R02445,R00265,R00621,R01879,R06338,R06335,R03218,R03219,R06336,R06337,R02486,R07366,R07996,R08165,R05039,R07993,R03590,R01700,R07187,R06540,R02160,R07329,R03806,R07184,R00272,R07186,R03640,R07368,R03809,R07367,R05469,R05468,R01197,R03009,R03008,R04073,R03451,R05722,R05723,R05466,R02397,R06323,R06322,R03126,R04276,R01127,R03102,R03103,R01940,R01933,R02488,R02487,R02837,R04723,R06635,R05672,R01556,R00228,R00229,R00227,R01023,R02772,R06643,R01850,R02152,R05537,R04364,R00586,R01889,R03230,R00627,R00706,R00705,R02481,R04348,R01624,R08530,R08531,R05351,R01154,R08332,R08331,R03621,R01204,R03437,R00271,R07833,R00234,R00230,R04466,R00236,R03065,R03064,R05188,R01196,R04192,R03668,R04316,R02191,R00370,R00371,R02396,R02058,R00235,R01808,R01807,R01806,R01213,R05876,R05190,R06453,R05870,R01160,R08532,R08248,R03903,R07251,R07252,R07253,R03056,R06510,R02911,R00487,R00209,R01089,R02616,R01978,R04024,R01776,R02387,R06311,R05063,R08036,R08213,R00472,R08250,R04950,R03910,R04484,R00211,R00210,R00998,R00212,R07249,R05332,R02569,R03455,R00259,R06978,R03552,R03760,R00351,R00352,R00399,R00693,R03767,R08433,R00238,R06307,R03017,R07399,R00454,R00927,R03168,R03036,R00130,R01933,R00941,R01939,R04560,R00457,R07598,R00453
148	0.33	205	12	86	0	0	C00026->C00047:[3->3,3->9]	RP11169,RP05677,RP01861,RP05938,RP07306,RP04034,RP01856,RP02699,RP08329,RP01859,RP00497,RP00405	R05579,R08549,R07997,R08082,R08050,R05036,R05037,R01412,R05857,R05229,R05228,R08611,R06551,R07185,R05301,R05302,R05097,R03812,R05320,R06539,R01252,R08081,R03737,R03376,R00474,R08610,R05419,R02444,R02445,R00265,R00621,R01879,R06338,R06335,R03218,R03219,R06336,R06337,R02486,R07366,R07996,R08165,R05039,R07993,R03590,R01700,R07187,R06540,R02160,R07329,R03806,R07184,R00272,R07186,R03640,R07368,R03809,R07367,R05469,R05468,R01197,R03009,R03008,R04073,R03451,R05722,R05723,R05466,R02397,R06323,R06322,R03126,R04276,R01940,R01940,R01933,R03028,R04390,R01933,R03028,R04863,R01939,R03098,R00457,R07598,R00453
149	0.33	404	10	84	0	0	C00026->C00047:[3->3,3->9]	RP05981,RP01861,RP00500,RP05938,RP00014,RP00418,RP08483,RP01856,RP01859,RP00405	R02488,R02487,R01940,R03102,R03103,R01940,R01933,R07659,R04467,R04234,R00093,R01161,R06423,R00250,R07276,R03053,R01214,R07275,R04338,R05052,R04475,R04438,R02283,R02772,R02773,R02619,R00684,R00668,R00243,R00114,R00248,R04269,R06977,R01939,R07277,R04029,R01956,R03243,R01155,R01648,R05507,R01339,R04529,R07396,R04028,R04171,R03207,R00667,R05085,R02433,R04188,R00895,R04173,R01684,R06426,R01090,R02199,R04217,R02077,R00258,R07613,R00021,R00694,R03248,R00372,R00355,R04051,R02274,R00734,R03952,R02700,R00457,R00908,R03120,R06844,R03266,R02488,R02487,R00261,R01933,R01939,R00457,R07598,R00453
150	0.67	402	13	88	0	0	C00026->C00047:[3->3,3->9], C00024->C00047:[49->1,50->2]	RP00418,RP05981,RP01861,RP00500,RP00314,RP05938,RP00014,RP04394,RP08483,RP01856,RP02697,RP01859,RP00405	R02488,R02487,R02488,R02487,R01940,R03102,R03103,R01976,R01975,R01940,R01933,R07659,R04467,R04234,R00093,R01161,R06423,R00250,R07276,R03053,R01214,R07275,R04338,R05052,R04475,R04438,R02283,R02772,R02773,R02619,R00684,R00668,R00243,R00114,R00248,R04269,R06977,R01939,R07277,R04029,R01956,R03243,R01155,R01648,R05507,R01339,R04529,R07396,R04028,R04171,R03207,R00667,R05085,R02433,R04188,R00895,R04173,R01684,R06426,R01090,R02199,R04217,R02077,R00258,R07613,R00021,R00694,R03248,R00372,R00355,R04051,R02274,R00734,R03952,R02700,R00457,R00908,R03120,R06844,R03266,R00238,R00261,R01933,R03026,R01939,R00457,R07598,R00453
151	0.67	658	17	27	0	0	C00024->C00047:[49->1,49->3,49->9,50->2]	RP05981,RP00305,RP05939,RP06172,RP01861,RP00500,RP00609,RP07082,RP01431,RP06101,RP00418,RP04394,RP02697,RP00314,RP01859,RP05938,RP05880	R02488,R02487,R00709,R00267,R02315,R02313,R00472,R01940,R03102,R03103,R00715,R00716,R02571,R01324,R00214,R00216,R02488,R02487,R00238,R03026,R01976,R01975,R01939,R01940,R01933,R00351,R00352
152	0.33	194	10	85	0	0	C00026->C00047:[3->3,3->9]	RP01859,RP11169,RP02699,RP01856,RP05677,RP01861,RP00500,RP05938,RP07306,RP00405	R01939,R05579,R03028,R01933,R08549,R07997,R08082,R08050,R05036,R05037,R01412,R05857,R05229,R05228,R08611,R06551,R07185,R05301,R05302,R05097,R03812,R05320,R06539,R01252,R08081,R03737,R03376,R00474,R08610,R05419,R02444,R02445,R00265,R00621,R01879,R06338,R06335,R03218,R03219,R06336,R06337,R02486,R07366,R07996,R08165,R05039,R07993,R03590,R01700,R07187,R06540,R02160,R07329,R03806,R07184,R00272,R07186,R03640,R07368,R03809,R07367,R05469,R05468,R01197,R03009,R03008,R04073,R03451,R05722,R05723,R05466,R02397,R06323,R06322,R03126,R04276,R01940,R03102,R03103,R01940,R01933,R03028,R00457,R07598,R00453
153	0.33	211	12	88	0	0	C00026->C00047:[3->3,3->9], C00024->C00047:[49->3,49->9]	RP11169,RP06172,RP01861,RP00500,RP05938,RP05677,RP06101,RP02699,RP01856,RP01859,RP07306,RP00405	R05579,R00472,R01940,R03102,R03103,R01940,R01933,R08549,R07997,R08082,R08050,R05036,R05037,R01412,R05857,R05229,R05228,R08611,R06551,R07185,R05301,R05302,R05097,R03812,R05320,R06539,R01252,R08081,R03737,R03376,R00474,R08610,R05419,R02444,R02445,R00265,R00621,R01879,R06338,R06335,R03218,R03219,R06336,R06337,R02486,R07366,R07996,R08165,R05039,R07993,R03590,R01700,R07187,R06540,R02160,R07329,R03806,R07184,R00272,R07186,R03640,R07368,R03809,R07367,R05469,R05468,R01197,R03009,R03008,R04073,R03451,R05722,R05723,R05466,R02397,R06323,R06322,R03126,R04276,R00214,R00216,R03028,R01933,R01939,R03028,R00457,R07598,R00453
154	0.33	391	15	98	0	0	C00026->C00047:[3->3,3->9], C00024->C00047:[49->3,49->9]	RP05981,RP05939,RP06172,RP00609,RP05938,RP00014,RP00079,RP00418,RP08483,RP04034,RP01856,RP08329,RP01859,RP05729,RP00497	R02488,R02487,R02315,R02313,R00472,R00715,R00716,R01940,R01933,R07659,R04467,R04234,R00093,R01161,R06423,R00250,R07276,R03053,R01214,R07275,R04338,R05052,R04475,R04438,R02283,R02772,R02773,R02619,R00684,R00668,R00243,R00114,R00248,R04269,R06977,R01939,R07277,R04029,R01956,R03243,R01155,R01648,R05507,R01339,R04529,R07396,R04028,R04171,R03207,R00667,R05085,R02433,R04188,R00895,R04173,R01684,R06426,R01090,R02199,R04217,R02077,R00258,R07613,R00021,R00694,R03248,R00372,R00355,R04051,R02274,R00734,R03952,R02700,R00457,R00908,R03120,R06844,R03266,R00361,R00360,R00343,R00342,R01447,R01257,R02488,R02487,R00261,R04390,R01933,R04863,R01939,R00217,R00346,R00345,R00726,R00341,R00431,R03098
155	0.67	436	18	94	0	0	C00026->C00047:[3->3,3->9], C00024->C00047:[49->1,50->2]	RP05981,RP00305,RP05939,RP02697,RP00609,RP05938,RP01431,RP00014,RP00418,RP08483,RP04034,RP01856,RP08329,RP00314,RP01859,RP00497,RP04394,RP05880	R02488,R02487,R00709,R00267,R02315,R02313,R03026,R00715,R00716,R01940,R01933,R01324,R07659,R04467,R04234,R00093,R01161,R06423,R00250,R07276,R03053,R01214,R07275,R04338,R05052,R04475,R04438,R02283,R02772,R02773,R02619,R00684,R00668,R00243,R00114,R00248,R04269,R06977,R01939,R07277,R04029,R01956,R03243,R01155,R01648,R05507,R01339,R04529,R07396,R04028,R04171,R03207,R00667,R05085,R02433,R04188,R00895,R04173,R01684,R06426,R01090,R02199,R04217,R02077,R00258,R07613,R00021,R00694,R03248,R00372,R00355,R04051,R02274,R00734,R03952,R02700,R00457,R00908,R03120,R06844,R03266,R02488,R02487,R00261,R04390,R01933,R04863,R01976,R01975,R01939,R03098,R00238,R00351,R00352
156	0.33	206	9	86	0	0	C00026->C00047:[3->3,3->9]	RP05981,RP05939,RP05677,RP00500,RP00609,RP05938,RP00418,RP01856,RP01859	R02488,R02487,R02315,R02313,R08549,R07997,R08082,R08050,R05036,R05037,R01412,R05857,R05229,R05228,R08611,R06551,R07185,R05301,R05302,R05097,R03812,R05320,R06539,R01252,R08081,R03737,R03376,R00474,R08610,R05419,R02444,R02445,R00265,R00621,R01879,R06338,R06335,R03218,R03219,R06336,R06337,R02486,R07366,R07996,R08165,R05039,R07993,R03590,R01700,R07187,R06540,R02160,R07329,R03806,R07184,R00272,R07186,R03640,R07368,R03809,R07367,R05469,R05468,R01197,R03009,R03008,R04073,R03451,R05722,R05723,R05466,R02397,R06323,R06322,R03126,R04276,R03102,R03103,R00715,R00716,R01940,R01933,R02488,R02487,R01933,R01939
157	0.33	269	16	204	0	0	C00026->C00047:[3->3,3->9]	RP05981,RP03973,RP05939,RP05677,RP01319,RP00500,RP00609,RP05938,RP00418,RP00007,RP02707,RP03722,RP01856,RP06373,RP01859,RP08184	R02488,R02487,R00181,R02315,R02313,R08549,R07997,R08082,R08050,R05036,R05037,R01412,R05857,R05229,R05228,R08611,R06551,R07185,R05301,R05302,R05097,R03812,R05320,R06539,R01252,R08081,R03737,R03376,R00474,R08610,R05419,R02444,R02445,R00265,R00621,R01879,R06338,R06335,R03218,R03219,R06336,R06337,R02486,R07366,R07996,R08165,R05039,R07993,R03590,R01700,R07187,R06540,R02160,R07329,R03806,R07184,R00272,R07186,R03640,R07368,R03809,R07367,R05469,R05468,R01197,R03009,R03008,R04073,R03451,R05722,R05723,R05466,R02397,R06323,R06322,R03126,R04276,R01127,R03102,R03103,R00715,R00716,R01940,R01933,R02488,R02487,R02837,R04723,R06635,R05672,R01556,R00228,R00229,R00227,R01023,R02772,R06643,R01850,R02152,R05537,R04364,R00586,R01889,R03230,R00627,R00706,R00705,R02481,R04348,R01624,R08530,R08531,R05351,R01154,R08332,R08331,R03621,R01204,R03437,R00271,R07833,R00234,R00230,R04466,R00236,R03065,R03064,R05188,R01196,R04192,R03668,R04316,R02191,R00370,R00371,R02396,R02058,R00235,R01808,R01807,R01806,R01213,R05876,R05190,R06453,R05870,R01160,R08532,R08248,R03903,R07251,R07252,R07253,R03056,R06510,R02911,R00487,R00209,R01089,R02616,R01978,R04024,R01776,R02387,R06311,R05063,R08036,R08213,R00472,R08250,R04950,R03910,R04484,R00211,R00210,R00998,R00212,R07249,R05332,R02569,R03455,R00259,R06978,R03552,R03760,R00351,R00352,R00399,R00693,R03767,R08433,R00238,R06307,R03017,R07399,R00454,R00927,R03168,R03036,R00130,R01933,R00941,R01939,R04560
158	0.33	534	19	51	0	0	C00024->C00047:[49->3,49->9]	RP05981,RP05939,RP06172,RP01861,RP05698,RP00609,RP05938,RP00287,RP00418,RP05880,RP05729,RP00500,RP00079,RP01856,RP00930,RP00121,RP01859,RP01431,RP01292	R02488,R02487,R02315,R02313,R00472,R01940,R01196,R00006,R00014,R00211,R00210,R01699,R00207,R00224,R00226,R00209,R05636,R03145,R00715,R00716,R01940,R01933,R00214,R00216,R02488,R02487,R00351,R00352,R00217,R00346,R00345,R00726,R00341,R00431,R03102,R03103,R00361,R00360,R00343,R00342,R01447,R01257,R01933,R00479,R00412,R00408,R02164,R00402,R01939,R01324,R01082
159	0.67	226	16	104	0	0	C00026->C00047:[3->3,3->9], C00024->C00047:[49->1,50->2]	RP05981,RP05939,RP06172,RP01861,RP00500,RP00609,RP05938,RP04394,RP00079,RP00418,RP01856,RP02697,RP00314,RP01859,RP05729,RP05677	R02488,R02487,R02315,R02313,R00472,R01940,R03102,R03103,R00715,R00716,R01940,R01933,R00238,R00361,R00360,R00343,R00342,R01447,R01257,R02488,R02487,R01933,R03026,R01976,R01975,R01939,R00217,R00346,R00345,R00726,R00341,R00431,R08549,R07997,R08082,R08050,R05036,R05037,R01412,R05857,R05229,R05228,R08611,R06551,R07185,R05301,R05302,R05097,R03812,R05320,R06539,R01252,R08081,R03737,R03376,R00474,R08610,R05419,R02444,R02445,R00265,R00621,R01879,R06338,R06335,R03218,R03219,R06336,R06337,R02486,R07366,R07996,R08165,R05039,R07993,R03590,R01700,R07187,R06540,R02160,R07329,R03806,R07184,R00272,R07186,R03640,R07368,R03809,R07367,R05469,R05468,R01197,R03009,R03008,R04073,R03451,R05722,R05723,R05466,R02397,R06323,R06322,R03126,R04276
160	0.17	426	11	82	0	0	C00026->C00047:[3->3]	RP05939,RP01861,RP00609,RP05938,RP00014,RP08483,RP04034,RP01856,RP08329,RP01859,RP00497	R02315,R02313,R01940,R00715,R00716,R01940,R01933,R07659,R04467,R04234,R00093,R01161,R06423,R00250,R07276,R03053,R01214,R07275,R04338,R05052,R04475,R04438,R02283,R02772,R02773,R02619,R00684,R00668,R00243,R00114,R00248,R04269,R06977,R01939,R07277,R04029,R01956,R03243,R01155,R01648,R05507,R01339,R04529,R07396,R04028,R04171,R03207,R00667,R05085,R02433,R04188,R00895,R04173,R01684,R06426,R01090,R02199,R04217,R02077,R00258,R07613,R00021,R00694,R03248,R00372,R00355,R04051,R02274,R00734,R03952,R02700,R00457,R00908,R03120,R06844,R03266,R00261,R04390,R01933,R04863,R01939,R03098
161	0.33	282	14	158	0	0	C00026->C00047:[3->3,3->9]	RP05981,RP05939,RP05677,RP01861,RP00609,RP05938,RP00014,RP00418,RP08483,RP04034,RP01856,RP08329,RP01859,RP00497	R02488,R02487,R02315,R02313,R08549,R07997,R08082,R08050,R05036,R05037,R01412,R05857,R05229,R05228,R08611,R06551,R07185,R05301,R05302,R05097,R03812,R05320,R06539,R01252,R08081,R03737,R03376,R00474,R08610,R05419,R02444,R02445,R00265,R00621,R01879,R06338,R06335,R03218,R03219,R06336,R06337,R02486,R07366,R07996,R08165,R05039,R07993,R03590,R01700,R07187,R06540,R02160,R07329,R03806,R07184,R00272,R07186,R03640,R07368,R03809,R07367,R05469,R05468,R01197,R03009,R03008,R04073,R03451,R05722,R05723,R05466,R02397,R06323,R06322,R03126,R04276,R01940,R00715,R00716,R01940,R01933,R07659,R04467,R04234,R00093,R01161,R06423,R00250,R07276,R03053,R01214,R07275,R04338,R05052,R04475,R04438,R02283,R02772,R02773,R02619,R00684,R00668,R00243,R00114,R00248,R04269,R06977,R01939,R07277,R04029,R01956,R03243,R01155,R01648,R05507,R01339,R04529,R07396,R04028,R04171,R03207,R00667,R05085,R02433,R04188,R00895,R04173,R01684,R06426,R01090,R02199,R04217,R02077,R00258,R07613,R00021,R00694,R03248,R00372,R00355,R04051,R02274,R00734,R03952,R02700,R00457,R00908,R03120,R06844,R03266,R02488,R02487,R00261,R04390,R01933,R04863,R01939,R03098
162	0.33	681	15	26	0	0	C00024->C00047:[49->3,49->9]	RP05857,RP05981,RP05939,RP06172,RP01861,RP00500,RP00609,RP07082,RP06101,RP00418,RP00930,RP00121,RP01859,RP01292,RP05938	R00709,R00267,R02488,R02487,R02315,R02313,R00472,R01940,R03102,R03103,R00715,R00716,R02571,R00214,R00216,R02488,R02487,R00479,R00412,R00408,R02164,R00402,R01939,R01082,R01940,R01933
163	0.33	263	16	204	0	0	C00026->C00047:[3->3,3->9]	RP05981,RP03973,RP05677,RP01861,RP01319,RP00500,RP05938,RP00418,RP00007,RP02707,RP03722,RP06373,RP01859,RP08184,RP07082,RP00405	R02488,R02487,R00181,R08549,R07997,R08082,R08050,R05036,R05037,R01412,R05857,R05229,R05228,R08611,R06551,R07185,R05301,R05302,R05097,R03812,R05320,R06539,R01252,R08081,R03737,R03376,R00474,R08610,R05419,R02444,R02445,R00265,R00621,R01879,R06338,R06335,R03218,R03219,R06336,R06337,R02486,R07366,R07996,R08165,R05039,R07993,R03590,R01700,R07187,R06540,R02160,R07329,R03806,R07184,R00272,R07186,R03640,R07368,R03809,R07367,R05469,R05468,R01197,R03009,R03008,R04073,R03451,R05722,R05723,R05466,R02397,R06323,R06322,R03126,R04276,R01940,R01127,R03102,R03103,R01940,R01933,R02488,R02487,R02837,R04723,R06635,R05672,R01556,R00228,R00229,R00227,R01023,R02772,R06643,R01850,R02152,R05537,R04364,R00586,R01889,R03230,R00627,R00706,R00705,R02481,R04348,R01624,R08530,R08531,R05351,R01154,R08332,R08331,R03621,R01204,R03437,R00271,R07833,R00234,R00230,R04466,R00236,R03065,R03064,R05188,R01196,R04192,R03668,R04316,R02191,R00370,R00371,R02396,R02058,R00235,R01808,R01807,R01806,R01213,R05876,R05190,R06453,R05870,R01160,R08532,R08248,R03903,R07251,R07252,R07253,R03056,R06510,R02911,R00487,R00209,R01089,R02616,R01978,R04024,R01776,R02387,R06311,R05063,R08036,R08213,R00472,R08250,R04950,R03910,R04484,R00211,R00210,R00998,R00212,R07249,R05332,R02569,R03455,R00259,R06978,R03552,R03760,R00351,R00352,R00399,R00693,R03767,R08433,R00238,R06307,R03017,R07399,R00454,R00927,R03168,R03036,R00130,R00941,R01939,R04560,R02571,R00457,R07598,R00453
164	0.67	251	19	102	0	0	C00026->C00047:[3->3,3->9], C00024->C00047:[49->1,50->2]	RP01861,RP00500,RP00609,RP00568,RP01670,RP00418,RP02697,RP00285,RP05677,RP05981,RP05939,RP06374,RP04290,RP05938,RP04394,RP01856,RP06373,RP00314,RP01859	R01940,R03102,R03103,R00715,R00716,R01218,R01220,R01655,R02488,R02487,R03026,R00211,R00210,R00209,R01196,R00212,R08549,R07997,R08082,R08050,R05036,R05037,R01412,R05857,R05229,R05228,R08611,R06551,R07185,R05301,R05302,R05097,R03812,R05320,R06539,R01252,R08081,R03737,R03376,R00474,R08610,R05419,R02444,R02445,R00265,R00621,R01879,R06338,R06335,R03218,R03219,R06336,R06337,R02486,R07366,R07996,R08165,R05039,R07993,R03590,R01700,R07187,R06540,R02160,R07329,R03806,R07184,R00272,R07186,R03640,R07368,R03809,R07367,R05469,R05468,R01197,R03009,R03008,R04073,R03451,R05722,R05723,R05466,R02397,R06323,R06322,R03126,R04276,R02488,R02487,R02315,R02313,R00945,R00220,R01940,R01933,R00238,R01933,R00941,R01976,R01975,R01939
165	0.67	657	14	22	0	0	C00024->C00047:[49->1,49->3,49->9,50->2]	RP05981,RP05939,RP06172,RP01861,RP00500,RP00609,RP05938,RP06101,RP04394,RP00418,RP01856,RP02697,RP00314,RP01859	R02488,R02487,R02315,R02313,R00472,R01940,R03102,R03103,R00715,R00716,R01940,R01933,R00214,R00216,R00238,R02488,R02487,R01933,R03026,R01976,R01975,R01939
166	0.33	264	12	155	0	0	C00026->C00047:[3->3,3->9]	RP11169,RP05677,RP01861,RP00500,RP05938,RP00014,RP08483,RP02699,RP01856,RP01859,RP07306,RP00405	R05579,R08549,R07997,R08082,R08050,R05036,R05037,R01412,R05857,R05229,R05228,R08611,R06551,R07185,R05301,R05302,R05097,R03812,R05320,R06539,R01252,R08081,R03737,R03376,R00474,R08610,R05419,R02444,R02445,R00265,R00621,R01879,R06338,R06335,R03218,R03219,R06336,R06337,R02486,R07366,R07996,R08165,R05039,R07993,R03590,R01700,R07187,R06540,R02160,R07329,R03806,R07184,R00272,R07186,R03640,R07368,R03809,R07367,R05469,R05468,R01197,R03009,R03008,R04073,R03451,R05722,R05723,R05466,R02397,R06323,R06322,R03126,R04276,R01940,R03102,R03103,R01940,R01933,R07659,R04467,R04234,R00093,R01161,R06423,R00250,R07276,R03053,R01214,R07275,R04338,R05052,R04475,R04438,R02283,R02772,R02773,R02619,R00684,R00668,R00243,R00114,R00248,R04269,R06977,R01939,R07277,R04029,R01956,R03243,R01155,R01648,R05507,R01339,R04529,R07396,R04028,R04171,R03207,R00667,R05085,R02433,R04188,R00895,R04173,R01684,R06426,R01090,R02199,R04217,R02077,R00258,R07613,R00021,R00694,R03248,R00372,R00355,R04051,R02274,R00734,R03952,R02700,R00457,R00908,R03120,R06844,R03266,R00261,R03028,R01933,R01939,R03028,R00457,R07598,R00453
167	0.67	687	18	27	0	0	C00024->C00047:[49->1,49->3,49->9,50->2]	RP05981,RP00305,RP05939,RP06172,RP00609,RP05938,RP01431,RP06101,RP00418,RP04394,RP04034,RP01856,RP08329,RP00314,RP01859,RP02697,RP00497,RP05880	R02488,R02487,R00709,R00267,R02315,R02313,R00472,R00715,R00716,R01940,R01933,R01324,R00214,R00216,R02488,R02487,R00238,R04390,R01933,R04863,R01976,R01975,R01939,R03026,R03098,R00351,R00352
168	0.33	210	11	86	0	0	C00026->C00047:[3->3,3->9]	RP11169,RP05939,RP05677,RP01861,RP00500,RP00609,RP05938,RP02699,RP01856,RP01859,RP07306	R05579,R02315,R02313,R08549,R07997,R08082,R08050,R05036,R05037,R01412,R05857,R05229,R05228,R08611,R06551,R07185,R05301,R05302,R05097,R03812,R05320,R06539,R01252,R08081,R03737,R03376,R00474,R08610,R05419,R02444,R02445,R00265,R00621,R01879,R06338,R06335,R03218,R03219,R06336,R06337,R02486,R07366,R07996,R08165,R05039,R07993,R03590,R01700,R07187,R06540,R02160,R07329,R03806,R07184,R00272,R07186,R03640,R07368,R03809,R07367,R05469,R05468,R01197,R03009,R03008,R04073,R03451,R05722,R05723,R05466,R02397,R06323,R06322,R03126,R04276,R01940,R03102,R03103,R00715,R00716,R01940,R01933,R03028,R01933,R01939,R03028
169	0.33	210	12	99	0	0	C00026->C00047:[3->3,3->9]	RP05981,RP05939,RP06172,RP00500,RP00609,RP05938,RP00418,RP00079,RP01856,RP01859,RP05729,RP05677	R02488,R02487,R02315,R02313,R00472,R03102,R03103,R00715,R00716,R01940,R01933,R02488,R02487,R00361,R00360,R00343,R00342,R01447,R01257,R01933,R01939,R00217,R00346,R00345,R00726,R00341,R00431,R08549,R07997,R08082,R08050,R05036,R05037,R01412,R05857,R05229,R05228,R08611,R06551,R07185,R05301,R05302,R05097,R03812,R05320,R06539,R01252,R08081,R03737,R03376,R00474,R08610,R05419,R02444,R02445,R00265,R00621,R01879,R06338,R06335,R03218,R03219,R06336,R06337,R02486,R07366,R07996,R08165,R05039,R07993,R03590,R01700,R07187,R06540,R02160,R07329,R03806,R07184,R00272,R07186,R03640,R07368,R03809,R07367,R05469,R05468,R01197,R03009,R03008,R04073,R03451,R05722,R05723,R05466,R02397,R06323,R06322,R03126,R04276
170	0.17	194	7	82	0	0	C00026->C00047:[3->3]	RP05677,RP01861,RP00500,RP05938,RP01856,RP01859,RP00405	R08549,R07997,R08082,R08050,R05036,R05037,R01412,R05857,R05229,R05228,R08611,R06551,R07185,R05301,R05302,R05097,R03812,R05320,R06539,R01252,R08081,R03737,R03376,R00474,R08610,R05419,R02444,R02445,R00265,R00621,R01879,R06338,R06335,R03218,R03219,R06336,R06337,R02486,R07366,R07996,R08165,R05039,R07993,R03590,R01700,R07187,R06540,R02160,R07329,R03806,R07184,R00272,R07186,R03640,R07368,R03809,R07367,R05469,R05468,R01197,R03009,R03008,R04073,R03451,R05722,R05723,R05466,R02397,R06323,R06322,R03126,R04276,R01940,R03102,R03103,R01940,R01933,R01933,R01939,R00457,R07598,R00453
171	0.67	213	12	90	0	0	C00026->C00047:[3->3,3->9], C00024->C00047:[49->1,50->2]	RP05981,RP05939,RP05677,RP00500,RP00609,RP05938,RP00418,RP04394,RP01856,RP02697,RP00314,RP01859	R02488,R02487,R02315,R02313,R08549,R07997,R08082,R08050,R05036,R05037,R01412,R05857,R05229,R05228,R08611,R06551,R07185,R05301,R05302,R05097,R03812,R05320,R06539,R01252,R08081,R03737,R03376,R00474,R08610,R05419,R02444,R02445,R00265,R00621,R01879,R06338,R06335,R03218,R03219,R06336,R06337,R02486,R07366,R07996,R08165,R05039,R07993,R03590,R01700,R07187,R06540,R02160,R07329,R03806,R07184,R00272,R07186,R03640,R07368,R03809,R07367,R05469,R05468,R01197,R03009,R03008,R04073,R03451,R05722,R05723,R05466,R02397,R06323,R06322,R03126,R04276,R03102,R03103,R00715,R00716,R01940,R01933,R02488,R02487,R00238,R01933,R03026,R01976,R01975,R01939
172	0.33	495	18	39	0	0	C00024->C00047:[49->3,49->9]	RP05981,RP05939,RP06374,RP01861,RP04290,RP00609,RP00568,RP00418,RP01670,RP05729,RP00500,RP00079,RP01856,RP06373,RP01859,RP00285,RP05938,RP06172	R02488,R02487,R02315,R02313,R00945,R01940,R00220,R00715,R00716,R01218,R01220,R02488,R02487,R01655,R00217,R00346,R00345,R00726,R00341,R00431,R03102,R03103,R00361,R00360,R00343,R00342,R01447,R01257,R01933,R00941,R01939,R00211,R00210,R00209,R01196,R00212,R01940,R01933,R00472
173	0.33	243	13	94	0	0	C00026->C00047:[3->3,3->9]	RP05857,RP05981,RP05677,RP00500,RP05938,RP00418,RP00930,RP06172,RP01856,RP01859,RP00121,RP01292,RP00405	R00709,R00267,R02488,R02487,R08549,R07997,R08082,R08050,R05036,R05037,R01412,R05857,R05229,R05228,R08611,R06551,R07185,R05301,R05302,R05097,R03812,R05320,R06539,R01252,R08081,R03737,R03376,R00474,R08610,R05419,R02444,R02445,R00265,R00621,R01879,R06338,R06335,R03218,R03219,R06336,R06337,R02486,R07366,R07996,R08165,R05039,R07993,R03590,R01700,R07187,R06540,R02160,R07329,R03806,R07184,R00272,R07186,R03640,R07368,R03809,R07367,R05469,R05468,R01197,R03009,R03008,R04073,R03451,R05722,R05723,R05466,R02397,R06323,R06322,R03126,R04276,R03102,R03103,R01940,R01933,R02488,R02487,R00479,R00472,R01933,R01939,R00412,R00408,R02164,R00402,R01082,R00457,R07598,R00453
174	0.33	347	16	201	0	0	C00026->C00047:[3->3,3->9]	RP02707,RP05981,RP03973,RP01319,RP00500,RP05938,RP00418,RP00007,RP00014,RP08483,RP03722,RP01856,RP06373,RP01859,RP08184,RP00405	R03036,R02488,R02487,R00181,R01127,R03102,R03103,R01940,R01933,R02488,R02487,R02837,R04723,R06635,R05672,R01556,R00228,R00229,R00227,R01023,R02772,R06643,R01850,R02152,R05537,R04364,R00586,R01889,R03230,R00627,R00706,R00705,R02481,R04348,R01624,R08530,R08531,R05351,R01154,R08332,R08331,R03621,R01204,R03437,R00271,R07833,R00234,R00230,R04466,R00236,R03065,R03064,R05188,R01196,R04192,R03668,R04316,R02191,R00370,R00371,R02396,R02058,R00235,R01808,R01807,R01806,R01213,R05876,R05190,R06453,R05870,R01160,R08532,R08248,R03903,R07251,R07252,R07253,R03056,R06510,R02911,R00487,R00209,R01089,R02616,R01978,R04024,R01776,R02387,R06311,R05063,R08036,R08213,R00472,R08250,R04950,R03910,R04484,R00211,R00210,R00998,R00212,R07249,R05332,R02569,R03455,R00259,R06978,R03552,R03760,R00351,R00352,R00399,R00693,R03767,R08433,R00238,R06307,R03017,R07399,R00454,R00927,R03168,R07659,R04467,R04234,R00093,R01161,R06423,R00250,R07276,R03053,R01214,R07275,R04338,R05052,R04475,R04438,R02283,R02772,R02773,R02619,R00684,R00668,R00243,R00114,R00248,R04269,R06977,R01939,R07277,R04029,R01956,R03243,R01155,R01648,R05507,R01339,R04529,R07396,R04028,R04171,R03207,R00667,R05085,R02433,R04188,R00895,R04173,R01684,R06426,R01090,R02199,R04217,R02077,R00258,R07613,R00021,R00694,R03248,R00372,R00355,R04051,R02274,R00734,R03952,R02700,R00457,R00908,R03120,R06844,R03266,R00261,R00130,R01933,R00941,R01939,R04560,R00457,R07598,R00453
175	0.33	353	18	203	0	0	C00026->C00047:[3->3,3->9]	RP02707,RP05981,RP03973,RP05939,RP01861,RP01319,RP00500,RP00609,RP07082,RP00014,RP00007,RP00418,RP08483,RP03722,RP06373,RP01859,RP08184,RP05938	R03036,R02488,R02487,R00181,R02315,R02313,R01940,R01127,R03102,R03103,R00715,R00716,R02571,R07659,R04467,R04234,R00093,R01161,R06423,R00250,R07276,R03053,R01214,R07275,R04338,R05052,R04475,R04438,R02283,R02772,R02773,R02619,R00684,R00668,R00243,R00114,R00248,R04269,R06977,R01939,R07277,R04029,R01956,R03243,R01155,R01648,R05507,R01339,R04529,R07396,R04028,R04171,R03207,R00667,R05085,R02433,R04188,R00895,R04173,R01684,R06426,R01090,R02199,R04217,R02077,R00258,R07613,R00021,R00694,R03248,R00372,R00355,R04051,R02274,R00734,R03952,R02700,R00457,R00908,R03120,R06844,R03266,R02837,R04723,R06635,R05672,R01556,R00228,R00229,R00227,R01023,R02772,R06643,R01850,R02152,R05537,R04364,R00586,R01889,R03230,R00627,R00706,R00705,R02481,R04348,R01624,R08530,R08531,R05351,R01154,R08332,R08331,R03621,R01204,R03437,R00271,R07833,R00234,R00230,R04466,R00236,R03065,R03064,R05188,R01196,R04192,R03668,R04316,R02191,R00370,R00371,R02396,R02058,R00235,R01808,R01807,R01806,R01213,R05876,R05190,R06453,R05870,R01160,R08532,R08248,R03903,R07251,R07252,R07253,R03056,R06510,R02911,R00487,R00209,R01089,R02616,R01978,R04024,R01776,R02387,R06311,R05063,R08036,R08213,R00472,R08250,R04950,R03910,R04484,R00211,R00210,R00998,R00212,R07249,R05332,R02569,R03455,R00259,R06978,R03552,R03760,R00351,R00352,R00399,R00693,R03767,R08433,R00238,R06307,R03017,R07399,R00454,R00927,R03168,R02488,R02487,R00261,R00130,R00941,R01939,R04560,R01940,R01933
176	0.33	426	13	88	0	0	C00026->C00047:[3->3,3->9], C00024->C00047:[49->3,49->9]	RP05981,RP05939,RP06172,RP01861,RP00500,RP00609,RP05938,RP06101,RP00014,RP00418,RP08483,RP01856,RP01859	R02488,R02487,R02315,R02313,R00472,R01940,R03102,R03103,R00715,R00716,R01940,R01933,R00214,R00216,R07659,R04467,R04234,R00093,R01161,R06423,R00250,R07276,R03053,R01214,R07275,R04338,R05052,R04475,R04438,R02283,R02772,R02773,R02619,R00684,R00668,R00243,R00114,R00248,R04269,R06977,R01939,R07277,R04029,R01956,R03243,R01155,R01648,R05507,R01339,R04529,R07396,R04028,R04171,R03207,R00667,R05085,R02433,R04188,R00895,R04173,R01684,R06426,R01090,R02199,R04217,R02077,R00258,R07613,R00021,R00694,R03248,R00372,R00355,R04051,R02274,R00734,R03952,R02700,R00457,R00908,R03120,R06844,R03266,R02488,R02487,R00261,R01933,R01939
177	0.33	711	16	26	0	0	C00024->C00047:[49->3,49->9]	RP05857,RP05981,RP05939,RP06172,RP00609,RP05938,RP06101,RP00418,RP00930,RP04034,RP01856,RP08329,RP01859,RP00121,RP01292,RP00497	R00709,R00267,R02488,R02487,R02315,R02313,R00472,R00715,R00716,R01940,R01933,R00214,R00216,R02488,R02487,R00479,R04390,R01933,R04863,R01939,R00412,R00408,R02164,R00402,R01082,R03098
178	0.33	262	10	155	0	0	C00026->C00047:[3->3,3->9]	RP05981,RP05677,RP00500,RP05938,RP00418,RP00014,RP08483,RP01856,RP01859,RP00405	R02488,R02487,R08549,R07997,R08082,R08050,R05036,R05037,R01412,R05857,R05229,R05228,R08611,R06551,R07185,R05301,R05302,R05097,R03812,R05320,R06539,R01252,R08081,R03737,R03376,R00474,R08610,R05419,R02444,R02445,R00265,R00621,R01879,R06338,R06335,R03218,R03219,R06336,R06337,R02486,R07366,R07996,R08165,R05039,R07993,R03590,R01700,R07187,R06540,R02160,R07329,R03806,R07184,R00272,R07186,R03640,R07368,R03809,R07367,R05469,R05468,R01197,R03009,R03008,R04073,R03451,R05722,R05723,R05466,R02397,R06323,R06322,R03126,R04276,R03102,R03103,R01940,R01933,R02488,R02487,R07659,R04467,R04234,R00093,R01161,R06423,R00250,R07276,R03053,R01214,R07275,R04338,R05052,R04475,R04438,R02283,R02772,R02773,R02619,R00684,R00668,R00243,R00114,R00248,R04269,R06977,R01939,R07277,R04029,R01956,R03243,R01155,R01648,R05507,R01339,R04529,R07396,R04028,R04171,R03207,R00667,R05085,R02433,R04188,R00895,R04173,R01684,R06426,R01090,R02199,R04217,R02077,R00258,R07613,R00021,R00694,R03248,R00372,R00355,R04051,R02274,R00734,R03952,R02700,R00457,R00908,R03120,R06844,R03266,R00261,R01933,R01939,R00457,R07598,R00453
179	0.33	199	12	99	0	0	C00026->C00047:[3->3,3->9]	RP05981,RP05677,RP01861,RP00500,RP05938,RP00418,RP00079,RP05729,RP01859,RP06172,RP07082,RP00405	R02488,R02487,R08549,R07997,R08082,R08050,R05036,R05037,R01412,R05857,R05229,R05228,R08611,R06551,R07185,R05301,R05302,R05097,R03812,R05320,R06539,R01252,R08081,R03737,R03376,R00474,R08610,R05419,R02444,R02445,R00265,R00621,R01879,R06338,R06335,R03218,R03219,R06336,R06337,R02486,R07366,R07996,R08165,R05039,R07993,R03590,R01700,R07187,R06540,R02160,R07329,R03806,R07184,R00272,R07186,R03640,R07368,R03809,R07367,R05469,R05468,R01197,R03009,R03008,R04073,R03451,R05722,R05723,R05466,R02397,R06323,R06322,R03126,R04276,R01940,R03102,R03103,R01940,R01933,R02488,R02487,R00361,R00360,R00343,R00342,R01447,R01257,R00217,R00346,R00345,R00726,R00341,R00431,R01939,R00472,R02571,R00457,R07598,R00453
180	0.33	434	15	89	0	0	C00026->C00047:[3->3,3->9], C00024->C00047:[49->3,49->9]	RP05981,RP05939,RP06172,RP01861,RP00609,RP05938,RP06101,RP00014,RP00418,RP08483,RP04034,RP01856,RP08329,RP01859,RP00497	R02488,R02487,R02315,R02313,R00472,R01940,R00715,R00716,R01940,R01933,R00214,R00216,R07659,R04467,R04234,R00093,R01161,R06423,R00250,R07276,R03053,R01214,R07275,R04338,R05052,R04475,R04438,R02283,R02772,R02773,R02619,R00684,R00668,R00243,R00114,R00248,R04269,R06977,R01939,R07277,R04029,R01956,R03243,R01155,R01648,R05507,R01339,R04529,R07396,R04028,R04171,R03207,R00667,R05085,R02433,R04188,R00895,R04173,R01684,R06426,R01090,R02199,R04217,R02077,R00258,R07613,R00021,R00694,R03248,R00372,R00355,R04051,R02274,R00734,R03952,R02700,R00457,R00908,R03120,R06844,R03266,R02488,R02487,R00261,R04390,R01933,R04863,R01939,R03098
181	0.67	248	17	95	0	0	C00026->C00047:[3->3,3->9], C00024->C00047:[49->1,49->3,49->9,50->2]	RP06172,RP01861,RP00609,RP00418,RP02697,RP05981,RP05939,RP05677,RP05938,RP06101,RP04394,RP04034,RP01856,RP08329,RP00314,RP01859,RP00497	R00472,R01940,R00715,R00716,R02488,R02487,R03026,R02488,R02487,R02315,R02313,R08549,R07997,R08082,R08050,R05036,R05037,R01412,R05857,R05229,R05228,R08611,R06551,R07185,R05301,R05302,R05097,R03812,R05320,R06539,R01252,R08081,R03737,R03376,R00474,R08610,R05419,R02444,R02445,R00265,R00621,R01879,R06338,R06335,R03218,R03219,R06336,R06337,R02486,R07366,R07996,R08165,R05039,R07993,R03590,R01700,R07187,R06540,R02160,R07329,R03806,R07184,R00272,R07186,R03640,R07368,R03809,R07367,R05469,R05468,R01197,R03009,R03008,R04073,R03451,R05722,R05723,R05466,R02397,R06323,R06322,R03126,R04276,R01940,R01933,R00214,R00216,R00238,R04390,R01933,R04863,R01976,R01975,R01939,R03098
182	0.17	205	9	83	0	0	C00026->C00047:[3->3]	RP01861,RP04034,RP01856,RP05677,RP08329,RP01859,RP05938,RP00497,RP00405	R01940,R04390,R01933,R08549,R07997,R08082,R08050,R05036,R05037,R01412,R05857,R05229,R05228,R08611,R06551,R07185,R05301,R05302,R05097,R03812,R05320,R06539,R01252,R08081,R03737,R03376,R00474,R08610,R05419,R02444,R02445,R00265,R00621,R01879,R06338,R06335,R03218,R03219,R06336,R06337,R02486,R07366,R07996,R08165,R05039,R07993,R03590,R01700,R07187,R06540,R02160,R07329,R03806,R07184,R00272,R07186,R03640,R07368,R03809,R07367,R05469,R05468,R01197,R03009,R03008,R04073,R03451,R05722,R05723,R05466,R02397,R06323,R06322,R03126,R04276,R04863,R01939,R01940,R01933,R03098,R00457,R07598,R00453
183	0.33	393	14	98	0	0	C00026->C00047:[3->3,3->9], C00024->C00047:[49->3,49->9]	RP05981,RP05939,RP06172,RP01861,RP00500,RP00609,RP05938,RP00014,RP00079,RP00418,RP08483,RP01856,RP01859,RP05729	R02488,R02487,R02315,R02313,R00472,R01940,R03102,R03103,R00715,R00716,R01940,R01933,R07659,R04467,R04234,R00093,R01161,R06423,R00250,R07276,R03053,R01214,R07275,R04338,R05052,R04475,R04438,R02283,R02772,R02773,R02619,R00684,R00668,R00243,R00114,R00248,R04269,R06977,R01939,R07277,R04029,R01956,R03243,R01155,R01648,R05507,R01339,R04529,R07396,R04028,R04171,R03207,R00667,R05085,R02433,R04188,R00895,R04173,R01684,R06426,R01090,R02199,R04217,R02077,R00258,R07613,R00021,R00694,R03248,R00372,R00355,R04051,R02274,R00734,R03952,R02700,R00457,R00908,R03120,R06844,R03266,R00361,R00360,R00343,R00342,R01447,R01257,R02488,R02487,R00261,R01933,R01939,R00217,R00346,R00345,R00726,R00341,R00431
184	0.33	691	10	17	0	0	C00024->C00047:[49->3,49->9]	RP05981,RP05939,RP06172,RP00500,RP00609,RP05938,RP06101,RP00418,RP01856,RP01859	R02488,R02487,R02315,R02313,R00472,R03102,R03103,R00715,R00716,R01940,R01933,R00214,R00216,R02488,R02487,R01933,R01939
185	0.33	344	18	145	0	0	C00024->C00047:[49->3,49->9]	RP05981,RP03973,RP05939,RP06172,RP01319,RP00500,RP00609,RP05938,RP00418,RP00079,RP02707,RP03722,RP01856,RP06373,RP01859,RP08184,RP00007,RP05729	R02488,R02487,R00181,R02315,R02313,R00472,R01127,R03102,R03103,R00715,R00716,R01940,R01933,R02488,R02487,R00361,R00360,R00343,R00342,R01447,R01257,R03036,R00130,R01933,R00941,R01939,R04560,R02837,R04723,R06635,R05672,R01556,R00228,R00229,R00227,R01023,R02772,R06643,R01850,R02152,R05537,R04364,R00586,R01889,R03230,R00627,R00706,R00705,R02481,R04348,R01624,R08530,R08531,R05351,R01154,R08332,R08331,R03621,R01204,R03437,R00271,R07833,R00234,R00230,R04466,R00236,R03065,R03064,R05188,R01196,R04192,R03668,R04316,R02191,R00370,R00371,R02396,R02058,R00235,R01808,R01807,R01806,R01213,R05876,R05190,R06453,R05870,R01160,R08532,R08248,R03903,R07251,R07252,R07253,R03056,R06510,R02911,R00487,R00209,R01089,R02616,R01978,R04024,R01776,R02387,R06311,R05063,R08036,R08213,R00472,R08250,R04950,R03910,R04484,R00211,R00210,R00998,R00212,R07249,R05332,R02569,R03455,R00259,R06978,R03552,R03760,R00351,R00352,R00399,R00693,R03767,R08433,R00238,R06307,R03017,R07399,R00454,R00927,R03168,R00217,R00346,R00345,R00726,R00341,R00431
186	0.33	257	11	154	0	0	C00026->C00047:[3->3,3->9]	RP11169,RP05677,RP00500,RP05938,RP00014,RP08483,RP02699,RP01856,RP01859,RP07306,RP00405	R05579,R08549,R07997,R08082,R08050,R05036,R05037,R01412,R05857,R05229,R05228,R08611,R06551,R07185,R05301,R05302,R05097,R03812,R05320,R06539,R01252,R08081,R03737,R03376,R00474,R08610,R05419,R02444,R02445,R00265,R00621,R01879,R06338,R06335,R03218,R03219,R06336,R06337,R02486,R07366,R07996,R08165,R05039,R07993,R03590,R01700,R07187,R06540,R02160,R07329,R03806,R07184,R00272,R07186,R03640,R07368,R03809,R07367,R05469,R05468,R01197,R03009,R03008,R04073,R03451,R05722,R05723,R05466,R02397,R06323,R06322,R03126,R04276,R03102,R03103,R01940,R01933,R07659,R04467,R04234,R00093,R01161,R06423,R00250,R07276,R03053,R01214,R07275,R04338,R05052,R04475,R04438,R02283,R02772,R02773,R02619,R00684,R00668,R00243,R00114,R00248,R04269,R06977,R01939,R07277,R04029,R01956,R03243,R01155,R01648,R05507,R01339,R04529,R07396,R04028,R04171,R03207,R00667,R05085,R02433,R04188,R00895,R04173,R01684,R06426,R01090,R02199,R04217,R02077,R00258,R07613,R00021,R00694,R03248,R00372,R00355,R04051,R02274,R00734,R03952,R02700,R00457,R00908,R03120,R06844,R03266,R00261,R03028,R01933,R01939,R03028,R00457,R07598,R00453
187	0.67	609	19	42	0	0	C00024->C00047:[49->1,49->3,49->9,50->2]	RP05981,RP00314,RP05939,RP01861,RP05698,RP00609,RP05938,RP00287,RP04394,RP05880,RP00418,RP00500,RP01856,RP00930,RP02697,RP00121,RP01859,RP01431,RP01292	R02488,R02487,R01976,R01975,R02315,R02313,R01940,R01196,R00006,R00014,R00211,R00210,R01699,R00207,R00224,R00226,R00209,R05636,R03145,R00715,R00716,R01940,R01933,R00214,R00216,R00238,R00351,R00352,R02488,R02487,R03102,R03103,R01933,R00479,R03026,R00412,R00408,R02164,R00402,R01939,R01324,R01082
188	0.33	424	14	88	0	0	C00026->C00047:[3->3,3->9], C00024->C00047:[49->3,49->9]	RP05981,RP05939,RP06172,RP00609,RP05938,RP06101,RP00014,RP00418,RP08483,RP04034,RP01856,RP08329,RP01859,RP00497	R02488,R02487,R02315,R02313,R00472,R00715,R00716,R01940,R01933,R00214,R00216,R07659,R04467,R04234,R00093,R01161,R06423,R00250,R07276,R03053,R01214,R07275,R04338,R05052,R04475,R04438,R02283,R02772,R02773,R02619,R00684,R00668,R00243,R00114,R00248,R04269,R06977,R01939,R07277,R04029,R01956,R03243,R01155,R01648,R05507,R01339,R04529,R07396,R04028,R04171,R03207,R00667,R05085,R02433,R04188,R00895,R04173,R01684,R06426,R01090,R02199,R04217,R02077,R00258,R07613,R00021,R00694,R03248,R00372,R00355,R04051,R02274,R00734,R03952,R02700,R00457,R00908,R03120,R06844,R03266,R02488,R02487,R00261,R04390,R01933,R04863,R01939,R03098
189	0.33	415	13	88	0	0	C00026->C00047:[3->3,3->9], C00024->C00047:[49->3,49->9]	RP05981,RP05939,RP06172,RP01861,RP00500,RP00609,RP07082,RP06101,RP00014,RP00418,RP08483,RP01859,RP05938	R02488,R02487,R02315,R02313,R00472,R01940,R03102,R03103,R00715,R00716,R02571,R00214,R00216,R07659,R04467,R04234,R00093,R01161,R06423,R00250,R07276,R03053,R01214,R07275,R04338,R05052,R04475,R04438,R02283,R02772,R02773,R02619,R00684,R00668,R00243,R00114,R00248,R04269,R06977,R01939,R07277,R04029,R01956,R03243,R01155,R01648,R05507,R01339,R04529,R07396,R04028,R04171,R03207,R00667,R05085,R02433,R04188,R00895,R04173,R01684,R06426,R01090,R02199,R04217,R02077,R00258,R07613,R00021,R00694,R03248,R00372,R00355,R04051,R02274,R00734,R03952,R02700,R00457,R00908,R03120,R06844,R03266,R02488,R02487,R00261,R01939,R01940,R01933
190	0.67	514	17	36	0	0	C00024->C00047:[49->1,49->3,49->9,50->2]	RP05981,RP00305,RP05939,RP06172,RP00500,RP00609,RP05938,RP01431,RP00418,RP00079,RP04394,RP01856,RP02697,RP00314,RP01859,RP05729,RP05880	R02488,R02487,R00709,R00267,R02315,R02313,R00472,R03102,R03103,R00715,R00716,R01940,R01933,R01324,R02488,R02487,R00361,R00360,R00343,R00342,R01447,R01257,R00238,R01933,R03026,R01976,R01975,R01939,R00217,R00346,R00345,R00726,R00341,R00431,R00351,R00352
191	0.33	244	14	95	0	0	C00026->C00047:[3->3,3->9]	RP05857,RP05981,RP05677,RP01861,RP00500,RP05938,RP00418,RP00930,RP06172,RP00121,RP01859,RP01292,RP07082,RP00405	R00709,R00267,R02488,R02487,R08549,R07997,R08082,R08050,R05036,R05037,R01412,R05857,R05229,R05228,R08611,R06551,R07185,R05301,R05302,R05097,R03812,R05320,R06539,R01252,R08081,R03737,R03376,R00474,R08610,R05419,R02444,R02445,R00265,R00621,R01879,R06338,R06335,R03218,R03219,R06336,R06337,R02486,R07366,R07996,R08165,R05039,R07993,R03590,R01700,R07187,R06540,R02160,R07329,R03806,R07184,R00272,R07186,R03640,R07368,R03809,R07367,R05469,R05468,R01197,R03009,R03008,R04073,R03451,R05722,R05723,R05466,R02397,R06323,R06322,R03126,R04276,R01940,R03102,R03103,R01940,R01933,R02488,R02487,R00479,R00472,R00412,R00408,R02164,R00402,R01939,R01082,R02571,R00457,R07598,R00453
192	0.33	266	12	155	0	0	C00026->C00047:[3->3,3->9]	RP11169,RP05939,RP05677,RP00500,RP00609,RP05938,RP00014,RP08483,RP02699,RP01856,RP01859,RP07306	R05579,R02315,R02313,R08549,R07997,R08082,R08050,R05036,R05037,R01412,R05857,R05229,R05228,R08611,R06551,R07185,R05301,R05302,R05097,R03812,R05320,R06539,R01252,R08081,R03737,R03376,R00474,R08610,R05419,R02444,R02445,R00265,R00621,R01879,R06338,R06335,R03218,R03219,R06336,R06337,R02486,R07366,R07996,R08165,R05039,R07993,R03590,R01700,R07187,R06540,R02160,R07329,R03806,R07184,R00272,R07186,R03640,R07368,R03809,R07367,R05469,R05468,R01197,R03009,R03008,R04073,R03451,R05722,R05723,R05466,R02397,R06323,R06322,R03126,R04276,R03102,R03103,R00715,R00716,R01940,R01933,R07659,R04467,R04234,R00093,R01161,R06423,R00250,R07276,R03053,R01214,R07275,R04338,R05052,R04475,R04438,R02283,R02772,R02773,R02619,R00684,R00668,R00243,R00114,R00248,R04269,R06977,R01939,R07277,R04029,R01956,R03243,R01155,R01648,R05507,R01339,R04529,R07396,R04028,R04171,R03207,R00667,R05085,R02433,R04188,R00895,R04173,R01684,R06426,R01090,R02199,R04217,R02077,R00258,R07613,R00021,R00694,R03248,R00372,R00355,R04051,R02274,R00734,R03952,R02700,R00457,R00908,R03120,R06844,R03266,R00261,R03028,R01933,R01939,R03028
193	0.33	474	13	30	0	0	C00024->C00047:[49->3,49->9]	RP05981,RP05939,RP06172,RP01861,RP00500,RP00609,RP07082,RP06101,RP00418,RP00079,RP05729,RP01859,RP05938	R02488,R02487,R02315,R02313,R00472,R01940,R03102,R03103,R00715,R00716,R02571,R00214,R00216,R02488,R02487,R00361,R00360,R00343,R00342,R01447,R01257,R00217,R00346,R00345,R00726,R00341,R00431,R01939,R01940,R01933
194	0.33	372	12	96	0	0	C00026->C00047:[3->3,3->9], C00024->C00047:[49->3,49->9]	RP05981,RP06172,RP00500,RP05938,RP00418,RP00079,RP00014,RP08483,RP01856,RP01859,RP05729,RP00405	R02488,R02487,R00472,R03102,R03103,R01940,R01933,R02488,R02487,R00361,R00360,R00343,R00342,R01447,R01257,R07659,R04467,R04234,R00093,R01161,R06423,R00250,R07276,R03053,R01214,R07275,R04338,R05052,R04475,R04438,R02283,R02772,R02773,R02619,R00684,R00668,R00243,R00114,R00248,R04269,R06977,R01939,R07277,R04029,R01956,R03243,R01155,R01648,R05507,R01339,R04529,R07396,R04028,R04171,R03207,R00667,R05085,R02433,R04188,R00895,R04173,R01684,R06426,R01090,R02199,R04217,R02077,R00258,R07613,R00021,R00694,R03248,R00372,R00355,R04051,R02274,R00734,R03952,R02700,R00457,R00908,R03120,R06844,R03266,R00261,R01933,R01939,R00217,R00346,R00345,R00726,R00341,R00431,R00457,R07598,R00453
195	0.33	221	15	101	0	0	C00026->C00047:[3->3,3->9]	RP05981,RP05939,RP05677,RP01861,RP00609,RP07082,RP00418,RP00079,RP00497,RP04034,RP08329,RP01859,RP05729,RP05938,RP06172	R02488,R02487,R02315,R02313,R08549,R07997,R08082,R08050,R05036,R05037,R01412,R05857,R05229,R05228,R08611,R06551,R07185,R05301,R05302,R05097,R03812,R05320,R06539,R01252,R08081,R03737,R03376,R00474,R08610,R05419,R02444,R02445,R00265,R00621,R01879,R06338,R06335,R03218,R03219,R06336,R06337,R02486,R07366,R07996,R08165,R05039,R07993,R03590,R01700,R07187,R06540,R02160,R07329,R03806,R07184,R00272,R07186,R03640,R07368,R03809,R07367,R05469,R05468,R01197,R03009,R03008,R04073,R03451,R05722,R05723,R05466,R02397,R06323,R06322,R03126,R04276,R01940,R00715,R00716,R02571,R02488,R02487,R00361,R00360,R00343,R00342,R01447,R01257,R03098,R04390,R04863,R01939,R00217,R00346,R00345,R00726,R00341,R00431,R01940,R01933,R00472
196	0.17	834	11	15	0	0	C00024->C00047:[49->3]	RP05939,RP06172,RP01861,RP00609,RP05938,RP06101,RP04034,RP01856,RP08329,RP01859,RP00497	R02315,R02313,R00472,R01940,R00715,R00716,R01940,R01933,R00214,R00216,R04390,R01933,R04863,R01939,R03098
197	0.67	617	13	21	0	0	C00024->C00047:[49->1,49->3,49->9,50->2]	RP05981,RP06172,RP01861,RP00500,RP00314,RP05938,RP06101,RP04394,RP00418,RP01856,RP02697,RP01859,RP00405	R02488,R02487,R00472,R01940,R03102,R03103,R01976,R01975,R01940,R01933,R00214,R00216,R00238,R02488,R02487,R01933,R03026,R01939,R00457,R07598,R00453
198	0.33	218	12	88	0	0	C00026->C00047:[3->3,3->9]	RP05981,RP05939,RP05677,RP01861,RP00609,RP07082,RP00418,RP00497,RP04034,RP08329,RP01859,RP05938	R02488,R02487,R02315,R02313,R08549,R07997,R08082,R08050,R05036,R05037,R01412,R05857,R05229,R05228,R08611,R06551,R07185,R05301,R05302,R05097,R03812,R05320,R06539,R01252,R08081,R03737,R03376,R00474,R08610,R05419,R02444,R02445,R00265,R00621,R01879,R06338,R06335,R03218,R03219,R06336,R06337,R02486,R07366,R07996,R08165,R05039,R07993,R03590,R01700,R07187,R06540,R02160,R07329,R03806,R07184,R00272,R07186,R03640,R07368,R03809,R07367,R05469,R05468,R01197,R03009,R03008,R04073,R03451,R05722,R05723,R05466,R02397,R06323,R06322,R03126,R04276,R01940,R00715,R00716,R02571,R02488,R02487,R03098,R04390,R04863,R01939,R01940,R01933
199	0.33	475	11	27	0	0	C00024->C00047:[49->3,49->9]	RP05981,RP05939,RP06172,RP00500,RP00609,RP05938,RP00418,RP00079,RP01856,RP01859,RP05729	R02488,R02487,R02315,R02313,R00472,R03102,R03103,R00715,R00716,R01940,R01933,R02488,R02487,R00361,R00360,R00343,R00342,R01447,R01257,R01933,R01939,R00217,R00346,R00345,R00726,R00341,R00431
200	0.33	382	13	97	0	0	C00026->C00047:[3->3,3->9], C00024->C00047:[49->3,49->9]	RP05981,RP06172,RP01861,RP00500,RP05938,RP00014,RP00079,RP00418,RP08483,RP01856,RP01859,RP05729,RP00405	R02488,R02487,R00472,R01940,R03102,R03103,R01940,R01933,R07659,R04467,R04234,R00093,R01161,R06423,R00250,R07276,R03053,R01214,R07275,R04338,R05052,R04475,R04438,R02283,R02772,R02773,R02619,R00684,R00668,R00243,R00114,R00248,R04269,R06977,R01939,R07277,R04029,R01956,R03243,R01155,R01648,R05507,R01339,R04529,R07396,R04028,R04171,R03207,R00667,R05085,R02433,R04188,R00895,R04173,R01684,R06426,R01090,R02199,R04217,R02077,R00258,R07613,R00021,R00694,R03248,R00372,R00355,R04051,R02274,R00734,R03952,R02700,R00457,R00908,R03120,R06844,R03266,R00361,R00360,R00343,R00342,R01447,R01257,R02488,R02487,R00261,R01933,R01939,R00217,R00346,R00345,R00726,R00341,R00431,R00457,R07598,R00453
201	0.33	259	16	202	0	0	C00026->C00047:[3->3,3->9]	RP11169,RP03973,RP05677,RP03722,RP01319,RP00500,RP05938,RP00007,RP02707,RP02699,RP01856,RP06373,RP01859,RP08184,RP07306,RP00405	R05579,R00181,R08549,R07997,R08082,R08050,R05036,R05037,R01412,R05857,R05229,R05228,R08611,R06551,R07185,R05301,R05302,R05097,R03812,R05320,R06539,R01252,R08081,R03737,R03376,R00474,R08610,R05419,R02444,R02445,R00265,R00621,R01879,R06338,R06335,R03218,R03219,R06336,R06337,R02486,R07366,R07996,R08165,R05039,R07993,R03590,R01700,R07187,R06540,R02160,R07329,R03806,R07184,R00272,R07186,R03640,R07368,R03809,R07367,R05469,R05468,R01197,R03009,R03008,R04073,R03451,R05722,R05723,R05466,R02397,R06323,R06322,R03126,R04276,R00130,R01127,R03102,R03103,R01940,R01933,R02837,R04723,R06635,R05672,R01556,R00228,R00229,R00227,R01023,R02772,R06643,R01850,R02152,R05537,R04364,R00586,R01889,R03230,R00627,R00706,R00705,R02481,R04348,R01624,R08530,R08531,R05351,R01154,R08332,R08331,R03621,R01204,R03437,R00271,R07833,R00234,R00230,R04466,R00236,R03065,R03064,R05188,R01196,R04192,R03668,R04316,R02191,R00370,R00371,R02396,R02058,R00235,R01808,R01807,R01806,R01213,R05876,R05190,R06453,R05870,R01160,R08532,R08248,R03903,R07251,R07252,R07253,R03056,R06510,R02911,R00487,R00209,R01089,R02616,R01978,R04024,R01776,R02387,R06311,R05063,R08036,R08213,R00472,R08250,R04950,R03910,R04484,R00211,R00210,R00998,R00212,R07249,R05332,R02569,R03455,R00259,R06978,R03552,R03760,R00351,R00352,R00399,R00693,R03767,R08433,R00238,R06307,R03017,R07399,R00454,R00927,R03168,R03036,R03028,R01933,R00941,R01939,R04560,R03028,R00457,R07598,R00453
202	0.67	391	12	87	0	0	C00026->C00047:[3->3,3->9], C00024->C00047:[49->5,50->8]	RP05981,RP12277,RP00500,RP00314,RP05938,RP00418,RP00014,RP08483,RP01856,RP02697,RP01859,RP00405	R02488,R02487,R00238,R03102,R03103,R01976,R01975,R01940,R01933,R02488,R02487,R07659,R04467,R04234,R00093,R01161,R06423,R00250,R07276,R03053,R01214,R07275,R04338,R05052,R04475,R04438,R02283,R02772,R02773,R02619,R00684,R00668,R00243,R00114,R00248,R04269,R06977,R01939,R07277,R04029,R01956,R03243,R01155,R01648,R05507,R01339,R04529,R07396,R04028,R04171,R03207,R00667,R05085,R02433,R04188,R00895,R04173,R01684,R06426,R01090,R02199,R04217,R02077,R00258,R07613,R00021,R00694,R03248,R00372,R00355,R04051,R02274,R00734,R03952,R02700,R00457,R00908,R03120,R06844,R03266,R00261,R01933,R03026,R01939,R00457,R07598,R00453
203	0.67	670	16	26	0	0	C00024->C00047:[49->1,49->3,49->9,50->2]	RP05981,RP00305,RP05939,RP06172,RP00500,RP00609,RP05938,RP06101,RP00418,RP04394,RP01856,RP02697,RP00314,RP01859,RP01431,RP05880	R02488,R02487,R00709,R00267,R02315,R02313,R00472,R03102,R03103,R00715,R00716,R01940,R01933,R00214,R00216,R02488,R02487,R00238,R01933,R03026,R01976,R01975,R01939,R01324,R00351,R00352
204	0.33	695	14	25	0	0	C00024->C00047:[49->3,49->9]	RP05857,RP05981,RP05939,RP06172,RP00500,RP00609,RP05938,RP06101,RP00418,RP00930,RP01856,RP01859,RP00121,RP01292	R00709,R00267,R02488,R02487,R02315,R02313,R00472,R03102,R03103,R00715,R00716,R01940,R01933,R00214,R00216,R02488,R02487,R00479,R01933,R01939,R00412,R00408,R02164,R00402,R01082
205	0.33	230	13	90	0	0	C00026->C00047:[3->3,3->9], C00024->C00047:[49->3,49->9]	RP05981,RP05677,RP01861,RP05938,RP06101,RP00418,RP04034,RP01856,RP08329,RP01859,RP06172,RP00497,RP00405	R02488,R02487,R08549,R07997,R08082,R08050,R05036,R05037,R01412,R05857,R05229,R05228,R08611,R06551,R07185,R05301,R05302,R05097,R03812,R05320,R06539,R01252,R08081,R03737,R03376,R00474,R08610,R05419,R02444,R02445,R00265,R00621,R01879,R06338,R06335,R03218,R03219,R06336,R06337,R02486,R07366,R07996,R08165,R05039,R07993,R03590,R01700,R07187,R06540,R02160,R07329,R03806,R07184,R00272,R07186,R03640,R07368,R03809,R07367,R05469,R05468,R01197,R03009,R03008,R04073,R03451,R05722,R05723,R05466,R02397,R06323,R06322,R03126,R04276,R01940,R01940,R01933,R00214,R00216,R02488,R02487,R04390,R01933,R04863,R01939,R00472,R03098,R00457,R07598,R00453
206	0.33	276	13	157	0	0	C00026->C00047:[3->3,3->9]	RP05981,RP05939,RP05677,RP00609,RP05938,RP00014,RP00418,RP08483,RP04034,RP01856,RP08329,RP01859,RP00497	R02488,R02487,R02315,R02313,R08549,R07997,R08082,R08050,R05036,R05037,R01412,R05857,R05229,R05228,R08611,R06551,R07185,R05301,R05302,R05097,R03812,R05320,R06539,R01252,R08081,R03737,R03376,R00474,R08610,R05419,R02444,R02445,R00265,R00621,R01879,R06338,R06335,R03218,R03219,R06336,R06337,R02486,R07366,R07996,R08165,R05039,R07993,R03590,R01700,R07187,R06540,R02160,R07329,R03806,R07184,R00272,R07186,R03640,R07368,R03809,R07367,R05469,R05468,R01197,R03009,R03008,R04073,R03451,R05722,R05723,R05466,R02397,R06323,R06322,R03126,R04276,R00715,R00716,R01940,R01933,R07659,R04467,R04234,R00093,R01161,R06423,R00250,R07276,R03053,R01214,R07275,R04338,R05052,R04475,R04438,R02283,R02772,R02773,R02619,R00684,R00668,R00243,R00114,R00248,R04269,R06977,R01939,R07277,R04029,R01956,R03243,R01155,R01648,R05507,R01339,R04529,R07396,R04028,R04171,R03207,R00667,R05085,R02433,R04188,R00895,R04173,R01684,R06426,R01090,R02199,R04217,R02077,R00258,R07613,R00021,R00694,R03248,R00372,R00355,R04051,R02274,R00734,R03952,R02700,R00457,R00908,R03120,R06844,R03266,R02488,R02487,R00261,R04390,R01933,R04863,R01939,R03098
207	0.67	427	17	94	0	0	C00026->C00047:[3->3,3->9], C00024->C00047:[49->1,50->2]	RP05981,RP00305,RP05939,RP01861,RP00500,RP00609,RP07082,RP01431,RP00014,RP00418,RP08483,RP02697,RP00314,RP01859,RP05938,RP04394,RP05880	R02488,R02487,R00709,R00267,R02315,R02313,R01940,R03102,R03103,R00715,R00716,R02571,R01324,R07659,R04467,R04234,R00093,R01161,R06423,R00250,R07276,R03053,R01214,R07275,R04338,R05052,R04475,R04438,R02283,R02772,R02773,R02619,R00684,R00668,R00243,R00114,R00248,R04269,R06977,R01939,R07277,R04029,R01956,R03243,R01155,R01648,R05507,R01339,R04529,R07396,R04028,R04171,R03207,R00667,R05085,R02433,R04188,R00895,R04173,R01684,R06426,R01090,R02199,R04217,R02077,R00258,R07613,R00021,R00694,R03248,R00372,R00355,R04051,R02274,R00734,R03952,R02700,R00457,R00908,R03120,R06844,R03266,R02488,R02487,R00261,R03026,R01976,R01975,R01939,R01940,R01933,R00238,R00351,R00352
208	0.67	235	15	92	0	0	C00026->C00047:[3->3,3->9], C00024->C00047:[49->1,50->2]	RP05981,RP05939,RP05677,RP01861,RP00609,RP05938,RP04394,RP00418,RP04034,RP01856,RP08329,RP00314,RP01859,RP02697,RP00497	R02488,R02487,R02315,R02313,R08549,R07997,R08082,R08050,R05036,R05037,R01412,R05857,R05229,R05228,R08611,R06551,R07185,R05301,R05302,R05097,R03812,R05320,R06539,R01252,R08081,R03737,R03376,R00474,R08610,R05419,R02444,R02445,R00265,R00621,R01879,R06338,R06335,R03218,R03219,R06336,R06337,R02486,R07366,R07996,R08165,R05039,R07993,R03590,R01700,R07187,R06540,R02160,R07329,R03806,R07184,R00272,R07186,R03640,R07368,R03809,R07367,R05469,R05468,R01197,R03009,R03008,R04073,R03451,R05722,R05723,R05466,R02397,R06323,R06322,R03126,R04276,R01940,R00715,R00716,R01940,R01933,R00238,R02488,R02487,R04390,R01933,R04863,R01976,R01975,R01939,R03026,R03098
209	0.33	639	18	41	0	0	C00024->C00047:[49->3,49->9]	RP05981,RP05939,RP06172,RP01861,RP05698,RP00609,RP05938,RP00287,RP06101,RP00418,RP05880,RP00500,RP01856,RP00930,RP00121,RP01859,RP01431,RP01292	R02488,R02487,R02315,R02313,R00472,R01940,R01196,R00006,R00014,R00211,R00210,R01699,R00207,R00224,R00226,R00209,R05636,R03145,R00715,R00716,R01940,R01933,R00214,R00216,R00214,R00216,R02488,R02487,R00351,R00352,R03102,R03103,R01933,R00479,R00412,R00408,R02164,R00402,R01939,R01324,R01082
210	0.33	273	19	206	0	0	C00026->C00047:[3->3,3->9]	RP05981,RP03973,RP05939,RP05677,RP01861,RP01319,RP02707,RP00609,RP07082,RP00418,RP03722,RP00497,RP00007,RP04034,RP06373,RP08329,RP01859,RP08184,RP05938	R02488,R02487,R00181,R02315,R02313,R08549,R07997,R08082,R08050,R05036,R05037,R01412,R05857,R05229,R05228,R08611,R06551,R07185,R05301,R05302,R05097,R03812,R05320,R06539,R01252,R08081,R03737,R03376,R00474,R08610,R05419,R02444,R02445,R00265,R00621,R01879,R06338,R06335,R03218,R03219,R06336,R06337,R02486,R07366,R07996,R08165,R05039,R07993,R03590,R01700,R07187,R06540,R02160,R07329,R03806,R07184,R00272,R07186,R03640,R07368,R03809,R07367,R05469,R05468,R01197,R03009,R03008,R04073,R03451,R05722,R05723,R05466,R02397,R06323,R06322,R03126,R04276,R01940,R01127,R03036,R00715,R00716,R02571,R02488,R02487,R00130,R03098,R02837,R04723,R06635,R05672,R01556,R00228,R00229,R00227,R01023,R02772,R06643,R01850,R02152,R05537,R04364,R00586,R01889,R03230,R00627,R00706,R00705,R02481,R04348,R01624,R08530,R08531,R05351,R01154,R08332,R08331,R03621,R01204,R03437,R00271,R07833,R00234,R00230,R04466,R00236,R03065,R03064,R05188,R01196,R04192,R03668,R04316,R02191,R00370,R00371,R02396,R02058,R00235,R01808,R01807,R01806,R01213,R05876,R05190,R06453,R05870,R01160,R08532,R08248,R03903,R07251,R07252,R07253,R03056,R06510,R02911,R00487,R00209,R01089,R02616,R01978,R04024,R01776,R02387,R06311,R05063,R08036,R08213,R00472,R08250,R04950,R03910,R04484,R00211,R00210,R00998,R00212,R07249,R05332,R02569,R03455,R00259,R06978,R03552,R03760,R00351,R00352,R00399,R00693,R03767,R08433,R00238,R06307,R03017,R07399,R00454,R00927,R03168,R04390,R00941,R04863,R01939,R04560,R01940,R01933
211	0.33	619	11	18	0	0	C00024->C00047:[49->1,50->2]	RP05981,RP05939,RP00500,RP00314,RP05938,RP04394,RP00418,RP01856,RP02697,RP00609,RP01859	R02488,R02487,R02315,R02313,R03102,R03103,R01976,R01975,R01940,R01933,R00238,R02488,R02487,R01933,R03026,R00715,R00716,R01939
212	0.67	649	15	22	0	0	C00024->C00047:[49->3,49->5,49->9,50->8]	RP05981,RP05939,RP06172,RP00609,RP05938,RP06101,RP00418,RP04034,RP01856,RP12277,RP08329,RP00314,RP01859,RP02697,RP00497	R02488,R02487,R02315,R02313,R00472,R00715,R00716,R01940,R01933,R00214,R00216,R02488,R02487,R04390,R01933,R00238,R04863,R01976,R01975,R01939,R03026,R03098
213	0.33	504	12	28	0	0	C00024->C00047:[49->3,49->9]	RP05981,RP05939,RP06172,RP01861,RP00500,RP00609,RP05938,RP00418,RP00079,RP01856,RP01859,RP05729	R02488,R02487,R02315,R02313,R00472,R01940,R03102,R03103,R00715,R00716,R01940,R01933,R02488,R02487,R00361,R00360,R00343,R00342,R01447,R01257,R01933,R01939,R00217,R00346,R00345,R00726,R00341,R00431
214	0.33	213	12	88	0	0	C00026->C00047:[3->3,3->9], C00024->C00047:[49->3,49->9]	RP11169,RP05939,RP05677,RP00500,RP00609,RP05938,RP06101,RP02699,RP01856,RP01859,RP07306,RP06172	R05579,R02315,R02313,R08549,R07997,R08082,R08050,R05036,R05037,R01412,R05857,R05229,R05228,R08611,R06551,R07185,R05301,R05302,R05097,R03812,R05320,R06539,R01252,R08081,R03737,R03376,R00474,R08610,R05419,R02444,R02445,R00265,R00621,R01879,R06338,R06335,R03218,R03219,R06336,R06337,R02486,R07366,R07996,R08165,R05039,R07993,R03590,R01700,R07187,R06540,R02160,R07329,R03806,R07184,R00272,R07186,R03640,R07368,R03809,R07367,R05469,R05468,R01197,R03009,R03008,R04073,R03451,R05722,R05723,R05466,R02397,R06323,R06322,R03126,R04276,R03102,R03103,R00715,R00716,R01940,R01933,R00214,R00216,R03028,R01933,R01939,R03028,R00472
215	0.67	295	20	114	0	0	C00026->C00047:[3->3,3->9], C00024->C00047:[49->1,50->2]	RP01861,RP00500,RP00314,RP05880,RP00418,RP02697,RP00121,RP01431,RP05981,RP05939,RP05677,RP05698,RP05938,RP00287,RP04394,RP01292,RP01856,RP00609,RP01859,RP00930	R01940,R03102,R03103,R01976,R01975,R00351,R00352,R02488,R02487,R03026,R00412,R00408,R02164,R00402,R01324,R02488,R02487,R02315,R02313,R08549,R07997,R08082,R08050,R05036,R05037,R01412,R05857,R05229,R05228,R08611,R06551,R07185,R05301,R05302,R05097,R03812,R05320,R06539,R01252,R08081,R03737,R03376,R00474,R08610,R05419,R02444,R02445,R00265,R00621,R01879,R06338,R06335,R03218,R03219,R06336,R06337,R02486,R07366,R07996,R08165,R05039,R07993,R03590,R01700,R07187,R06540,R02160,R07329,R03806,R07184,R00272,R07186,R03640,R07368,R03809,R07367,R05469,R05468,R01197,R03009,R03008,R04073,R03451,R05722,R05723,R05466,R02397,R06323,R06322,R03126,R04276,R01196,R00006,R00014,R00211,R00210,R01699,R00207,R00224,R00226,R00209,R05636,R03145,R01940,R01933,R00214,R00216,R00238,R01082,R01933,R00715,R00716,R01939,R00479
216	0.33	215	11	87	0	0	C00026->C00047:[3->3,3->9]	RP05981,RP05677,RP01861,RP05938,RP00418,RP04034,RP01856,RP08329,RP01859,RP00497,RP00405	R02488,R02487,R08549,R07997,R08082,R08050,R05036,R05037,R01412,R05857,R05229,R05228,R08611,R06551,R07185,R05301,R05302,R05097,R03812,R05320,R06539,R01252,R08081,R03737,R03376,R00474,R08610,R05419,R02444,R02445,R00265,R00621,R01879,R06338,R06335,R03218,R03219,R06336,R06337,R02486,R07366,R07996,R08165,R05039,R07993,R03590,R01700,R07187,R06540,R02160,R07329,R03806,R07184,R00272,R07186,R03640,R07368,R03809,R07367,R05469,R05468,R01197,R03009,R03008,R04073,R03451,R05722,R05723,R05466,R02397,R06323,R06322,R03126,R04276,R01940,R01940,R01933,R02488,R02487,R04390,R01933,R04863,R01939,R03098,R00457,R07598,R00453
217	0.33	207	13	99	0	0	C00026->C00047:[3->3,3->9]	RP05981,RP05677,RP05938,RP00418,RP00079,RP05729,RP04034,RP01856,RP08329,RP01859,RP06172,RP00497,RP00405	R02488,R02487,R08549,R07997,R08082,R08050,R05036,R05037,R01412,R05857,R05229,R05228,R08611,R06551,R07185,R05301,R05302,R05097,R03812,R05320,R06539,R01252,R08081,R03737,R03376,R00474,R08610,R05419,R02444,R02445,R00265,R00621,R01879,R06338,R06335,R03218,R03219,R06336,R06337,R02486,R07366,R07996,R08165,R05039,R07993,R03590,R01700,R07187,R06540,R02160,R07329,R03806,R07184,R00272,R07186,R03640,R07368,R03809,R07367,R05469,R05468,R01197,R03009,R03008,R04073,R03451,R05722,R05723,R05466,R02397,R06323,R06322,R03126,R04276,R01940,R01933,R02488,R02487,R00361,R00360,R00343,R00342,R01447,R01257,R00217,R00346,R00345,R00726,R00341,R00431,R04390,R01933,R04863,R01939,R00472,R03098,R00457,R07598,R00453
218	0.67	404	13	88	0	0	C00026->C00047:[3->3,3->9], C00024->C00047:[49->5,50->8]	RP05981,RP05939,RP12277,RP00500,RP00609,RP05938,RP00014,RP00418,RP08483,RP01856,RP02697,RP00314,RP01859	R02488,R02487,R02315,R02313,R00238,R03102,R03103,R00715,R00716,R01940,R01933,R07659,R04467,R04234,R00093,R01161,R06423,R00250,R07276,R03053,R01214,R07275,R04338,R05052,R04475,R04438,R02283,R02772,R02773,R02619,R00684,R00668,R00243,R00114,R00248,R04269,R06977,R01939,R07277,R04029,R01956,R03243,R01155,R01648,R05507,R01339,R04529,R07396,R04028,R04171,R03207,R00667,R05085,R02433,R04188,R00895,R04173,R01684,R06426,R01090,R02199,R04217,R02077,R00258,R07613,R00021,R00694,R03248,R00372,R00355,R04051,R02274,R00734,R03952,R02700,R00457,R00908,R03120,R06844,R03266,R02488,R02487,R00261,R01933,R03026,R01976,R01975,R01939
219	0.33	221	13	100	0	0	C00026->C00047:[3->3,3->9]	RP05981,RP05939,RP06172,RP01861,RP00500,RP00609,RP05938,RP00418,RP00079,RP01856,RP01859,RP05729,RP05677	R02488,R02487,R02315,R02313,R00472,R01940,R03102,R03103,R00715,R00716,R01940,R01933,R02488,R02487,R00361,R00360,R00343,R00342,R01447,R01257,R01933,R01939,R00217,R00346,R00345,R00726,R00341,R00431,R08549,R07997,R08082,R08050,R05036,R05037,R01412,R05857,R05229,R05228,R08611,R06551,R07185,R05301,R05302,R05097,R03812,R05320,R06539,R01252,R08081,R03737,R03376,R00474,R08610,R05419,R02444,R02445,R00265,R00621,R01879,R06338,R06335,R03218,R03219,R06336,R06337,R02486,R07366,R07996,R08165,R05039,R07993,R03590,R01700,R07187,R06540,R02160,R07329,R03806,R07184,R00272,R07186,R03640,R07368,R03809,R07367,R05469,R05468,R01197,R03009,R03008,R04073,R03451,R05722,R05723,R05466,R02397,R06323,R06322,R03126,R04276
220	0.33	263	11	156	0	0	C00026->C00047:[3->3,3->9]	RP05981,RP05677,RP01861,RP00500,RP05938,RP00418,RP00014,RP08483,RP01859,RP07082,RP00405	R02488,R02487,R08549,R07997,R08082,R08050,R05036,R05037,R01412,R05857,R05229,R05228,R08611,R06551,R07185,R05301,R05302,R05097,R03812,R05320,R06539,R01252,R08081,R03737,R03376,R00474,R08610,R05419,R02444,R02445,R00265,R00621,R01879,R06338,R06335,R03218,R03219,R06336,R06337,R02486,R07366,R07996,R08165,R05039,R07993,R03590,R01700,R07187,R06540,R02160,R07329,R03806,R07184,R00272,R07186,R03640,R07368,R03809,R07367,R05469,R05468,R01197,R03009,R03008,R04073,R03451,R05722,R05723,R05466,R02397,R06323,R06322,R03126,R04276,R01940,R03102,R03103,R01940,R01933,R02488,R02487,R07659,R04467,R04234,R00093,R01161,R06423,R00250,R07276,R03053,R01214,R07275,R04338,R05052,R04475,R04438,R02283,R02772,R02773,R02619,R00684,R00668,R00243,R00114,R00248,R04269,R06977,R01939,R07277,R04029,R01956,R03243,R01155,R01648,R05507,R01339,R04529,R07396,R04028,R04171,R03207,R00667,R05085,R02433,R04188,R00895,R04173,R01684,R06426,R01090,R02199,R04217,R02077,R00258,R07613,R00021,R00694,R03248,R00372,R00355,R04051,R02274,R00734,R03952,R02700,R00457,R00908,R03120,R06844,R03266,R00261,R01939,R02571,R00457,R07598,R00453
221	0.33	217	11	87	0	0	C00026->C00047:[3->3,3->9]	RP05981,RP05939,RP05677,RP00609,RP05938,RP00418,RP04034,RP01856,RP08329,RP01859,RP00497	R02488,R02487,R02315,R02313,R08549,R07997,R08082,R08050,R05036,R05037,R01412,R05857,R05229,R05228,R08611,R06551,R07185,R05301,R05302,R05097,R03812,R05320,R06539,R01252,R08081,R03737,R03376,R00474,R08610,R05419,R02444,R02445,R00265,R00621,R01879,R06338,R06335,R03218,R03219,R06336,R06337,R02486,R07366,R07996,R08165,R05039,R07993,R03590,R01700,R07187,R06540,R02160,R07329,R03806,R07184,R00272,R07186,R03640,R07368,R03809,R07367,R05469,R05468,R01197,R03009,R03008,R04073,R03451,R05722,R05723,R05466,R02397,R06323,R06322,R03126,R04276,R00715,R00716,R01940,R01933,R02488,R02487,R04390,R01933,R04863,R01939,R03098
222	0.33	269	11	156	0	0	C00026->C00047:[3->3,3->9]	RP05981,RP05677,RP01861,RP00500,RP05938,RP00014,RP00418,RP08483,RP01856,RP01859,RP00405	R02488,R02487,R08549,R07997,R08082,R08050,R05036,R05037,R01412,R05857,R05229,R05228,R08611,R06551,R07185,R05301,R05302,R05097,R03812,R05320,R06539,R01252,R08081,R03737,R03376,R00474,R08610,R05419,R02444,R02445,R00265,R00621,R01879,R06338,R06335,R03218,R03219,R06336,R06337,R02486,R07366,R07996,R08165,R05039,R07993,R03590,R01700,R07187,R06540,R02160,R07329,R03806,R07184,R00272,R07186,R03640,R07368,R03809,R07367,R05469,R05468,R01197,R03009,R03008,R04073,R03451,R05722,R05723,R05466,R02397,R06323,R06322,R03126,R04276,R01940,R03102,R03103,R01940,R01933,R07659,R04467,R04234,R00093,R01161,R06423,R00250,R07276,R03053,R01214,R07275,R04338,R05052,R04475,R04438,R02283,R02772,R02773,R02619,R00684,R00668,R00243,R00114,R00248,R04269,R06977,R01939,R07277,R04029,R01956,R03243,R01155,R01648,R05507,R01339,R04529,R07396,R04028,R04171,R03207,R00667,R05085,R02433,R04188,R00895,R04173,R01684,R06426,R01090,R02199,R04217,R02077,R00258,R07613,R00021,R00694,R03248,R00372,R00355,R04051,R02274,R00734,R03952,R02700,R00457,R00908,R03120,R06844,R03266,R02488,R02487,R00261,R01933,R01939,R00457,R07598,R00453
223	0.67	414	14	89	0	0	C00026->C00047:[3->3,3->9], C00024->C00047:[49->1,50->2]	RP00418,RP05981,RP05939,RP01861,RP00500,RP00609,RP05938,RP00014,RP04394,RP08483,RP01856,RP02697,RP00314,RP01859	R02488,R02487,R02488,R02487,R02315,R02313,R01940,R03102,R03103,R00715,R00716,R01940,R01933,R07659,R04467,R04234,R00093,R01161,R06423,R00250,R07276,R03053,R01214,R07275,R04338,R05052,R04475,R04438,R02283,R02772,R02773,R02619,R00684,R00668,R00243,R00114,R00248,R04269,R06977,R01939,R07277,R04029,R01956,R03243,R01155,R01648,R05507,R01339,R04529,R07396,R04028,R04171,R03207,R00667,R05085,R02433,R04188,R00895,R04173,R01684,R06426,R01090,R02199,R04217,R02077,R00258,R07613,R00021,R00694,R03248,R00372,R00355,R04051,R02274,R00734,R03952,R02700,R00457,R00908,R03120,R06844,R03266,R00238,R00261,R01933,R03026,R01976,R01975,R01939
224	0.33	672	11	18	0	0	C00024->C00047:[49->3,49->9]	RP05981,RP05939,RP06172,RP01861,RP00500,RP00609,RP07082,RP06101,RP00418,RP01859,RP05938	R02488,R02487,R02315,R02313,R00472,R01940,R03102,R03103,R00715,R00716,R02571,R00214,R00216,R02488,R02487,R01939,R01940,R01933
225	0.33	403	11	86	0	0	C00026->C00047:[3->3,3->9], C00024->C00047:[49->3,49->9]	RP05981,RP06172,RP00500,RP05938,RP06101,RP00418,RP00014,RP08483,RP01856,RP01859,RP00405	R02488,R02487,R00472,R03102,R03103,R01940,R01933,R00214,R00216,R02488,R02487,R07659,R04467,R04234,R00093,R01161,R06423,R00250,R07276,R03053,R01214,R07275,R04338,R05052,R04475,R04438,R02283,R02772,R02773,R02619,R00684,R00668,R00243,R00114,R00248,R04269,R06977,R01939,R07277,R04029,R01956,R03243,R01155,R01648,R05507,R01339,R04529,R07396,R04028,R04171,R03207,R00667,R05085,R02433,R04188,R00895,R04173,R01684,R06426,R01090,R02199,R04217,R02077,R00258,R07613,R00021,R00694,R03248,R00372,R00355,R04051,R02274,R00734,R03952,R02700,R00457,R00908,R03120,R06844,R03266,R00261,R01933,R01939,R00457,R07598,R00453
226	0.33	247	16	98	0	0	C00026->C00047:[3->3,3->9]	RP05981,RP05939,RP06374,RP01861,RP04290,RP00609,RP00568,RP00418,RP01670,RP00500,RP01856,RP06373,RP01859,RP00285,RP05938,RP05677	R02488,R02487,R02315,R02313,R00945,R01940,R00220,R00715,R00716,R01218,R01220,R02488,R02487,R01655,R03102,R03103,R01933,R00941,R01939,R00211,R00210,R00209,R01196,R00212,R01940,R01933,R08549,R07997,R08082,R08050,R05036,R05037,R01412,R05857,R05229,R05228,R08611,R06551,R07185,R05301,R05302,R05097,R03812,R05320,R06539,R01252,R08081,R03737,R03376,R00474,R08610,R05419,R02444,R02445,R00265,R00621,R01879,R06338,R06335,R03218,R03219,R06336,R06337,R02486,R07366,R07996,R08165,R05039,R07993,R03590,R01700,R07187,R06540,R02160,R07329,R03806,R07184,R00272,R07186,R03640,R07368,R03809,R07367,R05469,R05468,R01197,R03009,R03008,R04073,R03451,R05722,R05723,R05466,R02397,R06323,R06322,R03126,R04276
227	0.33	197	11	98	0	0	C00026->C00047:[3->3,3->9]	RP05981,RP05677,RP00500,RP05938,RP00418,RP00079,RP01856,RP01859,RP06172,RP05729,RP00405	R02488,R02487,R08549,R07997,R08082,R08050,R05036,R05037,R01412,R05857,R05229,R05228,R08611,R06551,R07185,R05301,R05302,R05097,R03812,R05320,R06539,R01252,R08081,R03737,R03376,R00474,R08610,R05419,R02444,R02445,R00265,R00621,R01879,R06338,R06335,R03218,R03219,R06336,R06337,R02486,R07366,R07996,R08165,R05039,R07993,R03590,R01700,R07187,R06540,R02160,R07329,R03806,R07184,R00272,R07186,R03640,R07368,R03809,R07367,R05469,R05468,R01197,R03009,R03008,R04073,R03451,R05722,R05723,R05466,R02397,R06323,R06322,R03126,R04276,R03102,R03103,R01940,R01933,R02488,R02487,R00361,R00360,R00343,R00342,R01447,R01257,R01933,R01939,R00472,R00217,R00346,R00345,R00726,R00341,R00431,R00457,R07598,R00453
228	0.33	362	18	136	0	0	C00024->C00047:[49->3,49->9]	RP05981,RP03973,RP05939,RP06172,RP01861,RP01319,RP00500,RP00609,RP07082,RP06101,RP00418,RP00007,RP02707,RP03722,RP06373,RP01859,RP08184,RP05938	R02488,R02487,R00181,R02315,R02313,R00472,R01940,R01127,R03102,R03103,R00715,R00716,R02571,R00214,R00216,R02488,R02487,R02837,R04723,R06635,R05672,R01556,R00228,R00229,R00227,R01023,R02772,R06643,R01850,R02152,R05537,R04364,R00586,R01889,R03230,R00627,R00706,R00705,R02481,R04348,R01624,R08530,R08531,R05351,R01154,R08332,R08331,R03621,R01204,R03437,R00271,R07833,R00234,R00230,R04466,R00236,R03065,R03064,R05188,R01196,R04192,R03668,R04316,R02191,R00370,R00371,R02396,R02058,R00235,R01808,R01807,R01806,R01213,R05876,R05190,R06453,R05870,R01160,R08532,R08248,R03903,R07251,R07252,R07253,R03056,R06510,R02911,R00487,R00209,R01089,R02616,R01978,R04024,R01776,R02387,R06311,R05063,R08036,R08213,R00472,R08250,R04950,R03910,R04484,R00211,R00210,R00998,R00212,R07249,R05332,R02569,R03455,R00259,R06978,R03552,R03760,R00351,R00352,R00399,R00693,R03767,R08433,R00238,R06307,R03017,R07399,R00454,R00927,R03168,R03036,R00130,R00941,R01939,R04560,R01940,R01933
229	0.33	204	9	86	0	0	C00026->C00047:[3->3,3->9]	RP01859,RP05981,RP01856,RP05677,RP01861,RP00500,RP05938,RP00418,RP00405	R01939,R02488,R02487,R01933,R08549,R07997,R08082,R08050,R05036,R05037,R01412,R05857,R05229,R05228,R08611,R06551,R07185,R05301,R05302,R05097,R03812,R05320,R06539,R01252,R08081,R03737,R03376,R00474,R08610,R05419,R02444,R02445,R00265,R00621,R01879,R06338,R06335,R03218,R03219,R06336,R06337,R02486,R07366,R07996,R08165,R05039,R07993,R03590,R01700,R07187,R06540,R02160,R07329,R03806,R07184,R00272,R07186,R03640,R07368,R03809,R07367,R05469,R05468,R01197,R03009,R03008,R04073,R03451,R05722,R05723,R05466,R02397,R06323,R06322,R03126,R04276,R01940,R03102,R03103,R01940,R01933,R02488,R02487,R00457,R07598,R00453
230	0.33	724	11	18	0	0	C00024->C00047:[49->3,49->9]	RP05981,RP05939,RP06172,RP01861,RP00500,RP00609,RP05938,RP06101,RP00418,RP01856,RP01859	R02488,R02487,R02315,R02313,R00472,R01940,R03102,R03103,R00715,R00716,R01940,R01933,R00214,R00216,R02488,R02487,R01933,R01939
231	0.33	239	17	97	0	0	C00026->C00047:[3->3,3->9]	RP11169,RP05939,RP06374,RP01861,RP04290,RP00609,RP00568,RP01670,RP07306,RP00500,RP02699,RP01856,RP06373,RP01859,RP00285,RP05938,RP05677	R05579,R02315,R02313,R00945,R01940,R00220,R00715,R00716,R01218,R01220,R01655,R03028,R03102,R03103,R03028,R01933,R00941,R01939,R00211,R00210,R00209,R01196,R00212,R01940,R01933,R08549,R07997,R08082,R08050,R05036,R05037,R01412,R05857,R05229,R05228,R08611,R06551,R07185,R05301,R05302,R05097,R03812,R05320,R06539,R01252,R08081,R03737,R03376,R00474,R08610,R05419,R02444,R02445,R00265,R00621,R01879,R06338,R06335,R03218,R03219,R06336,R06337,R02486,R07366,R07996,R08165,R05039,R07993,R03590,R01700,R07187,R06540,R02160,R07329,R03806,R07184,R00272,R07186,R03640,R07368,R03809,R07367,R05469,R05468,R01197,R03009,R03008,R04073,R03451,R05722,R05723,R05466,R02397,R06323,R06322,R03126,R04276
232	0.33	208	12	99	0	0	C00026->C00047:[3->3,3->9]	RP05981,RP05677,RP01861,RP00500,RP05938,RP00418,RP00079,RP01856,RP01859,RP06172,RP05729,RP00405	R02488,R02487,R08549,R07997,R08082,R08050,R05036,R05037,R01412,R05857,R05229,R05228,R08611,R06551,R07185,R05301,R05302,R05097,R03812,R05320,R06539,R01252,R08081,R03737,R03376,R00474,R08610,R05419,R02444,R02445,R00265,R00621,R01879,R06338,R06335,R03218,R03219,R06336,R06337,R02486,R07366,R07996,R08165,R05039,R07993,R03590,R01700,R07187,R06540,R02160,R07329,R03806,R07184,R00272,R07186,R03640,R07368,R03809,R07367,R05469,R05468,R01197,R03009,R03008,R04073,R03451,R05722,R05723,R05466,R02397,R06323,R06322,R03126,R04276,R01940,R03102,R03103,R01940,R01933,R02488,R02487,R00361,R00360,R00343,R00342,R01447,R01257,R01933,R01939,R00472,R00217,R00346,R00345,R00726,R00341,R00431,R00457,R07598,R00453
233	0.67	221	14	91	0	0	C00026->C00047:[3->3,3->9], C00024->C00047:[49->1,50->2]	RP05981,RP05677,RP01861,RP00314,RP05938,RP04394,RP00418,RP04034,RP01856,RP08329,RP01859,RP02697,RP00497,RP00405	R02488,R02487,R08549,R07997,R08082,R08050,R05036,R05037,R01412,R05857,R05229,R05228,R08611,R06551,R07185,R05301,R05302,R05097,R03812,R05320,R06539,R01252,R08081,R03737,R03376,R00474,R08610,R05419,R02444,R02445,R00265,R00621,R01879,R06338,R06335,R03218,R03219,R06336,R06337,R02486,R07366,R07996,R08165,R05039,R07993,R03590,R01700,R07187,R06540,R02160,R07329,R03806,R07184,R00272,R07186,R03640,R07368,R03809,R07367,R05469,R05468,R01197,R03009,R03008,R04073,R03451,R05722,R05723,R05466,R02397,R06323,R06322,R03126,R04276,R01940,R01976,R01975,R01940,R01933,R00238,R02488,R02487,R04390,R01933,R04863,R01939,R03026,R03098,R00457,R07598,R00453
234	0.33	383	14	98	0	0	C00026->C00047:[3->3,3->9], C00024->C00047:[49->3,49->9]	RP05981,RP05939,RP06172,RP01861,RP00500,RP00609,RP07082,RP00014,RP00079,RP00418,RP08483,RP01859,RP05729,RP05938	R02488,R02487,R02315,R02313,R00472,R01940,R03102,R03103,R00715,R00716,R02571,R07659,R04467,R04234,R00093,R01161,R06423,R00250,R07276,R03053,R01214,R07275,R04338,R05052,R04475,R04438,R02283,R02772,R02773,R02619,R00684,R00668,R00243,R00114,R00248,R04269,R06977,R01939,R07277,R04029,R01956,R03243,R01155,R01648,R05507,R01339,R04529,R07396,R04028,R04171,R03207,R00667,R05085,R02433,R04188,R00895,R04173,R01684,R06426,R01090,R02199,R04217,R02077,R00258,R07613,R00021,R00694,R03248,R00372,R00355,R04051,R02274,R00734,R03952,R02700,R00457,R00908,R03120,R06844,R03266,R00361,R00360,R00343,R00342,R01447,R01257,R02488,R02487,R00261,R01939,R00217,R00346,R00345,R00726,R00341,R00431,R01940,R01933
235	0.17	417	9	81	0	0	C00026->C00047:[3->3]	RP08483,RP05939,RP01859,RP01861,RP00500,RP00609,RP05938,RP01856,RP00014	R00261,R02315,R02313,R01939,R01940,R03102,R03103,R00715,R00716,R01940,R01933,R01933,R07659,R04467,R04234,R00093,R01161,R06423,R00250,R07276,R03053,R01214,R07275,R04338,R05052,R04475,R04438,R02283,R02772,R02773,R02619,R00684,R00668,R00243,R00114,R00248,R04269,R06977,R01939,R07277,R04029,R01956,R03243,R01155,R01648,R05507,R01339,R04529,R07396,R04028,R04171,R03207,R00667,R05085,R02433,R04188,R00895,R04173,R01684,R06426,R01090,R02199,R04217,R02077,R00258,R07613,R00021,R00694,R03248,R00372,R00355,R04051,R02274,R00734,R03952,R02700,R00457,R00908,R03120,R06844,R03266
236	0.33	450	18	108	0	0	C00026->C00047:[3->3,3->9]	RP05981,RP05939,RP01861,RP08483,RP05698,RP00609,RP05938,RP00287,RP00014,RP05880,RP00418,RP00500,RP01856,RP00930,RP00121,RP01859,RP01431,RP01292	R02488,R02487,R02315,R02313,R01940,R00261,R01196,R00006,R00014,R00211,R00210,R01699,R00207,R00224,R00226,R00209,R05636,R03145,R00715,R00716,R01940,R01933,R00214,R00216,R07659,R04467,R04234,R00093,R01161,R06423,R00250,R07276,R03053,R01214,R07275,R04338,R05052,R04475,R04438,R02283,R02772,R02773,R02619,R00684,R00668,R00243,R00114,R00248,R04269,R06977,R01939,R07277,R04029,R01956,R03243,R01155,R01648,R05507,R01339,R04529,R07396,R04028,R04171,R03207,R00667,R05085,R02433,R04188,R00895,R04173,R01684,R06426,R01090,R02199,R04217,R02077,R00258,R07613,R00021,R00694,R03248,R00372,R00355,R04051,R02274,R00734,R03952,R02700,R00457,R00908,R03120,R06844,R03266,R00351,R00352,R02488,R02487,R03102,R03103,R01933,R00479,R00412,R00408,R02164,R00402,R01939,R01324,R01082
237	0.33	257	15	96	0	0	C00026->C00047:[3->3,3->9]	RP05857,RP05981,RP05939,RP05677,RP01861,RP00500,RP00609,RP07082,RP00418,RP00930,RP00121,RP01859,RP01292,RP05938,RP06172	R00709,R00267,R02488,R02487,R02315,R02313,R08549,R07997,R08082,R08050,R05036,R05037,R01412,R05857,R05229,R05228,R08611,R06551,R07185,R05301,R05302,R05097,R03812,R05320,R06539,R01252,R08081,R03737,R03376,R00474,R08610,R05419,R02444,R02445,R00265,R00621,R01879,R06338,R06335,R03218,R03219,R06336,R06337,R02486,R07366,R07996,R08165,R05039,R07993,R03590,R01700,R07187,R06540,R02160,R07329,R03806,R07184,R00272,R07186,R03640,R07368,R03809,R07367,R05469,R05468,R01197,R03009,R03008,R04073,R03451,R05722,R05723,R05466,R02397,R06323,R06322,R03126,R04276,R01940,R03102,R03103,R00715,R00716,R02571,R02488,R02487,R00479,R00412,R00408,R02164,R00402,R01939,R01082,R01940,R01933,R00472
238	0.33	500	14	30	0	0	C00024->C00047:[49->3,49->9]	RP05981,RP05939,RP06172,RP00609,RP05938,RP06101,RP00418,RP00079,RP05729,RP04034,RP01856,RP08329,RP01859,RP00497	R02488,R02487,R02315,R02313,R00472,R00715,R00716,R01940,R01933,R00214,R00216,R02488,R02487,R00361,R00360,R00343,R00342,R01447,R01257,R00217,R00346,R00345,R00726,R00341,R00431,R04390,R01933,R04863,R01939,R03098
239	0.33	425	13	86	0	0	C00026->C00047:[3->3,3->9]	RP05981,RP05939,RP01861,RP00609,RP05938,RP00014,RP00418,RP08483,RP04034,RP01856,RP08329,RP01859,RP00497	R02488,R02487,R02315,R02313,R01940,R00715,R00716,R01940,R01933,R07659,R04467,R04234,R00093,R01161,R06423,R00250,R07276,R03053,R01214,R07275,R04338,R05052,R04475,R04438,R02283,R02772,R02773,R02619,R00684,R00668,R00243,R00114,R00248,R04269,R06977,R01939,R07277,R04029,R01956,R03243,R01155,R01648,R05507,R01339,R04529,R07396,R04028,R04171,R03207,R00667,R05085,R02433,R04188,R00895,R04173,R01684,R06426,R01090,R02199,R04217,R02077,R00258,R07613,R00021,R00694,R03248,R00372,R00355,R04051,R02274,R00734,R03952,R02700,R00457,R00908,R03120,R06844,R03266,R02488,R02487,R00261,R04390,R01933,R04863,R01939,R03098
240	0.33	715	12	18	0	0	C00024->C00047:[49->3,49->9]	RP05981,RP05939,RP06172,RP00609,RP05938,RP06101,RP00418,RP04034,RP01856,RP08329,RP01859,RP00497	R02488,R02487,R02315,R02313,R00472,R00715,R00716,R01940,R01933,R00214,R00216,R02488,R02487,R04390,R01933,R04863,R01939,R03098
241	0.33	219	10	87	0	0	C00026->C00047:[3->3,3->9]	RP05981,RP05939,RP05677,RP01861,RP00500,RP00609,RP05938,RP00418,RP01856,RP01859	R02488,R02487,R02315,R02313,R08549,R07997,R08082,R08050,R05036,R05037,R01412,R05857,R05229,R05228,R08611,R06551,R07185,R05301,R05302,R05097,R03812,R05320,R06539,R01252,R08081,R03737,R03376,R00474,R08610,R05419,R02444,R02445,R00265,R00621,R01879,R06338,R06335,R03218,R03219,R06336,R06337,R02486,R07366,R07996,R08165,R05039,R07993,R03590,R01700,R07187,R06540,R02160,R07329,R03806,R07184,R00272,R07186,R03640,R07368,R03809,R07367,R05469,R05468,R01197,R03009,R03008,R04073,R03451,R05722,R05723,R05466,R02397,R06323,R06322,R03126,R04276,R01940,R03102,R03103,R00715,R00716,R01940,R01933,R02488,R02487,R01933,R01939
242	0.33	629	17	29	0	0	C00024->C00047:[49->3,49->9]	RP05981,RP05939,RP06374,RP01861,RP04290,RP00609,RP00568,RP06101,RP00418,RP01670,RP00500,RP01856,RP06373,RP01859,RP00285,RP05938,RP06172	R02488,R02487,R02315,R02313,R00945,R01940,R00220,R00715,R00716,R01218,R01220,R00214,R00216,R02488,R02487,R01655,R03102,R03103,R01933,R00941,R01939,R00211,R00210,R00209,R01196,R00212,R01940,R01933,R00472
243	0.33	525	15	31	0	0	C00024->C00047:[49->3,49->9]	RP05981,RP05939,RP06172,RP01861,RP00609,RP05938,RP06101,RP00418,RP00079,RP05729,RP04034,RP01856,RP08329,RP01859,RP00497	R02488,R02487,R02315,R02313,R00472,R01940,R00715,R00716,R01940,R01933,R00214,R00216,R02488,R02487,R00361,R00360,R00343,R00342,R01447,R01257,R00217,R00346,R00345,R00726,R00341,R00431,R04390,R01933,R04863,R01939,R03098
244	0.33	441	11	28	0	0	C00024->C00047:[49->3,49->9]	RP05981,RP06172,RP00500,RP05938,RP06101,RP00418,RP00079,RP01856,RP01859,RP05729,RP00405	R02488,R02487,R00472,R03102,R03103,R01940,R01933,R00214,R00216,R02488,R02487,R00361,R00360,R00343,R00342,R01447,R01257,R01933,R01939,R00217,R00346,R00345,R00726,R00341,R00431,R00457,R07598,R00453
245	0.33	438	15	93	0	0	C00026->C00047:[3->3,3->9]	RP05857,RP05981,RP05939,RP06172,RP00500,RP00609,RP05938,RP00014,RP00418,RP08483,RP01856,RP01859,RP00121,RP01292,RP00930	R00709,R00267,R02488,R02487,R02315,R02313,R00472,R03102,R03103,R00715,R00716,R01940,R01933,R07659,R04467,R04234,R00093,R01161,R06423,R00250,R07276,R03053,R01214,R07275,R04338,R05052,R04475,R04438,R02283,R02772,R02773,R02619,R00684,R00668,R00243,R00114,R00248,R04269,R06977,R01939,R07277,R04029,R01956,R03243,R01155,R01648,R05507,R01339,R04529,R07396,R04028,R04171,R03207,R00667,R05085,R02433,R04188,R00895,R04173,R01684,R06426,R01090,R02199,R04217,R02077,R00258,R07613,R00021,R00694,R03248,R00372,R00355,R04051,R02274,R00734,R03952,R02700,R00457,R00908,R03120,R06844,R03266,R02488,R02487,R00261,R01933,R01939,R00412,R00408,R02164,R00402,R01082,R00479
246	0.33	423	17	96	0	0	C00026->C00047:[3->3,3->9]	RP05981,RP05939,RP06374,RP01861,RP08483,RP04290,RP00609,RP00568,RP00014,RP01670,RP00418,RP00500,RP01856,RP06373,RP01859,RP00285,RP05938	R02488,R02487,R02315,R02313,R00945,R01940,R00261,R00220,R00715,R00716,R01218,R01220,R07659,R04467,R04234,R00093,R01161,R06423,R00250,R07276,R03053,R01214,R07275,R04338,R05052,R04475,R04438,R02283,R02772,R02773,R02619,R00684,R00668,R00243,R00114,R00248,R04269,R06977,R01939,R07277,R04029,R01956,R03243,R01155,R01648,R05507,R01339,R04529,R07396,R04028,R04171,R03207,R00667,R05085,R02433,R04188,R00895,R04173,R01684,R06426,R01090,R02199,R04217,R02077,R00258,R07613,R00021,R00694,R03248,R00372,R00355,R04051,R02274,R00734,R03952,R02700,R00457,R00908,R03120,R06844,R03266,R01655,R02488,R02487,R03102,R03103,R01933,R00941,R01939,R00211,R00210,R00209,R01196,R00212,R01940,R01933
247	0.33	220	11	89	0	0	C00026->C00047:[3->3,3->9], C00024->C00047:[49->3,49->9]	RP05981,RP06172,RP01861,RP00500,RP05938,RP05677,RP06101,RP00418,RP01856,RP01859,RP00405	R02488,R02487,R00472,R01940,R03102,R03103,R01940,R01933,R08549,R07997,R08082,R08050,R05036,R05037,R01412,R05857,R05229,R05228,R08611,R06551,R07185,R05301,R05302,R05097,R03812,R05320,R06539,R01252,R08081,R03737,R03376,R00474,R08610,R05419,R02444,R02445,R00265,R00621,R01879,R06338,R06335,R03218,R03219,R06336,R06337,R02486,R07366,R07996,R08165,R05039,R07993,R03590,R01700,R07187,R06540,R02160,R07329,R03806,R07184,R00272,R07186,R03640,R07368,R03809,R07367,R05469,R05468,R01197,R03009,R03008,R04073,R03451,R05722,R05723,R05466,R02397,R06323,R06322,R03126,R04276,R00214,R00216,R02488,R02487,R01933,R01939,R00457,R07598,R00453
248	0.33	286	18	109	0	0	C00026->C00047:[3->3,3->9]	RP11169,RP05939,RP05677,RP01861,RP05698,RP00609,RP05938,RP00287,RP05880,RP07306,RP00500,RP02699,RP01856,RP00930,RP00121,RP01859,RP01431,RP01292	R05579,R02315,R02313,R08549,R07997,R08082,R08050,R05036,R05037,R01412,R05857,R05229,R05228,R08611,R06551,R07185,R05301,R05302,R05097,R03812,R05320,R06539,R01252,R08081,R03737,R03376,R00474,R08610,R05419,R02444,R02445,R00265,R00621,R01879,R06338,R06335,R03218,R03219,R06336,R06337,R02486,R07366,R07996,R08165,R05039,R07993,R03590,R01700,R07187,R06540,R02160,R07329,R03806,R07184,R00272,R07186,R03640,R07368,R03809,R07367,R05469,R05468,R01197,R03009,R03008,R04073,R03451,R05722,R05723,R05466,R02397,R06323,R06322,R03126,R04276,R01940,R01196,R00006,R00014,R00211,R00210,R01699,R00207,R00224,R00226,R00209,R05636,R03145,R00715,R00716,R01940,R01933,R00214,R00216,R00351,R00352,R03028,R03102,R03103,R03028,R01933,R00479,R00412,R00408,R02164,R00402,R01939,R01324,R01082
249	0.67	627	13	21	0	0	C00024->C00047:[49->3,49->5,49->9,50->8]	RP05981,RP05939,RP06172,RP00500,RP00609,RP05938,RP06101,RP00418,RP12277,RP01856,RP02697,RP00314,RP01859	R02488,R02487,R02315,R02313,R00472,R03102,R03103,R00715,R00716,R01940,R01933,R00214,R00216,R02488,R02487,R00238,R01933,R03026,R01976,R01975,R01939
250	0.33	393	9	83	0	0	C00026->C00047:[3->3,3->9]	RP05981,RP00500,RP05938,RP00418,RP00014,RP08483,RP01856,RP01859,RP00405	R02488,R02487,R03102,R03103,R01940,R01933,R02488,R02487,R07659,R04467,R04234,R00093,R01161,R06423,R00250,R07276,R03053,R01214,R07275,R04338,R05052,R04475,R04438,R02283,R02772,R02773,R02619,R00684,R00668,R00243,R00114,R00248,R04269,R06977,R01939,R07277,R04029,R01956,R03243,R01155,R01648,R05507,R01339,R04529,R07396,R04028,R04171,R03207,R00667,R05085,R02433,R04188,R00895,R04173,R01684,R06426,R01090,R02199,R04217,R02077,R00258,R07613,R00021,R00694,R03248,R00372,R00355,R04051,R02274,R00734,R03952,R02700,R00457,R00908,R03120,R06844,R03266,R00261,R01933,R01939,R00457,R07598,R00453
251	0.17	662	14	34	0	0	C00024->C00047:[49->3]	RP05939,RP01861,RP05698,RP00609,RP05938,RP00287,RP01292,RP00500,RP01856,RP00930,RP00121,RP01859,RP01431,RP05880	R02315,R02313,R01940,R01196,R00006,R00014,R00211,R00210,R01699,R00207,R00224,R00226,R00209,R05636,R03145,R00715,R00716,R01940,R01933,R00214,R00216,R01082,R03102,R03103,R01933,R00479,R00412,R00408,R02164,R00402,R01939,R01324,R00351,R00352
252	0.33	415	12	85	0	0	C00026->C00047:[3->3,3->9]	RP05981,RP05939,RP00609,RP05938,RP00014,RP00418,RP08483,RP04034,RP01856,RP08329,RP01859,RP00497	R02488,R02487,R02315,R02313,R00715,R00716,R01940,R01933,R07659,R04467,R04234,R00093,R01161,R06423,R00250,R07276,R03053,R01214,R07275,R04338,R05052,R04475,R04438,R02283,R02772,R02773,R02619,R00684,R00668,R00243,R00114,R00248,R04269,R06977,R01939,R07277,R04029,R01956,R03243,R01155,R01648,R05507,R01339,R04529,R07396,R04028,R04171,R03207,R00667,R05085,R02433,R04188,R00895,R04173,R01684,R06426,R01090,R02199,R04217,R02077,R00258,R07613,R00021,R00694,R03248,R00372,R00355,R04051,R02274,R00734,R03952,R02700,R00457,R00908,R03120,R06844,R03266,R02488,R02487,R00261,R04390,R01933,R04863,R01939,R03098
253	0.33	406	11	85	0	0	C00026->C00047:[3->3,3->9]	RP05981,RP05939,RP01861,RP00500,RP00609,RP07082,RP00014,RP00418,RP08483,RP01859,RP05938	R02488,R02487,R02315,R02313,R01940,R03102,R03103,R00715,R00716,R02571,R07659,R04467,R04234,R00093,R01161,R06423,R00250,R07276,R03053,R01214,R07275,R04338,R05052,R04475,R04438,R02283,R02772,R02773,R02619,R00684,R00668,R00243,R00114,R00248,R04269,R06977,R01939,R07277,R04029,R01956,R03243,R01155,R01648,R05507,R01339,R04529,R07396,R04028,R04171,R03207,R00667,R05085,R02433,R04188,R00895,R04173,R01684,R06426,R01090,R02199,R04217,R02077,R00258,R07613,R00021,R00694,R03248,R00372,R00355,R04051,R02274,R00734,R03952,R02700,R00457,R00908,R03120,R06844,R03266,R02488,R02487,R00261,R01939,R01940,R01933
254	0.33	198	11	87	0	0	C00026->C00047:[3->3,3->9], C00024->C00047:[49->3,49->9]	RP11169,RP05677,RP00500,RP05938,RP06101,RP02699,RP01856,RP01859,RP06172,RP07306,RP00405	R05579,R08549,R07997,R08082,R08050,R05036,R05037,R01412,R05857,R05229,R05228,R08611,R06551,R07185,R05301,R05302,R05097,R03812,R05320,R06539,R01252,R08081,R03737,R03376,R00474,R08610,R05419,R02444,R02445,R00265,R00621,R01879,R06338,R06335,R03218,R03219,R06336,R06337,R02486,R07366,R07996,R08165,R05039,R07993,R03590,R01700,R07187,R06540,R02160,R07329,R03806,R07184,R00272,R07186,R03640,R07368,R03809,R07367,R05469,R05468,R01197,R03009,R03008,R04073,R03451,R05722,R05723,R05466,R02397,R06323,R06322,R03126,R04276,R03102,R03103,R01940,R01933,R00214,R00216,R03028,R01933,R01939,R00472,R03028,R00457,R07598,R00453
255	0.33	220	13	87	0	0	C00026->C00047:[3->3,3->9]	RP11169,RP05939,RP05677,RP01861,RP00609,RP05938,RP07306,RP04034,RP01856,RP02699,RP08329,RP01859,RP00497	R05579,R02315,R02313,R08549,R07997,R08082,R08050,R05036,R05037,R01412,R05857,R05229,R05228,R08611,R06551,R07185,R05301,R05302,R05097,R03812,R05320,R06539,R01252,R08081,R03737,R03376,R00474,R08610,R05419,R02444,R02445,R00265,R00621,R01879,R06338,R06335,R03218,R03219,R06336,R06337,R02486,R07366,R07996,R08165,R05039,R07993,R03590,R01700,R07187,R06540,R02160,R07329,R03806,R07184,R00272,R07186,R03640,R07368,R03809,R07367,R05469,R05468,R01197,R03009,R03008,R04073,R03451,R05722,R05723,R05466,R02397,R06323,R06322,R03126,R04276,R01940,R00715,R00716,R01940,R01933,R03028,R04390,R01933,R03028,R04863,R01939,R03098
256	0.33	746	13	19	0	0	C00024->C00047:[49->3,49->9]	RP05981,RP05939,RP06172,RP01861,RP00609,RP05938,RP06101,RP00418,RP04034,RP01856,RP08329,RP01859,RP00497	R02488,R02487,R02315,R02313,R00472,R01940,R00715,R00716,R01940,R01933,R00214,R00216,R02488,R02487,R04390,R01933,R04863,R01939,R03098
257	0.33	274	13	157	0	0	C00026->C00047:[3->3,3->9]	RP05981,RP05677,RP01861,RP05938,RP00014,RP00418,RP08483,RP04034,RP01856,RP08329,RP01859,RP00497,RP00405	R02488,R02487,R08549,R07997,R08082,R08050,R05036,R05037,R01412,R05857,R05229,R05228,R08611,R06551,R07185,R05301,R05302,R05097,R03812,R05320,R06539,R01252,R08081,R03737,R03376,R00474,R08610,R05419,R02444,R02445,R00265,R00621,R01879,R06338,R06335,R03218,R03219,R06336,R06337,R02486,R07366,R07996,R08165,R05039,R07993,R03590,R01700,R07187,R06540,R02160,R07329,R03806,R07184,R00272,R07186,R03640,R07368,R03809,R07367,R05469,R05468,R01197,R03009,R03008,R04073,R03451,R05722,R05723,R05466,R02397,R06323,R06322,R03126,R04276,R01940,R01940,R01933,R07659,R04467,R04234,R00093,R01161,R06423,R00250,R07276,R03053,R01214,R07275,R04338,R05052,R04475,R04438,R02283,R02772,R02773,R02619,R00684,R00668,R00243,R00114,R00248,R04269,R06977,R01939,R07277,R04029,R01956,R03243,R01155,R01648,R05507,R01339,R04529,R07396,R04028,R04171,R03207,R00667,R05085,R02433,R04188,R00895,R04173,R01684,R06426,R01090,R02199,R04217,R02077,R00258,R07613,R00021,R00694,R03248,R00372,R00355,R04051,R02274,R00734,R03952,R02700,R00457,R00908,R03120,R06844,R03266,R02488,R02487,R00261,R04390,R01933,R04863,R01939,R03098,R00457,R07598,R00453
258	0.33	640	9	16	0	0	C00024->C00047:[49->3,49->9]	RP05981,RP06172,RP00500,RP05938,RP06101,RP00418,RP01856,RP01859,RP00405	R02488,R02487,R00472,R03102,R03103,R01940,R01933,R00214,R00216,R02488,R02487,R01933,R01939,R00457,R07598,R00453
259	0.67	225	13	91	0	0	C00026->C00047:[3->3,3->9], C00024->C00047:[49->1,50->2]	RP05981,RP05939,RP05677,RP01861,RP00500,RP00609,RP05938,RP04394,RP00418,RP01856,RP02697,RP00314,RP01859	R02488,R02487,R02315,R02313,R08549,R07997,R08082,R08050,R05036,R05037,R01412,R05857,R05229,R05228,R08611,R06551,R07185,R05301,R05302,R05097,R03812,R05320,R06539,R01252,R08081,R03737,R03376,R00474,R08610,R05419,R02444,R02445,R00265,R00621,R01879,R06338,R06335,R03218,R03219,R06336,R06337,R02486,R07366,R07996,R08165,R05039,R07993,R03590,R01700,R07187,R06540,R02160,R07329,R03806,R07184,R00272,R07186,R03640,R07368,R03809,R07367,R05469,R05468,R01197,R03009,R03008,R04073,R03451,R05722,R05723,R05466,R02397,R06323,R06322,R03126,R04276,R01940,R03102,R03103,R00715,R00716,R01940,R01933,R00238,R02488,R02487,R01933,R03026,R01976,R01975,R01939
260	0.33	252	15	95	0	0	C00026->C00047:[3->3,3->9]	RP05857,RP05981,RP05677,RP05938,RP00418,RP00930,RP06172,RP04034,RP01856,RP08329,RP01859,RP00121,RP01292,RP00497,RP00405	R00709,R00267,R02488,R02487,R08549,R07997,R08082,R08050,R05036,R05037,R01412,R05857,R05229,R05228,R08611,R06551,R07185,R05301,R05302,R05097,R03812,R05320,R06539,R01252,R08081,R03737,R03376,R00474,R08610,R05419,R02444,R02445,R00265,R00621,R01879,R06338,R06335,R03218,R03219,R06336,R06337,R02486,R07366,R07996,R08165,R05039,R07993,R03590,R01700,R07187,R06540,R02160,R07329,R03806,R07184,R00272,R07186,R03640,R07368,R03809,R07367,R05469,R05468,R01197,R03009,R03008,R04073,R03451,R05722,R05723,R05466,R02397,R06323,R06322,R03126,R04276,R01940,R01933,R02488,R02487,R00479,R00472,R04390,R01933,R04863,R01939,R00412,R00408,R02164,R00402,R01082,R03098,R00457,R07598,R00453
261	0.67	271	14	160	0	0	C00026->C00047:[3->3,3->9], C00024->C00047:[49->1,50->2]	RP05981,RP05677,RP01861,RP00500,RP00314,RP05938,RP00418,RP00014,RP08483,RP01856,RP02697,RP04394,RP01859,RP00405	R02488,R02487,R08549,R07997,R08082,R08050,R05036,R05037,R01412,R05857,R05229,R05228,R08611,R06551,R07185,R05301,R05302,R05097,R03812,R05320,R06539,R01252,R08081,R03737,R03376,R00474,R08610,R05419,R02444,R02445,R00265,R00621,R01879,R06338,R06335,R03218,R03219,R06336,R06337,R02486,R07366,R07996,R08165,R05039,R07993,R03590,R01700,R07187,R06540,R02160,R07329,R03806,R07184,R00272,R07186,R03640,R07368,R03809,R07367,R05469,R05468,R01197,R03009,R03008,R04073,R03451,R05722,R05723,R05466,R02397,R06323,R06322,R03126,R04276,R01940,R03102,R03103,R01976,R01975,R01940,R01933,R02488,R02487,R07659,R04467,R04234,R00093,R01161,R06423,R00250,R07276,R03053,R01214,R07275,R04338,R05052,R04475,R04438,R02283,R02772,R02773,R02619,R00684,R00668,R00243,R00114,R00248,R04269,R06977,R01939,R07277,R04029,R01956,R03243,R01155,R01648,R05507,R01339,R04529,R07396,R04028,R04171,R03207,R00667,R05085,R02433,R04188,R00895,R04173,R01684,R06426,R01090,R02199,R04217,R02077,R00258,R07613,R00021,R00694,R03248,R00372,R00355,R04051,R02274,R00734,R03952,R02700,R00457,R00908,R03120,R06844,R03266,R00261,R01933,R03026,R00238,R01939,R00457,R07598,R00453
262	0.33	208	10	87	0	0	C00026->C00047:[3->3,3->9]	RP05981,RP05939,RP05677,RP01861,RP00500,RP00609,RP07082,RP00418,RP01859,RP05938	R02488,R02487,R02315,R02313,R08549,R07997,R08082,R08050,R05036,R05037,R01412,R05857,R05229,R05228,R08611,R06551,R07185,R05301,R05302,R05097,R03812,R05320,R06539,R01252,R08081,R03737,R03376,R00474,R08610,R05419,R02444,R02445,R00265,R00621,R01879,R06338,R06335,R03218,R03219,R06336,R06337,R02486,R07366,R07996,R08165,R05039,R07993,R03590,R01700,R07187,R06540,R02160,R07329,R03806,R07184,R00272,R07186,R03640,R07368,R03809,R07367,R05469,R05468,R01197,R03009,R03008,R04073,R03451,R05722,R05723,R05466,R02397,R06323,R06322,R03126,R04276,R01940,R03102,R03103,R00715,R00716,R02571,R02488,R02487,R01939,R01940,R01933
263	0.33	222	11	89	0	0	C00026->C00047:[3->3,3->9], C00024->C00047:[49->3,49->9]	RP05981,RP05939,RP06172,RP00500,RP00609,RP05938,RP06101,RP00418,RP01856,RP01859,RP05677	R02488,R02487,R02315,R02313,R00472,R03102,R03103,R00715,R00716,R01940,R01933,R00214,R00216,R02488,R02487,R01933,R01939,R08549,R07997,R08082,R08050,R05036,R05037,R01412,R05857,R05229,R05228,R08611,R06551,R07185,R05301,R05302,R05097,R03812,R05320,R06539,R01252,R08081,R03737,R03376,R00474,R08610,R05419,R02444,R02445,R00265,R00621,R01879,R06338,R06335,R03218,R03219,R06336,R06337,R02486,R07366,R07996,R08165,R05039,R07993,R03590,R01700,R07187,R06540,R02160,R07329,R03806,R07184,R00272,R07186,R03640,R07368,R03809,R07367,R05469,R05468,R01197,R03009,R03008,R04073,R03451,R05722,R05723,R05466,R02397,R06323,R06322,R03126,R04276
264	0.33	266	17	97	0	0	C00026->C00047:[3->3,3->9]	RP05857,RP05981,RP05939,RP05677,RP01861,RP00609,RP07082,RP00418,RP00497,RP04034,RP00121,RP08329,RP01859,RP01292,RP05938,RP00930,RP06172	R00709,R00267,R02488,R02487,R02315,R02313,R08549,R07997,R08082,R08050,R05036,R05037,R01412,R05857,R05229,R05228,R08611,R06551,R07185,R05301,R05302,R05097,R03812,R05320,R06539,R01252,R08081,R03737,R03376,R00474,R08610,R05419,R02444,R02445,R00265,R00621,R01879,R06338,R06335,R03218,R03219,R06336,R06337,R02486,R07366,R07996,R08165,R05039,R07993,R03590,R01700,R07187,R06540,R02160,R07329,R03806,R07184,R00272,R07186,R03640,R07368,R03809,R07367,R05469,R05468,R01197,R03009,R03008,R04073,R03451,R05722,R05723,R05466,R02397,R06323,R06322,R03126,R04276,R01940,R00715,R00716,R02571,R02488,R02487,R03098,R04390,R00412,R00408,R02164,R00402,R04863,R01939,R01082,R01940,R01933,R00479,R00472
265	0.33	197	10	85	0	0	C00026->C00047:[3->3,3->9]	RP11169,RP05939,RP05677,RP00500,RP00609,RP05938,RP02699,RP01856,RP01859,RP07306	R05579,R02315,R02313,R08549,R07997,R08082,R08050,R05036,R05037,R01412,R05857,R05229,R05228,R08611,R06551,R07185,R05301,R05302,R05097,R03812,R05320,R06539,R01252,R08081,R03737,R03376,R00474,R08610,R05419,R02444,R02445,R00265,R00621,R01879,R06338,R06335,R03218,R03219,R06336,R06337,R02486,R07366,R07996,R08165,R05039,R07993,R03590,R01700,R07187,R06540,R02160,R07329,R03806,R07184,R00272,R07186,R03640,R07368,R03809,R07367,R05469,R05468,R01197,R03009,R03008,R04073,R03451,R05722,R05723,R05466,R02397,R06323,R06322,R03126,R04276,R03102,R03103,R00715,R00716,R01940,R01933,R03028,R01933,R01939,R03028
266	0.33	233	14	91	0	0	C00026->C00047:[3->3,3->9], C00024->C00047:[49->3,49->9]	RP05981,RP05939,RP05677,RP01861,RP00609,RP07082,RP06101,RP00418,RP00497,RP04034,RP08329,RP01859,RP05938,RP06172	R02488,R02487,R02315,R02313,R08549,R07997,R08082,R08050,R05036,R05037,R01412,R05857,R05229,R05228,R08611,R06551,R07185,R05301,R05302,R05097,R03812,R05320,R06539,R01252,R08081,R03737,R03376,R00474,R08610,R05419,R02444,R02445,R00265,R00621,R01879,R06338,R06335,R03218,R03219,R06336,R06337,R02486,R07366,R07996,R08165,R05039,R07993,R03590,R01700,R07187,R06540,R02160,R07329,R03806,R07184,R00272,R07186,R03640,R07368,R03809,R07367,R05469,R05468,R01197,R03009,R03008,R04073,R03451,R05722,R05723,R05466,R02397,R06323,R06322,R03126,R04276,R01940,R00715,R00716,R02571,R00214,R00216,R02488,R02487,R03098,R04390,R04863,R01939,R01940,R01933,R00472
267	0.67	583	12	20	0	0	C00024->C00047:[49->3,49->5,49->9,50->8]	RP05981,RP06172,RP00500,RP00314,RP05938,RP06101,RP00418,RP12277,RP01856,RP02697,RP01859,RP00405	R02488,R02487,R00472,R03102,R03103,R01976,R01975,R01940,R01933,R00214,R00216,R02488,R02487,R00238,R01933,R03026,R01939,R00457,R07598,R00453
268	0.67	636	15	25	0	0	C00024->C00047:[49->1,49->3,49->9,50->2]	RP05981,RP00305,RP06172,RP00500,RP00314,RP05938,RP06101,RP00418,RP04394,RP01856,RP05880,RP01859,RP02697,RP01431,RP00405	R02488,R02487,R00709,R00267,R00472,R03102,R03103,R01976,R01975,R01940,R01933,R00214,R00216,R02488,R02487,R00238,R01933,R00351,R00352,R01939,R03026,R01324,R00457,R07598,R00453
269	0.33	505	13	30	0	0	C00024->C00047:[49->3,49->9]	RP05981,RP05939,RP06172,RP01861,RP00500,RP00609,RP05938,RP06101,RP00418,RP00079,RP01856,RP01859,RP05729	R02488,R02487,R02315,R02313,R00472,R01940,R03102,R03103,R00715,R00716,R01940,R01933,R00214,R00216,R02488,R02487,R00361,R00360,R00343,R00342,R01447,R01257,R01933,R01939,R00217,R00346,R00345,R00726,R00341,R00431
270	0.33	213	14	99	0	0	C00026->C00047:[3->3,3->9]	RP11169,RP05939,RP06172,RP01861,RP00500,RP00609,RP05938,RP00079,RP07306,RP02699,RP01856,RP01859,RP05729,RP05677	R05579,R02315,R02313,R00472,R01940,R03102,R03103,R00715,R00716,R01940,R01933,R00361,R00360,R00343,R00342,R01447,R01257,R03028,R03028,R01933,R01939,R00217,R00346,R00345,R00726,R00341,R00431,R08549,R07997,R08082,R08050,R05036,R05037,R01412,R05857,R05229,R05228,R08611,R06551,R07185,R05301,R05302,R05097,R03812,R05320,R06539,R01252,R08081,R03737,R03376,R00474,R08610,R05419,R02444,R02445,R00265,R00621,R01879,R06338,R06335,R03218,R03219,R06336,R06337,R02486,R07366,R07996,R08165,R05039,R07993,R03590,R01700,R07187,R06540,R02160,R07329,R03806,R07184,R00272,R07186,R03640,R07368,R03809,R07367,R05469,R05468,R01197,R03009,R03008,R04073,R03451,R05722,R05723,R05466,R02397,R06323,R06322,R03126,R04276
271	0.33	384	13	97	0	0	C00026->C00047:[3->3,3->9], C00024->C00047:[49->3,49->9]	RP05981,RP05939,RP06172,RP00500,RP00609,RP05938,RP00418,RP00079,RP00014,RP08483,RP01856,RP01859,RP05729	R02488,R02487,R02315,R02313,R00472,R03102,R03103,R00715,R00716,R01940,R01933,R02488,R02487,R00361,R00360,R00343,R00342,R01447,R01257,R07659,R04467,R04234,R00093,R01161,R06423,R00250,R07276,R03053,R01214,R07275,R04338,R05052,R04475,R04438,R02283,R02772,R02773,R02619,R00684,R00668,R00243,R00114,R00248,R04269,R06977,R01939,R07277,R04029,R01956,R03243,R01155,R01648,R05507,R01339,R04529,R07396,R04028,R04171,R03207,R00667,R05085,R02433,R04188,R00895,R04173,R01684,R06426,R01090,R02199,R04217,R02077,R00258,R07613,R00021,R00694,R03248,R00372,R00355,R04051,R02274,R00734,R03952,R02700,R00457,R00908,R03120,R06844,R03266,R00261,R01933,R01939,R00217,R00346,R00345,R00726,R00341,R00431
272	0.33	230	15	101	0	0	C00026->C00047:[3->3,3->9]	RP05981,RP05939,RP05677,RP01861,RP00609,RP05938,RP00418,RP00079,RP05729,RP04034,RP01856,RP08329,RP01859,RP00497,RP06172	R02488,R02487,R02315,R02313,R08549,R07997,R08082,R08050,R05036,R05037,R01412,R05857,R05229,R05228,R08611,R06551,R07185,R05301,R05302,R05097,R03812,R05320,R06539,R01252,R08081,R03737,R03376,R00474,R08610,R05419,R02444,R02445,R00265,R00621,R01879,R06338,R06335,R03218,R03219,R06336,R06337,R02486,R07366,R07996,R08165,R05039,R07993,R03590,R01700,R07187,R06540,R02160,R07329,R03806,R07184,R00272,R07186,R03640,R07368,R03809,R07367,R05469,R05468,R01197,R03009,R03008,R04073,R03451,R05722,R05723,R05466,R02397,R06323,R06322,R03126,R04276,R01940,R00715,R00716,R01940,R01933,R02488,R02487,R00361,R00360,R00343,R00342,R01447,R01257,R00217,R00346,R00345,R00726,R00341,R00431,R04390,R01933,R04863,R01939,R03098,R00472
273	0.33	218	14	100	0	0	C00026->C00047:[3->3,3->9]	RP05981,RP05677,RP01861,RP05938,RP00418,RP00079,RP05729,RP04034,RP01856,RP08329,RP01859,RP06172,RP00497,RP00405	R02488,R02487,R08549,R07997,R08082,R08050,R05036,R05037,R01412,R05857,R05229,R05228,R08611,R06551,R07185,R05301,R05302,R05097,R03812,R05320,R06539,R01252,R08081,R03737,R03376,R00474,R08610,R05419,R02444,R02445,R00265,R00621,R01879,R06338,R06335,R03218,R03219,R06336,R06337,R02486,R07366,R07996,R08165,R05039,R07993,R03590,R01700,R07187,R06540,R02160,R07329,R03806,R07184,R00272,R07186,R03640,R07368,R03809,R07367,R05469,R05468,R01197,R03009,R03008,R04073,R03451,R05722,R05723,R05466,R02397,R06323,R06322,R03126,R04276,R01940,R01940,R01933,R02488,R02487,R00361,R00360,R00343,R00342,R01447,R01257,R00217,R00346,R00345,R00726,R00341,R00431,R04390,R01933,R04863,R01939,R00472,R03098,R00457,R07598,R00453
274	0.67	284	17	162	0	0	C00026->C00047:[3->3,3->9], C00024->C00047:[49->1,50->2]	RP01861,RP00609,RP00014,RP02697,RP04394,RP05981,RP05939,RP05677,RP05938,RP00418,RP08483,RP04034,RP01856,RP08329,RP00314,RP01859,RP00497	R01940,R00715,R00716,R07659,R04467,R04234,R00093,R01161,R06423,R00250,R07276,R03053,R01214,R07275,R04338,R05052,R04475,R04438,R02283,R02772,R02773,R02619,R00684,R00668,R00243,R00114,R00248,R04269,R06977,R01939,R07277,R04029,R01956,R03243,R01155,R01648,R05507,R01339,R04529,R07396,R04028,R04171,R03207,R00667,R05085,R02433,R04188,R00895,R04173,R01684,R06426,R01090,R02199,R04217,R02077,R00258,R07613,R00021,R00694,R03248,R00372,R00355,R04051,R02274,R00734,R03952,R02700,R00457,R00908,R03120,R06844,R03266,R03026,R00238,R02488,R02487,R02315,R02313,R08549,R07997,R08082,R08050,R05036,R05037,R01412,R05857,R05229,R05228,R08611,R06551,R07185,R05301,R05302,R05097,R03812,R05320,R06539,R01252,R08081,R03737,R03376,R00474,R08610,R05419,R02444,R02445,R00265,R00621,R01879,R06338,R06335,R03218,R03219,R06336,R06337,R02486,R07366,R07996,R08165,R05039,R07993,R03590,R01700,R07187,R06540,R02160,R07329,R03806,R07184,R00272,R07186,R03640,R07368,R03809,R07367,R05469,R05468,R01197,R03009,R03008,R04073,R03451,R05722,R05723,R05466,R02397,R06323,R06322,R03126,R04276,R01940,R01933,R02488,R02487,R00261,R04390,R01933,R04863,R01976,R01975,R01939,R03098
275	0.33	267	17	204	0	0	C00026->C00047:[3->3,3->9]	RP05981,RP03973,RP05677,RP03722,RP01319,RP02707,RP05938,RP00418,RP00007,RP04034,RP01856,RP06373,RP08329,RP01859,RP08184,RP00497,RP00405	R02488,R02487,R00181,R08549,R07997,R08082,R08050,R05036,R05037,R01412,R05857,R05229,R05228,R08611,R06551,R07185,R05301,R05302,R05097,R03812,R05320,R06539,R01252,R08081,R03737,R03376,R00474,R08610,R05419,R02444,R02445,R00265,R00621,R01879,R06338,R06335,R03218,R03219,R06336,R06337,R02486,R07366,R07996,R08165,R05039,R07993,R03590,R01700,R07187,R06540,R02160,R07329,R03806,R07184,R00272,R07186,R03640,R07368,R03809,R07367,R05469,R05468,R01197,R03009,R03008,R04073,R03451,R05722,R05723,R05466,R02397,R06323,R06322,R03126,R04276,R00130,R01127,R03036,R01940,R01933,R02488,R02487,R02837,R04723,R06635,R05672,R01556,R00228,R00229,R00227,R01023,R02772,R06643,R01850,R02152,R05537,R04364,R00586,R01889,R03230,R00627,R00706,R00705,R02481,R04348,R01624,R08530,R08531,R05351,R01154,R08332,R08331,R03621,R01204,R03437,R00271,R07833,R00234,R00230,R04466,R00236,R03065,R03064,R05188,R01196,R04192,R03668,R04316,R02191,R00370,R00371,R02396,R02058,R00235,R01808,R01807,R01806,R01213,R05876,R05190,R06453,R05870,R01160,R08532,R08248,R03903,R07251,R07252,R07253,R03056,R06510,R02911,R00487,R00209,R01089,R02616,R01978,R04024,R01776,R02387,R06311,R05063,R08036,R08213,R00472,R08250,R04950,R03910,R04484,R00211,R00210,R00998,R00212,R07249,R05332,R02569,R03455,R00259,R06978,R03552,R03760,R00351,R00352,R00399,R00693,R03767,R08433,R00238,R06307,R03017,R07399,R00454,R00927,R03168,R04390,R01933,R00941,R04863,R01939,R04560,R03098,R00457,R07598,R00453
276	0.33	670	14	23	0	0	C00024->C00047:[49->1,50->2]	RP05981,RP00305,RP05939,RP00500,RP00314,RP05938,RP00418,RP04394,RP01856,RP02697,RP00609,RP01859,RP01431,RP05880	R02488,R02487,R00709,R00267,R02315,R02313,R03102,R03103,R01976,R01975,R01940,R01933,R02488,R02487,R00238,R01933,R03026,R00715,R00716,R01939,R01324,R00351,R00352
277	0.33	235	14	93	0	0	C00026->C00047:[3->3,3->9]	RP05857,RP11169,RP05677,RP00500,RP05938,RP00930,RP06172,RP02699,RP01856,RP01859,RP00121,RP01292,RP07306,RP00405	R00709,R00267,R05579,R08549,R07997,R08082,R08050,R05036,R05037,R01412,R05857,R05229,R05228,R08611,R06551,R07185,R05301,R05302,R05097,R03812,R05320,R06539,R01252,R08081,R03737,R03376,R00474,R08610,R05419,R02444,R02445,R00265,R00621,R01879,R06338,R06335,R03218,R03219,R06336,R06337,R02486,R07366,R07996,R08165,R05039,R07993,R03590,R01700,R07187,R06540,R02160,R07329,R03806,R07184,R00272,R07186,R03640,R07368,R03809,R07367,R05469,R05468,R01197,R03009,R03008,R04073,R03451,R05722,R05723,R05466,R02397,R06323,R06322,R03126,R04276,R03102,R03103,R01940,R01933,R00479,R00472,R03028,R01933,R01939,R00412,R00408,R02164,R00402,R01082,R03028,R00457,R07598,R00453
278	0.67	422	16	90	0	0	C00026->C00047:[3->3,3->9], C00024->C00047:[49->1,50->2]	RP00418,RP05981,RP05939,RP02697,RP01861,RP00609,RP05938,RP00014,RP04394,RP08483,RP04034,RP01856,RP08329,RP00314,RP01859,RP00497	R02488,R02487,R02488,R02487,R02315,R02313,R03026,R01940,R00715,R00716,R01940,R01933,R07659,R04467,R04234,R00093,R01161,R06423,R00250,R07276,R03053,R01214,R07275,R04338,R05052,R04475,R04438,R02283,R02772,R02773,R02619,R00684,R00668,R00243,R00114,R00248,R04269,R06977,R01939,R07277,R04029,R01956,R03243,R01155,R01648,R05507,R01339,R04529,R07396,R04028,R04171,R03207,R00667,R05085,R02433,R04188,R00895,R04173,R01684,R06426,R01090,R02199,R04217,R02077,R00258,R07613,R00021,R00694,R03248,R00372,R00355,R04051,R02274,R00734,R03952,R02700,R00457,R00908,R03120,R06844,R03266,R00238,R00261,R04390,R01933,R04863,R01976,R01975,R01939,R03098
279	0.33	218	12	89	0	0	C00026->C00047:[3->3,3->9], C00024->C00047:[49->3,49->9]	RP05981,RP05677,RP05938,RP06101,RP00418,RP04034,RP01856,RP08329,RP01859,RP06172,RP00497,RP00405	R02488,R02487,R08549,R07997,R08082,R08050,R05036,R05037,R01412,R05857,R05229,R05228,R08611,R06551,R07185,R05301,R05302,R05097,R03812,R05320,R06539,R01252,R08081,R03737,R03376,R00474,R08610,R05419,R02444,R02445,R00265,R00621,R01879,R06338,R06335,R03218,R03219,R06336,R06337,R02486,R07366,R07996,R08165,R05039,R07993,R03590,R01700,R07187,R06540,R02160,R07329,R03806,R07184,R00272,R07186,R03640,R07368,R03809,R07367,R05469,R05468,R01197,R03009,R03008,R04073,R03451,R05722,R05723,R05466,R02397,R06323,R06322,R03126,R04276,R01940,R01933,R00214,R00216,R02488,R02487,R04390,R01933,R04863,R01939,R00472,R03098,R00457,R07598,R00453
280	0.33	220	14	100	0	0	C00026->C00047:[3->3,3->9]	RP05981,RP05939,RP05677,RP00609,RP05938,RP00418,RP00079,RP05729,RP04034,RP01856,RP08329,RP01859,RP00497,RP06172	R02488,R02487,R02315,R02313,R08549,R07997,R08082,R08050,R05036,R05037,R01412,R05857,R05229,R05228,R08611,R06551,R07185,R05301,R05302,R05097,R03812,R05320,R06539,R01252,R08081,R03737,R03376,R00474,R08610,R05419,R02444,R02445,R00265,R00621,R01879,R06338,R06335,R03218,R03219,R06336,R06337,R02486,R07366,R07996,R08165,R05039,R07993,R03590,R01700,R07187,R06540,R02160,R07329,R03806,R07184,R00272,R07186,R03640,R07368,R03809,R07367,R05469,R05468,R01197,R03009,R03008,R04073,R03451,R05722,R05723,R05466,R02397,R06323,R06322,R03126,R04276,R00715,R00716,R01940,R01933,R02488,R02487,R00361,R00360,R00343,R00342,R01447,R01257,R00217,R00346,R00345,R00726,R00341,R00431,R04390,R01933,R04863,R01939,R03098,R00472
281	0.33	400	16	99	0	0	C00026->C00047:[3->3,3->9], C00024->C00047:[49->3,49->9]	RP00418,RP05981,RP05939,RP06172,RP01861,RP00609,RP05938,RP00014,RP00079,RP05729,RP08483,RP04034,RP01856,RP08329,RP01859,RP00497	R02488,R02487,R02488,R02487,R02315,R02313,R00472,R01940,R00715,R00716,R01940,R01933,R07659,R04467,R04234,R00093,R01161,R06423,R00250,R07276,R03053,R01214,R07275,R04338,R05052,R04475,R04438,R02283,R02772,R02773,R02619,R00684,R00668,R00243,R00114,R00248,R04269,R06977,R01939,R07277,R04029,R01956,R03243,R01155,R01648,R05507,R01339,R04529,R07396,R04028,R04171,R03207,R00667,R05085,R02433,R04188,R00895,R04173,R01684,R06426,R01090,R02199,R04217,R02077,R00258,R07613,R00021,R00694,R03248,R00372,R00355,R04051,R02274,R00734,R03952,R02700,R00457,R00908,R03120,R06844,R03266,R00361,R00360,R00343,R00342,R01447,R01257,R00217,R00346,R00345,R00726,R00341,R00431,R00261,R04390,R01933,R04863,R01939,R03098
282	0.17	403	8	80	0	0	C00026->C00047:[3->3]	RP08483,RP01856,RP01859,RP01861,RP00500,RP05938,RP00014,RP00405	R00261,R01933,R01939,R01940,R03102,R03103,R01940,R01933,R07659,R04467,R04234,R00093,R01161,R06423,R00250,R07276,R03053,R01214,R07275,R04338,R05052,R04475,R04438,R02283,R02772,R02773,R02619,R00684,R00668,R00243,R00114,R00248,R04269,R06977,R01939,R07277,R04029,R01956,R03243,R01155,R01648,R05507,R01339,R04529,R07396,R04028,R04171,R03207,R00667,R05085,R02433,R04188,R00895,R04173,R01684,R06426,R01090,R02199,R04217,R02077,R00258,R07613,R00021,R00694,R03248,R00372,R00355,R04051,R02274,R00734,R03952,R02700,R00457,R00908,R03120,R06844,R03266,R00457,R07598,R00453
283	0.33	353	17	202	0	0	C00026->C00047:[3->3,3->9]	RP02707,RP05981,RP03973,RP05939,RP01319,RP00500,RP00609,RP05938,RP00014,RP00007,RP00418,RP08483,RP03722,RP01856,RP06373,RP01859,RP08184	R03036,R02488,R02487,R00181,R02315,R02313,R01127,R03102,R03103,R00715,R00716,R01940,R01933,R07659,R04467,R04234,R00093,R01161,R06423,R00250,R07276,R03053,R01214,R07275,R04338,R05052,R04475,R04438,R02283,R02772,R02773,R02619,R00684,R00668,R00243,R00114,R00248,R04269,R06977,R01939,R07277,R04029,R01956,R03243,R01155,R01648,R05507,R01339,R04529,R07396,R04028,R04171,R03207,R00667,R05085,R02433,R04188,R00895,R04173,R01684,R06426,R01090,R02199,R04217,R02077,R00258,R07613,R00021,R00694,R03248,R00372,R00355,R04051,R02274,R00734,R03952,R02700,R00457,R00908,R03120,R06844,R03266,R02837,R04723,R06635,R05672,R01556,R00228,R00229,R00227,R01023,R02772,R06643,R01850,R02152,R05537,R04364,R00586,R01889,R03230,R00627,R00706,R00705,R02481,R04348,R01624,R08530,R08531,R05351,R01154,R08332,R08331,R03621,R01204,R03437,R00271,R07833,R00234,R00230,R04466,R00236,R03065,R03064,R05188,R01196,R04192,R03668,R04316,R02191,R00370,R00371,R02396,R02058,R00235,R01808,R01807,R01806,R01213,R05876,R05190,R06453,R05870,R01160,R08532,R08248,R03903,R07251,R07252,R07253,R03056,R06510,R02911,R00487,R00209,R01089,R02616,R01978,R04024,R01776,R02387,R06311,R05063,R08036,R08213,R00472,R08250,R04950,R03910,R04484,R00211,R00210,R00998,R00212,R07249,R05332,R02569,R03455,R00259,R06978,R03552,R03760,R00351,R00352,R00399,R00693,R03767,R08433,R00238,R06307,R03017,R07399,R00454,R00927,R03168,R02488,R02487,R00261,R00130,R01933,R00941,R01939,R04560
284	0.67	247	15	95	0	0	C00026->C00047:[3->3,3->9], C00024->C00047:[49->1,50->2]	RP05981,RP00305,RP05939,RP05677,RP00500,RP00609,RP05938,RP00418,RP04394,RP01856,RP02697,RP00314,RP01859,RP01431,RP05880	R02488,R02487,R00709,R00267,R02315,R02313,R08549,R07997,R08082,R08050,R05036,R05037,R01412,R05857,R05229,R05228,R08611,R06551,R07185,R05301,R05302,R05097,R03812,R05320,R06539,R01252,R08081,R03737,R03376,R00474,R08610,R05419,R02444,R02445,R00265,R00621,R01879,R06338,R06335,R03218,R03219,R06336,R06337,R02486,R07366,R07996,R08165,R05039,R07993,R03590,R01700,R07187,R06540,R02160,R07329,R03806,R07184,R00272,R07186,R03640,R07368,R03809,R07367,R05469,R05468,R01197,R03009,R03008,R04073,R03451,R05722,R05723,R05466,R02397,R06323,R06322,R03126,R04276,R03102,R03103,R00715,R00716,R01940,R01933,R02488,R02487,R00238,R01933,R03026,R01976,R01975,R01939,R01324,R00351,R00352
285	0.67	403	14	89	0	0	C00026->C00047:[3->3,3->9], C00024->C00047:[49->5,50->8]	RP05981,RP05939,RP12277,RP01861,RP00500,RP00609,RP07082,RP00014,RP00418,RP08483,RP02697,RP00314,RP01859,RP05938	R02488,R02487,R02315,R02313,R00238,R01940,R03102,R03103,R00715,R00716,R02571,R07659,R04467,R04234,R00093,R01161,R06423,R00250,R07276,R03053,R01214,R07275,R04338,R05052,R04475,R04438,R02283,R02772,R02773,R02619,R00684,R00668,R00243,R00114,R00248,R04269,R06977,R01939,R07277,R04029,R01956,R03243,R01155,R01648,R05507,R01339,R04529,R07396,R04028,R04171,R03207,R00667,R05085,R02433,R04188,R00895,R04173,R01684,R06426,R01090,R02199,R04217,R02077,R00258,R07613,R00021,R00694,R03248,R00372,R00355,R04051,R02274,R00734,R03952,R02700,R00457,R00908,R03120,R06844,R03266,R02488,R02487,R00261,R03026,R01976,R01975,R01939,R01940,R01933
286	0.17	209	8	83	0	0	C00026->C00047:[3->3]	RP01859,RP05939,RP05677,RP01861,RP00500,RP00609,RP05938,RP01856	R01939,R02315,R02313,R08549,R07997,R08082,R08050,R05036,R05037,R01412,R05857,R05229,R05228,R08611,R06551,R07185,R05301,R05302,R05097,R03812,R05320,R06539,R01252,R08081,R03737,R03376,R00474,R08610,R05419,R02444,R02445,R00265,R00621,R01879,R06338,R06335,R03218,R03219,R06336,R06337,R02486,R07366,R07996,R08165,R05039,R07993,R03590,R01700,R07187,R06540,R02160,R07329,R03806,R07184,R00272,R07186,R03640,R07368,R03809,R07367,R05469,R05468,R01197,R03009,R03008,R04073,R03451,R05722,R05723,R05466,R02397,R06323,R06322,R03126,R04276,R01940,R03102,R03103,R00715,R00716,R01940,R01933,R01933
287	0.33	265	17	203	0	0	C00026->C00047:[3->3,3->9]	RP11169,RP03973,RP05939,RP05677,RP03722,RP01319,RP00500,RP00609,RP05938,RP00007,RP02707,RP02699,RP01856,RP06373,RP01859,RP08184,RP07306	R05579,R00181,R02315,R02313,R08549,R07997,R08082,R08050,R05036,R05037,R01412,R05857,R05229,R05228,R08611,R06551,R07185,R05301,R05302,R05097,R03812,R05320,R06539,R01252,R08081,R03737,R03376,R00474,R08610,R05419,R02444,R02445,R00265,R00621,R01879,R06338,R06335,R03218,R03219,R06336,R06337,R02486,R07366,R07996,R08165,R05039,R07993,R03590,R01700,R07187,R06540,R02160,R07329,R03806,R07184,R00272,R07186,R03640,R07368,R03809,R07367,R05469,R05468,R01197,R03009,R03008,R04073,R03451,R05722,R05723,R05466,R02397,R06323,R06322,R03126,R04276,R00130,R01127,R03102,R03103,R00715,R00716,R01940,R01933,R02837,R04723,R06635,R05672,R01556,R00228,R00229,R00227,R01023,R02772,R06643,R01850,R02152,R05537,R04364,R00586,R01889,R03230,R00627,R00706,R00705,R02481,R04348,R01624,R08530,R08531,R05351,R01154,R08332,R08331,R03621,R01204,R03437,R00271,R07833,R00234,R00230,R04466,R00236,R03065,R03064,R05188,R01196,R04192,R03668,R04316,R02191,R00370,R00371,R02396,R02058,R00235,R01808,R01807,R01806,R01213,R05876,R05190,R06453,R05870,R01160,R08532,R08248,R03903,R07251,R07252,R07253,R03056,R06510,R02911,R00487,R00209,R01089,R02616,R01978,R04024,R01776,R02387,R06311,R05063,R08036,R08213,R00472,R08250,R04950,R03910,R04484,R00211,R00210,R00998,R00212,R07249,R05332,R02569,R03455,R00259,R06978,R03552,R03760,R00351,R00352,R00399,R00693,R03767,R08433,R00238,R06307,R03017,R07399,R00454,R00927,R03168,R03036,R03028,R01933,R00941,R01939,R04560,R03028
288	0.67	587	18	30	0	0	C00024->C00047:[49->1,50->2,50->3,50->9]	RP05981,RP05939,RP06374,RP01861,RP04290,RP00609,RP00568,RP04394,RP01670,RP00418,RP00500,RP01856,RP06373,RP02697,RP00314,RP01859,RP00285,RP05938	R02488,R02487,R02315,R02313,R00945,R01940,R00220,R00715,R00716,R01218,R01220,R00238,R01655,R02488,R02487,R03102,R03103,R01933,R00941,R03026,R01976,R01975,R01939,R00211,R00210,R00209,R01196,R00212,R01940,R01933
289	0.33	191	8	85	0	0	C00026->C00047:[3->3,3->9]	RP05981,RP05677,RP00500,RP05938,RP00418,RP01856,RP01859,RP00405	R02488,R02487,R08549,R07997,R08082,R08050,R05036,R05037,R01412,R05857,R05229,R05228,R08611,R06551,R07185,R05301,R05302,R05097,R03812,R05320,R06539,R01252,R08081,R03737,R03376,R00474,R08610,R05419,R02444,R02445,R00265,R00621,R01879,R06338,R06335,R03218,R03219,R06336,R06337,R02486,R07366,R07996,R08165,R05039,R07993,R03590,R01700,R07187,R06540,R02160,R07329,R03806,R07184,R00272,R07186,R03640,R07368,R03809,R07367,R05469,R05468,R01197,R03009,R03008,R04073,R03451,R05722,R05723,R05466,R02397,R06323,R06322,R03126,R04276,R03102,R03103,R01940,R01933,R02488,R02487,R01933,R01939,R00457,R07598,R00453
290	0.17	661	13	22	0	0	C00024->C00047:[50->3]	RP05939,RP06374,RP01861,RP04290,RP00609,RP00568,RP01670,RP00500,RP01856,RP06373,RP01859,RP00285,RP05938	R02315,R02313,R00945,R01940,R00220,R00715,R00716,R01218,R01220,R01655,R03102,R03103,R01933,R00941,R01939,R00211,R00210,R00209,R01196,R00212,R01940,R01933
291	0.33	661	13	24	0	0	C00024->C00047:[49->3,49->9]	RP05857,RP05981,RP06172,RP00500,RP05938,RP06101,RP00418,RP00930,RP01856,RP01859,RP00121,RP01292,RP00405	R00709,R00267,R02488,R02487,R00472,R03102,R03103,R01940,R01933,R00214,R00216,R02488,R02487,R00479,R01933,R01939,R00412,R00408,R02164,R00402,R01082,R00457,R07598,R00453
292	0.33	406	10	84	0	0	C00026->C00047:[3->3,3->9]	RP05981,RP05939,RP00500,RP00609,RP05938,RP00014,RP00418,RP08483,RP01856,RP01859	R02488,R02487,R02315,R02313,R03102,R03103,R00715,R00716,R01940,R01933,R07659,R04467,R04234,R00093,R01161,R06423,R00250,R07276,R03053,R01214,R07275,R04338,R05052,R04475,R04438,R02283,R02772,R02773,R02619,R00684,R00668,R00243,R00114,R00248,R04269,R06977,R01939,R07277,R04029,R01956,R03243,R01155,R01648,R05507,R01339,R04529,R07396,R04028,R04171,R03207,R00667,R05085,R02433,R04188,R00895,R04173,R01684,R06426,R01090,R02199,R04217,R02077,R00258,R07613,R00021,R00694,R03248,R00372,R00355,R04051,R02274,R00734,R03952,R02700,R00457,R00908,R03120,R06844,R03266,R02488,R02487,R00261,R01933,R01939
293	0.33	208	10	88	0	0	C00026->C00047:[3->3,3->9], C00024->C00047:[49->3,49->9]	RP05981,RP06172,RP00500,RP05938,RP05677,RP06101,RP00418,RP01856,RP01859,RP00405	R02488,R02487,R00472,R03102,R03103,R01940,R01933,R08549,R07997,R08082,R08050,R05036,R05037,R01412,R05857,R05229,R05228,R08611,R06551,R07185,R05301,R05302,R05097,R03812,R05320,R06539,R01252,R08081,R03737,R03376,R00474,R08610,R05419,R02444,R02445,R00265,R00621,R01879,R06338,R06335,R03218,R03219,R06336,R06337,R02486,R07366,R07996,R08165,R05039,R07993,R03590,R01700,R07187,R06540,R02160,R07329,R03806,R07184,R00272,R07186,R03640,R07368,R03809,R07367,R05469,R05468,R01197,R03009,R03008,R04073,R03451,R05722,R05723,R05466,R02397,R06323,R06322,R03126,R04276,R00214,R00216,R02488,R02487,R01933,R01939,R00457,R07598,R00453
294	0.67	211	12	90	0	0	C00026->C00047:[3->3,3->9], C00024->C00047:[49->1,50->2]	RP05981,RP05677,RP01861,RP00500,RP00314,RP05938,RP04394,RP00418,RP01856,RP02697,RP01859,RP00405	R02488,R02487,R08549,R07997,R08082,R08050,R05036,R05037,R01412,R05857,R05229,R05228,R08611,R06551,R07185,R05301,R05302,R05097,R03812,R05320,R06539,R01252,R08081,R03737,R03376,R00474,R08610,R05419,R02444,R02445,R00265,R00621,R01879,R06338,R06335,R03218,R03219,R06336,R06337,R02486,R07366,R07996,R08165,R05039,R07993,R03590,R01700,R07187,R06540,R02160,R07329,R03806,R07184,R00272,R07186,R03640,R07368,R03809,R07367,R05469,R05468,R01197,R03009,R03008,R04073,R03451,R05722,R05723,R05466,R02397,R06323,R06322,R03126,R04276,R01940,R03102,R03103,R01976,R01975,R01940,R01933,R00238,R02488,R02487,R01933,R03026,R01939,R00457,R07598,R00453
295	0.33	362	17	135	0	0	C00024->C00047:[49->3,49->9]	RP05981,RP03973,RP05939,RP06172,RP01319,RP00500,RP00609,RP05938,RP06101,RP00418,RP00007,RP02707,RP03722,RP01856,RP06373,RP01859,RP08184	R02488,R02487,R00181,R02315,R02313,R00472,R01127,R03102,R03103,R00715,R00716,R01940,R01933,R00214,R00216,R02488,R02487,R02837,R04723,R06635,R05672,R01556,R00228,R00229,R00227,R01023,R02772,R06643,R01850,R02152,R05537,R04364,R00586,R01889,R03230,R00627,R00706,R00705,R02481,R04348,R01624,R08530,R08531,R05351,R01154,R08332,R08331,R03621,R01204,R03437,R00271,R07833,R00234,R00230,R04466,R00236,R03065,R03064,R05188,R01196,R04192,R03668,R04316,R02191,R00370,R00371,R02396,R02058,R00235,R01808,R01807,R01806,R01213,R05876,R05190,R06453,R05870,R01160,R08532,R08248,R03903,R07251,R07252,R07253,R03056,R06510,R02911,R00487,R00209,R01089,R02616,R01978,R04024,R01776,R02387,R06311,R05063,R08036,R08213,R00472,R08250,R04950,R03910,R04484,R00211,R00210,R00998,R00212,R07249,R05332,R02569,R03455,R00259,R06978,R03552,R03760,R00351,R00352,R00399,R00693,R03767,R08433,R00238,R06307,R03017,R07399,R00454,R00927,R03168,R03036,R00130,R01933,R00941,R01939,R04560
296	0.17	518	10	24	0	0	C00024->C00047:[49->3]	RP05939,RP06172,RP01861,RP00500,RP00609,RP05938,RP00079,RP01856,RP01859,RP05729	R02315,R02313,R00472,R01940,R03102,R03103,R00715,R00716,R01940,R01933,R00361,R00360,R00343,R00342,R01447,R01257,R01933,R01939,R00217,R00346,R00345,R00726,R00341,R00431
297	0.33	244	14	91	0	0	C00026->C00047:[3->3,3->9], C00024->C00047:[49->3,49->9]	RP05981,RP05939,RP06172,RP01861,RP00609,RP05938,RP06101,RP00418,RP04034,RP01856,RP08329,RP01859,RP00497,RP05677	R02488,R02487,R02315,R02313,R00472,R01940,R00715,R00716,R01940,R01933,R00214,R00216,R02488,R02487,R04390,R01933,R04863,R01939,R03098,R08549,R07997,R08082,R08050,R05036,R05037,R01412,R05857,R05229,R05228,R08611,R06551,R07185,R05301,R05302,R05097,R03812,R05320,R06539,R01252,R08081,R03737,R03376,R00474,R08610,R05419,R02444,R02445,R00265,R00621,R01879,R06338,R06335,R03218,R03219,R06336,R06337,R02486,R07366,R07996,R08165,R05039,R07993,R03590,R01700,R07187,R06540,R02160,R07329,R03806,R07184,R00272,R07186,R03640,R07368,R03809,R07367,R05469,R05468,R01197,R03009,R03008,R04073,R03451,R05722,R05723,R05466,R02397,R06323,R06322,R03126,R04276
298	0.33	256	14	95	0	0	C00026->C00047:[3->3,3->9]	RP05857,RP05981,RP05939,RP05677,RP00500,RP00609,RP05938,RP00418,RP00930,RP01856,RP01859,RP00121,RP01292,RP06172	R00709,R00267,R02488,R02487,R02315,R02313,R08549,R07997,R08082,R08050,R05036,R05037,R01412,R05857,R05229,R05228,R08611,R06551,R07185,R05301,R05302,R05097,R03812,R05320,R06539,R01252,R08081,R03737,R03376,R00474,R08610,R05419,R02444,R02445,R00265,R00621,R01879,R06338,R06335,R03218,R03219,R06336,R06337,R02486,R07366,R07996,R08165,R05039,R07993,R03590,R01700,R07187,R06540,R02160,R07329,R03806,R07184,R00272,R07186,R03640,R07368,R03809,R07367,R05469,R05468,R01197,R03009,R03008,R04073,R03451,R05722,R05723,R05466,R02397,R06323,R06322,R03126,R04276,R03102,R03103,R00715,R00716,R01940,R01933,R02488,R02487,R00479,R01933,R01939,R00412,R00408,R02164,R00402,R01082,R00472
299	0.33	426	14	92	0	0	C00026->C00047:[3->3,3->9]	RP05857,RP05981,RP06172,RP00500,RP05938,RP00418,RP00014,RP08483,RP01856,RP01859,RP00121,RP01292,RP00930,RP00405	R00709,R00267,R02488,R02487,R00472,R03102,R03103,R01940,R01933,R02488,R02487,R07659,R04467,R04234,R00093,R01161,R06423,R00250,R07276,R03053,R01214,R07275,R04338,R05052,R04475,R04438,R02283,R02772,R02773,R02619,R00684,R00668,R00243,R00114,R00248,R04269,R06977,R01939,R07277,R04029,R01956,R03243,R01155,R01648,R05507,R01339,R04529,R07396,R04028,R04171,R03207,R00667,R05085,R02433,R04188,R00895,R04173,R01684,R06426,R01090,R02199,R04217,R02077,R00258,R07613,R00021,R00694,R03248,R00372,R00355,R04051,R02274,R00734,R03952,R02700,R00457,R00908,R03120,R06844,R03266,R00261,R01933,R01939,R00412,R00408,R02164,R00402,R01082,R00479,R00457,R07598,R00453
300	0.33	271	12	157	0	0	C00026->C00047:[3->3,3->9]	RP05981,RP05939,RP05677,RP01861,RP00500,RP00609,RP07082,RP00014,RP00418,RP08483,RP01859,RP05938	R02488,R02487,R02315,R02313,R08549,R07997,R08082,R08050,R05036,R05037,R01412,R05857,R05229,R05228,R08611,R06551,R07185,R05301,R05302,R05097,R03812,R05320,R06539,R01252,R08081,R03737,R03376,R00474,R08610,R05419,R02444,R02445,R00265,R00621,R01879,R06338,R06335,R03218,R03219,R06336,R06337,R02486,R07366,R07996,R08165,R05039,R07993,R03590,R01700,R07187,R06540,R02160,R07329,R03806,R07184,R00272,R07186,R03640,R07368,R03809,R07367,R05469,R05468,R01197,R03009,R03008,R04073,R03451,R05722,R05723,R05466,R02397,R06323,R06322,R03126,R04276,R01940,R03102,R03103,R00715,R00716,R02571,R07659,R04467,R04234,R00093,R01161,R06423,R00250,R07276,R03053,R01214,R07275,R04338,R05052,R04475,R04438,R02283,R02772,R02773,R02619,R00684,R00668,R00243,R00114,R00248,R04269,R06977,R01939,R07277,R04029,R01956,R03243,R01155,R01648,R05507,R01339,R04529,R07396,R04028,R04171,R03207,R00667,R05085,R02433,R04188,R00895,R04173,R01684,R06426,R01090,R02199,R04217,R02077,R00258,R07613,R00021,R00694,R03248,R00372,R00355,R04051,R02274,R00734,R03952,R02700,R00457,R00908,R03120,R06844,R03266,R02488,R02487,R00261,R01939,R01940,R01933
301	0.67	614	14	22	0	0	C00024->C00047:[49->3,49->5,49->9,50->8]	RP05981,RP05939,RP06172,RP01861,RP00500,RP00609,RP07082,RP06101,RP00418,RP12277,RP02697,RP00314,RP01859,RP05938	R02488,R02487,R02315,R02313,R00472,R01940,R03102,R03103,R00715,R00716,R02571,R00214,R00216,R02488,R02487,R00238,R03026,R01976,R01975,R01939,R01940,R01933
302	0.67	412	15	89	0	0	C00026->C00047:[3->3,3->9], C00024->C00047:[49->5,50->8]	RP05981,RP05939,RP02697,RP00609,RP05938,RP12277,RP00014,RP00418,RP08483,RP04034,RP01856,RP08329,RP00314,RP01859,RP00497	R02488,R02487,R02315,R02313,R03026,R00715,R00716,R01940,R01933,R00238,R07659,R04467,R04234,R00093,R01161,R06423,R00250,R07276,R03053,R01214,R07275,R04338,R05052,R04475,R04438,R02283,R02772,R02773,R02619,R00684,R00668,R00243,R00114,R00248,R04269,R06977,R01939,R07277,R04029,R01956,R03243,R01155,R01648,R05507,R01339,R04529,R07396,R04028,R04171,R03207,R00667,R05085,R02433,R04188,R00895,R04173,R01684,R06426,R01090,R02199,R04217,R02077,R00258,R07613,R00021,R00694,R03248,R00372,R00355,R04051,R02274,R00734,R03952,R02700,R00457,R00908,R03120,R06844,R03266,R02488,R02487,R00261,R04390,R01933,R04863,R01976,R01975,R01939,R03098
303	0.33	276	14	158	0	0	C00026->C00047:[3->3,3->9]	RP05981,RP05939,RP05677,RP01861,RP00609,RP07082,RP00418,RP00497,RP00014,RP08483,RP04034,RP08329,RP01859,RP05938	R02488,R02487,R02315,R02313,R08549,R07997,R08082,R08050,R05036,R05037,R01412,R05857,R05229,R05228,R08611,R06551,R07185,R05301,R05302,R05097,R03812,R05320,R06539,R01252,R08081,R03737,R03376,R00474,R08610,R05419,R02444,R02445,R00265,R00621,R01879,R06338,R06335,R03218,R03219,R06336,R06337,R02486,R07366,R07996,R08165,R05039,R07993,R03590,R01700,R07187,R06540,R02160,R07329,R03806,R07184,R00272,R07186,R03640,R07368,R03809,R07367,R05469,R05468,R01197,R03009,R03008,R04073,R03451,R05722,R05723,R05466,R02397,R06323,R06322,R03126,R04276,R01940,R00715,R00716,R02571,R02488,R02487,R03098,R07659,R04467,R04234,R00093,R01161,R06423,R00250,R07276,R03053,R01214,R07275,R04338,R05052,R04475,R04438,R02283,R02772,R02773,R02619,R00684,R00668,R00243,R00114,R00248,R04269,R06977,R01939,R07277,R04029,R01956,R03243,R01155,R01648,R05507,R01339,R04529,R07396,R04028,R04171,R03207,R00667,R05085,R02433,R04188,R00895,R04173,R01684,R06426,R01090,R02199,R04217,R02077,R00258,R07613,R00021,R00694,R03248,R00372,R00355,R04051,R02274,R00734,R03952,R02700,R00457,R00908,R03120,R06844,R03266,R00261,R04390,R04863,R01939,R01940,R01933
304	0.33	437	16	94	0	0	C00026->C00047:[3->3,3->9]	RP05857,RP05981,RP05939,RP06172,RP01861,RP00500,RP00609,RP07082,RP00014,RP00418,RP08483,RP00121,RP01859,RP01292,RP05938,RP00930	R00709,R00267,R02488,R02487,R02315,R02313,R00472,R01940,R03102,R03103,R00715,R00716,R02571,R07659,R04467,R04234,R00093,R01161,R06423,R00250,R07276,R03053,R01214,R07275,R04338,R05052,R04475,R04438,R02283,R02772,R02773,R02619,R00684,R00668,R00243,R00114,R00248,R04269,R06977,R01939,R07277,R04029,R01956,R03243,R01155,R01648,R05507,R01339,R04529,R07396,R04028,R04171,R03207,R00667,R05085,R02433,R04188,R00895,R04173,R01684,R06426,R01090,R02199,R04217,R02077,R00258,R07613,R00021,R00694,R03248,R00372,R00355,R04051,R02274,R00734,R03952,R02700,R00457,R00908,R03120,R06844,R03266,R02488,R02487,R00261,R00412,R00408,R02164,R00402,R01939,R01082,R01940,R01933,R00479
305	0.17	813	9	14	0	0	C00024->C00047:[49->3]	RP01859,RP05939,RP06172,RP01861,RP00500,RP00609,RP05938,RP01856,RP06101	R01939,R02315,R02313,R00472,R01940,R03102,R03103,R00715,R00716,R01940,R01933,R01933,R00214,R00216
306	0.33	471	12	29	0	0	C00024->C00047:[49->3,49->9]	RP05981,RP06172,RP01861,RP00500,RP05938,RP06101,RP00418,RP00079,RP01856,RP01859,RP05729,RP00405	R02488,R02487,R00472,R01940,R03102,R03103,R01940,R01933,R00214,R00216,R02488,R02487,R00361,R00360,R00343,R00342,R01447,R01257,R01933,R01939,R00217,R00346,R00345,R00726,R00341,R00431,R00457,R07598,R00453
307	0.33	224	12	90	0	0	C00026->C00047:[3->3,3->9], C00024->C00047:[49->3,49->9]	RP05981,RP05939,RP06172,RP01861,RP00500,RP00609,RP07082,RP06101,RP00418,RP01859,RP05938,RP05677	R02488,R02487,R02315,R02313,R00472,R01940,R03102,R03103,R00715,R00716,R02571,R00214,R00216,R02488,R02487,R01939,R01940,R01933,R08549,R07997,R08082,R08050,R05036,R05037,R01412,R05857,R05229,R05228,R08611,R06551,R07185,R05301,R05302,R05097,R03812,R05320,R06539,R01252,R08081,R03737,R03376,R00474,R08610,R05419,R02444,R02445,R00265,R00621,R01879,R06338,R06335,R03218,R03219,R06336,R06337,R02486,R07366,R07996,R08165,R05039,R07993,R03590,R01700,R07187,R06540,R02160,R07329,R03806,R07184,R00272,R07186,R03640,R07368,R03809,R07367,R05469,R05468,R01197,R03009,R03008,R04073,R03451,R05722,R05723,R05466,R02397,R06323,R06322,R03126,R04276
308	0.33	293	17	110	0	0	C00026->C00047:[3->3,3->9]	RP05981,RP05939,RP05677,RP01861,RP05698,RP00609,RP05938,RP00287,RP00418,RP05880,RP00500,RP01856,RP00930,RP00121,RP01859,RP01431,RP01292	R02488,R02487,R02315,R02313,R08549,R07997,R08082,R08050,R05036,R05037,R01412,R05857,R05229,R05228,R08611,R06551,R07185,R05301,R05302,R05097,R03812,R05320,R06539,R01252,R08081,R03737,R03376,R00474,R08610,R05419,R02444,R02445,R00265,R00621,R01879,R06338,R06335,R03218,R03219,R06336,R06337,R02486,R07366,R07996,R08165,R05039,R07993,R03590,R01700,R07187,R06540,R02160,R07329,R03806,R07184,R00272,R07186,R03640,R07368,R03809,R07367,R05469,R05468,R01197,R03009,R03008,R04073,R03451,R05722,R05723,R05466,R02397,R06323,R06322,R03126,R04276,R01940,R01196,R00006,R00014,R00211,R00210,R01699,R00207,R00224,R00226,R00209,R05636,R03145,R00715,R00716,R01940,R01933,R00214,R00216,R02488,R02487,R00351,R00352,R03102,R03103,R01933,R00479,R00412,R00408,R02164,R00402,R01939,R01324,R01082
309	0.33	225	13	89	0	0	C00026->C00047:[3->3,3->9], C00024->C00047:[49->3,49->9]	RP11169,RP05939,RP06172,RP01861,RP00500,RP00609,RP05938,RP06101,RP02699,RP01856,RP01859,RP07306,RP05677	R05579,R02315,R02313,R00472,R01940,R03102,R03103,R00715,R00716,R01940,R01933,R00214,R00216,R03028,R01933,R01939,R03028,R08549,R07997,R08082,R08050,R05036,R05037,R01412,R05857,R05229,R05228,R08611,R06551,R07185,R05301,R05302,R05097,R03812,R05320,R06539,R01252,R08081,R03737,R03376,R00474,R08610,R05419,R02444,R02445,R00265,R00621,R01879,R06338,R06335,R03218,R03219,R06336,R06337,R02486,R07366,R07996,R08165,R05039,R07993,R03590,R01700,R07187,R06540,R02160,R07329,R03806,R07184,R00272,R07186,R03640,R07368,R03809,R07367,R05469,R05468,R01197,R03009,R03008,R04073,R03451,R05722,R05723,R05466,R02397,R06323,R06322,R03126,R04276
310	0.17	759	8	13	0	0	C00024->C00047:[49->3]	RP01859,RP01856,RP06172,RP01861,RP00500,RP05938,RP06101,RP00405	R01939,R01933,R00472,R01940,R03102,R03103,R01940,R01933,R00214,R00216,R00457,R07598,R00453
311	0.17	220	10	84	0	0	C00026->C00047:[3->3]	RP05939,RP05677,RP01861,RP00609,RP05938,RP04034,RP01856,RP08329,RP01859,RP00497	R02315,R02313,R08549,R07997,R08082,R08050,R05036,R05037,R01412,R05857,R05229,R05228,R08611,R06551,R07185,R05301,R05302,R05097,R03812,R05320,R06539,R01252,R08081,R03737,R03376,R00474,R08610,R05419,R02444,R02445,R00265,R00621,R01879,R06338,R06335,R03218,R03219,R06336,R06337,R02486,R07366,R07996,R08165,R05039,R07993,R03590,R01700,R07187,R06540,R02160,R07329,R03806,R07184,R00272,R07186,R03640,R07368,R03809,R07367,R05469,R05468,R01197,R03009,R03008,R04073,R03451,R05722,R05723,R05466,R02397,R06323,R06322,R03126,R04276,R01940,R00715,R00716,R01940,R01933,R04390,R01933,R04863,R01939,R03098
312	0.67	225	14	93	0	0	C00026->C00047:[3->3,3->9], C00024->C00047:[49->1,49->3,49->9,50->2]	RP05981,RP06172,RP01861,RP00500,RP00314,RP05938,RP05677,RP06101,RP04394,RP00418,RP01856,RP02697,RP01859,RP00405	R02488,R02487,R00472,R01940,R03102,R03103,R01976,R01975,R01940,R01933,R08549,R07997,R08082,R08050,R05036,R05037,R01412,R05857,R05229,R05228,R08611,R06551,R07185,R05301,R05302,R05097,R03812,R05320,R06539,R01252,R08081,R03737,R03376,R00474,R08610,R05419,R02444,R02445,R00265,R00621,R01879,R06338,R06335,R03218,R03219,R06336,R06337,R02486,R07366,R07996,R08165,R05039,R07993,R03590,R01700,R07187,R06540,R02160,R07329,R03806,R07184,R00272,R07186,R03640,R07368,R03809,R07367,R05469,R05468,R01197,R03009,R03008,R04073,R03451,R05722,R05723,R05466,R02397,R06323,R06322,R03126,R04276,R00214,R00216,R00238,R02488,R02487,R01933,R03026,R01939,R00457,R07598,R00453
313	0.33	270	11	156	0	0	C00026->C00047:[3->3,3->9]	RP05981,RP05939,RP05677,RP00500,RP00609,RP05938,RP00014,RP00418,RP08483,RP01856,RP01859	R02488,R02487,R02315,R02313,R08549,R07997,R08082,R08050,R05036,R05037,R01412,R05857,R05229,R05228,R08611,R06551,R07185,R05301,R05302,R05097,R03812,R05320,R06539,R01252,R08081,R03737,R03376,R00474,R08610,R05419,R02444,R02445,R00265,R00621,R01879,R06338,R06335,R03218,R03219,R06336,R06337,R02486,R07366,R07996,R08165,R05039,R07993,R03590,R01700,R07187,R06540,R02160,R07329,R03806,R07184,R00272,R07186,R03640,R07368,R03809,R07367,R05469,R05468,R01197,R03009,R03008,R04073,R03451,R05722,R05723,R05466,R02397,R06323,R06322,R03126,R04276,R03102,R03103,R00715,R00716,R01940,R01933,R07659,R04467,R04234,R00093,R01161,R06423,R00250,R07276,R03053,R01214,R07275,R04338,R05052,R04475,R04438,R02283,R02772,R02773,R02619,R00684,R00668,R00243,R00114,R00248,R04269,R06977,R01939,R07277,R04029,R01956,R03243,R01155,R01648,R05507,R01339,R04529,R07396,R04028,R04171,R03207,R00667,R05085,R02433,R04188,R00895,R04173,R01684,R06426,R01090,R02199,R04217,R02077,R00258,R07613,R00021,R00694,R03248,R00372,R00355,R04051,R02274,R00734,R03952,R02700,R00457,R00908,R03120,R06844,R03266,R02488,R02487,R00261,R01933,R01939
314	0.33	357	19	203	0	0	C00026->C00047:[3->3,3->9]	RP05981,RP03973,RP05939,RP03722,RP01319,RP02707,RP00609,RP05938,RP00014,RP00007,RP00418,RP08483,RP04034,RP01856,RP06373,RP08329,RP01859,RP08184,RP00497	R02488,R02487,R00181,R02315,R02313,R00130,R01127,R03036,R00715,R00716,R01940,R01933,R07659,R04467,R04234,R00093,R01161,R06423,R00250,R07276,R03053,R01214,R07275,R04338,R05052,R04475,R04438,R02283,R02772,R02773,R02619,R00684,R00668,R00243,R00114,R00248,R04269,R06977,R01939,R07277,R04029,R01956,R03243,R01155,R01648,R05507,R01339,R04529,R07396,R04028,R04171,R03207,R00667,R05085,R02433,R04188,R00895,R04173,R01684,R06426,R01090,R02199,R04217,R02077,R00258,R07613,R00021,R00694,R03248,R00372,R00355,R04051,R02274,R00734,R03952,R02700,R00457,R00908,R03120,R06844,R03266,R02837,R04723,R06635,R05672,R01556,R00228,R00229,R00227,R01023,R02772,R06643,R01850,R02152,R05537,R04364,R00586,R01889,R03230,R00627,R00706,R00705,R02481,R04348,R01624,R08530,R08531,R05351,R01154,R08332,R08331,R03621,R01204,R03437,R00271,R07833,R00234,R00230,R04466,R00236,R03065,R03064,R05188,R01196,R04192,R03668,R04316,R02191,R00370,R00371,R02396,R02058,R00235,R01808,R01807,R01806,R01213,R05876,R05190,R06453,R05870,R01160,R08532,R08248,R03903,R07251,R07252,R07253,R03056,R06510,R02911,R00487,R00209,R01089,R02616,R01978,R04024,R01776,R02387,R06311,R05063,R08036,R08213,R00472,R08250,R04950,R03910,R04484,R00211,R00210,R00998,R00212,R07249,R05332,R02569,R03455,R00259,R06978,R03552,R03760,R00351,R00352,R00399,R00693,R03767,R08433,R00238,R06307,R03017,R07399,R00454,R00927,R03168,R02488,R02487,R00261,R04390,R01933,R00941,R04863,R01939,R04560,R03098
315	0.33	189	12	97	0	0	C00026->C00047:[3->3,3->9]	RP11169,RP05677,RP00500,RP05938,RP00079,RP05729,RP02699,RP01856,RP01859,RP06172,RP07306,RP00405	R05579,R08549,R07997,R08082,R08050,R05036,R05037,R01412,R05857,R05229,R05228,R08611,R06551,R07185,R05301,R05302,R05097,R03812,R05320,R06539,R01252,R08081,R03737,R03376,R00474,R08610,R05419,R02444,R02445,R00265,R00621,R01879,R06338,R06335,R03218,R03219,R06336,R06337,R02486,R07366,R07996,R08165,R05039,R07993,R03590,R01700,R07187,R06540,R02160,R07329,R03806,R07184,R00272,R07186,R03640,R07368,R03809,R07367,R05469,R05468,R01197,R03009,R03008,R04073,R03451,R05722,R05723,R05466,R02397,R06323,R06322,R03126,R04276,R03102,R03103,R01940,R01933,R00361,R00360,R00343,R00342,R01447,R01257,R00217,R00346,R00345,R00726,R00341,R00431,R03028,R01933,R01939,R00472,R03028,R00457,R07598,R00453
316	0.67	279	15	161	0	0	C00026->C00047:[3->3,3->9], C00024->C00047:[49->1,50->2]	RP05981,RP05939,RP05677,RP01861,RP00500,RP00609,RP05938,RP00418,RP00014,RP08483,RP01856,RP02697,RP04394,RP01859,RP00314	R02488,R02487,R02315,R02313,R08549,R07997,R08082,R08050,R05036,R05037,R01412,R05857,R05229,R05228,R08611,R06551,R07185,R05301,R05302,R05097,R03812,R05320,R06539,R01252,R08081,R03737,R03376,R00474,R08610,R05419,R02444,R02445,R00265,R00621,R01879,R06338,R06335,R03218,R03219,R06336,R06337,R02486,R07366,R07996,R08165,R05039,R07993,R03590,R01700,R07187,R06540,R02160,R07329,R03806,R07184,R00272,R07186,R03640,R07368,R03809,R07367,R05469,R05468,R01197,R03009,R03008,R04073,R03451,R05722,R05723,R05466,R02397,R06323,R06322,R03126,R04276,R01940,R03102,R03103,R00715,R00716,R01940,R01933,R02488,R02487,R07659,R04467,R04234,R00093,R01161,R06423,R00250,R07276,R03053,R01214,R07275,R04338,R05052,R04475,R04438,R02283,R02772,R02773,R02619,R00684,R00668,R00243,R00114,R00248,R04269,R06977,R01939,R07277,R04029,R01956,R03243,R01155,R01648,R05507,R01339,R04529,R07396,R04028,R04171,R03207,R00667,R05085,R02433,R04188,R00895,R04173,R01684,R06426,R01090,R02199,R04217,R02077,R00258,R07613,R00021,R00694,R03248,R00372,R00355,R04051,R02274,R00734,R03952,R02700,R00457,R00908,R03120,R06844,R03266,R00261,R01933,R03026,R00238,R01939,R01976,R01975
317	0.33	268	12	156	0	0	C00026->C00047:[3->3,3->9]	RP05981,RP05677,RP05938,RP00418,RP00014,RP08483,RP04034,RP01856,RP08329,RP01859,RP00497,RP00405	R02488,R02487,R08549,R07997,R08082,R08050,R05036,R05037,R01412,R05857,R05229,R05228,R08611,R06551,R07185,R05301,R05302,R05097,R03812,R05320,R06539,R01252,R08081,R03737,R03376,R00474,R08610,R05419,R02444,R02445,R00265,R00621,R01879,R06338,R06335,R03218,R03219,R06336,R06337,R02486,R07366,R07996,R08165,R05039,R07993,R03590,R01700,R07187,R06540,R02160,R07329,R03806,R07184,R00272,R07186,R03640,R07368,R03809,R07367,R05469,R05468,R01197,R03009,R03008,R04073,R03451,R05722,R05723,R05466,R02397,R06323,R06322,R03126,R04276,R01940,R01933,R02488,R02487,R07659,R04467,R04234,R00093,R01161,R06423,R00250,R07276,R03053,R01214,R07275,R04338,R05052,R04475,R04438,R02283,R02772,R02773,R02619,R00684,R00668,R00243,R00114,R00248,R04269,R06977,R01939,R07277,R04029,R01956,R03243,R01155,R01648,R05507,R01339,R04529,R07396,R04028,R04171,R03207,R00667,R05085,R02433,R04188,R00895,R04173,R01684,R06426,R01090,R02199,R04217,R02077,R00258,R07613,R00021,R00694,R03248,R00372,R00355,R04051,R02274,R00734,R03952,R02700,R00457,R00908,R03120,R06844,R03266,R00261,R04390,R01933,R04863,R01939,R03098,R00457,R07598,R00453
318	0.67	239	15	94	0	0	C00026->C00047:[3->3,3->9], C00024->C00047:[49->1,49->3,49->9,50->2]	RP05981,RP05939,RP06172,RP01861,RP00500,RP00609,RP05938,RP06101,RP04394,RP00418,RP01856,RP02697,RP00314,RP01859,RP05677	R02488,R02487,R02315,R02313,R00472,R01940,R03102,R03103,R00715,R00716,R01940,R01933,R00214,R00216,R00238,R02488,R02487,R01933,R03026,R01976,R01975,R01939,R08549,R07997,R08082,R08050,R05036,R05037,R01412,R05857,R05229,R05228,R08611,R06551,R07185,R05301,R05302,R05097,R03812,R05320,R06539,R01252,R08081,R03737,R03376,R00474,R08610,R05419,R02444,R02445,R00265,R00621,R01879,R06338,R06335,R03218,R03219,R06336,R06337,R02486,R07366,R07996,R08165,R05039,R07993,R03590,R01700,R07187,R06540,R02160,R07329,R03806,R07184,R00272,R07186,R03640,R07368,R03809,R07367,R05469,R05468,R01197,R03009,R03008,R04073,R03451,R05722,R05723,R05466,R02397,R06323,R06322,R03126,R04276
319	0.33	417	11	85	0	0	C00026->C00047:[3->3,3->9]	RP05981,RP05939,RP01861,RP00500,RP00609,RP05938,RP00014,RP00418,RP08483,RP01856,RP01859	R02488,R02487,R02315,R02313,R01940,R03102,R03103,R00715,R00716,R01940,R01933,R07659,R04467,R04234,R00093,R01161,R06423,R00250,R07276,R03053,R01214,R07275,R04338,R05052,R04475,R04438,R02283,R02772,R02773,R02619,R00684,R00668,R00243,R00114,R00248,R04269,R06977,R01939,R07277,R04029,R01956,R03243,R01155,R01648,R05507,R01339,R04529,R07396,R04028,R04171,R03207,R00667,R05085,R02433,R04188,R00895,R04173,R01684,R06426,R01090,R02199,R04217,R02077,R00258,R07613,R00021,R00694,R03248,R00372,R00355,R04051,R02274,R00734,R03952,R02700,R00457,R00908,R03120,R06844,R03266,R02488,R02487,R00261,R01933,R01939
320	0.67	485	15	32	0	0	C00024->C00047:[49->1,49->3,49->9,50->2]	RP05981,RP05939,RP06172,RP01861,RP00500,RP00609,RP05938,RP04394,RP00079,RP00418,RP01856,RP02697,RP00314,RP01859,RP05729	R02488,R02487,R02315,R02313,R00472,R01940,R03102,R03103,R00715,R00716,R01940,R01933,R00238,R00361,R00360,R00343,R00342,R01447,R01257,R02488,R02487,R01933,R03026,R01976,R01975,R01939,R00217,R00346,R00345,R00726,R00341,R00431
321	0.67	627	13	21	0	0	C00024->C00047:[49->1,49->3,49->9,50->2]	RP05981,RP05939,RP06172,RP00500,RP00609,RP05938,RP06101,RP00418,RP04394,RP01856,RP02697,RP00314,RP01859	R02488,R02487,R02315,R02313,R00472,R03102,R03103,R00715,R00716,R01940,R01933,R00214,R00216,R02488,R02487,R00238,R01933,R03026,R01976,R01975,R01939
322	0.33	235	15	90	0	0	C00026->C00047:[3->3,3->9], C00024->C00047:[49->3,49->9]	RP11169,RP05939,RP06172,RP01861,RP00609,RP05938,RP06101,RP07306,RP04034,RP01856,RP02699,RP08329,RP01859,RP00497,RP05677	R05579,R02315,R02313,R00472,R01940,R00715,R00716,R01940,R01933,R00214,R00216,R03028,R04390,R01933,R03028,R04863,R01939,R03098,R08549,R07997,R08082,R08050,R05036,R05037,R01412,R05857,R05229,R05228,R08611,R06551,R07185,R05301,R05302,R05097,R03812,R05320,R06539,R01252,R08081,R03737,R03376,R00474,R08610,R05419,R02444,R02445,R00265,R00621,R01879,R06338,R06335,R03218,R03219,R06336,R06337,R02486,R07366,R07996,R08165,R05039,R07993,R03590,R01700,R07187,R06540,R02160,R07329,R03806,R07184,R00272,R07186,R03640,R07368,R03809,R07367,R05469,R05468,R01197,R03009,R03008,R04073,R03451,R05722,R05723,R05466,R02397,R06323,R06322,R03126,R04276
323	0.33	272	13	156	0	0	C00026->C00047:[3->3,3->9]	RP11169,RP05939,RP05677,RP01861,RP00500,RP00609,RP05938,RP00014,RP08483,RP02699,RP01856,RP01859,RP07306	R05579,R02315,R02313,R08549,R07997,R08082,R08050,R05036,R05037,R01412,R05857,R05229,R05228,R08611,R06551,R07185,R05301,R05302,R05097,R03812,R05320,R06539,R01252,R08081,R03737,R03376,R00474,R08610,R05419,R02444,R02445,R00265,R00621,R01879,R06338,R06335,R03218,R03219,R06336,R06337,R02486,R07366,R07996,R08165,R05039,R07993,R03590,R01700,R07187,R06540,R02160,R07329,R03806,R07184,R00272,R07186,R03640,R07368,R03809,R07367,R05469,R05468,R01197,R03009,R03008,R04073,R03451,R05722,R05723,R05466,R02397,R06323,R06322,R03126,R04276,R01940,R03102,R03103,R00715,R00716,R01940,R01933,R07659,R04467,R04234,R00093,R01161,R06423,R00250,R07276,R03053,R01214,R07275,R04338,R05052,R04475,R04438,R02283,R02772,R02773,R02619,R00684,R00668,R00243,R00114,R00248,R04269,R06977,R01939,R07277,R04029,R01956,R03243,R01155,R01648,R05507,R01339,R04529,R07396,R04028,R04171,R03207,R00667,R05085,R02433,R04188,R00895,R04173,R01684,R06426,R01090,R02199,R04217,R02077,R00258,R07613,R00021,R00694,R03248,R00372,R00355,R04051,R02274,R00734,R03952,R02700,R00457,R00908,R03120,R06844,R03266,R00261,R03028,R01933,R01939,R03028
324	0.33	234	12	90	0	0	C00026->C00047:[3->3,3->9], C00024->C00047:[49->3,49->9]	RP05981,RP05939,RP06172,RP01861,RP00500,RP00609,RP05938,RP06101,RP00418,RP01856,RP01859,RP05677	R02488,R02487,R02315,R02313,R00472,R01940,R03102,R03103,R00715,R00716,R01940,R01933,R00214,R00216,R02488,R02487,R01933,R01939,R08549,R07997,R08082,R08050,R05036,R05037,R01412,R05857,R05229,R05228,R08611,R06551,R07185,R05301,R05302,R05097,R03812,R05320,R06539,R01252,R08081,R03737,R03376,R00474,R08610,R05419,R02444,R02445,R00265,R00621,R01879,R06338,R06335,R03218,R03219,R06336,R06337,R02486,R07366,R07996,R08165,R05039,R07993,R03590,R01700,R07187,R06540,R02160,R07329,R03806,R07184,R00272,R07186,R03640,R07368,R03809,R07367,R05469,R05468,R01197,R03009,R03008,R04073,R03451,R05722,R05723,R05466,R02397,R06323,R06322,R03126,R04276
325	0.33	273	18	205	0	0	C00026->C00047:[3->3,3->9]	RP05981,RP03973,RP05939,RP05677,RP03722,RP01319,RP02707,RP00609,RP05938,RP00418,RP00007,RP04034,RP01856,RP06373,RP08329,RP01859,RP08184,RP00497	R02488,R02487,R00181,R02315,R02313,R08549,R07997,R08082,R08050,R05036,R05037,R01412,R05857,R05229,R05228,R08611,R06551,R07185,R05301,R05302,R05097,R03812,R05320,R06539,R01252,R08081,R03737,R03376,R00474,R08610,R05419,R02444,R02445,R00265,R00621,R01879,R06338,R06335,R03218,R03219,R06336,R06337,R02486,R07366,R07996,R08165,R05039,R07993,R03590,R01700,R07187,R06540,R02160,R07329,R03806,R07184,R00272,R07186,R03640,R07368,R03809,R07367,R05469,R05468,R01197,R03009,R03008,R04073,R03451,R05722,R05723,R05466,R02397,R06323,R06322,R03126,R04276,R00130,R01127,R03036,R00715,R00716,R01940,R01933,R02488,R02487,R02837,R04723,R06635,R05672,R01556,R00228,R00229,R00227,R01023,R02772,R06643,R01850,R02152,R05537,R04364,R00586,R01889,R03230,R00627,R00706,R00705,R02481,R04348,R01624,R08530,R08531,R05351,R01154,R08332,R08331,R03621,R01204,R03437,R00271,R07833,R00234,R00230,R04466,R00236,R03065,R03064,R05188,R01196,R04192,R03668,R04316,R02191,R00370,R00371,R02396,R02058,R00235,R01808,R01807,R01806,R01213,R05876,R05190,R06453,R05870,R01160,R08532,R08248,R03903,R07251,R07252,R07253,R03056,R06510,R02911,R00487,R00209,R01089,R02616,R01978,R04024,R01776,R02387,R06311,R05063,R08036,R08213,R00472,R08250,R04950,R03910,R04484,R00211,R00210,R00998,R00212,R07249,R05332,R02569,R03455,R00259,R06978,R03552,R03760,R00351,R00352,R00399,R00693,R03767,R08433,R00238,R06307,R03017,R07399,R00454,R00927,R03168,R04390,R01933,R00941,R04863,R01939,R04560,R03098
326	0.67	677	16	23	0	0	C00024->C00047:[49->1,49->3,49->9,50->2]	RP05981,RP05939,RP06172,RP01861,RP00609,RP05938,RP06101,RP04394,RP00418,RP04034,RP01856,RP08329,RP00314,RP01859,RP02697,RP00497	R02488,R02487,R02315,R02313,R00472,R01940,R00715,R00716,R01940,R01933,R00214,R00216,R00238,R02488,R02487,R04390,R01933,R04863,R01976,R01975,R01939,R03026,R03098
327	0.33	232	13	90	0	0	C00026->C00047:[3->3,3->9], C00024->C00047:[49->3,49->9]	RP05981,RP05939,RP06172,RP00609,RP05938,RP06101,RP00418,RP04034,RP01856,RP08329,RP01859,RP00497,RP05677	R02488,R02487,R02315,R02313,R00472,R00715,R00716,R01940,R01933,R00214,R00216,R02488,R02487,R04390,R01933,R04863,R01939,R03098,R08549,R07997,R08082,R08050,R05036,R05037,R01412,R05857,R05229,R05228,R08611,R06551,R07185,R05301,R05302,R05097,R03812,R05320,R06539,R01252,R08081,R03737,R03376,R00474,R08610,R05419,R02444,R02445,R00265,R00621,R01879,R06338,R06335,R03218,R03219,R06336,R06337,R02486,R07366,R07996,R08165,R05039,R07993,R03590,R01700,R07187,R06540,R02160,R07329,R03806,R07184,R00272,R07186,R03640,R07368,R03809,R07367,R05469,R05468,R01197,R03009,R03008,R04073,R03451,R05722,R05723,R05466,R02397,R06323,R06322,R03126,R04276
328	0.33	265	16	96	0	0	C00026->C00047:[3->3,3->9]	RP05857,RP05981,RP05939,RP05677,RP00609,RP05938,RP00418,RP00930,RP04034,RP01856,RP08329,RP01859,RP00121,RP01292,RP00497,RP06172	R00709,R00267,R02488,R02487,R02315,R02313,R08549,R07997,R08082,R08050,R05036,R05037,R01412,R05857,R05229,R05228,R08611,R06551,R07185,R05301,R05302,R05097,R03812,R05320,R06539,R01252,R08081,R03737,R03376,R00474,R08610,R05419,R02444,R02445,R00265,R00621,R01879,R06338,R06335,R03218,R03219,R06336,R06337,R02486,R07366,R07996,R08165,R05039,R07993,R03590,R01700,R07187,R06540,R02160,R07329,R03806,R07184,R00272,R07186,R03640,R07368,R03809,R07367,R05469,R05468,R01197,R03009,R03008,R04073,R03451,R05722,R05723,R05466,R02397,R06323,R06322,R03126,R04276,R00715,R00716,R01940,R01933,R02488,R02487,R00479,R04390,R01933,R04863,R01939,R00412,R00408,R02164,R00402,R01082,R03098,R00472
329	0.33	478	12	29	0	0	C00024->C00047:[49->3,49->9]	RP05981,RP05939,RP06172,RP00500,RP00609,RP05938,RP06101,RP00418,RP00079,RP01856,RP01859,RP05729	R02488,R02487,R02315,R02313,R00472,R03102,R03103,R00715,R00716,R01940,R01933,R00214,R00216,R02488,R02487,R00361,R00360,R00343,R00342,R01447,R01257,R01933,R01939,R00217,R00346,R00345,R00726,R00341,R00431
330	0.67	459	14	31	0	0	C00024->C00047:[49->3,49->5,49->9,50->8]	RP05981,RP05939,RP06172,RP00500,RP00609,RP05938,RP12277,RP00418,RP00079,RP01856,RP02697,RP00314,RP01859,RP05729	R02488,R02487,R02315,R02313,R00472,R03102,R03103,R00715,R00716,R01940,R01933,R00238,R02488,R02487,R00361,R00360,R00343,R00342,R01447,R01257,R01933,R03026,R01976,R01975,R01939,R00217,R00346,R00345,R00726,R00341,R00431
331	0.67	404	13	88	0	0	C00026->C00047:[3->3,3->9], C00024->C00047:[49->1,50->2]	RP05981,RP05939,RP00500,RP00609,RP05938,RP00014,RP00418,RP08483,RP01856,RP02697,RP00314,RP01859,RP04394	R02488,R02487,R02315,R02313,R03102,R03103,R00715,R00716,R01940,R01933,R07659,R04467,R04234,R00093,R01161,R06423,R00250,R07276,R03053,R01214,R07275,R04338,R05052,R04475,R04438,R02283,R02772,R02773,R02619,R00684,R00668,R00243,R00114,R00248,R04269,R06977,R01939,R07277,R04029,R01956,R03243,R01155,R01648,R05507,R01339,R04529,R07396,R04028,R04171,R03207,R00667,R05085,R02433,R04188,R00895,R04173,R01684,R06426,R01090,R02199,R04217,R02077,R00258,R07613,R00021,R00694,R03248,R00372,R00355,R04051,R02274,R00734,R03952,R02700,R00457,R00908,R03120,R06844,R03266,R02488,R02487,R00261,R01933,R03026,R01976,R01975,R01939,R00238
332	0.33	277	12	157	0	0	C00026->C00047:[3->3,3->9]	RP05981,RP05939,RP05677,RP01861,RP00500,RP00609,RP05938,RP00014,RP00418,RP08483,RP01856,RP01859	R02488,R02487,R02315,R02313,R08549,R07997,R08082,R08050,R05036,R05037,R01412,R05857,R05229,R05228,R08611,R06551,R07185,R05301,R05302,R05097,R03812,R05320,R06539,R01252,R08081,R03737,R03376,R00474,R08610,R05419,R02444,R02445,R00265,R00621,R01879,R06338,R06335,R03218,R03219,R06336,R06337,R02486,R07366,R07996,R08165,R05039,R07993,R03590,R01700,R07187,R06540,R02160,R07329,R03806,R07184,R00272,R07186,R03640,R07368,R03809,R07367,R05469,R05468,R01197,R03009,R03008,R04073,R03451,R05722,R05723,R05466,R02397,R06323,R06322,R03126,R04276,R01940,R03102,R03103,R00715,R00716,R01940,R01933,R07659,R04467,R04234,R00093,R01161,R06423,R00250,R07276,R03053,R01214,R07275,R04338,R05052,R04475,R04438,R02283,R02772,R02773,R02619,R00684,R00668,R00243,R00114,R00248,R04269,R06977,R01939,R07277,R04029,R01956,R03243,R01155,R01648,R05507,R01339,R04529,R07396,R04028,R04171,R03207,R00667,R05085,R02433,R04188,R00895,R04173,R01684,R06426,R01090,R02199,R04217,R02077,R00258,R07613,R00021,R00694,R03248,R00372,R00355,R04051,R02274,R00734,R03952,R02700,R00457,R00908,R03120,R06844,R03266,R02488,R02487,R00261,R01933,R01939
333	0.33	229	12	88	0	0	C00026->C00047:[3->3,3->9]	RP05981,RP05939,RP05677,RP01861,RP00609,RP05938,RP00418,RP04034,RP01856,RP08329,RP01859,RP00497	R02488,R02487,R02315,R02313,R08549,R07997,R08082,R08050,R05036,R05037,R01412,R05857,R05229,R05228,R08611,R06551,R07185,R05301,R05302,R05097,R03812,R05320,R06539,R01252,R08081,R03737,R03376,R00474,R08610,R05419,R02444,R02445,R00265,R00621,R01879,R06338,R06335,R03218,R03219,R06336,R06337,R02486,R07366,R07996,R08165,R05039,R07993,R03590,R01700,R07187,R06540,R02160,R07329,R03806,R07184,R00272,R07186,R03640,R07368,R03809,R07367,R05469,R05468,R01197,R03009,R03008,R04073,R03451,R05722,R05723,R05466,R02397,R06323,R06322,R03126,R04276,R01940,R00715,R00716,R01940,R01933,R02488,R02487,R04390,R01933,R04863,R01939,R03098
334	0.33	193	9	86	0	0	C00026->C00047:[3->3,3->9]	RP05981,RP05677,RP01861,RP00500,RP05938,RP00418,RP01859,RP07082,RP00405	R02488,R02487,R08549,R07997,R08082,R08050,R05036,R05037,R01412,R05857,R05229,R05228,R08611,R06551,R07185,R05301,R05302,R05097,R03812,R05320,R06539,R01252,R08081,R03737,R03376,R00474,R08610,R05419,R02444,R02445,R00265,R00621,R01879,R06338,R06335,R03218,R03219,R06336,R06337,R02486,R07366,R07996,R08165,R05039,R07993,R03590,R01700,R07187,R06540,R02160,R07329,R03806,R07184,R00272,R07186,R03640,R07368,R03809,R07367,R05469,R05468,R01197,R03009,R03008,R04073,R03451,R05722,R05723,R05466,R02397,R06323,R06322,R03126,R04276,R01940,R03102,R03103,R01940,R01933,R02488,R02487,R01939,R02571,R00457,R07598,R00453
335	0.33	368	19	136	0	0	C00024->C00047:[49->3,49->9]	RP05981,RP03973,RP05939,RP06172,RP03722,RP01319,RP02707,RP00609,RP05938,RP06101,RP00418,RP00007,RP04034,RP01856,RP06373,RP08329,RP01859,RP08184,RP00497	R02488,R02487,R00181,R02315,R02313,R00472,R00130,R01127,R03036,R00715,R00716,R01940,R01933,R00214,R00216,R02488,R02487,R02837,R04723,R06635,R05672,R01556,R00228,R00229,R00227,R01023,R02772,R06643,R01850,R02152,R05537,R04364,R00586,R01889,R03230,R00627,R00706,R00705,R02481,R04348,R01624,R08530,R08531,R05351,R01154,R08332,R08331,R03621,R01204,R03437,R00271,R07833,R00234,R00230,R04466,R00236,R03065,R03064,R05188,R01196,R04192,R03668,R04316,R02191,R00370,R00371,R02396,R02058,R00235,R01808,R01807,R01806,R01213,R05876,R05190,R06453,R05870,R01160,R08532,R08248,R03903,R07251,R07252,R07253,R03056,R06510,R02911,R00487,R00209,R01089,R02616,R01978,R04024,R01776,R02387,R06311,R05063,R08036,R08213,R00472,R08250,R04950,R03910,R04484,R00211,R00210,R00998,R00212,R07249,R05332,R02569,R03455,R00259,R06978,R03552,R03760,R00351,R00352,R00399,R00693,R03767,R08433,R00238,R06307,R03017,R07399,R00454,R00927,R03168,R04390,R01933,R00941,R04863,R01939,R04560,R03098
336	0.67	428	16	93	0	0	C00026->C00047:[3->3,3->9], C00024->C00047:[49->1,50->2]	RP05981,RP00305,RP05939,RP00500,RP00609,RP05938,RP00014,RP00418,RP08483,RP01856,RP02697,RP00314,RP01859,RP01431,RP04394,RP05880	R02488,R02487,R00709,R00267,R02315,R02313,R03102,R03103,R00715,R00716,R01940,R01933,R07659,R04467,R04234,R00093,R01161,R06423,R00250,R07276,R03053,R01214,R07275,R04338,R05052,R04475,R04438,R02283,R02772,R02773,R02619,R00684,R00668,R00243,R00114,R00248,R04269,R06977,R01939,R07277,R04029,R01956,R03243,R01155,R01648,R05507,R01339,R04529,R07396,R04028,R04171,R03207,R00667,R05085,R02433,R04188,R00895,R04173,R01684,R06426,R01090,R02199,R04217,R02077,R00258,R07613,R00021,R00694,R03248,R00372,R00355,R04051,R02274,R00734,R03952,R02700,R00457,R00908,R03120,R06844,R03266,R02488,R02487,R00261,R01933,R03026,R01976,R01975,R01939,R01324,R00238,R00351,R00352
337	0.33	413	12	87	0	0	C00026->C00047:[3->3,3->9], C00024->C00047:[49->3,49->9]	RP05981,RP06172,RP01861,RP00500,RP05938,RP06101,RP00014,RP00418,RP08483,RP01856,RP01859,RP00405	R02488,R02487,R00472,R01940,R03102,R03103,R01940,R01933,R00214,R00216,R07659,R04467,R04234,R00093,R01161,R06423,R00250,R07276,R03053,R01214,R07275,R04338,R05052,R04475,R04438,R02283,R02772,R02773,R02619,R00684,R00668,R00243,R00114,R00248,R04269,R06977,R01939,R07277,R04029,R01956,R03243,R01155,R01648,R05507,R01339,R04529,R07396,R04028,R04171,R03207,R00667,R05085,R02433,R04188,R00895,R04173,R01684,R06426,R01090,R02199,R04217,R02077,R00258,R07613,R00021,R00694,R03248,R00372,R00355,R04051,R02274,R00734,R03952,R02700,R00457,R00908,R03120,R06844,R03266,R02488,R02487,R00261,R01933,R01939,R00457,R07598,R00453
338	0.33	181	9	84	0	0	C00026->C00047:[3->3,3->9]	RP11169,RP05677,RP00500,RP05938,RP02699,RP01856,RP01859,RP07306,RP00405	R05579,R08549,R07997,R08082,R08050,R05036,R05037,R01412,R05857,R05229,R05228,R08611,R06551,R07185,R05301,R05302,R05097,R03812,R05320,R06539,R01252,R08081,R03737,R03376,R00474,R08610,R05419,R02444,R02445,R00265,R00621,R01879,R06338,R06335,R03218,R03219,R06336,R06337,R02486,R07366,R07996,R08165,R05039,R07993,R03590,R01700,R07187,R06540,R02160,R07329,R03806,R07184,R00272,R07186,R03640,R07368,R03809,R07367,R05469,R05468,R01197,R03009,R03008,R04073,R03451,R05722,R05723,R05466,R02397,R06323,R06322,R03126,R04276,R03102,R03103,R01940,R01933,R03028,R01933,R01939,R03028,R00457,R07598,R00453
339	0.33	445	17	94	0	0	C00026->C00047:[3->3,3->9]	RP05857,RP05981,RP05939,RP06172,RP00609,RP05938,RP00014,RP00418,RP08483,RP04034,RP01856,RP08329,RP01859,RP00121,RP01292,RP00497,RP00930	R00709,R00267,R02488,R02487,R02315,R02313,R00472,R00715,R00716,R01940,R01933,R07659,R04467,R04234,R00093,R01161,R06423,R00250,R07276,R03053,R01214,R07275,R04338,R05052,R04475,R04438,R02283,R02772,R02773,R02619,R00684,R00668,R00243,R00114,R00248,R04269,R06977,R01939,R07277,R04029,R01956,R03243,R01155,R01648,R05507,R01339,R04529,R07396,R04028,R04171,R03207,R00667,R05085,R02433,R04188,R00895,R04173,R01684,R06426,R01090,R02199,R04217,R02077,R00258,R07613,R00021,R00694,R03248,R00372,R00355,R04051,R02274,R00734,R03952,R02700,R00457,R00908,R03120,R06844,R03266,R02488,R02487,R00261,R04390,R01933,R04863,R01939,R00412,R00408,R02164,R00402,R01082,R03098,R00479
340	0.33	527	15	35	0	0	C00024->C00047:[49->3,49->9]	RP05857,RP05981,RP05939,RP06172,RP00500,RP00609,RP05938,RP00418,RP00079,RP00930,RP01856,RP01859,RP00121,RP01292,RP05729	R00709,R00267,R02488,R02487,R02315,R02313,R00472,R03102,R03103,R00715,R00716,R01940,R01933,R02488,R02487,R00361,R00360,R00343,R00342,R01447,R01257,R00479,R01933,R01939,R00412,R00408,R02164,R00402,R01082,R00217,R00346,R00345,R00726,R00341,R00431
341	0.33	212	13	100	0	0	C00026->C00047:[3->3,3->9]	RP05981,RP05939,RP05677,RP01861,RP00500,RP00609,RP07082,RP00418,RP00079,RP05729,RP01859,RP05938,RP06172	R02488,R02487,R02315,R02313,R08549,R07997,R08082,R08050,R05036,R05037,R01412,R05857,R05229,R05228,R08611,R06551,R07185,R05301,R05302,R05097,R03812,R05320,R06539,R01252,R08081,R03737,R03376,R00474,R08610,R05419,R02444,R02445,R00265,R00621,R01879,R06338,R06335,R03218,R03219,R06336,R06337,R02486,R07366,R07996,R08165,R05039,R07993,R03590,R01700,R07187,R06540,R02160,R07329,R03806,R07184,R00272,R07186,R03640,R07368,R03809,R07367,R05469,R05468,R01197,R03009,R03008,R04073,R03451,R05722,R05723,R05466,R02397,R06323,R06322,R03126,R04276,R01940,R03102,R03103,R00715,R00716,R02571,R02488,R02487,R00361,R00360,R00343,R00342,R01447,R01257,R00217,R00346,R00345,R00726,R00341,R00431,R01939,R01940,R01933,R00472
342	0.67	416	15	92	0	0	C00026->C00047:[3->3,3->9], C00024->C00047:[49->1,50->2]	RP05981,RP00305,RP02697,RP00500,RP00314,RP05938,RP00418,RP00014,RP08483,RP01856,RP05880,RP04394,RP01859,RP01431,RP00405	R02488,R02487,R00709,R00267,R03026,R03102,R03103,R01976,R01975,R01940,R01933,R02488,R02487,R07659,R04467,R04234,R00093,R01161,R06423,R00250,R07276,R03053,R01214,R07275,R04338,R05052,R04475,R04438,R02283,R02772,R02773,R02619,R00684,R00668,R00243,R00114,R00248,R04269,R06977,R01939,R07277,R04029,R01956,R03243,R01155,R01648,R05507,R01339,R04529,R07396,R04028,R04171,R03207,R00667,R05085,R02433,R04188,R00895,R04173,R01684,R06426,R01090,R02199,R04217,R02077,R00258,R07613,R00021,R00694,R03248,R00372,R00355,R04051,R02274,R00734,R03952,R02700,R00457,R00908,R03120,R06844,R03266,R00261,R01933,R00351,R00352,R00238,R01939,R01324,R00457,R07598,R00453
343	0.33	416	12	87	0	0	C00026->C00047:[3->3,3->9], C00024->C00047:[49->3,49->9]	RP05981,RP05939,RP06172,RP00500,RP00609,RP05938,RP06101,RP00014,RP00418,RP08483,RP01856,RP01859	R02488,R02487,R02315,R02313,R00472,R03102,R03103,R00715,R00716,R01940,R01933,R00214,R00216,R07659,R04467,R04234,R00093,R01161,R06423,R00250,R07276,R03053,R01214,R07275,R04338,R05052,R04475,R04438,R02283,R02772,R02773,R02619,R00684,R00668,R00243,R00114,R00248,R04269,R06977,R01939,R07277,R04029,R01956,R03243,R01155,R01648,R05507,R01339,R04529,R07396,R04028,R04171,R03207,R00667,R05085,R02433,R04188,R00895,R04173,R01684,R06426,R01090,R02199,R04217,R02077,R00258,R07613,R00021,R00694,R03248,R00372,R00355,R04051,R02274,R00734,R03952,R02700,R00457,R00908,R03120,R06844,R03266,R02488,R02487,R00261,R01933,R01939
344	0.33	248	15	94	0	0	C00026->C00047:[3->3,3->9]	RP05857,RP11169,RP05939,RP05677,RP00500,RP00609,RP05938,RP00930,RP02699,RP01856,RP01859,RP00121,RP01292,RP07306,RP06172	R00709,R00267,R05579,R02315,R02313,R08549,R07997,R08082,R08050,R05036,R05037,R01412,R05857,R05229,R05228,R08611,R06551,R07185,R05301,R05302,R05097,R03812,R05320,R06539,R01252,R08081,R03737,R03376,R00474,R08610,R05419,R02444,R02445,R00265,R00621,R01879,R06338,R06335,R03218,R03219,R06336,R06337,R02486,R07366,R07996,R08165,R05039,R07993,R03590,R01700,R07187,R06540,R02160,R07329,R03806,R07184,R00272,R07186,R03640,R07368,R03809,R07367,R05469,R05468,R01197,R03009,R03008,R04073,R03451,R05722,R05723,R05466,R02397,R06323,R06322,R03126,R04276,R03102,R03103,R00715,R00716,R01940,R01933,R00479,R03028,R01933,R01939,R00412,R00408,R02164,R00402,R01082,R03028,R00472
345	0.33	209	11	89	0	0	C00026->C00047:[3->3,3->9], C00024->C00047:[49->3,49->9]	RP05981,RP05677,RP01861,RP00500,RP05938,RP06101,RP00418,RP01859,RP06172,RP07082,RP00405	R02488,R02487,R08549,R07997,R08082,R08050,R05036,R05037,R01412,R05857,R05229,R05228,R08611,R06551,R07185,R05301,R05302,R05097,R03812,R05320,R06539,R01252,R08081,R03737,R03376,R00474,R08610,R05419,R02444,R02445,R00265,R00621,R01879,R06338,R06335,R03218,R03219,R06336,R06337,R02486,R07366,R07996,R08165,R05039,R07993,R03590,R01700,R07187,R06540,R02160,R07329,R03806,R07184,R00272,R07186,R03640,R07368,R03809,R07367,R05469,R05468,R01197,R03009,R03008,R04073,R03451,R05722,R05723,R05466,R02397,R06323,R06322,R03126,R04276,R01940,R03102,R03103,R01940,R01933,R00214,R00216,R02488,R02487,R01939,R00472,R02571,R00457,R07598,R00453
346	0.33	202	13	98	0	0	C00026->C00047:[3->3,3->9]	RP11169,RP05939,RP05677,RP00500,RP00609,RP05938,RP00079,RP05729,RP02699,RP01856,RP01859,RP07306,RP06172	R05579,R02315,R02313,R08549,R07997,R08082,R08050,R05036,R05037,R01412,R05857,R05229,R05228,R08611,R06551,R07185,R05301,R05302,R05097,R03812,R05320,R06539,R01252,R08081,R03737,R03376,R00474,R08610,R05419,R02444,R02445,R00265,R00621,R01879,R06338,R06335,R03218,R03219,R06336,R06337,R02486,R07366,R07996,R08165,R05039,R07993,R03590,R01700,R07187,R06540,R02160,R07329,R03806,R07184,R00272,R07186,R03640,R07368,R03809,R07367,R05469,R05468,R01197,R03009,R03008,R04073,R03451,R05722,R05723,R05466,R02397,R06323,R06322,R03126,R04276,R03102,R03103,R00715,R00716,R01940,R01933,R00361,R00360,R00343,R00342,R01447,R01257,R00217,R00346,R00345,R00726,R00341,R00431,R03028,R01933,R01939,R03028,R00472
347	0.33	353	16	134	0	0	C00024->C00047:[49->3,49->9]	RP05981,RP03973,RP06172,RP01319,RP00500,RP05938,RP06101,RP00418,RP00007,RP02707,RP03722,RP01856,RP06373,RP01859,RP08184,RP00405	R02488,R02487,R00181,R00472,R01127,R03102,R03103,R01940,R01933,R00214,R00216,R02488,R02487,R02837,R04723,R06635,R05672,R01556,R00228,R00229,R00227,R01023,R02772,R06643,R01850,R02152,R05537,R04364,R00586,R01889,R03230,R00627,R00706,R00705,R02481,R04348,R01624,R08530,R08531,R05351,R01154,R08332,R08331,R03621,R01204,R03437,R00271,R07833,R00234,R00230,R04466,R00236,R03065,R03064,R05188,R01196,R04192,R03668,R04316,R02191,R00370,R00371,R02396,R02058,R00235,R01808,R01807,R01806,R01213,R05876,R05190,R06453,R05870,R01160,R08532,R08248,R03903,R07251,R07252,R07253,R03056,R06510,R02911,R00487,R00209,R01089,R02616,R01978,R04024,R01776,R02387,R06311,R05063,R08036,R08213,R00472,R08250,R04950,R03910,R04484,R00211,R00210,R00998,R00212,R07249,R05332,R02569,R03455,R00259,R06978,R03552,R03760,R00351,R00352,R00399,R00693,R03767,R08433,R00238,R06307,R03017,R07399,R00454,R00927,R03168,R03036,R00130,R01933,R00941,R01939,R04560,R00457,R07598,R00453
