# Supplementary material for: 13C-metabolic flux ratio and novel carbon path analyses confirmed that Trichoderma reesei uses primarily the respirative pathway also on the preferred carbon source glucose
Source: BMC Syst Biol. 2009 Oct 29;3:104. doi: 10.1186/1752-0509-3-104 (PMC2776023; doi:10.1186/1752-0509-3-104)
Supplement: Additional file 1 — Pathways discovered in ReTrace carbon path analysis. Graphical and tabular representations of amino acid synthesis pathways discovered in ReTrace carbon path analysis [21]. Self-contained web site: unpack zip archive and open index.html with a web browser. [file 1752-0509-3-104-S1.zip › AF1-treesei/pathways-C00022-C00024-to-C00123.txt]

# Pathways from Acetyl-CoA;,Pyruvate; (C00024,C00022) to L-Leucine; (C00123)
# CPU time, time/path:	1.48689956332
# CPU time, total:	1362.0
# Computation time, time/path:	0:00:01.489251
# Computation time, total:	0:22:44.154253
# Database (-d):	/home/group/icomic/data/kegg/ligand/2009.03.30
# GreedyFinish (-g):	False
# KDiminish (-n):	('list', [50, 10, 1])
# MaxDepth (-m):	6
# NumPaths (-k):	10
# PathwayAvgLen:	19.1713973799
# PathwayLenStdDev:	4.21917159693
# Pathways (complete) found:	102
# Pathways (incomplete) found:	814
# Pathways found:	916
# PruneToSize (-p):	None
# Scores (-c):	treesei.reaction_max_scores_kegg
# Sources:	C00022,C00024
# StorePartials (-i):	True
# Target dir (-o):	/fs-1/2/epitkane/public_html/pub/retrace/run090623-scores_maps_images
# Targets:	C00123
# UseDijkstra (-q):	False
#PathIndex ZoScore AvgReactionScore NumRpairs NumReactions ZeroScores ScoresUnderThr CompositeMap Rpairs Reactions
1	0.67	370	11	27	0	0	C00024->C00123:[49->5,50->8,50->9], C00022->C00123:[2->3]	RP06799,RP01887,RP00424,RP03767,RP11427,RP11035,RP00729,RP05859,RP05698,RP12277,RP01963	R01978,R01978,R01090,R01088,R04138,R04097,R01702,R04096,R04095,R01702,R08566,R07601,R01651,R01196,R00006,R00014,R00211,R00210,R01699,R00207,R00224,R00226,R00209,R05636,R03145,R00238,R02085
2	1.00	352	13	33	0	0	C00024->C00123:[49->1,49->5,50->2,50->8,50->9], C00022->C00123:[2->3]	RP06799,RP01457,RP00424,RP03767,RP11035,RP11427,RP01887,RP00729,RP05859,RP05698,RP12277,RP00085,RP01963	R01978,R01360,R01090,R01088,R04138,R01702,R04097,R01978,R04096,R04095,R01702,R08566,R07601,R01651,R01196,R00006,R00014,R00211,R00210,R01699,R00207,R00224,R00226,R00209,R05636,R03145,R00238,R01357,R00410,R01365,R01359,R01358,R02085
3	0.83	425	23	55	0	0	C00024->C00123:[49->1,49->5,50->2,50->9], C00022->C00123:[1->1,1->5,2->3,3->2,3->9]	RP12277,RP11035,RP03767,RP01456,RP04290,RP11427,RP06101,RP00109,RP05983,RP00285,RP00085,RP01963,RP06172,RP05698,RP01457,RP00931,RP00424,RP00729,RP00287,RP05859,RP00177,RP00921,RP01431	R00238,R01702,R04138,R01360,R00220,R04097,R00214,R00216,R00344,R00930,R00217,R00353,R05103,R01281,R00211,R00210,R00209,R01196,R00212,R01357,R00410,R01365,R01359,R01358,R02085,R00472,R01196,R00006,R00014,R00211,R00210,R01699,R00207,R00224,R00226,R00209,R05636,R03145,R01360,R00479,R01090,R01088,R04096,R04095,R00214,R00216,R01702,R08566,R07601,R01651,R00351,R00352,R00362,R00472,R01324
4	0.67	296	17	43	0	0	C00024->C00123:[49->1,49->3,50->2,50->8]	RP06172,RP11035,RP03767,RP11427,RP01887,RP10730,RP10741,RP01963,RP00128,RP06799,RP00424,RP06101,RP04394,RP00026,RP00729,RP05859,RP04318	R00472,R01702,R04138,R04097,R01978,R01699,R02569,R02085,R00710,R00711,R01019,R00326,R01978,R01090,R01088,R00214,R00216,R00238,R00743,R01323,R01179,R05508,R00393,R04057,R02955,R05336,R01359,R05509,R00928,R04000,R00229,R07832,R03884,R00227,R03153,R00235,R04096,R04095,R01702,R08566,R07601,R01651,R00224
5	0.67	378	15	37	0	0	C00024->C00123:[49->1,50->2,50->8], C00022->C00123:[1->1,2->3,3->2,3->8]	RP06172,RP06799,RP05698,RP03767,RP11035,RP04394,RP11427,RP00424,RP01887,RP00729,RP05859,RP00287,RP00285,RP06101,RP01963	R00472,R01978,R01196,R00006,R00014,R00211,R00210,R01699,R00207,R00224,R00226,R00209,R05636,R03145,R04138,R01702,R00238,R04097,R01090,R01088,R01978,R04096,R04095,R01702,R08566,R07601,R01651,R00214,R00216,R00211,R00210,R00209,R01196,R00212,R00214,R00216,R02085
6	0.67	356	13	23	0	0	C00024->C00123:[49->3,49->5,50->8,50->9], C00022->C00123:[1->3,1->5,3->8,3->9]	RP12277,RP06799,RP01887,RP11035,RP03767,RP06101,RP11427,RP00424,RP00729,RP05859,RP00285,RP01963,RP06172	R00238,R01978,R01978,R01702,R04138,R00214,R00216,R04097,R01090,R01088,R04096,R04095,R01702,R08566,R07601,R01651,R00211,R00210,R00209,R01196,R00212,R02085,R00472
7	0.67	419	19	48	0	0	C00024->C00123:[49->1,50->2,50->8], C00022->C00123:[1->1,2->3,3->2,3->8]	RP11035,RP03767,RP01456,RP00930,RP11427,RP04394,RP05698,RP01292,RP00085,RP01963,RP00424,RP05880,RP01457,RP00287,RP00729,RP00121,RP00285,RP05859,RP01431	R01702,R04138,R01360,R00479,R04097,R00238,R01196,R00006,R00014,R00211,R00210,R01699,R00207,R00224,R00226,R00209,R05636,R03145,R01082,R01357,R00410,R01365,R01359,R01358,R02085,R01090,R01088,R00351,R00352,R01360,R00214,R00216,R04096,R04095,R00412,R00408,R02164,R00402,R00211,R00210,R00209,R01196,R00212,R01702,R08566,R07601,R01651,R01324
8	0.67	280	14	33	0	0	C00024->C00123:[49->1,49->3,50->2,50->8], C00022->C00123:[1->1,1->3,3->2,3->8]	RP06172,RP06799,RP01887,RP11035,RP03767,RP04394,RP11427,RP00424,RP00729,RP05859,RP00079,RP00285,RP05729,RP01963	R00472,R01978,R01978,R01702,R04138,R00238,R04097,R01090,R01088,R04096,R04095,R01702,R08566,R07601,R01651,R00361,R00360,R00343,R00342,R01447,R01257,R00211,R00210,R00209,R01196,R00212,R00217,R00346,R00345,R00726,R00341,R00431,R02085
9	0.83	381	17	39	0	0	C00024->C00123:[49->1,49->5,50->2,50->9], C00022->C00123:[2->3]	RP11035,RP03767,RP01456,RP10730,RP06101,RP11427,RP12277,RP00085,RP10741,RP01963,RP06172,RP05698,RP01457,RP00424,RP00287,RP00729,RP05859	R01702,R04138,R01360,R01699,R00214,R00216,R04097,R00238,R01357,R00410,R01365,R01359,R01358,R02569,R02085,R00472,R01196,R00006,R00014,R00211,R00210,R01699,R00207,R00224,R00226,R00209,R05636,R03145,R01360,R01090,R01088,R00214,R00216,R04096,R04095,R01702,R08566,R07601,R01651
10	0.67	462	20	48	0	0	C00024->C00123:[49->5,50->8,50->9], C00022->C00123:[1->5,2->3,3->8,3->9]	RP03767,RP12067,RP11427,RP01887,RP05698,RP12277,RP00121,RP01431,RP01963,RP06172,RP00177,RP06799,RP00424,RP00930,RP11034,RP00729,RP05859,RP00285,RP00109,RP01292	R04138,R07602,R04097,R01978,R01196,R00006,R00014,R00211,R00210,R01699,R00207,R00224,R00226,R00209,R05636,R03145,R00238,R00412,R00408,R02164,R00402,R01324,R02085,R00472,R00351,R00352,R00362,R01978,R01090,R01088,R00479,R07601,R04096,R04095,R01702,R08566,R07601,R01651,R00211,R00210,R00209,R01196,R00212,R00344,R00930,R00217,R00353,R01082
11	0.67	278	17	47	0	0	C00024->C00123:[49->3,49->5,50->8,50->9], C00022->C00123:[1->3,1->5,3->8,3->9]	RP06172,RP03767,RP12067,RP11427,RP01887,RP12277,RP01963,RP00128,RP06799,RP00424,RP06101,RP00026,RP11034,RP00729,RP05859,RP00285,RP04318	R00472,R04138,R07602,R04097,R01978,R00238,R02085,R00710,R00711,R01019,R00326,R01978,R01090,R01088,R00214,R00216,R00743,R01323,R01179,R05508,R00393,R04057,R02955,R05336,R01359,R05509,R00928,R04000,R00229,R07832,R03884,R00227,R03153,R00235,R07601,R04096,R04095,R01702,R08566,R07601,R01651,R00211,R00210,R00209,R01196,R00212,R00224
12	0.83	272	16	46	0	0	C00024->C00123:[49->1,49->3,49->5,50->2,50->9]	RP00128,RP11035,RP03767,RP01456,RP06101,RP01457,RP00424,RP00729,RP05859,RP00026,RP12277,RP04318,RP00085,RP11427,RP01963,RP06172	R00710,R00711,R01019,R00326,R01702,R04138,R01360,R00214,R00216,R01360,R01090,R01088,R04096,R04095,R01702,R08566,R07601,R01651,R00743,R01323,R01179,R05508,R00393,R04057,R02955,R05336,R01359,R05509,R00928,R04000,R00229,R07832,R03884,R00227,R03153,R00235,R00238,R00224,R01357,R00410,R01365,R01359,R01358,R04097,R02085,R00472
13	0.67	289	14	50	0	0	C00024->C00123:[49->1,50->2,50->8], C00022->C00123:[2->3]	RP00128,RP06799,RP01887,RP11035,RP03767,RP04394,RP00026,RP00424,RP05698,RP00729,RP05859,RP11427,RP04318,RP01963	R00710,R00711,R01019,R00326,R01978,R01978,R01702,R04138,R00238,R00743,R01323,R01179,R05508,R00393,R04057,R02955,R05336,R01359,R05509,R00928,R04000,R00229,R07832,R03884,R00227,R03153,R00235,R01090,R01088,R01196,R00006,R00014,R00211,R00210,R01699,R00207,R00224,R00226,R00209,R05636,R03145,R04096,R04095,R01702,R08566,R07601,R01651,R04097,R00224,R02085
14	1.00	468	20	48	0	0	C00024->C00123:[49->1,49->5,50->2,50->8,50->9], C00022->C00123:[2->3]	RP11035,RP03767,RP11427,RP01887,RP12277,RP00121,RP01431,RP01963,RP06172,RP06799,RP00177,RP01457,RP00424,RP00930,RP05698,RP00729,RP05859,RP00085,RP00109,RP01292	R01702,R04138,R04097,R01978,R00238,R00412,R00408,R02164,R00402,R01324,R02085,R00472,R01978,R00351,R00352,R00362,R01360,R01090,R01088,R00479,R01196,R00006,R00014,R00211,R00210,R01699,R00207,R00224,R00226,R00209,R05636,R03145,R04096,R04095,R01702,R08566,R07601,R01651,R01357,R00410,R01365,R01359,R01358,R00344,R00930,R00217,R00353,R01082
15	0.67	456	20	47	0	0	C00024->C00123:[49->5,50->8,50->9], C00022->C00123:[1->5,2->3,3->8,3->9]	RP12277,RP11035,RP03767,RP11427,RP06101,RP01887,RP00109,RP00285,RP01963,RP06172,RP06799,RP05698,RP00931,RP00424,RP00729,RP00287,RP05859,RP00177,RP00921,RP01431	R00238,R01702,R04138,R04097,R00214,R00216,R01978,R00344,R00930,R00217,R00353,R00211,R00210,R00209,R01196,R00212,R02085,R00472,R01978,R01196,R00006,R00014,R00211,R00210,R01699,R00207,R00224,R00226,R00209,R05636,R03145,R00479,R01090,R01088,R04096,R04095,R00214,R00216,R01702,R08566,R07601,R01651,R00351,R00352,R00362,R00472,R01324
16	0.67	275	16	46	0	0	C00024->C00123:[49->1,49->3,50->2,50->8], C00022->C00123:[1->1,1->3,3->2,3->8]	RP06172,RP11035,RP03767,RP11427,RP01887,RP01963,RP00128,RP06799,RP00424,RP06101,RP04394,RP00026,RP00729,RP05859,RP00285,RP04318	R00472,R01702,R04138,R04097,R01978,R02085,R00710,R00711,R01019,R00326,R01978,R01090,R01088,R00214,R00216,R00238,R00743,R01323,R01179,R05508,R00393,R04057,R02955,R05336,R01359,R05509,R00928,R04000,R00229,R07832,R03884,R00227,R03153,R00235,R04096,R04095,R01702,R08566,R07601,R01651,R00211,R00210,R00209,R01196,R00212,R00224
17	0.67	289	14	50	0	0	C00024->C00123:[49->5,50->8,50->9], C00022->C00123:[2->3]	RP00128,RP06799,RP01887,RP11035,RP03767,RP00026,RP00424,RP05698,RP00729,RP05859,RP11427,RP12277,RP04318,RP01963	R00710,R00711,R01019,R00326,R01978,R01978,R01702,R04138,R00743,R01323,R01179,R05508,R00393,R04057,R02955,R05336,R01359,R05509,R00928,R04000,R00229,R07832,R03884,R00227,R03153,R00235,R01090,R01088,R01196,R00006,R00014,R00211,R00210,R01699,R00207,R00224,R00226,R00209,R05636,R03145,R04096,R04095,R01702,R08566,R07601,R01651,R04097,R00238,R00224,R02085
18	0.67	347	14	34	0	0	C00024->C00123:[49->1,50->2,50->8], C00022->C00123:[2->3]	RP11035,RP03767,RP05698,RP01456,RP04394,RP01457,RP00424,RP00729,RP05859,RP10730,RP00085,RP11427,RP10741,RP01963	R01702,R04138,R01196,R00006,R00014,R00211,R00210,R01699,R00207,R00224,R00226,R00209,R05636,R03145,R01360,R00238,R01360,R01090,R01088,R04096,R04095,R01702,R08566,R07601,R01651,R01699,R01357,R00410,R01365,R01359,R01358,R04097,R02569,R02085
19	0.67	373	16	37	0	0	C00024->C00123:[49->1,50->2,50->8], C00022->C00123:[2->3]	RP06172,RP11035,RP03767,RP05698,RP01456,RP04394,RP01457,RP00424,RP00729,RP05859,RP10730,RP00287,RP00085,RP11427,RP10741,RP01963	R00472,R01702,R04138,R01196,R00006,R00014,R00211,R00210,R01699,R00207,R00224,R00226,R00209,R05636,R03145,R01360,R00238,R01360,R01090,R01088,R04096,R04095,R01702,R08566,R07601,R01651,R01699,R00214,R00216,R01357,R00410,R01365,R01359,R01358,R04097,R02569,R02085
20	0.67	296	17	43	0	0	C00024->C00123:[49->3,49->5,50->8,50->9]	RP06172,RP11035,RP03767,RP11427,RP01887,RP10730,RP12277,RP10741,RP01963,RP00128,RP06799,RP00424,RP06101,RP00026,RP00729,RP05859,RP04318	R00472,R01702,R04138,R04097,R01978,R01699,R00238,R02569,R02085,R00710,R00711,R01019,R00326,R01978,R01090,R01088,R00214,R00216,R00743,R01323,R01179,R05508,R00393,R04057,R02955,R05336,R01359,R05509,R00928,R04000,R00229,R07832,R03884,R00227,R03153,R00235,R04096,R04095,R01702,R08566,R07601,R01651,R00224
21	0.83	375	17	40	0	0	C00024->C00123:[49->1,49->5,50->2,50->9], C00022->C00123:[2->3]	RP11035,RP03767,RP01456,RP11427,RP06101,RP05698,RP12277,RP05983,RP00085,RP01963,RP06172,RP00424,RP01457,RP04290,RP00729,RP00287,RP05859	R01702,R04138,R01360,R04097,R00214,R00216,R01196,R00006,R00014,R00211,R00210,R01699,R00207,R00224,R00226,R00209,R05636,R03145,R00238,R05103,R01281,R01357,R00410,R01365,R01359,R01358,R02085,R00472,R01090,R01088,R01360,R00220,R04096,R04095,R00214,R00216,R01702,R08566,R07601,R01651
22	0.67	408	14	32	0	0	C00024->C00123:[49->5,50->8,50->9], C00022->C00123:[2->3]	RP06172,RP12277,RP06799,RP05698,RP03767,RP11035,RP11427,RP00424,RP01887,RP00729,RP05859,RP00287,RP06101,RP01963	R00472,R00238,R01978,R01196,R00006,R00014,R00211,R00210,R01699,R00207,R00224,R00226,R00209,R05636,R03145,R04138,R01702,R04097,R01090,R01088,R01978,R04096,R04095,R01702,R08566,R07601,R01651,R00214,R00216,R00214,R00216,R02085
23	0.83	270	16	60	0	0	C00024->C00123:[49->1,49->5,50->2,50->9], C00022->C00123:[1->1,1->5,2->3,3->2,3->9]	RP00128,RP11035,RP03767,RP05698,RP01456,RP12277,RP01457,RP00424,RP00729,RP05859,RP00026,RP00285,RP04318,RP00085,RP11427,RP01963	R00710,R00711,R01019,R00326,R01702,R04138,R01196,R00006,R00014,R00211,R00210,R01699,R00207,R00224,R00226,R00209,R05636,R03145,R01360,R00238,R01360,R01090,R01088,R04096,R04095,R01702,R08566,R07601,R01651,R00743,R01323,R01179,R05508,R00393,R04057,R02955,R05336,R01359,R05509,R00928,R04000,R00229,R07832,R03884,R00227,R03153,R00235,R00211,R00210,R00209,R01196,R00212,R00224,R01357,R00410,R01365,R01359,R01358,R04097,R02085
24	0.67	317	13	37	0	0	C00024->C00123:[49->1,50->2,50->8], C00022->C00123:[1->1,2->3,3->2,3->8]	RP11035,RP03767,RP05698,RP01456,RP04394,RP11427,RP00424,RP00729,RP05859,RP01457,RP00285,RP00085,RP01963	R01702,R04138,R01196,R00006,R00014,R00211,R00210,R01699,R00207,R00224,R00226,R00209,R05636,R03145,R01360,R00238,R04097,R01090,R01088,R04096,R04095,R01702,R08566,R07601,R01651,R01360,R00211,R00210,R00209,R01196,R00212,R01357,R00410,R01365,R01359,R01358,R02085
25	0.83	460	20	46	0	0	C00024->C00123:[49->1,49->5,50->2,50->9], C00022->C00123:[2->3]	RP11035,RP03767,RP01456,RP00930,RP11427,RP06101,RP12277,RP01292,RP00085,RP01963,RP06172,RP00424,RP05880,RP01457,RP05698,RP00729,RP00287,RP00121,RP05859,RP01431	R01702,R04138,R01360,R00479,R04097,R00214,R00216,R00238,R01082,R01357,R00410,R01365,R01359,R01358,R02085,R00472,R01090,R01088,R00351,R00352,R01360,R01196,R00006,R00014,R00211,R00210,R01699,R00207,R00224,R00226,R00209,R05636,R03145,R04096,R04095,R00214,R00216,R00412,R00408,R02164,R00402,R01702,R08566,R07601,R01651,R01324
26	0.83	419	19	48	0	0	C00024->C00123:[49->1,49->5,50->2,50->9], C00022->C00123:[1->1,1->5,2->3,3->2,3->9]	RP11035,RP03767,RP01456,RP00930,RP11427,RP05698,RP12277,RP01292,RP00085,RP01963,RP00424,RP05880,RP01457,RP00287,RP00729,RP00121,RP00285,RP05859,RP01431	R01702,R04138,R01360,R00479,R04097,R01196,R00006,R00014,R00211,R00210,R01699,R00207,R00224,R00226,R00209,R05636,R03145,R00238,R01082,R01357,R00410,R01365,R01359,R01358,R02085,R01090,R01088,R00351,R00352,R01360,R00214,R00216,R04096,R04095,R00412,R00408,R02164,R00402,R00211,R00210,R00209,R01196,R00212,R01702,R08566,R07601,R01651,R01324
27	0.83	349	13	23	0	0	C00024->C00123:[49->1,49->3,49->5,50->2,50->9]	RP06172,RP00424,RP03767,RP01456,RP06101,RP01457,RP11035,RP00729,RP05859,RP11427,RP12277,RP00085,RP01963	R00472,R01090,R01088,R04138,R01360,R00214,R00216,R01360,R01702,R04096,R04095,R01702,R08566,R07601,R01651,R04097,R00238,R01357,R00410,R01365,R01359,R01358,R02085
28	0.83	368	23	70	0	0	C00024->C00123:[49->1,49->5,50->2,50->9], C00022->C00123:[2->3]	RP00128,RP00109,RP11035,RP03767,RP01456,RP11427,RP06101,RP00026,RP04318,RP00085,RP01963,RP06172,RP05698,RP12277,RP01457,RP00931,RP00424,RP00729,RP00287,RP05859,RP00177,RP00921,RP01431	R00710,R00711,R01019,R00326,R00344,R00930,R00217,R00353,R01702,R04138,R01360,R04097,R00214,R00216,R00743,R01323,R01179,R05508,R00393,R04057,R02955,R05336,R01359,R05509,R00928,R04000,R00229,R07832,R03884,R00227,R03153,R00235,R00224,R01357,R00410,R01365,R01359,R01358,R02085,R00472,R01196,R00006,R00014,R00211,R00210,R01699,R00207,R00224,R00226,R00209,R05636,R03145,R00238,R01360,R00479,R01090,R01088,R04096,R04095,R00214,R00216,R01702,R08566,R07601,R01651,R00351,R00352,R00362,R00472,R01324
29	0.83	347	14	34	0	0	C00024->C00123:[49->1,49->5,50->2,50->9], C00022->C00123:[2->3]	RP11035,RP03767,RP05698,RP01456,RP01457,RP00424,RP00729,RP05859,RP10730,RP12277,RP00085,RP11427,RP10741,RP01963	R01702,R04138,R01196,R00006,R00014,R00211,R00210,R01699,R00207,R00224,R00226,R00209,R05636,R03145,R01360,R01360,R01090,R01088,R04096,R04095,R01702,R08566,R07601,R01651,R01699,R00238,R01357,R00410,R01365,R01359,R01358,R04097,R02569,R02085
30	0.67	497	24	46	0	0	C00024->C00123:[49->1,50->2,50->8], C00022->C00123:[1->1,3->2,3->3,3->8]	RP00300,RP11035,RP03767,RP00568,RP11427,RP01887,RP01670,RP00121,RP03735,RP00285,RP01431,RP01963,RP00177,RP06172,RP06374,RP06799,RP00424,RP00930,RP04394,RP04290,RP00729,RP05859,RP00109,RP01292	R00944,R00943,R01702,R04138,R01218,R01220,R04097,R01978,R01655,R00412,R00408,R02164,R00402,R00134,R03215,R03146,R00519,R00211,R00210,R00209,R01196,R00212,R01324,R02085,R00351,R00352,R00362,R00472,R00945,R01978,R01090,R01088,R00479,R00238,R00220,R04096,R04095,R01702,R08566,R07601,R01651,R00344,R00930,R00217,R00353,R01082
31	0.67	463	19	47	0	0	C00024->C00123:[49->1,50->2,50->8], C00022->C00123:[1->1,2->3,3->2,3->8]	RP11035,RP03767,RP11427,RP01887,RP00121,RP01431,RP01963,RP06172,RP06799,RP00177,RP00424,RP00930,RP04394,RP05698,RP00729,RP05859,RP00285,RP00109,RP01292	R01702,R04138,R04097,R01978,R00412,R00408,R02164,R00402,R01324,R02085,R00472,R01978,R00351,R00352,R00362,R01090,R01088,R00479,R00238,R01196,R00006,R00014,R00211,R00210,R01699,R00207,R00224,R00226,R00209,R05636,R03145,R04096,R04095,R01702,R08566,R07601,R01651,R00211,R00210,R00209,R01196,R00212,R00344,R00930,R00217,R00353,R01082
32	0.83	427	21	52	0	0	C00024->C00123:[49->1,49->5,50->2,50->9], C00022->C00123:[1->1,1->5,2->3,3->2,3->9]	RP12277,RP11035,RP03767,RP01456,RP11427,RP06101,RP00109,RP00285,RP00085,RP01963,RP06172,RP00424,RP01457,RP00931,RP05698,RP00729,RP00287,RP05859,RP00177,RP00921,RP01431	R00238,R01702,R04138,R01360,R04097,R00214,R00216,R00344,R00930,R00217,R00353,R00211,R00210,R00209,R01196,R00212,R01357,R00410,R01365,R01359,R01358,R02085,R00472,R01090,R01088,R01360,R00479,R01196,R00006,R00014,R00211,R00210,R01699,R00207,R00224,R00226,R00209,R05636,R03145,R04096,R04095,R00214,R00216,R01702,R08566,R07601,R01651,R00351,R00352,R00362,R00472,R01324
33	0.67	245	17	56	0	0	C00024->C00123:[49->3,49->5,50->8,50->9], C00022->C00123:[1->3,1->5,3->8,3->9]	RP06172,RP11035,RP03767,RP11427,RP01887,RP00079,RP12277,RP05729,RP01963,RP00128,RP06799,RP00424,RP00026,RP00729,RP05859,RP00285,RP04318	R00472,R01702,R04138,R04097,R01978,R00361,R00360,R00343,R00342,R01447,R01257,R00238,R00217,R00346,R00345,R00726,R00341,R00431,R02085,R00710,R00711,R01019,R00326,R01978,R01090,R01088,R00743,R01323,R01179,R05508,R00393,R04057,R02955,R05336,R01359,R05509,R00928,R04000,R00229,R07832,R03884,R00227,R03153,R00235,R04096,R04095,R01702,R08566,R07601,R01651,R00211,R00210,R00209,R01196,R00212,R00224
34	0.67	400	16	26	0	0	C00024->C00123:[49->1,50->2,50->8], C00022->C00123:[1->1,3->2,3->3,3->8]	RP06374,RP06799,RP01887,RP00424,RP03767,RP00568,RP04290,RP11427,RP04394,RP11035,RP00729,RP05859,RP01670,RP00285,RP01963,RP06373	R00945,R01978,R01978,R01090,R01088,R04138,R01218,R01220,R00220,R04097,R00238,R01702,R04096,R04095,R01702,R08566,R07601,R01651,R01655,R00211,R00210,R00209,R01196,R00212,R02085,R00941
35	0.67	429	18	29	0	0	C00024->C00123:[49->1,50->2,50->8], C00022->C00123:[1->1,3->2,3->3,3->8]	RP00287,RP03767,RP00568,RP11427,RP01887,RP01670,RP00285,RP01963,RP06172,RP06374,RP06799,RP04290,RP04394,RP00424,RP11035,RP00729,RP05859,RP06373	R00214,R00216,R04138,R01218,R01220,R04097,R01978,R01655,R00211,R00210,R00209,R01196,R00212,R02085,R00472,R00945,R01978,R00220,R00238,R01090,R01088,R01702,R04096,R04095,R01702,R08566,R07601,R01651,R00941
36	0.67	298	17	58	0	0	C00024->C00123:[49->1,50->2,50->8], C00022->C00123:[2->3]	RP11035,RP03767,RP05698,RP01456,RP11427,RP00026,RP00085,RP01963,RP06172,RP00128,RP00424,RP04394,RP01457,RP00287,RP00729,RP05859,RP04318	R01702,R04138,R01196,R00006,R00014,R00211,R00210,R01699,R00207,R00224,R00226,R00209,R05636,R03145,R01360,R04097,R00743,R01323,R01179,R05508,R00393,R04057,R02955,R05336,R01359,R05509,R00928,R04000,R00229,R07832,R03884,R00227,R03153,R00235,R01357,R00410,R01365,R01359,R01358,R02085,R00472,R00710,R00711,R01019,R00326,R01090,R01088,R00238,R01360,R00214,R00216,R04096,R04095,R01702,R08566,R07601,R01651,R00224
37	0.83	337	12	32	0	0	C00024->C00123:[49->1,49->5,50->2,50->9], C00022->C00123:[2->3]	RP00424,RP03767,RP05698,RP01456,RP01457,RP11035,RP00729,RP05859,RP11427,RP12277,RP00085,RP01963	R01090,R01088,R04138,R01196,R00006,R00014,R00211,R00210,R01699,R00207,R00224,R00226,R00209,R05636,R03145,R01360,R01360,R01702,R04096,R04095,R01702,R08566,R07601,R01651,R04097,R00238,R01357,R00410,R01365,R01359,R01358,R02085
38	0.67	280	15	55	0	0	C00024->C00123:[49->1,50->2,50->8], C00022->C00123:[1->1,2->3,3->2,3->8]	RP00128,RP06799,RP01887,RP11035,RP03767,RP05698,RP04394,RP00026,RP00424,RP00729,RP05859,RP11427,RP00285,RP04318,RP01963	R00710,R00711,R01019,R00326,R01978,R01978,R01702,R04138,R01196,R00006,R00014,R00211,R00210,R01699,R00207,R00224,R00226,R00209,R05636,R03145,R00238,R00743,R01323,R01179,R05508,R00393,R04057,R02955,R05336,R01359,R05509,R00928,R04000,R00229,R07832,R03884,R00227,R03153,R00235,R01090,R01088,R04096,R04095,R01702,R08566,R07601,R01651,R04097,R00211,R00210,R00209,R01196,R00212,R00224,R02085
39	0.67	270	16	60	0	0	C00024->C00123:[49->1,50->2,50->8], C00022->C00123:[1->1,2->3,3->2,3->8]	RP00128,RP11035,RP03767,RP05698,RP01456,RP04394,RP01457,RP00424,RP00729,RP05859,RP00026,RP00285,RP04318,RP00085,RP11427,RP01963	R00710,R00711,R01019,R00326,R01702,R04138,R01196,R00006,R00014,R00211,R00210,R01699,R00207,R00224,R00226,R00209,R05636,R03145,R01360,R00238,R01360,R01090,R01088,R04096,R04095,R01702,R08566,R07601,R01651,R00743,R01323,R01179,R05508,R00393,R04057,R02955,R05336,R01359,R05509,R00928,R04000,R00229,R07832,R03884,R00227,R03153,R00235,R00211,R00210,R00209,R01196,R00212,R00224,R01357,R00410,R01365,R01359,R01358,R04097,R02085
40	0.67	311	16	53	0	0	C00024->C00123:[49->5,50->8,50->9], C00022->C00123:[2->3]	RP06172,RP00128,RP06799,RP01887,RP11035,RP03767,RP05698,RP12277,RP00026,RP00424,RP00729,RP05859,RP11427,RP00287,RP04318,RP01963	R00472,R00710,R00711,R01019,R00326,R01978,R01978,R01702,R04138,R01196,R00006,R00014,R00211,R00210,R01699,R00207,R00224,R00226,R00209,R05636,R03145,R00238,R00743,R01323,R01179,R05508,R00393,R04057,R02955,R05336,R01359,R05509,R00928,R04000,R00229,R07832,R03884,R00227,R03153,R00235,R01090,R01088,R04096,R04095,R01702,R08566,R07601,R01651,R04097,R00214,R00216,R00224,R02085
41	0.83	446	18	43	0	0	C00024->C00123:[49->1,49->5,50->2,50->9], C00022->C00123:[2->3]	RP11035,RP03767,RP01456,RP00930,RP11427,RP05698,RP12277,RP01292,RP00085,RP01963,RP00424,RP05880,RP01457,RP00287,RP00729,RP00121,RP05859,RP01431	R01702,R04138,R01360,R00479,R04097,R01196,R00006,R00014,R00211,R00210,R01699,R00207,R00224,R00226,R00209,R05636,R03145,R00238,R01082,R01357,R00410,R01365,R01359,R01358,R02085,R01090,R01088,R00351,R00352,R01360,R00214,R00216,R04096,R04095,R00412,R00408,R02164,R00402,R01702,R08566,R07601,R01651,R01324
42	0.67	378	15	37	0	0	C00024->C00123:[49->5,50->8,50->9], C00022->C00123:[1->5,2->3,3->8,3->9]	RP06172,RP12277,RP06799,RP05698,RP03767,RP11035,RP11427,RP00424,RP01887,RP00729,RP05859,RP00287,RP00285,RP06101,RP01963	R00472,R00238,R01978,R01196,R00006,R00014,R00211,R00210,R01699,R00207,R00224,R00226,R00209,R05636,R03145,R04138,R01702,R04097,R01090,R01088,R01978,R04096,R04095,R01702,R08566,R07601,R01651,R00214,R00216,R00211,R00210,R00209,R01196,R00212,R00214,R00216,R02085
43	0.67	277	15	55	0	0	C00024->C00123:[49->1,50->2,50->8], C00022->C00123:[2->3]	RP00128,RP11035,RP03767,RP05698,RP01456,RP04394,RP01457,RP00424,RP00729,RP05859,RP00026,RP04318,RP00085,RP11427,RP01963	R00710,R00711,R01019,R00326,R01702,R04138,R01196,R00006,R00014,R00211,R00210,R01699,R00207,R00224,R00226,R00209,R05636,R03145,R01360,R00238,R01360,R01090,R01088,R04096,R04095,R01702,R08566,R07601,R01651,R00743,R01323,R01179,R05508,R00393,R04057,R02955,R05336,R01359,R05509,R00928,R04000,R00229,R07832,R03884,R00227,R03153,R00235,R00224,R01357,R00410,R01365,R01359,R01358,R04097,R02085
44	0.67	496	18	42	0	0	C00024->C00123:[49->5,50->8,50->9], C00022->C00123:[2->3]	RP11035,RP03767,RP11427,RP01887,RP12277,RP00121,RP01431,RP01963,RP06172,RP00177,RP06799,RP00424,RP00930,RP05698,RP00729,RP05859,RP00109,RP01292	R01702,R04138,R04097,R01978,R00238,R00412,R00408,R02164,R00402,R01324,R02085,R00472,R00351,R00352,R00362,R01978,R01090,R01088,R00479,R01196,R00006,R00014,R00211,R00210,R01699,R00207,R00224,R00226,R00209,R05636,R03145,R04096,R04095,R01702,R08566,R07601,R01651,R00344,R00930,R00217,R00353,R01082
45	0.67	389	21	65	0	0	C00024->C00123:[49->5,50->8,50->9], C00022->C00123:[2->3]	RP11035,RP03767,RP11427,RP01887,RP12277,RP00121,RP01431,RP06799,RP01963,RP06172,RP00128,RP00177,RP00424,RP00930,RP00026,RP01292,RP05698,RP00729,RP05859,RP00109,RP04318	R01702,R04138,R04097,R01978,R00238,R00412,R00408,R02164,R00402,R01324,R01978,R02085,R00472,R00710,R00711,R01019,R00326,R00351,R00352,R00362,R01090,R01088,R00479,R00743,R01323,R01179,R05508,R00393,R04057,R02955,R05336,R01359,R05509,R00928,R04000,R00229,R07832,R03884,R00227,R03153,R00235,R01082,R01196,R00006,R00014,R00211,R00210,R01699,R00207,R00224,R00226,R00209,R05636,R03145,R04096,R04095,R01702,R08566,R07601,R01651,R00344,R00930,R00217,R00353,R00224
46	0.67	343	15	40	0	0	C00024->C00123:[49->1,50->2,50->8], C00022->C00123:[1->1,2->3,3->2,3->8]	RP06172,RP00285,RP11035,RP03767,RP05698,RP01456,RP04394,RP11427,RP00424,RP00729,RP05859,RP01457,RP00287,RP00085,RP01963	R00472,R00211,R00210,R00209,R01196,R00212,R01702,R04138,R01196,R00006,R00014,R00211,R00210,R01699,R00207,R00224,R00226,R00209,R05636,R03145,R01360,R00238,R04097,R01090,R01088,R04096,R04095,R01702,R08566,R07601,R01651,R01360,R00214,R00216,R01357,R00410,R01365,R01359,R01358,R02085
47	0.67	285	15	41	0	0	C00024->C00123:[49->1,49->3,50->2,50->8]	RP00128,RP06799,RP01887,RP11035,RP03767,RP06101,RP04394,RP00026,RP00424,RP00729,RP05859,RP11427,RP04318,RP01963,RP06172	R00710,R00711,R01019,R00326,R01978,R01978,R01702,R04138,R00214,R00216,R00238,R00743,R01323,R01179,R05508,R00393,R04057,R02955,R05336,R01359,R05509,R00928,R04000,R00229,R07832,R03884,R00227,R03153,R00235,R01090,R01088,R04096,R04095,R01702,R08566,R07601,R01651,R04097,R00224,R02085,R00472
48	0.83	352	16	42	0	0	C00024->C00123:[49->1,49->5,50->2,50->9], C00022->C00123:[1->1,1->5,2->3,3->2,3->9]	RP11035,RP03767,RP01456,RP11427,RP06101,RP12277,RP00085,RP01963,RP06172,RP05698,RP01457,RP00424,RP00729,RP00287,RP05859,RP00285	R01702,R04138,R01360,R04097,R00214,R00216,R00238,R01357,R00410,R01365,R01359,R01358,R02085,R00472,R01196,R00006,R00014,R00211,R00210,R01699,R00207,R00224,R00226,R00209,R05636,R03145,R01360,R01090,R01088,R04096,R04095,R00214,R00216,R01702,R08566,R07601,R01651,R00211,R00210,R00209,R01196,R00212
49	0.67	400	13	30	0	0	C00024->C00123:[49->5,50->8,50->9], C00022->C00123:[2->3]	RP06172,RP06799,RP01887,RP00287,RP03767,RP11427,RP00424,RP11035,RP00729,RP05859,RP05698,RP12277,RP01963	R00472,R01978,R01978,R00214,R00216,R04138,R04097,R01090,R01088,R01702,R04096,R04095,R01702,R08566,R07601,R01651,R01196,R00006,R00014,R00211,R00210,R01699,R00207,R00224,R00226,R00209,R05636,R03145,R00238,R02085
50	0.67	366	14	35	0	0	C00024->C00123:[49->1,50->2,50->8], C00022->C00123:[2->3]	RP06172,RP00424,RP03767,RP05698,RP01456,RP04394,RP01457,RP11035,RP00729,RP05859,RP11427,RP00287,RP00085,RP01963	R00472,R01090,R01088,R04138,R01196,R00006,R00014,R00211,R00210,R01699,R00207,R00224,R00226,R00209,R05636,R03145,R01360,R00238,R01360,R01702,R04096,R04095,R01702,R08566,R07601,R01651,R04097,R00214,R00216,R01357,R00410,R01365,R01359,R01358,R02085
51	0.67	341	12	32	0	0	C00024->C00123:[49->1,50->2,50->8], C00022->C00123:[1->1,2->3,3->2,3->8]	RP06799,RP01887,RP11035,RP03767,RP04394,RP11427,RP00424,RP00729,RP05859,RP05698,RP00285,RP01963	R01978,R01978,R01702,R04138,R00238,R04097,R01090,R01088,R04096,R04095,R01702,R08566,R07601,R01651,R01196,R00006,R00014,R00211,R00210,R01699,R00207,R00224,R00226,R00209,R05636,R03145,R00211,R00210,R00209,R01196,R00212,R02085
52	0.67	198	18	97	0	0	C00024->C00123:[49->1,50->2,50->8], C00022->C00123:[1->1,2->3,3->2,3->8]	RP00305,RP11035,RP03767,RP00930,RP11427,RP01887,RP00285,RP01431,RP01963,RP05857,RP06799,RP00177,RP00015,RP00424,RP04394,RP00729,RP05859,RP00109	R00709,R00267,R01702,R04138,R00479,R04097,R01978,R00211,R00210,R00209,R01196,R00212,R01324,R02085,R00709,R00267,R01978,R00351,R00352,R00362,R07997,R08082,R08050,R05036,R05037,R01412,R05857,R05229,R05039,R08611,R06551,R05301,R05302,R05097,R03812,R05320,R06539,R01252,R08081,R03737,R03376,R05419,R02444,R02445,R01879,R06338,R06335,R03218,R02160,R06336,R06337,R02486,R07366,R07996,R03219,R05228,R07993,R03590,R07187,R06540,R07329,R08610,R03806,R07184,R04276,R07186,R03640,R07368,R03809,R07367,R05469,R05468,R03009,R03008,R04073,R03451,R05722,R05723,R05466,R02397,R06323,R06322,R03126,R07185,R01090,R01088,R00238,R04096,R04095,R01702,R08566,R07601,R01651,R00344,R00930,R00217,R00353
53	0.67	368	15	25	0	0	C00024->C00123:[49->3,49->5,50->8,50->9], C00022->C00123:[1->3,1->5,3->8,3->9]	RP12277,RP06799,RP01887,RP11035,RP03767,RP06101,RP11427,RP00424,RP00729,RP05859,RP10730,RP00285,RP10741,RP01963,RP06172	R00238,R01978,R01978,R01702,R04138,R00214,R00216,R04097,R01090,R01088,R04096,R04095,R01702,R08566,R07601,R01651,R01699,R00211,R00210,R00209,R01196,R00212,R02569,R02085,R00472
54	0.67	311	16	53	0	0	C00024->C00123:[49->1,50->2,50->8], C00022->C00123:[2->3]	RP06172,RP00128,RP06799,RP01887,RP11035,RP03767,RP05698,RP04394,RP00026,RP00424,RP00729,RP05859,RP11427,RP00287,RP04318,RP01963	R00472,R00710,R00711,R01019,R00326,R01978,R01978,R01702,R04138,R01196,R00006,R00014,R00211,R00210,R01699,R00207,R00224,R00226,R00209,R05636,R03145,R00238,R00743,R01323,R01179,R05508,R00393,R04057,R02955,R05336,R01359,R05509,R00928,R04000,R00229,R07832,R03884,R00227,R03153,R00235,R01090,R01088,R04096,R04095,R01702,R08566,R07601,R01651,R04097,R00214,R00216,R00224,R02085
55	0.67	280	15	55	0	0	C00024->C00123:[49->5,50->8,50->9], C00022->C00123:[1->5,2->3,3->8,3->9]	RP00128,RP06799,RP01887,RP11035,RP03767,RP05698,RP12277,RP00026,RP00424,RP00729,RP05859,RP11427,RP00285,RP04318,RP01963	R00710,R00711,R01019,R00326,R01978,R01978,R01702,R04138,R01196,R00006,R00014,R00211,R00210,R01699,R00207,R00224,R00226,R00209,R05636,R03145,R00238,R00743,R01323,R01179,R05508,R00393,R04057,R02955,R05336,R01359,R05509,R00928,R04000,R00229,R07832,R03884,R00227,R03153,R00235,R01090,R01088,R04096,R04095,R01702,R08566,R07601,R01651,R04097,R00211,R00210,R00209,R01196,R00212,R00224,R02085
56	0.67	519	23	41	0	0	C00024->C00123:[49->1,50->2,50->8], C00022->C00123:[1->1,3->2,3->3,3->8]	RP11035,RP03767,RP00568,RP11427,RP01887,RP01670,RP00121,RP00285,RP01431,RP01963,RP00177,RP06172,RP06374,RP06799,RP00424,RP00930,RP04394,RP04290,RP00729,RP05859,RP06373,RP00109,RP01292	R01702,R04138,R01218,R01220,R04097,R01978,R01655,R00412,R00408,R02164,R00402,R00211,R00210,R00209,R01196,R00212,R01324,R02085,R00351,R00352,R00362,R00472,R00945,R01978,R01090,R01088,R00479,R00238,R00220,R04096,R04095,R01702,R08566,R07601,R01651,R00941,R00344,R00930,R00217,R00353,R01082
57	0.83	320	14	28	0	0	C00024->C00123:[49->1,49->3,49->5,50->2,50->9], C00022->C00123:[1->1,1->3,1->5,3->2,3->9]	RP06172,RP11035,RP03767,RP01456,RP06101,RP11427,RP00424,RP00729,RP12277,RP05859,RP01457,RP00285,RP00085,RP01963	R00472,R01702,R04138,R01360,R00214,R00216,R04097,R01090,R01088,R04096,R04095,R00238,R01702,R08566,R07601,R01651,R01360,R00211,R00210,R00209,R01196,R00212,R01357,R00410,R01365,R01359,R01358,R02085
58	0.67	370	16	26	0	0	C00024->C00123:[49->3,49->5,50->8,50->9], C00022->C00123:[1->3,1->5,3->8,3->9]	RP06172,RP03767,RP12067,RP11427,RP01887,RP10730,RP12277,RP10741,RP01963,RP06799,RP00424,RP06101,RP11034,RP00729,RP05859,RP00285	R00472,R04138,R07602,R04097,R01978,R01699,R00238,R02569,R02085,R01978,R01090,R01088,R00214,R00216,R07601,R04096,R04095,R01702,R08566,R07601,R01651,R00211,R00210,R00209,R01196,R00212
59	0.83	391	18	67	0	0	C00024->C00123:[49->1,49->5,50->2,50->9], C00022->C00123:[2->3]	RP11035,RP03767,RP01456,RP06172,RP11427,RP00079,RP12277,RP00078,RP00085,RP01963,RP00036,RP05698,RP01457,RP00424,RP00729,RP05859,RP00109,RP05729	R01702,R04138,R01360,R00472,R04097,R00361,R00360,R00343,R00342,R01447,R01257,R00238,R00431,R00346,R00345,R00726,R00341,R01357,R00410,R01365,R01359,R01358,R02085,R00199,R01858,R02628,R01138,R00659,R00724,R00200,R00206,R02320,R00430,R00208,R01012,R00572,R01196,R00006,R00014,R00211,R00210,R01699,R00207,R00224,R00226,R00209,R05636,R03145,R01360,R01090,R01088,R04096,R04095,R01702,R08566,R07601,R01651,R00344,R00930,R00217,R00353,R00217,R00346,R00345,R00726,R00341,R00431
60	0.67	341	12	32	0	0	C00024->C00123:[49->5,50->8,50->9], C00022->C00123:[1->5,2->3,3->8,3->9]	RP12277,RP06799,RP01887,RP11035,RP03767,RP11427,RP00424,RP00729,RP05859,RP05698,RP00285,RP01963	R00238,R01978,R01978,R01702,R04138,R04097,R01090,R01088,R04096,R04095,R01702,R08566,R07601,R01651,R01196,R00006,R00014,R00211,R00210,R01699,R00207,R00224,R00226,R00209,R05636,R03145,R00211,R00210,R00209,R01196,R00212,R02085
61	0.83	374	15	37	0	0	C00024->C00123:[49->1,49->5,50->2,50->9], C00022->C00123:[2->3]	RP06172,RP12277,RP00424,RP03767,RP11035,RP01456,RP01457,RP06101,RP05698,RP00729,RP05859,RP11427,RP00287,RP00085,RP01963	R00472,R00238,R01090,R01088,R04138,R01702,R01360,R01360,R00214,R00216,R01196,R00006,R00014,R00211,R00210,R01699,R00207,R00224,R00226,R00209,R05636,R03145,R04096,R04095,R01702,R08566,R07601,R01651,R04097,R00214,R00216,R01357,R00410,R01365,R01359,R01358,R02085
62	0.67	358	14	24	0	0	C00024->C00123:[49->3,49->5,50->8,50->9], C00022->C00123:[1->3,1->5,3->8,3->9]	RP12067,RP12277,RP06799,RP01887,RP00424,RP03767,RP06101,RP11427,RP11034,RP00729,RP05859,RP00285,RP01963,RP06172	R07602,R00238,R01978,R01978,R01090,R01088,R04138,R00214,R00216,R04097,R07601,R04096,R04095,R01702,R08566,R07601,R01651,R00211,R00210,R00209,R01196,R00212,R02085,R00472
63	0.67	275	16	46	0	0	C00024->C00123:[49->3,49->5,50->8,50->9], C00022->C00123:[1->3,1->5,3->8,3->9]	RP06172,RP11035,RP03767,RP11427,RP01887,RP12277,RP01963,RP00128,RP06799,RP00424,RP06101,RP00026,RP00729,RP05859,RP00285,RP04318	R00472,R01702,R04138,R04097,R01978,R00238,R02085,R00710,R00711,R01019,R00326,R01978,R01090,R01088,R00214,R00216,R00743,R01323,R01179,R05508,R00393,R04057,R02955,R05336,R01359,R05509,R00928,R04000,R00229,R07832,R03884,R00227,R03153,R00235,R04096,R04095,R01702,R08566,R07601,R01651,R00211,R00210,R00209,R01196,R00212,R00224
64	0.83	368	25	73	0	0	C00024->C00123:[49->1,49->5,50->2,50->9], C00022->C00123:[2->3]	RP00128,RP00109,RP11035,RP03767,RP01456,RP11427,RP06101,RP00026,RP04318,RP05983,RP00085,RP01963,RP06172,RP04290,RP12277,RP01457,RP00424,RP00931,RP05698,RP00729,RP00287,RP05859,RP00177,RP00921,RP01431	R00710,R00711,R01019,R00326,R00344,R00930,R00217,R00353,R01702,R04138,R01360,R04097,R00214,R00216,R00743,R01323,R01179,R05508,R00393,R04057,R02955,R05336,R01359,R05509,R00928,R04000,R00229,R07832,R03884,R00227,R03153,R00235,R00224,R05103,R01281,R01357,R00410,R01365,R01359,R01358,R02085,R00472,R00220,R00238,R01360,R01090,R01088,R00479,R01196,R00006,R00014,R00211,R00210,R01699,R00207,R00224,R00226,R00209,R05636,R03145,R04096,R04095,R00214,R00216,R01702,R08566,R07601,R01651,R00351,R00352,R00362,R00472,R01324
65	0.67	496	18	42	0	0	C00024->C00123:[49->1,50->2,50->8], C00022->C00123:[2->3]	RP11035,RP03767,RP11427,RP01887,RP00121,RP01431,RP01963,RP06172,RP00177,RP06799,RP00424,RP00930,RP04394,RP05698,RP00729,RP05859,RP00109,RP01292	R01702,R04138,R04097,R01978,R00412,R00408,R02164,R00402,R01324,R02085,R00472,R00351,R00352,R00362,R01978,R01090,R01088,R00479,R00238,R01196,R00006,R00014,R00211,R00210,R01699,R00207,R00224,R00226,R00209,R05636,R03145,R04096,R04095,R01702,R08566,R07601,R01651,R00344,R00930,R00217,R00353,R01082
66	0.67	285	15	41	0	0	C00024->C00123:[49->3,49->5,50->8,50->9]	RP00128,RP06799,RP01887,RP11035,RP03767,RP06101,RP00026,RP00424,RP00729,RP05859,RP11427,RP12277,RP04318,RP01963,RP06172	R00710,R00711,R01019,R00326,R01978,R01978,R01702,R04138,R00214,R00216,R00743,R01323,R01179,R05508,R00393,R04057,R02955,R05336,R01359,R05509,R00928,R04000,R00229,R07832,R03884,R00227,R03153,R00235,R01090,R01088,R04096,R04095,R01702,R08566,R07601,R01651,R04097,R00238,R00224,R02085,R00472
67	0.67	389	21	65	0	0	C00024->C00123:[49->1,50->2,50->8], C00022->C00123:[2->3]	RP11035,RP03767,RP11427,RP01887,RP00121,RP01431,RP06799,RP01963,RP06172,RP00128,RP00177,RP00424,RP00930,RP04394,RP00026,RP01292,RP05698,RP00729,RP05859,RP00109,RP04318	R01702,R04138,R04097,R01978,R00412,R00408,R02164,R00402,R01324,R01978,R02085,R00472,R00710,R00711,R01019,R00326,R00351,R00352,R00362,R01090,R01088,R00479,R00238,R00743,R01323,R01179,R05508,R00393,R04057,R02955,R05336,R01359,R05509,R00928,R04000,R00229,R07832,R03884,R00227,R03153,R00235,R01082,R01196,R00006,R00014,R00211,R00210,R01699,R00207,R00224,R00226,R00209,R05636,R03145,R04096,R04095,R01702,R08566,R07601,R01651,R00344,R00930,R00217,R00353,R00224
68	0.67	282	16	56	0	0	C00024->C00123:[49->5,50->8,50->9], C00022->C00123:[1->5,2->3,3->8,3->9]	RP12277,RP06799,RP01887,RP00424,RP03767,RP05698,RP12067,RP11427,RP11034,RP00729,RP05859,RP00026,RP00285,RP04318,RP01963,RP00128	R00238,R01978,R01978,R01090,R01088,R04138,R01196,R00006,R00014,R00211,R00210,R01699,R00207,R00224,R00226,R00209,R05636,R03145,R07602,R04097,R07601,R04096,R04095,R01702,R08566,R07601,R01651,R00743,R01323,R01179,R05508,R00393,R04057,R02955,R05336,R01359,R05509,R00928,R04000,R00229,R07832,R03884,R00227,R03153,R00235,R00211,R00210,R00209,R01196,R00212,R00224,R02085,R00710,R00711,R01019,R00326
69	0.67	463	19	47	0	0	C00024->C00123:[49->5,50->8,50->9], C00022->C00123:[1->5,2->3,3->8,3->9]	RP11035,RP03767,RP11427,RP01887,RP12277,RP00121,RP01431,RP01963,RP06172,RP00177,RP06799,RP00424,RP00930,RP05698,RP00729,RP05859,RP00285,RP00109,RP01292	R01702,R04138,R04097,R01978,R00238,R00412,R00408,R02164,R00402,R01324,R02085,R00472,R00351,R00352,R00362,R01978,R01090,R01088,R00479,R01196,R00006,R00014,R00211,R00210,R01699,R00207,R00224,R00226,R00209,R05636,R03145,R04096,R04095,R01702,R08566,R07601,R01651,R00211,R00210,R00209,R01196,R00212,R00344,R00930,R00217,R00353,R01082
70	0.67	456	20	47	0	0	C00024->C00123:[49->1,50->2,50->8], C00022->C00123:[1->1,2->3,3->2,3->8]	RP11035,RP03767,RP11427,RP06101,RP01887,RP00109,RP00285,RP01963,RP06172,RP06799,RP05698,RP04394,RP00931,RP00424,RP00729,RP00287,RP05859,RP00177,RP00921,RP01431	R01702,R04138,R04097,R00214,R00216,R01978,R00344,R00930,R00217,R00353,R00211,R00210,R00209,R01196,R00212,R02085,R00472,R01978,R01196,R00006,R00014,R00211,R00210,R01699,R00207,R00224,R00226,R00209,R05636,R03145,R00238,R00479,R01090,R01088,R04096,R04095,R00214,R00216,R01702,R08566,R07601,R01651,R00351,R00352,R00362,R00472,R01324
71	0.83	377	19	72	0	0	C00024->C00123:[49->1,49->5,50->2,50->9], C00022->C00123:[1->1,1->5,2->3,3->2,3->9]	RP11035,RP03767,RP01456,RP00036,RP11427,RP00079,RP12277,RP00078,RP00285,RP00085,RP01963,RP06172,RP05698,RP01457,RP00424,RP00729,RP05859,RP00109,RP05729	R01702,R04138,R01360,R00199,R01858,R02628,R01138,R00659,R00724,R00200,R00206,R02320,R00430,R00208,R01012,R00572,R04097,R00361,R00360,R00343,R00342,R01447,R01257,R00238,R00431,R00346,R00345,R00726,R00341,R00211,R00210,R00209,R01196,R00212,R01357,R00410,R01365,R01359,R01358,R02085,R00472,R01196,R00006,R00014,R00211,R00210,R01699,R00207,R00224,R00226,R00209,R05636,R03145,R01360,R01090,R01088,R04096,R04095,R01702,R08566,R07601,R01651,R00344,R00930,R00217,R00353,R00217,R00346,R00345,R00726,R00341,R00431
72	0.83	317	13	37	0	0	C00024->C00123:[49->1,49->5,50->2,50->9], C00022->C00123:[1->1,1->5,2->3,3->2,3->9]	RP00285,RP11035,RP03767,RP05698,RP01456,RP11427,RP00424,RP00729,RP05859,RP01457,RP12277,RP00085,RP01963	R00211,R00210,R00209,R01196,R00212,R01702,R04138,R01196,R00006,R00014,R00211,R00210,R01699,R00207,R00224,R00226,R00209,R05636,R03145,R01360,R04097,R01090,R01088,R04096,R04095,R01702,R08566,R07601,R01651,R01360,R00238,R01357,R00410,R01365,R01359,R01358,R02085
73	0.67	370	14	35	0	0	C00024->C00123:[49->5,50->8,50->9], C00022->C00123:[1->5,2->3,3->8,3->9]	RP06172,RP12277,RP06799,RP01887,RP11035,RP03767,RP11427,RP00424,RP00729,RP00287,RP05859,RP05698,RP00285,RP01963	R00472,R00238,R01978,R01978,R01702,R04138,R04097,R01090,R01088,R04096,R04095,R00214,R00216,R01702,R08566,R07601,R01651,R01196,R00006,R00014,R00211,R00210,R01699,R00207,R00224,R00226,R00209,R05636,R03145,R00211,R00210,R00209,R01196,R00212,R02085
74	0.67	457	19	44	0	0	C00024->C00123:[49->1,50->2,50->8], C00022->C00123:[2->3]	RP11035,RP03767,RP01456,RP00930,RP11427,RP04394,RP05698,RP01292,RP00085,RP01963,RP06172,RP00424,RP05880,RP01457,RP00287,RP00729,RP00121,RP05859,RP01431	R01702,R04138,R01360,R00479,R04097,R00238,R01196,R00006,R00014,R00211,R00210,R01699,R00207,R00224,R00226,R00209,R05636,R03145,R01082,R01357,R00410,R01365,R01359,R01358,R02085,R00472,R01090,R01088,R00351,R00352,R01360,R00214,R00216,R04096,R04095,R00412,R00408,R02164,R00402,R01702,R08566,R07601,R01651,R01324
75	0.67	344	13	33	0	0	C00024->C00123:[49->5,50->8,50->9], C00022->C00123:[1->5,2->3,3->8,3->9]	RP12277,RP06799,RP01887,RP00424,RP03767,RP12067,RP11427,RP11034,RP00729,RP05859,RP05698,RP00285,RP01963	R00238,R01978,R01978,R01090,R01088,R04138,R07602,R04097,R07601,R04096,R04095,R01702,R08566,R07601,R01651,R01196,R00006,R00014,R00211,R00210,R01699,R00207,R00224,R00226,R00209,R05636,R03145,R00211,R00210,R00209,R01196,R00212,R02085
76	0.67	429	18	29	0	0	C00024->C00123:[49->1,50->2,50->8], C00022->C00123:[1->1,3->2,3->3,3->8]	RP06172,RP11035,RP03767,RP00568,RP11427,RP01887,RP01670,RP01963,RP06374,RP06799,RP04290,RP00287,RP04394,RP00424,RP00729,RP05859,RP06373,RP00285	R00472,R01702,R04138,R01218,R01220,R04097,R01978,R01655,R02085,R00945,R01978,R00220,R00214,R00216,R00238,R01090,R01088,R04096,R04095,R01702,R08566,R07601,R01651,R00941,R00211,R00210,R00209,R01196,R00212
77	0.67	327	15	39	0	0	C00024->C00123:[49->1,50->2,50->8], C00022->C00123:[1->1,2->3,3->2,3->8]	RP11035,RP03767,RP05698,RP01456,RP04394,RP01457,RP00424,RP00729,RP05859,RP10730,RP00285,RP00085,RP11427,RP10741,RP01963	R01702,R04138,R01196,R00006,R00014,R00211,R00210,R01699,R00207,R00224,R00226,R00209,R05636,R03145,R01360,R00238,R01360,R01090,R01088,R04096,R04095,R01702,R08566,R07601,R01651,R01699,R00211,R00210,R00209,R01196,R00212,R01357,R00410,R01365,R01359,R01358,R04097,R02569,R02085
78	0.67	356	13	23	0	0	C00024->C00123:[49->1,49->3,50->2,50->8], C00022->C00123:[1->1,1->3,3->2,3->8]	RP06172,RP06799,RP01887,RP11035,RP03767,RP06101,RP04394,RP11427,RP00424,RP00729,RP05859,RP00285,RP01963	R00472,R01978,R01978,R01702,R04138,R00214,R00216,R00238,R04097,R01090,R01088,R04096,R04095,R01702,R08566,R07601,R01651,R00211,R00210,R00209,R01196,R00212,R02085
79	0.67	446	18	43	0	0	C00024->C00123:[49->1,50->2,50->8], C00022->C00123:[2->3]	RP11035,RP03767,RP01456,RP00930,RP11427,RP04394,RP05698,RP01292,RP00085,RP01963,RP00424,RP05880,RP01457,RP00287,RP00729,RP00121,RP05859,RP01431	R01702,R04138,R01360,R00479,R04097,R00238,R01196,R00006,R00014,R00211,R00210,R01699,R00207,R00224,R00226,R00209,R05636,R03145,R01082,R01357,R00410,R01365,R01359,R01358,R02085,R01090,R01088,R00351,R00352,R01360,R00214,R00216,R04096,R04095,R00412,R00408,R02164,R00402,R01702,R08566,R07601,R01651,R01324
80	0.67	245	17	56	0	0	C00024->C00123:[49->1,49->3,50->2,50->8], C00022->C00123:[1->1,1->3,3->2,3->8]	RP06172,RP11035,RP03767,RP11427,RP01887,RP00079,RP05729,RP01963,RP00128,RP06799,RP00424,RP04394,RP00026,RP00729,RP05859,RP00285,RP04318	R00472,R01702,R04138,R04097,R01978,R00361,R00360,R00343,R00342,R01447,R01257,R00217,R00346,R00345,R00726,R00341,R00431,R02085,R00710,R00711,R01019,R00326,R01978,R01090,R01088,R00238,R00743,R01323,R01179,R05508,R00393,R04057,R02955,R05336,R01359,R05509,R00928,R04000,R00229,R07832,R03884,R00227,R03153,R00235,R04096,R04095,R01702,R08566,R07601,R01651,R00211,R00210,R00209,R01196,R00212,R00224
81	0.83	352	16	42	0	0	C00024->C00123:[49->1,49->5,50->2,50->9], C00022->C00123:[1->1,1->5,2->3,3->2,3->9]	RP06172,RP12277,RP00424,RP03767,RP11035,RP01456,RP01457,RP06101,RP05698,RP00729,RP05859,RP11427,RP00287,RP00285,RP00085,RP01963	R00472,R00238,R01090,R01088,R04138,R01702,R01360,R01360,R00214,R00216,R01196,R00006,R00014,R00211,R00210,R01699,R00207,R00224,R00226,R00209,R05636,R03145,R04096,R04095,R01702,R08566,R07601,R01651,R04097,R00214,R00216,R00211,R00210,R00209,R01196,R00212,R01357,R00410,R01365,R01359,R01358,R02085
82	0.67	400	13	30	0	0	C00024->C00123:[49->1,50->2,50->8], C00022->C00123:[2->3]	RP06172,RP06799,RP01887,RP00287,RP03767,RP04394,RP11427,RP00424,RP11035,RP00729,RP05859,RP05698,RP01963	R00472,R01978,R01978,R00214,R00216,R04138,R00238,R04097,R01090,R01088,R01702,R04096,R04095,R01702,R08566,R07601,R01651,R01196,R00006,R00014,R00211,R00210,R01699,R00207,R00224,R00226,R00209,R05636,R03145,R02085
83	1.00	331	14	38	0	0	C00024->C00123:[49->1,49->5,50->2,50->8,50->9], C00022->C00123:[1->1,1->5,2->3,3->2,3->8,3->9]	RP12277,RP06799,RP01457,RP11035,RP03767,RP11427,RP00424,RP01887,RP00729,RP05859,RP05698,RP00285,RP00085,RP01963	R00238,R01978,R01360,R01702,R04138,R04097,R01090,R01088,R01978,R04096,R04095,R01702,R08566,R07601,R01651,R01196,R00006,R00014,R00211,R00210,R01699,R00207,R00224,R00226,R00209,R05636,R03145,R00211,R00210,R00209,R01196,R00212,R01357,R00410,R01365,R01359,R01358,R02085
84	0.67	408	14	32	0	0	C00024->C00123:[49->1,50->2,50->8], C00022->C00123:[2->3]	RP06172,RP06799,RP05698,RP03767,RP11035,RP04394,RP11427,RP00424,RP01887,RP00729,RP05859,RP00287,RP06101,RP01963	R00472,R01978,R01196,R00006,R00014,R00211,R00210,R01699,R00207,R00224,R00226,R00209,R05636,R03145,R04138,R01702,R00238,R04097,R01090,R01088,R01978,R04096,R04095,R01702,R08566,R07601,R01651,R00214,R00216,R00214,R00216,R02085
85	0.67	387	17	31	0	0	C00024->C00123:[49->1,50->2,50->8], C00022->C00123:[1->1,3->2,3->3,3->8]	RP00300,RP11035,RP03767,RP00568,RP11427,RP01887,RP01670,RP03735,RP00285,RP01963,RP06374,RP06799,RP00424,RP04394,RP04290,RP00729,RP05859	R00944,R00943,R01702,R04138,R01218,R01220,R04097,R01978,R01655,R00134,R03215,R03146,R00519,R00211,R00210,R00209,R01196,R00212,R02085,R00945,R01978,R01090,R01088,R00238,R00220,R04096,R04095,R01702,R08566,R07601,R01651
86	0.67	412	19	34	0	0	C00024->C00123:[49->1,50->2,50->8], C00022->C00123:[1->1,3->2,3->3,3->8]	RP00300,RP00287,RP03767,RP00568,RP11427,RP01887,RP01670,RP03735,RP00285,RP01963,RP06172,RP06374,RP06799,RP04290,RP04394,RP00424,RP11035,RP00729,RP05859	R00944,R00943,R00214,R00216,R04138,R01218,R01220,R04097,R01978,R01655,R00134,R03215,R03146,R00519,R00211,R00210,R00209,R01196,R00212,R02085,R00472,R00945,R01978,R00220,R00238,R01090,R01088,R01702,R04096,R04095,R01702,R08566,R07601,R01651
87	0.83	305	18	60	0	0	C00024->C00123:[49->1,49->5,50->2,50->9], C00022->C00123:[2->3]	RP11035,RP03767,RP01456,RP11427,RP06101,RP01457,RP12277,RP00085,RP01963,RP06172,RP00128,RP05698,RP00026,RP00424,RP00287,RP00729,RP05859,RP04318	R01702,R04138,R01360,R04097,R00214,R00216,R01360,R00238,R01357,R00410,R01365,R01359,R01358,R02085,R00472,R00710,R00711,R01019,R00326,R01196,R00006,R00014,R00211,R00210,R01699,R00207,R00224,R00226,R00209,R05636,R03145,R00743,R01323,R01179,R05508,R00393,R04057,R02955,R05336,R01359,R05509,R00928,R04000,R00229,R07832,R03884,R00227,R03153,R00235,R01090,R01088,R00214,R00216,R04096,R04095,R01702,R08566,R07601,R01651,R00224
88	0.67	280	14	33	0	0	C00024->C00123:[49->3,49->5,50->8,50->9], C00022->C00123:[1->3,1->5,3->8,3->9]	RP12277,RP06799,RP01887,RP11035,RP03767,RP11427,RP00424,RP00729,RP05859,RP00079,RP00285,RP05729,RP01963,RP06172	R00238,R01978,R01978,R01702,R04138,R04097,R01090,R01088,R04096,R04095,R01702,R08566,R07601,R01651,R00361,R00360,R00343,R00342,R01447,R01257,R00211,R00210,R00209,R01196,R00212,R00217,R00346,R00345,R00726,R00341,R00431,R02085,R00472
89	0.83	354	18	45	0	0	C00024->C00123:[49->1,49->5,50->2,50->9], C00022->C00123:[1->1,1->5,2->3,3->2,3->9]	RP12277,RP11035,RP03767,RP01456,RP04290,RP11427,RP06101,RP00287,RP05983,RP00285,RP00085,RP01963,RP06172,RP05698,RP01457,RP00424,RP00729,RP05859	R00238,R01702,R04138,R01360,R00220,R04097,R00214,R00216,R00214,R00216,R05103,R01281,R00211,R00210,R00209,R01196,R00212,R01357,R00410,R01365,R01359,R01358,R02085,R00472,R01196,R00006,R00014,R00211,R00210,R01699,R00207,R00224,R00226,R00209,R05636,R03145,R01360,R01090,R01088,R04096,R04095,R01702,R08566,R07601,R01651
90	0.67	337	12	32	0	0	C00024->C00123:[49->1,50->2,50->8], C00022->C00123:[2->3]	RP00424,RP03767,RP05698,RP01456,RP04394,RP01457,RP11035,RP00729,RP05859,RP11427,RP00085,RP01963	R01090,R01088,R04138,R01196,R00006,R00014,R00211,R00210,R01699,R00207,R00224,R00226,R00209,R05636,R03145,R01360,R00238,R01360,R01702,R04096,R04095,R01702,R08566,R07601,R01651,R04097,R01357,R00410,R01365,R01359,R01358,R02085
91	0.67	370	14	35	0	0	C00024->C00123:[49->1,50->2,50->8], C00022->C00123:[1->1,2->3,3->2,3->8]	RP06172,RP00285,RP06799,RP01887,RP11035,RP03767,RP04394,RP11427,RP00424,RP00729,RP05859,RP05698,RP00287,RP01963	R00472,R00211,R00210,R00209,R01196,R00212,R01978,R01978,R01702,R04138,R00238,R04097,R01090,R01088,R04096,R04095,R01702,R08566,R07601,R01651,R01196,R00006,R00014,R00211,R00210,R01699,R00207,R00224,R00226,R00209,R05636,R03145,R00214,R00216,R02085
92	0.83	483	19	34	0	0	C00024->C00123:[49->1,49->3,49->5,50->2,50->9]	RP06172,RP11035,RP03767,RP01456,RP00930,RP11427,RP12277,RP01292,RP00085,RP01963,RP00424,RP06101,RP05880,RP01457,RP00287,RP00729,RP00121,RP05859,RP01431	R00472,R01702,R04138,R01360,R00479,R04097,R00238,R01082,R01357,R00410,R01365,R01359,R01358,R02085,R01090,R01088,R00214,R00216,R00351,R00352,R01360,R00214,R00216,R04096,R04095,R00412,R00408,R02164,R00402,R01702,R08566,R07601,R01651,R01324
93	0.67	284	15	34	0	0	C00024->C00123:[49->3,49->5,50->8,50->9], C00022->C00123:[1->3,1->5,3->8,3->9]	RP12277,RP06799,RP01887,RP00424,RP03767,RP12067,RP11427,RP11034,RP00729,RP05859,RP00079,RP00285,RP05729,RP01963,RP06172	R00238,R01978,R01978,R01090,R01088,R04138,R07602,R04097,R07601,R04096,R04095,R01702,R08566,R07601,R01651,R00361,R00360,R00343,R00342,R01447,R01257,R00211,R00210,R00209,R01196,R00212,R00217,R00346,R00345,R00726,R00341,R00431,R02085,R00472
94	0.83	327	15	39	0	0	C00024->C00123:[49->1,49->5,50->2,50->9], C00022->C00123:[1->1,1->5,2->3,3->2,3->9]	RP12277,RP11035,RP03767,RP05698,RP01456,RP01457,RP00424,RP00729,RP05859,RP10730,RP00285,RP00085,RP11427,RP10741,RP01963	R00238,R01702,R04138,R01196,R00006,R00014,R00211,R00210,R01699,R00207,R00224,R00226,R00209,R05636,R03145,R01360,R01360,R01090,R01088,R04096,R04095,R01702,R08566,R07601,R01651,R01699,R00211,R00210,R00209,R01196,R00212,R01357,R00410,R01365,R01359,R01358,R04097,R02569,R02085
95	0.67	212	20	100	0	0	C00024->C00123:[49->1,50->2,50->8], C00022->C00123:[1->1,2->3,3->2,3->8]	RP00305,RP00287,RP03767,RP00930,RP11427,RP01887,RP00285,RP01431,RP01963,RP05857,RP06172,RP06799,RP00177,RP00015,RP00424,RP04394,RP11035,RP00729,RP05859,RP00109	R00709,R00267,R00214,R00216,R04138,R00479,R04097,R01978,R00211,R00210,R00209,R01196,R00212,R01324,R02085,R00709,R00267,R00472,R01978,R00351,R00352,R00362,R07997,R08082,R08050,R05036,R05037,R01412,R05857,R05229,R05039,R08611,R06551,R05301,R05302,R05097,R03812,R05320,R06539,R01252,R08081,R03737,R03376,R05419,R02444,R02445,R01879,R06338,R06335,R03218,R02160,R06336,R06337,R02486,R07366,R07996,R03219,R05228,R07993,R03590,R07187,R06540,R07329,R08610,R03806,R07184,R04276,R07186,R03640,R07368,R03809,R07367,R05469,R05468,R03009,R03008,R04073,R03451,R05722,R05723,R05466,R02397,R06323,R06322,R03126,R07185,R01090,R01088,R00238,R01702,R04096,R04095,R01702,R08566,R07601,R01651,R00344,R00930,R00217,R00353
96	0.83	277	15	55	0	0	C00024->C00123:[49->1,49->5,50->2,50->9], C00022->C00123:[2->3]	RP00128,RP11035,RP03767,RP05698,RP01456,RP01457,RP00424,RP00729,RP05859,RP00026,RP12277,RP04318,RP00085,RP11427,RP01963	R00710,R00711,R01019,R00326,R01702,R04138,R01196,R00006,R00014,R00211,R00210,R01699,R00207,R00224,R00226,R00209,R05636,R03145,R01360,R01360,R01090,R01088,R04096,R04095,R01702,R08566,R07601,R01651,R00743,R01323,R01179,R05508,R00393,R04057,R02955,R05336,R01359,R05509,R00928,R04000,R00229,R07832,R03884,R00227,R03153,R00235,R00238,R00224,R01357,R00410,R01365,R01359,R01358,R04097,R02085
97	0.83	362	15	25	0	0	C00024->C00123:[49->1,49->3,49->5,50->2,50->9]	RP06172,RP11035,RP03767,RP01456,RP06101,RP01457,RP00424,RP00729,RP05859,RP10730,RP12277,RP00085,RP11427,RP10741,RP01963	R00472,R01702,R04138,R01360,R00214,R00216,R01360,R01090,R01088,R04096,R04095,R01702,R08566,R07601,R01651,R01699,R00238,R01357,R00410,R01365,R01359,R01358,R04097,R02569,R02085
98	0.67	479	17	24	0	0	C00024->C00123:[49->1,50->2,50->8], C00022->C00123:[3->3]	RP06172,RP11035,RP03767,RP00568,RP11427,RP01887,RP01670,RP01963,RP06374,RP06799,RP00424,RP00287,RP04394,RP04290,RP00729,RP05859,RP06373	R00472,R01702,R04138,R01218,R01220,R04097,R01978,R01655,R02085,R00945,R01978,R01090,R01088,R00214,R00216,R00238,R00220,R04096,R04095,R01702,R08566,R07601,R01651,R00941
99	1.00	379	15	36	0	0	C00024->C00123:[49->1,49->5,50->2,50->8,50->9], C00022->C00123:[2->3]	RP06172,RP06799,RP01457,RP00287,RP03767,RP11035,RP11427,RP00424,RP01887,RP00729,RP05859,RP05698,RP12277,RP00085,RP01963	R00472,R01978,R01360,R00214,R00216,R04138,R01702,R04097,R01090,R01088,R01978,R04096,R04095,R01702,R08566,R07601,R01651,R01196,R00006,R00014,R00211,R00210,R01699,R00207,R00224,R00226,R00209,R05636,R03145,R00238,R01357,R00410,R01365,R01359,R01358,R02085
100	0.67	368	15	25	0	0	C00024->C00123:[49->1,49->3,50->2,50->8], C00022->C00123:[1->1,1->3,3->2,3->8]	RP06172,RP06799,RP01887,RP11035,RP03767,RP06101,RP04394,RP11427,RP00424,RP00729,RP05859,RP10730,RP00285,RP10741,RP01963	R00472,R01978,R01978,R01702,R04138,R00214,R00216,R00238,R04097,R01090,R01088,R04096,R04095,R01702,R08566,R07601,R01651,R01699,R00211,R00210,R00209,R01196,R00212,R02569,R02085
101	0.67	371	15	36	0	0	C00024->C00123:[49->5,50->8,50->9], C00022->C00123:[1->5,2->3,3->8,3->9]	RP06172,RP12277,RP06799,RP01887,RP00424,RP03767,RP12067,RP11427,RP11034,RP00729,RP00287,RP05859,RP05698,RP00285,RP01963	R00472,R00238,R01978,R01978,R01090,R01088,R04138,R07602,R04097,R07601,R04096,R04095,R00214,R00216,R01702,R08566,R07601,R01651,R01196,R00006,R00014,R00211,R00210,R01699,R00207,R00224,R00226,R00209,R05636,R03145,R00211,R00210,R00209,R01196,R00212,R02085
102	0.67	370	11	27	0	0	C00024->C00123:[49->1,50->2,50->8], C00022->C00123:[2->3]	RP06799,RP01887,RP00424,RP03767,RP04394,RP11427,RP11035,RP00729,RP05859,RP05698,RP01963	R01978,R01978,R01090,R01088,R04138,R00238,R04097,R01702,R04096,R04095,R01702,R08566,R07601,R01651,R01196,R00006,R00014,R00211,R00210,R01699,R00207,R00224,R00226,R00209,R05636,R03145,R02085
103	0.50	389	13	31	0	0	C00024->C00123:[49->1,50->2], C00022->C00123:[2->3]	RP06172,RP00424,RP03767,RP05698,RP01456,RP01457,RP06101,RP11035,RP00729,RP05859,RP11427,RP00287,RP01963	R00472,R01090,R01088,R04138,R01196,R00006,R00014,R00211,R00210,R01699,R00207,R00224,R00226,R00209,R05636,R03145,R01360,R01360,R00214,R00216,R01702,R04096,R04095,R01702,R08566,R07601,R01651,R04097,R00214,R00216,R02085
104	1.00	204	24	108	0	1	C00024->C00123:[49->1,49->5,50->2,50->8,50->9], C00022->C00123:[1->1,1->5,2->3,3->2,3->8,3->9]	RP00305,RP11035,RP03767,RP01456,RP00930,RP11427,RP01887,RP12277,RP00285,RP01431,RP00085,RP01963,RP05857,RP00177,RP06799,RP00015,RP00424,RP04394,RP01457,RP11034,RP00729,RP05859,RP01666,RP00109	R00709,R00267,R01702,R04138,R01360,R00479,R04097,R01978,R00238,R00211,R00210,R00209,R01196,R00212,R01324,R01357,R00410,R01365,R01359,R01358,R02085,R00709,R00267,R00351,R00352,R00362,R01978,R07997,R08082,R08050,R05036,R05037,R01412,R05857,R05229,R05039,R08611,R06551,R05301,R05302,R05097,R03812,R05320,R06539,R01252,R08081,R03737,R03376,R05419,R02444,R02445,R01879,R06338,R06335,R03218,R02160,R06336,R06337,R02486,R07366,R07996,R03219,R05228,R07993,R03590,R07187,R06540,R07329,R08610,R03806,R07184,R04276,R07186,R03640,R07368,R03809,R07367,R05469,R05468,R03009,R03008,R04073,R03451,R05722,R05723,R05466,R02397,R06323,R06322,R03126,R07185,R01090,R01088,R00238,R01360,R07601,R04096,R04095,R01702,R08566,R07601,R01651,R08566,R01651,R00344,R00930,R00217,R00353
105	0.83	300	22	53	0	1	C00024->C00123:[49->1,49->5,50->2,50->9], C00022->C00123:[3->3]	RP11035,RP03767,RP00568,RP01456,RP01670,RP00026,RP12277,RP00085,RP01963,RP00128,RP06374,RP10730,RP04290,RP01457,RP00424,RP11034,RP00729,RP05859,RP06373,RP01666,RP04318,RP10741	R01702,R04138,R01218,R01220,R01360,R01655,R00743,R01323,R01179,R05508,R00393,R04057,R02955,R05336,R01359,R05509,R00928,R04000,R00229,R07832,R03884,R00227,R03153,R00235,R00238,R01357,R00410,R01365,R01359,R01358,R02085,R00710,R00711,R01019,R00326,R00945,R01699,R00220,R01360,R01090,R01088,R07601,R04096,R04095,R01702,R08566,R07601,R01651,R00941,R08566,R01651,R00224,R02569
106	0.67	469	19	47	0	0	C00024->C00123:[49->1,50->2,50->8], C00022->C00123:[2->3]	RP11035,RP03767,RP11427,RP01887,RP00121,RP01431,RP01963,RP06172,RP00177,RP06799,RP01457,RP00424,RP00930,RP05698,RP00729,RP05859,RP00085,RP00109,RP01292	R01702,R04138,R04097,R01978,R00412,R00408,R02164,R00402,R01324,R02085,R00472,R00351,R00352,R00362,R01978,R01360,R01090,R01088,R00479,R01196,R00006,R00014,R00211,R00210,R01699,R00207,R00224,R00226,R00209,R05636,R03145,R04096,R04095,R01702,R08566,R07601,R01651,R01357,R00410,R01365,R01359,R01358,R00344,R00930,R00217,R00353,R01082
107	0.83	294	21	56	0	1	C00024->C00123:[49->1,49->5,50->2,50->9], C00022->C00123:[3->3]	RP00128,RP00300,RP11035,RP03767,RP00568,RP01456,RP01670,RP00026,RP04318,RP03735,RP00085,RP01963,RP06374,RP11034,RP04290,RP12277,RP01457,RP00424,RP00729,RP05859,RP01666	R00710,R00711,R01019,R00326,R00944,R00943,R01702,R04138,R01218,R01220,R01360,R01655,R00743,R01323,R01179,R05508,R00393,R04057,R02955,R05336,R01359,R05509,R00928,R04000,R00229,R07832,R03884,R00227,R03153,R00235,R00224,R00134,R03215,R03146,R00519,R01357,R00410,R01365,R01359,R01358,R02085,R00945,R07601,R00220,R00238,R01360,R01090,R01088,R04096,R04095,R01702,R08566,R07601,R01651,R08566,R01651
108	1.00	319	27	60	0	1	C00024->C00123:[49->1,49->5,50->2,50->8,50->9], C00022->C00123:[3->3]	RP06172,RP11035,RP03767,RP00568,RP01456,RP01670,RP01887,RP01457,RP12277,RP00085,RP01963,RP00128,RP06374,RP06799,RP00424,RP00287,RP04394,RP00026,RP01103,RP11034,RP00729,RP05859,RP00762,RP01666,RP04318,RP11427,RP06373	R00472,R01702,R04138,R01218,R01220,R01360,R01655,R01978,R01360,R00238,R01357,R00410,R01365,R01359,R01358,R02085,R00710,R00711,R01019,R00326,R00945,R01978,R01090,R01088,R00214,R00216,R00238,R00743,R01323,R01179,R05508,R00393,R04057,R02955,R05336,R01359,R05509,R00928,R04000,R00229,R07832,R03884,R00227,R03153,R00235,R00782,R07601,R04096,R04095,R01702,R08566,R07601,R01651,R03923,R00891,R08566,R01651,R00224,R04097,R00941
109	0.33	433	20	32	0	1	C00024->C00123:[50->8], C00022->C00123:[3->3]	RP06172,RP06374,RP06799,RP10730,RP04290,RP03767,RP00568,RP01670,RP00424,RP11034,RP00729,RP05859,RP00287,RP01666,RP03735,RP10741,RP01887,RP11035,RP01963,RP00300	R00472,R00945,R01978,R01699,R00220,R04138,R01218,R01220,R01655,R01090,R01088,R07601,R04096,R04095,R01702,R08566,R07601,R01651,R00214,R00216,R08566,R01651,R00134,R03215,R03146,R00519,R02569,R01978,R01702,R02085,R00944,R00943
110	1.00	237	27	124	0	1	C00024->C00123:[49->1,49->5,50->2,50->8,50->9], C00022->C00123:[1->1,1->5,2->3,3->2,3->8,3->9]	RP00305,RP11035,RP03767,RP01456,RP00930,RP11427,RP06101,RP01887,RP12277,RP00285,RP01431,RP00085,RP01963,RP11034,RP05857,RP06172,RP06799,RP00177,RP00015,RP05698,RP01457,RP00424,RP00287,RP00729,RP05859,RP01666,RP00109	R00709,R00267,R01702,R04138,R01360,R00479,R04097,R00214,R00216,R01978,R00238,R00211,R00210,R00209,R01196,R00212,R01324,R01357,R00410,R01365,R01359,R01358,R02085,R07601,R00709,R00267,R00472,R01978,R00351,R00352,R00362,R07997,R08082,R08050,R05036,R05037,R01412,R05857,R05229,R05039,R08611,R06551,R05301,R05302,R05097,R03812,R05320,R06539,R01252,R08081,R03737,R03376,R05419,R02444,R02445,R01879,R06338,R06335,R03218,R02160,R06336,R06337,R02486,R07366,R07996,R03219,R05228,R07993,R03590,R07187,R06540,R07329,R08610,R03806,R07184,R04276,R07186,R03640,R07368,R03809,R07367,R05469,R05468,R03009,R03008,R04073,R03451,R05722,R05723,R05466,R02397,R06323,R06322,R03126,R07185,R01196,R00006,R00014,R00211,R00210,R01699,R00207,R00224,R00226,R00209,R05636,R03145,R01360,R01090,R01088,R00214,R00216,R04096,R04095,R01702,R08566,R07601,R01651,R08566,R01651,R00344,R00930,R00217,R00353
111	1.00	343	24	59	0	1	C00024->C00123:[49->1,49->5,50->2,50->3,50->8,50->9]	RP00305,RP06172,RP00304,RP11035,RP03767,RP01456,RP00930,RP11427,RP01887,RP00079,RP12277,RP01431,RP00085,RP01963,RP05857,RP06799,RP00177,RP00424,RP00032,RP01457,RP11034,RP00729,RP05859,RP01666	R00709,R00267,R00472,R08549,R01197,R00265,R01702,R04138,R01360,R00479,R04097,R01978,R00361,R00360,R00343,R00342,R01447,R01257,R00238,R01324,R01357,R00410,R01365,R01359,R01358,R02085,R00709,R00267,R01978,R00351,R00352,R00362,R01090,R01088,R02990,R00405,R00406,R00407,R02956,R02084,R01780,R00727,R00410,R02407,R05588,R00432,R01559,R03154,R06904,R01360,R07601,R04096,R04095,R01702,R08566,R07601,R01651,R08566,R01651
112	0.67	393	20	33	0	1	C00024->C00123:[49->1,50->2,50->8], C00022->C00123:[1->1,3->2,3->3,3->8]	RP06172,RP11035,RP03767,RP00568,RP01670,RP01887,RP01963,RP06374,RP06799,RP00424,RP00287,RP04394,RP01103,RP11034,RP00729,RP05859,RP00762,RP00285,RP01666,RP06373	R00472,R01702,R04138,R01218,R01220,R01655,R01978,R02085,R00945,R01978,R01090,R01088,R00214,R00216,R00238,R00782,R07601,R04096,R04095,R01702,R08566,R07601,R01651,R03923,R00891,R00211,R00210,R00209,R01196,R00212,R08566,R01651,R00941
113	0.67	432	21	35	0	1	C00024->C00123:[49->1,50->2,50->8], C00022->C00123:[1->1,3->2,3->3,3->8]	RP00128,RP11035,RP03767,RP00568,RP01670,RP01887,RP04318,RP01963,RP06374,RP06799,RP11034,RP04290,RP04394,RP00424,RP00729,RP05859,RP08343,RP00285,RP01666,RP04833,RP06373	R00710,R00711,R01019,R00326,R01702,R04138,R01218,R01220,R01655,R01978,R00224,R02085,R00945,R01978,R07601,R00220,R00238,R01090,R01088,R04096,R04095,R01702,R08566,R07601,R01651,R00236,R00211,R00210,R00209,R01196,R00212,R08566,R01651,R00316,R00941
114	0.33	385	18	29	0	1	C00024->C00123:[50->8], C00022->C00123:[3->3,3->8]	RP01887,RP06374,RP06799,RP11034,RP04290,RP03767,RP00568,RP01670,RP00424,RP10730,RP00729,RP05859,RP06373,RP00285,RP01666,RP10741,RP11035,RP01963	R01978,R00945,R01978,R07601,R00220,R04138,R01218,R01220,R01655,R01090,R01088,R01699,R04096,R04095,R01702,R08566,R07601,R01651,R00941,R00211,R00210,R00209,R01196,R00212,R08566,R01651,R02569,R01702,R02085
115	0.50	315	16	53	0	0	C00024->C00123:[49->1,50->2], C00022->C00123:[1->1,2->3,3->2]	RP00285,RP06172,RP05698,RP03767,RP11035,RP01456,RP11427,RP00424,RP00079,RP00729,RP05859,RP01457,RP00078,RP00109,RP05729,RP01963	R00211,R00210,R00209,R01196,R00212,R00472,R01196,R00006,R00014,R00211,R00210,R01699,R00207,R00224,R00226,R00209,R05636,R03145,R04138,R01702,R01360,R04097,R01090,R01088,R00361,R00360,R00343,R00342,R01447,R01257,R04096,R04095,R01702,R08566,R07601,R01651,R01360,R00431,R00346,R00345,R00726,R00341,R00344,R00930,R00217,R00353,R00217,R00346,R00345,R00726,R00341,R00431,R02085
116	0.83	437	17	33	0	1	C00024->C00123:[49->1,49->3,49->5,50->2,50->9]	RP00085,RP06172,RP06023,RP00424,RP03767,RP11035,RP01456,RP05067,RP00079,RP11034,RP00729,RP05859,RP01457,RP12277,RP01666,RP10992,RP01963	R01357,R00410,R01365,R01359,R01358,R00472,R00149,R00150,R01090,R01088,R04138,R01702,R01360,R00344,R00361,R00360,R00343,R00342,R01447,R01257,R07601,R04096,R04095,R01702,R08566,R07601,R01651,R01360,R00238,R08566,R01651,R07641,R02085
117	0.50	274	13	49	0	0	C00024->C00123:[49->1,50->2], C00022->C00123:[2->3]	RP00128,RP11035,RP03767,RP05698,RP01456,RP01457,RP00424,RP00729,RP05859,RP00026,RP04318,RP11427,RP01963	R00710,R00711,R01019,R00326,R01702,R04138,R01196,R00006,R00014,R00211,R00210,R01699,R00207,R00224,R00226,R00209,R05636,R03145,R01360,R01360,R01090,R01088,R04096,R04095,R01702,R08566,R07601,R01651,R00743,R01323,R01179,R05508,R00393,R04057,R02955,R05336,R01359,R05509,R00928,R04000,R00229,R07832,R03884,R00227,R03153,R00235,R00224,R04097,R02085
118	0.83	350	22	68	0	1	C00024->C00123:[49->1,49->5,50->2,50->9], C00022->C00123:[2->3]	RP11035,RP03767,RP05880,RP01456,RP00026,RP12277,RP00121,RP01431,RP00085,RP01963,RP00128,RP11034,RP05698,RP00930,RP00287,RP01457,RP00424,RP00729,RP05859,RP01666,RP04318,RP01292	R01702,R04138,R00351,R00352,R01360,R00743,R01323,R01179,R05508,R00393,R04057,R02955,R05336,R01359,R05509,R00928,R04000,R00229,R07832,R03884,R00227,R03153,R00235,R00238,R00412,R00408,R02164,R00402,R01324,R01357,R00410,R01365,R01359,R01358,R02085,R00710,R00711,R01019,R00326,R07601,R01196,R00006,R00014,R00211,R00210,R01699,R00207,R00224,R00226,R00209,R05636,R03145,R00479,R00214,R00216,R01360,R01090,R01088,R04096,R04095,R01702,R08566,R07601,R01651,R08566,R01651,R00224,R01082
119	0.50	1109	17	36	0	1	C00024->C00123:[49->1,49->3,50->2]	RP01456,RP08075,RP00424,RP03767,RP06643,RP05067,RP00079,RP11034,RP00729,RP05709,RP05859,RP01457,RP01666,RP08076,RP11035,RP01963,RP06172	R01360,R04385,R01090,R01088,R04138,R01626,R00344,R00361,R00360,R00343,R00342,R01447,R01257,R07601,R04096,R04095,R04726,R04952,R02768,R04957,R07762,R04963,R04355,R04960,R04968,R01702,R08566,R07601,R01651,R01360,R08566,R01651,R04386,R01702,R02085,R00472
120	1.00	218	25	106	0	1	C00024->C00123:[49->1,49->5,50->2,50->8,50->9], C00022->C00123:[2->3]	RP00305,RP06172,RP11035,RP03767,RP01456,RP00930,RP11427,RP01887,RP12277,RP01431,RP00085,RP01963,RP05857,RP00177,RP06799,RP00015,RP00424,RP00287,RP04394,RP01457,RP11034,RP00729,RP05859,RP01666,RP00109	R00709,R00267,R00472,R01702,R04138,R01360,R00479,R04097,R01978,R00238,R01324,R01357,R00410,R01365,R01359,R01358,R02085,R00709,R00267,R00351,R00352,R00362,R01978,R07997,R08082,R08050,R05036,R05037,R01412,R05857,R05229,R05039,R08611,R06551,R05301,R05302,R05097,R03812,R05320,R06539,R01252,R08081,R03737,R03376,R05419,R02444,R02445,R01879,R06338,R06335,R03218,R02160,R06336,R06337,R02486,R07366,R07996,R03219,R05228,R07993,R03590,R07187,R06540,R07329,R08610,R03806,R07184,R04276,R07186,R03640,R07368,R03809,R07367,R05469,R05468,R03009,R03008,R04073,R03451,R05722,R05723,R05466,R02397,R06323,R06322,R03126,R07185,R01090,R01088,R00214,R00216,R00238,R01360,R07601,R04096,R04095,R01702,R08566,R07601,R01651,R08566,R01651,R00344,R00930,R00217,R00353
121	1.00	696	26	69	0	1	C00024->C00123:[49->1,49->3,49->5,50->2,50->8,50->9]	RP08075,RP11035,RP03767,RP06643,RP01456,RP11427,RP01887,RP05709,RP00079,RP12277,RP05067,RP00085,RP01963,RP06172,RP00128,RP06799,RP00424,RP04394,RP01457,RP00026,RP11034,RP00729,RP05859,RP01666,RP08076,RP04318	R04385,R01702,R04138,R01626,R01360,R04097,R01978,R04726,R04952,R02768,R04957,R07762,R04963,R04355,R04960,R04968,R00361,R00360,R00343,R00342,R01447,R01257,R00238,R00344,R01357,R00410,R01365,R01359,R01358,R02085,R00472,R00710,R00711,R01019,R00326,R01978,R01090,R01088,R00238,R01360,R00743,R01323,R01179,R05508,R00393,R04057,R02955,R05336,R01359,R05509,R00928,R04000,R00229,R07832,R03884,R00227,R03153,R00235,R07601,R04096,R04095,R01702,R08566,R07601,R01651,R08566,R01651,R04386,R00224
122	0.17	343	9	14	0	0	C00024->C00123:[50->8]	RP00424,RP00729,RP05859,RP01963,RP06799,RP01887,RP11035,RP03767,RP11427	R01090,R01088,R04096,R04095,R01702,R08566,R07601,R01651,R02085,R01978,R01978,R01702,R04138,R04097
123	0.50	996	18	41	0	1	C00024->C00123:[49->1,49->3,50->2], C00022->C00123:[1->1,1->3,3->2]	RP01456,RP08075,RP00424,RP03767,RP06643,RP05067,RP00079,RP11034,RP00729,RP05709,RP05859,RP01457,RP00285,RP01666,RP08076,RP11035,RP01963,RP06172	R01360,R04385,R01090,R01088,R04138,R01626,R00344,R00361,R00360,R00343,R00342,R01447,R01257,R07601,R04096,R04095,R04726,R04952,R02768,R04957,R07762,R04963,R04355,R04960,R04968,R01702,R08566,R07601,R01651,R01360,R00211,R00210,R00209,R01196,R00212,R08566,R01651,R04386,R01702,R02085,R00472
124	1.00	388	21	39	0	1	C00024->C00123:[49->1,49->3,49->5,50->2,50->8,50->9], C00022->C00123:[1->1,1->3,1->5,3->2,3->8,3->9]	RP06172,RP11035,RP03767,RP01456,RP00930,RP11427,RP01887,RP12277,RP01292,RP00085,RP01963,RP05857,RP06799,RP00424,RP01457,RP11034,RP00729,RP00121,RP00285,RP01666,RP05859	R00472,R01702,R04138,R01360,R00479,R04097,R01978,R00238,R01082,R01357,R00410,R01365,R01359,R01358,R02085,R00709,R00267,R01978,R01090,R01088,R01360,R07601,R04096,R04095,R00412,R00408,R02164,R00402,R00211,R00210,R00209,R01196,R00212,R08566,R01651,R01702,R08566,R07601,R01651
125	0.83	335	19	35	0	1	C00024->C00123:[49->1,49->5,50->2,50->9], C00022->C00123:[1->1,1->5,3->2,3->3,3->9]	RP11035,RP03767,RP00568,RP01456,RP01670,RP12277,RP00285,RP00085,RP01963,RP06374,RP00424,RP01457,RP01103,RP11034,RP00729,RP05859,RP00762,RP01666,RP06373	R01702,R04138,R01218,R01220,R01360,R01655,R00238,R00211,R00210,R00209,R01196,R00212,R01357,R00410,R01365,R01359,R01358,R02085,R00945,R01090,R01088,R01360,R00782,R07601,R04096,R04095,R01702,R08566,R07601,R01651,R03923,R00891,R08566,R01651,R00941
126	0.50	348	22	58	0	1	C00024->C00123:[49->1,49->3,50->2], C00022->C00123:[1->1,1->3,3->2]	RP11035,RP03767,RP05880,RP00026,RP00121,RP01963,RP00424,RP06101,RP00285,RP04318,RP01292,RP06172,RP01456,RP01431,RP00128,RP00930,RP00287,RP01457,RP11034,RP00729,RP05859,RP01666	R01702,R04138,R00351,R00352,R00743,R01323,R01179,R05508,R00393,R04057,R02955,R05336,R01359,R05509,R00928,R04000,R00229,R07832,R03884,R00227,R03153,R00235,R00412,R00408,R02164,R00402,R02085,R01090,R01088,R00214,R00216,R00211,R00210,R00209,R01196,R00212,R00224,R01082,R00472,R01360,R01324,R00710,R00711,R01019,R00326,R00479,R00214,R00216,R01360,R07601,R04096,R04095,R01702,R08566,R07601,R01651,R08566,R01651
127	0.50	374	19	32	0	1	C00024->C00123:[49->1,50->2], C00022->C00123:[1->1,3->2,3->3]	RP01456,RP06374,RP00762,RP00424,RP03767,RP00568,RP00287,RP01457,RP01670,RP01103,RP11034,RP00729,RP05859,RP06373,RP00285,RP11035,RP01666,RP01963,RP06172	R01360,R00945,R03923,R00891,R01090,R01088,R04138,R01218,R01220,R00214,R00216,R01360,R01655,R00782,R07601,R04096,R04095,R01702,R08566,R07601,R01651,R00941,R00211,R00210,R00209,R01196,R00212,R01702,R08566,R01651,R02085,R00472
128	0.33	390	21	55	0	1	C00024->C00123:[50->8], C00022->C00123:[2->3,3->8]	RP00305,RP05857,RP06172,RP00109,RP00177,RP00304,RP01887,RP00424,RP00032,RP11035,RP03767,RP00930,RP11034,RP00729,RP05859,RP00287,RP01666,RP00285,RP01431,RP06799,RP01963	R00709,R00267,R00709,R00267,R00472,R00344,R00930,R00217,R00353,R00351,R00352,R00362,R08549,R01197,R00265,R01978,R01090,R01088,R02990,R00405,R00406,R00407,R02956,R02084,R01780,R00727,R00410,R02407,R05588,R00432,R01559,R03154,R06904,R01702,R04138,R00479,R07601,R04096,R04095,R01702,R08566,R07601,R01651,R00214,R00216,R08566,R01651,R00211,R00210,R00209,R01196,R00212,R01324,R01978,R02085
129	0.83	378	23	55	0	1	C00024->C00123:[49->1,49->5,50->2,50->9], C00022->C00123:[1->1,1->5,2->3,3->2,3->9]	RP00300,RP00287,RP03767,RP00568,RP01456,RP04290,RP01670,RP06101,RP12277,RP03735,RP00285,RP00085,RP01963,RP06172,RP06374,RP11034,RP05698,RP01457,RP00424,RP11035,RP00729,RP05859,RP01666	R00944,R00943,R00214,R00216,R04138,R01218,R01220,R01360,R00220,R01655,R00214,R00216,R00238,R00134,R03215,R03146,R00519,R00211,R00210,R00209,R01196,R00212,R01357,R00410,R01365,R01359,R01358,R02085,R00472,R00945,R07601,R01196,R00006,R00014,R00211,R00210,R01699,R00207,R00224,R00226,R00209,R05636,R03145,R01360,R01090,R01088,R01702,R04096,R04095,R01702,R08566,R07601,R01651,R08566,R01651
130	1.00	414	26	50	0	1	C00024->C00123:[49->1,49->5,50->2,50->8,50->9], C00022->C00123:[2->3]	RP00287,RP03767,RP00568,RP01456,RP01670,RP06101,RP01887,RP05698,RP12277,RP00085,RP01963,RP06172,RP06374,RP06799,RP10730,RP04290,RP01666,RP01457,RP00424,RP11034,RP00729,RP05859,RP06373,RP11035,RP10741,RP11427	R00214,R00216,R04138,R01218,R01220,R01360,R01655,R00214,R00216,R01978,R01196,R00006,R00014,R00211,R00210,R01699,R00207,R00224,R00226,R00209,R05636,R03145,R00238,R01357,R00410,R01365,R01359,R01358,R02085,R00472,R00945,R01978,R01699,R00220,R08566,R01651,R01360,R01090,R01088,R07601,R04096,R04095,R01702,R08566,R07601,R01651,R00941,R01702,R02569,R04097
131	0.50	368	11	17	0	0	C00024->C00123:[49->1,49->3,50->2]	RP06172,RP00424,RP03767,RP01456,RP06101,RP01457,RP11035,RP00729,RP05859,RP11427,RP01963	R00472,R01090,R01088,R04138,R01360,R00214,R00216,R01360,R01702,R04096,R04095,R01702,R08566,R07601,R01651,R04097,R02085
132	0.50	402	12	18	0	0	C00024->C00123:[49->1,50->2,50->8]	RP06172,RP06799,RP00287,RP03767,RP11035,RP04394,RP11427,RP00424,RP01887,RP00729,RP05859,RP01963	R00472,R01978,R00214,R00216,R04138,R01702,R00238,R04097,R01090,R01088,R01978,R04096,R04095,R01702,R08566,R07601,R01651,R02085
133	0.83	207	22	107	0	1	C00024->C00123:[49->1,49->5,50->2,50->9], C00022->C00123:[1->1,1->5,2->3,3->2,3->9]	RP00305,RP06172,RP11035,RP03767,RP01456,RP00930,RP12277,RP01431,RP00085,RP01963,RP05857,RP00177,RP00015,RP00424,RP00287,RP01457,RP11034,RP00729,RP05859,RP00285,RP01666,RP00109	R00709,R00267,R00472,R01702,R04138,R01360,R00479,R00238,R01324,R01357,R00410,R01365,R01359,R01358,R02085,R00709,R00267,R00351,R00352,R00362,R07997,R08082,R08050,R05036,R05037,R01412,R05857,R05229,R05039,R08611,R06551,R05301,R05302,R05097,R03812,R05320,R06539,R01252,R08081,R03737,R03376,R05419,R02444,R02445,R01879,R06338,R06335,R03218,R02160,R06336,R06337,R02486,R07366,R07996,R03219,R05228,R07993,R03590,R07187,R06540,R07329,R08610,R03806,R07184,R04276,R07186,R03640,R07368,R03809,R07367,R05469,R05468,R03009,R03008,R04073,R03451,R05722,R05723,R05466,R02397,R06323,R06322,R03126,R07185,R01090,R01088,R00214,R00216,R01360,R07601,R04096,R04095,R01702,R08566,R07601,R01651,R00211,R00210,R00209,R01196,R00212,R08566,R01651,R00344,R00930,R00217,R00353
134	0.83	376	23	52	0	1	C00024->C00123:[49->1,49->5,50->2,50->9], C00022->C00123:[1->1,1->5,2->3,3->2,3->9]	RP00287,RP03767,RP00568,RP01456,RP01670,RP06101,RP12277,RP00285,RP00085,RP01963,RP06172,RP06374,RP11034,RP05698,RP01457,RP00424,RP01103,RP11035,RP00729,RP05859,RP00762,RP01666,RP06373	R00214,R00216,R04138,R01218,R01220,R01360,R01655,R00214,R00216,R00238,R00211,R00210,R00209,R01196,R00212,R01357,R00410,R01365,R01359,R01358,R02085,R00472,R00945,R07601,R01196,R00006,R00014,R00211,R00210,R01699,R00207,R00224,R00226,R00209,R05636,R03145,R01360,R01090,R01088,R00782,R01702,R04096,R04095,R01702,R08566,R07601,R01651,R03923,R00891,R08566,R01651,R00941
135	0.33	353	19	50	0	1	C00024->C00123:[50->3,50->8]	RP00305,RP05857,RP00304,RP00177,RP01887,RP00424,RP00032,RP11035,RP03767,RP00930,RP00079,RP11034,RP00729,RP05859,RP01666,RP01431,RP06799,RP01963,RP06172	R00709,R00267,R00709,R00267,R08549,R01197,R00265,R00351,R00352,R00362,R01978,R01090,R01088,R02990,R00405,R00406,R00407,R02956,R02084,R01780,R00727,R00410,R02407,R05588,R00432,R01559,R03154,R06904,R01702,R04138,R00479,R00361,R00360,R00343,R00342,R01447,R01257,R07601,R04096,R04095,R01702,R08566,R07601,R01651,R08566,R01651,R01324,R01978,R02085,R00472
136	0.67	308	18	69	0	1	C00024->C00123:[49->3,49->5,50->8,50->9], C00022->C00123:[1->3,1->5,3->8,3->9]	RP08075,RP11035,RP03767,RP05694,RP01887,RP12277,RP05067,RP01963,RP06172,RP06799,RP00424,RP00079,RP11034,RP00729,RP05859,RP00285,RP01666,RP08076	R04385,R01702,R04138,R04709,R07989,R06635,R06637,R06636,R06459,R06458,R06448,R07250,R06510,R07253,R05331,R06641,R00233,R06511,R06512,R06643,R06644,R06645,R02505,R07987,R07251,R07988,R05188,R06482,R06483,R06480,R06481,R02447,R05464,R01613,R01614,R05190,R07758,R02223,R07254,R02224,R01978,R00238,R00344,R02085,R00472,R01978,R01090,R01088,R00361,R00360,R00343,R00342,R01447,R01257,R07601,R04096,R04095,R01702,R08566,R07601,R01651,R00211,R00210,R00209,R01196,R00212,R08566,R01651,R04386
137	0.67	406	19	31	0	1	C00024->C00123:[49->5,50->8,50->9], C00022->C00123:[1->5,3->3,3->8,3->9]	RP06172,RP11035,RP03767,RP00568,RP01670,RP01887,RP12277,RP01963,RP06374,RP06799,RP11034,RP04290,RP00287,RP00424,RP00729,RP05859,RP06373,RP00285,RP01666	R00472,R01702,R04138,R01218,R01220,R01655,R01978,R00238,R02085,R00945,R01978,R07601,R00220,R00214,R00216,R01090,R01088,R04096,R04095,R01702,R08566,R07601,R01651,R00941,R00211,R00210,R00209,R01196,R00212,R08566,R01651
138	0.67	325	14	35	0	1	C00024->C00123:[49->5,50->8,50->9], C00022->C00123:[1->5,2->3,3->8,3->9]	RP12277,RP06799,RP01887,RP05698,RP03767,RP11035,RP11427,RP00424,RP11034,RP00729,RP05859,RP00285,RP01666,RP01963	R00238,R01978,R01978,R01196,R00006,R00014,R00211,R00210,R01699,R00207,R00224,R00226,R00209,R05636,R03145,R04138,R01702,R04097,R01090,R01088,R07601,R04096,R04095,R01702,R08566,R07601,R01651,R00211,R00210,R00209,R01196,R00212,R08566,R01651,R02085
139	0.67	391	21	37	0	1	C00024->C00123:[49->1,50->2,50->8], C00022->C00123:[1->1,3->2,3->3,3->8]	RP00300,RP00287,RP03767,RP00568,RP01666,RP01670,RP01887,RP11427,RP03735,RP00285,RP01963,RP06172,RP06374,RP06799,RP04290,RP04394,RP00424,RP11034,RP00729,RP05859,RP11035	R00944,R00943,R00214,R00216,R04138,R01218,R01220,R08566,R01651,R01655,R01978,R04097,R00134,R03215,R03146,R00519,R00211,R00210,R00209,R01196,R00212,R02085,R00472,R00945,R01978,R00220,R00238,R01090,R01088,R07601,R04096,R04095,R01702,R08566,R07601,R01651,R01702
140	0.67	406	19	31	0	1	C00024->C00123:[49->1,50->2,50->8], C00022->C00123:[1->1,3->2,3->3,3->8]	RP06172,RP11035,RP03767,RP00568,RP01670,RP01887,RP01963,RP06374,RP06799,RP11034,RP04290,RP00287,RP04394,RP00424,RP00729,RP05859,RP06373,RP00285,RP01666	R00472,R01702,R04138,R01218,R01220,R01655,R01978,R02085,R00945,R01978,R07601,R00220,R00214,R00216,R00238,R01090,R01088,R04096,R04095,R01702,R08566,R07601,R01651,R00941,R00211,R00210,R00209,R01196,R00212,R08566,R01651
141	0.50	359	19	34	0	1	C00024->C00123:[49->1,50->2], C00022->C00123:[1->1,3->2,3->3]	RP06374,RP10730,RP04290,RP03767,RP00568,RP01456,RP01670,RP00424,RP11034,RP00729,RP05859,RP01457,RP00285,RP01666,RP03735,RP10741,RP11035,RP01963,RP00300	R00945,R01699,R00220,R04138,R01218,R01220,R01360,R01655,R01090,R01088,R07601,R04096,R04095,R01702,R08566,R07601,R01651,R01360,R00211,R00210,R00209,R01196,R00212,R08566,R01651,R00134,R03215,R03146,R00519,R02569,R01702,R02085,R00944,R00943
142	0.67	196	23	123	0	1	C00024->C00123:[49->5,50->8,50->9], C00022->C00123:[1->5,2->3,3->8,3->9]	RP00305,RP00128,RP04318,RP11035,RP03767,RP00930,RP11427,RP01887,RP12277,RP01431,RP01963,RP05857,RP06799,RP00177,RP00026,RP00424,RP00015,RP11034,RP00729,RP05859,RP00285,RP01666,RP00109	R00709,R00267,R00710,R00711,R01019,R00326,R00224,R01702,R04138,R00479,R04097,R01978,R00238,R01324,R02085,R00709,R00267,R01978,R00351,R00352,R00362,R00743,R01323,R01179,R05508,R00393,R04057,R02955,R05336,R01359,R05509,R00928,R04000,R00229,R07832,R03884,R00227,R03153,R00235,R01090,R01088,R07997,R08082,R08050,R05036,R05037,R01412,R05857,R05229,R05039,R08611,R06551,R05301,R05302,R05097,R03812,R05320,R06539,R01252,R08081,R03737,R03376,R05419,R02444,R02445,R01879,R06338,R06335,R03218,R02160,R06336,R06337,R02486,R07366,R07996,R03219,R05228,R07993,R03590,R07187,R06540,R07329,R08610,R03806,R07184,R04276,R07186,R03640,R07368,R03809,R07367,R05469,R05468,R03009,R03008,R04073,R03451,R05722,R05723,R05466,R02397,R06323,R06322,R03126,R07185,R07601,R04096,R04095,R01702,R08566,R07601,R01651,R00211,R00210,R00209,R01196,R00212,R08566,R01651,R00344,R00930,R00217,R00353
143	0.83	390	20	36	0	1	C00024->C00123:[49->1,49->5,50->2,50->9], C00022->C00123:[3->3]	RP00300,RP11035,RP03767,RP00568,RP01456,RP01670,RP12277,RP03735,RP00085,RP01963,RP06172,RP06374,RP11034,RP04290,RP00287,RP01457,RP00424,RP00729,RP05859,RP01666	R00944,R00943,R01702,R04138,R01218,R01220,R01360,R01655,R00238,R00134,R03215,R03146,R00519,R01357,R00410,R01365,R01359,R01358,R02085,R00472,R00945,R07601,R00220,R00214,R00216,R01360,R01090,R01088,R04096,R04095,R01702,R08566,R07601,R01651,R08566,R01651
144	0.67	394	20	36	0	1	C00024->C00123:[49->5,50->8,50->9], C00022->C00123:[1->5,3->3,3->8,3->9]	RP00300,RP11035,RP03767,RP00568,RP01670,RP01887,RP12277,RP03735,RP01963,RP06172,RP06374,RP06799,RP11034,RP04290,RP00287,RP00424,RP00729,RP05859,RP00285,RP01666	R00944,R00943,R01702,R04138,R01218,R01220,R01655,R01978,R00238,R00134,R03215,R03146,R00519,R02085,R00472,R00945,R01978,R07601,R00220,R00214,R00216,R01090,R01088,R04096,R04095,R01702,R08566,R07601,R01651,R00211,R00210,R00209,R01196,R00212,R08566,R01651
145	0.67	416	17	31	0	1	C00024->C00123:[49->3,49->5,50->8,50->9], C00022->C00123:[1->3,1->5,3->8,3->9]	RP06172,RP11035,RP03767,RP00930,RP01887,RP12277,RP01292,RP01963,RP05857,RP06799,RP00424,RP11034,RP00729,RP00121,RP00285,RP01666,RP05859	R00472,R01702,R04138,R00479,R01978,R00238,R01082,R02085,R00709,R00267,R01978,R01090,R01088,R07601,R04096,R04095,R00412,R00408,R02164,R00402,R00211,R00210,R00209,R01196,R00212,R08566,R01651,R01702,R08566,R07601,R01651
146	1.00	395	23	36	0	1	C00024->C00123:[49->1,49->5,50->2,50->8,50->9], C00022->C00123:[3->3]	RP06172,RP11035,RP03767,RP00568,RP01456,RP01670,RP01887,RP11427,RP12277,RP00085,RP01963,RP06374,RP06799,RP00424,RP00287,RP01457,RP01103,RP11034,RP00729,RP05859,RP00762,RP01666,RP06373	R00472,R01702,R04138,R01218,R01220,R01360,R01655,R01978,R04097,R00238,R01357,R00410,R01365,R01359,R01358,R02085,R00945,R01978,R01090,R01088,R00214,R00216,R01360,R00782,R07601,R04096,R04095,R01702,R08566,R07601,R01651,R03923,R00891,R08566,R01651,R00941
147	0.50	313	12	21	0	0	C00024->C00123:[49->5,50->8,50->9], C00022->C00123:[1->5,3->8,3->9]	RP00285,RP06799,RP11034,RP00424,RP03767,RP12067,RP11427,RP01887,RP00729,RP05859,RP12277,RP01963	R00211,R00210,R00209,R01196,R00212,R01978,R07601,R01090,R01088,R04138,R07602,R04097,R01978,R04096,R04095,R01702,R08566,R07601,R01651,R00238,R02085
148	0.83	320	24	58	0	1	C00024->C00123:[49->1,49->3,49->5,50->2,50->9], C00022->C00123:[2->3]	RP00128,RP12277,RP00287,RP03767,RP00568,RP01456,RP01670,RP06101,RP00026,RP04318,RP05983,RP00085,RP01963,RP06172,RP06374,RP04290,RP01666,RP01457,RP00424,RP11034,RP00729,RP05859,RP06373,RP11035	R00710,R00711,R01019,R00326,R00238,R00214,R00216,R04138,R01218,R01220,R01360,R01655,R00214,R00216,R00743,R01323,R01179,R05508,R00393,R04057,R02955,R05336,R01359,R05509,R00928,R04000,R00229,R07832,R03884,R00227,R03153,R00235,R00224,R05103,R01281,R01357,R00410,R01365,R01359,R01358,R02085,R00472,R00945,R00220,R08566,R01651,R01360,R01090,R01088,R07601,R04096,R04095,R01702,R08566,R07601,R01651,R00941,R01702
149	1.00	417	20	34	0	1	C00024->C00123:[49->1,49->3,49->5,50->2,50->8,50->9]	RP06172,RP11035,RP03767,RP01456,RP00930,RP11427,RP01887,RP12277,RP01292,RP00085,RP01963,RP05857,RP06799,RP00424,RP01457,RP11034,RP00729,RP00121,RP01666,RP05859	R00472,R01702,R04138,R01360,R00479,R04097,R01978,R00238,R01082,R01357,R00410,R01365,R01359,R01358,R02085,R00709,R00267,R01978,R01090,R01088,R01360,R07601,R04096,R04095,R00412,R00408,R02164,R00402,R08566,R01651,R01702,R08566,R07601,R01651
150	0.83	444	25	42	0	1	C00024->C00123:[49->1,49->3,49->5,50->2,50->9], C00022->C00123:[2->3]	RP00128,RP12277,RP11035,RP03767,RP00568,RP01456,RP01670,RP06101,RP04318,RP05983,RP00085,RP01963,RP06172,RP06374,RP11034,RP04290,RP01457,RP00424,RP00729,RP00287,RP05859,RP08343,RP01666,RP04833,RP06373	R00710,R00711,R01019,R00326,R00238,R01702,R04138,R01218,R01220,R01360,R01655,R00214,R00216,R00224,R05103,R01281,R01357,R00410,R01365,R01359,R01358,R02085,R00472,R00945,R07601,R00220,R01360,R01090,R01088,R04096,R04095,R00214,R00216,R01702,R08566,R07601,R01651,R00236,R08566,R01651,R00316,R00941
151	0.67	270	16	36	0	1	C00024->C00123:[49->1,49->3,50->2,50->8], C00022->C00123:[1->1,1->3,3->2,3->8]	RP06172,RP11035,RP03767,RP11427,RP01887,RP05729,RP01963,RP06799,RP00424,RP04394,RP00079,RP11034,RP00729,RP05859,RP00285,RP01666	R00472,R01702,R04138,R04097,R01978,R00217,R00346,R00345,R00726,R00341,R00431,R02085,R01978,R01090,R01088,R00238,R00361,R00360,R00343,R00342,R01447,R01257,R07601,R04096,R04095,R01702,R08566,R07601,R01651,R00211,R00210,R00209,R01196,R00212,R08566,R01651
152	0.67	332	15	26	0	1	C00024->C00123:[49->1,49->3,50->2,50->8], C00022->C00123:[1->1,1->3,3->2,3->8]	RP06172,RP06799,RP11034,RP00424,RP03767,RP11035,RP06101,RP04394,RP11427,RP01887,RP00729,RP05859,RP00285,RP01666,RP01963	R00472,R01978,R07601,R01090,R01088,R04138,R01702,R00214,R00216,R00238,R04097,R01978,R04096,R04095,R01702,R08566,R07601,R01651,R00211,R00210,R00209,R01196,R00212,R08566,R01651,R02085
153	0.50	268	14	40	0	0	C00024->C00123:[49->1,49->3,50->2]	RP00128,RP11035,RP03767,RP01456,RP06101,RP01457,RP00424,RP00729,RP05859,RP00026,RP04318,RP11427,RP01963,RP06172	R00710,R00711,R01019,R00326,R01702,R04138,R01360,R00214,R00216,R01360,R01090,R01088,R04096,R04095,R01702,R08566,R07601,R01651,R00743,R01323,R01179,R05508,R00393,R04057,R02955,R05336,R01359,R05509,R00928,R04000,R00229,R07832,R03884,R00227,R03153,R00235,R00224,R04097,R02085,R00472
154	0.67	338	22	57	0	1	C00024->C00123:[49->1,50->2,50->3,50->8], C00022->C00123:[1->1,3->2,3->3,3->8]	RP00305,RP06172,RP00304,RP11035,RP03767,RP00930,RP11427,RP01887,RP01431,RP01963,RP05857,RP06799,RP00177,RP00424,RP00032,RP04394,RP00079,RP11034,RP00729,RP05859,RP00285,RP01666	R00709,R00267,R00472,R08549,R01197,R00265,R01702,R04138,R00479,R04097,R01978,R01324,R02085,R00709,R00267,R01978,R00351,R00352,R00362,R01090,R01088,R02990,R00405,R00406,R00407,R02956,R02084,R01780,R00727,R00410,R02407,R05588,R00432,R01559,R03154,R06904,R00238,R00361,R00360,R00343,R00342,R01447,R01257,R07601,R04096,R04095,R01702,R08566,R07601,R01651,R00211,R00210,R00209,R01196,R00212,R08566,R01651
155	0.83	350	24	67	0	1	C00024->C00123:[49->1,49->3,49->5,50->2,50->9], C00022->C00123:[1->1,1->3,1->5,3->2,3->9]	RP06172,RP11035,RP03767,RP01456,RP00930,RP12277,RP00026,RP00109,RP01292,RP00085,RP01963,RP05859,RP00128,RP00424,RP01666,RP06101,RP01457,RP11034,RP00729,RP00121,RP00285,RP00177,RP04318,RP01431	R00472,R01702,R04138,R01360,R00479,R00238,R00743,R01323,R01179,R05508,R00393,R04057,R02955,R05336,R01359,R05509,R00928,R04000,R00229,R07832,R03884,R00227,R03153,R00235,R00344,R00930,R00217,R00353,R01082,R01357,R00410,R01365,R01359,R01358,R02085,R01702,R08566,R07601,R01651,R00710,R00711,R01019,R00326,R01090,R01088,R08566,R01651,R00214,R00216,R01360,R07601,R04096,R04095,R00412,R00408,R02164,R00402,R00211,R00210,R00209,R01196,R00212,R00351,R00352,R00362,R00224,R01324
156	0.83	264	17	48	0	1	C00024->C00123:[49->1,49->3,49->5,50->2,50->9]	RP06172,RP11034,RP00424,RP03767,RP01456,RP06101,RP00026,RP11035,RP00729,RP05859,RP01457,RP12277,RP01666,RP04318,RP00085,RP01963,RP00128	R00472,R07601,R01090,R01088,R04138,R01360,R00214,R00216,R00743,R01323,R01179,R05508,R00393,R04057,R02955,R05336,R01359,R05509,R00928,R04000,R00229,R07832,R03884,R00227,R03153,R00235,R01702,R04096,R04095,R01702,R08566,R07601,R01651,R01360,R00238,R08566,R01651,R00224,R01357,R00410,R01365,R01359,R01358,R02085,R00710,R00711,R01019,R00326
157	0.33	393	19	35	0	1	C00024->C00123:[50->8], C00022->C00123:[3->3,3->8]	RP00300,RP06799,RP01887,RP04290,RP03767,RP00568,RP00287,RP01670,RP00424,RP11034,RP00729,RP05859,RP00285,RP11035,RP03735,RP06172,RP01666,RP01963,RP06374	R00944,R00943,R01978,R01978,R00220,R04138,R01218,R01220,R00214,R00216,R01655,R01090,R01088,R07601,R04096,R04095,R01702,R08566,R07601,R01651,R00211,R00210,R00209,R01196,R00212,R01702,R00134,R03215,R03146,R00519,R00472,R08566,R01651,R02085,R00945
158	0.67	210	21	102	0	1	C00024->C00123:[49->5,50->8,50->9], C00022->C00123:[1->5,2->3,3->8,3->9]	RP00305,RP06172,RP11035,RP03767,RP00930,RP01887,RP12277,RP01431,RP01963,RP05857,RP06799,RP00177,RP00015,RP00424,RP00287,RP11034,RP00729,RP05859,RP00285,RP01666,RP00109	R00709,R00267,R00472,R01702,R04138,R00479,R01978,R00238,R01324,R02085,R00709,R00267,R01978,R00351,R00352,R00362,R07997,R08082,R08050,R05036,R05037,R01412,R05857,R05229,R05039,R08611,R06551,R05301,R05302,R05097,R03812,R05320,R06539,R01252,R08081,R03737,R03376,R05419,R02444,R02445,R01879,R06338,R06335,R03218,R02160,R06336,R06337,R02486,R07366,R07996,R03219,R05228,R07993,R03590,R07187,R06540,R07329,R08610,R03806,R07184,R04276,R07186,R03640,R07368,R03809,R07367,R05469,R05468,R03009,R03008,R04073,R03451,R05722,R05723,R05466,R02397,R06323,R06322,R03126,R07185,R01090,R01088,R00214,R00216,R07601,R04096,R04095,R01702,R08566,R07601,R01651,R00211,R00210,R00209,R01196,R00212,R08566,R01651,R00344,R00930,R00217,R00353
159	1.00	383	28	78	0	1	C00024->C00123:[49->1,49->5,50->2,50->8,50->9], C00022->C00123:[1->1,1->5,2->3,3->2,3->8,3->9]	RP00305,RP00304,RP11035,RP03767,RP01456,RP00930,RP11427,RP06101,RP01887,RP12277,RP00285,RP01431,RP00085,RP01963,RP05857,RP06172,RP06799,RP00177,RP11034,RP05698,RP00032,RP01457,RP00424,RP00287,RP00729,RP05859,RP01666,RP00109	R00709,R00267,R08549,R01197,R00265,R01702,R04138,R01360,R00479,R04097,R00214,R00216,R01978,R00238,R00211,R00210,R00209,R01196,R00212,R01324,R01357,R00410,R01365,R01359,R01358,R02085,R00709,R00267,R00472,R01978,R00351,R00352,R00362,R07601,R01196,R00006,R00014,R00211,R00210,R01699,R00207,R00224,R00226,R00209,R05636,R03145,R02990,R00405,R00406,R00407,R02956,R02084,R01780,R00727,R00410,R02407,R05588,R00432,R01559,R03154,R06904,R01360,R01090,R01088,R00214,R00216,R04096,R04095,R01702,R08566,R07601,R01651,R08566,R01651,R00344,R00930,R00217,R00353
160	1.00	459	22	38	0	1	C00024->C00123:[49->1,49->3,49->5,50->2,50->8,50->9], C00022->C00123:[1->1,1->3,1->5,3->2,3->8,3->9]	RP06172,RP11035,RP03767,RP05880,RP11427,RP01887,RP12277,RP00121,RP01431,RP01963,RP06799,RP00424,RP00930,RP00287,RP06101,RP04394,RP11034,RP00729,RP05859,RP00285,RP01666,RP01292	R00472,R01702,R04138,R00351,R00352,R04097,R01978,R00238,R00412,R00408,R02164,R00402,R01324,R02085,R01978,R01090,R01088,R00479,R00214,R00216,R00214,R00216,R00238,R07601,R04096,R04095,R01702,R08566,R07601,R01651,R00211,R00210,R00209,R01196,R00212,R08566,R01651,R01082
161	0.67	375	20	53	0	1	C00024->C00123:[49->1,50->2,50->8], C00022->C00123:[1->1,2->3,3->2,3->8]	RP00305,RP00304,RP11035,RP03767,RP00930,RP01887,RP00285,RP01431,RP01963,RP05857,RP06799,RP00177,RP00424,RP00032,RP04394,RP11034,RP00729,RP05859,RP01666,RP00109	R00709,R00267,R08549,R01197,R00265,R01702,R04138,R00479,R01978,R00211,R00210,R00209,R01196,R00212,R01324,R02085,R00709,R00267,R01978,R00351,R00352,R00362,R01090,R01088,R02990,R00405,R00406,R00407,R02956,R02084,R01780,R00727,R00410,R02407,R05588,R00432,R01559,R03154,R06904,R00238,R07601,R04096,R04095,R01702,R08566,R07601,R01651,R08566,R01651,R00344,R00930,R00217,R00353
162	0.33	287	15	62	0	1	C00024->C00123:[49->3,50->8]	RP01887,RP06172,RP06799,RP11034,RP11035,RP03767,RP01077,RP05694,RP00079,RP00424,RP00729,RP05859,RP05067,RP01666,RP01963	R01978,R00472,R01978,R07601,R01702,R04138,R00742,R04709,R07989,R06635,R06637,R06636,R06459,R06458,R06448,R07250,R06510,R07253,R05331,R06641,R00233,R06511,R06512,R06643,R06644,R06645,R02505,R07987,R07251,R07988,R05188,R06482,R06483,R06480,R06481,R02447,R05464,R01613,R01614,R05190,R07758,R02223,R07254,R02224,R00361,R00360,R00343,R00342,R01447,R01257,R01090,R01088,R04096,R04095,R01702,R08566,R07601,R01651,R00344,R08566,R01651,R02085
163	0.67	308	19	70	0	1	C00024->C00123:[49->3,49->5,50->8,50->9], C00022->C00123:[1->3,1->5,3->8,3->9]	RP08075,RP11035,RP03767,RP05694,RP11427,RP01887,RP12277,RP05067,RP01963,RP06172,RP06799,RP00424,RP00079,RP11034,RP00729,RP05859,RP00285,RP01666,RP08076	R04385,R01702,R04138,R04709,R07989,R06635,R06637,R06636,R06459,R06458,R06448,R07250,R06510,R07253,R05331,R06641,R00233,R06511,R06512,R06643,R06644,R06645,R02505,R07987,R07251,R07988,R05188,R06482,R06483,R06480,R06481,R02447,R05464,R01613,R01614,R05190,R07758,R02223,R07254,R02224,R04097,R01978,R00238,R00344,R02085,R00472,R01978,R01090,R01088,R00361,R00360,R00343,R00342,R01447,R01257,R07601,R04096,R04095,R01702,R08566,R07601,R01651,R00211,R00210,R00209,R01196,R00212,R08566,R01651,R04386
164	0.83	324	22	61	0	1	C00024->C00123:[49->1,49->5,50->2,50->3,50->9], C00022->C00123:[1->1,1->5,3->2,3->3,3->9]	RP00305,RP06172,RP00304,RP11035,RP03767,RP01456,RP00930,RP01457,RP12277,RP01431,RP00085,RP01963,RP05857,RP00177,RP00424,RP00032,RP00079,RP11034,RP00729,RP05859,RP00285,RP01666	R00709,R00267,R00472,R08549,R01197,R00265,R01702,R04138,R01360,R00479,R01360,R00238,R01324,R01357,R00410,R01365,R01359,R01358,R02085,R00709,R00267,R00351,R00352,R00362,R01090,R01088,R02990,R00405,R00406,R00407,R02956,R02084,R01780,R00727,R00410,R02407,R05588,R00432,R01559,R03154,R06904,R00361,R00360,R00343,R00342,R01447,R01257,R07601,R04096,R04095,R01702,R08566,R07601,R01651,R00211,R00210,R00209,R01196,R00212,R08566,R01651
165	0.33	292	19	50	0	1	C00024->C00123:[50->8], C00022->C00123:[3->3,3->8]	RP00128,RP06374,RP06799,RP11034,RP04290,RP03767,RP00568,RP00285,RP01670,RP00424,RP00026,RP00729,RP05859,RP06373,RP04318,RP01666,RP01887,RP11035,RP01963	R00710,R00711,R01019,R00326,R00945,R01978,R07601,R00220,R04138,R01218,R01220,R00211,R00210,R00209,R01196,R00212,R01655,R01090,R01088,R00743,R01323,R01179,R05508,R00393,R04057,R02955,R05336,R01359,R05509,R00928,R04000,R00229,R07832,R03884,R00227,R03153,R00235,R04096,R04095,R01702,R08566,R07601,R01651,R00941,R00224,R08566,R01651,R01978,R01702,R02085
166	0.83	313	23	59	0	1	C00024->C00123:[49->1,49->5,50->2,50->9], C00022->C00123:[3->3]	RP00300,RP11035,RP03767,RP00568,RP01456,RP06374,RP01670,RP00026,RP12277,RP03735,RP00085,RP01963,RP06172,RP00128,RP11034,RP04290,RP00287,RP01457,RP00424,RP00729,RP05859,RP01666,RP04318	R00944,R00943,R01702,R04138,R01218,R01220,R01360,R00945,R01655,R00743,R01323,R01179,R05508,R00393,R04057,R02955,R05336,R01359,R05509,R00928,R04000,R00229,R07832,R03884,R00227,R03153,R00235,R00238,R00134,R03215,R03146,R00519,R01357,R00410,R01365,R01359,R01358,R02085,R00472,R00710,R00711,R01019,R00326,R07601,R00220,R00214,R00216,R01360,R01090,R01088,R04096,R04095,R01702,R08566,R07601,R01651,R08566,R01651,R00224
167	0.83	372	23	61	0	1	C00024->C00123:[49->1,49->5,50->2,50->9], C00022->C00123:[1->1,1->5,2->3,3->2,3->9]	RP00305,RP06172,RP00304,RP11035,RP03767,RP01456,RP00930,RP12277,RP01431,RP00085,RP01963,RP05857,RP00177,RP00424,RP00032,RP00287,RP01457,RP11034,RP00729,RP05859,RP00285,RP01666,RP00109	R00709,R00267,R00472,R08549,R01197,R00265,R01702,R04138,R01360,R00479,R00238,R01324,R01357,R00410,R01365,R01359,R01358,R02085,R00709,R00267,R00351,R00352,R00362,R01090,R01088,R02990,R00405,R00406,R00407,R02956,R02084,R01780,R00727,R00410,R02407,R05588,R00432,R01559,R03154,R06904,R00214,R00216,R01360,R07601,R04096,R04095,R01702,R08566,R07601,R01651,R00211,R00210,R00209,R01196,R00212,R08566,R01651,R00344,R00930,R00217,R00353
168	0.50	396	20	44	0	1	C00024->C00123:[49->1,50->2], C00022->C00123:[1->1,2->3,3->2]	RP00287,RP03767,RP00568,RP01456,RP01670,RP06101,RP05698,RP00285,RP11035,RP01963,RP06172,RP06374,RP11034,RP04290,RP01457,RP00424,RP00729,RP05859,RP06373,RP01666	R00214,R00216,R04138,R01218,R01220,R01360,R01655,R00214,R00216,R01196,R00006,R00014,R00211,R00210,R01699,R00207,R00224,R00226,R00209,R05636,R03145,R00211,R00210,R00209,R01196,R00212,R01702,R02085,R00472,R00945,R07601,R00220,R01360,R01090,R01088,R04096,R04095,R01702,R08566,R07601,R01651,R00941,R08566,R01651
169	1.00	428	23	37	0	1	C00024->C00123:[49->1,49->5,50->2,50->8,50->9], C00022->C00123:[1->1,1->5,3->2,3->3,3->8,3->9]	RP00128,RP04318,RP11035,RP03767,RP00568,RP01670,RP01887,RP11427,RP12277,RP01963,RP06374,RP06799,RP11034,RP04290,RP04394,RP00424,RP00729,RP05859,RP08343,RP00285,RP01666,RP04833,RP06373	R00710,R00711,R01019,R00326,R00224,R01702,R04138,R01218,R01220,R01655,R01978,R04097,R00238,R02085,R00945,R01978,R07601,R00220,R00238,R01090,R01088,R04096,R04095,R01702,R08566,R07601,R01651,R00236,R00211,R00210,R00209,R01196,R00212,R08566,R01651,R00316,R00941
170	0.50	284	20	55	0	1	C00024->C00123:[49->1,50->2], C00022->C00123:[1->1,3->2,3->3]	RP00128,RP06374,RP04290,RP03767,RP00568,RP01456,RP01457,RP01670,RP00424,RP11034,RP00729,RP05859,RP00026,RP01666,RP03735,RP00285,RP11035,RP04318,RP01963,RP00300	R00710,R00711,R01019,R00326,R00945,R00220,R04138,R01218,R01220,R01360,R01360,R01655,R01090,R01088,R07601,R04096,R04095,R01702,R08566,R07601,R01651,R00743,R01323,R01179,R05508,R00393,R04057,R02955,R05336,R01359,R05509,R00928,R04000,R00229,R07832,R03884,R00227,R03153,R00235,R08566,R01651,R00134,R03215,R03146,R00519,R00211,R00210,R00209,R01196,R00212,R01702,R00224,R02085,R00944,R00943
171	0.83	194	22	122	0	1	C00024->C00123:[49->1,49->5,50->2,50->9], C00022->C00123:[2->3]	RP00305,RP00128,RP12277,RP11035,RP03767,RP01456,RP00930,RP00026,RP04318,RP01431,RP00085,RP01963,RP05857,RP00177,RP00015,RP00424,RP01457,RP11034,RP00729,RP05859,RP01666,RP00109	R00709,R00267,R00710,R00711,R01019,R00326,R00238,R01702,R04138,R01360,R00479,R00743,R01323,R01179,R05508,R00393,R04057,R02955,R05336,R01359,R05509,R00928,R04000,R00229,R07832,R03884,R00227,R03153,R00235,R00224,R01324,R01357,R00410,R01365,R01359,R01358,R02085,R00709,R00267,R00351,R00352,R00362,R07997,R08082,R08050,R05036,R05037,R01412,R05857,R05229,R05039,R08611,R06551,R05301,R05302,R05097,R03812,R05320,R06539,R01252,R08081,R03737,R03376,R05419,R02444,R02445,R01879,R06338,R06335,R03218,R02160,R06336,R06337,R02486,R07366,R07996,R03219,R05228,R07993,R03590,R07187,R06540,R07329,R08610,R03806,R07184,R04276,R07186,R03640,R07368,R03809,R07367,R05469,R05468,R03009,R03008,R04073,R03451,R05722,R05723,R05466,R02397,R06323,R06322,R03126,R07185,R01090,R01088,R01360,R07601,R04096,R04095,R01702,R08566,R07601,R01651,R08566,R01651,R00344,R00930,R00217,R00353
172	0.67	366	19	34	0	1	C00024->C00123:[49->1,50->2,50->8], C00022->C00123:[1->1,3->2,3->3,3->8]	RP00300,RP11035,RP03767,RP00568,RP01670,RP01887,RP11427,RP03735,RP00285,RP01963,RP06374,RP06799,RP11034,RP04290,RP04394,RP00424,RP00729,RP05859,RP01666	R00944,R00943,R01702,R04138,R01218,R01220,R01655,R01978,R04097,R00134,R03215,R03146,R00519,R00211,R00210,R00209,R01196,R00212,R02085,R00945,R01978,R07601,R00220,R00238,R01090,R01088,R04096,R04095,R01702,R08566,R07601,R01651,R08566,R01651
173	0.83	258	20	91	0	1	C00024->C00123:[49->1,49->3,49->5,50->2,50->9]	RP06172,RP11035,RP03767,RP01456,RP05694,RP00079,RP12277,RP05067,RP00085,RP01963,RP00128,RP00424,RP01077,RP01457,RP00026,RP11034,RP00729,RP05859,RP01666,RP04318	R00472,R01702,R04138,R01360,R04709,R07989,R06635,R06637,R06636,R06459,R06458,R06448,R07250,R06510,R07253,R05331,R06641,R00233,R06511,R06512,R06643,R06644,R06645,R02505,R07987,R07251,R07988,R05188,R06482,R06483,R06480,R06481,R02447,R05464,R01613,R01614,R05190,R07758,R02223,R07254,R02224,R00361,R00360,R00343,R00342,R01447,R01257,R00238,R00344,R01357,R00410,R01365,R01359,R01358,R02085,R00710,R00711,R01019,R00326,R01090,R01088,R00742,R01360,R00743,R01323,R01179,R05508,R00393,R04057,R02955,R05336,R01359,R05509,R00928,R04000,R00229,R07832,R03884,R00227,R03153,R00235,R07601,R04096,R04095,R01702,R08566,R07601,R01651,R08566,R01651,R00224
174	0.33	179	19	101	0	1	C00024->C00123:[50->3,50->8], C00022->C00123:[3->3,3->8]	RP00305,RP05857,RP01887,RP06172,RP00177,RP00015,RP00424,RP03767,RP00930,RP00079,RP11035,RP00729,RP05859,RP00285,RP01666,RP01431,RP06799,RP01963,RP11034	R00709,R00267,R00709,R00267,R01978,R00472,R00351,R00352,R00362,R07997,R08082,R08050,R05036,R05037,R01412,R05857,R05229,R05039,R08611,R06551,R05301,R05302,R05097,R03812,R05320,R06539,R01252,R08081,R03737,R03376,R05419,R02444,R02445,R01879,R06338,R06335,R03218,R02160,R06336,R06337,R02486,R07366,R07996,R03219,R05228,R07993,R03590,R07187,R06540,R07329,R08610,R03806,R07184,R04276,R07186,R03640,R07368,R03809,R07367,R05469,R05468,R03009,R03008,R04073,R03451,R05722,R05723,R05466,R02397,R06323,R06322,R03126,R07185,R01090,R01088,R04138,R00479,R00361,R00360,R00343,R00342,R01447,R01257,R01702,R04096,R04095,R01702,R08566,R07601,R01651,R00211,R00210,R00209,R01196,R00212,R08566,R01651,R01324,R01978,R02085,R07601
175	0.50	387	20	53	0	0	C00024->C00123:[49->5,50->8,50->9]	RP00177,RP06172,RP00109,RP00128,RP06799,RP11035,RP03767,RP00930,RP00026,RP00424,RP01887,RP00729,RP05859,RP11427,RP12277,RP00121,RP04318,RP01431,RP01292,RP01963	R00351,R00352,R00362,R00472,R00344,R00930,R00217,R00353,R00710,R00711,R01019,R00326,R01978,R01702,R04138,R00479,R00743,R01323,R01179,R05508,R00393,R04057,R02955,R05336,R01359,R05509,R00928,R04000,R00229,R07832,R03884,R00227,R03153,R00235,R01090,R01088,R01978,R04096,R04095,R01702,R08566,R07601,R01651,R04097,R00238,R00412,R00408,R02164,R00402,R00224,R01324,R01082,R02085
176	0.67	297	21	56	0	1	C00024->C00123:[49->1,50->2,50->8], C00022->C00123:[1->1,3->2,3->3,3->8]	RP00128,RP00300,RP11035,RP03767,RP00568,RP01670,RP00026,RP04318,RP03735,RP01963,RP01887,RP06374,RP06799,RP11034,RP04290,RP04394,RP00424,RP00729,RP05859,RP00285,RP01666	R00710,R00711,R01019,R00326,R00944,R00943,R01702,R04138,R01218,R01220,R01655,R00743,R01323,R01179,R05508,R00393,R04057,R02955,R05336,R01359,R05509,R00928,R04000,R00229,R07832,R03884,R00227,R03153,R00235,R00224,R00134,R03215,R03146,R00519,R02085,R01978,R00945,R01978,R07601,R00220,R00238,R01090,R01088,R04096,R04095,R01702,R08566,R07601,R01651,R00211,R00210,R00209,R01196,R00212,R08566,R01651
177	0.83	183	23	125	0	1	C00024->C00123:[49->1,49->5,50->2,50->3,50->9]	RP00305,RP06172,RP11035,RP03767,RP01456,RP00930,RP01457,RP00026,RP12277,RP01431,RP00085,RP01963,RP05857,RP00128,RP00177,RP00015,RP00424,RP00079,RP11034,RP00729,RP05859,RP01666,RP04318	R00709,R00267,R00472,R01702,R04138,R01360,R00479,R01360,R00743,R01323,R01179,R05508,R00393,R04057,R02955,R05336,R01359,R05509,R00928,R04000,R00229,R07832,R03884,R00227,R03153,R00235,R00238,R01324,R01357,R00410,R01365,R01359,R01358,R02085,R00709,R00267,R00710,R00711,R01019,R00326,R00351,R00352,R00362,R07997,R08082,R08050,R05036,R05037,R01412,R05857,R05229,R05039,R08611,R06551,R05301,R05302,R05097,R03812,R05320,R06539,R01252,R08081,R03737,R03376,R05419,R02444,R02445,R01879,R06338,R06335,R03218,R02160,R06336,R06337,R02486,R07366,R07996,R03219,R05228,R07993,R03590,R07187,R06540,R07329,R08610,R03806,R07184,R04276,R07186,R03640,R07368,R03809,R07367,R05469,R05468,R03009,R03008,R04073,R03451,R05722,R05723,R05466,R02397,R06323,R06322,R03126,R07185,R01090,R01088,R00361,R00360,R00343,R00342,R01447,R01257,R07601,R04096,R04095,R01702,R08566,R07601,R01651,R08566,R01651,R00224
178	1.00	185	22	104	0	1	C00024->C00123:[49->1,49->5,50->2,50->3,50->8,50->9], C00022->C00123:[1->1,1->5,3->2,3->3,3->8,3->9]	RP00305,RP06172,RP11035,RP03767,RP00930,RP11427,RP01887,RP12277,RP01431,RP01963,RP05857,RP06799,RP00177,RP00015,RP00424,RP04394,RP00079,RP11034,RP00729,RP05859,RP00285,RP01666	R00709,R00267,R00472,R01702,R04138,R00479,R04097,R01978,R00238,R01324,R02085,R00709,R00267,R01978,R00351,R00352,R00362,R07997,R08082,R08050,R05036,R05037,R01412,R05857,R05229,R05039,R08611,R06551,R05301,R05302,R05097,R03812,R05320,R06539,R01252,R08081,R03737,R03376,R05419,R02444,R02445,R01879,R06338,R06335,R03218,R02160,R06336,R06337,R02486,R07366,R07996,R03219,R05228,R07993,R03590,R07187,R06540,R07329,R08610,R03806,R07184,R04276,R07186,R03640,R07368,R03809,R07367,R05469,R05468,R03009,R03008,R04073,R03451,R05722,R05723,R05466,R02397,R06323,R06322,R03126,R07185,R01090,R01088,R00238,R00361,R00360,R00343,R00342,R01447,R01257,R07601,R04096,R04095,R01702,R08566,R07601,R01651,R00211,R00210,R00209,R01196,R00212,R08566,R01651
179	0.83	206	24	125	0	1	C00024->C00123:[49->1,49->5,50->2,50->9], C00022->C00123:[2->3]	RP00305,RP06172,RP11035,RP03767,RP01456,RP00930,RP00026,RP12277,RP00109,RP01431,RP00085,RP01963,RP05857,RP00128,RP00177,RP00015,RP00424,RP00287,RP01457,RP11034,RP00729,RP05859,RP01666,RP04318	R00709,R00267,R00472,R01702,R04138,R01360,R00479,R00743,R01323,R01179,R05508,R00393,R04057,R02955,R05336,R01359,R05509,R00928,R04000,R00229,R07832,R03884,R00227,R03153,R00235,R00238,R00344,R00930,R00217,R00353,R01324,R01357,R00410,R01365,R01359,R01358,R02085,R00709,R00267,R00710,R00711,R01019,R00326,R00351,R00352,R00362,R07997,R08082,R08050,R05036,R05037,R01412,R05857,R05229,R05039,R08611,R06551,R05301,R05302,R05097,R03812,R05320,R06539,R01252,R08081,R03737,R03376,R05419,R02444,R02445,R01879,R06338,R06335,R03218,R02160,R06336,R06337,R02486,R07366,R07996,R03219,R05228,R07993,R03590,R07187,R06540,R07329,R08610,R03806,R07184,R04276,R07186,R03640,R07368,R03809,R07367,R05469,R05468,R03009,R03008,R04073,R03451,R05722,R05723,R05466,R02397,R06323,R06322,R03126,R07185,R01090,R01088,R00214,R00216,R01360,R07601,R04096,R04095,R01702,R08566,R07601,R01651,R08566,R01651,R00224
180	0.67	390	21	34	0	1	C00024->C00123:[49->5,50->8,50->9], C00022->C00123:[1->5,3->3,3->8,3->9]	RP06172,RP11035,RP03767,RP00568,RP01670,RP01887,RP11427,RP12277,RP01963,RP06374,RP06799,RP00424,RP00287,RP01103,RP11034,RP00729,RP05859,RP00762,RP00285,RP01666,RP06373	R00472,R01702,R04138,R01218,R01220,R01655,R01978,R04097,R00238,R02085,R00945,R01978,R01090,R01088,R00214,R00216,R00782,R07601,R04096,R04095,R01702,R08566,R07601,R01651,R03923,R00891,R00211,R00210,R00209,R01196,R00212,R08566,R01651,R00941
181	0.50	285	15	41	0	0	C00024->C00123:[49->1,50->2,50->8]	RP06172,RP00128,RP06799,RP11035,RP03767,RP04394,RP00026,RP00424,RP01887,RP00729,RP05859,RP11427,RP00287,RP04318,RP01963	R00472,R00710,R00711,R01019,R00326,R01978,R01702,R04138,R00238,R00743,R01323,R01179,R05508,R00393,R04057,R02955,R05336,R01359,R05509,R00928,R04000,R00229,R07832,R03884,R00227,R03153,R00235,R01090,R01088,R01978,R04096,R04095,R01702,R08566,R07601,R01651,R04097,R00214,R00216,R00224,R02085
182	0.50	384	14	22	0	0	C00024->C00123:[49->1,49->3,50->2], C00022->C00123:[2->3]	RP06172,RP00424,RP03767,RP01456,RP04290,RP11427,RP06101,RP11035,RP00729,RP05859,RP01457,RP00287,RP05983,RP01963	R00472,R01090,R01088,R04138,R01360,R00220,R04097,R00214,R00216,R01702,R04096,R04095,R01702,R08566,R07601,R01651,R01360,R00214,R00216,R05103,R01281,R02085
183	0.83	218	25	112	0	1	C00024->C00123:[49->1,49->3,49->5,50->2,50->9], C00022->C00123:[1->1,1->3,1->5,2->3,3->2,3->9]	RP00305,RP12277,RP11035,RP03767,RP01456,RP00930,RP06101,RP00287,RP05983,RP00285,RP01431,RP00085,RP01963,RP05857,RP06172,RP00177,RP00015,RP04290,RP01457,RP00424,RP11034,RP00729,RP05859,RP01666,RP00109	R00709,R00267,R00238,R01702,R04138,R01360,R00479,R00214,R00216,R00214,R00216,R05103,R01281,R00211,R00210,R00209,R01196,R00212,R01324,R01357,R00410,R01365,R01359,R01358,R02085,R00709,R00267,R00472,R00351,R00352,R00362,R07997,R08082,R08050,R05036,R05037,R01412,R05857,R05229,R05039,R08611,R06551,R05301,R05302,R05097,R03812,R05320,R06539,R01252,R08081,R03737,R03376,R05419,R02444,R02445,R01879,R06338,R06335,R03218,R02160,R06336,R06337,R02486,R07366,R07996,R03219,R05228,R07993,R03590,R07187,R06540,R07329,R08610,R03806,R07184,R04276,R07186,R03640,R07368,R03809,R07367,R05469,R05468,R03009,R03008,R04073,R03451,R05722,R05723,R05466,R02397,R06323,R06322,R03126,R07185,R00220,R01360,R01090,R01088,R07601,R04096,R04095,R01702,R08566,R07601,R01651,R08566,R01651,R00344,R00930,R00217,R00353
184	0.67	278	12	25	0	0	C00024->C00123:[49->1,49->5,50->2,50->9], C00022->C00123:[1->1,1->5,3->2,3->9]	RP12277,RP11035,RP03767,RP01456,RP11427,RP00424,RP00729,RP05859,RP01457,RP00285,RP00085,RP01963	R00238,R01702,R04138,R01360,R04097,R01090,R01088,R04096,R04095,R01702,R08566,R07601,R01651,R01360,R00211,R00210,R00209,R01196,R00212,R01357,R00410,R01365,R01359,R01358,R02085
185	1.00	213	23	104	0	1	C00024->C00123:[49->1,49->5,50->2,50->8,50->9], C00022->C00123:[1->1,1->5,2->3,3->2,3->8,3->9]	RP00305,RP06172,RP11035,RP03767,RP00930,RP11427,RP01887,RP12277,RP01431,RP01963,RP05857,RP06799,RP00177,RP00015,RP00424,RP00287,RP04394,RP11034,RP00729,RP05859,RP00285,RP01666,RP00109	R00709,R00267,R00472,R01702,R04138,R00479,R04097,R01978,R00238,R01324,R02085,R00709,R00267,R01978,R00351,R00352,R00362,R07997,R08082,R08050,R05036,R05037,R01412,R05857,R05229,R05039,R08611,R06551,R05301,R05302,R05097,R03812,R05320,R06539,R01252,R08081,R03737,R03376,R05419,R02444,R02445,R01879,R06338,R06335,R03218,R02160,R06336,R06337,R02486,R07366,R07996,R03219,R05228,R07993,R03590,R07187,R06540,R07329,R08610,R03806,R07184,R04276,R07186,R03640,R07368,R03809,R07367,R05469,R05468,R03009,R03008,R04073,R03451,R05722,R05723,R05466,R02397,R06323,R06322,R03126,R07185,R01090,R01088,R00214,R00216,R00238,R07601,R04096,R04095,R01702,R08566,R07601,R01651,R00211,R00210,R00209,R01196,R00212,R08566,R01651,R00344,R00930,R00217,R00353
186	1.00	284	24	95	0	1	C00024->C00123:[49->1,49->3,49->5,50->2,50->8,50->9]	RP08075,RP11035,RP03767,RP01456,RP05694,RP11427,RP01887,RP01457,RP12277,RP05067,RP00085,RP01963,RP06172,RP00128,RP06799,RP11034,RP00424,RP00079,RP00026,RP00729,RP05859,RP01666,RP08076,RP04318	R04385,R01702,R04138,R01360,R04709,R07989,R06635,R06637,R06636,R06459,R06458,R06448,R07250,R06510,R07253,R05331,R06641,R00233,R06511,R06512,R06643,R06644,R06645,R02505,R07987,R07251,R07988,R05188,R06482,R06483,R06480,R06481,R02447,R05464,R01613,R01614,R05190,R07758,R02223,R07254,R02224,R04097,R01978,R01360,R00238,R00344,R01357,R00410,R01365,R01359,R01358,R02085,R00472,R00710,R00711,R01019,R00326,R01978,R07601,R01090,R01088,R00361,R00360,R00343,R00342,R01447,R01257,R00743,R01323,R01179,R05508,R00393,R04057,R02955,R05336,R01359,R05509,R00928,R04000,R00229,R07832,R03884,R00227,R03153,R00235,R04096,R04095,R01702,R08566,R07601,R01651,R08566,R01651,R04386,R00224
187	0.50	328	15	48	0	0	C00024->C00123:[49->1,50->2], C00022->C00123:[2->3]	RP06172,RP00079,RP05698,RP03767,RP01456,RP11427,RP00424,RP11035,RP00729,RP05859,RP01457,RP00078,RP00109,RP05729,RP01963	R00472,R00361,R00360,R00343,R00342,R01447,R01257,R01196,R00006,R00014,R00211,R00210,R01699,R00207,R00224,R00226,R00209,R05636,R03145,R04138,R01360,R04097,R01090,R01088,R01702,R04096,R04095,R01702,R08566,R07601,R01651,R01360,R00431,R00346,R00345,R00726,R00341,R00344,R00930,R00217,R00353,R00217,R00346,R00345,R00726,R00341,R00431,R02085
188	0.83	361	18	42	0	1	C00024->C00123:[49->1,49->5,50->2,50->9], C00022->C00123:[2->3]	RP11035,RP03767,RP01456,RP04290,RP06101,RP12277,RP05983,RP00085,RP01963,RP06172,RP11034,RP05698,RP01457,RP00424,RP00287,RP00729,RP05859,RP01666	R01702,R04138,R01360,R00220,R00214,R00216,R00238,R05103,R01281,R01357,R00410,R01365,R01359,R01358,R02085,R00472,R07601,R01196,R00006,R00014,R00211,R00210,R01699,R00207,R00224,R00226,R00209,R05636,R03145,R01360,R01090,R01088,R00214,R00216,R04096,R04095,R01702,R08566,R07601,R01651,R08566,R01651
189	1.00	335	16	27	0	1	C00024->C00123:[49->1,49->3,49->5,50->2,50->8,50->9], C00022->C00123:[1->1,1->3,1->5,3->2,3->8,3->9]	RP06172,RP06799,RP11034,RP00424,RP03767,RP11035,RP00285,RP06101,RP04394,RP11427,RP01887,RP00729,RP05859,RP12277,RP01666,RP01963	R00472,R01978,R07601,R01090,R01088,R04138,R01702,R00211,R00210,R00209,R01196,R00212,R00214,R00216,R00238,R04097,R01978,R04096,R04095,R01702,R08566,R07601,R01651,R00238,R08566,R01651,R02085
190	0.50	399	20	50	0	1	C00024->C00123:[49->1,50->2], C00022->C00123:[2->3]	RP00305,RP05857,RP01456,RP06172,RP00304,RP00424,RP00032,RP11035,RP00287,RP03767,RP00930,RP01457,RP11034,RP00729,RP05859,RP00177,RP01666,RP00109,RP01431,RP01963	R00709,R00267,R00709,R00267,R01360,R00472,R08549,R01197,R00265,R01090,R01088,R02990,R00405,R00406,R00407,R02956,R02084,R01780,R00727,R00410,R02407,R05588,R00432,R01559,R03154,R06904,R01702,R00214,R00216,R04138,R00479,R01360,R07601,R04096,R04095,R01702,R08566,R07601,R01651,R00351,R00352,R00362,R08566,R01651,R00344,R00930,R00217,R00353,R01324,R02085
191	0.33	315	16	63	0	1	C00024->C00123:[49->3,50->8]	RP08075,RP06799,RP01887,RP00424,RP03767,RP11035,RP05067,RP05694,RP00079,RP11034,RP00729,RP05859,RP01666,RP08076,RP01963,RP06172	R04385,R01978,R01978,R01090,R01088,R04138,R01702,R00344,R04709,R07989,R06635,R06637,R06636,R06459,R06458,R06448,R07250,R06510,R07253,R05331,R06641,R00233,R06511,R06512,R06643,R06644,R06645,R02505,R07987,R07251,R07988,R05188,R06482,R06483,R06480,R06481,R02447,R05464,R01613,R01614,R05190,R07758,R02223,R07254,R02224,R00361,R00360,R00343,R00342,R01447,R01257,R07601,R04096,R04095,R01702,R08566,R07601,R01651,R08566,R01651,R04386,R02085,R00472
192	0.67	391	22	56	0	1	C00024->C00123:[49->1,50->2,50->8], C00022->C00123:[1->1,2->3,3->2,3->8]	RP00305,RP06172,RP00304,RP11035,RP03767,RP00930,RP01887,RP01431,RP01963,RP05857,RP00177,RP06799,RP00424,RP00032,RP00287,RP04394,RP11034,RP00729,RP05859,RP00285,RP01666,RP00109	R00709,R00267,R00472,R08549,R01197,R00265,R01702,R04138,R00479,R01978,R01324,R02085,R00709,R00267,R00351,R00352,R00362,R01978,R01090,R01088,R02990,R00405,R00406,R00407,R02956,R02084,R01780,R00727,R00410,R02407,R05588,R00432,R01559,R03154,R06904,R00214,R00216,R00238,R07601,R04096,R04095,R01702,R08566,R07601,R01651,R00211,R00210,R00209,R01196,R00212,R08566,R01651,R00344,R00930,R00217,R00353
193	0.33	489	15	27	0	1	C00024->C00123:[49->3,50->8]	RP01887,RP06172,RP06799,RP11034,RP00424,RP03767,RP11035,RP01666,RP00079,RP06023,RP00729,RP05859,RP05067,RP10992,RP01963	R01978,R00472,R01978,R07601,R01090,R01088,R04138,R01702,R08566,R01651,R00361,R00360,R00343,R00342,R01447,R01257,R00149,R00150,R04096,R04095,R01702,R08566,R07601,R01651,R00344,R07641,R02085
194	0.67	421	19	26	0	1	C00024->C00123:[49->1,50->2,50->8], C00022->C00123:[3->3]	RP11035,RP03767,RP00568,RP01670,RP01887,RP11427,RP01963,RP06374,RP06799,RP10730,RP04290,RP04394,RP00424,RP11034,RP00729,RP05859,RP06373,RP01666,RP10741	R01702,R04138,R01218,R01220,R01655,R01978,R04097,R02085,R00945,R01978,R01699,R00220,R00238,R01090,R01088,R07601,R04096,R04095,R01702,R08566,R07601,R01651,R00941,R08566,R01651,R02569
195	1.00	403	21	33	0	1	C00024->C00123:[49->1,49->5,50->2,50->8,50->9], C00022->C00123:[1->1,1->5,3->2,3->3,3->8,3->9]	RP06172,RP11035,RP03767,RP00568,RP01670,RP01887,RP11427,RP12277,RP01963,RP06374,RP06799,RP11034,RP04290,RP00287,RP04394,RP00424,RP00729,RP05859,RP06373,RP00285,RP01666	R00472,R01702,R04138,R01218,R01220,R01655,R01978,R04097,R00238,R02085,R00945,R01978,R07601,R00220,R00214,R00216,R00238,R01090,R01088,R04096,R04095,R01702,R08566,R07601,R01651,R00941,R00211,R00210,R00209,R01196,R00212,R08566,R01651
196	0.67	486	23	34	0	1	C00024->C00123:[49->1,50->2,50->8], C00022->C00123:[3->3]	RP00128,RP00287,RP03767,RP00568,RP01666,RP01670,RP01887,RP11427,RP04318,RP01963,RP06172,RP06374,RP06799,RP04290,RP04394,RP00424,RP11034,RP00729,RP05859,RP08343,RP11035,RP04833,RP06373	R00710,R00711,R01019,R00326,R00214,R00216,R04138,R01218,R01220,R08566,R01651,R01655,R01978,R04097,R00224,R02085,R00472,R00945,R01978,R00220,R00238,R01090,R01088,R07601,R04096,R04095,R01702,R08566,R07601,R01651,R00236,R01702,R00316,R00941
197	0.83	237	18	58	0	1	C00024->C00123:[49->1,49->3,49->5,50->2,50->9]	RP06172,RP11035,RP03767,RP01456,RP00079,RP12277,RP00085,RP05729,RP01963,RP00128,RP00424,RP01457,RP00026,RP11034,RP00729,RP05859,RP01666,RP04318	R00472,R01702,R04138,R01360,R00361,R00360,R00343,R00342,R01447,R01257,R00238,R01357,R00410,R01365,R01359,R01358,R00217,R00346,R00345,R00726,R00341,R00431,R02085,R00710,R00711,R01019,R00326,R01090,R01088,R01360,R00743,R01323,R01179,R05508,R00393,R04057,R02955,R05336,R01359,R05509,R00928,R04000,R00229,R07832,R03884,R00227,R03153,R00235,R07601,R04096,R04095,R01702,R08566,R07601,R01651,R08566,R01651,R00224
198	1.00	435	24	47	0	1	C00024->C00123:[49->1,49->3,49->5,50->2,50->8,50->9], C00022->C00123:[1->1,1->3,1->5,3->2,3->8,3->9]	RP00109,RP06172,RP11035,RP00177,RP01456,RP00930,RP11427,RP01887,RP12277,RP01292,RP00085,RP01963,RP06799,RP00424,RP01666,RP06101,RP01457,RP11034,RP00729,RP00121,RP00285,RP03767,RP05859,RP01431	R00344,R00930,R00217,R00353,R00472,R01702,R00351,R00352,R00362,R01360,R00479,R04097,R01978,R00238,R01082,R01357,R00410,R01365,R01359,R01358,R02085,R01978,R01090,R01088,R08566,R01651,R00214,R00216,R01360,R07601,R04096,R04095,R00412,R00408,R02164,R00402,R00211,R00210,R00209,R01196,R00212,R04138,R01702,R08566,R07601,R01651,R01324
199	1.00	382	26	55	0	1	C00024->C00123:[49->1,49->5,50->2,50->8,50->9], C00022->C00123:[1->1,1->5,2->3,3->2,3->8,3->9]	RP00287,RP03767,RP00568,RP01456,RP01670,RP06101,RP01887,RP11427,RP12277,RP00285,RP00085,RP01963,RP06172,RP06374,RP06799,RP05698,RP01666,RP01457,RP00424,RP01103,RP11034,RP00729,RP05859,RP00762,RP11035,RP06373	R00214,R00216,R04138,R01218,R01220,R01360,R01655,R00214,R00216,R01978,R04097,R00238,R00211,R00210,R00209,R01196,R00212,R01357,R00410,R01365,R01359,R01358,R02085,R00472,R00945,R01978,R01196,R00006,R00014,R00211,R00210,R01699,R00207,R00224,R00226,R00209,R05636,R03145,R08566,R01651,R01360,R01090,R01088,R00782,R07601,R04096,R04095,R01702,R08566,R07601,R01651,R03923,R00891,R01702,R00941
200	0.67	195	22	122	0	1	C00024->C00123:[49->1,50->2,50->8], C00022->C00123:[1->1,2->3,3->2,3->8]	RP00305,RP00128,RP11035,RP03767,RP00930,RP01887,RP04318,RP01431,RP01963,RP05857,RP00177,RP06799,RP00026,RP00424,RP00015,RP04394,RP11034,RP00729,RP05859,RP00285,RP01666,RP00109	R00709,R00267,R00710,R00711,R01019,R00326,R01702,R04138,R00479,R01978,R00224,R01324,R02085,R00709,R00267,R00351,R00352,R00362,R01978,R00743,R01323,R01179,R05508,R00393,R04057,R02955,R05336,R01359,R05509,R00928,R04000,R00229,R07832,R03884,R00227,R03153,R00235,R01090,R01088,R07997,R08082,R08050,R05036,R05037,R01412,R05857,R05229,R05039,R08611,R06551,R05301,R05302,R05097,R03812,R05320,R06539,R01252,R08081,R03737,R03376,R05419,R02444,R02445,R01879,R06338,R06335,R03218,R02160,R06336,R06337,R02486,R07366,R07996,R03219,R05228,R07993,R03590,R07187,R06540,R07329,R08610,R03806,R07184,R04276,R07186,R03640,R07368,R03809,R07367,R05469,R05468,R03009,R03008,R04073,R03451,R05722,R05723,R05466,R02397,R06323,R06322,R03126,R07185,R00238,R07601,R04096,R04095,R01702,R08566,R07601,R01651,R00211,R00210,R00209,R01196,R00212,R08566,R01651,R00344,R00930,R00217,R00353
201	1.00	383	26	58	0	1	C00024->C00123:[49->1,49->5,50->2,50->8,50->9], C00022->C00123:[1->1,1->5,2->3,3->2,3->8,3->9]	RP00300,RP00287,RP03767,RP00568,RP01456,RP01670,RP06101,RP01887,RP05698,RP12277,RP03735,RP00285,RP00085,RP01963,RP06172,RP06374,RP06799,RP04290,RP01666,RP01457,RP00424,RP11034,RP00729,RP05859,RP11035,RP11427	R00944,R00943,R00214,R00216,R04138,R01218,R01220,R01360,R01655,R00214,R00216,R01978,R01196,R00006,R00014,R00211,R00210,R01699,R00207,R00224,R00226,R00209,R05636,R03145,R00238,R00134,R03215,R03146,R00519,R00211,R00210,R00209,R01196,R00212,R01357,R00410,R01365,R01359,R01358,R02085,R00472,R00945,R01978,R00220,R08566,R01651,R01360,R01090,R01088,R07601,R04096,R04095,R01702,R08566,R07601,R01651,R01702,R04097
202	0.50	486	18	35	0	0	C00024->C00123:[49->1,50->2,50->8], C00022->C00123:[1->1,3->2,3->8]	RP06172,RP00177,RP06799,RP11035,RP03767,RP00930,RP04394,RP11427,RP00424,RP01887,RP00729,RP05859,RP00285,RP00121,RP00109,RP01431,RP01292,RP01963	R00472,R00351,R00352,R00362,R01978,R01702,R04138,R00479,R00238,R04097,R01090,R01088,R01978,R04096,R04095,R01702,R08566,R07601,R01651,R00211,R00210,R00209,R01196,R00212,R00412,R00408,R02164,R00402,R00344,R00930,R00217,R00353,R01324,R01082,R02085
203	0.50	416	20	34	0	1	C00024->C00123:[49->1,50->2], C00022->C00123:[1->1,3->2,3->3]	RP00128,RP06374,RP04290,RP04833,RP00568,RP01456,RP03767,RP00285,RP01670,RP00424,RP11034,RP00729,RP05859,RP08343,RP04318,RP01666,RP01457,RP11035,RP01963,RP06373	R00710,R00711,R01019,R00326,R00945,R00220,R00316,R01218,R01220,R01360,R04138,R00211,R00210,R00209,R01196,R00212,R01655,R01090,R01088,R07601,R04096,R04095,R01702,R08566,R07601,R01651,R00236,R00224,R08566,R01651,R01360,R01702,R02085,R00941
204	1.00	201	25	125	0	1	C00024->C00123:[49->1,49->5,50->2,50->8,50->9], C00022->C00123:[2->3]	RP00305,RP00128,RP04318,RP11035,RP03767,RP01456,RP00930,RP11427,RP00026,RP12277,RP01431,RP00085,RP01963,RP05857,RP01887,RP06799,RP00177,RP00015,RP00424,RP01457,RP11034,RP00729,RP05859,RP01666,RP00109	R00709,R00267,R00710,R00711,R01019,R00326,R00224,R01702,R04138,R01360,R00479,R04097,R00743,R01323,R01179,R05508,R00393,R04057,R02955,R05336,R01359,R05509,R00928,R04000,R00229,R07832,R03884,R00227,R03153,R00235,R00238,R01324,R01357,R00410,R01365,R01359,R01358,R02085,R00709,R00267,R01978,R01978,R00351,R00352,R00362,R07997,R08082,R08050,R05036,R05037,R01412,R05857,R05229,R05039,R08611,R06551,R05301,R05302,R05097,R03812,R05320,R06539,R01252,R08081,R03737,R03376,R05419,R02444,R02445,R01879,R06338,R06335,R03218,R02160,R06336,R06337,R02486,R07366,R07996,R03219,R05228,R07993,R03590,R07187,R06540,R07329,R08610,R03806,R07184,R04276,R07186,R03640,R07368,R03809,R07367,R05469,R05468,R03009,R03008,R04073,R03451,R05722,R05723,R05466,R02397,R06323,R06322,R03126,R07185,R01090,R01088,R01360,R07601,R04096,R04095,R01702,R08566,R07601,R01651,R08566,R01651,R00344,R00930,R00217,R00353
205	1.00	224	28	115	0	1	C00024->C00123:[49->1,49->3,49->5,50->2,50->8,50->9], C00022->C00123:[1->1,1->3,1->5,2->3,3->2,3->8,3->9]	RP00305,RP11035,RP03767,RP01456,RP00930,RP11427,RP06101,RP01887,RP12277,RP05983,RP00285,RP01431,RP00085,RP01963,RP11034,RP05857,RP06172,RP06799,RP00177,RP00015,RP04290,RP01457,RP00424,RP00287,RP00729,RP05859,RP01666,RP00109	R00709,R00267,R01702,R04138,R01360,R00479,R04097,R00214,R00216,R01978,R00238,R05103,R01281,R00211,R00210,R00209,R01196,R00212,R01324,R01357,R00410,R01365,R01359,R01358,R02085,R07601,R00709,R00267,R00472,R01978,R00351,R00352,R00362,R07997,R08082,R08050,R05036,R05037,R01412,R05857,R05229,R05039,R08611,R06551,R05301,R05302,R05097,R03812,R05320,R06539,R01252,R08081,R03737,R03376,R05419,R02444,R02445,R01879,R06338,R06335,R03218,R02160,R06336,R06337,R02486,R07366,R07996,R03219,R05228,R07993,R03590,R07187,R06540,R07329,R08610,R03806,R07184,R04276,R07186,R03640,R07368,R03809,R07367,R05469,R05468,R03009,R03008,R04073,R03451,R05722,R05723,R05466,R02397,R06323,R06322,R03126,R07185,R00220,R01360,R01090,R01088,R00214,R00216,R04096,R04095,R01702,R08566,R07601,R01651,R08566,R01651,R00344,R00930,R00217,R00353
206	1.00	380	24	40	0	1	C00024->C00123:[49->1,49->5,50->2,50->8,50->9], C00022->C00123:[1->1,1->5,3->2,3->3,3->8,3->9]	RP06172,RP11035,RP03767,RP00568,RP01456,RP01670,RP01887,RP11427,RP12277,RP00085,RP01963,RP06374,RP06799,RP11034,RP04290,RP00287,RP04394,RP01457,RP00424,RP00729,RP05859,RP06373,RP00285,RP01666	R00472,R01702,R04138,R01218,R01220,R01360,R01655,R01978,R04097,R00238,R01357,R00410,R01365,R01359,R01358,R02085,R00945,R01978,R07601,R00220,R00214,R00216,R00238,R01360,R01090,R01088,R04096,R04095,R01702,R08566,R07601,R01651,R00941,R00211,R00210,R00209,R01196,R00212,R08566,R01651
207	0.50	368	13	23	0	0	C00024->C00123:[49->1,50->2,50->8]	RP06172,RP06799,RP01457,RP00287,RP03767,RP11035,RP11427,RP00424,RP01887,RP00729,RP05859,RP00085,RP01963	R00472,R01978,R01360,R00214,R00216,R04138,R01702,R04097,R01090,R01088,R01978,R04096,R04095,R01702,R08566,R07601,R01651,R01357,R00410,R01365,R01359,R01358,R02085
208	0.67	467	21	31	0	1	C00024->C00123:[49->1,50->2,50->8], C00022->C00123:[3->3]	RP00128,RP11035,RP03767,RP00568,RP01670,RP01887,RP11427,RP04318,RP01963,RP06374,RP06799,RP11034,RP04290,RP04394,RP00424,RP00729,RP05859,RP08343,RP01666,RP04833,RP06373	R00710,R00711,R01019,R00326,R01702,R04138,R01218,R01220,R01655,R01978,R04097,R00224,R02085,R00945,R01978,R07601,R00220,R00238,R01090,R01088,R04096,R04095,R01702,R08566,R07601,R01651,R00236,R08566,R01651,R00316,R00941
209	0.17	424	13	21	0	1	C00022->C00123:[3->3]	RP06374,RP11034,RP00424,RP00568,RP00287,RP01670,RP01103,RP11035,RP05859,RP06373,RP01666,RP06172,RP00762	R00945,R07601,R01090,R01088,R01218,R01220,R00214,R00216,R01655,R00782,R01702,R01702,R08566,R07601,R01651,R00941,R08566,R01651,R00472,R03923,R00891
210	0.33	442	16	32	0	1	C00024->C00123:[49->3,50->8], C00022->C00123:[1->3,3->8]	RP01887,RP06172,RP06799,RP11034,RP00424,RP03767,RP11035,RP01666,RP00079,RP06023,RP00729,RP05859,RP00285,RP05067,RP10992,RP01963	R01978,R00472,R01978,R07601,R01090,R01088,R04138,R01702,R08566,R01651,R00361,R00360,R00343,R00342,R01447,R01257,R00149,R00150,R04096,R04095,R01702,R08566,R07601,R01651,R00211,R00210,R00209,R01196,R00212,R00344,R07641,R02085
211	0.67	386	19	30	0	1	C00024->C00123:[49->5,50->8,50->9], C00022->C00123:[1->5,3->3,3->8,3->9]	RP11035,RP03767,RP00568,RP01670,RP01887,RP12277,RP01963,RP06374,RP06799,RP10730,RP04290,RP00424,RP11034,RP00729,RP05859,RP06373,RP00285,RP01666,RP10741	R01702,R04138,R01218,R01220,R01655,R01978,R00238,R02085,R00945,R01978,R01699,R00220,R01090,R01088,R07601,R04096,R04095,R01702,R08566,R07601,R01651,R00941,R00211,R00210,R00209,R01196,R00212,R08566,R01651,R02569
212	0.50	327	12	22	0	0	C00024->C00123:[49->1,49->3,50->2], C00022->C00123:[1->1,1->3,3->2]	RP06172,RP11035,RP03767,RP01456,RP06101,RP11427,RP00424,RP00729,RP05859,RP01457,RP00285,RP01963	R00472,R01702,R04138,R01360,R00214,R00216,R04097,R01090,R01088,R04096,R04095,R01702,R08566,R07601,R01651,R01360,R00211,R00210,R00209,R01196,R00212,R02085
213	1.00	373	24	44	0	1	C00024->C00123:[49->1,49->5,50->2,50->8,50->9], C00022->C00123:[1->1,1->5,3->2,3->3,3->8,3->9]	RP00300,RP11035,RP03767,RP00568,RP01456,RP01670,RP01887,RP11427,RP12277,RP03735,RP00085,RP01963,RP06172,RP06374,RP06799,RP04290,RP00287,RP01457,RP00424,RP11034,RP00729,RP05859,RP00285,RP01666	R00944,R00943,R01702,R04138,R01218,R01220,R01360,R01655,R01978,R04097,R00238,R00134,R03215,R03146,R00519,R01357,R00410,R01365,R01359,R01358,R02085,R00472,R00945,R01978,R00220,R00214,R00216,R01360,R01090,R01088,R07601,R04096,R04095,R01702,R08566,R07601,R01651,R00211,R00210,R00209,R01196,R00212,R08566,R01651
214	0.67	433	19	45	0	1	C00024->C00123:[49->5,50->8,50->9], C00022->C00123:[1->5,2->3,3->8,3->9]	RP11035,RP03767,RP05880,RP01887,RP12277,RP00121,RP01431,RP01963,RP06799,RP11034,RP05698,RP00930,RP00287,RP00424,RP00729,RP05859,RP00285,RP01666,RP01292	R01702,R04138,R00351,R00352,R01978,R00238,R00412,R00408,R02164,R00402,R01324,R02085,R01978,R07601,R01196,R00006,R00014,R00211,R00210,R01699,R00207,R00224,R00226,R00209,R05636,R03145,R00479,R00214,R00216,R01090,R01088,R04096,R04095,R01702,R08566,R07601,R01651,R00211,R00210,R00209,R01196,R00212,R08566,R01651,R01082
215	0.50	387	20	53	0	0	C00024->C00123:[49->1,50->2,50->8]	RP00177,RP06172,RP00109,RP00128,RP06799,RP11035,RP03767,RP00930,RP04394,RP00026,RP00424,RP01887,RP00729,RP05859,RP11427,RP00121,RP04318,RP01431,RP01292,RP01963	R00351,R00352,R00362,R00472,R00344,R00930,R00217,R00353,R00710,R00711,R01019,R00326,R01978,R01702,R04138,R00479,R00238,R00743,R01323,R01179,R05508,R00393,R04057,R02955,R05336,R01359,R05509,R00928,R04000,R00229,R07832,R03884,R00227,R03153,R00235,R01090,R01088,R01978,R04096,R04095,R01702,R08566,R07601,R01651,R04097,R00412,R00408,R02164,R00402,R00224,R01324,R01082,R02085
216	0.83	265	15	35	0	1	C00024->C00123:[49->1,49->3,49->5,50->2,50->9]	RP06172,RP11034,RP00424,RP03767,RP01456,RP00079,RP11035,RP00729,RP05859,RP01457,RP12277,RP01666,RP00085,RP05729,RP01963	R00472,R07601,R01090,R01088,R04138,R01360,R00361,R00360,R00343,R00342,R01447,R01257,R01702,R04096,R04095,R01702,R08566,R07601,R01651,R01360,R00238,R08566,R01651,R01357,R00410,R01365,R01359,R01358,R00217,R00346,R00345,R00726,R00341,R00431,R02085
217	0.67	391	21	37	0	1	C00024->C00123:[49->1,50->2,50->8], C00022->C00123:[1->1,3->2,3->3,3->8]	RP00300,RP11035,RP03767,RP00568,RP01670,RP01887,RP11427,RP03735,RP01963,RP06172,RP06374,RP06799,RP11034,RP04290,RP00287,RP04394,RP00424,RP00729,RP05859,RP00285,RP01666	R00944,R00943,R01702,R04138,R01218,R01220,R01655,R01978,R04097,R00134,R03215,R03146,R00519,R02085,R00472,R00945,R01978,R07601,R00220,R00214,R00216,R00238,R01090,R01088,R04096,R04095,R01702,R08566,R07601,R01651,R00211,R00210,R00209,R01196,R00212,R08566,R01651
218	0.67	463	21	40	0	1	C00024->C00123:[49->3,49->5,50->8,50->9], C00022->C00123:[1->3,1->5,3->8,3->9]	RP06172,RP11035,RP00177,RP01666,RP00930,RP11427,RP01887,RP00109,RP01292,RP01963,RP06101,RP06799,RP00424,RP12277,RP11034,RP00729,RP00121,RP00285,RP03767,RP05859,RP01431	R00472,R01702,R00351,R00352,R00362,R08566,R01651,R00479,R04097,R01978,R00344,R00930,R00217,R00353,R01082,R02085,R00214,R00216,R01978,R01090,R01088,R00238,R07601,R04096,R04095,R00412,R00408,R02164,R00402,R00211,R00210,R00209,R01196,R00212,R04138,R01702,R08566,R07601,R01651,R01324
219	1.00	253	24	67	0	1	C00024->C00123:[49->1,49->3,49->5,50->2,50->8,50->9]	RP06172,RP11035,RP03767,RP01456,RP11427,RP01887,RP00059,RP01457,RP12277,RP01292,RP00085,RP05729,RP01963,RP00128,RP06799,RP00424,RP04394,RP00026,RP00937,RP11034,RP00729,RP05859,RP01666,RP04318	R00472,R01702,R04138,R01360,R04097,R01978,R00400,R00695,R01731,R00355,R00373,R01713,R07164,R07165,R00357,R01360,R00238,R01082,R01357,R00410,R01365,R01359,R01358,R00217,R00346,R00345,R00726,R00341,R00431,R02085,R00710,R00711,R01019,R00326,R01978,R01090,R01088,R00238,R00743,R01323,R01179,R05508,R00393,R04057,R02955,R05336,R01359,R05509,R00928,R04000,R00229,R07832,R03884,R00227,R03153,R00235,R00490,R07601,R04096,R04095,R01702,R08566,R07601,R01651,R08566,R01651,R00224
220	1.00	273	22	53	0	1	C00024->C00123:[49->1,49->3,49->5,50->2,50->8,50->9]	RP06172,RP11035,RP03767,RP05898,RP01456,RP11427,RP01887,RP00026,RP12277,RP01292,RP00085,RP00937,RP01963,RP00128,RP06799,RP00424,RP01457,RP11034,RP00729,RP05859,RP01666,RP04318	R00472,R01702,R04138,R00397,R00489,R01360,R04097,R01978,R00743,R01323,R01179,R05508,R00393,R04057,R02955,R05336,R01359,R05509,R00928,R04000,R00229,R07832,R03884,R00227,R03153,R00235,R00238,R01082,R01357,R00410,R01365,R01359,R01358,R00490,R02085,R00710,R00711,R01019,R00326,R01978,R01090,R01088,R01360,R07601,R04096,R04095,R01702,R08566,R07601,R01651,R08566,R01651,R00224
221	0.83	388	20	33	0	1	C00024->C00123:[49->1,49->5,50->2,50->9], C00022->C00123:[3->3]	RP06172,RP11035,RP03767,RP00568,RP01456,RP01670,RP12277,RP00085,RP01963,RP06374,RP00424,RP00287,RP01457,RP01103,RP11034,RP00729,RP05859,RP00762,RP01666,RP06373	R00472,R01702,R04138,R01218,R01220,R01360,R01655,R00238,R01357,R00410,R01365,R01359,R01358,R02085,R00945,R01090,R01088,R00214,R00216,R01360,R00782,R07601,R04096,R04095,R01702,R08566,R07601,R01651,R03923,R00891,R08566,R01651,R00941
222	0.83	398	22	40	0	1	C00024->C00123:[49->1,49->5,50->2,50->9], C00022->C00123:[1->1,1->5,3->2,3->3,3->9]	RP00128,RP12277,RP11035,RP03767,RP00568,RP01456,RP01670,RP04318,RP00085,RP01963,RP06374,RP11034,RP04290,RP01457,RP00424,RP00729,RP05859,RP08343,RP00285,RP01666,RP04833,RP06373	R00710,R00711,R01019,R00326,R00238,R01702,R04138,R01218,R01220,R01360,R01655,R00224,R01357,R00410,R01365,R01359,R01358,R02085,R00945,R07601,R00220,R01360,R01090,R01088,R04096,R04095,R01702,R08566,R07601,R01651,R00236,R00211,R00210,R00209,R01196,R00212,R08566,R01651,R00316,R00941
223	0.50	301	11	20	0	0	C00024->C00123:[49->1,50->2,50->8]	RP00424,RP03767,RP01456,RP04394,RP01457,RP11035,RP00729,RP05859,RP11427,RP00085,RP01963	R01090,R01088,R04138,R01360,R00238,R01360,R01702,R04096,R04095,R01702,R08566,R07601,R01651,R04097,R01357,R00410,R01365,R01359,R01358,R02085
224	1.00	334	19	30	0	1	C00024->C00123:[49->1,49->3,49->5,50->2,50->8,50->9]	RP06172,RP11035,RP03767,RP05898,RP01456,RP11427,RP01887,RP12277,RP01292,RP00085,RP00937,RP01963,RP06799,RP00424,RP01457,RP11034,RP00729,RP05859,RP01666	R00472,R01702,R04138,R00397,R00489,R01360,R04097,R01978,R00238,R01082,R01357,R00410,R01365,R01359,R01358,R00490,R02085,R01978,R01090,R01088,R01360,R07601,R04096,R04095,R01702,R08566,R07601,R01651,R08566,R01651
225	0.50	213	23	106	0	1	C00024->C00123:[49->1,49->3,50->2], C00022->C00123:[1->1,1->3,2->3,3->2]	RP00305,RP04290,RP11035,RP03767,RP01456,RP00930,RP06101,RP05983,RP00285,RP01431,RP01963,RP11034,RP05857,RP06172,RP00177,RP00015,RP00424,RP01457,RP00287,RP00729,RP05859,RP01666,RP00109	R00709,R00267,R00220,R01702,R04138,R01360,R00479,R00214,R00216,R05103,R01281,R00211,R00210,R00209,R01196,R00212,R01324,R02085,R07601,R00709,R00267,R00472,R00351,R00352,R00362,R07997,R08082,R08050,R05036,R05037,R01412,R05857,R05229,R05039,R08611,R06551,R05301,R05302,R05097,R03812,R05320,R06539,R01252,R08081,R03737,R03376,R05419,R02444,R02445,R01879,R06338,R06335,R03218,R02160,R06336,R06337,R02486,R07366,R07996,R03219,R05228,R07993,R03590,R07187,R06540,R07329,R08610,R03806,R07184,R04276,R07186,R03640,R07368,R03809,R07367,R05469,R05468,R03009,R03008,R04073,R03451,R05722,R05723,R05466,R02397,R06323,R06322,R03126,R07185,R01090,R01088,R01360,R00214,R00216,R04096,R04095,R01702,R08566,R07601,R01651,R08566,R01651,R00344,R00930,R00217,R00353
226	0.33	454	19	27	0	1	C00024->C00123:[50->8], C00022->C00123:[3->3]	RP06172,RP06374,RP06799,RP11034,RP04290,RP03767,RP00568,RP01670,RP00424,RP10730,RP00729,RP05859,RP06373,RP00287,RP01666,RP10741,RP01887,RP11035,RP01963	R00472,R00945,R01978,R07601,R00220,R04138,R01218,R01220,R01655,R01090,R01088,R01699,R04096,R04095,R01702,R08566,R07601,R01651,R00941,R00214,R00216,R08566,R01651,R02569,R01978,R01702,R02085
227	0.33	206	22	119	0	1	C00024->C00123:[50->8], C00022->C00123:[2->3]	RP00128,RP11035,RP03767,RP01963,RP00026,RP00424,RP00287,RP00305,RP00930,RP01887,RP04318,RP01431,RP05857,RP06172,RP06799,RP00177,RP00015,RP11034,RP00729,RP05859,RP01666,RP00109	R00710,R00711,R01019,R00326,R01702,R04138,R02085,R00743,R01323,R01179,R05508,R00393,R04057,R02955,R05336,R01359,R05509,R00928,R04000,R00229,R07832,R03884,R00227,R03153,R00235,R01090,R01088,R00214,R00216,R00709,R00267,R00479,R01978,R00224,R01324,R00709,R00267,R00472,R01978,R00351,R00352,R00362,R07997,R08082,R08050,R05036,R05037,R01412,R05857,R05229,R05039,R08611,R06551,R05301,R05302,R05097,R03812,R05320,R06539,R01252,R08081,R03737,R03376,R05419,R02444,R02445,R01879,R06338,R06335,R03218,R02160,R06336,R06337,R02486,R07366,R07996,R03219,R05228,R07993,R03590,R07187,R06540,R07329,R08610,R03806,R07184,R04276,R07186,R03640,R07368,R03809,R07367,R05469,R05468,R03009,R03008,R04073,R03451,R05722,R05723,R05466,R02397,R06323,R06322,R03126,R07185,R07601,R04096,R04095,R01702,R08566,R07601,R01651,R08566,R01651,R00344,R00930,R00217,R00353
228	0.83	362	21	38	0	1	C00024->C00123:[49->1,49->5,50->2,50->9], C00022->C00123:[1->1,1->5,3->2,3->3,3->9]	RP06172,RP11035,RP03767,RP00568,RP01456,RP01670,RP12277,RP00085,RP01963,RP06374,RP00424,RP00287,RP01457,RP01103,RP11034,RP00729,RP05859,RP00762,RP00285,RP01666,RP06373	R00472,R01702,R04138,R01218,R01220,R01360,R01655,R00238,R01357,R00410,R01365,R01359,R01358,R02085,R00945,R01090,R01088,R00214,R00216,R01360,R00782,R07601,R04096,R04095,R01702,R08566,R07601,R01651,R03923,R00891,R00211,R00210,R00209,R01196,R00212,R08566,R01651,R00941
229	0.67	306	19	46	0	1	C00024->C00123:[49->1,50->2,50->8], C00022->C00123:[3->3]	RP00128,RP11035,RP03767,RP00568,RP01670,RP00026,RP04318,RP01963,RP06374,RP06799,RP01887,RP04290,RP04394,RP00424,RP11034,RP00729,RP05859,RP06373,RP01666	R00710,R00711,R01019,R00326,R01702,R04138,R01218,R01220,R01655,R00743,R01323,R01179,R05508,R00393,R04057,R02955,R05336,R01359,R05509,R00928,R04000,R00229,R07832,R03884,R00227,R03153,R00235,R00224,R02085,R00945,R01978,R01978,R00220,R00238,R01090,R01088,R07601,R04096,R04095,R01702,R08566,R07601,R01651,R00941,R08566,R01651
230	1.00	396	24	37	0	1	C00024->C00123:[49->1,49->5,50->2,50->8,50->9], C00022->C00123:[3->3]	RP06172,RP11035,RP03767,RP00568,RP01456,RP01670,RP01887,RP11427,RP12277,RP00085,RP01963,RP06374,RP06799,RP00424,RP00287,RP04394,RP01457,RP01103,RP11034,RP00729,RP05859,RP00762,RP01666,RP06373	R00472,R01702,R04138,R01218,R01220,R01360,R01655,R01978,R04097,R00238,R01357,R00410,R01365,R01359,R01358,R02085,R00945,R01978,R01090,R01088,R00214,R00216,R00238,R01360,R00782,R07601,R04096,R04095,R01702,R08566,R07601,R01651,R03923,R00891,R08566,R01651,R00941
231	0.83	349	21	40	0	1	C00024->C00123:[49->1,49->5,50->2,50->9], C00022->C00123:[1->1,1->5,3->2,3->3,3->9]	RP00300,RP11035,RP03767,RP00568,RP01456,RP01670,RP12277,RP03735,RP00085,RP01963,RP06374,RP11034,RP04290,RP01457,RP00424,RP10730,RP00729,RP05859,RP00285,RP01666,RP10741	R00944,R00943,R01702,R04138,R01218,R01220,R01360,R01655,R00238,R00134,R03215,R03146,R00519,R01357,R00410,R01365,R01359,R01358,R02085,R00945,R07601,R00220,R01360,R01090,R01088,R01699,R04096,R04095,R01702,R08566,R07601,R01651,R00211,R00210,R00209,R01196,R00212,R08566,R01651,R02569
232	1.00	265	23	94	0	1	C00024->C00123:[49->1,49->3,49->5,50->2,50->8,50->9]	RP06172,RP11035,RP03767,RP01456,RP05694,RP11427,RP01887,RP01457,RP12277,RP05067,RP00085,RP01963,RP00128,RP06799,RP11034,RP00424,RP01077,RP00079,RP00026,RP00729,RP05859,RP01666,RP04318	R00472,R01702,R04138,R01360,R04709,R07989,R06635,R06637,R06636,R06459,R06458,R06448,R07250,R06510,R07253,R05331,R06641,R00233,R06511,R06512,R06643,R06644,R06645,R02505,R07987,R07251,R07988,R05188,R06482,R06483,R06480,R06481,R02447,R05464,R01613,R01614,R05190,R07758,R02223,R07254,R02224,R04097,R01978,R01360,R00238,R00344,R01357,R00410,R01365,R01359,R01358,R02085,R00710,R00711,R01019,R00326,R01978,R07601,R01090,R01088,R00742,R00361,R00360,R00343,R00342,R01447,R01257,R00743,R01323,R01179,R05508,R00393,R04057,R02955,R05336,R01359,R05509,R00928,R04000,R00229,R07832,R03884,R00227,R03153,R00235,R04096,R04095,R01702,R08566,R07601,R01651,R08566,R01651,R00224
233	0.67	197	20	100	0	1	C00024->C00123:[49->1,50->2,50->8], C00022->C00123:[1->1,2->3,3->2,3->8]	RP00305,RP11035,RP03767,RP00930,RP11427,RP01887,RP00285,RP01431,RP01963,RP05857,RP00177,RP06799,RP00015,RP00424,RP04394,RP11034,RP00729,RP05859,RP01666,RP00109	R00709,R00267,R01702,R04138,R00479,R04097,R01978,R00211,R00210,R00209,R01196,R00212,R01324,R02085,R00709,R00267,R00351,R00352,R00362,R01978,R07997,R08082,R08050,R05036,R05037,R01412,R05857,R05229,R05039,R08611,R06551,R05301,R05302,R05097,R03812,R05320,R06539,R01252,R08081,R03737,R03376,R05419,R02444,R02445,R01879,R06338,R06335,R03218,R02160,R06336,R06337,R02486,R07366,R07996,R03219,R05228,R07993,R03590,R07187,R06540,R07329,R08610,R03806,R07184,R04276,R07186,R03640,R07368,R03809,R07367,R05469,R05468,R03009,R03008,R04073,R03451,R05722,R05723,R05466,R02397,R06323,R06322,R03126,R07185,R01090,R01088,R00238,R07601,R04096,R04095,R01702,R08566,R07601,R01651,R08566,R01651,R00344,R00930,R00217,R00353
234	0.50	381	21	39	0	1	C00024->C00123:[49->1,49->3,50->2], C00022->C00123:[1->1,1->3,2->3,3->2]	RP00300,RP00287,RP03767,RP00568,RP01456,RP01670,RP06101,RP05983,RP03735,RP00285,RP11035,RP01963,RP06172,RP06374,RP11034,RP04290,RP01457,RP00424,RP00729,RP05859,RP01666	R00944,R00943,R00214,R00216,R04138,R01218,R01220,R01360,R01655,R00214,R00216,R05103,R01281,R00134,R03215,R03146,R00519,R00211,R00210,R00209,R01196,R00212,R01702,R02085,R00472,R00945,R07601,R00220,R01360,R01090,R01088,R04096,R04095,R01702,R08566,R07601,R01651,R08566,R01651
235	0.67	270	18	41	0	1	C00024->C00123:[49->1,49->3,50->2,50->8], C00022->C00123:[1->1,1->3,3->2,3->8]	RP06172,RP11035,RP03767,RP11427,RP01887,RP00059,RP01292,RP05729,RP01963,RP06799,RP00424,RP04394,RP00937,RP11034,RP00729,RP05859,RP00285,RP01666	R00472,R01702,R04138,R04097,R01978,R00400,R00695,R01731,R00355,R00373,R01713,R07164,R07165,R00357,R01082,R00217,R00346,R00345,R00726,R00341,R00431,R02085,R01978,R01090,R01088,R00238,R00490,R07601,R04096,R04095,R01702,R08566,R07601,R01651,R00211,R00210,R00209,R01196,R00212,R08566,R01651
236	0.50	327	20	55	0	1	C00024->C00123:[49->1,50->2,50->3], C00022->C00123:[1->1,3->2,3->3]	RP00305,RP05857,RP00304,RP00177,RP00424,RP00032,RP11035,RP01456,RP03767,RP00930,RP00079,RP11034,RP00729,RP05859,RP01457,RP00285,RP01666,RP01431,RP01963,RP06172	R00709,R00267,R00709,R00267,R08549,R01197,R00265,R00351,R00352,R00362,R01090,R01088,R02990,R00405,R00406,R00407,R02956,R02084,R01780,R00727,R00410,R02407,R05588,R00432,R01559,R03154,R06904,R01702,R01360,R04138,R00479,R00361,R00360,R00343,R00342,R01447,R01257,R07601,R04096,R04095,R01702,R08566,R07601,R01651,R01360,R00211,R00210,R00209,R01196,R00212,R08566,R01651,R01324,R02085,R00472
237	0.50	371	14	33	0	1	C00024->C00123:[49->1,50->2], C00022->C00123:[2->3]	RP06172,RP11034,RP05698,RP03767,RP01456,RP01457,RP00424,RP11035,RP00729,RP05859,RP00287,RP01666,RP06101,RP01963	R00472,R07601,R01196,R00006,R00014,R00211,R00210,R01699,R00207,R00224,R00226,R00209,R05636,R03145,R04138,R01360,R01360,R01090,R01088,R01702,R04096,R04095,R01702,R08566,R07601,R01651,R00214,R00216,R08566,R01651,R00214,R00216,R02085
238	0.50	348	10	15	0	0	C00024->C00123:[49->5,50->8,50->9]	RP06799,RP00424,RP03767,RP11035,RP11427,RP01887,RP00729,RP05859,RP12277,RP01963	R01978,R01090,R01088,R04138,R01702,R04097,R01978,R04096,R04095,R01702,R08566,R07601,R01651,R00238,R02085
239	0.83	404	18	38	0	1	C00024->C00123:[49->1,49->3,49->5,50->2,50->9], C00022->C00123:[1->1,1->3,1->5,3->2,3->9]	RP06172,RP11035,RP03767,RP01456,RP01457,RP12277,RP05067,RP10992,RP01963,RP00085,RP06023,RP00424,RP00079,RP11034,RP00729,RP05859,RP00285,RP01666	R00472,R01702,R04138,R01360,R01360,R00238,R00344,R07641,R02085,R01357,R00410,R01365,R01359,R01358,R00149,R00150,R01090,R01088,R00361,R00360,R00343,R00342,R01447,R01257,R07601,R04096,R04095,R01702,R08566,R07601,R01651,R00211,R00210,R00209,R01196,R00212,R08566,R01651
240	0.67	980	20	43	0	1	C00024->C00123:[49->3,49->5,50->8,50->9], C00022->C00123:[1->3,1->5,3->8,3->9]	RP08075,RP11035,RP03767,RP06643,RP11427,RP01887,RP05709,RP12277,RP05067,RP01963,RP06172,RP06799,RP00424,RP00079,RP11034,RP00729,RP05859,RP00285,RP01666,RP08076	R04385,R01702,R04138,R01626,R04097,R01978,R04726,R04952,R02768,R04957,R07762,R04963,R04355,R04960,R04968,R00238,R00344,R02085,R00472,R01978,R01090,R01088,R00361,R00360,R00343,R00342,R01447,R01257,R07601,R04096,R04095,R01702,R08566,R07601,R01651,R00211,R00210,R00209,R01196,R00212,R08566,R01651,R04386
241	0.50	363	16	39	0	0	C00024->C00123:[49->1,50->2], C00022->C00123:[1->1,2->3,3->2]	RP05698,RP06172,RP00424,RP03767,RP11035,RP01456,RP11427,RP06101,RP04290,RP00729,RP05859,RP01457,RP00287,RP05983,RP00285,RP01963	R01196,R00006,R00014,R00211,R00210,R01699,R00207,R00224,R00226,R00209,R05636,R03145,R00472,R01090,R01088,R04138,R01702,R01360,R04097,R00214,R00216,R00220,R04096,R04095,R01702,R08566,R07601,R01651,R01360,R00214,R00216,R05103,R01281,R00211,R00210,R00209,R01196,R00212,R02085
242	0.67	425	20	29	0	1	C00024->C00123:[49->1,50->2,50->8], C00022->C00123:[3->3]	RP06172,RP11035,RP03767,RP00568,RP01670,RP01887,RP11427,RP01963,RP06374,RP06799,RP00424,RP00287,RP04394,RP01103,RP11034,RP00729,RP05859,RP00762,RP01666,RP06373	R00472,R01702,R04138,R01218,R01220,R01655,R01978,R04097,R02085,R00945,R01978,R01090,R01088,R00214,R00216,R00238,R00782,R07601,R04096,R04095,R01702,R08566,R07601,R01651,R03923,R00891,R08566,R01651,R00941
243	0.83	398	24	42	0	1	C00024->C00123:[49->1,49->3,49->5,50->2,50->9], C00022->C00123:[2->3]	RP00300,RP00287,RP03767,RP00568,RP01456,RP01670,RP06101,RP12277,RP05983,RP03735,RP00085,RP11035,RP01963,RP06172,RP06374,RP11034,RP04290,RP01457,RP00424,RP10730,RP00729,RP05859,RP01666,RP10741	R00944,R00943,R00214,R00216,R04138,R01218,R01220,R01360,R01655,R00214,R00216,R00238,R05103,R01281,R00134,R03215,R03146,R00519,R01357,R00410,R01365,R01359,R01358,R01702,R02085,R00472,R00945,R07601,R00220,R01360,R01090,R01088,R01699,R04096,R04095,R01702,R08566,R07601,R01651,R08566,R01651,R02569
244	0.50	362	15	25	0	0	C00024->C00123:[49->1,50->2,50->8]	RP06172,RP11035,RP03767,RP01456,RP04394,RP01457,RP10741,RP00424,RP00729,RP05859,RP10730,RP00287,RP00085,RP11427,RP01963	R00472,R01702,R04138,R01360,R00238,R01360,R02569,R01090,R01088,R04096,R04095,R01702,R08566,R07601,R01651,R01699,R00214,R00216,R01357,R00410,R01365,R01359,R01358,R04097,R02085
245	1.00	331	25	64	0	1	C00024->C00123:[49->1,49->5,50->2,50->3,50->8,50->9], C00022->C00123:[1->1,1->5,3->2,3->3,3->8,3->9]	RP00305,RP06172,RP00304,RP11035,RP03767,RP01456,RP00930,RP11427,RP01887,RP00079,RP12277,RP01431,RP00085,RP01963,RP05857,RP06799,RP00177,RP00424,RP00032,RP01457,RP11034,RP00729,RP05859,RP00285,RP01666	R00709,R00267,R00472,R08549,R01197,R00265,R01702,R04138,R01360,R00479,R04097,R01978,R00361,R00360,R00343,R00342,R01447,R01257,R00238,R01324,R01357,R00410,R01365,R01359,R01358,R02085,R00709,R00267,R01978,R00351,R00352,R00362,R01090,R01088,R02990,R00405,R00406,R00407,R02956,R02084,R01780,R00727,R00410,R02407,R05588,R00432,R01559,R03154,R06904,R01360,R07601,R04096,R04095,R01702,R08566,R07601,R01651,R00211,R00210,R00209,R01196,R00212,R08566,R01651
246	0.67	295	21	52	0	1	C00024->C00123:[49->5,50->8,50->9], C00022->C00123:[1->5,3->3,3->8,3->9]	RP00128,RP12277,RP11035,RP03767,RP00568,RP01670,RP00026,RP11427,RP04318,RP01963,RP11034,RP06374,RP06799,RP01887,RP04290,RP00424,RP00729,RP05859,RP06373,RP00285,RP01666	R00710,R00711,R01019,R00326,R00238,R01702,R04138,R01218,R01220,R01655,R00743,R01323,R01179,R05508,R00393,R04057,R02955,R05336,R01359,R05509,R00928,R04000,R00229,R07832,R03884,R00227,R03153,R00235,R04097,R00224,R02085,R07601,R00945,R01978,R01978,R00220,R01090,R01088,R04096,R04095,R01702,R08566,R07601,R01651,R00941,R00211,R00210,R00209,R01196,R00212,R08566,R01651
247	0.67	183	21	103	0	1	C00024->C00123:[49->5,50->3,50->8,50->9], C00022->C00123:[1->5,3->3,3->8,3->9]	RP00305,RP06172,RP11035,RP03767,RP00930,RP11427,RP01887,RP12277,RP01431,RP01963,RP05857,RP00177,RP06799,RP00015,RP00424,RP00079,RP11034,RP00729,RP05859,RP00285,RP01666	R00709,R00267,R00472,R01702,R04138,R00479,R04097,R01978,R00238,R01324,R02085,R00709,R00267,R00351,R00352,R00362,R01978,R07997,R08082,R08050,R05036,R05037,R01412,R05857,R05229,R05039,R08611,R06551,R05301,R05302,R05097,R03812,R05320,R06539,R01252,R08081,R03737,R03376,R05419,R02444,R02445,R01879,R06338,R06335,R03218,R02160,R06336,R06337,R02486,R07366,R07996,R03219,R05228,R07993,R03590,R07187,R06540,R07329,R08610,R03806,R07184,R04276,R07186,R03640,R07368,R03809,R07367,R05469,R05468,R03009,R03008,R04073,R03451,R05722,R05723,R05466,R02397,R06323,R06322,R03126,R07185,R01090,R01088,R00361,R00360,R00343,R00342,R01447,R01257,R07601,R04096,R04095,R01702,R08566,R07601,R01651,R00211,R00210,R00209,R01196,R00212,R08566,R01651
248	1.00	358	24	43	0	1	C00024->C00123:[49->1,49->5,50->2,50->8,50->9], C00022->C00123:[1->1,1->5,3->2,3->3,3->8,3->9]	RP00300,RP11035,RP03767,RP00568,RP01456,RP01670,RP01887,RP11427,RP12277,RP03735,RP00085,RP01963,RP06374,RP06799,RP10730,RP04290,RP01457,RP00424,RP11034,RP00729,RP05859,RP00285,RP01666,RP10741	R00944,R00943,R01702,R04138,R01218,R01220,R01360,R01655,R01978,R04097,R00238,R00134,R03215,R03146,R00519,R01357,R00410,R01365,R01359,R01358,R02085,R00945,R01978,R01699,R00220,R01360,R01090,R01088,R07601,R04096,R04095,R01702,R08566,R07601,R01651,R00211,R00210,R00209,R01196,R00212,R08566,R01651,R02569
249	0.50	295	22	73	0	1	C00024->C00123:[49->1,50->2,50->3]	RP11035,RP03767,RP01457,RP01963,RP00424,RP00079,RP04318,RP00305,RP06172,RP00304,RP01456,RP00930,RP01431,RP05857,RP00128,RP00177,RP00032,RP00026,RP11034,RP00729,RP05859,RP01666	R01702,R04138,R01360,R02085,R01090,R01088,R00361,R00360,R00343,R00342,R01447,R01257,R00224,R00709,R00267,R00472,R08549,R01197,R00265,R01360,R00479,R01324,R00709,R00267,R00710,R00711,R01019,R00326,R00351,R00352,R00362,R02990,R00405,R00406,R00407,R02956,R02084,R01780,R00727,R00410,R02407,R05588,R00432,R01559,R03154,R06904,R00743,R01323,R01179,R05508,R00393,R04057,R02955,R05336,R01359,R05509,R00928,R04000,R00229,R07832,R03884,R00227,R03153,R00235,R07601,R04096,R04095,R01702,R08566,R07601,R01651,R08566,R01651
250	1.00	417	21	35	0	1	C00024->C00123:[49->1,49->3,49->5,50->2,50->8,50->9]	RP06172,RP11035,RP03767,RP01456,RP00930,RP11427,RP01887,RP12277,RP01292,RP00085,RP01963,RP05857,RP06799,RP00424,RP04394,RP01457,RP11034,RP00729,RP00121,RP01666,RP05859	R00472,R01702,R04138,R01360,R00479,R04097,R01978,R00238,R01082,R01357,R00410,R01365,R01359,R01358,R02085,R00709,R00267,R01978,R01090,R01088,R00238,R01360,R07601,R04096,R04095,R00412,R00408,R02164,R00402,R08566,R01651,R01702,R08566,R07601,R01651
251	0.33	1010	18	41	0	1	C00024->C00123:[49->3,50->8], C00022->C00123:[1->3,3->8]	RP08075,RP06799,RP01887,RP00424,RP03767,RP06643,RP05067,RP00079,RP11034,RP00729,RP05709,RP05859,RP00285,RP01666,RP08076,RP11035,RP01963,RP06172	R04385,R01978,R01978,R01090,R01088,R04138,R01626,R00344,R00361,R00360,R00343,R00342,R01447,R01257,R07601,R04096,R04095,R04726,R04952,R02768,R04957,R07762,R04963,R04355,R04960,R04968,R01702,R08566,R07601,R01651,R00211,R00210,R00209,R01196,R00212,R08566,R01651,R04386,R01702,R02085,R00472
252	1.00	390	24	58	0	1	C00024->C00123:[49->1,49->5,50->2,50->8,50->9], C00022->C00123:[1->1,1->5,2->3,3->2,3->8,3->9]	RP00305,RP06172,RP00304,RP11035,RP03767,RP00930,RP11427,RP01887,RP12277,RP01431,RP01963,RP05857,RP00177,RP06799,RP00424,RP00032,RP00287,RP04394,RP11034,RP00729,RP05859,RP00285,RP01666,RP00109	R00709,R00267,R00472,R08549,R01197,R00265,R01702,R04138,R00479,R04097,R01978,R00238,R01324,R02085,R00709,R00267,R00351,R00352,R00362,R01978,R01090,R01088,R02990,R00405,R00406,R00407,R02956,R02084,R01780,R00727,R00410,R02407,R05588,R00432,R01559,R03154,R06904,R00214,R00216,R00238,R07601,R04096,R04095,R01702,R08566,R07601,R01651,R00211,R00210,R00209,R01196,R00212,R08566,R01651,R00344,R00930,R00217,R00353
253	0.83	365	21	41	0	1	C00024->C00123:[49->1,49->5,50->2,50->9], C00022->C00123:[1->1,1->5,3->2,3->3,3->9]	RP00300,RP11035,RP03767,RP00568,RP01456,RP01670,RP12277,RP03735,RP00085,RP01963,RP06172,RP06374,RP11034,RP04290,RP00287,RP01457,RP00424,RP00729,RP05859,RP00285,RP01666	R00944,R00943,R01702,R04138,R01218,R01220,R01360,R01655,R00238,R00134,R03215,R03146,R00519,R01357,R00410,R01365,R01359,R01358,R02085,R00472,R00945,R07601,R00220,R00214,R00216,R01360,R01090,R01088,R04096,R04095,R01702,R08566,R07601,R01651,R00211,R00210,R00209,R01196,R00212,R08566,R01651
254	1.00	294	25	60	0	1	C00024->C00123:[49->1,49->5,50->2,50->8,50->9], C00022->C00123:[1->1,1->5,3->2,3->3,3->8,3->9]	RP11035,RP03767,RP00568,RP01456,RP01670,RP01887,RP00026,RP12277,RP00285,RP00085,RP01963,RP00128,RP06374,RP06799,RP11034,RP04290,RP04394,RP01457,RP00424,RP00729,RP05859,RP06373,RP01666,RP04318,RP11427	R01702,R04138,R01218,R01220,R01360,R01655,R01978,R00743,R01323,R01179,R05508,R00393,R04057,R02955,R05336,R01359,R05509,R00928,R04000,R00229,R07832,R03884,R00227,R03153,R00235,R00238,R00211,R00210,R00209,R01196,R00212,R01357,R00410,R01365,R01359,R01358,R02085,R00710,R00711,R01019,R00326,R00945,R01978,R07601,R00220,R00238,R01360,R01090,R01088,R04096,R04095,R01702,R08566,R07601,R01651,R00941,R08566,R01651,R00224,R04097
255	0.67	182	20	98	0	1	C00024->C00123:[49->1,50->2,50->3,50->8]	RP00305,RP06172,RP11035,RP03767,RP00930,RP11427,RP01887,RP01431,RP01963,RP05857,RP06799,RP00177,RP00015,RP00424,RP04394,RP00079,RP11034,RP00729,RP05859,RP01666	R00709,R00267,R00472,R01702,R04138,R00479,R04097,R01978,R01324,R02085,R00709,R00267,R01978,R00351,R00352,R00362,R07997,R08082,R08050,R05036,R05037,R01412,R05857,R05229,R05039,R08611,R06551,R05301,R05302,R05097,R03812,R05320,R06539,R01252,R08081,R03737,R03376,R05419,R02444,R02445,R01879,R06338,R06335,R03218,R02160,R06336,R06337,R02486,R07366,R07996,R03219,R05228,R07993,R03590,R07187,R06540,R07329,R08610,R03806,R07184,R04276,R07186,R03640,R07368,R03809,R07367,R05469,R05468,R03009,R03008,R04073,R03451,R05722,R05723,R05466,R02397,R06323,R06322,R03126,R07185,R01090,R01088,R00238,R00361,R00360,R00343,R00342,R01447,R01257,R07601,R04096,R04095,R01702,R08566,R07601,R01651,R08566,R01651
256	0.83	306	18	69	0	1	C00024->C00123:[49->1,49->3,49->5,50->2,50->9]	RP08075,RP11035,RP03767,RP01456,RP05694,RP01457,RP12277,RP05067,RP00085,RP01963,RP06172,RP00424,RP00079,RP11034,RP00729,RP05859,RP01666,RP08076	R04385,R01702,R04138,R01360,R04709,R07989,R06635,R06637,R06636,R06459,R06458,R06448,R07250,R06510,R07253,R05331,R06641,R00233,R06511,R06512,R06643,R06644,R06645,R02505,R07987,R07251,R07988,R05188,R06482,R06483,R06480,R06481,R02447,R05464,R01613,R01614,R05190,R07758,R02223,R07254,R02224,R01360,R00238,R00344,R01357,R00410,R01365,R01359,R01358,R02085,R00472,R01090,R01088,R00361,R00360,R00343,R00342,R01447,R01257,R07601,R04096,R04095,R01702,R08566,R07601,R01651,R08566,R01651,R04386
257	1.00	349	27	67	0	1	C00024->C00123:[49->1,49->3,49->5,50->2,50->8,50->9], C00022->C00123:[1->1,1->3,1->5,3->2,3->8,3->9]	RP06172,RP11035,RP03767,RP05880,RP01456,RP11427,RP01887,RP00026,RP12277,RP00121,RP01431,RP00085,RP01963,RP00128,RP06799,RP00424,RP00930,RP00287,RP06101,RP01457,RP11034,RP00729,RP05859,RP00285,RP01666,RP04318,RP01292	R00472,R01702,R04138,R00351,R00352,R01360,R04097,R01978,R00743,R01323,R01179,R05508,R00393,R04057,R02955,R05336,R01359,R05509,R00928,R04000,R00229,R07832,R03884,R00227,R03153,R00235,R00238,R00412,R00408,R02164,R00402,R01324,R01357,R00410,R01365,R01359,R01358,R02085,R00710,R00711,R01019,R00326,R01978,R01090,R01088,R00479,R00214,R00216,R00214,R00216,R01360,R07601,R04096,R04095,R01702,R08566,R07601,R01651,R00211,R00210,R00209,R01196,R00212,R08566,R01651,R00224,R01082
258	0.83	319	20	54	0	1	C00024->C00123:[49->1,49->3,49->5,50->2,50->9]	RP06172,RP11035,RP03767,RP01456,RP00930,RP01457,RP12277,RP04318,RP01292,RP00085,RP01963,RP05857,RP00128,RP00424,RP00026,RP11034,RP00729,RP00121,RP01666,RP05859	R00472,R01702,R04138,R01360,R00479,R01360,R00238,R00224,R01082,R01357,R00410,R01365,R01359,R01358,R02085,R00709,R00267,R00710,R00711,R01019,R00326,R01090,R01088,R00743,R01323,R01179,R05508,R00393,R04057,R02955,R05336,R01359,R05509,R00928,R04000,R00229,R07832,R03884,R00227,R03153,R00235,R07601,R04096,R04095,R00412,R00408,R02164,R00402,R08566,R01651,R01702,R08566,R07601,R01651
259	0.17	313	9	15	0	1	C00024->C00123:[49->3]	RP11034,RP11035,RP05859,RP06172,RP01666,RP00424,RP05898,RP01292,RP00937	R07601,R01702,R01702,R08566,R07601,R01651,R00472,R08566,R01651,R01090,R01088,R00397,R00489,R01082,R00490
260	1.00	319	18	43	0	1	C00024->C00123:[49->1,49->5,50->2,50->8,50->9], C00022->C00123:[1->1,1->5,2->3,3->2,3->8,3->9]	RP11035,RP03767,RP01456,RP11427,RP01887,RP12277,RP00085,RP01963,RP06799,RP11034,RP05698,RP04394,RP01457,RP00424,RP00729,RP05859,RP00285,RP01666	R01702,R04138,R01360,R04097,R01978,R00238,R01357,R00410,R01365,R01359,R01358,R02085,R01978,R07601,R01196,R00006,R00014,R00211,R00210,R01699,R00207,R00224,R00226,R00209,R05636,R03145,R00238,R01360,R01090,R01088,R04096,R04095,R01702,R08566,R07601,R01651,R00211,R00210,R00209,R01196,R00212,R08566,R01651
261	0.67	211	22	103	0	1	C00024->C00123:[49->1,50->2,50->8], C00022->C00123:[1->1,2->3,3->2,3->8]	RP00305,RP06172,RP11035,RP03767,RP00930,RP11427,RP01887,RP01431,RP01963,RP05857,RP06799,RP00177,RP00015,RP00424,RP00287,RP04394,RP11034,RP00729,RP05859,RP00285,RP01666,RP00109	R00709,R00267,R00472,R01702,R04138,R00479,R04097,R01978,R01324,R02085,R00709,R00267,R01978,R00351,R00352,R00362,R07997,R08082,R08050,R05036,R05037,R01412,R05857,R05229,R05039,R08611,R06551,R05301,R05302,R05097,R03812,R05320,R06539,R01252,R08081,R03737,R03376,R05419,R02444,R02445,R01879,R06338,R06335,R03218,R02160,R06336,R06337,R02486,R07366,R07996,R03219,R05228,R07993,R03590,R07187,R06540,R07329,R08610,R03806,R07184,R04276,R07186,R03640,R07368,R03809,R07367,R05469,R05468,R03009,R03008,R04073,R03451,R05722,R05723,R05466,R02397,R06323,R06322,R03126,R07185,R01090,R01088,R00214,R00216,R00238,R07601,R04096,R04095,R01702,R08566,R07601,R01651,R00211,R00210,R00209,R01196,R00212,R08566,R01651,R00344,R00930,R00217,R00353
262	0.67	196	21	117	0	1	C00024->C00123:[49->1,50->2,50->8], C00022->C00123:[2->3]	RP00305,RP00128,RP11035,RP03767,RP00930,RP00026,RP04318,RP01431,RP01963,RP05857,RP01887,RP00177,RP06799,RP00015,RP00424,RP04394,RP11034,RP00729,RP05859,RP01666,RP00109	R00709,R00267,R00710,R00711,R01019,R00326,R01702,R04138,R00479,R00743,R01323,R01179,R05508,R00393,R04057,R02955,R05336,R01359,R05509,R00928,R04000,R00229,R07832,R03884,R00227,R03153,R00235,R00224,R01324,R02085,R00709,R00267,R01978,R00351,R00352,R00362,R01978,R07997,R08082,R08050,R05036,R05037,R01412,R05857,R05229,R05039,R08611,R06551,R05301,R05302,R05097,R03812,R05320,R06539,R01252,R08081,R03737,R03376,R05419,R02444,R02445,R01879,R06338,R06335,R03218,R02160,R06336,R06337,R02486,R07366,R07996,R03219,R05228,R07993,R03590,R07187,R06540,R07329,R08610,R03806,R07184,R04276,R07186,R03640,R07368,R03809,R07367,R05469,R05468,R03009,R03008,R04073,R03451,R05722,R05723,R05466,R02397,R06323,R06322,R03126,R07185,R01090,R01088,R00238,R07601,R04096,R04095,R01702,R08566,R07601,R01651,R08566,R01651,R00344,R00930,R00217,R00353
263	1.00	339	28	76	0	1	C00024->C00123:[49->1,49->5,50->2,50->8,50->9], C00022->C00123:[2->3]	RP00128,RP00300,RP11035,RP03767,RP00568,RP01456,RP01670,RP06101,RP00026,RP05698,RP04318,RP03735,RP00085,RP01963,RP06172,RP06374,RP06799,RP01887,RP04290,RP12277,RP01457,RP00424,RP11034,RP00729,RP00287,RP05859,RP01666,RP11427	R00710,R00711,R01019,R00326,R00944,R00943,R01702,R04138,R01218,R01220,R01360,R01655,R00214,R00216,R00743,R01323,R01179,R05508,R00393,R04057,R02955,R05336,R01359,R05509,R00928,R04000,R00229,R07832,R03884,R00227,R03153,R00235,R01196,R00006,R00014,R00211,R00210,R01699,R00207,R00224,R00226,R00209,R05636,R03145,R00224,R00134,R03215,R03146,R00519,R01357,R00410,R01365,R01359,R01358,R02085,R00472,R00945,R01978,R01978,R00220,R00238,R01360,R01090,R01088,R07601,R04096,R04095,R00214,R00216,R01702,R08566,R07601,R01651,R08566,R01651,R04097
264	0.33	330	13	24	0	1	C00024->C00123:[49->3,50->8], C00022->C00123:[1->3,3->8]	RP06172,RP06799,RP01887,RP00424,RP03767,RP11035,RP06101,RP11034,RP00729,RP05859,RP00285,RP01666,RP01963	R00472,R01978,R01978,R01090,R01088,R04138,R01702,R00214,R00216,R07601,R04096,R04095,R01702,R08566,R07601,R01651,R00211,R00210,R00209,R01196,R00212,R08566,R01651,R02085
265	1.00	232	29	142	0	1	C00024->C00123:[49->1,49->5,50->2,50->8,50->9], C00022->C00123:[2->3]	RP00305,RP00128,RP04318,RP11035,RP03767,RP01456,RP00930,RP11427,RP06101,RP00026,RP12277,RP01431,RP00085,RP01963,RP11034,RP05857,RP06172,RP06799,RP00177,RP00015,RP05698,RP01457,RP01887,RP00424,RP00729,RP00287,RP05859,RP01666,RP00109	R00709,R00267,R00710,R00711,R01019,R00326,R00224,R01702,R04138,R01360,R00479,R04097,R00214,R00216,R00743,R01323,R01179,R05508,R00393,R04057,R02955,R05336,R01359,R05509,R00928,R04000,R00229,R07832,R03884,R00227,R03153,R00235,R00238,R01324,R01357,R00410,R01365,R01359,R01358,R02085,R07601,R00709,R00267,R00472,R01978,R00351,R00352,R00362,R07997,R08082,R08050,R05036,R05037,R01412,R05857,R05229,R05039,R08611,R06551,R05301,R05302,R05097,R03812,R05320,R06539,R01252,R08081,R03737,R03376,R05419,R02444,R02445,R01879,R06338,R06335,R03218,R02160,R06336,R06337,R02486,R07366,R07996,R03219,R05228,R07993,R03590,R07187,R06540,R07329,R08610,R03806,R07184,R04276,R07186,R03640,R07368,R03809,R07367,R05469,R05468,R03009,R03008,R04073,R03451,R05722,R05723,R05466,R02397,R06323,R06322,R03126,R07185,R01196,R00006,R00014,R00211,R00210,R01699,R00207,R00224,R00226,R00209,R05636,R03145,R01360,R01978,R01090,R01088,R04096,R04095,R00214,R00216,R01702,R08566,R07601,R01651,R08566,R01651,R00344,R00930,R00217,R00353
266	0.83	412	17	31	0	1	C00024->C00123:[49->1,49->3,49->5,50->2,50->9]	RP05857,RP06172,RP11035,RP03767,RP01456,RP00930,RP01457,RP00424,RP11034,RP00729,RP00121,RP12277,RP01666,RP05859,RP01292,RP00085,RP01963	R00709,R00267,R00472,R01702,R04138,R01360,R00479,R01360,R01090,R01088,R07601,R04096,R04095,R00412,R00408,R02164,R00402,R00238,R08566,R01651,R01702,R08566,R07601,R01651,R01082,R01357,R00410,R01365,R01359,R01358,R02085
267	0.67	354	20	51	0	1	C00024->C00123:[49->1,50->2,50->3,50->8]	RP00305,RP06172,RP00304,RP11035,RP03767,RP00930,RP01887,RP01431,RP01963,RP05857,RP06799,RP00177,RP00424,RP00032,RP04394,RP00079,RP11034,RP00729,RP05859,RP01666	R00709,R00267,R00472,R08549,R01197,R00265,R01702,R04138,R00479,R01978,R01324,R02085,R00709,R00267,R01978,R00351,R00352,R00362,R01090,R01088,R02990,R00405,R00406,R00407,R02956,R02084,R01780,R00727,R00410,R02407,R05588,R00432,R01559,R03154,R06904,R00238,R00361,R00360,R00343,R00342,R01447,R01257,R07601,R04096,R04095,R01702,R08566,R07601,R01651,R08566,R01651
268	0.67	432	21	33	0	1	C00024->C00123:[49->1,50->2,50->8], C00022->C00123:[3->3]	RP00300,RP00287,RP03767,RP00568,RP01670,RP01887,RP03735,RP11035,RP01963,RP06172,RP06374,RP06799,RP11034,RP04290,RP04394,RP00424,RP10730,RP00729,RP05859,RP01666,RP10741	R00944,R00943,R00214,R00216,R04138,R01218,R01220,R01655,R01978,R00134,R03215,R03146,R00519,R01702,R02085,R00472,R00945,R01978,R07601,R00220,R00238,R01090,R01088,R01699,R04096,R04095,R01702,R08566,R07601,R01651,R08566,R01651,R02569
269	0.83	333	25	73	0	1	C00024->C00123:[49->1,49->5,50->2,50->9], C00022->C00123:[2->3]	RP00128,RP00300,RP11035,RP03767,RP00568,RP01456,RP01670,RP06101,RP00026,RP04318,RP03735,RP00085,RP01963,RP06172,RP06374,RP11034,RP04290,RP12277,RP01457,RP00424,RP05698,RP00729,RP00287,RP05859,RP01666	R00710,R00711,R01019,R00326,R00944,R00943,R01702,R04138,R01218,R01220,R01360,R01655,R00214,R00216,R00743,R01323,R01179,R05508,R00393,R04057,R02955,R05336,R01359,R05509,R00928,R04000,R00229,R07832,R03884,R00227,R03153,R00235,R00224,R00134,R03215,R03146,R00519,R01357,R00410,R01365,R01359,R01358,R02085,R00472,R00945,R07601,R00220,R00238,R01360,R01090,R01088,R01196,R00006,R00014,R00211,R00210,R01699,R00207,R00224,R00226,R00209,R05636,R03145,R04096,R04095,R00214,R00216,R01702,R08566,R07601,R01651,R08566,R01651
270	1.00	191	27	129	0	1	C00024->C00123:[49->1,49->5,50->2,50->3,50->8,50->9]	RP00305,RP06172,RP11035,RP03767,RP01456,RP00930,RP11427,RP01887,RP00026,RP12277,RP01431,RP00085,RP01963,RP00177,RP05857,RP00128,RP06799,RP00015,RP00424,RP04394,RP00079,RP01457,RP11034,RP00729,RP05859,RP01666,RP04318	R00709,R00267,R00472,R01702,R04138,R01360,R00479,R04097,R01978,R00743,R01323,R01179,R05508,R00393,R04057,R02955,R05336,R01359,R05509,R00928,R04000,R00229,R07832,R03884,R00227,R03153,R00235,R00238,R01324,R01357,R00410,R01365,R01359,R01358,R02085,R00351,R00352,R00362,R00709,R00267,R00710,R00711,R01019,R00326,R01978,R07997,R08082,R08050,R05036,R05037,R01412,R05857,R05229,R05039,R08611,R06551,R05301,R05302,R05097,R03812,R05320,R06539,R01252,R08081,R03737,R03376,R05419,R02444,R02445,R01879,R06338,R06335,R03218,R02160,R06336,R06337,R02486,R07366,R07996,R03219,R05228,R07993,R03590,R07187,R06540,R07329,R08610,R03806,R07184,R04276,R07186,R03640,R07368,R03809,R07367,R05469,R05468,R03009,R03008,R04073,R03451,R05722,R05723,R05466,R02397,R06323,R06322,R03126,R07185,R01090,R01088,R00238,R00361,R00360,R00343,R00342,R01447,R01257,R01360,R07601,R04096,R04095,R01702,R08566,R07601,R01651,R08566,R01651,R00224
271	0.67	238	15	48	0	0	C00024->C00123:[49->1,49->5,50->2,50->9], C00022->C00123:[1->1,1->5,3->2,3->9]	RP00128,RP11035,RP03767,RP01456,RP00285,RP01457,RP00424,RP00729,RP05859,RP00026,RP12277,RP04318,RP00085,RP11427,RP01963	R00710,R00711,R01019,R00326,R01702,R04138,R01360,R00211,R00210,R00209,R01196,R00212,R01360,R01090,R01088,R04096,R04095,R01702,R08566,R07601,R01651,R00743,R01323,R01179,R05508,R00393,R04057,R02955,R05336,R01359,R05509,R00928,R04000,R00229,R07832,R03884,R00227,R03153,R00235,R00238,R00224,R01357,R00410,R01365,R01359,R01358,R04097,R02085
272	0.17	281	13	39	0	1	C00022->C00123:[3->3]	RP00128,RP06374,RP00026,RP04290,RP00568,RP01666,RP01670,RP00424,RP05859,RP06373,RP04318,RP11035,RP11034	R00710,R00711,R01019,R00326,R00945,R00743,R01323,R01179,R05508,R00393,R04057,R02955,R05336,R01359,R05509,R00928,R04000,R00229,R07832,R03884,R00227,R03153,R00235,R00220,R01218,R01220,R08566,R01651,R01655,R01090,R01088,R01702,R08566,R07601,R01651,R00941,R00224,R01702,R07601
273	0.50	375	23	67	0	0	C00024->C00123:[49->1,50->2], C00022->C00123:[2->3]	RP00128,RP04318,RP11035,RP03767,RP01456,RP04290,RP11427,RP06101,RP00026,RP05698,RP00109,RP05983,RP01963,RP06172,RP00424,RP01457,RP00931,RP00287,RP00729,RP05859,RP00177,RP00921,RP01431	R00710,R00711,R01019,R00326,R00224,R01702,R04138,R01360,R00220,R04097,R00214,R00216,R00743,R01323,R01179,R05508,R00393,R04057,R02955,R05336,R01359,R05509,R00928,R04000,R00229,R07832,R03884,R00227,R03153,R00235,R01196,R00006,R00014,R00211,R00210,R01699,R00207,R00224,R00226,R00209,R05636,R03145,R00344,R00930,R00217,R00353,R05103,R01281,R02085,R00472,R01090,R01088,R01360,R00479,R00214,R00216,R04096,R04095,R01702,R08566,R07601,R01651,R00351,R00352,R00362,R00472,R01324
274	1.00	377	27	65	0	1	C00024->C00123:[49->1,49->5,50->2,50->8,50->9], C00022->C00123:[1->1,1->5,2->3,3->2,3->8,3->9]	RP00305,RP06172,RP00304,RP11035,RP03767,RP01456,RP00930,RP11427,RP01887,RP12277,RP01431,RP00085,RP01963,RP05857,RP00177,RP06799,RP00424,RP00032,RP00287,RP04394,RP01457,RP11034,RP00729,RP05859,RP00285,RP01666,RP00109	R00709,R00267,R00472,R08549,R01197,R00265,R01702,R04138,R01360,R00479,R04097,R01978,R00238,R01324,R01357,R00410,R01365,R01359,R01358,R02085,R00709,R00267,R00351,R00352,R00362,R01978,R01090,R01088,R02990,R00405,R00406,R00407,R02956,R02084,R01780,R00727,R00410,R02407,R05588,R00432,R01559,R03154,R06904,R00214,R00216,R00238,R01360,R07601,R04096,R04095,R01702,R08566,R07601,R01651,R00211,R00210,R00209,R01196,R00212,R08566,R01651,R00344,R00930,R00217,R00353
275	1.00	383	25	43	0	1	C00024->C00123:[49->1,49->3,49->5,50->2,50->8,50->9], C00022->C00123:[1->1,1->3,1->5,2->3,3->2,3->8,3->9]	RP00287,RP03767,RP00568,RP01456,RP01670,RP06101,RP01887,RP11427,RP12277,RP05983,RP00285,RP00085,RP01963,RP06172,RP06374,RP06799,RP04290,RP01666,RP01457,RP00424,RP11034,RP00729,RP05859,RP06373,RP11035	R00214,R00216,R04138,R01218,R01220,R01360,R01655,R00214,R00216,R01978,R04097,R00238,R05103,R01281,R00211,R00210,R00209,R01196,R00212,R01357,R00410,R01365,R01359,R01358,R02085,R00472,R00945,R01978,R00220,R08566,R01651,R01360,R01090,R01088,R07601,R04096,R04095,R01702,R08566,R07601,R01651,R00941,R01702
276	0.67	269	17	40	0	1	C00024->C00123:[49->3,49->5,50->8,50->9], C00022->C00123:[1->3,1->5,3->8,3->9]	RP06172,RP11035,RP03767,RP01887,RP00059,RP12277,RP01292,RP05729,RP01963,RP06799,RP00424,RP00937,RP11034,RP00729,RP05859,RP00285,RP01666	R00472,R01702,R04138,R01978,R00400,R00695,R01731,R00355,R00373,R01713,R07164,R07165,R00357,R00238,R01082,R00217,R00346,R00345,R00726,R00341,R00431,R02085,R01978,R01090,R01088,R00490,R07601,R04096,R04095,R01702,R08566,R07601,R01651,R00211,R00210,R00209,R01196,R00212,R08566,R01651
277	0.50	494	18	35	0	0	C00024->C00123:[49->1,50->2,50->8]	RP11035,RP03767,RP11427,RP01887,RP00121,RP01431,RP01963,RP06172,RP06799,RP00177,RP01457,RP00424,RP00930,RP00729,RP05859,RP00085,RP00109,RP01292	R01702,R04138,R04097,R01978,R00412,R00408,R02164,R00402,R01324,R02085,R00472,R01978,R00351,R00352,R00362,R01360,R01090,R01088,R00479,R04096,R04095,R01702,R08566,R07601,R01651,R01357,R00410,R01365,R01359,R01358,R00344,R00930,R00217,R00353,R01082
278	0.50	426	18	36	0	0	C00024->C00123:[49->1,50->2,50->8], C00022->C00123:[1->1,3->2,3->8]	RP00285,RP00424,RP03767,RP01456,RP00930,RP11427,RP05880,RP11035,RP00729,RP00121,RP01457,RP00287,RP04394,RP05859,RP01292,RP00085,RP01431,RP01963	R00211,R00210,R00209,R01196,R00212,R01090,R01088,R04138,R01360,R00479,R04097,R00351,R00352,R01702,R04096,R04095,R00412,R00408,R02164,R00402,R01360,R00214,R00216,R00238,R01702,R08566,R07601,R01651,R01082,R01357,R00410,R01365,R01359,R01358,R01324,R02085
279	0.33	304	18	45	0	1	C00024->C00123:[50->8], C00022->C00123:[3->3]	RP00128,RP06374,RP06799,RP11034,RP04290,RP03767,RP00568,RP01670,RP00424,RP00026,RP00729,RP05859,RP06373,RP04318,RP01666,RP01887,RP11035,RP01963	R00710,R00711,R01019,R00326,R00945,R01978,R07601,R00220,R04138,R01218,R01220,R01655,R01090,R01088,R00743,R01323,R01179,R05508,R00393,R04057,R02955,R05336,R01359,R05509,R00928,R04000,R00229,R07832,R03884,R00227,R03153,R00235,R04096,R04095,R01702,R08566,R07601,R01651,R00941,R00224,R08566,R01651,R01978,R01702,R02085
280	0.67	211	20	97	0	1	C00024->C00123:[49->1,50->2,50->8], C00022->C00123:[2->3]	RP00305,RP06172,RP11035,RP03767,RP00930,RP01887,RP01431,RP01963,RP05857,RP06799,RP00177,RP00015,RP00424,RP00287,RP04394,RP11034,RP00729,RP05859,RP01666,RP00109	R00709,R00267,R00472,R01702,R04138,R00479,R01978,R01324,R02085,R00709,R00267,R01978,R00351,R00352,R00362,R07997,R08082,R08050,R05036,R05037,R01412,R05857,R05229,R05039,R08611,R06551,R05301,R05302,R05097,R03812,R05320,R06539,R01252,R08081,R03737,R03376,R05419,R02444,R02445,R01879,R06338,R06335,R03218,R02160,R06336,R06337,R02486,R07366,R07996,R03219,R05228,R07993,R03590,R07187,R06540,R07329,R08610,R03806,R07184,R04276,R07186,R03640,R07368,R03809,R07367,R05469,R05468,R03009,R03008,R04073,R03451,R05722,R05723,R05466,R02397,R06323,R06322,R03126,R07185,R01090,R01088,R00214,R00216,R00238,R07601,R04096,R04095,R01702,R08566,R07601,R01651,R08566,R01651,R00344,R00930,R00217,R00353
281	0.83	266	17	40	0	1	C00024->C00123:[49->1,49->3,49->5,50->2,50->9]	RP06172,RP11034,RP11035,RP03767,RP01456,RP01457,RP00937,RP00424,RP00729,RP05859,RP12277,RP01666,RP00059,RP01292,RP00085,RP05729,RP01963	R00472,R07601,R01702,R04138,R01360,R01360,R00490,R01090,R01088,R04096,R04095,R01702,R08566,R07601,R01651,R00238,R08566,R01651,R00400,R00695,R01731,R00355,R00373,R01713,R07164,R07165,R00357,R01082,R01357,R00410,R01365,R01359,R01358,R00217,R00346,R00345,R00726,R00341,R00431,R02085
282	0.67	281	17	68	0	1	C00024->C00123:[49->1,49->3,50->2,50->8], C00022->C00123:[1->1,1->3,3->2,3->8]	RP06172,RP11035,RP03767,RP05694,RP01887,RP05067,RP01963,RP06799,RP00424,RP01077,RP04394,RP00079,RP11034,RP00729,RP05859,RP00285,RP01666	R00472,R01702,R04138,R04709,R07989,R06635,R06637,R06636,R06459,R06458,R06448,R07250,R06510,R07253,R05331,R06641,R00233,R06511,R06512,R06643,R06644,R06645,R02505,R07987,R07251,R07988,R05188,R06482,R06483,R06480,R06481,R02447,R05464,R01613,R01614,R05190,R07758,R02223,R07254,R02224,R01978,R00344,R02085,R01978,R01090,R01088,R00742,R00238,R00361,R00360,R00343,R00342,R01447,R01257,R07601,R04096,R04095,R01702,R08566,R07601,R01651,R00211,R00210,R00209,R01196,R00212,R08566,R01651
283	0.67	243	14	43	0	0	C00024->C00123:[49->1,49->5,50->2,50->9]	RP00128,RP11035,RP03767,RP01456,RP01457,RP00424,RP00729,RP05859,RP00026,RP12277,RP04318,RP00085,RP11427,RP01963	R00710,R00711,R01019,R00326,R01702,R04138,R01360,R01360,R01090,R01088,R04096,R04095,R01702,R08566,R07601,R01651,R00743,R01323,R01179,R05508,R00393,R04057,R02955,R05336,R01359,R05509,R00928,R04000,R00229,R07832,R03884,R00227,R03153,R00235,R00238,R00224,R01357,R00410,R01365,R01359,R01358,R04097,R02085
284	0.83	320	25	63	0	1	C00024->C00123:[49->1,49->3,49->5,50->2,50->9], C00022->C00123:[2->3]	RP00128,RP00300,RP11035,RP03767,RP00568,RP01456,RP01670,RP06101,RP00026,RP04318,RP05983,RP03735,RP00085,RP01963,RP06172,RP06374,RP11034,RP04290,RP12277,RP01457,RP00424,RP00729,RP00287,RP05859,RP01666	R00710,R00711,R01019,R00326,R00944,R00943,R01702,R04138,R01218,R01220,R01360,R01655,R00214,R00216,R00743,R01323,R01179,R05508,R00393,R04057,R02955,R05336,R01359,R05509,R00928,R04000,R00229,R07832,R03884,R00227,R03153,R00235,R00224,R05103,R01281,R00134,R03215,R03146,R00519,R01357,R00410,R01365,R01359,R01358,R02085,R00472,R00945,R07601,R00220,R00238,R01360,R01090,R01088,R04096,R04095,R00214,R00216,R01702,R08566,R07601,R01651,R08566,R01651
285	0.50	346	10	26	0	0	C00024->C00123:[49->1,50->2], C00022->C00123:[2->3]	RP00424,RP03767,RP05698,RP01456,RP01457,RP11035,RP00729,RP05859,RP11427,RP01963	R01090,R01088,R04138,R01196,R00006,R00014,R00211,R00210,R01699,R00207,R00224,R00226,R00209,R05636,R03145,R01360,R01360,R01702,R04096,R04095,R01702,R08566,R07601,R01651,R04097,R02085
286	0.83	371	24	43	0	1	C00024->C00123:[49->1,49->3,49->5,50->2,50->9], C00022->C00123:[1->1,1->3,1->5,2->3,3->2,3->9]	RP00287,RP03767,RP00568,RP01456,RP01670,RP06101,RP12277,RP05983,RP00285,RP00085,RP01963,RP06172,RP06374,RP04290,RP01666,RP01457,RP00424,RP01103,RP11034,RP00729,RP05859,RP06373,RP11035,RP00762	R00214,R00216,R04138,R01218,R01220,R01360,R01655,R00214,R00216,R00238,R05103,R01281,R00211,R00210,R00209,R01196,R00212,R01357,R00410,R01365,R01359,R01358,R02085,R00472,R00945,R00220,R08566,R01651,R01360,R01090,R01088,R00782,R07601,R04096,R04095,R01702,R08566,R07601,R01651,R00941,R01702,R03923,R00891
287	0.67	328	22	54	0	1	C00024->C00123:[49->1,50->2,50->8], C00022->C00123:[3->3]	RP00128,RP00300,RP00287,RP03767,RP00568,RP01670,RP00026,RP04318,RP03735,RP01887,RP11035,RP01963,RP06172,RP06374,RP06799,RP11034,RP04290,RP04394,RP00424,RP00729,RP05859,RP01666	R00710,R00711,R01019,R00326,R00944,R00943,R00214,R00216,R04138,R01218,R01220,R01655,R00743,R01323,R01179,R05508,R00393,R04057,R02955,R05336,R01359,R05509,R00928,R04000,R00229,R07832,R03884,R00227,R03153,R00235,R00224,R00134,R03215,R03146,R00519,R01978,R01702,R02085,R00472,R00945,R01978,R07601,R00220,R00238,R01090,R01088,R04096,R04095,R01702,R08566,R07601,R01651,R08566,R01651
288	0.50	455	19	29	0	1	C00024->C00123:[49->1,50->2], C00022->C00123:[3->3]	RP00128,RP06374,RP04290,RP04833,RP00568,RP01456,RP03767,RP01457,RP01670,RP00424,RP11034,RP00729,RP05859,RP08343,RP04318,RP01666,RP11035,RP01963,RP06373	R00710,R00711,R01019,R00326,R00945,R00220,R00316,R01218,R01220,R01360,R04138,R01360,R01655,R01090,R01088,R07601,R04096,R04095,R01702,R08566,R07601,R01651,R00236,R00224,R08566,R01651,R01702,R02085,R00941
289	0.67	269	17	40	0	1	C00024->C00123:[49->1,49->3,50->2,50->8], C00022->C00123:[1->1,1->3,3->2,3->8]	RP06172,RP11035,RP03767,RP01887,RP00059,RP01292,RP05729,RP01963,RP06799,RP00424,RP04394,RP00937,RP11034,RP00729,RP05859,RP00285,RP01666	R00472,R01702,R04138,R01978,R00400,R00695,R01731,R00355,R00373,R01713,R07164,R07165,R00357,R01082,R00217,R00346,R00345,R00726,R00341,R00431,R02085,R01978,R01090,R01088,R00238,R00490,R07601,R04096,R04095,R01702,R08566,R07601,R01651,R00211,R00210,R00209,R01196,R00212,R08566,R01651
290	1.00	191	25	111	0	1	C00024->C00123:[49->1,49->5,50->2,50->3,50->8,50->9], C00022->C00123:[1->1,1->5,3->2,3->3,3->8,3->9]	RP00305,RP06172,RP11035,RP03767,RP01456,RP00930,RP11427,RP01887,RP01457,RP12277,RP01431,RP00085,RP01963,RP05857,RP00177,RP06799,RP00015,RP00424,RP04394,RP00079,RP11034,RP00729,RP05859,RP00285,RP01666	R00709,R00267,R00472,R01702,R04138,R01360,R00479,R04097,R01978,R01360,R00238,R01324,R01357,R00410,R01365,R01359,R01358,R02085,R00709,R00267,R00351,R00352,R00362,R01978,R07997,R08082,R08050,R05036,R05037,R01412,R05857,R05229,R05039,R08611,R06551,R05301,R05302,R05097,R03812,R05320,R06539,R01252,R08081,R03737,R03376,R05419,R02444,R02445,R01879,R06338,R06335,R03218,R02160,R06336,R06337,R02486,R07366,R07996,R03219,R05228,R07993,R03590,R07187,R06540,R07329,R08610,R03806,R07184,R04276,R07186,R03640,R07368,R03809,R07367,R05469,R05468,R03009,R03008,R04073,R03451,R05722,R05723,R05466,R02397,R06323,R06322,R03126,R07185,R01090,R01088,R00238,R00361,R00360,R00343,R00342,R01447,R01257,R07601,R04096,R04095,R01702,R08566,R07601,R01651,R00211,R00210,R00209,R01196,R00212,R08566,R01651
291	1.00	338	29	83	0	1	C00024->C00123:[49->1,49->5,50->2,50->8,50->9], C00022->C00123:[2->3]	RP00305,RP06172,RP00304,RP11035,RP03767,RP01456,RP00930,RP11427,RP01887,RP00177,RP12277,RP00109,RP01431,RP00085,RP01963,RP05857,RP00128,RP06799,RP11034,RP00424,RP00032,RP00287,RP04394,RP01457,RP00026,RP00729,RP05859,RP01666,RP04318	R00709,R00267,R00472,R08549,R01197,R00265,R01702,R04138,R01360,R00479,R04097,R01978,R00351,R00352,R00362,R00238,R00344,R00930,R00217,R00353,R01324,R01357,R00410,R01365,R01359,R01358,R02085,R00709,R00267,R00710,R00711,R01019,R00326,R01978,R07601,R01090,R01088,R02990,R00405,R00406,R00407,R02956,R02084,R01780,R00727,R00410,R02407,R05588,R00432,R01559,R03154,R06904,R00214,R00216,R00238,R01360,R00743,R01323,R01179,R05508,R00393,R04057,R02955,R05336,R01359,R05509,R00928,R04000,R00229,R07832,R03884,R00227,R03153,R00235,R04096,R04095,R01702,R08566,R07601,R01651,R08566,R01651,R00224
292	0.33	208	20	101	0	1	C00024->C00123:[50->8], C00022->C00123:[2->3,3->8]	RP00305,RP05857,RP06172,RP00109,RP06799,RP00177,RP00015,RP00424,RP03767,RP00930,RP11035,RP00729,RP05859,RP00287,RP01666,RP00285,RP01431,RP01887,RP01963,RP11034	R00709,R00267,R00709,R00267,R00472,R00344,R00930,R00217,R00353,R01978,R00351,R00352,R00362,R07997,R08082,R08050,R05036,R05037,R01412,R05857,R05229,R05039,R08611,R06551,R05301,R05302,R05097,R03812,R05320,R06539,R01252,R08081,R03737,R03376,R05419,R02444,R02445,R01879,R06338,R06335,R03218,R02160,R06336,R06337,R02486,R07366,R07996,R03219,R05228,R07993,R03590,R07187,R06540,R07329,R08610,R03806,R07184,R04276,R07186,R03640,R07368,R03809,R07367,R05469,R05468,R03009,R03008,R04073,R03451,R05722,R05723,R05466,R02397,R06323,R06322,R03126,R07185,R01090,R01088,R04138,R00479,R01702,R04096,R04095,R01702,R08566,R07601,R01651,R00214,R00216,R08566,R01651,R00211,R00210,R00209,R01196,R00212,R01324,R01978,R02085,R07601
293	0.50	322	18	48	0	1	C00024->C00123:[49->1,49->3,50->2]	RP05857,RP06172,RP11034,RP11035,RP03767,RP01456,RP00930,RP00026,RP00424,RP00729,RP00121,RP01457,RP01666,RP05859,RP01292,RP04318,RP01963,RP00128	R00709,R00267,R00472,R07601,R01702,R04138,R01360,R00479,R00743,R01323,R01179,R05508,R00393,R04057,R02955,R05336,R01359,R05509,R00928,R04000,R00229,R07832,R03884,R00227,R03153,R00235,R01090,R01088,R04096,R04095,R00412,R00408,R02164,R00402,R01360,R08566,R01651,R01702,R08566,R07601,R01651,R01082,R00224,R02085,R00710,R00711,R01019,R00326
294	0.50	284	20	55	0	1	C00024->C00123:[49->1,50->2], C00022->C00123:[1->1,3->2,3->3]	RP00128,RP06374,RP00026,RP04290,RP03767,RP00568,RP01456,RP00285,RP01670,RP00424,RP11034,RP00729,RP05859,RP01457,RP04318,RP01666,RP03735,RP11035,RP01963,RP00300	R00710,R00711,R01019,R00326,R00945,R00743,R01323,R01179,R05508,R00393,R04057,R02955,R05336,R01359,R05509,R00928,R04000,R00229,R07832,R03884,R00227,R03153,R00235,R00220,R04138,R01218,R01220,R01360,R00211,R00210,R00209,R01196,R00212,R01655,R01090,R01088,R07601,R04096,R04095,R01702,R08566,R07601,R01651,R01360,R00224,R08566,R01651,R00134,R03215,R03146,R00519,R01702,R02085,R00944,R00943
295	0.50	320	13	22	0	0	C00024->C00123:[49->1,50->2,50->8]	RP11035,RP03767,RP01456,RP04394,RP01457,RP10741,RP00424,RP00729,RP05859,RP10730,RP00085,RP11427,RP01963	R01702,R04138,R01360,R00238,R01360,R02569,R01090,R01088,R04096,R04095,R01702,R08566,R07601,R01651,R01699,R01357,R00410,R01365,R01359,R01358,R04097,R02085
296	0.33	328	11	16	0	0	C00024->C00123:[49->1,50->2]	RP11035,RP03767,RP01456,RP01457,RP10730,RP00424,RP00729,RP05859,RP11427,RP10741,RP01963	R01702,R04138,R01360,R01360,R01699,R01090,R01088,R04096,R04095,R01702,R08566,R07601,R01651,R04097,R02569,R02085
297	1.00	392	25	59	0	1	C00024->C00123:[49->1,49->5,50->2,50->8,50->9], C00022->C00123:[2->3]	RP00305,RP06172,RP00304,RP11035,RP03767,RP01456,RP00930,RP11427,RP01887,RP12277,RP01431,RP00085,RP01963,RP05857,RP06799,RP00177,RP00424,RP00032,RP00287,RP01457,RP11034,RP00729,RP05859,RP01666,RP00109	R00709,R00267,R00472,R08549,R01197,R00265,R01702,R04138,R01360,R00479,R04097,R01978,R00238,R01324,R01357,R00410,R01365,R01359,R01358,R02085,R00709,R00267,R01978,R00351,R00352,R00362,R01090,R01088,R02990,R00405,R00406,R00407,R02956,R02084,R01780,R00727,R00410,R02407,R05588,R00432,R01559,R03154,R06904,R00214,R00216,R01360,R07601,R04096,R04095,R01702,R08566,R07601,R01651,R08566,R01651,R00344,R00930,R00217,R00353
298	0.50	298	17	68	0	1	C00024->C00123:[49->1,49->3,50->2], C00022->C00123:[1->1,1->3,3->2]	RP01456,RP08075,RP00424,RP03767,RP11035,RP05067,RP05694,RP00079,RP11034,RP00729,RP05859,RP01457,RP00285,RP01666,RP08076,RP01963,RP06172	R01360,R04385,R01090,R01088,R04138,R01702,R00344,R04709,R07989,R06635,R06637,R06636,R06459,R06458,R06448,R07250,R06510,R07253,R05331,R06641,R00233,R06511,R06512,R06643,R06644,R06645,R02505,R07987,R07251,R07988,R05188,R06482,R06483,R06480,R06481,R02447,R05464,R01613,R01614,R05190,R07758,R02223,R07254,R02224,R00361,R00360,R00343,R00342,R01447,R01257,R07601,R04096,R04095,R01702,R08566,R07601,R01651,R01360,R00211,R00210,R00209,R01196,R00212,R08566,R01651,R04386,R02085,R00472
299	1.00	429	21	47	0	1	C00024->C00123:[49->1,49->5,50->2,50->8,50->9], C00022->C00123:[1->1,1->5,2->3,3->2,3->8,3->9]	RP11035,RP03767,RP05880,RP11427,RP01887,RP12277,RP00121,RP01431,RP01963,RP06799,RP11034,RP05698,RP00930,RP00287,RP04394,RP00424,RP00729,RP05859,RP00285,RP01666,RP01292	R01702,R04138,R00351,R00352,R04097,R01978,R00238,R00412,R00408,R02164,R00402,R01324,R02085,R01978,R07601,R01196,R00006,R00014,R00211,R00210,R01699,R00207,R00224,R00226,R00209,R05636,R03145,R00479,R00214,R00216,R00238,R01090,R01088,R04096,R04095,R01702,R08566,R07601,R01651,R00211,R00210,R00209,R01196,R00212,R08566,R01651,R01082
300	0.50	349	17	32	0	1	C00024->C00123:[49->1,50->2], C00022->C00123:[1->1,3->2,3->3]	RP06374,RP04290,RP03767,RP00568,RP01456,RP01670,RP00424,RP11034,RP00729,RP05859,RP01457,RP01666,RP03735,RP00285,RP11035,RP01963,RP00300	R00945,R00220,R04138,R01218,R01220,R01360,R01655,R01090,R01088,R07601,R04096,R04095,R01702,R08566,R07601,R01651,R01360,R08566,R01651,R00134,R03215,R03146,R00519,R00211,R00210,R00209,R01196,R00212,R01702,R02085,R00944,R00943
301	0.67	996	19	42	0	1	C00024->C00123:[49->1,49->3,50->2,50->8], C00022->C00123:[1->1,1->3,3->2,3->8]	RP08075,RP11035,RP03767,RP06643,RP01887,RP05709,RP05067,RP01963,RP06172,RP06799,RP00424,RP04394,RP00079,RP11034,RP00729,RP05859,RP00285,RP01666,RP08076	R04385,R01702,R04138,R01626,R01978,R04726,R04952,R02768,R04957,R07762,R04963,R04355,R04960,R04968,R00344,R02085,R00472,R01978,R01090,R01088,R00238,R00361,R00360,R00343,R00342,R01447,R01257,R07601,R04096,R04095,R01702,R08566,R07601,R01651,R00211,R00210,R00209,R01196,R00212,R08566,R01651,R04386
302	1.00	287	20	71	0	1	C00024->C00123:[49->1,49->3,49->5,50->2,50->8,50->9]	RP06172,RP11035,RP03767,RP01456,RP05694,RP11427,RP01887,RP01457,RP12277,RP05067,RP00085,RP01963,RP06799,RP00424,RP01077,RP00079,RP11034,RP00729,RP05859,RP01666	R00472,R01702,R04138,R01360,R04709,R07989,R06635,R06637,R06636,R06459,R06458,R06448,R07250,R06510,R07253,R05331,R06641,R00233,R06511,R06512,R06643,R06644,R06645,R02505,R07987,R07251,R07988,R05188,R06482,R06483,R06480,R06481,R02447,R05464,R01613,R01614,R05190,R07758,R02223,R07254,R02224,R04097,R01978,R01360,R00238,R00344,R01357,R00410,R01365,R01359,R01358,R02085,R01978,R01090,R01088,R00742,R00361,R00360,R00343,R00342,R01447,R01257,R07601,R04096,R04095,R01702,R08566,R07601,R01651,R08566,R01651
303	0.50	356	22	61	0	1	C00024->C00123:[49->1,49->3,50->2], C00022->C00123:[1->1,1->3,3->2]	RP11035,RP03767,RP01457,RP00109,RP01963,RP00424,RP06101,RP00121,RP00285,RP04318,RP01431,RP06172,RP00177,RP01456,RP00930,RP01292,RP00128,RP00026,RP11034,RP00729,RP05859,RP01666	R01702,R04138,R01360,R00344,R00930,R00217,R00353,R02085,R01090,R01088,R00214,R00216,R00412,R00408,R02164,R00402,R00211,R00210,R00209,R01196,R00212,R00224,R01324,R00472,R00351,R00352,R00362,R01360,R00479,R01082,R00710,R00711,R01019,R00326,R00743,R01323,R01179,R05508,R00393,R04057,R02955,R05336,R01359,R05509,R00928,R04000,R00229,R07832,R03884,R00227,R03153,R00235,R07601,R04096,R04095,R01702,R08566,R07601,R01651,R08566,R01651
304	0.33	306	17	68	0	1	C00024->C00123:[49->3,50->8], C00022->C00123:[1->3,3->8]	RP08075,RP06799,RP01887,RP00424,RP03767,RP11035,RP05067,RP05694,RP00079,RP11034,RP00729,RP05859,RP00285,RP01666,RP08076,RP01963,RP06172	R04385,R01978,R01978,R01090,R01088,R04138,R01702,R00344,R04709,R07989,R06635,R06637,R06636,R06459,R06458,R06448,R07250,R06510,R07253,R05331,R06641,R00233,R06511,R06512,R06643,R06644,R06645,R02505,R07987,R07251,R07988,R05188,R06482,R06483,R06480,R06481,R02447,R05464,R01613,R01614,R05190,R07758,R02223,R07254,R02224,R00361,R00360,R00343,R00342,R01447,R01257,R07601,R04096,R04095,R01702,R08566,R07601,R01651,R00211,R00210,R00209,R01196,R00212,R08566,R01651,R04386,R02085,R00472
305	0.83	302	23	58	0	1	C00024->C00123:[49->1,49->5,50->2,50->9], C00022->C00123:[3->3]	RP00300,RP11035,RP03767,RP00568,RP01456,RP01670,RP00026,RP12277,RP03735,RP00085,RP01963,RP06374,RP00128,RP11034,RP04290,RP01457,RP00424,RP10730,RP00729,RP05859,RP01666,RP04318,RP10741	R00944,R00943,R01702,R04138,R01218,R01220,R01360,R01655,R00743,R01323,R01179,R05508,R00393,R04057,R02955,R05336,R01359,R05509,R00928,R04000,R00229,R07832,R03884,R00227,R03153,R00235,R00238,R00134,R03215,R03146,R00519,R01357,R00410,R01365,R01359,R01358,R02085,R00945,R00710,R00711,R01019,R00326,R07601,R00220,R01360,R01090,R01088,R01699,R04096,R04095,R01702,R08566,R07601,R01651,R08566,R01651,R00224,R02569
306	0.50	202	20	101	0	1	C00024->C00123:[49->1,50->2], C00022->C00123:[1->1,2->3,3->2]	RP00305,RP05857,RP01456,RP06172,RP00177,RP00015,RP00424,RP03767,RP00287,RP00930,RP01457,RP11035,RP00729,RP05859,RP00285,RP01666,RP00109,RP01431,RP01963,RP11034	R00709,R00267,R00709,R00267,R01360,R00472,R00351,R00352,R00362,R07997,R08082,R08050,R05036,R05037,R01412,R05857,R05229,R05039,R08611,R06551,R05301,R05302,R05097,R03812,R05320,R06539,R01252,R08081,R03737,R03376,R05419,R02444,R02445,R01879,R06338,R06335,R03218,R02160,R06336,R06337,R02486,R07366,R07996,R03219,R05228,R07993,R03590,R07187,R06540,R07329,R08610,R03806,R07184,R04276,R07186,R03640,R07368,R03809,R07367,R05469,R05468,R03009,R03008,R04073,R03451,R05722,R05723,R05466,R02397,R06323,R06322,R03126,R07185,R01090,R01088,R04138,R00214,R00216,R00479,R01360,R01702,R04096,R04095,R01702,R08566,R07601,R01651,R00211,R00210,R00209,R01196,R00212,R08566,R01651,R00344,R00930,R00217,R00353,R01324,R02085,R07601
307	0.50	267	14	51	0	1	C00024->C00123:[49->1,50->2], C00022->C00123:[2->3]	RP00128,RP05698,RP03767,RP11035,RP01456,RP00026,RP00424,RP11034,RP00729,RP05859,RP01457,RP01666,RP04318,RP01963	R00710,R00711,R01019,R00326,R01196,R00006,R00014,R00211,R00210,R01699,R00207,R00224,R00226,R00209,R05636,R03145,R04138,R01702,R01360,R00743,R01323,R01179,R05508,R00393,R04057,R02955,R05336,R01359,R05509,R00928,R04000,R00229,R07832,R03884,R00227,R03153,R00235,R01090,R01088,R07601,R04096,R04095,R01702,R08566,R07601,R01651,R01360,R08566,R01651,R00224,R02085
308	0.50	370	22	55	0	0	C00024->C00123:[49->1,49->3,50->2], C00022->C00123:[2->3]	RP00128,RP00109,RP11035,RP03767,RP01456,RP11427,RP06101,RP00026,RP00287,RP05983,RP01963,RP06172,RP00424,RP04318,RP01457,RP00931,RP04290,RP00729,RP05859,RP00177,RP00921,RP01431	R00710,R00711,R01019,R00326,R00344,R00930,R00217,R00353,R01702,R04138,R01360,R04097,R00214,R00216,R00743,R01323,R01179,R05508,R00393,R04057,R02955,R05336,R01359,R05509,R00928,R04000,R00229,R07832,R03884,R00227,R03153,R00235,R00214,R00216,R05103,R01281,R02085,R00472,R01090,R01088,R00224,R01360,R00479,R00220,R04096,R04095,R01702,R08566,R07601,R01651,R00351,R00352,R00362,R00472,R01324
309	0.83	343	24	64	0	1	C00024->C00123:[49->1,49->3,49->5,50->2,50->9], C00022->C00123:[1->1,1->3,1->5,3->2,3->9]	RP06172,RP11035,RP03767,RP05880,RP01456,RP01457,RP12277,RP00121,RP01431,RP00085,RP01963,RP00128,RP00424,RP00930,RP00287,RP06101,RP00026,RP11034,RP00729,RP05859,RP00285,RP01666,RP04318,RP01292	R00472,R01702,R04138,R00351,R00352,R01360,R01360,R00238,R00412,R00408,R02164,R00402,R01324,R01357,R00410,R01365,R01359,R01358,R02085,R00710,R00711,R01019,R00326,R01090,R01088,R00479,R00214,R00216,R00214,R00216,R00743,R01323,R01179,R05508,R00393,R04057,R02955,R05336,R01359,R05509,R00928,R04000,R00229,R07832,R03884,R00227,R03153,R00235,R07601,R04096,R04095,R01702,R08566,R07601,R01651,R00211,R00210,R00209,R01196,R00212,R08566,R01651,R00224,R01082
310	0.33	429	17	28	0	0	C00024->C00123:[50->8], C00022->C00123:[3->3,3->8]	RP06374,RP06172,RP06799,RP11035,RP03767,RP00568,RP00287,RP04290,RP11427,RP00424,RP01887,RP00729,RP05859,RP01670,RP00285,RP01963,RP06373	R00945,R00472,R01978,R01702,R04138,R01218,R01220,R00214,R00216,R00220,R04097,R01090,R01088,R01978,R04096,R04095,R01702,R08566,R07601,R01651,R01655,R00211,R00210,R00209,R01196,R00212,R02085,R00941
311	0.67	195	22	122	0	1	C00024->C00123:[49->5,50->8,50->9], C00022->C00123:[1->5,2->3,3->8,3->9]	RP00305,RP00128,RP12277,RP11035,RP03767,RP00930,RP01887,RP04318,RP01431,RP01963,RP05857,RP00177,RP06799,RP00026,RP00424,RP00015,RP11034,RP00729,RP05859,RP00285,RP01666,RP00109	R00709,R00267,R00710,R00711,R01019,R00326,R00238,R01702,R04138,R00479,R01978,R00224,R01324,R02085,R00709,R00267,R00351,R00352,R00362,R01978,R00743,R01323,R01179,R05508,R00393,R04057,R02955,R05336,R01359,R05509,R00928,R04000,R00229,R07832,R03884,R00227,R03153,R00235,R01090,R01088,R07997,R08082,R08050,R05036,R05037,R01412,R05857,R05229,R05039,R08611,R06551,R05301,R05302,R05097,R03812,R05320,R06539,R01252,R08081,R03737,R03376,R05419,R02444,R02445,R01879,R06338,R06335,R03218,R02160,R06336,R06337,R02486,R07366,R07996,R03219,R05228,R07993,R03590,R07187,R06540,R07329,R08610,R03806,R07184,R04276,R07186,R03640,R07368,R03809,R07367,R05469,R05468,R03009,R03008,R04073,R03451,R05722,R05723,R05466,R02397,R06323,R06322,R03126,R07185,R07601,R04096,R04095,R01702,R08566,R07601,R01651,R00211,R00210,R00209,R01196,R00212,R08566,R01651,R00344,R00930,R00217,R00353
312	1.00	365	24	39	0	1	C00024->C00123:[49->1,49->5,50->2,50->8,50->9], C00022->C00123:[1->1,1->5,3->2,3->3,3->8,3->9]	RP11035,RP03767,RP00568,RP01456,RP01670,RP01887,RP11427,RP12277,RP00085,RP01963,RP06374,RP06799,RP10730,RP04290,RP04394,RP01457,RP00424,RP11034,RP00729,RP05859,RP06373,RP00285,RP01666,RP10741	R01702,R04138,R01218,R01220,R01360,R01655,R01978,R04097,R00238,R01357,R00410,R01365,R01359,R01358,R02085,R00945,R01978,R01699,R00220,R00238,R01360,R01090,R01088,R07601,R04096,R04095,R01702,R08566,R07601,R01651,R00941,R00211,R00210,R00209,R01196,R00212,R08566,R01651,R02569
313	1.00	357	28	71	0	1	C00024->C00123:[49->1,49->3,49->5,50->2,50->8,50->9], C00022->C00123:[1->1,1->3,1->5,3->2,3->8,3->9]	RP06172,RP11035,RP03767,RP01456,RP00930,RP11427,RP01887,RP00026,RP00109,RP01292,RP00085,RP01963,RP00121,RP06101,RP00128,RP06799,RP00424,RP01666,RP12277,RP04394,RP01457,RP11034,RP00729,RP05859,RP00285,RP00177,RP04318,RP01431	R00472,R01702,R04138,R01360,R00479,R04097,R01978,R00743,R01323,R01179,R05508,R00393,R04057,R02955,R05336,R01359,R05509,R00928,R04000,R00229,R07832,R03884,R00227,R03153,R00235,R00344,R00930,R00217,R00353,R01082,R01357,R00410,R01365,R01359,R01358,R02085,R00412,R00408,R02164,R00402,R00214,R00216,R00710,R00711,R01019,R00326,R01978,R01090,R01088,R08566,R01651,R00238,R00238,R01360,R07601,R04096,R04095,R01702,R08566,R07601,R01651,R00211,R00210,R00209,R01196,R00212,R00351,R00352,R00362,R00224,R01324
314	0.83	382	19	30	0	1	C00024->C00123:[49->1,49->5,50->2,50->9], C00022->C00123:[3->3]	RP11035,RP03767,RP00568,RP01456,RP01670,RP12277,RP00085,RP01963,RP06374,RP10730,RP04290,RP01457,RP00424,RP11034,RP00729,RP05859,RP06373,RP01666,RP10741	R01702,R04138,R01218,R01220,R01360,R01655,R00238,R01357,R00410,R01365,R01359,R01358,R02085,R00945,R01699,R00220,R01360,R01090,R01088,R07601,R04096,R04095,R01702,R08566,R07601,R01651,R00941,R08566,R01651,R02569
315	0.33	386	16	30	0	0	C00024->C00123:[50->8], C00022->C00123:[3->3,3->8]	RP06374,RP06799,RP00424,RP03767,RP11035,RP04290,RP11427,RP01887,RP00729,RP05859,RP01670,RP03735,RP00285,RP00568,RP01963,RP00300	R00945,R01978,R01090,R01088,R04138,R01702,R00220,R04097,R01978,R04096,R04095,R01702,R08566,R07601,R01651,R01655,R00134,R03215,R03146,R00519,R00211,R00210,R00209,R01196,R00212,R01218,R01220,R02085,R00944,R00943
316	1.00	405	27	55	0	1	C00024->C00123:[49->1,49->5,50->2,50->8,50->9], C00022->C00123:[2->3]	RP00300,RP00287,RP03767,RP00568,RP01456,RP01670,RP06101,RP01887,RP05698,RP12277,RP03735,RP00085,RP01963,RP06172,RP06374,RP06799,RP11034,RP04290,RP00424,RP01457,RP10730,RP11035,RP00729,RP05859,RP01666,RP10741,RP11427	R00944,R00943,R00214,R00216,R04138,R01218,R01220,R01360,R01655,R00214,R00216,R01978,R01196,R00006,R00014,R00211,R00210,R01699,R00207,R00224,R00226,R00209,R05636,R03145,R00238,R00134,R03215,R03146,R00519,R01357,R00410,R01365,R01359,R01358,R02085,R00472,R00945,R01978,R07601,R00220,R01090,R01088,R01360,R01699,R01702,R04096,R04095,R01702,R08566,R07601,R01651,R08566,R01651,R02569,R04097
317	0.50	334	23	73	0	1	C00024->C00123:[49->1,50->2], C00022->C00123:[2->3]	RP00305,RP06172,RP00304,RP11035,RP03767,RP01456,RP00930,RP01457,RP04318,RP01431,RP01963,RP05857,RP00128,RP00177,RP00424,RP00032,RP00287,RP00026,RP11034,RP00729,RP05859,RP01666,RP00109	R00709,R00267,R00472,R08549,R01197,R00265,R01702,R04138,R01360,R00479,R01360,R00224,R01324,R02085,R00709,R00267,R00710,R00711,R01019,R00326,R00351,R00352,R00362,R01090,R01088,R02990,R00405,R00406,R00407,R02956,R02084,R01780,R00727,R00410,R02407,R05588,R00432,R01559,R03154,R06904,R00214,R00216,R00743,R01323,R01179,R05508,R00393,R04057,R02955,R05336,R01359,R05509,R00928,R04000,R00229,R07832,R03884,R00227,R03153,R00235,R07601,R04096,R04095,R01702,R08566,R07601,R01651,R08566,R01651,R00344,R00930,R00217,R00353
318	0.50	470	16	37	0	0	C00024->C00123:[49->1,50->2], C00022->C00123:[2->3]	RP00424,RP03767,RP05698,RP01456,RP00930,RP11427,RP05880,RP11035,RP00729,RP00121,RP01457,RP00287,RP05859,RP01292,RP01431,RP01963	R01090,R01088,R04138,R01196,R00006,R00014,R00211,R00210,R01699,R00207,R00224,R00226,R00209,R05636,R03145,R01360,R00479,R04097,R00351,R00352,R01702,R04096,R04095,R00412,R00408,R02164,R00402,R01360,R00214,R00216,R01702,R08566,R07601,R01651,R01082,R01324,R02085
319	0.83	194	20	104	0	1	C00024->C00123:[49->1,49->5,50->2,50->9], C00022->C00123:[1->1,1->5,2->3,3->2,3->9]	RP00305,RP11035,RP03767,RP01456,RP00930,RP12277,RP00285,RP01431,RP00085,RP01963,RP05857,RP00177,RP00015,RP00424,RP01457,RP11034,RP00729,RP05859,RP01666,RP00109	R00709,R00267,R01702,R04138,R01360,R00479,R00238,R00211,R00210,R00209,R01196,R00212,R01324,R01357,R00410,R01365,R01359,R01358,R02085,R00709,R00267,R00351,R00352,R00362,R07997,R08082,R08050,R05036,R05037,R01412,R05857,R05229,R05039,R08611,R06551,R05301,R05302,R05097,R03812,R05320,R06539,R01252,R08081,R03737,R03376,R05419,R02444,R02445,R01879,R06338,R06335,R03218,R02160,R06336,R06337,R02486,R07366,R07996,R03219,R05228,R07993,R03590,R07187,R06540,R07329,R08610,R03806,R07184,R04276,R07186,R03640,R07368,R03809,R07367,R05469,R05468,R03009,R03008,R04073,R03451,R05722,R05723,R05466,R02397,R06323,R06322,R03126,R07185,R01090,R01088,R01360,R07601,R04096,R04095,R01702,R08566,R07601,R01651,R08566,R01651,R00344,R00930,R00217,R00353
320	1.00	274	20	44	0	1	C00024->C00123:[49->1,49->3,49->5,50->2,50->8,50->9], C00022->C00123:[1->1,1->3,1->5,3->2,3->8,3->9]	RP06172,RP11035,RP03767,RP01456,RP11427,RP01887,RP00079,RP12277,RP00085,RP05729,RP01963,RP06799,RP00424,RP04394,RP01457,RP11034,RP00729,RP05859,RP00285,RP01666	R00472,R01702,R04138,R01360,R04097,R01978,R00361,R00360,R00343,R00342,R01447,R01257,R00238,R01357,R00410,R01365,R01359,R01358,R00217,R00346,R00345,R00726,R00341,R00431,R02085,R01978,R01090,R01088,R00238,R01360,R07601,R04096,R04095,R01702,R08566,R07601,R01651,R00211,R00210,R00209,R01196,R00212,R08566,R01651
321	0.17	422	13	24	0	1	C00022->C00123:[3->3]	RP00300,RP11034,RP04290,RP00568,RP00287,RP06374,RP01670,RP00424,RP05859,RP11035,RP03735,RP01666,RP06172	R00944,R00943,R07601,R00220,R01218,R01220,R00214,R00216,R00945,R01655,R01090,R01088,R01702,R08566,R07601,R01651,R01702,R00134,R03215,R03146,R00519,R08566,R01651,R00472
322	1.00	284	19	70	0	1	C00024->C00123:[49->1,49->3,49->5,50->2,50->8,50->9], C00022->C00123:[1->1,1->3,1->5,3->2,3->8,3->9]	RP06172,RP11035,RP03767,RP05694,RP11427,RP01887,RP12277,RP05067,RP01963,RP06799,RP00424,RP01077,RP04394,RP00079,RP11034,RP00729,RP05859,RP00285,RP01666	R00472,R01702,R04138,R04709,R07989,R06635,R06637,R06636,R06459,R06458,R06448,R07250,R06510,R07253,R05331,R06641,R00233,R06511,R06512,R06643,R06644,R06645,R02505,R07987,R07251,R07988,R05188,R06482,R06483,R06480,R06481,R02447,R05464,R01613,R01614,R05190,R07758,R02223,R07254,R02224,R04097,R01978,R00238,R00344,R02085,R01978,R01090,R01088,R00742,R00238,R00361,R00360,R00343,R00342,R01447,R01257,R07601,R04096,R04095,R01702,R08566,R07601,R01651,R00211,R00210,R00209,R01196,R00212,R08566,R01651
323	1.00	441	28	55	0	1	C00024->C00123:[49->1,49->5,50->2,50->8,50->9], C00022->C00123:[2->3]	RP00128,RP04318,RP11035,RP03767,RP00568,RP01456,RP01670,RP06101,RP01887,RP05698,RP12277,RP00085,RP01963,RP06172,RP06374,RP06799,RP04290,RP01457,RP00424,RP11034,RP00729,RP00287,RP05859,RP06373,RP01666,RP04833,RP11427,RP08343	R00710,R00711,R01019,R00326,R00224,R01702,R04138,R01218,R01220,R01360,R01655,R00214,R00216,R01978,R01196,R00006,R00014,R00211,R00210,R01699,R00207,R00224,R00226,R00209,R05636,R03145,R00238,R01357,R00410,R01365,R01359,R01358,R02085,R00472,R00945,R01978,R00220,R01360,R01090,R01088,R07601,R04096,R04095,R00214,R00216,R01702,R08566,R07601,R01651,R00941,R08566,R01651,R00316,R04097,R00236
324	0.17	329	7	13	0	1	C00024->C00123:[49->3]	RP06172,RP11034,RP00424,RP06101,RP11035,RP05859,RP01666	R00472,R07601,R01090,R01088,R00214,R00216,R01702,R01702,R08566,R07601,R01651,R08566,R01651
325	0.50	251	15	44	0	0	C00024->C00123:[49->5,50->8,50->9], C00022->C00123:[1->5,3->8,3->9]	RP00285,RP06799,RP11034,RP00424,RP03767,RP12067,RP11427,RP01887,RP00729,RP05859,RP00026,RP12277,RP04318,RP01963,RP00128	R00211,R00210,R00209,R01196,R00212,R01978,R07601,R01090,R01088,R04138,R07602,R04097,R01978,R04096,R04095,R01702,R08566,R07601,R01651,R00743,R01323,R01179,R05508,R00393,R04057,R02955,R05336,R01359,R05509,R00928,R04000,R00229,R07832,R03884,R00227,R03153,R00235,R00238,R00224,R02085,R00710,R00711,R01019,R00326
326	0.50	383	13	19	0	0	C00024->C00123:[49->1,49->3,50->2]	RP06172,RP11035,RP03767,RP01456,RP06101,RP01457,RP10741,RP00424,RP00729,RP05859,RP10730,RP11427,RP01963	R00472,R01702,R04138,R01360,R00214,R00216,R01360,R02569,R01090,R01088,R04096,R04095,R01702,R08566,R07601,R01651,R01699,R04097,R02085
327	0.50	325	14	21	0	1	C00024->C00123:[49->1,49->3,50->2]	RP06172,RP11035,RP03767,RP05898,RP01456,RP01457,RP00424,RP11034,RP00729,RP05859,RP01666,RP01292,RP00937,RP01963	R00472,R01702,R04138,R00397,R00489,R01360,R01360,R01090,R01088,R07601,R04096,R04095,R01702,R08566,R07601,R01651,R08566,R01651,R01082,R00490,R02085
328	0.50	464	17	31	0	0	C00024->C00123:[49->1,50->2,50->8]	RP00424,RP03767,RP01456,RP00930,RP11427,RP05880,RP11035,RP00729,RP00121,RP01457,RP00287,RP04394,RP05859,RP01292,RP00085,RP01431,RP01963	R01090,R01088,R04138,R01360,R00479,R04097,R00351,R00352,R01702,R04096,R04095,R00412,R00408,R02164,R00402,R01360,R00214,R00216,R00238,R01702,R08566,R07601,R01651,R01082,R01357,R00410,R01365,R01359,R01358,R01324,R02085
329	0.50	377	19	35	0	1	C00024->C00123:[49->1,50->2], C00022->C00123:[1->1,3->2,3->3]	RP01456,RP00300,RP04290,RP03767,RP00568,RP00287,RP01670,RP00424,RP11034,RP00729,RP05859,RP01457,RP00285,RP11035,RP03735,RP06172,RP01666,RP01963,RP06374	R01360,R00944,R00943,R00220,R04138,R01218,R01220,R00214,R00216,R01655,R01090,R01088,R07601,R04096,R04095,R01702,R08566,R07601,R01651,R01360,R00211,R00210,R00209,R01196,R00212,R01702,R00134,R03215,R03146,R00519,R00472,R08566,R01651,R02085,R00945
330	0.67	182	20	102	0	1	C00024->C00123:[49->1,50->2,50->3,50->8], C00022->C00123:[1->1,3->2,3->3,3->8]	RP00305,RP06172,RP11035,RP03767,RP00930,RP01887,RP01431,RP01963,RP05857,RP06799,RP00177,RP00015,RP00424,RP04394,RP00079,RP11034,RP00729,RP05859,RP00285,RP01666	R00709,R00267,R00472,R01702,R04138,R00479,R01978,R01324,R02085,R00709,R00267,R01978,R00351,R00352,R00362,R07997,R08082,R08050,R05036,R05037,R01412,R05857,R05229,R05039,R08611,R06551,R05301,R05302,R05097,R03812,R05320,R06539,R01252,R08081,R03737,R03376,R05419,R02444,R02445,R01879,R06338,R06335,R03218,R02160,R06336,R06337,R02486,R07366,R07996,R03219,R05228,R07993,R03590,R07187,R06540,R07329,R08610,R03806,R07184,R04276,R07186,R03640,R07368,R03809,R07367,R05469,R05468,R03009,R03008,R04073,R03451,R05722,R05723,R05466,R02397,R06323,R06322,R03126,R07185,R01090,R01088,R00238,R00361,R00360,R00343,R00342,R01447,R01257,R07601,R04096,R04095,R01702,R08566,R07601,R01651,R00211,R00210,R00209,R01196,R00212,R08566,R01651
331	0.67	326	13	34	0	1	C00024->C00123:[49->1,50->2,50->8], C00022->C00123:[1->1,2->3,3->2,3->8]	RP06799,RP11034,RP05698,RP03767,RP11035,RP04394,RP00424,RP01887,RP00729,RP05859,RP00285,RP01666,RP01963	R01978,R07601,R01196,R00006,R00014,R00211,R00210,R01699,R00207,R00224,R00226,R00209,R05636,R03145,R04138,R01702,R00238,R01090,R01088,R01978,R04096,R04095,R01702,R08566,R07601,R01651,R00211,R00210,R00209,R01196,R00212,R08566,R01651,R02085
332	0.50	189	21	121	0	1	C00024->C00123:[49->1,50->2], C00022->C00123:[1->1,2->3,3->2]	RP00305,RP05857,RP00128,RP00285,RP00177,RP00015,RP00424,RP03767,RP01456,RP00930,RP01457,RP11035,RP00729,RP05859,RP04318,RP01666,RP00026,RP00109,RP01431,RP01963,RP11034	R00709,R00267,R00709,R00267,R00710,R00711,R01019,R00326,R00211,R00210,R00209,R01196,R00212,R00351,R00352,R00362,R07997,R08082,R08050,R05036,R05037,R01412,R05857,R05229,R05039,R08611,R06551,R05301,R05302,R05097,R03812,R05320,R06539,R01252,R08081,R03737,R03376,R05419,R02444,R02445,R01879,R06338,R06335,R03218,R02160,R06336,R06337,R02486,R07366,R07996,R03219,R05228,R07993,R03590,R07187,R06540,R07329,R08610,R03806,R07184,R04276,R07186,R03640,R07368,R03809,R07367,R05469,R05468,R03009,R03008,R04073,R03451,R05722,R05723,R05466,R02397,R06323,R06322,R03126,R07185,R01090,R01088,R04138,R01360,R00479,R01360,R01702,R04096,R04095,R01702,R08566,R07601,R01651,R00224,R08566,R01651,R00743,R01323,R01179,R05508,R00393,R04057,R02955,R05336,R01359,R05509,R00928,R04000,R00229,R07832,R03884,R00227,R03153,R00235,R00344,R00930,R00217,R00353,R01324,R02085,R07601
333	0.83	328	14	25	0	1	C00024->C00123:[49->1,49->3,49->5,50->2,50->9]	RP06172,RP11034,RP00424,RP03767,RP01456,RP06101,RP01457,RP11035,RP00729,RP05859,RP12277,RP01666,RP00085,RP01963	R00472,R07601,R01090,R01088,R04138,R01360,R00214,R00216,R01360,R01702,R04096,R04095,R01702,R08566,R07601,R01651,R00238,R08566,R01651,R01357,R00410,R01365,R01359,R01358,R02085
334	1.00	371	25	42	0	1	C00024->C00123:[49->1,49->5,50->2,50->8,50->9], C00022->C00123:[1->1,1->5,3->2,3->3,3->8,3->9]	RP06172,RP11035,RP03767,RP00568,RP01456,RP01670,RP01887,RP11427,RP12277,RP00085,RP01963,RP06374,RP06799,RP00424,RP00287,RP04394,RP01457,RP01103,RP11034,RP00729,RP05859,RP00762,RP00285,RP01666,RP06373	R00472,R01702,R04138,R01218,R01220,R01360,R01655,R01978,R04097,R00238,R01357,R00410,R01365,R01359,R01358,R02085,R00945,R01978,R01090,R01088,R00214,R00216,R00238,R01360,R00782,R07601,R04096,R04095,R01702,R08566,R07601,R01651,R03923,R00891,R00211,R00210,R00209,R01196,R00212,R08566,R01651,R00941
335	1.00	221	30	133	0	1	C00024->C00123:[49->1,49->3,49->5,50->2,50->8,50->9], C00022->C00123:[2->3]	RP00305,RP00128,RP04318,RP11035,RP03767,RP01456,RP00930,RP11427,RP06101,RP00026,RP12277,RP05983,RP01431,RP00085,RP01963,RP11034,RP05857,RP06172,RP06799,RP00177,RP00015,RP04290,RP01457,RP01887,RP00424,RP00729,RP00287,RP05859,RP01666,RP00109	R00709,R00267,R00710,R00711,R01019,R00326,R00224,R01702,R04138,R01360,R00479,R04097,R00214,R00216,R00743,R01323,R01179,R05508,R00393,R04057,R02955,R05336,R01359,R05509,R00928,R04000,R00229,R07832,R03884,R00227,R03153,R00235,R00238,R05103,R01281,R01324,R01357,R00410,R01365,R01359,R01358,R02085,R07601,R00709,R00267,R00472,R01978,R00351,R00352,R00362,R07997,R08082,R08050,R05036,R05037,R01412,R05857,R05229,R05039,R08611,R06551,R05301,R05302,R05097,R03812,R05320,R06539,R01252,R08081,R03737,R03376,R05419,R02444,R02445,R01879,R06338,R06335,R03218,R02160,R06336,R06337,R02486,R07366,R07996,R03219,R05228,R07993,R03590,R07187,R06540,R07329,R08610,R03806,R07184,R04276,R07186,R03640,R07368,R03809,R07367,R05469,R05468,R03009,R03008,R04073,R03451,R05722,R05723,R05466,R02397,R06323,R06322,R03126,R07185,R00220,R01360,R01978,R01090,R01088,R04096,R04095,R00214,R00216,R01702,R08566,R07601,R01651,R08566,R01651,R00344,R00930,R00217,R00353
336	0.33	376	19	34	0	1	C00024->C00123:[50->8], C00022->C00123:[3->3,3->8]	RP01887,RP06374,RP06799,RP10730,RP04290,RP03767,RP00568,RP01670,RP00424,RP11034,RP00729,RP05859,RP00285,RP01666,RP03735,RP10741,RP11035,RP01963,RP00300	R01978,R00945,R01978,R01699,R00220,R04138,R01218,R01220,R01655,R01090,R01088,R07601,R04096,R04095,R01702,R08566,R07601,R01651,R00211,R00210,R00209,R01196,R00212,R08566,R01651,R00134,R03215,R03146,R00519,R02569,R01702,R02085,R00944,R00943
337	1.00	289	25	61	0	1	C00024->C00123:[49->1,49->5,50->2,50->8,50->9], C00022->C00123:[1->1,1->5,3->2,3->3,3->8,3->9]	RP11035,RP03767,RP00568,RP01456,RP01670,RP01887,RP00026,RP12277,RP00285,RP00085,RP01963,RP06374,RP00128,RP06799,RP00424,RP01457,RP01103,RP11034,RP00729,RP05859,RP00762,RP01666,RP04318,RP11427,RP06373	R01702,R04138,R01218,R01220,R01360,R01655,R01978,R00743,R01323,R01179,R05508,R00393,R04057,R02955,R05336,R01359,R05509,R00928,R04000,R00229,R07832,R03884,R00227,R03153,R00235,R00238,R00211,R00210,R00209,R01196,R00212,R01357,R00410,R01365,R01359,R01358,R02085,R00945,R00710,R00711,R01019,R00326,R01978,R01090,R01088,R01360,R00782,R07601,R04096,R04095,R01702,R08566,R07601,R01651,R03923,R00891,R08566,R01651,R00224,R04097,R00941
338	1.00	356	26	72	0	1	C00024->C00123:[49->1,49->5,50->2,50->8,50->9], C00022->C00123:[2->3]	RP11035,RP03767,RP05880,RP01456,RP11427,RP01887,RP00026,RP12277,RP00121,RP01431,RP00085,RP01963,RP00128,RP06799,RP11034,RP05698,RP00930,RP00287,RP04394,RP01457,RP00424,RP00729,RP05859,RP01666,RP04318,RP01292	R01702,R04138,R00351,R00352,R01360,R04097,R01978,R00743,R01323,R01179,R05508,R00393,R04057,R02955,R05336,R01359,R05509,R00928,R04000,R00229,R07832,R03884,R00227,R03153,R00235,R00238,R00412,R00408,R02164,R00402,R01324,R01357,R00410,R01365,R01359,R01358,R02085,R00710,R00711,R01019,R00326,R01978,R07601,R01196,R00006,R00014,R00211,R00210,R01699,R00207,R00224,R00226,R00209,R05636,R03145,R00479,R00214,R00216,R00238,R01360,R01090,R01088,R04096,R04095,R01702,R08566,R07601,R01651,R08566,R01651,R00224,R01082
339	0.83	370	23	45	0	1	C00024->C00123:[49->1,49->3,49->5,50->2,50->9], C00022->C00123:[1->1,1->3,1->5,2->3,3->2,3->9]	RP00300,RP00287,RP03767,RP00568,RP01456,RP01670,RP06101,RP12277,RP05983,RP03735,RP00285,RP00085,RP01963,RP06172,RP06374,RP11034,RP04290,RP01457,RP00424,RP11035,RP00729,RP05859,RP01666	R00944,R00943,R00214,R00216,R04138,R01218,R01220,R01360,R01655,R00214,R00216,R00238,R05103,R01281,R00134,R03215,R03146,R00519,R00211,R00210,R00209,R01196,R00212,R01357,R00410,R01365,R01359,R01358,R02085,R00472,R00945,R07601,R00220,R01360,R01090,R01088,R01702,R04096,R04095,R01702,R08566,R07601,R01651,R08566,R01651
340	1.00	403	27	45	0	1	C00024->C00123:[49->1,49->3,49->5,50->2,50->8,50->9], C00022->C00123:[2->3]	RP00300,RP00287,RP03767,RP00568,RP01456,RP01670,RP06101,RP01887,RP11427,RP12277,RP05983,RP03735,RP00085,RP01963,RP10730,RP06172,RP06374,RP06799,RP11034,RP04290,RP01457,RP00424,RP11035,RP00729,RP05859,RP01666,RP10741	R00944,R00943,R00214,R00216,R04138,R01218,R01220,R01360,R01655,R00214,R00216,R01978,R04097,R00238,R05103,R01281,R00134,R03215,R03146,R00519,R01357,R00410,R01365,R01359,R01358,R02085,R01699,R00472,R00945,R01978,R07601,R00220,R01360,R01090,R01088,R01702,R04096,R04095,R01702,R08566,R07601,R01651,R08566,R01651,R02569
341	0.33	264	14	34	0	1	C00024->C00123:[49->3,50->8], C00022->C00123:[1->3,3->8]	RP06172,RP06799,RP01887,RP00424,RP03767,RP11035,RP00079,RP11034,RP00729,RP05859,RP00285,RP01666,RP05729,RP01963	R00472,R01978,R01978,R01090,R01088,R04138,R01702,R00361,R00360,R00343,R00342,R01447,R01257,R07601,R04096,R04095,R01702,R08566,R07601,R01651,R00211,R00210,R00209,R01196,R00212,R08566,R01651,R00217,R00346,R00345,R00726,R00341,R00431,R02085
342	0.50	310	21	50	0	1	C00024->C00123:[49->1,50->2], C00022->C00123:[3->3]	RP01456,RP06374,RP00762,RP00424,RP03767,RP00568,RP00287,RP00026,RP01457,RP01670,RP01103,RP11034,RP00729,RP05859,RP06373,RP11035,RP00128,RP04318,RP01666,RP01963,RP06172	R01360,R00945,R03923,R00891,R01090,R01088,R04138,R01218,R01220,R00214,R00216,R00743,R01323,R01179,R05508,R00393,R04057,R02955,R05336,R01359,R05509,R00928,R04000,R00229,R07832,R03884,R00227,R03153,R00235,R01360,R01655,R00782,R07601,R04096,R04095,R01702,R08566,R07601,R01651,R00941,R01702,R00710,R00711,R01019,R00326,R00224,R08566,R01651,R02085,R00472
343	0.67	338	22	57	0	1	C00024->C00123:[49->5,50->3,50->8,50->9], C00022->C00123:[1->5,3->3,3->8,3->9]	RP00305,RP06172,RP00304,RP11035,RP03767,RP00930,RP11427,RP01887,RP12277,RP01431,RP01963,RP05857,RP00177,RP06799,RP00424,RP00032,RP00079,RP11034,RP00729,RP05859,RP00285,RP01666	R00709,R00267,R00472,R08549,R01197,R00265,R01702,R04138,R00479,R04097,R01978,R00238,R01324,R02085,R00709,R00267,R00351,R00352,R00362,R01978,R01090,R01088,R02990,R00405,R00406,R00407,R02956,R02084,R01780,R00727,R00410,R02407,R05588,R00432,R01559,R03154,R06904,R00361,R00360,R00343,R00342,R01447,R01257,R07601,R04096,R04095,R01702,R08566,R07601,R01651,R00211,R00210,R00209,R01196,R00212,R08566,R01651
344	0.50	298	15	26	0	1	C00024->C00123:[49->1,49->3,50->2], C00022->C00123:[1->1,1->3,3->2]	RP06172,RP11035,RP03767,RP05898,RP01456,RP01457,RP00424,RP11034,RP00729,RP05859,RP00285,RP01666,RP01292,RP00937,RP01963	R00472,R01702,R04138,R00397,R00489,R01360,R01360,R01090,R01088,R07601,R04096,R04095,R01702,R08566,R07601,R01651,R00211,R00210,R00209,R01196,R00212,R08566,R01651,R01082,R00490,R02085
345	0.67	430	20	46	0	1	C00024->C00123:[49->1,50->2,50->8], C00022->C00123:[1->1,2->3,3->2,3->8]	RP11035,RP03767,RP05880,RP11427,RP01887,RP00121,RP01431,RP01963,RP06799,RP11034,RP05698,RP00930,RP00287,RP04394,RP00424,RP00729,RP05859,RP00285,RP01666,RP01292	R01702,R04138,R00351,R00352,R04097,R01978,R00412,R00408,R02164,R00402,R01324,R02085,R01978,R07601,R01196,R00006,R00014,R00211,R00210,R01699,R00207,R00224,R00226,R00209,R05636,R03145,R00479,R00214,R00216,R00238,R01090,R01088,R04096,R04095,R01702,R08566,R07601,R01651,R00211,R00210,R00209,R01196,R00212,R08566,R01651,R01082
346	0.33	392	19	32	0	1	C00024->C00123:[50->8], C00022->C00123:[3->3,3->8]	RP06172,RP06374,RP06799,RP01887,RP00424,RP03767,RP00568,RP01666,RP01670,RP01103,RP11034,RP00729,RP05859,RP00762,RP00287,RP11035,RP00285,RP01963,RP06373	R00472,R00945,R01978,R01978,R01090,R01088,R04138,R01218,R01220,R08566,R01651,R01655,R00782,R07601,R04096,R04095,R01702,R08566,R07601,R01651,R03923,R00891,R00214,R00216,R01702,R00211,R00210,R00209,R01196,R00212,R02085,R00941
347	0.50	224	24	133	0	1	C00024->C00123:[49->1,50->2], C00022->C00123:[2->3]	RP00305,RP00128,RP11035,RP03767,RP01456,RP00930,RP06101,RP00026,RP04318,RP01431,RP01963,RP11034,RP05857,RP06172,RP00177,RP00015,RP05698,RP01457,RP00424,RP00729,RP00287,RP05859,RP01666,RP00109	R00709,R00267,R00710,R00711,R01019,R00326,R01702,R04138,R01360,R00479,R00214,R00216,R00743,R01323,R01179,R05508,R00393,R04057,R02955,R05336,R01359,R05509,R00928,R04000,R00229,R07832,R03884,R00227,R03153,R00235,R00224,R01324,R02085,R07601,R00709,R00267,R00472,R00351,R00352,R00362,R07997,R08082,R08050,R05036,R05037,R01412,R05857,R05229,R05039,R08611,R06551,R05301,R05302,R05097,R03812,R05320,R06539,R01252,R08081,R03737,R03376,R05419,R02444,R02445,R01879,R06338,R06335,R03218,R02160,R06336,R06337,R02486,R07366,R07996,R03219,R05228,R07993,R03590,R07187,R06540,R07329,R08610,R03806,R07184,R04276,R07186,R03640,R07368,R03809,R07367,R05469,R05468,R03009,R03008,R04073,R03451,R05722,R05723,R05466,R02397,R06323,R06322,R03126,R07185,R01196,R00006,R00014,R00211,R00210,R01699,R00207,R00224,R00226,R00209,R05636,R03145,R01360,R01090,R01088,R04096,R04095,R00214,R00216,R01702,R08566,R07601,R01651,R08566,R01651,R00344,R00930,R00217,R00353
348	0.67	460	21	37	0	1	C00024->C00123:[49->1,49->3,50->2,50->8], C00022->C00123:[1->1,1->3,3->2,3->8]	RP06172,RP11035,RP03767,RP05880,RP11427,RP01887,RP00121,RP01431,RP01963,RP06799,RP00424,RP00930,RP00287,RP06101,RP04394,RP11034,RP00729,RP05859,RP00285,RP01666,RP01292	R00472,R01702,R04138,R00351,R00352,R04097,R01978,R00412,R00408,R02164,R00402,R01324,R02085,R01978,R01090,R01088,R00479,R00214,R00216,R00214,R00216,R00238,R07601,R04096,R04095,R01702,R08566,R07601,R01651,R00211,R00210,R00209,R01196,R00212,R08566,R01651,R01082
349	1.00	408	22	34	0	1	C00024->C00123:[49->1,49->5,50->2,50->8,50->9], C00022->C00123:[3->3]	RP06172,RP11035,RP03767,RP00568,RP01456,RP01670,RP01887,RP11427,RP12277,RP00085,RP01963,RP06374,RP06799,RP04290,RP00287,RP01457,RP00424,RP11034,RP00729,RP05859,RP06373,RP01666	R00472,R01702,R04138,R01218,R01220,R01360,R01655,R01978,R04097,R00238,R01357,R00410,R01365,R01359,R01358,R02085,R00945,R01978,R00220,R00214,R00216,R01360,R01090,R01088,R07601,R04096,R04095,R01702,R08566,R07601,R01651,R00941,R08566,R01651
350	0.67	197	22	118	0	1	C00024->C00123:[49->1,50->2,50->8], C00022->C00123:[2->3]	RP00305,RP00128,RP11035,RP03767,RP00930,RP11427,RP00026,RP04318,RP01431,RP01963,RP05857,RP00177,RP06799,RP01887,RP00424,RP00015,RP04394,RP11034,RP00729,RP05859,RP01666,RP00109	R00709,R00267,R00710,R00711,R01019,R00326,R01702,R04138,R00479,R04097,R00743,R01323,R01179,R05508,R00393,R04057,R02955,R05336,R01359,R05509,R00928,R04000,R00229,R07832,R03884,R00227,R03153,R00235,R00224,R01324,R02085,R00709,R00267,R00351,R00352,R00362,R01978,R01978,R01090,R01088,R07997,R08082,R08050,R05036,R05037,R01412,R05857,R05229,R05039,R08611,R06551,R05301,R05302,R05097,R03812,R05320,R06539,R01252,R08081,R03737,R03376,R05419,R02444,R02445,R01879,R06338,R06335,R03218,R02160,R06336,R06337,R02486,R07366,R07996,R03219,R05228,R07993,R03590,R07187,R06540,R07329,R08610,R03806,R07184,R04276,R07186,R03640,R07368,R03809,R07367,R05469,R05468,R03009,R03008,R04073,R03451,R05722,R05723,R05466,R02397,R06323,R06322,R03126,R07185,R00238,R07601,R04096,R04095,R01702,R08566,R07601,R01651,R08566,R01651,R00344,R00930,R00217,R00353
351	0.83	376	22	40	0	1	C00024->C00123:[49->1,49->3,49->5,50->2,50->9], C00022->C00123:[1->1,1->3,1->5,2->3,3->2,3->9]	RP00287,RP03767,RP00568,RP01456,RP01670,RP06101,RP12277,RP05983,RP00285,RP00085,RP01963,RP06172,RP06374,RP11034,RP04290,RP01457,RP00424,RP11035,RP00729,RP05859,RP06373,RP01666	R00214,R00216,R04138,R01218,R01220,R01360,R01655,R00214,R00216,R00238,R05103,R01281,R00211,R00210,R00209,R01196,R00212,R01357,R00410,R01365,R01359,R01358,R02085,R00472,R00945,R07601,R00220,R01360,R01090,R01088,R01702,R04096,R04095,R01702,R08566,R07601,R01651,R00941,R08566,R01651
352	0.67	465	20	36	0	1	C00024->C00123:[49->1,49->3,50->2,50->8], C00022->C00123:[1->1,1->3,3->2,3->8]	RP06172,RP11035,RP03767,RP05880,RP01887,RP00121,RP01431,RP01963,RP06799,RP00424,RP00930,RP00287,RP06101,RP04394,RP11034,RP00729,RP05859,RP00285,RP01666,RP01292	R00472,R01702,R04138,R00351,R00352,R01978,R00412,R00408,R02164,R00402,R01324,R02085,R01978,R01090,R01088,R00479,R00214,R00216,R00214,R00216,R00238,R07601,R04096,R04095,R01702,R08566,R07601,R01651,R00211,R00210,R00209,R01196,R00212,R08566,R01651,R01082
353	0.67	297	22	57	0	1	C00024->C00123:[49->5,50->8,50->9], C00022->C00123:[1->5,3->3,3->8,3->9]	RP00128,RP12277,RP11035,RP03767,RP00568,RP01670,RP00026,RP11427,RP04318,RP03735,RP01963,RP00300,RP06374,RP06799,RP01887,RP04290,RP00424,RP11034,RP00729,RP05859,RP00285,RP01666	R00710,R00711,R01019,R00326,R00238,R01702,R04138,R01218,R01220,R01655,R00743,R01323,R01179,R05508,R00393,R04057,R02955,R05336,R01359,R05509,R00928,R04000,R00229,R07832,R03884,R00227,R03153,R00235,R04097,R00224,R00134,R03215,R03146,R00519,R02085,R00944,R00943,R00945,R01978,R01978,R00220,R01090,R01088,R07601,R04096,R04095,R01702,R08566,R07601,R01651,R00211,R00210,R00209,R01196,R00212,R08566,R01651
354	0.67	433	19	45	0	1	C00024->C00123:[49->1,50->2,50->8], C00022->C00123:[1->1,2->3,3->2,3->8]	RP11035,RP03767,RP05880,RP01887,RP00121,RP01431,RP01963,RP06799,RP11034,RP05698,RP00930,RP00287,RP04394,RP00424,RP00729,RP05859,RP00285,RP01666,RP01292	R01702,R04138,R00351,R00352,R01978,R00412,R00408,R02164,R00402,R01324,R02085,R01978,R07601,R01196,R00006,R00014,R00211,R00210,R01699,R00207,R00224,R00226,R00209,R05636,R03145,R00479,R00214,R00216,R00238,R01090,R01088,R04096,R04095,R01702,R08566,R07601,R01651,R00211,R00210,R00209,R01196,R00212,R08566,R01651,R01082
355	0.50	306	16	63	0	1	C00024->C00123:[49->1,49->3,50->2]	RP01456,RP08075,RP00424,RP03767,RP11035,RP05067,RP05694,RP00079,RP11034,RP00729,RP05859,RP01457,RP01666,RP08076,RP01963,RP06172	R01360,R04385,R01090,R01088,R04138,R01702,R00344,R04709,R07989,R06635,R06637,R06636,R06459,R06458,R06448,R07250,R06510,R07253,R05331,R06641,R00233,R06511,R06512,R06643,R06644,R06645,R02505,R07987,R07251,R07988,R05188,R06482,R06483,R06480,R06481,R02447,R05464,R01613,R01614,R05190,R07758,R02223,R07254,R02224,R00361,R00360,R00343,R00342,R01447,R01257,R07601,R04096,R04095,R01702,R08566,R07601,R01651,R01360,R08566,R01651,R04386,R02085,R00472
356	0.50	327	11	28	0	1	C00024->C00123:[49->1,50->2], C00022->C00123:[2->3]	RP11035,RP03767,RP01456,RP01963,RP05698,RP01457,RP00424,RP11034,RP00729,RP05859,RP01666	R01702,R04138,R01360,R02085,R01196,R00006,R00014,R00211,R00210,R01699,R00207,R00224,R00226,R00209,R05636,R03145,R01360,R01090,R01088,R07601,R04096,R04095,R01702,R08566,R07601,R01651,R08566,R01651
357	1.00	202	23	107	0	1	C00024->C00123:[49->1,49->5,50->2,50->8,50->9], C00022->C00123:[1->1,1->5,2->3,3->2,3->8,3->9]	RP00305,RP11035,RP03767,RP01456,RP00930,RP11427,RP01887,RP12277,RP00285,RP01431,RP00085,RP01963,RP05857,RP06799,RP00177,RP00015,RP00424,RP01457,RP11034,RP00729,RP05859,RP01666,RP00109	R00709,R00267,R01702,R04138,R01360,R00479,R04097,R01978,R00238,R00211,R00210,R00209,R01196,R00212,R01324,R01357,R00410,R01365,R01359,R01358,R02085,R00709,R00267,R01978,R00351,R00352,R00362,R07997,R08082,R08050,R05036,R05037,R01412,R05857,R05229,R05039,R08611,R06551,R05301,R05302,R05097,R03812,R05320,R06539,R01252,R08081,R03737,R03376,R05419,R02444,R02445,R01879,R06338,R06335,R03218,R02160,R06336,R06337,R02486,R07366,R07996,R03219,R05228,R07993,R03590,R07187,R06540,R07329,R08610,R03806,R07184,R04276,R07186,R03640,R07368,R03809,R07367,R05469,R05468,R03009,R03008,R04073,R03451,R05722,R05723,R05466,R02397,R06323,R06322,R03126,R07185,R01090,R01088,R01360,R07601,R04096,R04095,R01702,R08566,R07601,R01651,R08566,R01651,R00344,R00930,R00217,R00353
358	0.33	194	18	98	0	1	C00024->C00123:[50->8], C00022->C00123:[2->3,3->8]	RP00305,RP05857,RP01887,RP00109,RP06799,RP00177,RP00015,RP00424,RP03767,RP00930,RP11035,RP00729,RP05859,RP01666,RP00285,RP01431,RP01963,RP11034	R00709,R00267,R00709,R00267,R01978,R00344,R00930,R00217,R00353,R01978,R00351,R00352,R00362,R07997,R08082,R08050,R05036,R05037,R01412,R05857,R05229,R05039,R08611,R06551,R05301,R05302,R05097,R03812,R05320,R06539,R01252,R08081,R03737,R03376,R05419,R02444,R02445,R01879,R06338,R06335,R03218,R02160,R06336,R06337,R02486,R07366,R07996,R03219,R05228,R07993,R03590,R07187,R06540,R07329,R08610,R03806,R07184,R04276,R07186,R03640,R07368,R03809,R07367,R05469,R05468,R03009,R03008,R04073,R03451,R05722,R05723,R05466,R02397,R06323,R06322,R03126,R07185,R01090,R01088,R04138,R00479,R01702,R04096,R04095,R01702,R08566,R07601,R01651,R08566,R01651,R00211,R00210,R00209,R01196,R00212,R01324,R02085,R07601
359	1.00	294	25	64	0	1	C00024->C00123:[49->1,49->5,50->2,50->8,50->9], C00022->C00123:[1->1,1->5,3->2,3->3,3->8,3->9]	RP00300,RP11035,RP03767,RP00568,RP01456,RP01670,RP01887,RP01457,RP12277,RP03735,RP00285,RP00085,RP01963,RP00128,RP06374,RP06799,RP04290,RP00026,RP00424,RP11034,RP00729,RP05859,RP01666,RP04318,RP11427	R00944,R00943,R01702,R04138,R01218,R01220,R01360,R01655,R01978,R01360,R00238,R00134,R03215,R03146,R00519,R00211,R00210,R00209,R01196,R00212,R01357,R00410,R01365,R01359,R01358,R02085,R00710,R00711,R01019,R00326,R00945,R01978,R00220,R00743,R01323,R01179,R05508,R00393,R04057,R02955,R05336,R01359,R05509,R00928,R04000,R00229,R07832,R03884,R00227,R03153,R00235,R01090,R01088,R07601,R04096,R04095,R01702,R08566,R07601,R01651,R08566,R01651,R00224,R04097
360	0.83	427	21	41	0	1	C00024->C00123:[49->1,49->3,49->5,50->2,50->9], C00022->C00123:[1->1,1->3,1->5,3->2,3->9]	RP06172,RP11035,RP03767,RP05880,RP01456,RP12277,RP00121,RP01431,RP00085,RP01963,RP00424,RP00930,RP00287,RP06101,RP01457,RP11034,RP00729,RP05859,RP00285,RP01666,RP01292	R00472,R01702,R04138,R00351,R00352,R01360,R00238,R00412,R00408,R02164,R00402,R01324,R01357,R00410,R01365,R01359,R01358,R02085,R01090,R01088,R00479,R00214,R00216,R00214,R00216,R01360,R07601,R04096,R04095,R01702,R08566,R07601,R01651,R00211,R00210,R00209,R01196,R00212,R08566,R01651,R01082
361	1.00	292	24	59	0	1	C00024->C00123:[49->1,49->5,50->2,50->8,50->9], C00022->C00123:[1->1,1->5,3->2,3->3,3->8,3->9]	RP00128,RP04318,RP11035,RP03767,RP00568,RP01456,RP01670,RP00026,RP11427,RP12277,RP00085,RP01963,RP01887,RP06374,RP06799,RP11034,RP04290,RP01457,RP00424,RP00729,RP05859,RP06373,RP00285,RP01666	R00710,R00711,R01019,R00326,R00224,R01702,R04138,R01218,R01220,R01360,R01655,R00743,R01323,R01179,R05508,R00393,R04057,R02955,R05336,R01359,R05509,R00928,R04000,R00229,R07832,R03884,R00227,R03153,R00235,R04097,R00238,R01357,R00410,R01365,R01359,R01358,R02085,R01978,R00945,R01978,R07601,R00220,R01360,R01090,R01088,R04096,R04095,R01702,R08566,R07601,R01651,R00941,R00211,R00210,R00209,R01196,R00212,R08566,R01651
362	0.50	255	18	85	0	1	C00024->C00123:[49->1,49->3,50->2]	RP01456,RP06172,RP11034,RP11035,RP03767,RP01077,RP05694,RP01457,RP00079,RP00424,RP00729,RP05859,RP00026,RP05067,RP04318,RP01666,RP01963,RP00128	R01360,R00472,R07601,R01702,R04138,R00742,R04709,R07989,R06635,R06637,R06636,R06459,R06458,R06448,R07250,R06510,R07253,R05331,R06641,R00233,R06511,R06512,R06643,R06644,R06645,R02505,R07987,R07251,R07988,R05188,R06482,R06483,R06480,R06481,R02447,R05464,R01613,R01614,R05190,R07758,R02223,R07254,R02224,R01360,R00361,R00360,R00343,R00342,R01447,R01257,R01090,R01088,R04096,R04095,R01702,R08566,R07601,R01651,R00743,R01323,R01179,R05508,R00393,R04057,R02955,R05336,R01359,R05509,R00928,R04000,R00229,R07832,R03884,R00227,R03153,R00235,R00344,R00224,R08566,R01651,R02085,R00710,R00711,R01019,R00326
363	0.33	179	18	96	0	1	C00024->C00123:[50->3,50->8]	RP00305,RP05857,RP01887,RP06172,RP00177,RP00015,RP00424,RP03767,RP00930,RP00079,RP11035,RP00729,RP05859,RP01666,RP01431,RP06799,RP01963,RP11034	R00709,R00267,R00709,R00267,R01978,R00472,R00351,R00352,R00362,R07997,R08082,R08050,R05036,R05037,R01412,R05857,R05229,R05039,R08611,R06551,R05301,R05302,R05097,R03812,R05320,R06539,R01252,R08081,R03737,R03376,R05419,R02444,R02445,R01879,R06338,R06335,R03218,R02160,R06336,R06337,R02486,R07366,R07996,R03219,R05228,R07993,R03590,R07187,R06540,R07329,R08610,R03806,R07184,R04276,R07186,R03640,R07368,R03809,R07367,R05469,R05468,R03009,R03008,R04073,R03451,R05722,R05723,R05466,R02397,R06323,R06322,R03126,R07185,R01090,R01088,R04138,R00479,R00361,R00360,R00343,R00342,R01447,R01257,R01702,R04096,R04095,R01702,R08566,R07601,R01651,R08566,R01651,R01324,R01978,R02085,R07601
364	1.00	317	17	42	0	1	C00024->C00123:[49->1,49->5,50->2,50->8,50->9], C00022->C00123:[1->1,1->5,2->3,3->2,3->8,3->9]	RP00285,RP06799,RP01887,RP05698,RP03767,RP11035,RP01456,RP01457,RP00424,RP11034,RP00729,RP05859,RP11427,RP12277,RP01666,RP00085,RP01963	R00211,R00210,R00209,R01196,R00212,R01978,R01978,R01196,R00006,R00014,R00211,R00210,R01699,R00207,R00224,R00226,R00209,R05636,R03145,R04138,R01702,R01360,R01360,R01090,R01088,R07601,R04096,R04095,R01702,R08566,R07601,R01651,R04097,R00238,R08566,R01651,R01357,R00410,R01365,R01359,R01358,R02085
365	0.50	285	15	41	0	0	C00024->C00123:[49->5,50->8,50->9]	RP06172,RP00128,RP06799,RP11035,RP03767,RP00026,RP00424,RP01887,RP00729,RP00287,RP05859,RP11427,RP12277,RP04318,RP01963	R00472,R00710,R00711,R01019,R00326,R01978,R01702,R04138,R00743,R01323,R01179,R05508,R00393,R04057,R02955,R05336,R01359,R05509,R00928,R04000,R00229,R07832,R03884,R00227,R03153,R00235,R01090,R01088,R01978,R04096,R04095,R00214,R00216,R01702,R08566,R07601,R01651,R04097,R00238,R00224,R02085
366	0.67	325	14	35	0	1	C00024->C00123:[49->1,50->2,50->8], C00022->C00123:[1->1,2->3,3->2,3->8]	RP06799,RP11034,RP05698,RP03767,RP11035,RP04394,RP11427,RP00424,RP01887,RP00729,RP05859,RP00285,RP01666,RP01963	R01978,R07601,R01196,R00006,R00014,R00211,R00210,R01699,R00207,R00224,R00226,R00209,R05636,R03145,R04138,R01702,R00238,R04097,R01090,R01088,R01978,R04096,R04095,R01702,R08566,R07601,R01651,R00211,R00210,R00209,R01196,R00212,R08566,R01651,R02085
367	0.33	279	16	67	0	1	C00024->C00123:[49->3,50->8], C00022->C00123:[1->3,3->8]	RP01887,RP06172,RP06799,RP11034,RP11035,RP03767,RP01077,RP05694,RP00079,RP00424,RP00729,RP05859,RP00285,RP05067,RP01666,RP01963	R01978,R00472,R01978,R07601,R01702,R04138,R00742,R04709,R07989,R06635,R06637,R06636,R06459,R06458,R06448,R07250,R06510,R07253,R05331,R06641,R00233,R06511,R06512,R06643,R06644,R06645,R02505,R07987,R07251,R07988,R05188,R06482,R06483,R06480,R06481,R02447,R05464,R01613,R01614,R05190,R07758,R02223,R07254,R02224,R00361,R00360,R00343,R00342,R01447,R01257,R01090,R01088,R04096,R04095,R01702,R08566,R07601,R01651,R00211,R00210,R00209,R01196,R00212,R00344,R08566,R01651,R02085
368	0.50	536	17	30	0	0	C00024->C00123:[49->5,50->8,50->9]	RP11035,RP03767,RP11427,RP01887,RP12277,RP00121,RP01431,RP01963,RP06172,RP06799,RP00177,RP00424,RP00930,RP00729,RP05859,RP00109,RP01292	R01702,R04138,R04097,R01978,R00238,R00412,R00408,R02164,R00402,R01324,R02085,R00472,R01978,R00351,R00352,R00362,R01090,R01088,R00479,R04096,R04095,R01702,R08566,R07601,R01651,R00344,R00930,R00217,R00353,R01082
369	0.50	277	20	52	0	1	C00024->C00123:[49->1,50->2], C00022->C00123:[1->1,3->2,3->3]	RP01456,RP06374,RP00424,RP03767,RP00568,RP01666,RP00026,RP01457,RP01670,RP01103,RP11034,RP00729,RP05859,RP00762,RP11035,RP00128,RP00285,RP04318,RP01963,RP06373	R01360,R00945,R01090,R01088,R04138,R01218,R01220,R08566,R01651,R00743,R01323,R01179,R05508,R00393,R04057,R02955,R05336,R01359,R05509,R00928,R04000,R00229,R07832,R03884,R00227,R03153,R00235,R01360,R01655,R00782,R07601,R04096,R04095,R01702,R08566,R07601,R01651,R03923,R00891,R01702,R00710,R00711,R01019,R00326,R00211,R00210,R00209,R01196,R00212,R00224,R02085,R00941
370	1.00	313	20	35	0	1	C00024->C00123:[49->1,49->3,49->5,50->2,50->8,50->9], C00022->C00123:[1->1,1->3,1->5,3->2,3->8,3->9]	RP06172,RP11035,RP03767,RP05898,RP01456,RP11427,RP01887,RP12277,RP01292,RP00085,RP00937,RP01963,RP06799,RP00424,RP01457,RP11034,RP00729,RP05859,RP00285,RP01666	R00472,R01702,R04138,R00397,R00489,R01360,R04097,R01978,R00238,R01082,R01357,R00410,R01365,R01359,R01358,R00490,R02085,R01978,R01090,R01088,R01360,R07601,R04096,R04095,R01702,R08566,R07601,R01651,R00211,R00210,R00209,R01196,R00212,R08566,R01651
371	0.17	302	10	19	0	0	C00024->C00123:[50->8], C00022->C00123:[3->8]	RP06799,RP01887,RP11035,RP03767,RP11427,RP00424,RP00729,RP05859,RP00285,RP01963	R01978,R01978,R01702,R04138,R04097,R01090,R01088,R04096,R04095,R01702,R08566,R07601,R01651,R00211,R00210,R00209,R01196,R00212,R02085
372	0.67	437	18	34	0	1	C00024->C00123:[49->1,49->3,50->2,50->8], C00022->C00123:[1->1,1->3,3->2,3->8]	RP06172,RP11035,RP03767,RP11427,RP01887,RP05067,RP10992,RP01963,RP06799,RP06023,RP00424,RP04394,RP00079,RP11034,RP00729,RP05859,RP00285,RP01666	R00472,R01702,R04138,R04097,R01978,R00344,R07641,R02085,R01978,R00149,R00150,R01090,R01088,R00238,R00361,R00360,R00343,R00342,R01447,R01257,R07601,R04096,R04095,R01702,R08566,R07601,R01651,R00211,R00210,R00209,R01196,R00212,R08566,R01651
373	0.17	240	10	28	0	1	C00024->C00123:[49->3]	RP11034,RP11035,RP05859,RP06172,RP01666,RP00424,RP00059,RP01292,RP00937,RP05729	R07601,R01702,R01702,R08566,R07601,R01651,R00472,R08566,R01651,R01090,R01088,R00400,R00695,R01731,R00355,R00373,R01713,R07164,R07165,R00357,R01082,R00490,R00217,R00346,R00345,R00726,R00341,R00431
374	0.50	355	16	27	0	1	C00024->C00123:[49->1,50->2], C00022->C00123:[1->1,3->2,3->3]	RP06374,RP04290,RP03767,RP00568,RP01456,RP01457,RP01670,RP00424,RP11034,RP00729,RP05859,RP06373,RP01666,RP00285,RP11035,RP01963	R00945,R00220,R04138,R01218,R01220,R01360,R01360,R01655,R01090,R01088,R07601,R04096,R04095,R01702,R08566,R07601,R01651,R00941,R08566,R01651,R00211,R00210,R00209,R01196,R00212,R01702,R02085
375	0.67	270	16	36	0	1	C00024->C00123:[49->3,49->5,50->8,50->9], C00022->C00123:[1->3,1->5,3->8,3->9]	RP06172,RP06799,RP01887,RP00424,RP03767,RP11035,RP12277,RP00079,RP11034,RP00729,RP05859,RP11427,RP00285,RP01666,RP05729,RP01963	R00472,R01978,R01978,R01090,R01088,R04138,R01702,R00238,R00361,R00360,R00343,R00342,R01447,R01257,R07601,R04096,R04095,R01702,R08566,R07601,R01651,R04097,R00211,R00210,R00209,R01196,R00212,R08566,R01651,R00217,R00346,R00345,R00726,R00341,R00431,R02085
376	1.00	356	27	70	0	1	C00024->C00123:[49->1,49->3,49->5,50->2,50->8,50->9], C00022->C00123:[1->1,1->3,1->5,3->2,3->8,3->9]	RP00109,RP06172,RP11035,RP03767,RP00177,RP01456,RP00930,RP11427,RP01887,RP01457,RP12277,RP04318,RP01292,RP00085,RP01963,RP00128,RP06799,RP00424,RP06101,RP00026,RP11034,RP00729,RP05859,RP00285,RP01666,RP00121,RP01431	R00344,R00930,R00217,R00353,R00472,R01702,R04138,R00351,R00352,R00362,R01360,R00479,R04097,R01978,R01360,R00238,R00224,R01082,R01357,R00410,R01365,R01359,R01358,R02085,R00710,R00711,R01019,R00326,R01978,R01090,R01088,R00214,R00216,R00743,R01323,R01179,R05508,R00393,R04057,R02955,R05336,R01359,R05509,R00928,R04000,R00229,R07832,R03884,R00227,R03153,R00235,R07601,R04096,R04095,R01702,R08566,R07601,R01651,R00211,R00210,R00209,R01196,R00212,R08566,R01651,R00412,R00408,R02164,R00402,R01324
377	0.67	353	21	52	0	1	C00024->C00123:[49->1,50->2,50->3,50->8]	RP00305,RP06172,RP00304,RP11035,RP03767,RP00930,RP11427,RP01887,RP01431,RP01963,RP05857,RP06799,RP00177,RP00424,RP00032,RP04394,RP00079,RP11034,RP00729,RP05859,RP01666	R00709,R00267,R00472,R08549,R01197,R00265,R01702,R04138,R00479,R04097,R01978,R01324,R02085,R00709,R00267,R01978,R00351,R00352,R00362,R01090,R01088,R02990,R00405,R00406,R00407,R02956,R02084,R01780,R00727,R00410,R02407,R05588,R00432,R01559,R03154,R06904,R00238,R00361,R00360,R00343,R00342,R01447,R01257,R07601,R04096,R04095,R01702,R08566,R07601,R01651,R08566,R01651
378	0.50	388	21	49	0	1	C00024->C00123:[49->1,50->2], C00022->C00123:[1->1,2->3,3->2]	RP00300,RP00287,RP03767,RP00568,RP01456,RP01670,RP06101,RP05698,RP03735,RP00285,RP11035,RP01963,RP06172,RP06374,RP11034,RP04290,RP01457,RP00424,RP00729,RP05859,RP01666	R00944,R00943,R00214,R00216,R04138,R01218,R01220,R01360,R01655,R00214,R00216,R01196,R00006,R00014,R00211,R00210,R01699,R00207,R00224,R00226,R00209,R05636,R03145,R00134,R03215,R03146,R00519,R00211,R00210,R00209,R01196,R00212,R01702,R02085,R00472,R00945,R07601,R00220,R01360,R01090,R01088,R04096,R04095,R01702,R08566,R07601,R01651,R08566,R01651
379	0.33	504	15	25	0	0	C00024->C00123:[49->1,50->2]	RP00424,RP03767,RP11035,RP01456,RP00930,RP11427,RP05880,RP00287,RP00729,RP00121,RP01457,RP05859,RP01292,RP01431,RP01963	R01090,R01088,R04138,R01702,R01360,R00479,R04097,R00351,R00352,R00214,R00216,R04096,R04095,R00412,R00408,R02164,R00402,R01360,R01702,R08566,R07601,R01651,R01082,R01324,R02085
380	0.83	388	22	56	0	1	C00024->C00123:[49->1,49->5,50->2,50->9], C00022->C00123:[2->3]	RP00305,RP06172,RP00304,RP11035,RP03767,RP01456,RP00930,RP12277,RP01431,RP00085,RP01963,RP05857,RP00177,RP00424,RP00032,RP00287,RP01457,RP11034,RP00729,RP05859,RP01666,RP00109	R00709,R00267,R00472,R08549,R01197,R00265,R01702,R04138,R01360,R00479,R00238,R01324,R01357,R00410,R01365,R01359,R01358,R02085,R00709,R00267,R00351,R00352,R00362,R01090,R01088,R02990,R00405,R00406,R00407,R02956,R02084,R01780,R00727,R00410,R02407,R05588,R00432,R01559,R03154,R06904,R00214,R00216,R01360,R07601,R04096,R04095,R01702,R08566,R07601,R01651,R08566,R01651,R00344,R00930,R00217,R00353
381	0.67	1106	18	37	0	1	C00024->C00123:[49->1,49->3,50->2,50->8]	RP08075,RP11035,RP03767,RP06643,RP01887,RP05709,RP05067,RP01963,RP06172,RP06799,RP00424,RP04394,RP00079,RP11034,RP00729,RP05859,RP01666,RP08076	R04385,R01702,R04138,R01626,R01978,R04726,R04952,R02768,R04957,R07762,R04963,R04355,R04960,R04968,R00344,R02085,R00472,R01978,R01090,R01088,R00238,R00361,R00360,R00343,R00342,R01447,R01257,R07601,R04096,R04095,R01702,R08566,R07601,R01651,R08566,R01651,R04386
382	0.67	377	20	35	0	1	C00024->C00123:[49->1,50->2,50->8], C00022->C00123:[1->1,3->2,3->3,3->8]	RP00300,RP11035,RP03767,RP00568,RP01670,RP01887,RP03735,RP01963,RP06374,RP06799,RP11034,RP04290,RP04394,RP00424,RP10730,RP00729,RP05859,RP00285,RP01666,RP10741	R00944,R00943,R01702,R04138,R01218,R01220,R01655,R01978,R00134,R03215,R03146,R00519,R02085,R00945,R01978,R07601,R00220,R00238,R01090,R01088,R01699,R04096,R04095,R01702,R08566,R07601,R01651,R00211,R00210,R00209,R01196,R00212,R08566,R01651,R02569
383	0.50	450	17	39	0	1	C00024->C00123:[49->1,50->2], C00022->C00123:[2->3]	RP01456,RP05698,RP00121,RP05880,RP00287,RP03767,RP01457,RP00424,RP11034,RP00729,RP05859,RP00930,RP01666,RP01431,RP11035,RP01292,RP01963	R01360,R01196,R00006,R00014,R00211,R00210,R01699,R00207,R00224,R00226,R00209,R05636,R03145,R00412,R00408,R02164,R00402,R00351,R00352,R00214,R00216,R04138,R01360,R01090,R01088,R07601,R04096,R04095,R01702,R08566,R07601,R01651,R00479,R08566,R01651,R01324,R01702,R01082,R02085
384	0.67	380	14	32	0	1	C00024->C00123:[49->1,50->2,50->8], C00022->C00123:[2->3]	RP06172,RP06799,RP11034,RP05698,RP03767,RP11035,RP04394,RP00424,RP01887,RP00729,RP05859,RP00287,RP01666,RP01963	R00472,R01978,R07601,R01196,R00006,R00014,R00211,R00210,R01699,R00207,R00224,R00226,R00209,R05636,R03145,R04138,R01702,R00238,R01090,R01088,R01978,R04096,R04095,R01702,R08566,R07601,R01651,R00214,R00216,R08566,R01651,R02085
385	0.50	255	13	38	0	0	C00024->C00123:[49->1,50->2,50->8]	RP00128,RP06799,RP11035,RP03767,RP04394,RP00026,RP00424,RP01887,RP00729,RP05859,RP11427,RP04318,RP01963	R00710,R00711,R01019,R00326,R01978,R01702,R04138,R00238,R00743,R01323,R01179,R05508,R00393,R04057,R02955,R05336,R01359,R05509,R00928,R04000,R00229,R07832,R03884,R00227,R03153,R00235,R01090,R01088,R01978,R04096,R04095,R01702,R08566,R07601,R01651,R04097,R00224,R02085
386	1.00	289	21	72	0	1	C00024->C00123:[49->1,49->3,49->5,50->2,50->8,50->9]	RP06172,RP11035,RP03767,RP01456,RP05694,RP11427,RP01887,RP00079,RP12277,RP05067,RP00085,RP01963,RP06799,RP00424,RP01077,RP04394,RP01457,RP11034,RP00729,RP05859,RP01666	R00472,R01702,R04138,R01360,R04709,R07989,R06635,R06637,R06636,R06459,R06458,R06448,R07250,R06510,R07253,R05331,R06641,R00233,R06511,R06512,R06643,R06644,R06645,R02505,R07987,R07251,R07988,R05188,R06482,R06483,R06480,R06481,R02447,R05464,R01613,R01614,R05190,R07758,R02223,R07254,R02224,R04097,R01978,R00361,R00360,R00343,R00342,R01447,R01257,R00238,R00344,R01357,R00410,R01365,R01359,R01358,R02085,R01978,R01090,R01088,R00742,R00238,R01360,R07601,R04096,R04095,R01702,R08566,R07601,R01651,R08566,R01651
387	0.83	380	25	75	0	1	C00024->C00123:[49->1,49->5,50->2,50->9], C00022->C00123:[1->1,1->5,2->3,3->2,3->9]	RP00305,RP12277,RP00304,RP11035,RP03767,RP01456,RP00930,RP06101,RP00287,RP00285,RP01431,RP00085,RP01963,RP05857,RP06172,RP00177,RP05698,RP00032,RP01457,RP00424,RP11034,RP00729,RP05859,RP01666,RP00109	R00709,R00267,R00238,R08549,R01197,R00265,R01702,R04138,R01360,R00479,R00214,R00216,R00214,R00216,R00211,R00210,R00209,R01196,R00212,R01324,R01357,R00410,R01365,R01359,R01358,R02085,R00709,R00267,R00472,R00351,R00352,R00362,R01196,R00006,R00014,R00211,R00210,R01699,R00207,R00224,R00226,R00209,R05636,R03145,R02990,R00405,R00406,R00407,R02956,R02084,R01780,R00727,R00410,R02407,R05588,R00432,R01559,R03154,R06904,R01360,R01090,R01088,R07601,R04096,R04095,R01702,R08566,R07601,R01651,R08566,R01651,R00344,R00930,R00217,R00353
388	0.83	208	21	102	0	1	C00024->C00123:[49->1,49->5,50->2,50->9], C00022->C00123:[2->3]	RP00305,RP06172,RP11035,RP03767,RP01456,RP00930,RP12277,RP01431,RP00085,RP01963,RP05857,RP00177,RP00015,RP00424,RP00287,RP01457,RP11034,RP00729,RP05859,RP01666,RP00109	R00709,R00267,R00472,R01702,R04138,R01360,R00479,R00238,R01324,R01357,R00410,R01365,R01359,R01358,R02085,R00709,R00267,R00351,R00352,R00362,R07997,R08082,R08050,R05036,R05037,R01412,R05857,R05229,R05039,R08611,R06551,R05301,R05302,R05097,R03812,R05320,R06539,R01252,R08081,R03737,R03376,R05419,R02444,R02445,R01879,R06338,R06335,R03218,R02160,R06336,R06337,R02486,R07366,R07996,R03219,R05228,R07993,R03590,R07187,R06540,R07329,R08610,R03806,R07184,R04276,R07186,R03640,R07368,R03809,R07367,R05469,R05468,R03009,R03008,R04073,R03451,R05722,R05723,R05466,R02397,R06323,R06322,R03126,R07185,R01090,R01088,R00214,R00216,R01360,R07601,R04096,R04095,R01702,R08566,R07601,R01651,R08566,R01651,R00344,R00930,R00217,R00353
389	1.00	392	22	38	0	1	C00024->C00123:[49->1,49->5,50->2,50->8,50->9], C00022->C00123:[1->1,1->5,3->2,3->3,3->8,3->9]	RP00300,RP11035,RP03767,RP00568,RP01670,RP01887,RP11427,RP12277,RP03735,RP01963,RP06172,RP06374,RP06799,RP11034,RP04290,RP00287,RP04394,RP00424,RP00729,RP05859,RP00285,RP01666	R00944,R00943,R01702,R04138,R01218,R01220,R01655,R01978,R04097,R00238,R00134,R03215,R03146,R00519,R02085,R00472,R00945,R01978,R07601,R00220,R00214,R00216,R00238,R01090,R01088,R04096,R04095,R01702,R08566,R07601,R01651,R00211,R00210,R00209,R01196,R00212,R08566,R01651
390	0.50	415	22	36	0	1	C00024->C00123:[49->1,49->3,50->2], C00022->C00123:[2->3]	RP00300,RP00287,RP03767,RP00568,RP01456,RP04290,RP01670,RP06101,RP05983,RP03735,RP01963,RP06172,RP06374,RP10730,RP00424,RP01666,RP01457,RP11034,RP00729,RP05859,RP11035,RP10741	R00944,R00943,R00214,R00216,R04138,R01218,R01220,R01360,R00220,R01655,R00214,R00216,R05103,R01281,R00134,R03215,R03146,R00519,R02085,R00472,R00945,R01699,R01090,R01088,R08566,R01651,R01360,R07601,R04096,R04095,R01702,R08566,R07601,R01651,R01702,R02569
391	0.83	282	21	56	0	1	C00024->C00123:[49->1,49->5,50->2,50->9], C00022->C00123:[1->1,1->5,3->2,3->3,3->9]	RP11035,RP03767,RP00568,RP01456,RP01670,RP00026,RP12277,RP00285,RP00085,RP01963,RP00128,RP06374,RP11034,RP04290,RP01457,RP00424,RP00729,RP05859,RP06373,RP01666,RP04318	R01702,R04138,R01218,R01220,R01360,R01655,R00743,R01323,R01179,R05508,R00393,R04057,R02955,R05336,R01359,R05509,R00928,R04000,R00229,R07832,R03884,R00227,R03153,R00235,R00238,R00211,R00210,R00209,R01196,R00212,R01357,R00410,R01365,R01359,R01358,R02085,R00710,R00711,R01019,R00326,R00945,R07601,R00220,R01360,R01090,R01088,R04096,R04095,R01702,R08566,R07601,R01651,R00941,R08566,R01651,R00224
392	1.00	958	22	45	0	1	C00024->C00123:[49->1,49->3,49->5,50->2,50->8,50->9]	RP08075,RP11035,RP03767,RP06643,RP01456,RP11427,RP01887,RP05709,RP00079,RP12277,RP05067,RP00085,RP01963,RP06172,RP06799,RP00424,RP01457,RP11034,RP00729,RP05859,RP01666,RP08076	R04385,R01702,R04138,R01626,R01360,R04097,R01978,R04726,R04952,R02768,R04957,R07762,R04963,R04355,R04960,R04968,R00361,R00360,R00343,R00342,R01447,R01257,R00238,R00344,R01357,R00410,R01365,R01359,R01358,R02085,R00472,R01978,R01090,R01088,R01360,R07601,R04096,R04095,R01702,R08566,R07601,R01651,R08566,R01651,R04386
393	0.67	453	20	28	0	1	C00024->C00123:[49->1,50->2,50->8], C00022->C00123:[3->3]	RP00287,RP03767,RP00568,RP01670,RP01887,RP11035,RP01963,RP06172,RP06374,RP06799,RP10730,RP04290,RP04394,RP00424,RP11034,RP00729,RP05859,RP06373,RP01666,RP10741	R00214,R00216,R04138,R01218,R01220,R01655,R01978,R01702,R02085,R00472,R00945,R01978,R01699,R00220,R00238,R01090,R01088,R07601,R04096,R04095,R01702,R08566,R07601,R01651,R00941,R08566,R01651,R02569
394	0.33	278	13	29	0	1	C00024->C00123:[49->3,50->8]	RP06172,RP06799,RP01887,RP00424,RP03767,RP11035,RP00079,RP11034,RP00729,RP05859,RP01666,RP05729,RP01963	R00472,R01978,R01978,R01090,R01088,R04138,R01702,R00361,R00360,R00343,R00342,R01447,R01257,R07601,R04096,R04095,R01702,R08566,R07601,R01651,R08566,R01651,R00217,R00346,R00345,R00726,R00341,R00431,R02085
395	0.50	455	20	37	0	0	C00024->C00123:[49->1,49->3,50->2], C00022->C00123:[1->1,1->3,2->3,3->2]	RP06172,RP00109,RP00424,RP03767,RP00177,RP01456,RP04290,RP11427,RP06101,RP00931,RP11035,RP00729,RP05859,RP01457,RP00287,RP05983,RP00285,RP00921,RP01431,RP01963	R00472,R00344,R00930,R00217,R00353,R01090,R01088,R04138,R00351,R00352,R00362,R01360,R00220,R04097,R00214,R00216,R00479,R01702,R04096,R04095,R01702,R08566,R07601,R01651,R01360,R00214,R00216,R05103,R01281,R00211,R00210,R00209,R01196,R00212,R00472,R01324,R02085
396	1.00	462	22	41	0	1	C00024->C00123:[49->1,49->3,49->5,50->2,50->8,50->9], C00022->C00123:[1->1,1->3,1->5,3->2,3->8,3->9]	RP06172,RP11035,RP00177,RP00930,RP11427,RP01887,RP12277,RP00109,RP01292,RP01963,RP03767,RP06799,RP00424,RP06101,RP04394,RP11034,RP00729,RP00121,RP00285,RP01666,RP05859,RP01431	R00472,R01702,R00351,R00352,R00362,R00479,R04097,R01978,R00238,R00344,R00930,R00217,R00353,R01082,R02085,R04138,R01978,R01090,R01088,R00214,R00216,R00238,R07601,R04096,R04095,R00412,R00408,R02164,R00402,R00211,R00210,R00209,R01196,R00212,R08566,R01651,R01702,R08566,R07601,R01651,R01324
397	1.00	280	19	60	0	1	C00024->C00123:[49->1,49->5,50->2,50->8,50->9], C00022->C00123:[2->3]	RP11035,RP03767,RP01456,RP11427,RP01887,RP01457,RP12277,RP00085,RP01963,RP00128,RP06799,RP05698,RP00026,RP00424,RP11034,RP00729,RP05859,RP01666,RP04318	R01702,R04138,R01360,R04097,R01978,R01360,R00238,R01357,R00410,R01365,R01359,R01358,R02085,R00710,R00711,R01019,R00326,R01978,R01196,R00006,R00014,R00211,R00210,R01699,R00207,R00224,R00226,R00209,R05636,R03145,R00743,R01323,R01179,R05508,R00393,R04057,R02955,R05336,R01359,R05509,R00928,R04000,R00229,R07832,R03884,R00227,R03153,R00235,R01090,R01088,R07601,R04096,R04095,R01702,R08566,R07601,R01651,R08566,R01651,R00224
398	1.00	281	21	76	0	1	C00024->C00123:[49->1,49->3,49->5,50->2,50->8,50->9], C00022->C00123:[1->1,1->3,1->5,3->2,3->8,3->9]	RP06172,RP11035,RP03767,RP01456,RP05694,RP11427,RP01887,RP00079,RP12277,RP05067,RP00085,RP01963,RP06799,RP00424,RP01077,RP01457,RP11034,RP00729,RP05859,RP00285,RP01666	R00472,R01702,R04138,R01360,R04709,R07989,R06635,R06637,R06636,R06459,R06458,R06448,R07250,R06510,R07253,R05331,R06641,R00233,R06511,R06512,R06643,R06644,R06645,R02505,R07987,R07251,R07988,R05188,R06482,R06483,R06480,R06481,R02447,R05464,R01613,R01614,R05190,R07758,R02223,R07254,R02224,R04097,R01978,R00361,R00360,R00343,R00342,R01447,R01257,R00238,R00344,R01357,R00410,R01365,R01359,R01358,R02085,R01978,R01090,R01088,R00742,R01360,R07601,R04096,R04095,R01702,R08566,R07601,R01651,R00211,R00210,R00209,R01196,R00212,R08566,R01651
399	0.67	317	17	64	0	1	C00024->C00123:[49->1,49->3,50->2,50->8]	RP08075,RP11035,RP03767,RP05694,RP01887,RP05067,RP01963,RP06172,RP06799,RP00424,RP04394,RP00079,RP11034,RP00729,RP05859,RP01666,RP08076	R04385,R01702,R04138,R04709,R07989,R06635,R06637,R06636,R06459,R06458,R06448,R07250,R06510,R07253,R05331,R06641,R00233,R06511,R06512,R06643,R06644,R06645,R02505,R07987,R07251,R07988,R05188,R06482,R06483,R06480,R06481,R02447,R05464,R01613,R01614,R05190,R07758,R02223,R07254,R02224,R01978,R00344,R02085,R00472,R01978,R01090,R01088,R00238,R00361,R00360,R00343,R00342,R01447,R01257,R07601,R04096,R04095,R01702,R08566,R07601,R01651,R08566,R01651,R04386
400	0.67	403	20	32	0	1	C00024->C00123:[49->1,50->2,50->8], C00022->C00123:[1->1,3->2,3->3,3->8]	RP00287,RP03767,RP00568,RP01666,RP01670,RP01887,RP11427,RP00285,RP01963,RP06172,RP06374,RP06799,RP04290,RP04394,RP00424,RP11034,RP00729,RP05859,RP06373,RP11035	R00214,R00216,R04138,R01218,R01220,R08566,R01651,R01655,R01978,R04097,R00211,R00210,R00209,R01196,R00212,R02085,R00472,R00945,R01978,R00220,R00238,R01090,R01088,R07601,R04096,R04095,R01702,R08566,R07601,R01651,R00941,R01702
401	0.33	338	20	55	0	1	C00024->C00123:[50->3,50->8], C00022->C00123:[3->3,3->8]	RP00305,RP05857,RP00304,RP00177,RP01887,RP00424,RP00032,RP11035,RP03767,RP00930,RP00079,RP11034,RP00729,RP05859,RP00285,RP01666,RP01431,RP06799,RP01963,RP06172	R00709,R00267,R00709,R00267,R08549,R01197,R00265,R00351,R00352,R00362,R01978,R01090,R01088,R02990,R00405,R00406,R00407,R02956,R02084,R01780,R00727,R00410,R02407,R05588,R00432,R01559,R03154,R06904,R01702,R04138,R00479,R00361,R00360,R00343,R00342,R01447,R01257,R07601,R04096,R04095,R01702,R08566,R07601,R01651,R00211,R00210,R00209,R01196,R00212,R08566,R01651,R01324,R01978,R02085,R00472
402	0.83	270	16	57	0	1	C00024->C00123:[49->1,49->5,50->2,50->9], C00022->C00123:[2->3]	RP00128,RP11034,RP05698,RP03767,RP01456,RP00026,RP00424,RP11035,RP00729,RP05859,RP01457,RP12277,RP01666,RP04318,RP00085,RP01963	R00710,R00711,R01019,R00326,R07601,R01196,R00006,R00014,R00211,R00210,R01699,R00207,R00224,R00226,R00209,R05636,R03145,R04138,R01360,R00743,R01323,R01179,R05508,R00393,R04057,R02955,R05336,R01359,R05509,R00928,R04000,R00229,R07832,R03884,R00227,R03153,R00235,R01090,R01088,R01702,R04096,R04095,R01702,R08566,R07601,R01651,R01360,R00238,R08566,R01651,R00224,R01357,R00410,R01365,R01359,R01358,R02085
403	0.67	210	21	102	0	1	C00024->C00123:[49->1,50->2,50->8], C00022->C00123:[1->1,2->3,3->2,3->8]	RP00305,RP11035,RP03767,RP00930,RP01887,RP00285,RP01431,RP01963,RP11034,RP05857,RP06172,RP00177,RP06799,RP00015,RP00424,RP04394,RP00287,RP00729,RP05859,RP01666,RP00109	R00709,R00267,R01702,R04138,R00479,R01978,R00211,R00210,R00209,R01196,R00212,R01324,R02085,R07601,R00709,R00267,R00472,R00351,R00352,R00362,R01978,R07997,R08082,R08050,R05036,R05037,R01412,R05857,R05229,R05039,R08611,R06551,R05301,R05302,R05097,R03812,R05320,R06539,R01252,R08081,R03737,R03376,R05419,R02444,R02445,R01879,R06338,R06335,R03218,R02160,R06336,R06337,R02486,R07366,R07996,R03219,R05228,R07993,R03590,R07187,R06540,R07329,R08610,R03806,R07184,R04276,R07186,R03640,R07368,R03809,R07367,R05469,R05468,R03009,R03008,R04073,R03451,R05722,R05723,R05466,R02397,R06323,R06322,R03126,R07185,R01090,R01088,R00238,R00214,R00216,R04096,R04095,R01702,R08566,R07601,R01651,R08566,R01651,R00344,R00930,R00217,R00353
404	1.00	345	24	60	0	1	C00024->C00123:[49->1,49->3,49->5,50->2,50->8,50->9]	RP06172,RP11035,RP03767,RP01456,RP11427,RP01887,RP00079,RP12277,RP05067,RP10992,RP01963,RP00085,RP00128,RP06799,RP06023,RP00424,RP04394,RP01457,RP00026,RP11034,RP00729,RP05859,RP01666,RP04318	R00472,R01702,R04138,R01360,R04097,R01978,R00361,R00360,R00343,R00342,R01447,R01257,R00238,R00344,R07641,R02085,R01357,R00410,R01365,R01359,R01358,R00710,R00711,R01019,R00326,R01978,R00149,R00150,R01090,R01088,R00238,R01360,R00743,R01323,R01179,R05508,R00393,R04057,R02955,R05336,R01359,R05509,R00928,R04000,R00229,R07832,R03884,R00227,R03153,R00235,R07601,R04096,R04095,R01702,R08566,R07601,R01651,R08566,R01651,R00224
405	1.00	327	23	57	0	1	C00024->C00123:[49->1,49->3,49->5,50->2,50->8,50->9]	RP06172,RP11035,RP03767,RP01456,RP00930,RP11427,RP01887,RP00026,RP12277,RP01292,RP00085,RP06799,RP01963,RP05857,RP00128,RP05859,RP00424,RP01457,RP11034,RP00729,RP00121,RP01666,RP04318	R00472,R01702,R04138,R01360,R00479,R04097,R01978,R00743,R01323,R01179,R05508,R00393,R04057,R02955,R05336,R01359,R05509,R00928,R04000,R00229,R07832,R03884,R00227,R03153,R00235,R00238,R01082,R01357,R00410,R01365,R01359,R01358,R01978,R02085,R00709,R00267,R00710,R00711,R01019,R00326,R01702,R08566,R07601,R01651,R01090,R01088,R01360,R07601,R04096,R04095,R00412,R00408,R02164,R00402,R08566,R01651,R00224
406	0.67	211	22	103	0	1	C00024->C00123:[49->1,50->2,50->8], C00022->C00123:[1->1,2->3,3->2,3->8]	RP00305,RP11035,RP03767,RP00930,RP11427,RP01887,RP00285,RP01431,RP01963,RP11034,RP05857,RP06172,RP00177,RP06799,RP00015,RP00424,RP04394,RP00287,RP00729,RP05859,RP01666,RP00109	R00709,R00267,R01702,R04138,R00479,R04097,R01978,R00211,R00210,R00209,R01196,R00212,R01324,R02085,R07601,R00709,R00267,R00472,R00351,R00352,R00362,R01978,R07997,R08082,R08050,R05036,R05037,R01412,R05857,R05229,R05039,R08611,R06551,R05301,R05302,R05097,R03812,R05320,R06539,R01252,R08081,R03737,R03376,R05419,R02444,R02445,R01879,R06338,R06335,R03218,R02160,R06336,R06337,R02486,R07366,R07996,R03219,R05228,R07993,R03590,R07187,R06540,R07329,R08610,R03806,R07184,R04276,R07186,R03640,R07368,R03809,R07367,R05469,R05468,R03009,R03008,R04073,R03451,R05722,R05723,R05466,R02397,R06323,R06322,R03126,R07185,R01090,R01088,R00238,R00214,R00216,R04096,R04095,R01702,R08566,R07601,R01651,R08566,R01651,R00344,R00930,R00217,R00353
407	0.50	322	23	57	0	1	C00024->C00123:[49->1,49->3,50->2], C00022->C00123:[2->3]	RP00128,RP00300,RP11035,RP03767,RP00568,RP01456,RP01670,RP06101,RP00026,RP04318,RP05983,RP03735,RP01963,RP06172,RP06374,RP04290,RP01457,RP00424,RP11034,RP00729,RP00287,RP05859,RP01666	R00710,R00711,R01019,R00326,R00944,R00943,R01702,R04138,R01218,R01220,R01360,R01655,R00214,R00216,R00743,R01323,R01179,R05508,R00393,R04057,R02955,R05336,R01359,R05509,R00928,R04000,R00229,R07832,R03884,R00227,R03153,R00235,R00224,R05103,R01281,R00134,R03215,R03146,R00519,R02085,R00472,R00945,R00220,R01360,R01090,R01088,R07601,R04096,R04095,R00214,R00216,R01702,R08566,R07601,R01651,R08566,R01651
408	1.00	345	25	60	0	1	C00024->C00123:[49->1,49->5,50->2,50->3,50->8,50->9]	RP00305,RP06172,RP00304,RP11035,RP03767,RP01456,RP00930,RP11427,RP01887,RP01457,RP12277,RP01431,RP00085,RP01963,RP05857,RP00177,RP06799,RP00424,RP00032,RP04394,RP00079,RP11034,RP00729,RP05859,RP01666	R00709,R00267,R00472,R08549,R01197,R00265,R01702,R04138,R01360,R00479,R04097,R01978,R01360,R00238,R01324,R01357,R00410,R01365,R01359,R01358,R02085,R00709,R00267,R00351,R00352,R00362,R01978,R01090,R01088,R02990,R00405,R00406,R00407,R02956,R02084,R01780,R00727,R00410,R02407,R05588,R00432,R01559,R03154,R06904,R00238,R00361,R00360,R00343,R00342,R01447,R01257,R07601,R04096,R04095,R01702,R08566,R07601,R01651,R08566,R01651
409	0.50	256	17	44	0	1	C00024->C00123:[49->1,49->3,50->2]	RP06172,RP11035,RP03767,RP05898,RP01456,RP00026,RP00424,RP11034,RP00729,RP05859,RP01457,RP01666,RP04318,RP01292,RP00937,RP01963,RP00128	R00472,R01702,R04138,R00397,R00489,R01360,R00743,R01323,R01179,R05508,R00393,R04057,R02955,R05336,R01359,R05509,R00928,R04000,R00229,R07832,R03884,R00227,R03153,R00235,R01090,R01088,R07601,R04096,R04095,R01702,R08566,R07601,R01651,R01360,R08566,R01651,R00224,R01082,R00490,R02085,R00710,R00711,R01019,R00326
410	0.67	281	16	35	0	1	C00024->C00123:[49->1,49->3,50->2,50->8]	RP06172,RP06799,RP11034,RP11035,RP03767,RP00937,RP04394,RP00424,RP01887,RP00729,RP05859,RP01666,RP00059,RP01292,RP05729,RP01963	R00472,R01978,R07601,R01702,R04138,R00490,R00238,R01090,R01088,R01978,R04096,R04095,R01702,R08566,R07601,R01651,R08566,R01651,R00400,R00695,R01731,R00355,R00373,R01713,R07164,R07165,R00357,R01082,R00217,R00346,R00345,R00726,R00341,R00431,R02085
411	0.33	521	22	40	0	0	C00024->C00123:[50->8], C00022->C00123:[3->3,3->8]	RP11035,RP03767,RP00568,RP11427,RP01887,RP01670,RP00121,RP00285,RP01431,RP01963,RP06374,RP06172,RP06799,RP00177,RP00424,RP00930,RP04290,RP00729,RP05859,RP06373,RP00109,RP01292	R01702,R04138,R01218,R01220,R04097,R01978,R01655,R00412,R00408,R02164,R00402,R00211,R00210,R00209,R01196,R00212,R01324,R02085,R00945,R00472,R01978,R00351,R00352,R00362,R01090,R01088,R00479,R00220,R04096,R04095,R01702,R08566,R07601,R01651,R00941,R00344,R00930,R00217,R00353,R01082
412	0.67	996	19	42	0	1	C00024->C00123:[49->3,49->5,50->8,50->9], C00022->C00123:[1->3,1->5,3->8,3->9]	RP08075,RP11035,RP03767,RP06643,RP01887,RP05709,RP12277,RP05067,RP01963,RP06172,RP06799,RP00424,RP00079,RP11034,RP00729,RP05859,RP00285,RP01666,RP08076	R04385,R01702,R04138,R01626,R01978,R04726,R04952,R02768,R04957,R07762,R04963,R04355,R04960,R04968,R00238,R00344,R02085,R00472,R01978,R01090,R01088,R00361,R00360,R00343,R00342,R01447,R01257,R07601,R04096,R04095,R01702,R08566,R07601,R01651,R00211,R00210,R00209,R01196,R00212,R08566,R01651,R04386
413	1.00	359	25	44	0	1	C00024->C00123:[49->1,49->5,50->2,50->8,50->9], C00022->C00123:[1->1,1->5,3->2,3->3,3->8,3->9]	RP00300,RP11035,RP03767,RP00568,RP01456,RP01670,RP01887,RP11427,RP12277,RP03735,RP00085,RP01963,RP06374,RP06799,RP11034,RP04290,RP04394,RP01457,RP00424,RP10730,RP00729,RP05859,RP00285,RP01666,RP10741	R00944,R00943,R01702,R04138,R01218,R01220,R01360,R01655,R01978,R04097,R00238,R00134,R03215,R03146,R00519,R01357,R00410,R01365,R01359,R01358,R02085,R00945,R01978,R07601,R00220,R00238,R01360,R01090,R01088,R01699,R04096,R04095,R01702,R08566,R07601,R01651,R00211,R00210,R00209,R01196,R00212,R08566,R01651,R02569
414	0.33	363	17	29	0	1	C00024->C00123:[50->8], C00022->C00123:[3->3,3->8]	RP06374,RP06799,RP01887,RP00424,RP03767,RP00568,RP01666,RP01670,RP01103,RP11034,RP00729,RP05859,RP00762,RP11035,RP00285,RP01963,RP06373	R00945,R01978,R01978,R01090,R01088,R04138,R01218,R01220,R08566,R01651,R01655,R00782,R07601,R04096,R04095,R01702,R08566,R07601,R01651,R03923,R00891,R01702,R00211,R00210,R00209,R01196,R00212,R02085,R00941
415	0.33	481	16	23	0	0	C00024->C00123:[50->8], C00022->C00123:[3->3]	RP06374,RP06172,RP06799,RP00424,RP03767,RP11035,RP00287,RP04290,RP11427,RP01887,RP00729,RP05859,RP01670,RP00568,RP01963,RP06373	R00945,R00472,R01978,R01090,R01088,R04138,R01702,R00214,R00216,R00220,R04097,R01978,R04096,R04095,R01702,R08566,R07601,R01651,R01655,R01218,R01220,R02085,R00941
416	0.67	326	13	34	0	1	C00024->C00123:[49->5,50->8,50->9], C00022->C00123:[1->5,2->3,3->8,3->9]	RP00285,RP06799,RP11034,RP05698,RP03767,RP11035,RP00424,RP01887,RP00729,RP05859,RP12277,RP01666,RP01963	R00211,R00210,R00209,R01196,R00212,R01978,R07601,R01196,R00006,R00014,R00211,R00210,R01699,R00207,R00224,R00226,R00209,R05636,R03145,R04138,R01702,R01090,R01088,R01978,R04096,R04095,R01702,R08566,R07601,R01651,R00238,R08566,R01651,R02085
417	0.50	295	14	27	0	0	C00024->C00123:[49->1,50->2,50->8], C00022->C00123:[1->1,3->2,3->8]	RP11035,RP03767,RP01456,RP04394,RP01457,RP10741,RP00424,RP00729,RP05859,RP10730,RP00285,RP00085,RP11427,RP01963	R01702,R04138,R01360,R00238,R01360,R02569,R01090,R01088,R04096,R04095,R01702,R08566,R07601,R01651,R01699,R00211,R00210,R00209,R01196,R00212,R01357,R00410,R01365,R01359,R01358,R04097,R02085
418	0.17	500	10	21	0	1	C00024->C00123:[49->3]	RP06023,RP05859,RP06172,RP05067,RP00424,RP11035,RP10992,RP01666,RP00079,RP11034	R00149,R00150,R01702,R08566,R07601,R01651,R00472,R00344,R01090,R01088,R01702,R07641,R08566,R01651,R00361,R00360,R00343,R00342,R01447,R01257,R07601
419	0.83	181	21	107	0	1	C00024->C00123:[49->1,49->5,50->2,50->3,50->9], C00022->C00123:[1->1,1->5,3->2,3->3,3->9]	RP00305,RP06172,RP11035,RP03767,RP01456,RP00930,RP01457,RP12277,RP01431,RP00085,RP01963,RP05857,RP00177,RP00015,RP00424,RP00079,RP11034,RP00729,RP05859,RP00285,RP01666	R00709,R00267,R00472,R01702,R04138,R01360,R00479,R01360,R00238,R01324,R01357,R00410,R01365,R01359,R01358,R02085,R00709,R00267,R00351,R00352,R00362,R07997,R08082,R08050,R05036,R05037,R01412,R05857,R05229,R05039,R08611,R06551,R05301,R05302,R05097,R03812,R05320,R06539,R01252,R08081,R03737,R03376,R05419,R02444,R02445,R01879,R06338,R06335,R03218,R02160,R06336,R06337,R02486,R07366,R07996,R03219,R05228,R07993,R03590,R07187,R06540,R07329,R08610,R03806,R07184,R04276,R07186,R03640,R07368,R03809,R07367,R05469,R05468,R03009,R03008,R04073,R03451,R05722,R05723,R05466,R02397,R06323,R06322,R03126,R07185,R01090,R01088,R00361,R00360,R00343,R00342,R01447,R01257,R07601,R04096,R04095,R01702,R08566,R07601,R01651,R00211,R00210,R00209,R01196,R00212,R08566,R01651
420	1.00	200	26	130	0	1	C00024->C00123:[49->1,49->5,50->2,50->8,50->9], C00022->C00123:[1->1,1->5,2->3,3->2,3->8,3->9]	RP00305,RP00128,RP04318,RP11035,RP03767,RP01456,RP00930,RP11427,RP00026,RP12277,RP01431,RP00085,RP01963,RP05857,RP01887,RP06799,RP00177,RP00015,RP00424,RP01457,RP11034,RP00729,RP05859,RP00285,RP01666,RP00109	R00709,R00267,R00710,R00711,R01019,R00326,R00224,R01702,R04138,R01360,R00479,R04097,R00743,R01323,R01179,R05508,R00393,R04057,R02955,R05336,R01359,R05509,R00928,R04000,R00229,R07832,R03884,R00227,R03153,R00235,R00238,R01324,R01357,R00410,R01365,R01359,R01358,R02085,R00709,R00267,R01978,R01978,R00351,R00352,R00362,R07997,R08082,R08050,R05036,R05037,R01412,R05857,R05229,R05039,R08611,R06551,R05301,R05302,R05097,R03812,R05320,R06539,R01252,R08081,R03737,R03376,R05419,R02444,R02445,R01879,R06338,R06335,R03218,R02160,R06336,R06337,R02486,R07366,R07996,R03219,R05228,R07993,R03590,R07187,R06540,R07329,R08610,R03806,R07184,R04276,R07186,R03640,R07368,R03809,R07367,R05469,R05468,R03009,R03008,R04073,R03451,R05722,R05723,R05466,R02397,R06323,R06322,R03126,R07185,R01090,R01088,R01360,R07601,R04096,R04095,R01702,R08566,R07601,R01651,R00211,R00210,R00209,R01196,R00212,R08566,R01651,R00344,R00930,R00217,R00353
421	0.33	272	10	19	0	0	C00024->C00123:[49->1,50->2], C00022->C00123:[1->1,3->2]	RP11035,RP03767,RP01456,RP11427,RP00424,RP00729,RP05859,RP01457,RP00285,RP01963	R01702,R04138,R01360,R04097,R01090,R01088,R04096,R04095,R01702,R08566,R07601,R01651,R01360,R00211,R00210,R00209,R01196,R00212,R02085
422	0.83	285	22	61	0	1	C00024->C00123:[49->1,49->5,50->2,50->9], C00022->C00123:[1->1,1->5,3->2,3->3,3->9]	RP00300,RP11035,RP03767,RP00568,RP01456,RP01670,RP00026,RP12277,RP03735,RP00285,RP00085,RP01963,RP06374,RP00128,RP11034,RP04290,RP01457,RP00424,RP00729,RP05859,RP01666,RP04318	R00944,R00943,R01702,R04138,R01218,R01220,R01360,R01655,R00743,R01323,R01179,R05508,R00393,R04057,R02955,R05336,R01359,R05509,R00928,R04000,R00229,R07832,R03884,R00227,R03153,R00235,R00238,R00134,R03215,R03146,R00519,R00211,R00210,R00209,R01196,R00212,R01357,R00410,R01365,R01359,R01358,R02085,R00945,R00710,R00711,R01019,R00326,R07601,R00220,R01360,R01090,R01088,R04096,R04095,R01702,R08566,R07601,R01651,R08566,R01651,R00224
423	1.00	327	28	66	0	1	C00024->C00123:[49->1,49->3,49->5,50->2,50->8,50->9], C00022->C00123:[2->3]	RP00128,RP00300,RP11035,RP03767,RP00568,RP01456,RP01670,RP06101,RP00026,RP11427,RP04318,RP05983,RP03735,RP00085,RP01963,RP06172,RP06374,RP06799,RP01887,RP04290,RP12277,RP01457,RP00424,RP11034,RP00729,RP00287,RP05859,RP01666	R00710,R00711,R01019,R00326,R00944,R00943,R01702,R04138,R01218,R01220,R01360,R01655,R00214,R00216,R00743,R01323,R01179,R05508,R00393,R04057,R02955,R05336,R01359,R05509,R00928,R04000,R00229,R07832,R03884,R00227,R03153,R00235,R04097,R00224,R05103,R01281,R00134,R03215,R03146,R00519,R01357,R00410,R01365,R01359,R01358,R02085,R00472,R00945,R01978,R01978,R00220,R00238,R01360,R01090,R01088,R07601,R04096,R04095,R00214,R00216,R01702,R08566,R07601,R01651,R08566,R01651
424	0.67	282	18	69	0	1	C00024->C00123:[49->1,49->3,50->2,50->8], C00022->C00123:[1->1,1->3,3->2,3->8]	RP06172,RP11035,RP03767,RP05694,RP11427,RP01887,RP05067,RP01963,RP06799,RP00424,RP01077,RP04394,RP00079,RP11034,RP00729,RP05859,RP00285,RP01666	R00472,R01702,R04138,R04709,R07989,R06635,R06637,R06636,R06459,R06458,R06448,R07250,R06510,R07253,R05331,R06641,R00233,R06511,R06512,R06643,R06644,R06645,R02505,R07987,R07251,R07988,R05188,R06482,R06483,R06480,R06481,R02447,R05464,R01613,R01614,R05190,R07758,R02223,R07254,R02224,R04097,R01978,R00344,R02085,R01978,R01090,R01088,R00742,R00238,R00361,R00360,R00343,R00342,R01447,R01257,R07601,R04096,R04095,R01702,R08566,R07601,R01651,R00211,R00210,R00209,R01196,R00212,R08566,R01651
425	1.00	413	26	40	0	1	C00024->C00123:[49->1,49->3,49->5,50->2,50->8,50->9], C00022->C00123:[2->3]	RP00287,RP03767,RP00568,RP01456,RP01670,RP06101,RP01887,RP11427,RP12277,RP05983,RP00085,RP01963,RP06172,RP06374,RP06799,RP10730,RP04290,RP01666,RP01457,RP00424,RP11034,RP00729,RP05859,RP06373,RP11035,RP10741	R00214,R00216,R04138,R01218,R01220,R01360,R01655,R00214,R00216,R01978,R04097,R00238,R05103,R01281,R01357,R00410,R01365,R01359,R01358,R02085,R00472,R00945,R01978,R01699,R00220,R08566,R01651,R01360,R01090,R01088,R07601,R04096,R04095,R01702,R08566,R07601,R01651,R00941,R01702,R02569
426	1.00	296	26	65	0	1	C00024->C00123:[49->1,49->5,50->2,50->8,50->9], C00022->C00123:[1->1,1->5,3->2,3->3,3->8,3->9]	RP00300,RP11035,RP03767,RP00568,RP01456,RP01670,RP01887,RP00026,RP12277,RP03735,RP00285,RP00085,RP01963,RP06374,RP00128,RP06799,RP11034,RP04290,RP04394,RP01457,RP00424,RP00729,RP05859,RP01666,RP04318,RP11427	R00944,R00943,R01702,R04138,R01218,R01220,R01360,R01655,R01978,R00743,R01323,R01179,R05508,R00393,R04057,R02955,R05336,R01359,R05509,R00928,R04000,R00229,R07832,R03884,R00227,R03153,R00235,R00238,R00134,R03215,R03146,R00519,R00211,R00210,R00209,R01196,R00212,R01357,R00410,R01365,R01359,R01358,R02085,R00945,R00710,R00711,R01019,R00326,R01978,R07601,R00220,R00238,R01360,R01090,R01088,R04096,R04095,R01702,R08566,R07601,R01651,R08566,R01651,R00224,R04097
427	0.83	381	18	36	0	1	C00024->C00123:[49->1,49->3,49->5,50->2,50->9], C00022->C00123:[1->1,1->3,1->5,3->2,3->9]	RP06172,RP11035,RP03767,RP01456,RP00930,RP12277,RP01292,RP00085,RP01963,RP05857,RP00424,RP01457,RP11034,RP00729,RP00121,RP00285,RP01666,RP05859	R00472,R01702,R04138,R01360,R00479,R00238,R01082,R01357,R00410,R01365,R01359,R01358,R02085,R00709,R00267,R01090,R01088,R01360,R07601,R04096,R04095,R00412,R00408,R02164,R00402,R00211,R00210,R00209,R01196,R00212,R08566,R01651,R01702,R08566,R07601,R01651
428	1.00	391	23	34	0	1	C00024->C00123:[49->1,49->5,50->2,50->8,50->9], C00022->C00123:[3->3]	RP11035,RP03767,RP00568,RP01456,RP01670,RP01887,RP11427,RP12277,RP00085,RP01963,RP06374,RP06799,RP10730,RP04290,RP04394,RP01457,RP00424,RP11034,RP00729,RP05859,RP06373,RP01666,RP10741	R01702,R04138,R01218,R01220,R01360,R01655,R01978,R04097,R00238,R01357,R00410,R01365,R01359,R01358,R02085,R00945,R01978,R01699,R00220,R00238,R01360,R01090,R01088,R07601,R04096,R04095,R01702,R08566,R07601,R01651,R00941,R08566,R01651,R02569
429	0.67	428	22	34	0	1	C00024->C00123:[49->1,50->2,50->8], C00022->C00123:[3->3]	RP00300,RP00287,RP03767,RP00568,RP01666,RP01670,RP01887,RP11427,RP03735,RP01963,RP06172,RP06374,RP06799,RP11034,RP04290,RP04394,RP00424,RP10730,RP00729,RP05859,RP11035,RP10741	R00944,R00943,R00214,R00216,R04138,R01218,R01220,R08566,R01651,R01655,R01978,R04097,R00134,R03215,R03146,R00519,R02085,R00472,R00945,R01978,R07601,R00220,R00238,R01090,R01088,R01699,R04096,R04095,R01702,R08566,R07601,R01651,R01702,R02569
430	0.67	352	16	23	0	1	C00024->C00123:[49->1,49->3,50->2,50->8]	RP06172,RP11035,RP03767,RP05898,RP11427,RP01887,RP01292,RP00937,RP01963,RP06799,RP00424,RP04394,RP11034,RP00729,RP05859,RP01666	R00472,R01702,R04138,R00397,R00489,R04097,R01978,R01082,R00490,R02085,R01978,R01090,R01088,R00238,R07601,R04096,R04095,R01702,R08566,R07601,R01651,R08566,R01651
431	0.50	272	16	46	0	0	C00024->C00123:[49->1,50->2,50->8]	RP06172,RP00128,RP11035,RP03767,RP01456,RP04394,RP01457,RP00424,RP00729,RP05859,RP00026,RP00287,RP04318,RP00085,RP11427,RP01963	R00472,R00710,R00711,R01019,R00326,R01702,R04138,R01360,R00238,R01360,R01090,R01088,R04096,R04095,R01702,R08566,R07601,R01651,R00743,R01323,R01179,R05508,R00393,R04057,R02955,R05336,R01359,R05509,R00928,R04000,R00229,R07832,R03884,R00227,R03153,R00235,R00214,R00216,R00224,R01357,R00410,R01365,R01359,R01358,R04097,R02085
432	1.00	337	28	82	0	1	C00024->C00123:[49->1,49->5,50->2,50->8,50->9], C00022->C00123:[2->3]	RP00305,RP06172,RP00304,RP11035,RP03767,RP01456,RP00930,RP11427,RP01887,RP01457,RP12277,RP04318,RP01431,RP00085,RP06799,RP01963,RP05857,RP00128,RP00177,RP00424,RP00032,RP00287,RP00026,RP11034,RP00729,RP05859,RP01666,RP00109	R00709,R00267,R00472,R08549,R01197,R00265,R01702,R04138,R01360,R00479,R04097,R01978,R01360,R00238,R00224,R01324,R01357,R00410,R01365,R01359,R01358,R01978,R02085,R00709,R00267,R00710,R00711,R01019,R00326,R00351,R00352,R00362,R01090,R01088,R02990,R00405,R00406,R00407,R02956,R02084,R01780,R00727,R00410,R02407,R05588,R00432,R01559,R03154,R06904,R00214,R00216,R00743,R01323,R01179,R05508,R00393,R04057,R02955,R05336,R01359,R05509,R00928,R04000,R00229,R07832,R03884,R00227,R03153,R00235,R07601,R04096,R04095,R01702,R08566,R07601,R01651,R08566,R01651,R00344,R00930,R00217,R00353
433	1.00	340	27	71	0	1	C00024->C00123:[49->1,49->5,50->2,50->8,50->9], C00022->C00123:[2->3]	RP00128,RP04318,RP00287,RP03767,RP00568,RP01456,RP01670,RP06101,RP00026,RP05698,RP12277,RP00085,RP11035,RP01963,RP06172,RP06374,RP06799,RP01887,RP04290,RP01457,RP00424,RP11034,RP00729,RP05859,RP06373,RP01666,RP11427	R00710,R00711,R01019,R00326,R00224,R00214,R00216,R04138,R01218,R01220,R01360,R01655,R00214,R00216,R00743,R01323,R01179,R05508,R00393,R04057,R02955,R05336,R01359,R05509,R00928,R04000,R00229,R07832,R03884,R00227,R03153,R00235,R01196,R00006,R00014,R00211,R00210,R01699,R00207,R00224,R00226,R00209,R05636,R03145,R00238,R01357,R00410,R01365,R01359,R01358,R01702,R02085,R00472,R00945,R01978,R01978,R00220,R01360,R01090,R01088,R07601,R04096,R04095,R01702,R08566,R07601,R01651,R00941,R08566,R01651,R04097
434	0.83	337	21	56	0	1	C00024->C00123:[49->1,49->5,50->2,50->3,50->9]	RP00305,RP06172,RP00304,RP11035,RP03767,RP01456,RP00930,RP01457,RP12277,RP01431,RP00085,RP01963,RP05857,RP00177,RP00424,RP00032,RP00079,RP11034,RP00729,RP05859,RP01666	R00709,R00267,R00472,R08549,R01197,R00265,R01702,R04138,R01360,R00479,R01360,R00238,R01324,R01357,R00410,R01365,R01359,R01358,R02085,R00709,R00267,R00351,R00352,R00362,R01090,R01088,R02990,R00405,R00406,R00407,R02956,R02084,R01780,R00727,R00410,R02407,R05588,R00432,R01559,R03154,R06904,R00361,R00360,R00343,R00342,R01447,R01257,R07601,R04096,R04095,R01702,R08566,R07601,R01651,R08566,R01651
435	1.00	391	22	35	0	1	C00024->C00123:[49->1,49->5,50->2,50->8,50->9], C00022->C00123:[1->1,1->5,3->2,3->3,3->8,3->9]	RP06172,RP11035,RP03767,RP00568,RP01670,RP01887,RP11427,RP12277,RP01963,RP06374,RP06799,RP00424,RP00287,RP04394,RP01103,RP11034,RP00729,RP05859,RP00762,RP00285,RP01666,RP06373	R00472,R01702,R04138,R01218,R01220,R01655,R01978,R04097,R00238,R02085,R00945,R01978,R01090,R01088,R00214,R00216,R00238,R00782,R07601,R04096,R04095,R01702,R08566,R07601,R01651,R03923,R00891,R00211,R00210,R00209,R01196,R00212,R08566,R01651,R00941
436	0.17	285	14	44	0	1	C00022->C00123:[3->3]	RP11034,RP00128,RP06374,RP00026,RP04290,RP00568,RP01666,RP01670,RP00424,RP05859,RP04318,RP11035,RP03735,RP00300	R07601,R00710,R00711,R01019,R00326,R00945,R00743,R01323,R01179,R05508,R00393,R04057,R02955,R05336,R01359,R05509,R00928,R04000,R00229,R07832,R03884,R00227,R03153,R00235,R00220,R01218,R01220,R08566,R01651,R01655,R01090,R01088,R01702,R08566,R07601,R01651,R00224,R01702,R00134,R03215,R03146,R00519,R00944,R00943
437	0.33	302	9	14	0	0	C00024->C00123:[49->1,50->2]	RP00424,RP00729,RP05859,RP01963,RP11035,RP03767,RP01456,RP01457,RP11427	R01090,R01088,R04096,R04095,R01702,R08566,R07601,R01651,R02085,R01702,R04138,R01360,R01360,R04097
438	0.67	332	15	26	0	1	C00024->C00123:[49->3,49->5,50->8,50->9], C00022->C00123:[1->3,1->5,3->8,3->9]	RP06172,RP06799,RP01887,RP00424,RP03767,RP11035,RP06101,RP11427,RP11034,RP00729,RP12277,RP05859,RP00285,RP01666,RP01963	R00472,R01978,R01978,R01090,R01088,R04138,R01702,R00214,R00216,R04097,R07601,R04096,R04095,R00238,R01702,R08566,R07601,R01651,R00211,R00210,R00209,R01196,R00212,R08566,R01651,R02085
439	1.00	303	28	83	0	1	C00024->C00123:[49->1,49->5,50->2,50->3,50->8,50->9]	RP00305,RP06172,RP00304,RP11035,RP03767,RP01456,RP00930,RP11427,RP01887,RP00079,RP00177,RP12277,RP01431,RP00085,RP01963,RP05857,RP00128,RP06799,RP11034,RP00424,RP00032,RP04394,RP01457,RP00026,RP00729,RP05859,RP01666,RP04318	R00709,R00267,R00472,R08549,R01197,R00265,R01702,R04138,R01360,R00479,R04097,R01978,R00361,R00360,R00343,R00342,R01447,R01257,R00351,R00352,R00362,R00238,R01324,R01357,R00410,R01365,R01359,R01358,R02085,R00709,R00267,R00710,R00711,R01019,R00326,R01978,R07601,R01090,R01088,R02990,R00405,R00406,R00407,R02956,R02084,R01780,R00727,R00410,R02407,R05588,R00432,R01559,R03154,R06904,R00238,R01360,R00743,R01323,R01179,R05508,R00393,R04057,R02955,R05336,R01359,R05509,R00928,R04000,R00229,R07832,R03884,R00227,R03153,R00235,R04096,R04095,R01702,R08566,R07601,R01651,R08566,R01651,R00224
440	1.00	380	23	38	0	1	C00024->C00123:[49->1,49->5,50->2,50->8,50->9], C00022->C00123:[3->3]	RP00300,RP11035,RP03767,RP00568,RP01456,RP01670,RP01887,RP11427,RP12277,RP03735,RP00085,RP01963,RP06374,RP06799,RP10730,RP04290,RP01457,RP00424,RP11034,RP00729,RP05859,RP01666,RP10741	R00944,R00943,R01702,R04138,R01218,R01220,R01360,R01655,R01978,R04097,R00238,R00134,R03215,R03146,R00519,R01357,R00410,R01365,R01359,R01358,R02085,R00945,R01978,R01699,R00220,R01360,R01090,R01088,R07601,R04096,R04095,R01702,R08566,R07601,R01651,R08566,R01651,R02569
441	0.17	301	11	57	0	1	C00024->C00123:[49->3]	RP08075,RP11034,RP00424,RP01666,RP05694,RP00079,RP11035,RP05859,RP05067,RP08076,RP06172	R04385,R07601,R01090,R01088,R08566,R01651,R04709,R07989,R06635,R06637,R06636,R06459,R06458,R06448,R07250,R06510,R07253,R05331,R06641,R00233,R06511,R06512,R06643,R06644,R06645,R02505,R07987,R07251,R07988,R05188,R06482,R06483,R06480,R06481,R02447,R05464,R01613,R01614,R05190,R07758,R02223,R07254,R02224,R00361,R00360,R00343,R00342,R01447,R01257,R01702,R01702,R08566,R07601,R01651,R00344,R04386,R00472
442	1.00	274	19	42	0	1	C00024->C00123:[49->1,49->3,49->5,50->2,50->8,50->9], C00022->C00123:[1->1,1->3,1->5,3->2,3->8,3->9]	RP06172,RP11035,RP03767,RP11427,RP01887,RP00059,RP12277,RP01292,RP05729,RP01963,RP06799,RP00424,RP04394,RP00937,RP11034,RP00729,RP05859,RP00285,RP01666	R00472,R01702,R04138,R04097,R01978,R00400,R00695,R01731,R00355,R00373,R01713,R07164,R07165,R00357,R00238,R01082,R00217,R00346,R00345,R00726,R00341,R00431,R02085,R01978,R01090,R01088,R00238,R00490,R07601,R04096,R04095,R01702,R08566,R07601,R01651,R00211,R00210,R00209,R01196,R00212,R08566,R01651
443	0.67	480	17	29	0	1	C00024->C00123:[49->1,49->3,50->2,50->8]	RP06172,RP11035,RP03767,RP11427,RP01887,RP05067,RP10992,RP01963,RP06799,RP11034,RP00424,RP04394,RP00079,RP06023,RP00729,RP05859,RP01666	R00472,R01702,R04138,R04097,R01978,R00344,R07641,R02085,R01978,R07601,R01090,R01088,R00238,R00361,R00360,R00343,R00342,R01447,R01257,R00149,R00150,R04096,R04095,R01702,R08566,R07601,R01651,R08566,R01651
444	1.00	326	18	29	0	1	C00024->C00123:[49->1,49->3,49->5,50->2,50->8,50->9], C00022->C00123:[1->1,1->3,1->5,3->2,3->8,3->9]	RP06172,RP11035,RP03767,RP05898,RP11427,RP01887,RP12277,RP01292,RP00937,RP01963,RP06799,RP00424,RP04394,RP11034,RP00729,RP05859,RP00285,RP01666	R00472,R01702,R04138,R00397,R00489,R04097,R01978,R00238,R01082,R00490,R02085,R01978,R01090,R01088,R00238,R07601,R04096,R04095,R01702,R08566,R07601,R01651,R00211,R00210,R00209,R01196,R00212,R08566,R01651
445	0.83	365	16	28	0	0	C00024->C00123:[49->1,49->3,49->5,50->2,50->9], C00022->C00123:[2->3]	RP11035,RP03767,RP01456,RP11427,RP06101,RP12277,RP05983,RP00085,RP01963,RP06172,RP00424,RP01457,RP04290,RP00729,RP00287,RP05859	R01702,R04138,R01360,R04097,R00214,R00216,R00238,R05103,R01281,R01357,R00410,R01365,R01359,R01358,R02085,R00472,R01090,R01088,R01360,R00220,R04096,R04095,R00214,R00216,R01702,R08566,R07601,R01651
446	0.83	194	23	127	0	1	C00024->C00123:[49->1,49->5,50->2,50->9], C00022->C00123:[1->1,1->5,2->3,3->2,3->9]	RP00305,RP00128,RP12277,RP11035,RP03767,RP01456,RP00930,RP00026,RP04318,RP01431,RP00085,RP01963,RP05857,RP00177,RP00015,RP00424,RP01457,RP11034,RP00729,RP05859,RP00285,RP01666,RP00109	R00709,R00267,R00710,R00711,R01019,R00326,R00238,R01702,R04138,R01360,R00479,R00743,R01323,R01179,R05508,R00393,R04057,R02955,R05336,R01359,R05509,R00928,R04000,R00229,R07832,R03884,R00227,R03153,R00235,R00224,R01324,R01357,R00410,R01365,R01359,R01358,R02085,R00709,R00267,R00351,R00352,R00362,R07997,R08082,R08050,R05036,R05037,R01412,R05857,R05229,R05039,R08611,R06551,R05301,R05302,R05097,R03812,R05320,R06539,R01252,R08081,R03737,R03376,R05419,R02444,R02445,R01879,R06338,R06335,R03218,R02160,R06336,R06337,R02486,R07366,R07996,R03219,R05228,R07993,R03590,R07187,R06540,R07329,R08610,R03806,R07184,R04276,R07186,R03640,R07368,R03809,R07367,R05469,R05468,R03009,R03008,R04073,R03451,R05722,R05723,R05466,R02397,R06323,R06322,R03126,R07185,R01090,R01088,R01360,R07601,R04096,R04095,R01702,R08566,R07601,R01651,R00211,R00210,R00209,R01196,R00212,R08566,R01651,R00344,R00930,R00217,R00353
447	1.00	368	21	45	0	1	C00024->C00123:[49->1,49->5,50->2,50->8,50->9], C00022->C00123:[2->3]	RP11035,RP03767,RP01456,RP11427,RP06101,RP01887,RP05698,RP12277,RP05983,RP00085,RP01963,RP06172,RP06799,RP04290,RP01457,RP00424,RP11034,RP00729,RP00287,RP05859,RP01666	R01702,R04138,R01360,R04097,R00214,R00216,R01978,R01196,R00006,R00014,R00211,R00210,R01699,R00207,R00224,R00226,R00209,R05636,R03145,R00238,R05103,R01281,R01357,R00410,R01365,R01359,R01358,R02085,R00472,R01978,R00220,R01360,R01090,R01088,R07601,R04096,R04095,R00214,R00216,R01702,R08566,R07601,R01651,R08566,R01651
448	0.33	367	17	32	0	1	C00024->C00123:[50->8], C00022->C00123:[3->3,3->8]	RP06374,RP06799,RP01887,RP04290,RP03767,RP00568,RP01670,RP00424,RP11034,RP00729,RP05859,RP01666,RP03735,RP00285,RP11035,RP01963,RP00300	R00945,R01978,R01978,R00220,R04138,R01218,R01220,R01655,R01090,R01088,R07601,R04096,R04095,R01702,R08566,R07601,R01651,R08566,R01651,R00134,R03215,R03146,R00519,R00211,R00210,R00209,R01196,R00212,R01702,R02085,R00944,R00943
449	0.67	426	18	36	0	0	C00024->C00123:[49->1,49->5,50->2,50->9], C00022->C00123:[1->1,1->5,3->2,3->9]	RP12277,RP00424,RP03767,RP01456,RP00285,RP00930,RP11427,RP05880,RP11035,RP00729,RP00121,RP01457,RP00287,RP05859,RP01292,RP00085,RP01431,RP01963	R00238,R01090,R01088,R04138,R01360,R00211,R00210,R00209,R01196,R00212,R00479,R04097,R00351,R00352,R01702,R04096,R04095,R00412,R00408,R02164,R00402,R01360,R00214,R00216,R01702,R08566,R07601,R01651,R01082,R01357,R00410,R01365,R01359,R01358,R01324,R02085
450	0.67	377	20	35	0	1	C00024->C00123:[49->5,50->8,50->9], C00022->C00123:[1->5,3->3,3->8,3->9]	RP00300,RP11035,RP03767,RP00568,RP01670,RP01887,RP12277,RP03735,RP01963,RP06374,RP06799,RP11034,RP04290,RP00424,RP10730,RP00729,RP05859,RP00285,RP01666,RP10741	R00944,R00943,R01702,R04138,R01218,R01220,R01655,R01978,R00238,R00134,R03215,R03146,R00519,R02085,R00945,R01978,R07601,R00220,R01090,R01088,R01699,R04096,R04095,R01702,R08566,R07601,R01651,R00211,R00210,R00209,R01196,R00212,R08566,R01651,R02569
451	0.67	328	22	50	0	1	C00024->C00123:[49->1,50->2,50->8], C00022->C00123:[3->3]	RP00128,RP00287,RP03767,RP00568,RP01666,RP01670,RP00026,RP11427,RP04318,RP01963,RP06172,RP06374,RP06799,RP01887,RP04290,RP04394,RP00424,RP11034,RP00729,RP05859,RP06373,RP11035	R00710,R00711,R01019,R00326,R00214,R00216,R04138,R01218,R01220,R08566,R01651,R01655,R00743,R01323,R01179,R05508,R00393,R04057,R02955,R05336,R01359,R05509,R00928,R04000,R00229,R07832,R03884,R00227,R03153,R00235,R04097,R00224,R02085,R00472,R00945,R01978,R01978,R00220,R00238,R01090,R01088,R07601,R04096,R04095,R01702,R08566,R07601,R01651,R00941,R01702
452	0.67	437	18	34	0	1	C00024->C00123:[49->3,49->5,50->8,50->9], C00022->C00123:[1->3,1->5,3->8,3->9]	RP06172,RP11035,RP03767,RP11427,RP01887,RP12277,RP05067,RP10992,RP01963,RP06799,RP11034,RP00424,RP00079,RP06023,RP00729,RP05859,RP00285,RP01666	R00472,R01702,R04138,R04097,R01978,R00238,R00344,R07641,R02085,R01978,R07601,R01090,R01088,R00361,R00360,R00343,R00342,R01447,R01257,R00149,R00150,R04096,R04095,R01702,R08566,R07601,R01651,R00211,R00210,R00209,R01196,R00212,R08566,R01651
453	0.50	315	21	53	0	1	C00024->C00123:[49->1,50->2], C00022->C00123:[3->3]	RP01456,RP00128,RP00300,RP04290,RP03767,RP00568,RP00287,RP01457,RP01670,RP00424,RP11034,RP00729,RP05859,RP00026,RP11035,RP03735,RP04318,RP06172,RP01666,RP01963,RP06374	R01360,R00710,R00711,R01019,R00326,R00944,R00943,R00220,R04138,R01218,R01220,R00214,R00216,R01360,R01655,R01090,R01088,R07601,R04096,R04095,R01702,R08566,R07601,R01651,R00743,R01323,R01179,R05508,R00393,R04057,R02955,R05336,R01359,R05509,R00928,R04000,R00229,R07832,R03884,R00227,R03153,R00235,R01702,R00134,R03215,R03146,R00519,R00224,R00472,R08566,R01651,R02085,R00945
454	1.00	432	24	38	0	1	C00024->C00123:[49->1,49->5,50->2,50->8,50->9], C00022->C00123:[3->3]	RP00128,RP04318,RP11035,RP03767,RP00568,RP01456,RP01670,RP01887,RP11427,RP12277,RP00085,RP01963,RP06374,RP06799,RP04290,RP01457,RP00424,RP11034,RP00729,RP05859,RP08343,RP01666,RP04833,RP06373	R00710,R00711,R01019,R00326,R00224,R01702,R04138,R01218,R01220,R01360,R01655,R01978,R04097,R00238,R01357,R00410,R01365,R01359,R01358,R02085,R00945,R01978,R00220,R01360,R01090,R01088,R07601,R04096,R04095,R01702,R08566,R07601,R01651,R00236,R08566,R01651,R00316,R00941
455	0.83	227	26	139	0	1	C00024->C00123:[49->1,49->5,50->2,50->9], C00022->C00123:[2->3]	RP00305,RP00128,RP12277,RP11035,RP03767,RP01456,RP00930,RP06101,RP00026,RP04318,RP01431,RP00085,RP01963,RP05857,RP06172,RP00177,RP00015,RP05698,RP01457,RP00424,RP11034,RP00729,RP00287,RP05859,RP01666,RP00109	R00709,R00267,R00710,R00711,R01019,R00326,R00238,R01702,R04138,R01360,R00479,R00214,R00216,R00743,R01323,R01179,R05508,R00393,R04057,R02955,R05336,R01359,R05509,R00928,R04000,R00229,R07832,R03884,R00227,R03153,R00235,R00224,R01324,R01357,R00410,R01365,R01359,R01358,R02085,R00709,R00267,R00472,R00351,R00352,R00362,R07997,R08082,R08050,R05036,R05037,R01412,R05857,R05229,R05039,R08611,R06551,R05301,R05302,R05097,R03812,R05320,R06539,R01252,R08081,R03737,R03376,R05419,R02444,R02445,R01879,R06338,R06335,R03218,R02160,R06336,R06337,R02486,R07366,R07996,R03219,R05228,R07993,R03590,R07187,R06540,R07329,R08610,R03806,R07184,R04276,R07186,R03640,R07368,R03809,R07367,R05469,R05468,R03009,R03008,R04073,R03451,R05722,R05723,R05466,R02397,R06323,R06322,R03126,R07185,R01196,R00006,R00014,R00211,R00210,R01699,R00207,R00224,R00226,R00209,R05636,R03145,R01360,R01090,R01088,R07601,R04096,R04095,R00214,R00216,R01702,R08566,R07601,R01651,R08566,R01651,R00344,R00930,R00217,R00353
456	0.67	487	16	28	0	1	C00024->C00123:[49->1,49->3,50->2,50->8]	RP06172,RP06799,RP11034,RP00424,RP03767,RP11035,RP06023,RP05067,RP04394,RP00079,RP01887,RP00729,RP05859,RP01666,RP10992,RP01963	R00472,R01978,R07601,R01090,R01088,R04138,R01702,R00149,R00150,R00344,R00238,R00361,R00360,R00343,R00342,R01447,R01257,R01978,R04096,R04095,R01702,R08566,R07601,R01651,R08566,R01651,R07641,R02085
457	0.83	372	20	36	0	1	C00024->C00123:[49->1,49->5,50->2,50->9], C00022->C00123:[1->1,1->5,3->2,3->3,3->9]	RP06172,RP11035,RP03767,RP00568,RP01456,RP01670,RP12277,RP00085,RP01963,RP06374,RP11034,RP04290,RP00287,RP01457,RP00424,RP00729,RP05859,RP06373,RP00285,RP01666	R00472,R01702,R04138,R01218,R01220,R01360,R01655,R00238,R01357,R00410,R01365,R01359,R01358,R02085,R00945,R07601,R00220,R00214,R00216,R01360,R01090,R01088,R04096,R04095,R01702,R08566,R07601,R01651,R00941,R00211,R00210,R00209,R01196,R00212,R08566,R01651
458	0.67	442	19	27	0	1	C00024->C00123:[49->1,50->2,50->8], C00022->C00123:[3->3]	RP06172,RP11035,RP03767,RP00568,RP01670,RP01887,RP11427,RP01963,RP06374,RP06799,RP11034,RP04290,RP00287,RP04394,RP00424,RP00729,RP05859,RP06373,RP01666	R00472,R01702,R04138,R01218,R01220,R01655,R01978,R04097,R02085,R00945,R01978,R07601,R00220,R00214,R00216,R00238,R01090,R01088,R04096,R04095,R01702,R08566,R07601,R01651,R00941,R08566,R01651
459	1.00	323	26	58	0	1	C00024->C00123:[49->1,49->5,50->2,50->8,50->9], C00022->C00123:[3->3]	RP06172,RP11035,RP03767,RP00568,RP01456,RP01670,RP01887,RP00026,RP12277,RP00085,RP01963,RP06374,RP00128,RP06799,RP11034,RP04290,RP00287,RP04394,RP01457,RP00424,RP00729,RP05859,RP06373,RP01666,RP04318,RP11427	R00472,R01702,R04138,R01218,R01220,R01360,R01655,R01978,R00743,R01323,R01179,R05508,R00393,R04057,R02955,R05336,R01359,R05509,R00928,R04000,R00229,R07832,R03884,R00227,R03153,R00235,R00238,R01357,R00410,R01365,R01359,R01358,R02085,R00945,R00710,R00711,R01019,R00326,R01978,R07601,R00220,R00214,R00216,R00238,R01360,R01090,R01088,R04096,R04095,R01702,R08566,R07601,R01651,R00941,R08566,R01651,R00224,R04097
460	1.00	393	26	60	0	1	C00024->C00123:[49->1,49->5,50->2,50->8,50->9], C00022->C00123:[2->3]	RP00305,RP06172,RP00304,RP11035,RP03767,RP01456,RP00930,RP11427,RP01887,RP12277,RP01431,RP00085,RP01963,RP05857,RP00177,RP06799,RP00424,RP00032,RP00287,RP04394,RP01457,RP11034,RP00729,RP05859,RP01666,RP00109	R00709,R00267,R00472,R08549,R01197,R00265,R01702,R04138,R01360,R00479,R04097,R01978,R00238,R01324,R01357,R00410,R01365,R01359,R01358,R02085,R00709,R00267,R00351,R00352,R00362,R01978,R01090,R01088,R02990,R00405,R00406,R00407,R02956,R02084,R01780,R00727,R00410,R02407,R05588,R00432,R01559,R03154,R06904,R00214,R00216,R00238,R01360,R07601,R04096,R04095,R01702,R08566,R07601,R01651,R08566,R01651,R00344,R00930,R00217,R00353
461	0.50	348	15	27	0	0	C00024->C00123:[49->1,49->3,50->2], C00022->C00123:[1->1,1->3,2->3,3->2]	RP06172,RP00424,RP03767,RP01456,RP04290,RP11427,RP06101,RP11035,RP00729,RP05859,RP01457,RP00287,RP05983,RP00285,RP01963	R00472,R01090,R01088,R04138,R01360,R00220,R04097,R00214,R00216,R01702,R04096,R04095,R01702,R08566,R07601,R01651,R01360,R00214,R00216,R05103,R01281,R00211,R00210,R00209,R01196,R00212,R02085
462	1.00	251	22	62	0	1	C00024->C00123:[49->1,49->3,49->5,50->2,50->8,50->9]	RP06172,RP11035,RP03767,RP01456,RP11427,RP01887,RP00079,RP12277,RP00085,RP05729,RP01963,RP00128,RP06799,RP00424,RP04394,RP01457,RP00026,RP11034,RP00729,RP05859,RP01666,RP04318	R00472,R01702,R04138,R01360,R04097,R01978,R00361,R00360,R00343,R00342,R01447,R01257,R00238,R01357,R00410,R01365,R01359,R01358,R00217,R00346,R00345,R00726,R00341,R00431,R02085,R00710,R00711,R01019,R00326,R01978,R01090,R01088,R00238,R01360,R00743,R01323,R01179,R05508,R00393,R04057,R02955,R05336,R01359,R05509,R00928,R04000,R00229,R07832,R03884,R00227,R03153,R00235,R07601,R04096,R04095,R01702,R08566,R07601,R01651,R08566,R01651,R00224
463	0.83	432	21	44	0	1	C00024->C00123:[49->1,49->3,49->5,50->2,50->9], C00022->C00123:[1->1,1->3,1->5,3->2,3->9]	RP06172,RP11035,RP00177,RP01456,RP00930,RP12277,RP00109,RP01292,RP00085,RP01963,RP03767,RP00424,RP06101,RP01457,RP11034,RP00729,RP00121,RP00285,RP01666,RP05859,RP01431	R00472,R01702,R00351,R00352,R00362,R01360,R00479,R00238,R00344,R00930,R00217,R00353,R01082,R01357,R00410,R01365,R01359,R01358,R02085,R04138,R01090,R01088,R00214,R00216,R01360,R07601,R04096,R04095,R00412,R00408,R02164,R00402,R00211,R00210,R00209,R01196,R00212,R08566,R01651,R01702,R08566,R07601,R01651,R01324
464	0.67	464	17	31	0	0	C00024->C00123:[49->1,49->5,50->2,50->9]	RP12277,RP00424,RP03767,RP01456,RP00930,RP11427,RP05880,RP11035,RP00729,RP00121,RP01457,RP00287,RP05859,RP01292,RP00085,RP01431,RP01963	R00238,R01090,R01088,R04138,R01360,R00479,R04097,R00351,R00352,R01702,R04096,R04095,R00412,R00408,R02164,R00402,R01360,R00214,R00216,R01702,R08566,R07601,R01651,R01082,R01357,R00410,R01365,R01359,R01358,R01324,R02085
465	1.00	435	25	48	0	1	C00024->C00123:[49->1,49->3,49->5,50->2,50->8,50->9], C00022->C00123:[1->1,1->3,1->5,3->2,3->8,3->9]	RP06172,RP11035,RP00177,RP01456,RP00930,RP11427,RP01887,RP00109,RP01292,RP00085,RP01963,RP03767,RP06101,RP06799,RP00424,RP12277,RP04394,RP01457,RP11034,RP00729,RP00121,RP00285,RP01666,RP05859,RP01431	R00472,R01702,R00351,R00352,R00362,R01360,R00479,R04097,R01978,R00344,R00930,R00217,R00353,R01082,R01357,R00410,R01365,R01359,R01358,R02085,R04138,R00214,R00216,R01978,R01090,R01088,R00238,R00238,R01360,R07601,R04096,R04095,R00412,R00408,R02164,R00402,R00211,R00210,R00209,R01196,R00212,R08566,R01651,R01702,R08566,R07601,R01651,R01324
466	1.00	363	25	62	0	1	C00024->C00123:[49->1,49->5,50->2,50->8,50->9], C00022->C00123:[1->1,1->5,2->3,3->2,3->8,3->9]	RP00305,RP00304,RP11035,RP03767,RP01456,RP00930,RP11427,RP01887,RP12277,RP00285,RP01431,RP00085,RP01963,RP05857,RP00177,RP06799,RP00424,RP00032,RP04394,RP01457,RP11034,RP00729,RP05859,RP01666,RP00109	R00709,R00267,R08549,R01197,R00265,R01702,R04138,R01360,R00479,R04097,R01978,R00238,R00211,R00210,R00209,R01196,R00212,R01324,R01357,R00410,R01365,R01359,R01358,R02085,R00709,R00267,R00351,R00352,R00362,R01978,R01090,R01088,R02990,R00405,R00406,R00407,R02956,R02084,R01780,R00727,R00410,R02407,R05588,R00432,R01559,R03154,R06904,R00238,R01360,R07601,R04096,R04095,R01702,R08566,R07601,R01651,R08566,R01651,R00344,R00930,R00217,R00353
467	1.00	403	25	43	0	1	C00024->C00123:[49->1,49->5,50->2,50->8,50->9], C00022->C00123:[1->1,1->5,3->2,3->3,3->8,3->9]	RP00128,RP04318,RP11035,RP03767,RP00568,RP01456,RP01670,RP01887,RP11427,RP12277,RP00085,RP01963,RP06374,RP06799,RP04290,RP01457,RP00424,RP11034,RP00729,RP05859,RP08343,RP00285,RP01666,RP04833,RP06373	R00710,R00711,R01019,R00326,R00224,R01702,R04138,R01218,R01220,R01360,R01655,R01978,R04097,R00238,R01357,R00410,R01365,R01359,R01358,R02085,R00945,R01978,R00220,R01360,R01090,R01088,R07601,R04096,R04095,R01702,R08566,R07601,R01651,R00236,R00211,R00210,R00209,R01196,R00212,R08566,R01651,R00316,R00941
468	0.67	463	18	40	0	1	C00024->C00123:[49->1,50->2,50->8], C00022->C00123:[2->3]	RP11035,RP03767,RP05880,RP01887,RP00121,RP01431,RP01963,RP06799,RP11034,RP05698,RP00930,RP00287,RP04394,RP00424,RP00729,RP05859,RP01666,RP01292	R01702,R04138,R00351,R00352,R01978,R00412,R00408,R02164,R00402,R01324,R02085,R01978,R07601,R01196,R00006,R00014,R00211,R00210,R01699,R00207,R00224,R00226,R00209,R05636,R03145,R00479,R00214,R00216,R00238,R01090,R01088,R04096,R04095,R01702,R08566,R07601,R01651,R08566,R01651,R01082
469	0.67	308	20	51	0	1	C00024->C00123:[49->1,50->2,50->8], C00022->C00123:[3->3]	RP00128,RP00300,RP11035,RP03767,RP00568,RP01670,RP00026,RP04318,RP03735,RP01963,RP01887,RP06374,RP06799,RP11034,RP04290,RP04394,RP00424,RP00729,RP05859,RP01666	R00710,R00711,R01019,R00326,R00944,R00943,R01702,R04138,R01218,R01220,R01655,R00743,R01323,R01179,R05508,R00393,R04057,R02955,R05336,R01359,R05509,R00928,R04000,R00229,R07832,R03884,R00227,R03153,R00235,R00224,R00134,R03215,R03146,R00519,R02085,R01978,R00945,R01978,R07601,R00220,R00238,R01090,R01088,R04096,R04095,R01702,R08566,R07601,R01651,R08566,R01651
470	0.50	260	15	34	0	1	C00024->C00123:[49->1,49->3,50->2]	RP06172,RP11035,RP03767,RP01456,RP01457,RP00424,RP11034,RP00729,RP05859,RP01666,RP00059,RP01292,RP05729,RP00937,RP01963	R00472,R01702,R04138,R01360,R01360,R01090,R01088,R07601,R04096,R04095,R01702,R08566,R07601,R01651,R08566,R01651,R00400,R00695,R01731,R00355,R00373,R01713,R07164,R07165,R00357,R01082,R00217,R00346,R00345,R00726,R00341,R00431,R00490,R02085
471	0.17	319	6	22	0	1	C00022->C00123:[2->3]	RP11034,RP05698,RP11035,RP00424,RP05859,RP01666	R07601,R01196,R00006,R00014,R00211,R00210,R01699,R00207,R00224,R00226,R00209,R05636,R03145,R01702,R01090,R01088,R01702,R08566,R07601,R01651,R08566,R01651
472	1.00	283	20	61	0	1	C00024->C00123:[49->1,49->5,50->2,50->8,50->9], C00022->C00123:[2->3]	RP11035,RP03767,RP01456,RP11427,RP01887,RP00026,RP12277,RP00085,RP01963,RP00128,RP06799,RP11034,RP05698,RP04394,RP01457,RP00424,RP00729,RP05859,RP01666,RP04318	R01702,R04138,R01360,R04097,R01978,R00743,R01323,R01179,R05508,R00393,R04057,R02955,R05336,R01359,R05509,R00928,R04000,R00229,R07832,R03884,R00227,R03153,R00235,R00238,R01357,R00410,R01365,R01359,R01358,R02085,R00710,R00711,R01019,R00326,R01978,R07601,R01196,R00006,R00014,R00211,R00210,R01699,R00207,R00224,R00226,R00209,R05636,R03145,R00238,R01360,R01090,R01088,R04096,R04095,R01702,R08566,R07601,R01651,R08566,R01651,R00224
473	0.50	248	14	34	0	1	C00024->C00123:[49->1,49->3,50->2], C00022->C00123:[1->1,1->3,3->2]	RP06172,RP00424,RP03767,RP11035,RP01456,RP00079,RP11034,RP00729,RP05859,RP01457,RP00285,RP01666,RP05729,RP01963	R00472,R01090,R01088,R04138,R01702,R01360,R00361,R00360,R00343,R00342,R01447,R01257,R07601,R04096,R04095,R01702,R08566,R07601,R01651,R01360,R00211,R00210,R00209,R01196,R00212,R08566,R01651,R00217,R00346,R00345,R00726,R00341,R00431,R02085
474	0.50	358	12	28	0	0	C00024->C00123:[49->1,50->2], C00022->C00123:[2->3]	RP11035,RP03767,RP05698,RP01456,RP01457,RP10741,RP00424,RP00729,RP05859,RP10730,RP11427,RP01963	R01702,R04138,R01196,R00006,R00014,R00211,R00210,R01699,R00207,R00224,R00226,R00209,R05636,R03145,R01360,R01360,R02569,R01090,R01088,R04096,R04095,R01702,R08566,R07601,R01651,R01699,R04097,R02085
475	0.83	322	13	34	0	1	C00024->C00123:[49->1,49->5,50->2,50->9], C00022->C00123:[2->3]	RP11034,RP11035,RP03767,RP01456,RP01457,RP00424,RP05698,RP00729,RP05859,RP12277,RP01666,RP00085,RP01963	R07601,R01702,R04138,R01360,R01360,R01090,R01088,R01196,R00006,R00014,R00211,R00210,R01699,R00207,R00224,R00226,R00209,R05636,R03145,R04096,R04095,R01702,R08566,R07601,R01651,R00238,R08566,R01651,R01357,R00410,R01365,R01359,R01358,R02085
476	0.33	323	12	33	0	1	C00024->C00123:[50->8], C00022->C00123:[2->3,3->8]	RP06799,RP01887,RP05698,RP03767,RP11035,RP00424,RP11034,RP00729,RP05859,RP00285,RP01666,RP01963	R01978,R01978,R01196,R00006,R00014,R00211,R00210,R01699,R00207,R00224,R00226,R00209,R05636,R03145,R04138,R01702,R01090,R01088,R07601,R04096,R04095,R01702,R08566,R07601,R01651,R00211,R00210,R00209,R01196,R00212,R08566,R01651,R02085
477	0.50	363	19	52	0	1	C00024->C00123:[49->1,50->2], C00022->C00123:[1->1,2->3,3->2]	RP00305,RP05857,RP00109,RP00177,RP00304,RP00424,RP00032,RP11035,RP01456,RP03767,RP00930,RP01457,RP11034,RP00729,RP05859,RP01666,RP00285,RP01431,RP01963	R00709,R00267,R00709,R00267,R00344,R00930,R00217,R00353,R00351,R00352,R00362,R08549,R01197,R00265,R01090,R01088,R02990,R00405,R00406,R00407,R02956,R02084,R01780,R00727,R00410,R02407,R05588,R00432,R01559,R03154,R06904,R01702,R01360,R04138,R00479,R01360,R07601,R04096,R04095,R01702,R08566,R07601,R01651,R08566,R01651,R00211,R00210,R00209,R01196,R00212,R01324,R02085
478	0.67	289	17	64	0	1	C00024->C00123:[49->1,49->3,50->2,50->8]	RP06172,RP11035,RP03767,RP05694,RP11427,RP01887,RP05067,RP01963,RP06799,RP00424,RP01077,RP04394,RP00079,RP11034,RP00729,RP05859,RP01666	R00472,R01702,R04138,R04709,R07989,R06635,R06637,R06636,R06459,R06458,R06448,R07250,R06510,R07253,R05331,R06641,R00233,R06511,R06512,R06643,R06644,R06645,R02505,R07987,R07251,R07988,R05188,R06482,R06483,R06480,R06481,R02447,R05464,R01613,R01614,R05190,R07758,R02223,R07254,R02224,R04097,R01978,R00344,R02085,R01978,R01090,R01088,R00742,R00238,R00361,R00360,R00343,R00342,R01447,R01257,R07601,R04096,R04095,R01702,R08566,R07601,R01651,R08566,R01651
479	0.67	301	11	20	0	0	C00024->C00123:[49->1,49->5,50->2,50->9]	RP00424,RP03767,RP01456,RP01457,RP11035,RP00729,RP05859,RP11427,RP12277,RP00085,RP01963	R01090,R01088,R04138,R01360,R01360,R01702,R04096,R04095,R01702,R08566,R07601,R01651,R04097,R00238,R01357,R00410,R01365,R01359,R01358,R02085
480	0.33	498	17	41	0	0	C00024->C00123:[50->8], C00022->C00123:[2->3]	RP11035,RP03767,RP11427,RP01887,RP00121,RP01431,RP01963,RP06172,RP06799,RP00177,RP00424,RP00930,RP05698,RP00729,RP05859,RP00109,RP01292	R01702,R04138,R04097,R01978,R00412,R00408,R02164,R00402,R01324,R02085,R00472,R01978,R00351,R00352,R00362,R01090,R01088,R00479,R01196,R00006,R00014,R00211,R00210,R01699,R00207,R00224,R00226,R00209,R05636,R03145,R04096,R04095,R01702,R08566,R07601,R01651,R00344,R00930,R00217,R00353,R01082
481	0.67	208	24	121	0	1	C00024->C00123:[49->1,50->2,50->8], C00022->C00123:[2->3]	RP00305,RP00128,RP11035,RP03767,RP00930,RP11427,RP00026,RP04318,RP01431,RP01963,RP05857,RP06172,RP00177,RP06799,RP01887,RP00424,RP00015,RP04394,RP11034,RP00729,RP00287,RP05859,RP01666,RP00109	R00709,R00267,R00710,R00711,R01019,R00326,R01702,R04138,R00479,R04097,R00743,R01323,R01179,R05508,R00393,R04057,R02955,R05336,R01359,R05509,R00928,R04000,R00229,R07832,R03884,R00227,R03153,R00235,R00224,R01324,R02085,R00709,R00267,R00472,R00351,R00352,R00362,R01978,R01978,R01090,R01088,R07997,R08082,R08050,R05036,R05037,R01412,R05857,R05229,R05039,R08611,R06551,R05301,R05302,R05097,R03812,R05320,R06539,R01252,R08081,R03737,R03376,R05419,R02444,R02445,R01879,R06338,R06335,R03218,R02160,R06336,R06337,R02486,R07366,R07996,R03219,R05228,R07993,R03590,R07187,R06540,R07329,R08610,R03806,R07184,R04276,R07186,R03640,R07368,R03809,R07367,R05469,R05468,R03009,R03008,R04073,R03451,R05722,R05723,R05466,R02397,R06323,R06322,R03126,R07185,R00238,R07601,R04096,R04095,R00214,R00216,R01702,R08566,R07601,R01651,R08566,R01651,R00344,R00930,R00217,R00353
482	1.00	250	23	66	0	1	C00024->C00123:[49->1,49->3,49->5,50->2,50->8,50->9]	RP06172,RP11035,RP03767,RP01456,RP11427,RP01887,RP00059,RP00026,RP12277,RP01292,RP00085,RP05729,RP01963,RP00128,RP06799,RP00424,RP01457,RP00937,RP11034,RP00729,RP05859,RP01666,RP04318	R00472,R01702,R04138,R01360,R04097,R01978,R00400,R00695,R01731,R00355,R00373,R01713,R07164,R07165,R00357,R00743,R01323,R01179,R05508,R00393,R04057,R02955,R05336,R01359,R05509,R00928,R04000,R00229,R07832,R03884,R00227,R03153,R00235,R00238,R01082,R01357,R00410,R01365,R01359,R01358,R00217,R00346,R00345,R00726,R00341,R00431,R02085,R00710,R00711,R01019,R00326,R01978,R01090,R01088,R01360,R00490,R07601,R04096,R04095,R01702,R08566,R07601,R01651,R08566,R01651,R00224
483	0.67	196	23	123	0	1	C00024->C00123:[49->1,50->2,50->8], C00022->C00123:[1->1,2->3,3->2,3->8]	RP00305,RP00128,RP11035,RP03767,RP00930,RP11427,RP01887,RP04318,RP01431,RP01963,RP05857,RP00177,RP06799,RP00026,RP00424,RP00015,RP04394,RP11034,RP00729,RP05859,RP00285,RP01666,RP00109	R00709,R00267,R00710,R00711,R01019,R00326,R01702,R04138,R00479,R04097,R01978,R00224,R01324,R02085,R00709,R00267,R00351,R00352,R00362,R01978,R00743,R01323,R01179,R05508,R00393,R04057,R02955,R05336,R01359,R05509,R00928,R04000,R00229,R07832,R03884,R00227,R03153,R00235,R01090,R01088,R07997,R08082,R08050,R05036,R05037,R01412,R05857,R05229,R05039,R08611,R06551,R05301,R05302,R05097,R03812,R05320,R06539,R01252,R08081,R03737,R03376,R05419,R02444,R02445,R01879,R06338,R06335,R03218,R02160,R06336,R06337,R02486,R07366,R07996,R03219,R05228,R07993,R03590,R07187,R06540,R07329,R08610,R03806,R07184,R04276,R07186,R03640,R07368,R03809,R07367,R05469,R05468,R03009,R03008,R04073,R03451,R05722,R05723,R05466,R02397,R06323,R06322,R03126,R07185,R00238,R07601,R04096,R04095,R01702,R08566,R07601,R01651,R00211,R00210,R00209,R01196,R00212,R08566,R01651,R00344,R00930,R00217,R00353
484	0.50	203	19	96	0	1	C00024->C00123:[49->1,50->2], C00022->C00123:[2->3]	RP00305,RP05857,RP01456,RP06172,RP00177,RP00015,RP00424,RP03767,RP00287,RP00930,RP01457,RP11035,RP00729,RP05859,RP01666,RP00109,RP01431,RP01963,RP11034	R00709,R00267,R00709,R00267,R01360,R00472,R00351,R00352,R00362,R07997,R08082,R08050,R05036,R05037,R01412,R05857,R05229,R05039,R08611,R06551,R05301,R05302,R05097,R03812,R05320,R06539,R01252,R08081,R03737,R03376,R05419,R02444,R02445,R01879,R06338,R06335,R03218,R02160,R06336,R06337,R02486,R07366,R07996,R03219,R05228,R07993,R03590,R07187,R06540,R07329,R08610,R03806,R07184,R04276,R07186,R03640,R07368,R03809,R07367,R05469,R05468,R03009,R03008,R04073,R03451,R05722,R05723,R05466,R02397,R06323,R06322,R03126,R07185,R01090,R01088,R04138,R00214,R00216,R00479,R01360,R01702,R04096,R04095,R01702,R08566,R07601,R01651,R08566,R01651,R00344,R00930,R00217,R00353,R01324,R02085,R07601
485	1.00	294	25	60	0	1	C00024->C00123:[49->1,49->5,50->2,50->8,50->9], C00022->C00123:[1->1,1->5,3->2,3->3,3->8,3->9]	RP00128,RP12277,RP11035,RP03767,RP00568,RP01456,RP01670,RP00026,RP11427,RP04318,RP00085,RP01963,RP06374,RP06799,RP01887,RP04290,RP04394,RP01457,RP00424,RP11034,RP00729,RP05859,RP06373,RP00285,RP01666	R00710,R00711,R01019,R00326,R00238,R01702,R04138,R01218,R01220,R01360,R01655,R00743,R01323,R01179,R05508,R00393,R04057,R02955,R05336,R01359,R05509,R00928,R04000,R00229,R07832,R03884,R00227,R03153,R00235,R04097,R00224,R01357,R00410,R01365,R01359,R01358,R02085,R00945,R01978,R01978,R00220,R00238,R01360,R01090,R01088,R07601,R04096,R04095,R01702,R08566,R07601,R01651,R00941,R00211,R00210,R00209,R01196,R00212,R08566,R01651
486	0.33	392	19	32	0	1	C00024->C00123:[50->8], C00022->C00123:[3->3,3->8]	RP01887,RP06374,RP06799,RP00762,RP00424,RP03767,RP00568,RP00287,RP01670,RP01103,RP11034,RP00729,RP05859,RP06373,RP00285,RP11035,RP01666,RP01963,RP06172	R01978,R00945,R01978,R03923,R00891,R01090,R01088,R04138,R01218,R01220,R00214,R00216,R01655,R00782,R07601,R04096,R04095,R01702,R08566,R07601,R01651,R00941,R00211,R00210,R00209,R01196,R00212,R01702,R08566,R01651,R02085,R00472
487	1.00	217	26	111	0	1	C00024->C00123:[49->1,49->5,50->2,50->8,50->9], C00022->C00123:[1->1,1->5,2->3,3->2,3->8,3->9]	RP00305,RP06172,RP11035,RP03767,RP01456,RP00930,RP11427,RP01887,RP12277,RP01431,RP00085,RP01963,RP05857,RP00177,RP06799,RP00015,RP00424,RP00287,RP04394,RP01457,RP11034,RP00729,RP05859,RP00285,RP01666,RP00109	R00709,R00267,R00472,R01702,R04138,R01360,R00479,R04097,R01978,R00238,R01324,R01357,R00410,R01365,R01359,R01358,R02085,R00709,R00267,R00351,R00352,R00362,R01978,R07997,R08082,R08050,R05036,R05037,R01412,R05857,R05229,R05039,R08611,R06551,R05301,R05302,R05097,R03812,R05320,R06539,R01252,R08081,R03737,R03376,R05419,R02444,R02445,R01879,R06338,R06335,R03218,R02160,R06336,R06337,R02486,R07366,R07996,R03219,R05228,R07993,R03590,R07187,R06540,R07329,R08610,R03806,R07184,R04276,R07186,R03640,R07368,R03809,R07367,R05469,R05468,R03009,R03008,R04073,R03451,R05722,R05723,R05466,R02397,R06323,R06322,R03126,R07185,R01090,R01088,R00214,R00216,R00238,R01360,R07601,R04096,R04095,R01702,R08566,R07601,R01651,R00211,R00210,R00209,R01196,R00212,R08566,R01651,R00344,R00930,R00217,R00353
488	1.00	305	25	60	0	1	C00024->C00123:[49->1,49->5,50->2,50->8,50->9], C00022->C00123:[3->3]	RP00128,RP00300,RP11035,RP03767,RP00568,RP01456,RP01670,RP00026,RP11427,RP04318,RP03735,RP00085,RP01963,RP11034,RP06374,RP06799,RP01887,RP04290,RP12277,RP04394,RP01457,RP00424,RP00729,RP05859,RP01666	R00710,R00711,R01019,R00326,R00944,R00943,R01702,R04138,R01218,R01220,R01360,R01655,R00743,R01323,R01179,R05508,R00393,R04057,R02955,R05336,R01359,R05509,R00928,R04000,R00229,R07832,R03884,R00227,R03153,R00235,R04097,R00224,R00134,R03215,R03146,R00519,R01357,R00410,R01365,R01359,R01358,R02085,R07601,R00945,R01978,R01978,R00220,R00238,R00238,R01360,R01090,R01088,R04096,R04095,R01702,R08566,R07601,R01651,R08566,R01651
489	0.17	401	11	17	0	0	C00024->C00123:[50->8]	RP06172,RP06799,RP01887,RP00287,RP03767,RP11035,RP11427,RP00424,RP00729,RP05859,RP01963	R00472,R01978,R01978,R00214,R00216,R04138,R01702,R04097,R01090,R01088,R04096,R04095,R01702,R08566,R07601,R01651,R02085
490	0.67	473	20	30	0	1	C00024->C00123:[49->1,50->2,50->8], C00022->C00123:[3->3]	RP00128,RP11035,RP03767,RP00568,RP01670,RP01887,RP04318,RP01963,RP06374,RP06799,RP11034,RP04290,RP04394,RP00424,RP00729,RP05859,RP08343,RP01666,RP04833,RP06373	R00710,R00711,R01019,R00326,R01702,R04138,R01218,R01220,R01655,R01978,R00224,R02085,R00945,R01978,R07601,R00220,R00238,R01090,R01088,R04096,R04095,R01702,R08566,R07601,R01651,R00236,R08566,R01651,R00316,R00941
491	1.00	299	23	58	0	1	C00024->C00123:[49->1,49->5,50->2,50->8,50->9], C00022->C00123:[1->1,1->5,3->2,3->3,3->8,3->9]	RP00128,RP04318,RP11035,RP03767,RP00568,RP01670,RP00026,RP11034,RP11427,RP12277,RP03735,RP01963,RP00300,RP06374,RP06799,RP01887,RP04290,RP04394,RP00424,RP00729,RP05859,RP00285,RP01666	R00710,R00711,R01019,R00326,R00224,R01702,R04138,R01218,R01220,R01655,R00743,R01323,R01179,R05508,R00393,R04057,R02955,R05336,R01359,R05509,R00928,R04000,R00229,R07832,R03884,R00227,R03153,R00235,R07601,R04097,R00238,R00134,R03215,R03146,R00519,R02085,R00944,R00943,R00945,R01978,R01978,R00220,R00238,R01090,R01088,R04096,R04095,R01702,R08566,R07601,R01651,R00211,R00210,R00209,R01196,R00212,R08566,R01651
492	0.67	427	19	31	0	1	C00024->C00123:[49->1,50->2,50->8], C00022->C00123:[3->3]	RP00300,RP11035,RP03767,RP00568,RP01670,RP01887,RP03735,RP01963,RP06172,RP06374,RP06799,RP11034,RP04290,RP00287,RP04394,RP00424,RP00729,RP05859,RP01666	R00944,R00943,R01702,R04138,R01218,R01220,R01655,R01978,R00134,R03215,R03146,R00519,R02085,R00472,R00945,R01978,R07601,R00220,R00214,R00216,R00238,R01090,R01088,R04096,R04095,R01702,R08566,R07601,R01651,R08566,R01651
493	0.50	348	10	15	0	0	C00024->C00123:[49->1,50->2,50->8]	RP06799,RP00424,RP03767,RP11035,RP04394,RP11427,RP01887,RP00729,RP05859,RP01963	R01978,R01090,R01088,R04138,R01702,R00238,R04097,R01978,R04096,R04095,R01702,R08566,R07601,R01651,R02085
494	1.00	270	19	43	0	1	C00024->C00123:[49->1,49->3,49->5,50->2,50->8,50->9], C00022->C00123:[1->1,1->3,1->5,3->2,3->8,3->9]	RP06172,RP11035,RP03767,RP01456,RP11427,RP01887,RP01457,RP12277,RP00085,RP05729,RP01963,RP06799,RP00424,RP00079,RP11034,RP00729,RP05859,RP00285,RP01666	R00472,R01702,R04138,R01360,R04097,R01978,R01360,R00238,R01357,R00410,R01365,R01359,R01358,R00217,R00346,R00345,R00726,R00341,R00431,R02085,R01978,R01090,R01088,R00361,R00360,R00343,R00342,R01447,R01257,R07601,R04096,R04095,R01702,R08566,R07601,R01651,R00211,R00210,R00209,R01196,R00212,R08566,R01651
495	0.67	363	19	31	0	1	C00024->C00123:[49->1,50->2,50->8], C00022->C00123:[1->1,3->2,3->3,3->8]	RP11035,RP03767,RP00568,RP01670,RP01887,RP11427,RP00285,RP01963,RP06374,RP06799,RP00424,RP04394,RP01103,RP11034,RP00729,RP05859,RP00762,RP01666,RP06373	R01702,R04138,R01218,R01220,R01655,R01978,R04097,R00211,R00210,R00209,R01196,R00212,R02085,R00945,R01978,R01090,R01088,R00238,R00782,R07601,R04096,R04095,R01702,R08566,R07601,R01651,R03923,R00891,R08566,R01651,R00941
496	0.33	368	10	26	0	0	C00024->C00123:[50->8], C00022->C00123:[2->3]	RP06799,RP00424,RP03767,RP11035,RP11427,RP01887,RP00729,RP05859,RP05698,RP01963	R01978,R01090,R01088,R04138,R01702,R04097,R01978,R04096,R04095,R01702,R08566,R07601,R01651,R01196,R00006,R00014,R00211,R00210,R01699,R00207,R00224,R00226,R00209,R05636,R03145,R02085
497	1.00	302	23	54	0	1	C00024->C00123:[49->1,49->5,50->2,50->8,50->9], C00022->C00123:[3->3]	RP00128,RP04318,RP11035,RP03767,RP00568,RP01456,RP01670,RP00026,RP11427,RP12277,RP00085,RP01963,RP01887,RP06374,RP06799,RP11034,RP04290,RP01457,RP00424,RP00729,RP05859,RP06373,RP01666	R00710,R00711,R01019,R00326,R00224,R01702,R04138,R01218,R01220,R01360,R01655,R00743,R01323,R01179,R05508,R00393,R04057,R02955,R05336,R01359,R05509,R00928,R04000,R00229,R07832,R03884,R00227,R03153,R00235,R04097,R00238,R01357,R00410,R01365,R01359,R01358,R02085,R01978,R00945,R01978,R07601,R00220,R01360,R01090,R01088,R04096,R04095,R01702,R08566,R07601,R01651,R00941,R08566,R01651
498	0.67	408	19	30	0	1	C00024->C00123:[49->1,50->2,50->8], C00022->C00123:[3->3]	RP00300,RP11035,RP03767,RP00568,RP01670,RP01887,RP03735,RP01963,RP06374,RP06799,RP11034,RP04290,RP04394,RP00424,RP10730,RP00729,RP05859,RP01666,RP10741	R00944,R00943,R01702,R04138,R01218,R01220,R01655,R01978,R00134,R03215,R03146,R00519,R02085,R00945,R01978,R07601,R00220,R00238,R01090,R01088,R01699,R04096,R04095,R01702,R08566,R07601,R01651,R08566,R01651,R02569
499	0.83	710	22	65	0	1	C00024->C00123:[49->1,49->3,49->5,50->2,50->9]	RP08075,RP11035,RP03767,RP06643,RP01456,RP05709,RP00079,RP12277,RP05067,RP00085,RP01963,RP06172,RP00128,RP00424,RP01457,RP00026,RP11034,RP00729,RP05859,RP01666,RP08076,RP04318	R04385,R01702,R04138,R01626,R01360,R04726,R04952,R02768,R04957,R07762,R04963,R04355,R04960,R04968,R00361,R00360,R00343,R00342,R01447,R01257,R00238,R00344,R01357,R00410,R01365,R01359,R01358,R02085,R00472,R00710,R00711,R01019,R00326,R01090,R01088,R01360,R00743,R01323,R01179,R05508,R00393,R04057,R02955,R05336,R01359,R05509,R00928,R04000,R00229,R07832,R03884,R00227,R03153,R00235,R07601,R04096,R04095,R01702,R08566,R07601,R01651,R08566,R01651,R04386,R00224
500	1.00	348	23	39	0	1	C00024->C00123:[49->1,49->5,50->2,50->8,50->9], C00022->C00123:[1->1,1->5,3->2,3->3,3->8,3->9]	RP11035,RP03767,RP00568,RP01456,RP01670,RP01887,RP11427,RP12277,RP00285,RP00085,RP01963,RP06374,RP06799,RP00424,RP04394,RP01457,RP01103,RP11034,RP00729,RP05859,RP00762,RP01666,RP06373	R01702,R04138,R01218,R01220,R01360,R01655,R01978,R04097,R00238,R00211,R00210,R00209,R01196,R00212,R01357,R00410,R01365,R01359,R01358,R02085,R00945,R01978,R01090,R01088,R00238,R01360,R00782,R07601,R04096,R04095,R01702,R08566,R07601,R01651,R03923,R00891,R08566,R01651,R00941
501	0.50	271	16	67	0	1	C00024->C00123:[49->1,49->3,50->2], C00022->C00123:[1->1,1->3,3->2]	RP01456,RP06172,RP11034,RP11035,RP03767,RP01077,RP05694,RP00079,RP00424,RP00729,RP05859,RP01457,RP00285,RP05067,RP01666,RP01963	R01360,R00472,R07601,R01702,R04138,R00742,R04709,R07989,R06635,R06637,R06636,R06459,R06458,R06448,R07250,R06510,R07253,R05331,R06641,R00233,R06511,R06512,R06643,R06644,R06645,R02505,R07987,R07251,R07988,R05188,R06482,R06483,R06480,R06481,R02447,R05464,R01613,R01614,R05190,R07758,R02223,R07254,R02224,R00361,R00360,R00343,R00342,R01447,R01257,R01090,R01088,R04096,R04095,R01702,R08566,R07601,R01651,R01360,R00211,R00210,R00209,R01196,R00212,R00344,R08566,R01651,R02085
502	0.67	442	17	33	0	1	C00024->C00123:[49->3,49->5,50->8,50->9], C00022->C00123:[1->3,1->5,3->8,3->9]	RP06172,RP11035,RP03767,RP01887,RP12277,RP05067,RP10992,RP01963,RP06799,RP06023,RP00424,RP00079,RP11034,RP00729,RP05859,RP00285,RP01666	R00472,R01702,R04138,R01978,R00238,R00344,R07641,R02085,R01978,R00149,R00150,R01090,R01088,R00361,R00360,R00343,R00342,R01447,R01257,R07601,R04096,R04095,R01702,R08566,R07601,R01651,R00211,R00210,R00209,R01196,R00212,R08566,R01651
503	0.67	334	14	25	0	1	C00024->C00123:[49->3,49->5,50->8,50->9], C00022->C00123:[1->3,1->5,3->8,3->9]	RP06172,RP06799,RP11034,RP00424,RP03767,RP11035,RP00285,RP06101,RP01887,RP00729,RP05859,RP12277,RP01666,RP01963	R00472,R01978,R07601,R01090,R01088,R04138,R01702,R00211,R00210,R00209,R01196,R00212,R00214,R00216,R01978,R04096,R04095,R01702,R08566,R07601,R01651,R00238,R08566,R01651,R02085
504	1.00	376	26	64	0	1	C00024->C00123:[49->1,49->5,50->2,50->8,50->9], C00022->C00123:[1->1,1->5,2->3,3->2,3->8,3->9]	RP00305,RP06172,RP00304,RP11035,RP03767,RP01456,RP00930,RP11427,RP01887,RP12277,RP01431,RP00085,RP01963,RP05857,RP06799,RP00177,RP00424,RP00032,RP00287,RP01457,RP11034,RP00729,RP05859,RP00285,RP01666,RP00109	R00709,R00267,R00472,R08549,R01197,R00265,R01702,R04138,R01360,R00479,R04097,R01978,R00238,R01324,R01357,R00410,R01365,R01359,R01358,R02085,R00709,R00267,R01978,R00351,R00352,R00362,R01090,R01088,R02990,R00405,R00406,R00407,R02956,R02084,R01780,R00727,R00410,R02407,R05588,R00432,R01559,R03154,R06904,R00214,R00216,R01360,R07601,R04096,R04095,R01702,R08566,R07601,R01651,R00211,R00210,R00209,R01196,R00212,R08566,R01651,R00344,R00930,R00217,R00353
505	0.33	406	18	30	0	1	C00024->C00123:[50->8], C00022->C00123:[3->3,3->8]	RP06172,RP06374,RP06799,RP01887,RP04290,RP03767,RP00568,RP01670,RP00424,RP11034,RP00729,RP05859,RP06373,RP00287,RP01666,RP00285,RP11035,RP01963	R00472,R00945,R01978,R01978,R00220,R04138,R01218,R01220,R01655,R01090,R01088,R07601,R04096,R04095,R01702,R08566,R07601,R01651,R00941,R00214,R00216,R08566,R01651,R00211,R00210,R00209,R01196,R00212,R01702,R02085
506	0.17	340	12	23	0	1	C00022->C00123:[3->3]	RP06374,RP11034,RP00424,RP00568,RP01670,RP01103,RP11035,RP05859,RP00762,RP01666,RP00285,RP06373	R00945,R07601,R01090,R01088,R01218,R01220,R01655,R00782,R01702,R01702,R08566,R07601,R01651,R03923,R00891,R08566,R01651,R00211,R00210,R00209,R01196,R00212,R00941
507	1.00	304	24	55	0	1	C00024->C00123:[49->1,49->5,50->2,50->8,50->9], C00022->C00123:[3->3]	RP00128,RP12277,RP11035,RP03767,RP00568,RP01456,RP01670,RP00026,RP11427,RP04318,RP00085,RP01963,RP06374,RP06799,RP01887,RP04290,RP04394,RP01457,RP00424,RP11034,RP00729,RP05859,RP06373,RP01666	R00710,R00711,R01019,R00326,R00238,R01702,R04138,R01218,R01220,R01360,R01655,R00743,R01323,R01179,R05508,R00393,R04057,R02955,R05336,R01359,R05509,R00928,R04000,R00229,R07832,R03884,R00227,R03153,R00235,R04097,R00224,R01357,R00410,R01365,R01359,R01358,R02085,R00945,R01978,R01978,R00220,R00238,R01360,R01090,R01088,R07601,R04096,R04095,R01702,R08566,R07601,R01651,R00941,R08566,R01651
508	0.50	444	19	46	0	0	C00024->C00123:[49->1,50->2], C00022->C00123:[1->1,2->3,3->2]	RP11035,RP03767,RP01456,RP11427,RP06101,RP00109,RP00285,RP01963,RP06172,RP00424,RP01457,RP00931,RP05698,RP00729,RP00287,RP05859,RP00177,RP00921,RP01431	R01702,R04138,R01360,R04097,R00214,R00216,R00344,R00930,R00217,R00353,R00211,R00210,R00209,R01196,R00212,R02085,R00472,R01090,R01088,R01360,R00479,R01196,R00006,R00014,R00211,R00210,R01699,R00207,R00224,R00226,R00209,R05636,R03145,R04096,R04095,R00214,R00216,R01702,R08566,R07601,R01651,R00351,R00352,R00362,R00472,R01324
509	0.67	391	21	37	0	1	C00024->C00123:[49->5,50->8,50->9], C00022->C00123:[1->5,3->3,3->8,3->9]	RP00300,RP11035,RP03767,RP00568,RP01670,RP01887,RP11427,RP12277,RP03735,RP01963,RP06172,RP06374,RP06799,RP04290,RP00287,RP00424,RP11034,RP00729,RP05859,RP00285,RP01666	R00944,R00943,R01702,R04138,R01218,R01220,R01655,R01978,R04097,R00238,R00134,R03215,R03146,R00519,R02085,R00472,R00945,R01978,R00220,R00214,R00216,R01090,R01088,R07601,R04096,R04095,R01702,R08566,R07601,R01651,R00211,R00210,R00209,R01196,R00212,R08566,R01651
510	0.50	372	16	36	0	1	C00024->C00123:[49->1,50->2], C00022->C00123:[2->3]	RP11035,RP03767,RP01456,RP06101,RP00287,RP05983,RP01963,RP06172,RP11034,RP05698,RP01457,RP00424,RP04290,RP00729,RP05859,RP01666	R01702,R04138,R01360,R00214,R00216,R00214,R00216,R05103,R01281,R02085,R00472,R07601,R01196,R00006,R00014,R00211,R00210,R01699,R00207,R00224,R00226,R00209,R05636,R03145,R01360,R01090,R01088,R00220,R04096,R04095,R01702,R08566,R07601,R01651,R08566,R01651
511	0.67	389	23	57	0	1	C00024->C00123:[49->5,50->8,50->9], C00022->C00123:[1->5,2->3,3->8,3->9]	RP00305,RP06172,RP00304,RP11035,RP03767,RP00930,RP11427,RP01887,RP12277,RP01431,RP01963,RP05857,RP06799,RP00177,RP00424,RP00032,RP00287,RP11034,RP00729,RP05859,RP00285,RP01666,RP00109	R00709,R00267,R00472,R08549,R01197,R00265,R01702,R04138,R00479,R04097,R01978,R00238,R01324,R02085,R00709,R00267,R01978,R00351,R00352,R00362,R01090,R01088,R02990,R00405,R00406,R00407,R02956,R02084,R01780,R00727,R00410,R02407,R05588,R00432,R01559,R03154,R06904,R00214,R00216,R07601,R04096,R04095,R01702,R08566,R07601,R01651,R00211,R00210,R00209,R01196,R00212,R08566,R01651,R00344,R00930,R00217,R00353
512	1.00	296	26	65	0	1	C00024->C00123:[49->1,49->5,50->2,50->8,50->9], C00022->C00123:[1->1,1->5,3->2,3->3,3->8,3->9]	RP00128,RP00300,RP11035,RP03767,RP00568,RP01456,RP01670,RP00026,RP11427,RP04318,RP03735,RP00085,RP01963,RP11034,RP06374,RP06799,RP01887,RP04290,RP12277,RP04394,RP01457,RP00424,RP00729,RP05859,RP00285,RP01666	R00710,R00711,R01019,R00326,R00944,R00943,R01702,R04138,R01218,R01220,R01360,R01655,R00743,R01323,R01179,R05508,R00393,R04057,R02955,R05336,R01359,R05509,R00928,R04000,R00229,R07832,R03884,R00227,R03153,R00235,R04097,R00224,R00134,R03215,R03146,R00519,R01357,R00410,R01365,R01359,R01358,R02085,R07601,R00945,R01978,R01978,R00220,R00238,R00238,R01360,R01090,R01088,R04096,R04095,R01702,R08566,R07601,R01651,R00211,R00210,R00209,R01196,R00212,R08566,R01651
513	1.00	303	24	59	0	1	C00024->C00123:[49->1,49->5,50->2,50->8,50->9], C00022->C00123:[3->3]	RP00128,RP00300,RP11035,RP03767,RP00568,RP01456,RP01670,RP00026,RP11427,RP04318,RP03735,RP00085,RP01963,RP06374,RP06799,RP01887,RP04290,RP12277,RP01457,RP00424,RP11034,RP00729,RP05859,RP01666	R00710,R00711,R01019,R00326,R00944,R00943,R01702,R04138,R01218,R01220,R01360,R01655,R00743,R01323,R01179,R05508,R00393,R04057,R02955,R05336,R01359,R05509,R00928,R04000,R00229,R07832,R03884,R00227,R03153,R00235,R04097,R00224,R00134,R03215,R03146,R00519,R01357,R00410,R01365,R01359,R01358,R02085,R00945,R01978,R01978,R00220,R00238,R01360,R01090,R01088,R07601,R04096,R04095,R01702,R08566,R07601,R01651,R08566,R01651
514	0.67	383	20	31	0	1	C00024->C00123:[49->1,50->2,50->8], C00022->C00123:[1->1,3->2,3->3,3->8]	RP11035,RP03767,RP00568,RP01670,RP01887,RP11427,RP01963,RP06374,RP06799,RP10730,RP04290,RP04394,RP00424,RP11034,RP00729,RP05859,RP06373,RP00285,RP01666,RP10741	R01702,R04138,R01218,R01220,R01655,R01978,R04097,R02085,R00945,R01978,R01699,R00220,R00238,R01090,R01088,R07601,R04096,R04095,R01702,R08566,R07601,R01651,R00941,R00211,R00210,R00209,R01196,R00212,R08566,R01651,R02569
515	1.00	409	24	54	0	1	C00024->C00123:[49->1,49->5,50->2,50->8,50->9], C00022->C00123:[1->1,1->5,2->3,3->2,3->8,3->9]	RP11035,RP03767,RP05880,RP01456,RP11427,RP01887,RP12277,RP00121,RP01431,RP00085,RP01963,RP06799,RP11034,RP05698,RP00930,RP00287,RP04394,RP01457,RP00424,RP00729,RP05859,RP00285,RP01666,RP01292	R01702,R04138,R00351,R00352,R01360,R04097,R01978,R00238,R00412,R00408,R02164,R00402,R01324,R01357,R00410,R01365,R01359,R01358,R02085,R01978,R07601,R01196,R00006,R00014,R00211,R00210,R01699,R00207,R00224,R00226,R00209,R05636,R03145,R00479,R00214,R00216,R00238,R01360,R01090,R01088,R04096,R04095,R01702,R08566,R07601,R01651,R00211,R00210,R00209,R01196,R00212,R08566,R01651,R01082
516	1.00	202	27	131	0	1	C00024->C00123:[49->1,49->5,50->2,50->8,50->9], C00022->C00123:[1->1,1->5,2->3,3->2,3->8,3->9]	RP00305,RP00128,RP12277,RP11035,RP03767,RP01456,RP00930,RP11427,RP00026,RP04318,RP01431,RP00085,RP01963,RP05857,RP00177,RP06799,RP01887,RP00424,RP00015,RP04394,RP01457,RP11034,RP00729,RP05859,RP00285,RP01666,RP00109	R00709,R00267,R00710,R00711,R01019,R00326,R00238,R01702,R04138,R01360,R00479,R04097,R00743,R01323,R01179,R05508,R00393,R04057,R02955,R05336,R01359,R05509,R00928,R04000,R00229,R07832,R03884,R00227,R03153,R00235,R00224,R01324,R01357,R00410,R01365,R01359,R01358,R02085,R00709,R00267,R00351,R00352,R00362,R01978,R01978,R01090,R01088,R07997,R08082,R08050,R05036,R05037,R01412,R05857,R05229,R05039,R08611,R06551,R05301,R05302,R05097,R03812,R05320,R06539,R01252,R08081,R03737,R03376,R05419,R02444,R02445,R01879,R06338,R06335,R03218,R02160,R06336,R06337,R02486,R07366,R07996,R03219,R05228,R07993,R03590,R07187,R06540,R07329,R08610,R03806,R07184,R04276,R07186,R03640,R07368,R03809,R07367,R05469,R05468,R03009,R03008,R04073,R03451,R05722,R05723,R05466,R02397,R06323,R06322,R03126,R07185,R00238,R01360,R07601,R04096,R04095,R01702,R08566,R07601,R01651,R00211,R00210,R00209,R01196,R00212,R08566,R01651,R00344,R00930,R00217,R00353
517	1.00	314	22	73	0	1	C00024->C00123:[49->1,49->3,49->5,50->2,50->8,50->9]	RP08075,RP11035,RP03767,RP01456,RP05694,RP11427,RP01887,RP01457,RP12277,RP05067,RP00085,RP01963,RP06172,RP06799,RP00424,RP04394,RP00079,RP11034,RP00729,RP05859,RP01666,RP08076	R04385,R01702,R04138,R01360,R04709,R07989,R06635,R06637,R06636,R06459,R06458,R06448,R07250,R06510,R07253,R05331,R06641,R00233,R06511,R06512,R06643,R06644,R06645,R02505,R07987,R07251,R07988,R05188,R06482,R06483,R06480,R06481,R02447,R05464,R01613,R01614,R05190,R07758,R02223,R07254,R02224,R04097,R01978,R01360,R00238,R00344,R01357,R00410,R01365,R01359,R01358,R02085,R00472,R01978,R01090,R01088,R00238,R00361,R00360,R00343,R00342,R01447,R01257,R07601,R04096,R04095,R01702,R08566,R07601,R01651,R08566,R01651,R04386
518	0.33	416	16	30	0	1	C00024->C00123:[49->3,50->8], C00022->C00123:[1->3,3->8]	RP05857,RP01887,RP06172,RP06799,RP11034,RP11035,RP03767,RP00930,RP00424,RP00729,RP00121,RP00285,RP01666,RP05859,RP01292,RP01963	R00709,R00267,R01978,R00472,R01978,R07601,R01702,R04138,R00479,R01090,R01088,R04096,R04095,R00412,R00408,R02164,R00402,R00211,R00210,R00209,R01196,R00212,R08566,R01651,R01702,R08566,R07601,R01651,R01082,R02085
519	1.00	309	20	71	0	1	C00024->C00123:[49->1,49->3,49->5,50->2,50->8,50->9], C00022->C00123:[1->1,1->3,1->5,3->2,3->8,3->9]	RP08075,RP11035,RP03767,RP05694,RP11427,RP01887,RP12277,RP05067,RP01963,RP06172,RP06799,RP00424,RP04394,RP00079,RP11034,RP00729,RP05859,RP00285,RP01666,RP08076	R04385,R01702,R04138,R04709,R07989,R06635,R06637,R06636,R06459,R06458,R06448,R07250,R06510,R07253,R05331,R06641,R00233,R06511,R06512,R06643,R06644,R06645,R02505,R07987,R07251,R07988,R05188,R06482,R06483,R06480,R06481,R02447,R05464,R01613,R01614,R05190,R07758,R02223,R07254,R02224,R04097,R01978,R00238,R00344,R02085,R00472,R01978,R01090,R01088,R00238,R00361,R00360,R00343,R00342,R01447,R01257,R07601,R04096,R04095,R01702,R08566,R07601,R01651,R00211,R00210,R00209,R01196,R00212,R08566,R01651,R04386
520	1.00	389	25	53	0	1	C00024->C00123:[49->1,49->5,50->2,50->8,50->9], C00022->C00123:[1->1,1->5,2->3,3->2,3->8,3->9]	RP00287,RP03767,RP00568,RP01456,RP01670,RP06101,RP01887,RP05698,RP12277,RP00285,RP00085,RP01963,RP06172,RP06374,RP06799,RP04290,RP01666,RP01457,RP00424,RP11034,RP00729,RP05859,RP06373,RP11035,RP11427	R00214,R00216,R04138,R01218,R01220,R01360,R01655,R00214,R00216,R01978,R01196,R00006,R00014,R00211,R00210,R01699,R00207,R00224,R00226,R00209,R05636,R03145,R00238,R00211,R00210,R00209,R01196,R00212,R01357,R00410,R01365,R01359,R01358,R02085,R00472,R00945,R01978,R00220,R08566,R01651,R01360,R01090,R01088,R07601,R04096,R04095,R01702,R08566,R07601,R01651,R00941,R01702,R04097
521	0.33	462	15	25	0	1	C00024->C00123:[49->3,50->8]	RP05857,RP01887,RP06172,RP06799,RP11034,RP11035,RP03767,RP00930,RP00424,RP00729,RP00121,RP01666,RP05859,RP01292,RP01963	R00709,R00267,R01978,R00472,R01978,R07601,R01702,R04138,R00479,R01090,R01088,R04096,R04095,R00412,R00408,R02164,R00402,R08566,R01651,R01702,R08566,R07601,R01651,R01082,R02085
522	0.33	429	17	28	0	0	C00024->C00123:[50->8], C00022->C00123:[3->3,3->8]	RP06172,RP06374,RP06799,RP00287,RP03767,RP11035,RP04290,RP11427,RP00424,RP01887,RP00729,RP05859,RP01670,RP00285,RP00568,RP01963,RP06373	R00472,R00945,R01978,R00214,R00216,R04138,R01702,R00220,R04097,R01090,R01088,R01978,R04096,R04095,R01702,R08566,R07601,R01651,R01655,R00211,R00210,R00209,R01196,R00212,R01218,R01220,R02085,R00941
523	0.50	415	22	46	0	1	C00024->C00123:[49->1,50->2], C00022->C00123:[2->3]	RP00300,RP00287,RP03767,RP00568,RP01456,RP04290,RP01670,RP06101,RP05698,RP03735,RP01963,RP06172,RP06374,RP10730,RP00424,RP01666,RP01457,RP11034,RP00729,RP05859,RP11035,RP10741	R00944,R00943,R00214,R00216,R04138,R01218,R01220,R01360,R00220,R01655,R00214,R00216,R01196,R00006,R00014,R00211,R00210,R01699,R00207,R00224,R00226,R00209,R05636,R03145,R00134,R03215,R03146,R00519,R02085,R00472,R00945,R01699,R01090,R01088,R08566,R01651,R01360,R07601,R04096,R04095,R01702,R08566,R07601,R01651,R01702,R02569
524	0.33	352	14	21	0	1	C00024->C00123:[49->3,50->8]	RP06172,RP06799,RP01887,RP11035,RP03767,RP05898,RP00424,RP11034,RP00729,RP05859,RP01666,RP01292,RP00937,RP01963	R00472,R01978,R01978,R01702,R04138,R00397,R00489,R01090,R01088,R07601,R04096,R04095,R01702,R08566,R07601,R01651,R08566,R01651,R01082,R00490,R02085
525	1.00	437	19	35	0	1	C00024->C00123:[49->1,49->3,49->5,50->2,50->8,50->9], C00022->C00123:[1->1,1->3,1->5,3->2,3->8,3->9]	RP06172,RP11035,RP03767,RP11427,RP01887,RP12277,RP05067,RP10992,RP01963,RP06799,RP06023,RP00424,RP04394,RP00079,RP11034,RP00729,RP05859,RP00285,RP01666	R00472,R01702,R04138,R04097,R01978,R00238,R00344,R07641,R02085,R01978,R00149,R00150,R01090,R01088,R00238,R00361,R00360,R00343,R00342,R01447,R01257,R07601,R04096,R04095,R01702,R08566,R07601,R01651,R00211,R00210,R00209,R01196,R00212,R08566,R01651
526	0.33	390	21	55	0	1	C00024->C00123:[50->8], C00022->C00123:[2->3,3->8]	RP00305,RP05857,RP06172,RP00304,RP01887,RP00424,RP00032,RP11035,RP00287,RP03767,RP00930,RP11034,RP00729,RP05859,RP00177,RP00285,RP01666,RP00109,RP01431,RP06799,RP01963	R00709,R00267,R00709,R00267,R00472,R08549,R01197,R00265,R01978,R01090,R01088,R02990,R00405,R00406,R00407,R02956,R02084,R01780,R00727,R00410,R02407,R05588,R00432,R01559,R03154,R06904,R01702,R00214,R00216,R04138,R00479,R07601,R04096,R04095,R01702,R08566,R07601,R01651,R00351,R00352,R00362,R00211,R00210,R00209,R01196,R00212,R08566,R01651,R00344,R00930,R00217,R00353,R01324,R01978,R02085
527	1.00	446	28	45	0	1	C00024->C00123:[49->1,49->3,49->5,50->2,50->8,50->9], C00022->C00123:[2->3]	RP00128,RP04318,RP11035,RP03767,RP00568,RP01456,RP01670,RP06101,RP01887,RP11427,RP12277,RP05983,RP00085,RP01963,RP06172,RP06374,RP06799,RP04290,RP01457,RP00424,RP11034,RP00729,RP00287,RP05859,RP08343,RP01666,RP04833,RP06373	R00710,R00711,R01019,R00326,R00224,R01702,R04138,R01218,R01220,R01360,R01655,R00214,R00216,R01978,R04097,R00238,R05103,R01281,R01357,R00410,R01365,R01359,R01358,R02085,R00472,R00945,R01978,R00220,R01360,R01090,R01088,R07601,R04096,R04095,R00214,R00216,R01702,R08566,R07601,R01651,R00236,R08566,R01651,R00316,R00941
528	1.00	270	21	48	0	1	C00024->C00123:[49->1,49->3,49->5,50->2,50->8,50->9], C00022->C00123:[1->1,1->3,1->5,3->2,3->8,3->9]	RP06172,RP11035,RP03767,RP01456,RP11427,RP01887,RP00059,RP12277,RP01292,RP00085,RP05729,RP01963,RP06799,RP00424,RP01457,RP00937,RP11034,RP00729,RP05859,RP00285,RP01666	R00472,R01702,R04138,R01360,R04097,R01978,R00400,R00695,R01731,R00355,R00373,R01713,R07164,R07165,R00357,R00238,R01082,R01357,R00410,R01365,R01359,R01358,R00217,R00346,R00345,R00726,R00341,R00431,R02085,R01978,R01090,R01088,R01360,R00490,R07601,R04096,R04095,R01702,R08566,R07601,R01651,R00211,R00210,R00209,R01196,R00212,R08566,R01651
529	0.83	261	19	50	0	1	C00024->C00123:[49->1,49->3,49->5,50->2,50->9]	RP06172,RP11035,RP03767,RP05898,RP01456,RP01457,RP12277,RP01292,RP00085,RP00937,RP01963,RP00128,RP00424,RP00026,RP11034,RP00729,RP05859,RP01666,RP04318	R00472,R01702,R04138,R00397,R00489,R01360,R01360,R00238,R01082,R01357,R00410,R01365,R01359,R01358,R00490,R02085,R00710,R00711,R01019,R00326,R01090,R01088,R00743,R01323,R01179,R05508,R00393,R04057,R02955,R05336,R01359,R05509,R00928,R04000,R00229,R07832,R03884,R00227,R03153,R00235,R07601,R04096,R04095,R01702,R08566,R07601,R01651,R08566,R01651,R00224
530	0.67	210	21	102	0	1	C00024->C00123:[49->1,50->2,50->8], C00022->C00123:[1->1,2->3,3->2,3->8]	RP00305,RP06172,RP11035,RP03767,RP00930,RP01887,RP01431,RP01963,RP05857,RP06799,RP00177,RP00015,RP00424,RP00287,RP04394,RP11034,RP00729,RP05859,RP00285,RP01666,RP00109	R00709,R00267,R00472,R01702,R04138,R00479,R01978,R01324,R02085,R00709,R00267,R01978,R00351,R00352,R00362,R07997,R08082,R08050,R05036,R05037,R01412,R05857,R05229,R05039,R08611,R06551,R05301,R05302,R05097,R03812,R05320,R06539,R01252,R08081,R03737,R03376,R05419,R02444,R02445,R01879,R06338,R06335,R03218,R02160,R06336,R06337,R02486,R07366,R07996,R03219,R05228,R07993,R03590,R07187,R06540,R07329,R08610,R03806,R07184,R04276,R07186,R03640,R07368,R03809,R07367,R05469,R05468,R03009,R03008,R04073,R03451,R05722,R05723,R05466,R02397,R06323,R06322,R03126,R07185,R01090,R01088,R00214,R00216,R00238,R07601,R04096,R04095,R01702,R08566,R07601,R01651,R00211,R00210,R00209,R01196,R00212,R08566,R01651,R00344,R00930,R00217,R00353
531	0.67	386	19	30	0	1	C00024->C00123:[49->1,50->2,50->8], C00022->C00123:[1->1,3->2,3->3,3->8]	RP11035,RP03767,RP00568,RP01670,RP01887,RP01963,RP06374,RP06799,RP10730,RP04290,RP04394,RP00424,RP11034,RP00729,RP05859,RP06373,RP00285,RP01666,RP10741	R01702,R04138,R01218,R01220,R01655,R01978,R02085,R00945,R01978,R01699,R00220,R00238,R01090,R01088,R07601,R04096,R04095,R01702,R08566,R07601,R01651,R00941,R00211,R00210,R00209,R01196,R00212,R08566,R01651,R02569
532	0.83	285	22	61	0	1	C00024->C00123:[49->1,49->5,50->2,50->9], C00022->C00123:[1->1,1->5,3->2,3->3,3->9]	RP00128,RP00300,RP11035,RP03767,RP00568,RP01456,RP01670,RP00026,RP04318,RP03735,RP00085,RP01963,RP06374,RP11034,RP04290,RP12277,RP01457,RP00424,RP00729,RP05859,RP00285,RP01666	R00710,R00711,R01019,R00326,R00944,R00943,R01702,R04138,R01218,R01220,R01360,R01655,R00743,R01323,R01179,R05508,R00393,R04057,R02955,R05336,R01359,R05509,R00928,R04000,R00229,R07832,R03884,R00227,R03153,R00235,R00224,R00134,R03215,R03146,R00519,R01357,R00410,R01365,R01359,R01358,R02085,R00945,R07601,R00220,R00238,R01360,R01090,R01088,R04096,R04095,R01702,R08566,R07601,R01651,R00211,R00210,R00209,R01196,R00212,R08566,R01651
533	0.83	429	19	45	0	1	C00024->C00123:[49->1,49->5,50->2,50->9], C00022->C00123:[2->3]	RP11035,RP03767,RP05880,RP01456,RP12277,RP00121,RP01431,RP00085,RP01963,RP11034,RP05698,RP00930,RP00287,RP01457,RP00424,RP00729,RP05859,RP01666,RP01292	R01702,R04138,R00351,R00352,R01360,R00238,R00412,R00408,R02164,R00402,R01324,R01357,R00410,R01365,R01359,R01358,R02085,R07601,R01196,R00006,R00014,R00211,R00210,R01699,R00207,R00224,R00226,R00209,R05636,R03145,R00479,R00214,R00216,R01360,R01090,R01088,R04096,R04095,R01702,R08566,R07601,R01651,R08566,R01651,R01082
534	0.67	373	21	54	0	1	C00024->C00123:[49->1,50->2,50->8], C00022->C00123:[1->1,2->3,3->2,3->8]	RP00305,RP00304,RP11035,RP03767,RP00930,RP11427,RP01887,RP00285,RP01431,RP01963,RP05857,RP06799,RP00177,RP00424,RP00032,RP04394,RP11034,RP00729,RP05859,RP01666,RP00109	R00709,R00267,R08549,R01197,R00265,R01702,R04138,R00479,R04097,R01978,R00211,R00210,R00209,R01196,R00212,R01324,R02085,R00709,R00267,R01978,R00351,R00352,R00362,R01090,R01088,R02990,R00405,R00406,R00407,R02956,R02084,R01780,R00727,R00410,R02407,R05588,R00432,R01559,R03154,R06904,R00238,R07601,R04096,R04095,R01702,R08566,R07601,R01651,R08566,R01651,R00344,R00930,R00217,R00353
535	1.00	333	26	65	0	1	C00024->C00123:[49->1,49->5,50->2,50->3,50->8,50->9], C00022->C00123:[1->1,1->5,3->2,3->3,3->8,3->9]	RP00305,RP06172,RP00304,RP11035,RP03767,RP01456,RP00930,RP11427,RP01887,RP01457,RP12277,RP01431,RP00085,RP01963,RP05857,RP00177,RP06799,RP00424,RP00032,RP04394,RP00079,RP11034,RP00729,RP05859,RP00285,RP01666	R00709,R00267,R00472,R08549,R01197,R00265,R01702,R04138,R01360,R00479,R04097,R01978,R01360,R00238,R01324,R01357,R00410,R01365,R01359,R01358,R02085,R00709,R00267,R00351,R00352,R00362,R01978,R01090,R01088,R02990,R00405,R00406,R00407,R02956,R02084,R01780,R00727,R00410,R02407,R05588,R00432,R01559,R03154,R06904,R00238,R00361,R00360,R00343,R00342,R01447,R01257,R07601,R04096,R04095,R01702,R08566,R07601,R01651,R00211,R00210,R00209,R01196,R00212,R08566,R01651
536	0.50	440	21	49	0	0	C00024->C00123:[49->1,50->2], C00022->C00123:[1->1,2->3,3->2]	RP11035,RP03767,RP01456,RP11427,RP06101,RP05698,RP00109,RP05983,RP00285,RP01963,RP06172,RP00424,RP01457,RP00931,RP04290,RP00729,RP00287,RP05859,RP00177,RP00921,RP01431	R01702,R04138,R01360,R04097,R00214,R00216,R01196,R00006,R00014,R00211,R00210,R01699,R00207,R00224,R00226,R00209,R05636,R03145,R00344,R00930,R00217,R00353,R05103,R01281,R00211,R00210,R00209,R01196,R00212,R02085,R00472,R01090,R01088,R01360,R00479,R00220,R04096,R04095,R00214,R00216,R01702,R08566,R07601,R01651,R00351,R00352,R00362,R00472,R01324
537	0.83	255	16	40	0	1	C00024->C00123:[49->1,49->3,49->5,50->2,50->9], C00022->C00123:[1->1,1->3,1->5,3->2,3->9]	RP06172,RP11034,RP00424,RP03767,RP01456,RP12277,RP00079,RP11035,RP00729,RP05859,RP01457,RP00285,RP01666,RP00085,RP05729,RP01963	R00472,R07601,R01090,R01088,R04138,R01360,R00238,R00361,R00360,R00343,R00342,R01447,R01257,R01702,R04096,R04095,R01702,R08566,R07601,R01651,R01360,R00211,R00210,R00209,R01196,R00212,R08566,R01651,R01357,R00410,R01365,R01359,R01358,R00217,R00346,R00345,R00726,R00341,R00431,R02085
538	0.17	397	13	23	0	1	C00022->C00123:[3->3]	RP11034,RP06374,RP10730,RP04290,RP00568,RP01666,RP01670,RP00424,RP05859,RP11035,RP03735,RP10741,RP00300	R07601,R00945,R01699,R00220,R01218,R01220,R08566,R01651,R01655,R01090,R01088,R01702,R08566,R07601,R01651,R01702,R00134,R03215,R03146,R00519,R02569,R00944,R00943
539	0.50	484	19	36	0	0	C00024->C00123:[49->5,50->8,50->9], C00022->C00123:[1->5,3->8,3->9]	RP06172,RP00285,RP06799,RP11034,RP00424,RP03767,RP00930,RP12067,RP11427,RP01887,RP00729,RP05859,RP00177,RP12277,RP00121,RP00109,RP01431,RP01292,RP01963	R00472,R00211,R00210,R00209,R01196,R00212,R01978,R07601,R01090,R01088,R04138,R00479,R07602,R04097,R01978,R04096,R04095,R01702,R08566,R07601,R01651,R00351,R00352,R00362,R00238,R00412,R00408,R02164,R00402,R00344,R00930,R00217,R00353,R01324,R01082,R02085
540	0.50	356	13	23	0	0	C00024->C00123:[49->1,50->2,50->8], C00022->C00123:[1->1,3->2,3->8]	RP06172,RP06799,RP11035,RP03767,RP04394,RP11427,RP00424,RP01887,RP00729,RP00287,RP05859,RP00285,RP01963	R00472,R01978,R01702,R04138,R00238,R04097,R01090,R01088,R01978,R04096,R04095,R00214,R00216,R01702,R08566,R07601,R01651,R00211,R00210,R00209,R01196,R00212,R02085
541	0.83	298	17	32	0	1	C00024->C00123:[49->1,49->3,49->5,50->2,50->9], C00022->C00123:[1->1,1->3,1->5,3->2,3->9]	RP06172,RP11034,RP11035,RP03767,RP05898,RP01456,RP12277,RP01457,RP00424,RP00729,RP05859,RP00285,RP01666,RP01292,RP00085,RP00937,RP01963	R00472,R07601,R01702,R04138,R00397,R00489,R01360,R00238,R01360,R01090,R01088,R04096,R04095,R01702,R08566,R07601,R01651,R00211,R00210,R00209,R01196,R00212,R08566,R01651,R01082,R01357,R00410,R01365,R01359,R01358,R00490,R02085
542	0.33	208	20	101	0	1	C00024->C00123:[50->8], C00022->C00123:[2->3,3->8]	RP00305,RP05857,RP01887,RP06172,RP00177,RP00015,RP00424,RP03767,RP00287,RP00930,RP11035,RP00729,RP05859,RP00285,RP01666,RP00109,RP01431,RP06799,RP01963,RP11034	R00709,R00267,R00709,R00267,R01978,R00472,R00351,R00352,R00362,R07997,R08082,R08050,R05036,R05037,R01412,R05857,R05229,R05039,R08611,R06551,R05301,R05302,R05097,R03812,R05320,R06539,R01252,R08081,R03737,R03376,R05419,R02444,R02445,R01879,R06338,R06335,R03218,R02160,R06336,R06337,R02486,R07366,R07996,R03219,R05228,R07993,R03590,R07187,R06540,R07329,R08610,R03806,R07184,R04276,R07186,R03640,R07368,R03809,R07367,R05469,R05468,R03009,R03008,R04073,R03451,R05722,R05723,R05466,R02397,R06323,R06322,R03126,R07185,R01090,R01088,R04138,R00214,R00216,R00479,R01702,R04096,R04095,R01702,R08566,R07601,R01651,R00211,R00210,R00209,R01196,R00212,R08566,R01651,R00344,R00930,R00217,R00353,R01324,R01978,R02085,R07601
543	0.67	408	22	52	0	1	C00024->C00123:[49->1,50->2,50->8], C00022->C00123:[2->3]	RP00305,RP06172,RP00304,RP11035,RP03767,RP00930,RP11427,RP01887,RP01431,RP01963,RP05857,RP06799,RP00177,RP00424,RP00032,RP00287,RP04394,RP11034,RP00729,RP05859,RP01666,RP00109	R00709,R00267,R00472,R08549,R01197,R00265,R01702,R04138,R00479,R04097,R01978,R01324,R02085,R00709,R00267,R01978,R00351,R00352,R00362,R01090,R01088,R02990,R00405,R00406,R00407,R02956,R02084,R01780,R00727,R00410,R02407,R05588,R00432,R01559,R03154,R06904,R00214,R00216,R00238,R07601,R04096,R04095,R01702,R08566,R07601,R01651,R08566,R01651,R00344,R00930,R00217,R00353
544	0.67	323	17	28	0	1	C00024->C00123:[49->1,49->3,50->2,50->8], C00022->C00123:[1->1,1->3,3->2,3->8]	RP06172,RP11035,RP03767,RP05898,RP11427,RP01887,RP01292,RP00937,RP01963,RP06799,RP00424,RP04394,RP11034,RP00729,RP05859,RP00285,RP01666	R00472,R01702,R04138,R00397,R00489,R04097,R01978,R01082,R00490,R02085,R01978,R01090,R01088,R00238,R07601,R04096,R04095,R01702,R08566,R07601,R01651,R00211,R00210,R00209,R01196,R00212,R08566,R01651
545	0.67	281	17	68	0	1	C00024->C00123:[49->3,49->5,50->8,50->9], C00022->C00123:[1->3,1->5,3->8,3->9]	RP06172,RP11035,RP03767,RP05694,RP01887,RP12277,RP05067,RP01963,RP06799,RP00424,RP01077,RP00079,RP11034,RP00729,RP05859,RP00285,RP01666	R00472,R01702,R04138,R04709,R07989,R06635,R06637,R06636,R06459,R06458,R06448,R07250,R06510,R07253,R05331,R06641,R00233,R06511,R06512,R06643,R06644,R06645,R02505,R07987,R07251,R07988,R05188,R06482,R06483,R06480,R06481,R02447,R05464,R01613,R01614,R05190,R07758,R02223,R07254,R02224,R01978,R00238,R00344,R02085,R01978,R01090,R01088,R00742,R00361,R00360,R00343,R00342,R01447,R01257,R07601,R04096,R04095,R01702,R08566,R07601,R01651,R00211,R00210,R00209,R01196,R00212,R08566,R01651
546	0.17	339	14	44	0	1	C00024->C00123:[50->3]	RP00305,RP05857,RP00177,RP00304,RP11034,RP00424,RP00032,RP00930,RP00079,RP11035,RP05859,RP01666,RP01431,RP06172	R00709,R00267,R00709,R00267,R00351,R00352,R00362,R08549,R01197,R00265,R07601,R01090,R01088,R02990,R00405,R00406,R00407,R02956,R02084,R01780,R00727,R00410,R02407,R05588,R00432,R01559,R03154,R06904,R00479,R00361,R00360,R00343,R00342,R01447,R01257,R01702,R01702,R08566,R07601,R01651,R08566,R01651,R01324,R00472
547	0.33	494	21	32	0	1	C00024->C00123:[50->8], C00022->C00123:[3->3]	RP00128,RP06374,RP06799,RP01887,RP04290,RP04833,RP00568,RP03767,RP06172,RP01670,RP00424,RP11034,RP00729,RP00287,RP05859,RP08343,RP04318,RP01666,RP11035,RP01963,RP06373	R00710,R00711,R01019,R00326,R00945,R01978,R01978,R00220,R00316,R01218,R01220,R04138,R00472,R01655,R01090,R01088,R07601,R04096,R04095,R00214,R00216,R01702,R08566,R07601,R01651,R00236,R00224,R08566,R01651,R01702,R02085,R00941
548	0.67	324	16	27	0	1	C00024->C00123:[49->1,49->3,50->2,50->8], C00022->C00123:[1->1,1->3,3->2,3->8]	RP06172,RP11035,RP03767,RP05898,RP01887,RP01292,RP00937,RP01963,RP06799,RP00424,RP04394,RP11034,RP00729,RP05859,RP00285,RP01666	R00472,R01702,R04138,R00397,R00489,R01978,R01082,R00490,R02085,R01978,R01090,R01088,R00238,R07601,R04096,R04095,R01702,R08566,R07601,R01651,R00211,R00210,R00209,R01196,R00212,R08566,R01651
549	0.50	468	15	27	0	1	C00024->C00123:[49->1,49->3,50->2]	RP01456,RP06172,RP11034,RP00424,RP03767,RP11035,RP01666,RP00079,RP06023,RP00729,RP05859,RP01457,RP05067,RP10992,RP01963	R01360,R00472,R07601,R01090,R01088,R04138,R01702,R08566,R01651,R00361,R00360,R00343,R00342,R01447,R01257,R00149,R00150,R04096,R04095,R01702,R08566,R07601,R01651,R01360,R00344,R07641,R02085
550	1.00	946	23	46	0	1	C00024->C00123:[49->1,49->3,49->5,50->2,50->8,50->9]	RP08075,RP11035,RP03767,RP06643,RP01456,RP11427,RP01887,RP05709,RP01457,RP12277,RP05067,RP00085,RP01963,RP06172,RP06799,RP00424,RP04394,RP00079,RP11034,RP00729,RP05859,RP01666,RP08076	R04385,R01702,R04138,R01626,R01360,R04097,R01978,R04726,R04952,R02768,R04957,R07762,R04963,R04355,R04960,R04968,R01360,R00238,R00344,R01357,R00410,R01365,R01359,R01358,R02085,R00472,R01978,R01090,R01088,R00238,R00361,R00360,R00343,R00342,R01447,R01257,R07601,R04096,R04095,R01702,R08566,R07601,R01651,R08566,R01651,R04386
551	1.00	340	23	58	0	1	C00024->C00123:[49->1,49->5,50->2,50->3,50->8,50->9], C00022->C00123:[1->1,1->5,3->2,3->3,3->8,3->9]	RP00305,RP06172,RP00304,RP11035,RP03767,RP00930,RP11427,RP01887,RP12277,RP01431,RP01963,RP05857,RP06799,RP00177,RP00424,RP00032,RP04394,RP00079,RP11034,RP00729,RP05859,RP00285,RP01666	R00709,R00267,R00472,R08549,R01197,R00265,R01702,R04138,R00479,R04097,R01978,R00238,R01324,R02085,R00709,R00267,R01978,R00351,R00352,R00362,R01090,R01088,R02990,R00405,R00406,R00407,R02956,R02084,R01780,R00727,R00410,R02407,R05588,R00432,R01559,R03154,R06904,R00238,R00361,R00360,R00343,R00342,R01447,R01257,R07601,R04096,R04095,R01702,R08566,R07601,R01651,R00211,R00210,R00209,R01196,R00212,R08566,R01651
552	0.17	364	14	46	0	1	C00022->C00123:[2->3]	RP00305,RP05857,RP00304,RP00177,RP11034,RP00424,RP00032,RP01666,RP00930,RP11035,RP05859,RP00285,RP00109,RP01431	R00709,R00267,R00709,R00267,R08549,R01197,R00265,R00351,R00352,R00362,R07601,R01090,R01088,R02990,R00405,R00406,R00407,R02956,R02084,R01780,R00727,R00410,R02407,R05588,R00432,R01559,R03154,R06904,R08566,R01651,R00479,R01702,R01702,R08566,R07601,R01651,R00211,R00210,R00209,R01196,R00212,R00344,R00930,R00217,R00353,R01324
553	1.00	317	28	85	0	1	C00024->C00123:[49->1,49->5,50->2,50->8,50->9], C00022->C00123:[1->1,1->5,2->3,3->2,3->8,3->9]	RP00305,RP00304,RP11035,RP03767,RP01456,RP00930,RP11427,RP01887,RP00177,RP12277,RP00109,RP00285,RP01431,RP00085,RP01963,RP05857,RP00128,RP06799,RP11034,RP00424,RP00032,RP04394,RP01457,RP00026,RP00729,RP05859,RP01666,RP04318	R00709,R00267,R08549,R01197,R00265,R01702,R04138,R01360,R00479,R04097,R01978,R00351,R00352,R00362,R00238,R00344,R00930,R00217,R00353,R00211,R00210,R00209,R01196,R00212,R01324,R01357,R00410,R01365,R01359,R01358,R02085,R00709,R00267,R00710,R00711,R01019,R00326,R01978,R07601,R01090,R01088,R02990,R00405,R00406,R00407,R02956,R02084,R01780,R00727,R00410,R02407,R05588,R00432,R01559,R03154,R06904,R00238,R01360,R00743,R01323,R01179,R05508,R00393,R04057,R02955,R05336,R01359,R05509,R00928,R04000,R00229,R07832,R03884,R00227,R03153,R00235,R04096,R04095,R01702,R08566,R07601,R01651,R08566,R01651,R00224
554	1.00	309	25	56	0	1	C00024->C00123:[49->1,49->5,50->2,50->8,50->9], C00022->C00123:[3->3]	RP11035,RP03767,RP00568,RP01456,RP01670,RP01887,RP01457,RP12277,RP00085,RP01963,RP06374,RP00128,RP06799,RP11034,RP04290,RP00026,RP00424,RP10730,RP00729,RP05859,RP06373,RP01666,RP04318,RP10741,RP11427	R01702,R04138,R01218,R01220,R01360,R01655,R01978,R01360,R00238,R01357,R00410,R01365,R01359,R01358,R02085,R00945,R00710,R00711,R01019,R00326,R01978,R07601,R00220,R00743,R01323,R01179,R05508,R00393,R04057,R02955,R05336,R01359,R05509,R00928,R04000,R00229,R07832,R03884,R00227,R03153,R00235,R01090,R01088,R01699,R04096,R04095,R01702,R08566,R07601,R01651,R00941,R08566,R01651,R00224,R02569,R04097
555	1.00	283	22	77	0	1	C00024->C00123:[49->1,49->3,49->5,50->2,50->8,50->9], C00022->C00123:[1->1,1->3,1->5,3->2,3->8,3->9]	RP06172,RP11035,RP03767,RP01456,RP05694,RP11427,RP01887,RP01457,RP12277,RP05067,RP00085,RP01963,RP06799,RP00424,RP01077,RP04394,RP00079,RP11034,RP00729,RP05859,RP00285,RP01666	R00472,R01702,R04138,R01360,R04709,R07989,R06635,R06637,R06636,R06459,R06458,R06448,R07250,R06510,R07253,R05331,R06641,R00233,R06511,R06512,R06643,R06644,R06645,R02505,R07987,R07251,R07988,R05188,R06482,R06483,R06480,R06481,R02447,R05464,R01613,R01614,R05190,R07758,R02223,R07254,R02224,R04097,R01978,R01360,R00238,R00344,R01357,R00410,R01365,R01359,R01358,R02085,R01978,R01090,R01088,R00742,R00238,R00361,R00360,R00343,R00342,R01447,R01257,R07601,R04096,R04095,R01702,R08566,R07601,R01651,R00211,R00210,R00209,R01196,R00212,R08566,R01651
556	0.67	378	14	35	0	0	C00024->C00123:[49->1,50->2,50->8], C00022->C00123:[2->3]	RP06172,RP06799,RP01887,RP00287,RP03767,RP11035,RP11427,RP00424,RP01457,RP00729,RP05859,RP05698,RP00085,RP01963	R00472,R01978,R01978,R00214,R00216,R04138,R01702,R04097,R01090,R01088,R01360,R04096,R04095,R01702,R08566,R07601,R01651,R01196,R00006,R00014,R00211,R00210,R01699,R00207,R00224,R00226,R00209,R05636,R03145,R01357,R00410,R01365,R01359,R01358,R02085
557	0.50	387	21	46	0	1	C00024->C00123:[49->1,50->2], C00022->C00123:[1->1,2->3,3->2]	RP00287,RP03767,RP00568,RP01456,RP01670,RP06101,RP05698,RP00285,RP11035,RP01963,RP06172,RP06374,RP00424,RP01457,RP01103,RP11034,RP00729,RP05859,RP00762,RP01666,RP06373	R00214,R00216,R04138,R01218,R01220,R01360,R01655,R00214,R00216,R01196,R00006,R00014,R00211,R00210,R01699,R00207,R00224,R00226,R00209,R05636,R03145,R00211,R00210,R00209,R01196,R00212,R01702,R02085,R00472,R00945,R01090,R01088,R01360,R00782,R07601,R04096,R04095,R01702,R08566,R07601,R01651,R03923,R00891,R08566,R01651,R00941
558	0.50	385	24	60	0	1	C00024->C00123:[49->1,49->3,50->2], C00022->C00123:[1->1,1->3,2->3,3->2]	RP00305,RP00304,RP11035,RP03767,RP01456,RP00930,RP06101,RP05983,RP00285,RP01431,RP01963,RP05857,RP06172,RP00177,RP11034,RP04290,RP00032,RP01457,RP00424,RP00287,RP00729,RP05859,RP01666,RP00109	R00709,R00267,R08549,R01197,R00265,R01702,R04138,R01360,R00479,R00214,R00216,R05103,R01281,R00211,R00210,R00209,R01196,R00212,R01324,R02085,R00709,R00267,R00472,R00351,R00352,R00362,R07601,R00220,R02990,R00405,R00406,R00407,R02956,R02084,R01780,R00727,R00410,R02407,R05588,R00432,R01559,R03154,R06904,R01360,R01090,R01088,R00214,R00216,R04096,R04095,R01702,R08566,R07601,R01651,R08566,R01651,R00344,R00930,R00217,R00353
559	0.33	376	16	27	0	1	C00024->C00123:[50->8], C00022->C00123:[3->3,3->8]	RP06374,RP06799,RP01887,RP04290,RP03767,RP00568,RP01670,RP00424,RP11034,RP00729,RP05859,RP06373,RP01666,RP00285,RP11035,RP01963	R00945,R01978,R01978,R00220,R04138,R01218,R01220,R01655,R01090,R01088,R07601,R04096,R04095,R01702,R08566,R07601,R01651,R00941,R08566,R01651,R00211,R00210,R00209,R01196,R00212,R01702,R02085
560	0.50	402	17	24	0	1	C00024->C00123:[49->1,50->2], C00022->C00123:[3->3]	RP06374,RP11034,RP04290,RP03767,RP00568,RP01456,RP01457,RP01670,RP00424,RP10730,RP00729,RP05859,RP06373,RP01666,RP10741,RP11035,RP01963	R00945,R07601,R00220,R04138,R01218,R01220,R01360,R01360,R01655,R01090,R01088,R01699,R04096,R04095,R01702,R08566,R07601,R01651,R00941,R08566,R01651,R02569,R01702,R02085
561	0.67	430	19	28	0	1	C00024->C00123:[49->1,50->2,50->8], C00022->C00123:[3->3]	RP06172,RP11035,RP03767,RP00568,RP01670,RP01887,RP01963,RP06374,RP06799,RP00424,RP00287,RP04394,RP01103,RP11034,RP00729,RP05859,RP00762,RP01666,RP06373	R00472,R01702,R04138,R01218,R01220,R01655,R01978,R02085,R00945,R01978,R01090,R01088,R00214,R00216,R00238,R00782,R07601,R04096,R04095,R01702,R08566,R07601,R01651,R03923,R00891,R08566,R01651,R00941
562	0.67	403	20	32	0	1	C00024->C00123:[49->1,50->2,50->8], C00022->C00123:[1->1,3->2,3->3,3->8]	RP06172,RP11035,RP03767,RP00568,RP01670,RP01887,RP11427,RP01963,RP06374,RP06799,RP11034,RP04290,RP00287,RP04394,RP00424,RP00729,RP05859,RP06373,RP00285,RP01666	R00472,R01702,R04138,R01218,R01220,R01655,R01978,R04097,R02085,R00945,R01978,R07601,R00220,R00214,R00216,R00238,R01090,R01088,R04096,R04095,R01702,R08566,R07601,R01651,R00941,R00211,R00210,R00209,R01196,R00212,R08566,R01651
563	0.67	390	21	34	0	1	C00024->C00123:[49->1,50->2,50->8], C00022->C00123:[1->1,3->2,3->3,3->8]	RP06172,RP11035,RP03767,RP00568,RP01670,RP01887,RP11427,RP01963,RP06374,RP06799,RP00424,RP00287,RP04394,RP01103,RP11034,RP00729,RP05859,RP00762,RP00285,RP01666,RP06373	R00472,R01702,R04138,R01218,R01220,R01655,R01978,R04097,R02085,R00945,R01978,R01090,R01088,R00214,R00216,R00238,R00782,R07601,R04096,R04095,R01702,R08566,R07601,R01651,R03923,R00891,R00211,R00210,R00209,R01196,R00212,R08566,R01651,R00941
564	0.67	212	21	98	0	1	C00024->C00123:[49->1,50->2,50->8], C00022->C00123:[2->3]	RP00305,RP06172,RP11035,RP03767,RP00930,RP11427,RP01887,RP01431,RP01963,RP05857,RP06799,RP00177,RP00015,RP00424,RP00287,RP04394,RP11034,RP00729,RP05859,RP01666,RP00109	R00709,R00267,R00472,R01702,R04138,R00479,R04097,R01978,R01324,R02085,R00709,R00267,R01978,R00351,R00352,R00362,R07997,R08082,R08050,R05036,R05037,R01412,R05857,R05229,R05039,R08611,R06551,R05301,R05302,R05097,R03812,R05320,R06539,R01252,R08081,R03737,R03376,R05419,R02444,R02445,R01879,R06338,R06335,R03218,R02160,R06336,R06337,R02486,R07366,R07996,R03219,R05228,R07993,R03590,R07187,R06540,R07329,R08610,R03806,R07184,R04276,R07186,R03640,R07368,R03809,R07367,R05469,R05468,R03009,R03008,R04073,R03451,R05722,R05723,R05466,R02397,R06323,R06322,R03126,R07185,R01090,R01088,R00214,R00216,R00238,R07601,R04096,R04095,R01702,R08566,R07601,R01651,R08566,R01651,R00344,R00930,R00217,R00353
565	0.50	243	14	43	0	0	C00024->C00123:[49->1,50->2,50->8]	RP00128,RP11035,RP03767,RP01456,RP04394,RP01457,RP00424,RP00729,RP05859,RP00026,RP04318,RP00085,RP11427,RP01963	R00710,R00711,R01019,R00326,R01702,R04138,R01360,R00238,R01360,R01090,R01088,R04096,R04095,R01702,R08566,R07601,R01651,R00743,R01323,R01179,R05508,R00393,R04057,R02955,R05336,R01359,R05509,R00928,R04000,R00229,R07832,R03884,R00227,R03153,R00235,R00224,R01357,R00410,R01365,R01359,R01358,R04097,R02085
566	1.00	350	28	68	0	1	C00024->C00123:[49->1,49->3,49->5,50->2,50->8,50->9], C00022->C00123:[1->1,1->3,1->5,3->2,3->8,3->9]	RP06172,RP11035,RP03767,RP05880,RP01456,RP11427,RP01887,RP01457,RP12277,RP00121,RP01431,RP00085,RP01963,RP00128,RP06799,RP00424,RP00930,RP00287,RP06101,RP04394,RP00026,RP11034,RP00729,RP05859,RP00285,RP01666,RP04318,RP01292	R00472,R01702,R04138,R00351,R00352,R01360,R04097,R01978,R01360,R00238,R00412,R00408,R02164,R00402,R01324,R01357,R00410,R01365,R01359,R01358,R02085,R00710,R00711,R01019,R00326,R01978,R01090,R01088,R00479,R00214,R00216,R00214,R00216,R00238,R00743,R01323,R01179,R05508,R00393,R04057,R02955,R05336,R01359,R05509,R00928,R04000,R00229,R07832,R03884,R00227,R03153,R00235,R07601,R04096,R04095,R01702,R08566,R07601,R01651,R00211,R00210,R00209,R01196,R00212,R08566,R01651,R00224,R01082
567	0.17	466	10	19	0	1	C00024->C00123:[49->3]	RP05857,RP00121,RP06172,RP11035,RP00424,RP05859,RP01292,RP01666,RP00930,RP11034	R00709,R00267,R00412,R00408,R02164,R00402,R00472,R01702,R01090,R01088,R01702,R08566,R07601,R01651,R01082,R08566,R01651,R00479,R07601
568	1.00	388	22	40	0	1	C00024->C00123:[49->1,49->3,49->5,50->2,50->8,50->9], C00022->C00123:[1->1,1->3,1->5,3->2,3->8,3->9]	RP06172,RP11035,RP03767,RP01456,RP00930,RP11427,RP01887,RP12277,RP01292,RP00085,RP01963,RP05857,RP06799,RP00424,RP04394,RP01457,RP11034,RP00729,RP00121,RP00285,RP01666,RP05859	R00472,R01702,R04138,R01360,R00479,R04097,R01978,R00238,R01082,R01357,R00410,R01365,R01359,R01358,R02085,R00709,R00267,R01978,R01090,R01088,R00238,R01360,R07601,R04096,R04095,R00412,R00408,R02164,R00402,R00211,R00210,R00209,R01196,R00212,R08566,R01651,R01702,R08566,R07601,R01651
569	1.00	430	25	45	0	1	C00024->C00123:[49->1,49->3,49->5,50->2,50->8,50->9], C00022->C00123:[1->1,1->3,1->5,3->2,3->8,3->9]	RP06172,RP11035,RP03767,RP05880,RP01456,RP11427,RP01887,RP12277,RP00121,RP01431,RP00085,RP01963,RP06799,RP00424,RP00930,RP00287,RP06101,RP04394,RP01457,RP11034,RP00729,RP05859,RP00285,RP01666,RP01292	R00472,R01702,R04138,R00351,R00352,R01360,R04097,R01978,R00238,R00412,R00408,R02164,R00402,R01324,R01357,R00410,R01365,R01359,R01358,R02085,R01978,R01090,R01088,R00479,R00214,R00216,R00214,R00216,R00238,R01360,R07601,R04096,R04095,R01702,R08566,R07601,R01651,R00211,R00210,R00209,R01196,R00212,R08566,R01651,R01082
570	0.50	454	19	38	0	1	C00024->C00123:[49->1,49->3,50->2], C00022->C00123:[1->1,1->3,3->2]	RP01456,RP06172,RP00424,RP00177,RP11035,RP00285,RP06101,RP00930,RP01457,RP11034,RP00729,RP00121,RP00109,RP01666,RP05859,RP01292,RP01431,RP01963,RP03767	R01360,R00472,R01090,R01088,R00351,R00352,R00362,R01702,R00211,R00210,R00209,R01196,R00212,R00214,R00216,R00479,R01360,R07601,R04096,R04095,R00412,R00408,R02164,R00402,R00344,R00930,R00217,R00353,R08566,R01651,R01702,R08566,R07601,R01651,R01082,R01324,R02085,R04138
571	0.67	370	13	20	0	1	C00024->C00123:[49->1,49->3,50->2,50->8]	RP06172,RP06799,RP11034,RP00424,RP03767,RP11035,RP06101,RP04394,RP01887,RP00729,RP05859,RP01666,RP01963	R00472,R01978,R07601,R01090,R01088,R04138,R01702,R00214,R00216,R00238,R01978,R04096,R04095,R01702,R08566,R07601,R01651,R08566,R01651,R02085
572	1.00	323	19	34	0	1	C00024->C00123:[49->1,49->3,49->5,50->2,50->8,50->9], C00022->C00123:[1->1,1->3,1->5,3->2,3->8,3->9]	RP06172,RP11035,RP03767,RP01456,RP11427,RP01887,RP12277,RP00085,RP01963,RP06799,RP00424,RP06101,RP04394,RP01457,RP11034,RP00729,RP05859,RP00285,RP01666	R00472,R01702,R04138,R01360,R04097,R01978,R00238,R01357,R00410,R01365,R01359,R01358,R02085,R01978,R01090,R01088,R00214,R00216,R00238,R01360,R07601,R04096,R04095,R01702,R08566,R07601,R01651,R00211,R00210,R00209,R01196,R00212,R08566,R01651
573	0.83	341	19	38	0	1	C00024->C00123:[49->1,49->5,50->2,50->9], C00022->C00123:[1->1,1->5,3->2,3->3,3->9]	RP00300,RP11035,RP03767,RP00568,RP01456,RP01670,RP12277,RP03735,RP00285,RP00085,RP01963,RP06374,RP11034,RP04290,RP01457,RP00424,RP00729,RP05859,RP01666	R00944,R00943,R01702,R04138,R01218,R01220,R01360,R01655,R00238,R00134,R03215,R03146,R00519,R00211,R00210,R00209,R01196,R00212,R01357,R00410,R01365,R01359,R01358,R02085,R00945,R07601,R00220,R01360,R01090,R01088,R04096,R04095,R01702,R08566,R07601,R01651,R08566,R01651
574	0.67	491	22	33	0	1	C00024->C00123:[49->1,50->2,50->8], C00022->C00123:[3->3]	RP00128,RP00287,RP03767,RP00568,RP01670,RP01887,RP04318,RP11035,RP01963,RP06172,RP06374,RP06799,RP11034,RP04290,RP04394,RP00424,RP00729,RP05859,RP08343,RP01666,RP04833,RP06373	R00710,R00711,R01019,R00326,R00214,R00216,R04138,R01218,R01220,R01655,R01978,R00224,R01702,R02085,R00472,R00945,R01978,R07601,R00220,R00238,R01090,R01088,R04096,R04095,R01702,R08566,R07601,R01651,R00236,R08566,R01651,R00316,R00941
575	0.50	291	18	45	0	1	C00024->C00123:[49->1,50->2], C00022->C00123:[3->3]	RP00128,RP06374,RP11034,RP04290,RP03767,RP00568,RP01456,RP01457,RP01670,RP00424,RP00026,RP00729,RP05859,RP06373,RP04318,RP01666,RP11035,RP01963	R00710,R00711,R01019,R00326,R00945,R07601,R00220,R04138,R01218,R01220,R01360,R01360,R01655,R01090,R01088,R00743,R01323,R01179,R05508,R00393,R04057,R02955,R05336,R01359,R05509,R00928,R04000,R00229,R07832,R03884,R00227,R03153,R00235,R04096,R04095,R01702,R08566,R07601,R01651,R00941,R00224,R08566,R01651,R01702,R02085
576	0.67	460	21	37	0	1	C00024->C00123:[49->3,49->5,50->8,50->9], C00022->C00123:[1->3,1->5,3->8,3->9]	RP06172,RP11035,RP03767,RP05880,RP11427,RP01887,RP12277,RP00121,RP01431,RP01963,RP06799,RP00424,RP00930,RP00287,RP06101,RP11034,RP00729,RP05859,RP00285,RP01666,RP01292	R00472,R01702,R04138,R00351,R00352,R04097,R01978,R00238,R00412,R00408,R02164,R00402,R01324,R02085,R01978,R01090,R01088,R00479,R00214,R00216,R00214,R00216,R07601,R04096,R04095,R01702,R08566,R07601,R01651,R00211,R00210,R00209,R01196,R00212,R08566,R01651,R01082
577	0.50	278	15	62	0	1	C00024->C00123:[49->1,49->3,50->2]	RP01456,RP06172,RP11034,RP11035,RP03767,RP01077,RP05694,RP00079,RP00424,RP00729,RP05859,RP01457,RP05067,RP01666,RP01963	R01360,R00472,R07601,R01702,R04138,R00742,R04709,R07989,R06635,R06637,R06636,R06459,R06458,R06448,R07250,R06510,R07253,R05331,R06641,R00233,R06511,R06512,R06643,R06644,R06645,R02505,R07987,R07251,R07988,R05188,R06482,R06483,R06480,R06481,R02447,R05464,R01613,R01614,R05190,R07758,R02223,R07254,R02224,R00361,R00360,R00343,R00342,R01447,R01257,R01090,R01088,R04096,R04095,R01702,R08566,R07601,R01651,R01360,R00344,R08566,R01651,R02085
578	0.67	295	14	27	0	0	C00024->C00123:[49->1,49->5,50->2,50->9], C00022->C00123:[1->1,1->5,3->2,3->9]	RP00285,RP11035,RP03767,RP01456,RP01457,RP10741,RP00424,RP00729,RP05859,RP10730,RP12277,RP00085,RP11427,RP01963	R00211,R00210,R00209,R01196,R00212,R01702,R04138,R01360,R01360,R02569,R01090,R01088,R04096,R04095,R01702,R08566,R07601,R01651,R01699,R00238,R01357,R00410,R01365,R01359,R01358,R04097,R02085
579	1.00	362	24	61	0	1	C00024->C00123:[49->1,49->5,50->2,50->8,50->9], C00022->C00123:[1->1,1->5,2->3,3->2,3->8,3->9]	RP00305,RP00304,RP11035,RP03767,RP01456,RP00930,RP11427,RP01887,RP12277,RP00285,RP01431,RP00085,RP01963,RP05857,RP06799,RP00177,RP00424,RP00032,RP01457,RP11034,RP00729,RP05859,RP01666,RP00109	R00709,R00267,R08549,R01197,R00265,R01702,R04138,R01360,R00479,R04097,R01978,R00238,R00211,R00210,R00209,R01196,R00212,R01324,R01357,R00410,R01365,R01359,R01358,R02085,R00709,R00267,R01978,R00351,R00352,R00362,R01090,R01088,R02990,R00405,R00406,R00407,R02956,R02084,R01780,R00727,R00410,R02407,R05588,R00432,R01559,R03154,R06904,R01360,R07601,R04096,R04095,R01702,R08566,R07601,R01651,R08566,R01651,R00344,R00930,R00217,R00353
580	0.67	389	23	57	0	1	C00024->C00123:[49->1,50->2,50->8], C00022->C00123:[1->1,2->3,3->2,3->8]	RP00305,RP00304,RP11035,RP03767,RP00930,RP11427,RP01887,RP00287,RP00285,RP01431,RP01963,RP05857,RP06172,RP06799,RP00177,RP00424,RP00032,RP04394,RP11034,RP00729,RP05859,RP01666,RP00109	R00709,R00267,R08549,R01197,R00265,R01702,R04138,R00479,R04097,R01978,R00214,R00216,R00211,R00210,R00209,R01196,R00212,R01324,R02085,R00709,R00267,R00472,R01978,R00351,R00352,R00362,R01090,R01088,R02990,R00405,R00406,R00407,R02956,R02084,R01780,R00727,R00410,R02407,R05588,R00432,R01559,R03154,R06904,R00238,R07601,R04096,R04095,R01702,R08566,R07601,R01651,R08566,R01651,R00344,R00930,R00217,R00353
581	1.00	316	21	36	0	1	C00024->C00123:[49->1,49->3,49->5,50->2,50->8,50->9], C00022->C00123:[1->1,1->3,1->5,3->2,3->8,3->9]	RP06172,RP11035,RP03767,RP05898,RP01456,RP11427,RP01887,RP12277,RP01292,RP00085,RP00937,RP01963,RP06799,RP00424,RP04394,RP01457,RP11034,RP00729,RP05859,RP00285,RP01666	R00472,R01702,R04138,R00397,R00489,R01360,R04097,R01978,R00238,R01082,R01357,R00410,R01365,R01359,R01358,R00490,R02085,R01978,R01090,R01088,R00238,R01360,R07601,R04096,R04095,R01702,R08566,R07601,R01651,R00211,R00210,R00209,R01196,R00212,R08566,R01651
582	0.33	433	20	34	0	1	C00024->C00123:[50->8], C00022->C00123:[3->3,3->8]	RP00128,RP06374,RP06799,RP01887,RP04290,RP04833,RP00568,RP00285,RP03767,RP01670,RP00424,RP11034,RP00729,RP05859,RP08343,RP04318,RP01666,RP11035,RP01963,RP06373	R00710,R00711,R01019,R00326,R00945,R01978,R01978,R00220,R00316,R01218,R01220,R00211,R00210,R00209,R01196,R00212,R04138,R01655,R01090,R01088,R07601,R04096,R04095,R01702,R08566,R07601,R01651,R00236,R00224,R08566,R01651,R01702,R02085,R00941
583	0.50	341	19	50	0	1	C00024->C00123:[49->1,50->2,50->3]	RP00305,RP05857,RP00304,RP00177,RP00424,RP00032,RP11035,RP01456,RP03767,RP00930,RP00079,RP11034,RP00729,RP05859,RP01457,RP01666,RP01431,RP01963,RP06172	R00709,R00267,R00709,R00267,R08549,R01197,R00265,R00351,R00352,R00362,R01090,R01088,R02990,R00405,R00406,R00407,R02956,R02084,R01780,R00727,R00410,R02407,R05588,R00432,R01559,R03154,R06904,R01702,R01360,R04138,R00479,R00361,R00360,R00343,R00342,R01447,R01257,R07601,R04096,R04095,R01702,R08566,R07601,R01651,R01360,R08566,R01651,R01324,R02085,R00472
584	0.67	465	20	36	0	1	C00024->C00123:[49->3,49->5,50->8,50->9], C00022->C00123:[1->3,1->5,3->8,3->9]	RP06172,RP11035,RP03767,RP05880,RP01887,RP12277,RP00121,RP01431,RP01963,RP06799,RP00424,RP00930,RP00287,RP06101,RP11034,RP00729,RP05859,RP00285,RP01666,RP01292	R00472,R01702,R04138,R00351,R00352,R01978,R00238,R00412,R00408,R02164,R00402,R01324,R02085,R01978,R01090,R01088,R00479,R00214,R00216,R00214,R00216,R07601,R04096,R04095,R01702,R08566,R07601,R01651,R00211,R00210,R00209,R01196,R00212,R08566,R01651,R01082
585	0.50	356	13	23	0	0	C00024->C00123:[49->5,50->8,50->9], C00022->C00123:[1->5,3->8,3->9]	RP06172,RP00285,RP06799,RP11035,RP03767,RP11427,RP00424,RP01887,RP00729,RP00287,RP05859,RP12277,RP01963	R00472,R00211,R00210,R00209,R01196,R00212,R01978,R01702,R04138,R04097,R01090,R01088,R01978,R04096,R04095,R00214,R00216,R01702,R08566,R07601,R01651,R00238,R02085
586	0.17	348	12	26	0	1	C00022->C00123:[3->3]	RP06374,RP11034,RP04290,RP00568,RP01666,RP01670,RP00424,RP05859,RP11035,RP03735,RP00285,RP00300	R00945,R07601,R00220,R01218,R01220,R08566,R01651,R01655,R01090,R01088,R01702,R08566,R07601,R01651,R01702,R00134,R03215,R03146,R00519,R00211,R00210,R00209,R01196,R00212,R00944,R00943
587	0.33	433	18	44	0	1	C00024->C00123:[50->8], C00022->C00123:[2->3,3->8]	RP06799,RP01887,RP05698,RP00121,RP05880,RP00287,RP03767,RP00424,RP11034,RP00729,RP05859,RP00930,RP00285,RP01666,RP01431,RP11035,RP01292,RP01963	R01978,R01978,R01196,R00006,R00014,R00211,R00210,R01699,R00207,R00224,R00226,R00209,R05636,R03145,R00412,R00408,R02164,R00402,R00351,R00352,R00214,R00216,R04138,R01090,R01088,R07601,R04096,R04095,R01702,R08566,R07601,R01651,R00479,R00211,R00210,R00209,R01196,R00212,R08566,R01651,R01324,R01702,R01082,R02085
588	1.00	279	21	52	0	1	C00024->C00123:[49->1,49->3,49->5,50->2,50->8,50->9]	RP06172,RP11035,RP03767,RP01456,RP11427,RP01887,RP00026,RP12277,RP00085,RP01963,RP00128,RP06799,RP00424,RP06101,RP04394,RP01457,RP11034,RP00729,RP05859,RP01666,RP04318	R00472,R01702,R04138,R01360,R04097,R01978,R00743,R01323,R01179,R05508,R00393,R04057,R02955,R05336,R01359,R05509,R00928,R04000,R00229,R07832,R03884,R00227,R03153,R00235,R00238,R01357,R00410,R01365,R01359,R01358,R02085,R00710,R00711,R01019,R00326,R01978,R01090,R01088,R00214,R00216,R00238,R01360,R07601,R04096,R04095,R01702,R08566,R07601,R01651,R08566,R01651,R00224
589	1.00	304	22	77	0	1	C00024->C00123:[49->1,49->3,49->5,50->2,50->8,50->9], C00022->C00123:[1->1,1->3,1->5,3->2,3->8,3->9]	RP08075,RP11035,RP03767,RP01456,RP05694,RP11427,RP01887,RP00079,RP12277,RP05067,RP00085,RP01963,RP06172,RP06799,RP00424,RP01457,RP11034,RP00729,RP05859,RP00285,RP01666,RP08076	R04385,R01702,R04138,R01360,R04709,R07989,R06635,R06637,R06636,R06459,R06458,R06448,R07250,R06510,R07253,R05331,R06641,R00233,R06511,R06512,R06643,R06644,R06645,R02505,R07987,R07251,R07988,R05188,R06482,R06483,R06480,R06481,R02447,R05464,R01613,R01614,R05190,R07758,R02223,R07254,R02224,R04097,R01978,R00361,R00360,R00343,R00342,R01447,R01257,R00238,R00344,R01357,R00410,R01365,R01359,R01358,R02085,R00472,R01978,R01090,R01088,R01360,R07601,R04096,R04095,R01702,R08566,R07601,R01651,R00211,R00210,R00209,R01196,R00212,R08566,R01651,R04386
590	0.83	344	18	33	0	1	C00024->C00123:[49->1,49->5,50->2,50->9], C00022->C00123:[1->1,1->5,3->2,3->3,3->9]	RP11035,RP03767,RP00568,RP01456,RP01670,RP12277,RP00285,RP00085,RP01963,RP06374,RP11034,RP04290,RP01457,RP00424,RP00729,RP05859,RP06373,RP01666	R01702,R04138,R01218,R01220,R01360,R01655,R00238,R00211,R00210,R00209,R01196,R00212,R01357,R00410,R01365,R01359,R01358,R02085,R00945,R07601,R00220,R01360,R01090,R01088,R04096,R04095,R01702,R08566,R07601,R01651,R00941,R08566,R01651
591	0.50	201	22	119	0	1	C00024->C00123:[49->1,50->2], C00022->C00123:[2->3]	RP11035,RP03767,RP01457,RP01963,RP00424,RP04318,RP00305,RP06172,RP01456,RP00930,RP01431,RP05857,RP00128,RP00177,RP00015,RP00287,RP00026,RP11034,RP00729,RP05859,RP01666,RP00109	R01702,R04138,R01360,R02085,R01090,R01088,R00224,R00709,R00267,R00472,R01360,R00479,R01324,R00709,R00267,R00710,R00711,R01019,R00326,R00351,R00352,R00362,R07997,R08082,R08050,R05036,R05037,R01412,R05857,R05229,R05039,R08611,R06551,R05301,R05302,R05097,R03812,R05320,R06539,R01252,R08081,R03737,R03376,R05419,R02444,R02445,R01879,R06338,R06335,R03218,R02160,R06336,R06337,R02486,R07366,R07996,R03219,R05228,R07993,R03590,R07187,R06540,R07329,R08610,R03806,R07184,R04276,R07186,R03640,R07368,R03809,R07367,R05469,R05468,R03009,R03008,R04073,R03451,R05722,R05723,R05466,R02397,R06323,R06322,R03126,R07185,R00214,R00216,R00743,R01323,R01179,R05508,R00393,R04057,R02955,R05336,R01359,R05509,R00928,R04000,R00229,R07832,R03884,R00227,R03153,R00235,R07601,R04096,R04095,R01702,R08566,R07601,R01651,R08566,R01651,R00344,R00930,R00217,R00353
592	1.00	323	27	63	0	1	C00024->C00123:[49->1,49->5,50->2,50->8,50->9], C00022->C00123:[3->3]	RP00300,RP11035,RP03767,RP00568,RP01456,RP01670,RP01887,RP00026,RP12277,RP03735,RP00085,RP01963,RP06172,RP06374,RP06799,RP11034,RP04290,RP00287,RP04394,RP01457,RP00424,RP00729,RP05859,RP01666,RP00128,RP04318,RP11427	R00944,R00943,R01702,R04138,R01218,R01220,R01360,R01655,R01978,R00743,R01323,R01179,R05508,R00393,R04057,R02955,R05336,R01359,R05509,R00928,R04000,R00229,R07832,R03884,R00227,R03153,R00235,R00238,R00134,R03215,R03146,R00519,R01357,R00410,R01365,R01359,R01358,R02085,R00472,R00945,R01978,R07601,R00220,R00214,R00216,R00238,R01360,R01090,R01088,R04096,R04095,R01702,R08566,R07601,R01651,R08566,R01651,R00710,R00711,R01019,R00326,R00224,R04097
593	1.00	352	23	42	0	1	C00024->C00123:[49->1,49->5,50->2,50->8,50->9], C00022->C00123:[1->1,1->5,3->2,3->3,3->8,3->9]	RP00300,RP11035,RP03767,RP00568,RP01456,RP01670,RP01887,RP11427,RP12277,RP03735,RP00285,RP00085,RP01963,RP06374,RP06799,RP11034,RP04290,RP04394,RP01457,RP00424,RP00729,RP05859,RP01666	R00944,R00943,R01702,R04138,R01218,R01220,R01360,R01655,R01978,R04097,R00238,R00134,R03215,R03146,R00519,R00211,R00210,R00209,R01196,R00212,R01357,R00410,R01365,R01359,R01358,R02085,R00945,R01978,R07601,R00220,R00238,R01360,R01090,R01088,R04096,R04095,R01702,R08566,R07601,R01651,R08566,R01651
594	0.33	209	19	96	0	1	C00024->C00123:[50->8], C00022->C00123:[2->3]	RP00305,RP05857,RP01887,RP06172,RP00177,RP00015,RP00424,RP03767,RP00287,RP00930,RP11035,RP00729,RP05859,RP01666,RP00109,RP01431,RP06799,RP01963,RP11034	R00709,R00267,R00709,R00267,R01978,R00472,R00351,R00352,R00362,R07997,R08082,R08050,R05036,R05037,R01412,R05857,R05229,R05039,R08611,R06551,R05301,R05302,R05097,R03812,R05320,R06539,R01252,R08081,R03737,R03376,R05419,R02444,R02445,R01879,R06338,R06335,R03218,R02160,R06336,R06337,R02486,R07366,R07996,R03219,R05228,R07993,R03590,R07187,R06540,R07329,R08610,R03806,R07184,R04276,R07186,R03640,R07368,R03809,R07367,R05469,R05468,R03009,R03008,R04073,R03451,R05722,R05723,R05466,R02397,R06323,R06322,R03126,R07185,R01090,R01088,R04138,R00214,R00216,R00479,R01702,R04096,R04095,R01702,R08566,R07601,R01651,R08566,R01651,R00344,R00930,R00217,R00353,R01324,R01978,R02085,R07601
595	0.67	339	21	56	0	1	C00024->C00123:[49->5,50->3,50->8,50->9], C00022->C00123:[1->5,3->3,3->8,3->9]	RP00305,RP06172,RP00304,RP11035,RP03767,RP00930,RP01887,RP12277,RP01431,RP01963,RP05857,RP06799,RP00177,RP00424,RP00032,RP00079,RP11034,RP00729,RP05859,RP00285,RP01666	R00709,R00267,R00472,R08549,R01197,R00265,R01702,R04138,R00479,R01978,R00238,R01324,R02085,R00709,R00267,R01978,R00351,R00352,R00362,R01090,R01088,R02990,R00405,R00406,R00407,R02956,R02084,R01780,R00727,R00410,R02407,R05588,R00432,R01559,R03154,R06904,R00361,R00360,R00343,R00342,R01447,R01257,R07601,R04096,R04095,R01702,R08566,R07601,R01651,R00211,R00210,R00209,R01196,R00212,R08566,R01651
596	1.00	329	24	58	0	1	C00024->C00123:[49->1,49->3,49->5,50->2,50->8,50->9]	RP06172,RP11035,RP03767,RP01456,RP00930,RP11427,RP01887,RP01457,RP12277,RP04318,RP01292,RP00085,RP01963,RP05857,RP00128,RP06799,RP00424,RP04394,RP00026,RP11034,RP00729,RP05859,RP01666,RP00121	R00472,R01702,R04138,R01360,R00479,R04097,R01978,R01360,R00238,R00224,R01082,R01357,R00410,R01365,R01359,R01358,R02085,R00709,R00267,R00710,R00711,R01019,R00326,R01978,R01090,R01088,R00238,R00743,R01323,R01179,R05508,R00393,R04057,R02955,R05336,R01359,R05509,R00928,R04000,R00229,R07832,R03884,R00227,R03153,R00235,R07601,R04096,R04095,R01702,R08566,R07601,R01651,R08566,R01651,R00412,R00408,R02164,R00402
597	0.83	402	24	52	0	1	C00024->C00123:[49->1,49->5,50->2,50->9], C00022->C00123:[2->3]	RP00300,RP00287,RP03767,RP00568,RP01456,RP01670,RP06101,RP12277,RP03735,RP00085,RP11035,RP01963,RP11034,RP06172,RP06374,RP10730,RP04290,RP01457,RP00424,RP05698,RP00729,RP05859,RP01666,RP10741	R00944,R00943,R00214,R00216,R04138,R01218,R01220,R01360,R01655,R00214,R00216,R00238,R00134,R03215,R03146,R00519,R01357,R00410,R01365,R01359,R01358,R01702,R02085,R07601,R00472,R00945,R01699,R00220,R01360,R01090,R01088,R01196,R00006,R00014,R00211,R00210,R01699,R00207,R00224,R00226,R00209,R05636,R03145,R04096,R04095,R01702,R08566,R07601,R01651,R08566,R01651,R02569
598	0.67	403	20	32	0	1	C00024->C00123:[49->5,50->8,50->9], C00022->C00123:[1->5,3->3,3->8,3->9]	RP06172,RP11035,RP03767,RP00568,RP01670,RP01887,RP11427,RP12277,RP01963,RP06374,RP06799,RP04290,RP00287,RP00424,RP11034,RP00729,RP05859,RP06373,RP00285,RP01666	R00472,R01702,R04138,R01218,R01220,R01655,R01978,R04097,R00238,R02085,R00945,R01978,R00220,R00214,R00216,R01090,R01088,R07601,R04096,R04095,R01702,R08566,R07601,R01651,R00941,R00211,R00210,R00209,R01196,R00212,R08566,R01651
599	0.50	361	14	36	0	0	C00024->C00123:[49->1,50->2], C00022->C00123:[1->1,2->3,3->2]	RP06172,RP00424,RP03767,RP05698,RP01456,RP01457,RP06101,RP11035,RP00729,RP05859,RP11427,RP00287,RP00285,RP01963	R00472,R01090,R01088,R04138,R01196,R00006,R00014,R00211,R00210,R01699,R00207,R00224,R00226,R00209,R05636,R03145,R01360,R01360,R00214,R00216,R01702,R04096,R04095,R01702,R08566,R07601,R01651,R04097,R00214,R00216,R00211,R00210,R00209,R01196,R00212,R02085
600	0.50	420	18	44	0	1	C00024->C00123:[49->1,50->2], C00022->C00123:[1->1,2->3,3->2]	RP01456,RP05698,RP00121,RP05880,RP00287,RP03767,RP01457,RP00424,RP11034,RP00729,RP05859,RP00930,RP00285,RP01666,RP01431,RP11035,RP01292,RP01963	R01360,R01196,R00006,R00014,R00211,R00210,R01699,R00207,R00224,R00226,R00209,R05636,R03145,R00412,R00408,R02164,R00402,R00351,R00352,R00214,R00216,R04138,R01360,R01090,R01088,R07601,R04096,R04095,R01702,R08566,R07601,R01651,R00479,R00211,R00210,R00209,R01196,R00212,R08566,R01651,R01324,R01702,R01082,R02085
601	1.00	409	23	53	0	1	C00024->C00123:[49->1,49->5,50->2,50->8,50->9], C00022->C00123:[1->1,1->5,2->3,3->2,3->8,3->9]	RP11035,RP03767,RP05880,RP01456,RP11427,RP01887,RP12277,RP00121,RP01431,RP00085,RP01963,RP06799,RP05698,RP00930,RP00287,RP01457,RP00424,RP11034,RP00729,RP05859,RP00285,RP01666,RP01292	R01702,R04138,R00351,R00352,R01360,R04097,R01978,R00238,R00412,R00408,R02164,R00402,R01324,R01357,R00410,R01365,R01359,R01358,R02085,R01978,R01196,R00006,R00014,R00211,R00210,R01699,R00207,R00224,R00226,R00209,R05636,R03145,R00479,R00214,R00216,R01360,R01090,R01088,R07601,R04096,R04095,R01702,R08566,R07601,R01651,R00211,R00210,R00209,R01196,R00212,R08566,R01651,R01082
602	0.83	304	15	30	0	1	C00024->C00123:[49->1,49->3,49->5,50->2,50->9], C00022->C00123:[1->1,1->3,1->5,3->2,3->9]	RP06172,RP11034,RP00424,RP03767,RP01456,RP06101,RP01457,RP11035,RP00729,RP12277,RP05859,RP00285,RP01666,RP00085,RP01963	R00472,R07601,R01090,R01088,R04138,R01360,R00214,R00216,R01360,R01702,R04096,R04095,R00238,R01702,R08566,R07601,R01651,R00211,R00210,R00209,R01196,R00212,R08566,R01651,R01357,R00410,R01365,R01359,R01358,R02085
603	0.33	469	19	38	0	1	C00024->C00123:[49->3,50->8], C00022->C00123:[1->3,3->8]	RP06172,RP06799,RP01887,RP00424,RP00177,RP11035,RP00285,RP06101,RP00930,RP11034,RP00729,RP00121,RP00109,RP01666,RP05859,RP01292,RP01431,RP01963,RP03767	R00472,R01978,R01978,R01090,R01088,R00351,R00352,R00362,R01702,R00211,R00210,R00209,R01196,R00212,R00214,R00216,R00479,R07601,R04096,R04095,R00412,R00408,R02164,R00402,R00344,R00930,R00217,R00353,R08566,R01651,R01702,R08566,R07601,R01651,R01082,R01324,R02085,R04138
604	1.00	363	23	38	0	1	C00024->C00123:[49->1,49->5,50->2,50->8,50->9], C00022->C00123:[1->1,1->5,3->2,3->3,3->8,3->9]	RP11035,RP03767,RP00568,RP01456,RP01670,RP01887,RP11427,RP12277,RP00085,RP01963,RP06374,RP06799,RP11034,RP04290,RP01457,RP00424,RP10730,RP00729,RP05859,RP06373,RP00285,RP01666,RP10741	R01702,R04138,R01218,R01220,R01360,R01655,R01978,R04097,R00238,R01357,R00410,R01365,R01359,R01358,R02085,R00945,R01978,R07601,R00220,R01360,R01090,R01088,R01699,R04096,R04095,R01702,R08566,R07601,R01651,R00941,R00211,R00210,R00209,R01196,R00212,R08566,R01651,R02569
605	0.50	387	18	30	0	1	C00024->C00123:[49->1,50->2], C00022->C00123:[1->1,3->2,3->3]	RP01456,RP06172,RP04290,RP03767,RP00568,RP00287,RP01457,RP01670,RP00424,RP11034,RP00729,RP05859,RP06373,RP00285,RP11035,RP01666,RP01963,RP06374	R01360,R00472,R00220,R04138,R01218,R01220,R00214,R00216,R01360,R01655,R01090,R01088,R07601,R04096,R04095,R01702,R08566,R07601,R01651,R00941,R00211,R00210,R00209,R01196,R00212,R01702,R08566,R01651,R02085,R00945
606	0.67	281	17	36	0	1	C00024->C00123:[49->1,49->3,50->2,50->8]	RP06172,RP11035,RP03767,RP11427,RP01887,RP00059,RP01292,RP00937,RP01963,RP06799,RP00424,RP04394,RP05729,RP11034,RP00729,RP05859,RP01666	R00472,R01702,R04138,R04097,R01978,R00400,R00695,R01731,R00355,R00373,R01713,R07164,R07165,R00357,R01082,R00490,R02085,R01978,R01090,R01088,R00238,R00217,R00346,R00345,R00726,R00341,R00431,R07601,R04096,R04095,R01702,R08566,R07601,R01651,R08566,R01651
607	0.50	315	20	48	0	1	C00024->C00123:[49->1,50->2], C00022->C00123:[3->3]	RP01456,RP06172,RP04290,RP03767,RP00568,RP00287,RP01457,RP01670,RP00424,RP00026,RP11034,RP00729,RP05859,RP06373,RP11035,RP00128,RP04318,RP01666,RP01963,RP06374	R01360,R00472,R00220,R04138,R01218,R01220,R00214,R00216,R01360,R01655,R01090,R01088,R00743,R01323,R01179,R05508,R00393,R04057,R02955,R05336,R01359,R05509,R00928,R04000,R00229,R07832,R03884,R00227,R03153,R00235,R07601,R04096,R04095,R01702,R08566,R07601,R01651,R00941,R01702,R00710,R00711,R01019,R00326,R00224,R08566,R01651,R02085,R00945
608	1.00	212	27	128	0	1	C00024->C00123:[49->1,49->5,50->2,50->8,50->9], C00022->C00123:[2->3]	RP00305,RP06172,RP11035,RP03767,RP01456,RP00930,RP11427,RP01887,RP01457,RP12277,RP04318,RP01431,RP00085,RP06799,RP01963,RP05857,RP00128,RP00177,RP00015,RP00424,RP00287,RP00026,RP11034,RP00729,RP05859,RP01666,RP00109	R00709,R00267,R00472,R01702,R04138,R01360,R00479,R04097,R01978,R01360,R00238,R00224,R01324,R01357,R00410,R01365,R01359,R01358,R01978,R02085,R00709,R00267,R00710,R00711,R01019,R00326,R00351,R00352,R00362,R07997,R08082,R08050,R05036,R05037,R01412,R05857,R05229,R05039,R08611,R06551,R05301,R05302,R05097,R03812,R05320,R06539,R01252,R08081,R03737,R03376,R05419,R02444,R02445,R01879,R06338,R06335,R03218,R02160,R06336,R06337,R02486,R07366,R07996,R03219,R05228,R07993,R03590,R07187,R06540,R07329,R08610,R03806,R07184,R04276,R07186,R03640,R07368,R03809,R07367,R05469,R05468,R03009,R03008,R04073,R03451,R05722,R05723,R05466,R02397,R06323,R06322,R03126,R07185,R01090,R01088,R00214,R00216,R00743,R01323,R01179,R05508,R00393,R04057,R02955,R05336,R01359,R05509,R00928,R04000,R00229,R07832,R03884,R00227,R03153,R00235,R07601,R04096,R04095,R01702,R08566,R07601,R01651,R08566,R01651,R00344,R00930,R00217,R00353
609	1.00	346	18	29	0	1	C00024->C00123:[49->1,49->3,49->5,50->2,50->8,50->9]	RP06172,RP11035,RP03767,RP01456,RP11427,RP01887,RP12277,RP00085,RP01963,RP06799,RP00424,RP06101,RP04394,RP01457,RP11034,RP00729,RP05859,RP01666	R00472,R01702,R04138,R01360,R04097,R01978,R00238,R01357,R00410,R01365,R01359,R01358,R02085,R01978,R01090,R01088,R00214,R00216,R00238,R01360,R07601,R04096,R04095,R01702,R08566,R07601,R01651,R08566,R01651
610	1.00	188	24	110	0	1	C00024->C00123:[49->1,49->5,50->2,50->3,50->8,50->9], C00022->C00123:[1->1,1->5,3->2,3->3,3->8,3->9]	RP00305,RP06172,RP11035,RP03767,RP01456,RP00930,RP11427,RP01887,RP00079,RP12277,RP01431,RP00085,RP01963,RP05857,RP06799,RP00177,RP00015,RP00424,RP01457,RP11034,RP00729,RP05859,RP00285,RP01666	R00709,R00267,R00472,R01702,R04138,R01360,R00479,R04097,R01978,R00361,R00360,R00343,R00342,R01447,R01257,R00238,R01324,R01357,R00410,R01365,R01359,R01358,R02085,R00709,R00267,R01978,R00351,R00352,R00362,R07997,R08082,R08050,R05036,R05037,R01412,R05857,R05229,R05039,R08611,R06551,R05301,R05302,R05097,R03812,R05320,R06539,R01252,R08081,R03737,R03376,R05419,R02444,R02445,R01879,R06338,R06335,R03218,R02160,R06336,R06337,R02486,R07366,R07996,R03219,R05228,R07993,R03590,R07187,R06540,R07329,R08610,R03806,R07184,R04276,R07186,R03640,R07368,R03809,R07367,R05469,R05468,R03009,R03008,R04073,R03451,R05722,R05723,R05466,R02397,R06323,R06322,R03126,R07185,R01090,R01088,R01360,R07601,R04096,R04095,R01702,R08566,R07601,R01651,R00211,R00210,R00209,R01196,R00212,R08566,R01651
611	0.50	306	13	24	0	1	C00024->C00123:[49->1,49->3,50->2], C00022->C00123:[1->1,1->3,3->2]	RP06172,RP00424,RP03767,RP11035,RP01456,RP06101,RP01457,RP11034,RP00729,RP05859,RP00285,RP01666,RP01963	R00472,R01090,R01088,R04138,R01702,R01360,R00214,R00216,R01360,R07601,R04096,R04095,R01702,R08566,R07601,R01651,R00211,R00210,R00209,R01196,R00212,R08566,R01651,R02085
612	0.33	194	21	121	0	1	C00024->C00123:[50->8], C00022->C00123:[2->3,3->8]	RP00305,RP05857,RP00128,RP06799,RP00177,RP00015,RP00424,RP03767,RP00285,RP00930,RP11035,RP00729,RP05859,RP04318,RP01666,RP00026,RP00109,RP01431,RP01887,RP01963,RP11034	R00709,R00267,R00709,R00267,R00710,R00711,R01019,R00326,R01978,R00351,R00352,R00362,R07997,R08082,R08050,R05036,R05037,R01412,R05857,R05229,R05039,R08611,R06551,R05301,R05302,R05097,R03812,R05320,R06539,R01252,R08081,R03737,R03376,R05419,R02444,R02445,R01879,R06338,R06335,R03218,R02160,R06336,R06337,R02486,R07366,R07996,R03219,R05228,R07993,R03590,R07187,R06540,R07329,R08610,R03806,R07184,R04276,R07186,R03640,R07368,R03809,R07367,R05469,R05468,R03009,R03008,R04073,R03451,R05722,R05723,R05466,R02397,R06323,R06322,R03126,R07185,R01090,R01088,R04138,R00211,R00210,R00209,R01196,R00212,R00479,R01702,R04096,R04095,R01702,R08566,R07601,R01651,R00224,R08566,R01651,R00743,R01323,R01179,R05508,R00393,R04057,R02955,R05336,R01359,R05509,R00928,R04000,R00229,R07832,R03884,R00227,R03153,R00235,R00344,R00930,R00217,R00353,R01324,R01978,R02085,R07601
613	1.00	408	23	35	0	1	C00024->C00123:[49->1,49->5,50->2,50->8,50->9], C00022->C00123:[3->3]	RP06172,RP11035,RP03767,RP00568,RP01456,RP01670,RP01887,RP11427,RP12277,RP00085,RP01963,RP06374,RP06799,RP11034,RP04290,RP00287,RP04394,RP01457,RP00424,RP00729,RP05859,RP06373,RP01666	R00472,R01702,R04138,R01218,R01220,R01360,R01655,R01978,R04097,R00238,R01357,R00410,R01365,R01359,R01358,R02085,R00945,R01978,R07601,R00220,R00214,R00216,R00238,R01360,R01090,R01088,R04096,R04095,R01702,R08566,R07601,R01651,R00941,R08566,R01651
614	1.00	410	22	42	0	1	C00024->C00123:[49->1,49->3,49->5,50->2,50->8,50->9], C00022->C00123:[1->1,1->3,1->5,3->2,3->8,3->9]	RP06172,RP11035,RP03767,RP01456,RP11427,RP01887,RP01457,RP12277,RP05067,RP10992,RP01963,RP00085,RP06799,RP06023,RP00424,RP04394,RP00079,RP11034,RP00729,RP05859,RP00285,RP01666	R00472,R01702,R04138,R01360,R04097,R01978,R01360,R00238,R00344,R07641,R02085,R01357,R00410,R01365,R01359,R01358,R01978,R00149,R00150,R01090,R01088,R00238,R00361,R00360,R00343,R00342,R01447,R01257,R07601,R04096,R04095,R01702,R08566,R07601,R01651,R00211,R00210,R00209,R01196,R00212,R08566,R01651
615	0.83	401	19	31	0	1	C00024->C00123:[49->1,49->5,50->2,50->9], C00022->C00123:[3->3]	RP06172,RP11035,RP03767,RP00568,RP01456,RP01670,RP12277,RP00085,RP01963,RP06374,RP11034,RP04290,RP00287,RP01457,RP00424,RP00729,RP05859,RP06373,RP01666	R00472,R01702,R04138,R01218,R01220,R01360,R01655,R00238,R01357,R00410,R01365,R01359,R01358,R02085,R00945,R07601,R00220,R00214,R00216,R01360,R01090,R01088,R04096,R04095,R01702,R08566,R07601,R01651,R00941,R08566,R01651
616	0.83	279	22	58	0	1	C00024->C00123:[49->1,49->5,50->2,50->9], C00022->C00123:[1->1,1->5,3->2,3->3,3->9]	RP11035,RP03767,RP00568,RP01456,RP01670,RP01457,RP12277,RP00285,RP00085,RP01963,RP00128,RP06374,RP00424,RP00026,RP01103,RP11034,RP00729,RP05859,RP00762,RP01666,RP04318,RP06373	R01702,R04138,R01218,R01220,R01360,R01655,R01360,R00238,R00211,R00210,R00209,R01196,R00212,R01357,R00410,R01365,R01359,R01358,R02085,R00710,R00711,R01019,R00326,R00945,R01090,R01088,R00743,R01323,R01179,R05508,R00393,R04057,R02955,R05336,R01359,R05509,R00928,R04000,R00229,R07832,R03884,R00227,R03153,R00235,R00782,R07601,R04096,R04095,R01702,R08566,R07601,R01651,R03923,R00891,R08566,R01651,R00224,R00941
617	0.33	196	17	96	0	0	C00024->C00123:[50->8], C00022->C00123:[2->3,3->8]	RP00305,RP05857,RP00177,RP06799,RP00015,RP00424,RP03767,RP11035,RP00930,RP11427,RP01887,RP00729,RP05859,RP00285,RP00109,RP01431,RP01963	R00709,R00267,R00709,R00267,R00351,R00352,R00362,R01978,R07997,R08082,R08050,R05036,R05037,R01412,R05857,R05229,R05039,R08611,R06551,R05301,R05302,R05097,R03812,R05320,R06539,R01252,R08081,R03737,R03376,R05419,R02444,R02445,R01879,R06338,R06335,R03218,R02160,R06336,R06337,R02486,R07366,R07996,R03219,R05228,R07993,R03590,R07187,R06540,R07329,R08610,R03806,R07184,R04276,R07186,R03640,R07368,R03809,R07367,R05469,R05468,R03009,R03008,R04073,R03451,R05722,R05723,R05466,R02397,R06323,R06322,R03126,R07185,R01090,R01088,R04138,R01702,R00479,R04097,R01978,R04096,R04095,R01702,R08566,R07601,R01651,R00211,R00210,R00209,R01196,R00212,R00344,R00930,R00217,R00353,R01324,R02085
618	1.00	292	24	59	0	1	C00024->C00123:[49->1,49->5,50->2,50->8,50->9], C00022->C00123:[1->1,1->5,3->2,3->3,3->8,3->9]	RP11035,RP03767,RP00568,RP01456,RP01670,RP01887,RP01457,RP12277,RP00285,RP00085,RP01963,RP06374,RP00128,RP06799,RP04290,RP00026,RP00424,RP11034,RP00729,RP05859,RP06373,RP01666,RP04318,RP11427	R01702,R04138,R01218,R01220,R01360,R01655,R01978,R01360,R00238,R00211,R00210,R00209,R01196,R00212,R01357,R00410,R01365,R01359,R01358,R02085,R00945,R00710,R00711,R01019,R00326,R01978,R00220,R00743,R01323,R01179,R05508,R00393,R04057,R02955,R05336,R01359,R05509,R00928,R04000,R00229,R07832,R03884,R00227,R03153,R00235,R01090,R01088,R07601,R04096,R04095,R01702,R08566,R07601,R01651,R00941,R08566,R01651,R00224,R04097
619	1.00	215	25	110	0	1	C00024->C00123:[49->1,49->5,50->2,50->8,50->9], C00022->C00123:[1->1,1->5,2->3,3->2,3->8,3->9]	RP00305,RP06172,RP11035,RP03767,RP01456,RP00930,RP11427,RP01887,RP12277,RP01431,RP00085,RP01963,RP05857,RP06799,RP00177,RP00015,RP00424,RP00287,RP01457,RP11034,RP00729,RP05859,RP00285,RP01666,RP00109	R00709,R00267,R00472,R01702,R04138,R01360,R00479,R04097,R01978,R00238,R01324,R01357,R00410,R01365,R01359,R01358,R02085,R00709,R00267,R01978,R00351,R00352,R00362,R07997,R08082,R08050,R05036,R05037,R01412,R05857,R05229,R05039,R08611,R06551,R05301,R05302,R05097,R03812,R05320,R06539,R01252,R08081,R03737,R03376,R05419,R02444,R02445,R01879,R06338,R06335,R03218,R02160,R06336,R06337,R02486,R07366,R07996,R03219,R05228,R07993,R03590,R07187,R06540,R07329,R08610,R03806,R07184,R04276,R07186,R03640,R07368,R03809,R07367,R05469,R05468,R03009,R03008,R04073,R03451,R05722,R05723,R05466,R02397,R06323,R06322,R03126,R07185,R01090,R01088,R00214,R00216,R01360,R07601,R04096,R04095,R01702,R08566,R07601,R01651,R00211,R00210,R00209,R01196,R00212,R08566,R01651,R00344,R00930,R00217,R00353
620	0.67	211	22	103	0	1	C00024->C00123:[49->5,50->8,50->9], C00022->C00123:[1->5,2->3,3->8,3->9]	RP00305,RP06172,RP11035,RP03767,RP00930,RP11427,RP01887,RP12277,RP01431,RP01963,RP05857,RP00177,RP06799,RP00015,RP00424,RP00287,RP11034,RP00729,RP05859,RP00285,RP01666,RP00109	R00709,R00267,R00472,R01702,R04138,R00479,R04097,R01978,R00238,R01324,R02085,R00709,R00267,R00351,R00352,R00362,R01978,R07997,R08082,R08050,R05036,R05037,R01412,R05857,R05229,R05039,R08611,R06551,R05301,R05302,R05097,R03812,R05320,R06539,R01252,R08081,R03737,R03376,R05419,R02444,R02445,R01879,R06338,R06335,R03218,R02160,R06336,R06337,R02486,R07366,R07996,R03219,R05228,R07993,R03590,R07187,R06540,R07329,R08610,R03806,R07184,R04276,R07186,R03640,R07368,R03809,R07367,R05469,R05468,R03009,R03008,R04073,R03451,R05722,R05723,R05466,R02397,R06323,R06322,R03126,R07185,R01090,R01088,R00214,R00216,R07601,R04096,R04095,R01702,R08566,R07601,R01651,R00211,R00210,R00209,R01196,R00212,R08566,R01651,R00344,R00930,R00217,R00353
621	0.50	233	18	57	0	1	C00024->C00123:[49->1,49->3,50->2]	RP06172,RP11035,RP03767,RP01456,RP00026,RP00424,RP11034,RP00729,RP05859,RP01457,RP04318,RP01666,RP00059,RP01292,RP05729,RP00937,RP01963,RP00128	R00472,R01702,R04138,R01360,R00743,R01323,R01179,R05508,R00393,R04057,R02955,R05336,R01359,R05509,R00928,R04000,R00229,R07832,R03884,R00227,R03153,R00235,R01090,R01088,R07601,R04096,R04095,R01702,R08566,R07601,R01651,R01360,R00224,R08566,R01651,R00400,R00695,R01731,R00355,R00373,R01713,R07164,R07165,R00357,R01082,R00217,R00346,R00345,R00726,R00341,R00431,R00490,R02085,R00710,R00711,R01019,R00326
622	1.00	306	23	78	0	1	C00024->C00123:[49->1,49->3,49->5,50->2,50->8,50->9], C00022->C00123:[1->1,1->3,1->5,3->2,3->8,3->9]	RP08075,RP11035,RP03767,RP01456,RP05694,RP11427,RP01887,RP01457,RP12277,RP05067,RP00085,RP01963,RP06172,RP06799,RP00424,RP04394,RP00079,RP11034,RP00729,RP05859,RP00285,RP01666,RP08076	R04385,R01702,R04138,R01360,R04709,R07989,R06635,R06637,R06636,R06459,R06458,R06448,R07250,R06510,R07253,R05331,R06641,R00233,R06511,R06512,R06643,R06644,R06645,R02505,R07987,R07251,R07988,R05188,R06482,R06483,R06480,R06481,R02447,R05464,R01613,R01614,R05190,R07758,R02223,R07254,R02224,R04097,R01978,R01360,R00238,R00344,R01357,R00410,R01365,R01359,R01358,R02085,R00472,R01978,R01090,R01088,R00238,R00361,R00360,R00343,R00342,R01447,R01257,R07601,R04096,R04095,R01702,R08566,R07601,R01651,R00211,R00210,R00209,R01196,R00212,R08566,R01651,R04386
623	1.00	285	19	39	0	1	C00024->C00123:[49->1,49->3,49->5,50->2,50->8,50->9]	RP06172,RP11035,RP03767,RP01456,RP11427,RP01887,RP01457,RP12277,RP00085,RP05729,RP01963,RP06799,RP00424,RP04394,RP00079,RP11034,RP00729,RP05859,RP01666	R00472,R01702,R04138,R01360,R04097,R01978,R01360,R00238,R01357,R00410,R01365,R01359,R01358,R00217,R00346,R00345,R00726,R00341,R00431,R02085,R01978,R01090,R01088,R00238,R00361,R00360,R00343,R00342,R01447,R01257,R07601,R04096,R04095,R01702,R08566,R07601,R01651,R08566,R01651
624	1.00	397	24	40	0	1	C00024->C00123:[49->1,49->5,50->2,50->8,50->9], C00022->C00123:[3->3]	RP00300,RP11035,RP03767,RP00568,RP01456,RP01670,RP01887,RP11427,RP12277,RP03735,RP00085,RP01963,RP06172,RP06374,RP06799,RP11034,RP04290,RP00287,RP04394,RP01457,RP00424,RP00729,RP05859,RP01666	R00944,R00943,R01702,R04138,R01218,R01220,R01360,R01655,R01978,R04097,R00238,R00134,R03215,R03146,R00519,R01357,R00410,R01365,R01359,R01358,R02085,R00472,R00945,R01978,R07601,R00220,R00214,R00216,R00238,R01360,R01090,R01088,R04096,R04095,R01702,R08566,R07601,R01651,R08566,R01651
625	0.83	279	17	68	0	1	C00024->C00123:[49->1,49->3,49->5,50->2,50->9]	RP01077,RP06172,RP11035,RP03767,RP01456,RP05694,RP00079,RP00424,RP11034,RP00729,RP05859,RP01457,RP12277,RP05067,RP00085,RP01666,RP01963	R00742,R00472,R01702,R04138,R01360,R04709,R07989,R06635,R06637,R06636,R06459,R06458,R06448,R07250,R06510,R07253,R05331,R06641,R00233,R06511,R06512,R06643,R06644,R06645,R02505,R07987,R07251,R07988,R05188,R06482,R06483,R06480,R06481,R02447,R05464,R01613,R01614,R05190,R07758,R02223,R07254,R02224,R00361,R00360,R00343,R00342,R01447,R01257,R01090,R01088,R07601,R04096,R04095,R01702,R08566,R07601,R01651,R01360,R00238,R00344,R01357,R00410,R01365,R01359,R01358,R08566,R01651,R02085
626	0.83	239	20	63	0	1	C00024->C00123:[49->1,49->3,49->5,50->2,50->9]	RP06172,RP11035,RP03767,RP01456,RP00059,RP01457,RP12277,RP01292,RP00085,RP05729,RP01963,RP00128,RP00424,RP00026,RP00937,RP11034,RP00729,RP05859,RP01666,RP04318	R00472,R01702,R04138,R01360,R00400,R00695,R01731,R00355,R00373,R01713,R07164,R07165,R00357,R01360,R00238,R01082,R01357,R00410,R01365,R01359,R01358,R00217,R00346,R00345,R00726,R00341,R00431,R02085,R00710,R00711,R01019,R00326,R01090,R01088,R00743,R01323,R01179,R05508,R00393,R04057,R02955,R05336,R01359,R05509,R00928,R04000,R00229,R07832,R03884,R00227,R03153,R00235,R00490,R07601,R04096,R04095,R01702,R08566,R07601,R01651,R08566,R01651,R00224
627	0.83	337	20	56	0	1	C00024->C00123:[49->1,49->3,49->5,50->2,50->9]	RP06172,RP11035,RP03767,RP01456,RP00079,RP12277,RP05067,RP10992,RP01963,RP00085,RP00128,RP06023,RP00424,RP01457,RP00026,RP11034,RP00729,RP05859,RP01666,RP04318	R00472,R01702,R04138,R01360,R00361,R00360,R00343,R00342,R01447,R01257,R00238,R00344,R07641,R02085,R01357,R00410,R01365,R01359,R01358,R00710,R00711,R01019,R00326,R00149,R00150,R01090,R01088,R01360,R00743,R01323,R01179,R05508,R00393,R04057,R02955,R05336,R01359,R05509,R00928,R04000,R00229,R07832,R03884,R00227,R03153,R00235,R07601,R04096,R04095,R01702,R08566,R07601,R01651,R08566,R01651,R00224
628	0.67	289	16	63	0	1	C00024->C00123:[49->1,49->3,50->2,50->8]	RP06172,RP06799,RP11034,RP11035,RP03767,RP01077,RP05694,RP04394,RP00079,RP00424,RP01887,RP00729,RP05859,RP05067,RP01666,RP01963	R00472,R01978,R07601,R01702,R04138,R00742,R04709,R07989,R06635,R06637,R06636,R06459,R06458,R06448,R07250,R06510,R07253,R05331,R06641,R00233,R06511,R06512,R06643,R06644,R06645,R02505,R07987,R07251,R07988,R05188,R06482,R06483,R06480,R06481,R02447,R05464,R01613,R01614,R05190,R07758,R02223,R07254,R02224,R00238,R00361,R00360,R00343,R00342,R01447,R01257,R01090,R01088,R01978,R04096,R04095,R01702,R08566,R07601,R01651,R00344,R08566,R01651,R02085
629	0.33	475	19	29	0	1	C00024->C00123:[50->8], C00022->C00123:[3->3]	RP00128,RP06374,RP06799,RP01887,RP04290,RP04833,RP00568,RP03767,RP01670,RP00424,RP11034,RP00729,RP05859,RP08343,RP04318,RP01666,RP11035,RP01963,RP06373	R00710,R00711,R01019,R00326,R00945,R01978,R01978,R00220,R00316,R01218,R01220,R04138,R01655,R01090,R01088,R07601,R04096,R04095,R01702,R08566,R07601,R01651,R00236,R00224,R08566,R01651,R01702,R02085,R00941
630	1.00	266	24	95	0	1	C00024->C00123:[49->1,49->3,49->5,50->2,50->8,50->9]	RP06172,RP11035,RP03767,RP01456,RP05694,RP11427,RP01887,RP00079,RP12277,RP05067,RP00085,RP01963,RP00128,RP06799,RP00424,RP01077,RP04394,RP01457,RP00026,RP11034,RP00729,RP05859,RP01666,RP04318	R00472,R01702,R04138,R01360,R04709,R07989,R06635,R06637,R06636,R06459,R06458,R06448,R07250,R06510,R07253,R05331,R06641,R00233,R06511,R06512,R06643,R06644,R06645,R02505,R07987,R07251,R07988,R05188,R06482,R06483,R06480,R06481,R02447,R05464,R01613,R01614,R05190,R07758,R02223,R07254,R02224,R04097,R01978,R00361,R00360,R00343,R00342,R01447,R01257,R00238,R00344,R01357,R00410,R01365,R01359,R01358,R02085,R00710,R00711,R01019,R00326,R01978,R01090,R01088,R00742,R00238,R01360,R00743,R01323,R01179,R05508,R00393,R04057,R02955,R05336,R01359,R05509,R00928,R04000,R00229,R07832,R03884,R00227,R03153,R00235,R07601,R04096,R04095,R01702,R08566,R07601,R01651,R08566,R01651,R00224
631	0.67	307	21	52	0	1	C00024->C00123:[49->1,50->2,50->8], C00022->C00123:[3->3]	RP00128,RP00300,RP11035,RP03767,RP00568,RP01670,RP00026,RP11427,RP04318,RP03735,RP01963,RP11034,RP06374,RP06799,RP01887,RP04290,RP04394,RP00424,RP00729,RP05859,RP01666	R00710,R00711,R01019,R00326,R00944,R00943,R01702,R04138,R01218,R01220,R01655,R00743,R01323,R01179,R05508,R00393,R04057,R02955,R05336,R01359,R05509,R00928,R04000,R00229,R07832,R03884,R00227,R03153,R00235,R04097,R00224,R00134,R03215,R03146,R00519,R02085,R07601,R00945,R01978,R01978,R00220,R00238,R01090,R01088,R04096,R04095,R01702,R08566,R07601,R01651,R08566,R01651
632	0.67	405	20	31	0	1	C00024->C00123:[49->1,50->2,50->8], C00022->C00123:[3->3]	RP00300,RP11035,RP03767,RP00568,RP01670,RP01887,RP11427,RP03735,RP01963,RP06374,RP06799,RP11034,RP04290,RP04394,RP00424,RP10730,RP00729,RP05859,RP01666,RP10741	R00944,R00943,R01702,R04138,R01218,R01220,R01655,R01978,R04097,R00134,R03215,R03146,R00519,R02085,R00945,R01978,R07601,R00220,R00238,R01090,R01088,R01699,R04096,R04095,R01702,R08566,R07601,R01651,R08566,R01651,R02569
633	0.33	406	18	30	0	1	C00024->C00123:[50->8], C00022->C00123:[3->3,3->8]	RP06172,RP06799,RP01887,RP04290,RP03767,RP00568,RP00287,RP01670,RP00424,RP11034,RP00729,RP05859,RP06373,RP00285,RP11035,RP01666,RP01963,RP06374	R00472,R01978,R01978,R00220,R04138,R01218,R01220,R00214,R00216,R01655,R01090,R01088,R07601,R04096,R04095,R01702,R08566,R07601,R01651,R00941,R00211,R00210,R00209,R01196,R00212,R01702,R08566,R01651,R02085,R00945
634	0.83	308	23	56	0	1	C00024->C00123:[49->1,49->5,50->2,50->9], C00022->C00123:[3->3]	RP06172,RP11035,RP03767,RP00568,RP01456,RP01670,RP01457,RP12277,RP00085,RP01963,RP00128,RP06374,RP00424,RP00287,RP00026,RP01103,RP11034,RP00729,RP05859,RP00762,RP01666,RP04318,RP06373	R00472,R01702,R04138,R01218,R01220,R01360,R01655,R01360,R00238,R01357,R00410,R01365,R01359,R01358,R02085,R00710,R00711,R01019,R00326,R00945,R01090,R01088,R00214,R00216,R00743,R01323,R01179,R05508,R00393,R04057,R02955,R05336,R01359,R05509,R00928,R04000,R00229,R07832,R03884,R00227,R03153,R00235,R00782,R07601,R04096,R04095,R01702,R08566,R07601,R01651,R03923,R00891,R08566,R01651,R00224,R00941
635	0.50	439	15	25	0	1	C00024->C00123:[49->1,49->3,50->2]	RP05857,RP06172,RP11034,RP11035,RP03767,RP01456,RP00930,RP01457,RP00424,RP00729,RP00121,RP01666,RP05859,RP01292,RP01963	R00709,R00267,R00472,R07601,R01702,R04138,R01360,R00479,R01360,R01090,R01088,R04096,R04095,R00412,R00408,R02164,R00402,R08566,R01651,R01702,R08566,R07601,R01651,R01082,R02085
636	0.50	430	21	31	0	1	C00024->C00123:[49->1,49->3,50->2], C00022->C00123:[2->3]	RP00287,RP03767,RP00568,RP01456,RP01670,RP06101,RP05983,RP11035,RP01963,RP06172,RP06374,RP10730,RP04290,RP01457,RP00424,RP11034,RP00729,RP05859,RP06373,RP01666,RP10741	R00214,R00216,R04138,R01218,R01220,R01360,R01655,R00214,R00216,R05103,R01281,R01702,R02085,R00472,R00945,R01699,R00220,R01360,R01090,R01088,R07601,R04096,R04095,R01702,R08566,R07601,R01651,R00941,R08566,R01651,R02569
637	1.00	390	22	33	0	1	C00024->C00123:[49->1,49->5,50->2,50->8,50->9], C00022->C00123:[3->3]	RP11035,RP03767,RP00568,RP01456,RP01670,RP01887,RP11427,RP12277,RP00085,RP01963,RP06374,RP06799,RP11034,RP04290,RP01457,RP00424,RP10730,RP00729,RP05859,RP06373,RP01666,RP10741	R01702,R04138,R01218,R01220,R01360,R01655,R01978,R04097,R00238,R01357,R00410,R01365,R01359,R01358,R02085,R00945,R01978,R07601,R00220,R01360,R01090,R01088,R01699,R04096,R04095,R01702,R08566,R07601,R01651,R00941,R08566,R01651,R02569
638	0.17	467	12	33	0	1	C00022->C00123:[2->3]	RP01666,RP11034,RP05698,RP05880,RP00287,RP01292,RP00424,RP05859,RP00121,RP01431,RP11035,RP00930	R08566,R01651,R07601,R01196,R00006,R00014,R00211,R00210,R01699,R00207,R00224,R00226,R00209,R05636,R03145,R00351,R00352,R00214,R00216,R01082,R01090,R01088,R01702,R08566,R07601,R01651,R00412,R00408,R02164,R00402,R01324,R01702,R00479
639	0.50	177	21	119	0	1	C00024->C00123:[49->1,50->2,50->3]	RP00305,RP05857,RP06172,RP00177,RP00015,RP00424,RP03767,RP01456,RP00930,RP00079,RP11035,RP00729,RP05859,RP00026,RP01457,RP01666,RP00128,RP04318,RP01431,RP01963,RP11034	R00709,R00267,R00709,R00267,R00472,R00351,R00352,R00362,R07997,R08082,R08050,R05036,R05037,R01412,R05857,R05229,R05039,R08611,R06551,R05301,R05302,R05097,R03812,R05320,R06539,R01252,R08081,R03737,R03376,R05419,R02444,R02445,R01879,R06338,R06335,R03218,R02160,R06336,R06337,R02486,R07366,R07996,R03219,R05228,R07993,R03590,R07187,R06540,R07329,R08610,R03806,R07184,R04276,R07186,R03640,R07368,R03809,R07367,R05469,R05468,R03009,R03008,R04073,R03451,R05722,R05723,R05466,R02397,R06323,R06322,R03126,R07185,R01090,R01088,R04138,R01360,R00479,R00361,R00360,R00343,R00342,R01447,R01257,R01702,R04096,R04095,R01702,R08566,R07601,R01651,R00743,R01323,R01179,R05508,R00393,R04057,R02955,R05336,R01359,R05509,R00928,R04000,R00229,R07832,R03884,R00227,R03153,R00235,R01360,R08566,R01651,R00710,R00711,R01019,R00326,R00224,R01324,R02085,R07601
640	1.00	385	21	32	0	1	C00024->C00123:[49->1,49->5,50->2,50->8,50->9], C00022->C00123:[1->1,1->5,3->2,3->3,3->8,3->9]	RP11035,RP03767,RP00568,RP01670,RP01887,RP11427,RP12277,RP01963,RP06374,RP06799,RP10730,RP04290,RP04394,RP00424,RP11034,RP00729,RP05859,RP06373,RP00285,RP01666,RP10741	R01702,R04138,R01218,R01220,R01655,R01978,R04097,R00238,R02085,R00945,R01978,R01699,R00220,R00238,R01090,R01088,R07601,R04096,R04095,R01702,R08566,R07601,R01651,R00941,R00211,R00210,R00209,R01196,R00212,R08566,R01651,R02569
641	1.00	337	20	31	0	1	C00024->C00123:[49->1,49->3,49->5,50->2,50->8,50->9]	RP06172,RP11035,RP03767,RP05898,RP01456,RP11427,RP01887,RP12277,RP01292,RP00085,RP00937,RP01963,RP06799,RP00424,RP04394,RP01457,RP11034,RP00729,RP05859,RP01666	R00472,R01702,R04138,R00397,R00489,R01360,R04097,R01978,R00238,R01082,R01357,R00410,R01365,R01359,R01358,R00490,R02085,R01978,R01090,R01088,R00238,R01360,R07601,R04096,R04095,R01702,R08566,R07601,R01651,R08566,R01651
642	0.83	409	23	37	0	1	C00024->C00123:[49->1,49->3,49->5,50->2,50->9], C00022->C00123:[2->3]	RP00287,RP03767,RP00568,RP01456,RP01670,RP06101,RP12277,RP05983,RP00085,RP01963,RP11034,RP06172,RP06374,RP10730,RP04290,RP01457,RP00424,RP11035,RP00729,RP05859,RP06373,RP01666,RP10741	R00214,R00216,R04138,R01218,R01220,R01360,R01655,R00214,R00216,R00238,R05103,R01281,R01357,R00410,R01365,R01359,R01358,R02085,R07601,R00472,R00945,R01699,R00220,R01360,R01090,R01088,R01702,R04096,R04095,R01702,R08566,R07601,R01651,R00941,R08566,R01651,R02569
643	0.50	320	11	31	0	0	C00024->C00123:[49->1,50->2], C00022->C00123:[1->1,2->3,3->2]	RP11035,RP03767,RP05698,RP01456,RP11427,RP00424,RP00729,RP05859,RP01457,RP00285,RP01963	R01702,R04138,R01196,R00006,R00014,R00211,R00210,R01699,R00207,R00224,R00226,R00209,R05636,R03145,R01360,R04097,R01090,R01088,R04096,R04095,R01702,R08566,R07601,R01651,R01360,R00211,R00210,R00209,R01196,R00212,R02085
644	0.50	450	19	35	0	1	C00024->C00123:[49->1,49->3,50->2], C00022->C00123:[1->1,1->3,3->2]	RP01456,RP06172,RP00424,RP00121,RP05880,RP00287,RP06101,RP01457,RP11034,RP00729,RP05859,RP00930,RP00285,RP01666,RP01431,RP11035,RP01292,RP01963,RP03767	R01360,R00472,R01090,R01088,R00412,R00408,R02164,R00402,R00351,R00352,R00214,R00216,R00214,R00216,R01360,R07601,R04096,R04095,R01702,R08566,R07601,R01651,R00479,R00211,R00210,R00209,R01196,R00212,R08566,R01651,R01324,R01702,R01082,R02085,R04138
645	0.67	306	20	47	0	1	C00024->C00123:[49->1,50->2,50->8], C00022->C00123:[3->3]	RP00128,RP11035,RP03767,RP00568,RP01670,RP00026,RP11427,RP04318,RP01963,RP06374,RP06799,RP01887,RP04290,RP04394,RP00424,RP11034,RP00729,RP05859,RP06373,RP01666	R00710,R00711,R01019,R00326,R01702,R04138,R01218,R01220,R01655,R00743,R01323,R01179,R05508,R00393,R04057,R02955,R05336,R01359,R05509,R00928,R04000,R00229,R07832,R03884,R00227,R03153,R00235,R04097,R00224,R02085,R00945,R01978,R01978,R00220,R00238,R01090,R01088,R07601,R04096,R04095,R01702,R08566,R07601,R01651,R00941,R08566,R01651
646	0.83	319	16	27	0	1	C00024->C00123:[49->1,49->3,49->5,50->2,50->9]	RP06172,RP11034,RP11035,RP03767,RP05898,RP01456,RP01457,RP00424,RP00729,RP05859,RP12277,RP01666,RP01292,RP00085,RP00937,RP01963	R00472,R07601,R01702,R04138,R00397,R00489,R01360,R01360,R01090,R01088,R04096,R04095,R01702,R08566,R07601,R01651,R00238,R08566,R01651,R01082,R01357,R00410,R01365,R01359,R01358,R00490,R02085
647	0.50	189	20	116	0	1	C00024->C00123:[49->1,50->2], C00022->C00123:[2->3]	RP00305,RP05857,RP00128,RP00177,RP00015,RP00424,RP03767,RP01456,RP00930,RP01457,RP11035,RP00729,RP05859,RP04318,RP01666,RP00026,RP00109,RP01431,RP01963,RP11034	R00709,R00267,R00709,R00267,R00710,R00711,R01019,R00326,R00351,R00352,R00362,R07997,R08082,R08050,R05036,R05037,R01412,R05857,R05229,R05039,R08611,R06551,R05301,R05302,R05097,R03812,R05320,R06539,R01252,R08081,R03737,R03376,R05419,R02444,R02445,R01879,R06338,R06335,R03218,R02160,R06336,R06337,R02486,R07366,R07996,R03219,R05228,R07993,R03590,R07187,R06540,R07329,R08610,R03806,R07184,R04276,R07186,R03640,R07368,R03809,R07367,R05469,R05468,R03009,R03008,R04073,R03451,R05722,R05723,R05466,R02397,R06323,R06322,R03126,R07185,R01090,R01088,R04138,R01360,R00479,R01360,R01702,R04096,R04095,R01702,R08566,R07601,R01651,R00224,R08566,R01651,R00743,R01323,R01179,R05508,R00393,R04057,R02955,R05336,R01359,R05509,R00928,R04000,R00229,R07832,R03884,R00227,R03153,R00235,R00344,R00930,R00217,R00353,R01324,R02085,R07601
648	0.67	375	18	29	0	1	C00024->C00123:[49->1,50->2,50->8], C00022->C00123:[1->1,3->2,3->3,3->8]	RP11035,RP03767,RP00568,RP01670,RP01887,RP11427,RP00285,RP01963,RP06374,RP06799,RP11034,RP04290,RP04394,RP00424,RP00729,RP05859,RP06373,RP01666	R01702,R04138,R01218,R01220,R01655,R01978,R04097,R00211,R00210,R00209,R01196,R00212,R02085,R00945,R01978,R07601,R00220,R00238,R01090,R01088,R04096,R04095,R01702,R08566,R07601,R01651,R00941,R08566,R01651
649	0.67	320	13	22	0	0	C00024->C00123:[49->1,49->5,50->2,50->9]	RP11035,RP03767,RP01456,RP01457,RP10741,RP00424,RP00729,RP05859,RP10730,RP12277,RP00085,RP11427,RP01963	R01702,R04138,R01360,R01360,R02569,R01090,R01088,R04096,R04095,R01702,R08566,R07601,R01651,R01699,R00238,R01357,R00410,R01365,R01359,R01358,R04097,R02085
650	0.17	1259	12	30	0	1	C00024->C00123:[49->3]	RP08075,RP11034,RP00424,RP06643,RP01666,RP00079,RP11035,RP05709,RP05859,RP05067,RP08076,RP06172	R04385,R07601,R01090,R01088,R01626,R08566,R01651,R00361,R00360,R00343,R00342,R01447,R01257,R01702,R04726,R04952,R02768,R04957,R07762,R04963,R04355,R04960,R04968,R01702,R08566,R07601,R01651,R00344,R04386,R00472
651	1.00	396	23	39	0	1	C00024->C00123:[49->1,49->5,50->2,50->8,50->9], C00022->C00123:[3->3]	RP00300,RP11035,RP03767,RP00568,RP01456,RP01670,RP01887,RP11427,RP12277,RP03735,RP00085,RP01963,RP06172,RP06374,RP06799,RP04290,RP00287,RP01457,RP00424,RP11034,RP00729,RP05859,RP01666	R00944,R00943,R01702,R04138,R01218,R01220,R01360,R01655,R01978,R04097,R00238,R00134,R03215,R03146,R00519,R01357,R00410,R01365,R01359,R01358,R02085,R00472,R00945,R01978,R00220,R00214,R00216,R01360,R01090,R01088,R07601,R04096,R04095,R01702,R08566,R07601,R01651,R08566,R01651
652	0.50	294	19	50	0	1	C00024->C00123:[49->1,50->2], C00022->C00123:[3->3]	RP00128,RP06374,RP00026,RP04290,RP03767,RP00568,RP01456,RP01670,RP00424,RP11034,RP00729,RP05859,RP01457,RP04318,RP01666,RP03735,RP11035,RP01963,RP00300	R00710,R00711,R01019,R00326,R00945,R00743,R01323,R01179,R05508,R00393,R04057,R02955,R05336,R01359,R05509,R00928,R04000,R00229,R07832,R03884,R00227,R03153,R00235,R00220,R04138,R01218,R01220,R01360,R01655,R01090,R01088,R07601,R04096,R04095,R01702,R08566,R07601,R01651,R01360,R00224,R08566,R01651,R00134,R03215,R03146,R00519,R01702,R02085,R00944,R00943
653	0.17	469	14	29	0	1	C00024->C00123:[49->3], C00022->C00123:[1->3]	RP06172,RP01666,RP11034,RP00424,RP05880,RP00287,RP06101,RP01292,RP11035,RP05859,RP00285,RP00121,RP01431,RP00930	R00472,R08566,R01651,R07601,R01090,R01088,R00351,R00352,R00214,R00216,R00214,R00216,R01082,R01702,R01702,R08566,R07601,R01651,R00211,R00210,R00209,R01196,R00212,R00412,R00408,R02164,R00402,R01324,R00479
654	0.67	389	23	57	0	1	C00024->C00123:[49->1,50->2,50->8], C00022->C00123:[1->1,2->3,3->2,3->8]	RP00305,RP06172,RP00304,RP11035,RP03767,RP00930,RP11427,RP01887,RP01431,RP01963,RP05857,RP00177,RP06799,RP00424,RP00032,RP00287,RP04394,RP11034,RP00729,RP05859,RP00285,RP01666,RP00109	R00709,R00267,R00472,R08549,R01197,R00265,R01702,R04138,R00479,R04097,R01978,R01324,R02085,R00709,R00267,R00351,R00352,R00362,R01978,R01090,R01088,R02990,R00405,R00406,R00407,R02956,R02084,R01780,R00727,R00410,R02407,R05588,R00432,R01559,R03154,R06904,R00214,R00216,R00238,R07601,R04096,R04095,R01702,R08566,R07601,R01651,R00211,R00210,R00209,R01196,R00212,R08566,R01651,R00344,R00930,R00217,R00353
655	0.67	208	23	120	0	1	C00024->C00123:[49->1,50->2,50->8], C00022->C00123:[2->3]	RP00305,RP00128,RP11035,RP03767,RP00930,RP00026,RP04318,RP01431,RP01963,RP11034,RP05857,RP06172,RP00177,RP06799,RP01887,RP00424,RP00015,RP04394,RP00287,RP00729,RP05859,RP01666,RP00109	R00709,R00267,R00710,R00711,R01019,R00326,R01702,R04138,R00479,R00743,R01323,R01179,R05508,R00393,R04057,R02955,R05336,R01359,R05509,R00928,R04000,R00229,R07832,R03884,R00227,R03153,R00235,R00224,R01324,R02085,R07601,R00709,R00267,R00472,R00351,R00352,R00362,R01978,R01978,R01090,R01088,R07997,R08082,R08050,R05036,R05037,R01412,R05857,R05229,R05039,R08611,R06551,R05301,R05302,R05097,R03812,R05320,R06539,R01252,R08081,R03737,R03376,R05419,R02444,R02445,R01879,R06338,R06335,R03218,R02160,R06336,R06337,R02486,R07366,R07996,R03219,R05228,R07993,R03590,R07187,R06540,R07329,R08610,R03806,R07184,R04276,R07186,R03640,R07368,R03809,R07367,R05469,R05468,R03009,R03008,R04073,R03451,R05722,R05723,R05466,R02397,R06323,R06322,R03126,R07185,R00238,R00214,R00216,R04096,R04095,R01702,R08566,R07601,R01651,R08566,R01651,R00344,R00930,R00217,R00353
656	1.00	317	26	59	0	1	C00024->C00123:[49->1,49->5,50->2,50->8,50->9], C00022->C00123:[3->3]	RP06172,RP11035,RP03767,RP00568,RP01456,RP01670,RP01887,RP00026,RP12277,RP00085,RP01963,RP06374,RP00128,RP06799,RP00424,RP00287,RP01457,RP01103,RP11034,RP00729,RP05859,RP00762,RP01666,RP04318,RP11427,RP06373	R00472,R01702,R04138,R01218,R01220,R01360,R01655,R01978,R00743,R01323,R01179,R05508,R00393,R04057,R02955,R05336,R01359,R05509,R00928,R04000,R00229,R07832,R03884,R00227,R03153,R00235,R00238,R01357,R00410,R01365,R01359,R01358,R02085,R00945,R00710,R00711,R01019,R00326,R01978,R01090,R01088,R00214,R00216,R01360,R00782,R07601,R04096,R04095,R01702,R08566,R07601,R01651,R03923,R00891,R08566,R01651,R00224,R04097,R00941
657	0.50	427	21	41	0	1	C00024->C00123:[49->1,50->2], C00022->C00123:[2->3]	RP00287,RP03767,RP00568,RP01456,RP01670,RP06101,RP05698,RP11035,RP01963,RP06172,RP06374,RP10730,RP04290,RP01457,RP00424,RP11034,RP00729,RP05859,RP06373,RP01666,RP10741	R00214,R00216,R04138,R01218,R01220,R01360,R01655,R00214,R00216,R01196,R00006,R00014,R00211,R00210,R01699,R00207,R00224,R00226,R00209,R05636,R03145,R01702,R02085,R00472,R00945,R01699,R00220,R01360,R01090,R01088,R07601,R04096,R04095,R01702,R08566,R07601,R01651,R00941,R08566,R01651,R02569
658	0.67	394	20	36	0	1	C00024->C00123:[49->1,50->2,50->8], C00022->C00123:[1->1,3->2,3->3,3->8]	RP00300,RP11035,RP03767,RP00568,RP01670,RP01887,RP03735,RP01963,RP06172,RP06374,RP06799,RP11034,RP04290,RP00287,RP04394,RP00424,RP00729,RP05859,RP00285,RP01666	R00944,R00943,R01702,R04138,R01218,R01220,R01655,R01978,R00134,R03215,R03146,R00519,R02085,R00472,R00945,R01978,R07601,R00220,R00214,R00216,R00238,R01090,R01088,R04096,R04095,R01702,R08566,R07601,R01651,R00211,R00210,R00209,R01196,R00212,R08566,R01651
659	0.67	467	20	39	0	1	C00024->C00123:[49->1,49->3,50->2,50->8], C00022->C00123:[1->1,1->3,3->2,3->8]	RP06172,RP11035,RP00177,RP00930,RP01887,RP00109,RP01292,RP01963,RP03767,RP06799,RP00424,RP06101,RP04394,RP11034,RP00729,RP00121,RP00285,RP01666,RP05859,RP01431	R00472,R01702,R00351,R00352,R00362,R00479,R01978,R00344,R00930,R00217,R00353,R01082,R02085,R04138,R01978,R01090,R01088,R00214,R00216,R00238,R07601,R04096,R04095,R00412,R00408,R02164,R00402,R00211,R00210,R00209,R01196,R00212,R08566,R01651,R01702,R08566,R07601,R01651,R01324
660	0.83	215	27	130	0	1	C00024->C00123:[49->1,49->3,49->5,50->2,50->9], C00022->C00123:[2->3]	RP00305,RP00128,RP12277,RP11035,RP03767,RP01456,RP00930,RP06101,RP00026,RP04318,RP05983,RP01431,RP00085,RP01963,RP05857,RP06172,RP00177,RP00015,RP04290,RP01457,RP00424,RP11034,RP00729,RP00287,RP05859,RP01666,RP00109	R00709,R00267,R00710,R00711,R01019,R00326,R00238,R01702,R04138,R01360,R00479,R00214,R00216,R00743,R01323,R01179,R05508,R00393,R04057,R02955,R05336,R01359,R05509,R00928,R04000,R00229,R07832,R03884,R00227,R03153,R00235,R00224,R05103,R01281,R01324,R01357,R00410,R01365,R01359,R01358,R02085,R00709,R00267,R00472,R00351,R00352,R00362,R07997,R08082,R08050,R05036,R05037,R01412,R05857,R05229,R05039,R08611,R06551,R05301,R05302,R05097,R03812,R05320,R06539,R01252,R08081,R03737,R03376,R05419,R02444,R02445,R01879,R06338,R06335,R03218,R02160,R06336,R06337,R02486,R07366,R07996,R03219,R05228,R07993,R03590,R07187,R06540,R07329,R08610,R03806,R07184,R04276,R07186,R03640,R07368,R03809,R07367,R05469,R05468,R03009,R03008,R04073,R03451,R05722,R05723,R05466,R02397,R06323,R06322,R03126,R07185,R00220,R01360,R01090,R01088,R07601,R04096,R04095,R00214,R00216,R01702,R08566,R07601,R01651,R08566,R01651,R00344,R00930,R00217,R00353
661	1.00	327	27	61	0	1	C00024->C00123:[49->1,49->3,49->5,50->2,50->8,50->9], C00022->C00123:[2->3]	RP01887,RP00128,RP04318,RP00287,RP03767,RP00568,RP01456,RP01670,RP06101,RP00026,RP11427,RP12277,RP05983,RP00085,RP11035,RP01963,RP06172,RP06374,RP06799,RP11034,RP04290,RP01457,RP00424,RP00729,RP05859,RP06373,RP01666	R01978,R00710,R00711,R01019,R00326,R00224,R00214,R00216,R04138,R01218,R01220,R01360,R01655,R00214,R00216,R00743,R01323,R01179,R05508,R00393,R04057,R02955,R05336,R01359,R05509,R00928,R04000,R00229,R07832,R03884,R00227,R03153,R00235,R04097,R00238,R05103,R01281,R01357,R00410,R01365,R01359,R01358,R01702,R02085,R00472,R00945,R01978,R07601,R00220,R01360,R01090,R01088,R04096,R04095,R01702,R08566,R07601,R01651,R00941,R08566,R01651
662	0.83	180	20	102	0	1	C00024->C00123:[49->1,49->5,50->2,50->3,50->9]	RP00305,RP06172,RP11035,RP03767,RP01456,RP00930,RP01457,RP12277,RP01431,RP00085,RP01963,RP05857,RP00177,RP00015,RP00424,RP00079,RP11034,RP00729,RP05859,RP01666	R00709,R00267,R00472,R01702,R04138,R01360,R00479,R01360,R00238,R01324,R01357,R00410,R01365,R01359,R01358,R02085,R00709,R00267,R00351,R00352,R00362,R07997,R08082,R08050,R05036,R05037,R01412,R05857,R05229,R05039,R08611,R06551,R05301,R05302,R05097,R03812,R05320,R06539,R01252,R08081,R03737,R03376,R05419,R02444,R02445,R01879,R06338,R06335,R03218,R02160,R06336,R06337,R02486,R07366,R07996,R03219,R05228,R07993,R03590,R07187,R06540,R07329,R08610,R03806,R07184,R04276,R07186,R03640,R07368,R03809,R07367,R05469,R05468,R03009,R03008,R04073,R03451,R05722,R05723,R05466,R02397,R06323,R06322,R03126,R07185,R01090,R01088,R00361,R00360,R00343,R00342,R01447,R01257,R07601,R04096,R04095,R01702,R08566,R07601,R01651,R08566,R01651
663	0.67	374	21	36	0	1	C00024->C00123:[49->5,50->8,50->9], C00022->C00123:[1->5,3->3,3->8,3->9]	RP00300,RP11035,RP03767,RP00568,RP01670,RP01887,RP11427,RP12277,RP03735,RP01963,RP06374,RP06799,RP10730,RP04290,RP00424,RP11034,RP00729,RP05859,RP00285,RP01666,RP10741	R00944,R00943,R01702,R04138,R01218,R01220,R01655,R01978,R04097,R00238,R00134,R03215,R03146,R00519,R02085,R00945,R01978,R01699,R00220,R01090,R01088,R07601,R04096,R04095,R01702,R08566,R07601,R01651,R00211,R00210,R00209,R01196,R00212,R08566,R01651,R02569
664	0.67	374	21	36	0	1	C00024->C00123:[49->1,50->2,50->8], C00022->C00123:[1->1,3->2,3->3,3->8]	RP00300,RP11035,RP03767,RP00568,RP01670,RP01887,RP11427,RP03735,RP01963,RP06374,RP06799,RP11034,RP04290,RP04394,RP00424,RP10730,RP00729,RP05859,RP00285,RP01666,RP10741	R00944,R00943,R01702,R04138,R01218,R01220,R01655,R01978,R04097,R00134,R03215,R03146,R00519,R02085,R00945,R01978,R07601,R00220,R00238,R01090,R01088,R01699,R04096,R04095,R01702,R08566,R07601,R01651,R00211,R00210,R00209,R01196,R00212,R08566,R01651,R02569
665	0.33	347	11	28	0	1	C00024->C00123:[50->8], C00022->C00123:[2->3]	RP11035,RP03767,RP01887,RP01963,RP06799,RP05698,RP00424,RP11034,RP00729,RP05859,RP01666	R01702,R04138,R01978,R02085,R01978,R01196,R00006,R00014,R00211,R00210,R01699,R00207,R00224,R00226,R00209,R05636,R03145,R01090,R01088,R07601,R04096,R04095,R01702,R08566,R07601,R01651,R08566,R01651
666	0.67	295	20	51	0	1	C00024->C00123:[49->5,50->8,50->9], C00022->C00123:[1->5,3->3,3->8,3->9]	RP00128,RP04318,RP11035,RP03767,RP00568,RP01670,RP00026,RP12277,RP01963,RP06374,RP06799,RP01887,RP04290,RP00424,RP11034,RP00729,RP05859,RP06373,RP00285,RP01666	R00710,R00711,R01019,R00326,R00224,R01702,R04138,R01218,R01220,R01655,R00743,R01323,R01179,R05508,R00393,R04057,R02955,R05336,R01359,R05509,R00928,R04000,R00229,R07832,R03884,R00227,R03153,R00235,R00238,R02085,R00945,R01978,R01978,R00220,R01090,R01088,R07601,R04096,R04095,R01702,R08566,R07601,R01651,R00941,R00211,R00210,R00209,R01196,R00212,R08566,R01651
667	0.33	266	16	39	0	1	C00024->C00123:[49->3,50->8], C00022->C00123:[1->3,3->8]	RP06172,RP06799,RP01887,RP11035,RP03767,RP00424,RP11034,RP00729,RP05859,RP00285,RP01666,RP00059,RP01292,RP05729,RP00937,RP01963	R00472,R01978,R01978,R01702,R04138,R01090,R01088,R07601,R04096,R04095,R01702,R08566,R07601,R01651,R00211,R00210,R00209,R01196,R00212,R08566,R01651,R00400,R00695,R01731,R00355,R00373,R01713,R07164,R07165,R00357,R01082,R00217,R00346,R00345,R00726,R00341,R00431,R00490,R02085
668	0.67	416	17	31	0	1	C00024->C00123:[49->1,49->3,50->2,50->8], C00022->C00123:[1->1,1->3,3->2,3->8]	RP06172,RP11035,RP03767,RP00930,RP01887,RP01292,RP01963,RP05857,RP06799,RP00424,RP04394,RP11034,RP00729,RP00121,RP00285,RP01666,RP05859	R00472,R01702,R04138,R00479,R01978,R01082,R02085,R00709,R00267,R01978,R01090,R01088,R00238,R07601,R04096,R04095,R00412,R00408,R02164,R00402,R00211,R00210,R00209,R01196,R00212,R08566,R01651,R01702,R08566,R07601,R01651
669	0.50	358	14	24	0	0	C00024->C00123:[49->5,50->8,50->9], C00022->C00123:[1->5,3->8,3->9]	RP06172,RP00285,RP06799,RP11034,RP00424,RP03767,RP12067,RP11427,RP01887,RP00729,RP00287,RP05859,RP12277,RP01963	R00472,R00211,R00210,R00209,R01196,R00212,R01978,R07601,R01090,R01088,R04138,R07602,R04097,R01978,R04096,R04095,R00214,R00216,R01702,R08566,R07601,R01651,R00238,R02085
670	0.67	350	12	32	0	0	C00024->C00123:[49->1,50->2,50->8], C00022->C00123:[2->3]	RP06799,RP01887,RP00424,RP03767,RP11035,RP11427,RP01457,RP00729,RP05859,RP05698,RP00085,RP01963	R01978,R01978,R01090,R01088,R04138,R01702,R04097,R01360,R04096,R04095,R01702,R08566,R07601,R01651,R01196,R00006,R00014,R00211,R00210,R01699,R00207,R00224,R00226,R00209,R05636,R03145,R01357,R00410,R01365,R01359,R01358,R02085
671	0.67	393	20	33	0	1	C00024->C00123:[49->1,50->2,50->8], C00022->C00123:[1->1,3->2,3->3,3->8]	RP00287,RP03767,RP00568,RP01670,RP01887,RP00285,RP11035,RP01963,RP06172,RP06374,RP06799,RP00424,RP04394,RP01103,RP11034,RP00729,RP05859,RP00762,RP01666,RP06373	R00214,R00216,R04138,R01218,R01220,R01655,R01978,R00211,R00210,R00209,R01196,R00212,R01702,R02085,R00472,R00945,R01978,R01090,R01088,R00238,R00782,R07601,R04096,R04095,R01702,R08566,R07601,R01651,R03923,R00891,R08566,R01651,R00941
[truncated: 145,730 more chars]
